# Supplementary material for: RNA-coupled CRISPR Screens Reveal ZNF207 as a Regulator of LMNA Aberrant Splicing in Progeria
Source: bioRxiv. 2025 Apr 26:2025.04.25.648738. Preprint. [Version 1] doi: 10.1101/2025.04.25.648738 (PMC12191140; doi:10.1101/2025.04.25.648738)
Supplement: Supplement 1 — Table S1: Genome-wide CRASP-Seq CHyMErA Library. Related to Figure 1. Comprehensive annotation of the CHyMErA genome-wide knockout library. Includes gRNA sequences, target gene information, gRNA classification, guide sequences, predicted cut sites, on- and off-target score evaluations, fraction of targeted transcript isoforms, relative position of targeted site with the coding sequence for both Cas9 and Cas12a gRNA sequence of each hgRNA. The designed 187-nucleotide oligo pool used for cloning is included. [file media-1.xlsx]

## Sheet: Sheet1
Hybrid Gene Symbol	Guide Class 2	Hybrid Gene ID	Cas9 Gene Symbol	Cas9 Gene ID	Cas9 Chromosome	Cas9 strand	Cas9 guideseq_start	Cas9 guideseq_end	Cas9 guide_seq	Cas9 pam_start	Cas9 pam_end	Cas9 pam_seq	Cas9 cut_start	Cas9 cut_end	Cas9 exon_id	Cas9 exon_number	Cas9 On.Target.Score	Cas9 Off.Target.Score	Cas9 Hamming.0	Cas9 Hamming.1	Cas9 Hamming.2	Cas9 Hamming.3	Cas9 Transcript_Percentage_Targeted	Cas9 Omni.Transcript_Cut_Site	Cas9 Round	Cas9 Rank	....	Cas12a Gene Symbol	Cas12a Gene ID	Cas12a Chromosome	Cas12a strand	Cas12a guideseq_start	Cas12a guideseq_end	Cas12a guide_seq	Cas12a cut_start	Cas12a cut_end	Cas12a pam_seq	Cas12a pam_start	Cas12a pam_end	Cas12a exon_id	Cas12a exon_number	Cas12a Specifity_Score	Cas12a Hamming.0	Cas12a Hamming.1	Cas12a Hamming.2	Cas12a Hamming.3	Cas12a CHyMErA_Net_score	Cas12a Transcript_Percentage_Targeted	Cas12a Omni.Transcript_Cut_Site
SAMD11	Knockout	ENSG00000187634.13	SAMD11	ENSG00000187634.13	chr1	-	935850	935869	TGCCTCTCTGGAATTCACAG	935847	935849	CGG	935852	935853	ENSE00003911340.1	5	0.757795	0.21253	1	0	1	19	1	0.357336	1	a1		SAMD11	ENSG00000187634.13	chr1	-	924921	924943	TGGCGGATGCTGCGCTTCCAGTC	924921	924924	TTTG	924944	924947	ENSE00001637883.3	1	1	1	0	0	0	0.437199	0.666667	0.189702
SAMD11	Knockout	ENSG00000187634.13	SAMD11	ENSG00000187634.13	chr1	+	931057	931076	CGTGAACATCTCTTTCCGAG	931077	931079	AGG	931073	931074	ENSE00003911839.1	4	0.729459	0.596937	1	0	0	2	1	0.319783	1	a2		SAMD11	ENSG00000187634.13	chr1	+	935755	935777	CCGGTCTCGTTCTGCAGCCAGGA	935774	935777	TTTC	935751	935754	ENSE00003911340.1	5	1	1	0	0	0	0.214205	1	0.327139
SAMD11	Knockout	ENSG00000187634.13	SAMD11	ENSG00000187634.13	chr1	-	935791	935810	TGGACGCTGGATATGAGGGT	935788	935790	GGG	935793	935794	ENSE00003911340.1	5	0.685607	0.448478	1	0	0	6	1	0.334495	1	a5		SAMD11	ENSG00000187634.13	chr1	+	939098	939120	AGAGAAGAGGGCACGAAGCGAAT	939117	939120	TTTC	939094	939097	ENSE00003912201.1	6	1	1	0	0	0	0.682929	1	0.404568
SAMD11	Knockout	ENSG00000187634.13	SAMD11	ENSG00000187634.13	chr1	-	939073	939092	GCAGTCGCTGCTGATACGGG	939070	939072	GGG	939075	939076	ENSE00003912201.1	6	0.68082	0.724947	1	0	0	2	1	0.388308	1	a6		SAMD11	ENSG00000187634.13	chr1	+	939371	939393	AGGACCCTCAGCGCCTCTACCAC	939390	939393	TTTG	939367	939370	ENSE00002715021.1	7	1	1	0	0	0	0.368212	1	0.455285
NOC2L	Knockout	ENSG00000188976.11	NOC2L	ENSG00000188976.11	chr1	-	953264	953283	GGTGATCGTATGGAGCACTG	953261	953263	GGG	953266	953267	ENSE00003560627.1	9	0.846691	0.452269	1	0	1	6	1	0.404984	1	a1		NOC2L	ENSG00000188976.11	chr1	-	957010	957032	TGTGCAGGAAGCCAGTGAGGAGG	957010	957013	TTTC	957033	957036	ENSE00003567731.1	4	0.759263	1	0	0	3	0.312585	1	0.164219
NOC2L	Knockout	ENSG00000188976.11	NOC2L	ENSG00000188976.11	chr1	+	953159	953178	CAGGGCCCACCACTACCTTG	953179	953181	AGG	953175	953176	ENSE00003560627.1	9	0.669885	0.404409	1	0	0	11	1	0.445483	1	a2		NOC2L	ENSG00000188976.11	chr1	-	952509	952531	ATGCAGTGGACCTTGACGGAGCT	952509	952512	TTTC	952532	952535	ENSE00003638394.1	10	0.942975	1	0	0	1	0.776046	1	0.486426
NOC2L	Knockout	ENSG00000188976.11	NOC2L	ENSG00000188976.11	chr1	+	954038	954057	ACACGAAGCTTCCCCCAGAG	954058	954060	CGG	954054	954055	ENSE00001380352.1	7	0.666265	0.400761	1	0	1	6	1	0.323097	1	a3		NOC2L	ENSG00000188976.11	chr1	-	955998	956020	GTTGCAGCATTCAATGCTCTGGT	955998	956001	TTTC	956021	956024	ENSE00003687250.1	6	1	1	0	0	0	0.35675	1	0.276814
NOC2L	Knockout	ENSG00000188976.11	NOC2L	ENSG00000188976.11	chr1	+	953775	953794	CACGAACCTTGAGCAGCATG	953795	953797	CGG	953791	953792	ENSE00003602238.1	8	0.655921	0.8	1	0	0	3	1	0.390743	1	a4		NOC2L	ENSG00000188976.11	chr1	+	957085	957107	GCCCACGCCCTCACCTCCAGCAC	957104	957107	TTTG	957081	957084	ENSE00003620005.1	3	1	1	0	0	0	0.756118	1	0.154873
KLHL17	Knockout	ENSG00000187961.14	KLHL17	ENSG00000187961.14	chr1	+	962793	962812	CTGCAAGGACCTCCTCATCG	962813	962815	AGG	962809	962810	ENSE00001368267.1	6	0.70593	0.412455	1	0	0	10	1	0.484943	1	a3		KLHL17	ENSG00000187961.14	chr1	+	961890	961912	TACTGAGTCAGCTCGACCCCTCC	961909	961912	TTTC	961886	961889	ENSE00003185989.1	4	1	1	0	0	0	0.644051	1	0.297508
KLHL17	Knockout	ENSG00000187961.14	KLHL17	ENSG00000187961.14	chr1	+	962423	962442	GAGCTGGGTGAAACACGACG	962443	962445	TGG	962439	962440	ENSE00001375296.1	5	0.788426	0.792575	1	0	0	2	1	0.413292	1	a1		KLHL17	ENSG00000187961.14	chr1	-	961480	961502	TGCGCACGGATCTCCTTGGCAGC	961480	961483	TTTG	961503	961506	ENSE00001727488.1	2	1	1	0	0	0	0.349343	1	0.153167
KLHL17	Knockout	ENSG00000187961.14	KLHL17	ENSG00000187961.14	chr1	-	961413	961432	TCATGGCCACGAAGGCATCG	961410	961412	TGG	961415	961416	ENSE00001727488.1	2	0.706337	0.816145	1	0	0	2	1	0.119418	1	a2		KLHL17	ENSG00000187961.14	chr1	-	962409	962431	ACCCAGCTCAGGACGGCTCGGTA	962409	962412	TTTC	962432	962435	ENSE00001375296.1	5	1	1	0	0	0	0.435786	1	0.397715
KLHL17	Knockout	ENSG00000187961.14	KLHL17	ENSG00000187961.14	chr1	-	961842	961861	ATTCAGCTGCAGGAGACTGG	961839	961841	CGG	961844	961845	ENSE00003185989.1	4	0.69474	0.287256	1	0	0	15	1	0.263759	1	a4		KLHL17	ENSG00000187961.14	chr1	-	962018	962040	AGGGGCAGCAGCATAAACTCCTC	962018	962021	TTTC	962041	962044	ENSE00003185989.1	4	1	1	0	0	0	0.581561	1	0.354102
PLEKHN1	Knockout	ENSG00000187583.11	PLEKHN1	ENSG00000187583.11	chr1	+	971137	971156	GCGTCAGGGCACGAACCCGG	971157	971159	CGG	971153	971154	ENSE00003549084.1	7	0.683682	0.546277	1	0	0	4	1	0.406737	1	a2		PLEKHN1	ENSG00000187583.11	chr1	-	970351	970373	CCAGGTTCCTCACAGGCACCCTC	970351	970354	TTTC	970374	970377	ENSE00001373621.1	3	1	1	0	0	0	0.334581	1	0.129713
PLEKHN1	Knockout	ENSG00000187583.11	PLEKHN1	ENSG00000187583.11	chr1	-	970698	970717	CAGACACTCAGCTCCGTCAG	970695	970697	CGG	970700	970701	ENSE00001385460.1	5	0.685548	0.579787	1	0	0	6	1	0.214178	1	a1		PLEKHN1	ENSG00000187583.11	chr1	+	970943	970965	CCACCTGGAGAAGCAGACGGCCC	970962	970965	TTTA	970939	970942	ENSE00001374990.1	6	1	1	0	0	0	0.294716	1	0.345902
PLEKHN1	Knockout	ENSG00000187583.11	PLEKHN1	ENSG00000187583.11	chr1	+	972092	972111	TGCCGTCCACATCAACCTGG	972112	972114	AGG	972108	972109	ENSE00001375540.1	9	0.677593	0.306721	1	0	0	8	1	0.492207	1	a4		PLEKHN1	ENSG00000187583.11	chr1	+	971375	971397	TCCGAGGAGCTGGACGGGCTTTG	971394	971397	TTTC	971371	971374	ENSE00001380204.1	8	1	1	0	0	0	0.492465	1	0.470085
PLEKHN1	Knockout	ENSG00000187583.11	PLEKHN1	ENSG00000187583.11	chr1	+	970326	970345	TGAGTGTGTTCAAGAAGGGG	970346	970348	CGG	970342	970343	ENSE00001373621.1	3	0.682827	0.214912	1	0	0	18	1	0.125189	1	a3		PLEKHN1	ENSG00000187583.11	chr1	+	971110	971132	CAGCGCCGTCTAACCCGGCTGCG	971129	971132	TTTG	971106	971109	ENSE00003549084.1	7	1	1	0	0	0	0.321862	1	0.394671
PERM1	Knockout	ENSG00000187642.9	PERM1	ENSG00000187642.9	chr1	-	979841	979860	CTCCAAGCCACAATTGGACA	979838	979840	CGG	979843	979844	ENSE00001365716.1	3	0.653424	0.58296	1	0	1	5	1	0.416174	1	a3		PERM1	ENSG00000187642.9	chr1	+	980368	980390	GCCATCAGCTTTGCCGTCTCAGG	980387	980390	TTTG	980364	980367	ENSE00001365716.1	3	1	1	0	0	0	0.410701	1	0.147929
PERM1	Knockout	ENSG00000187642.9	PERM1	ENSG00000187642.9	chr1	-	979705	979724	CCGAGGATGACCGAGTCCAG	979702	979704	CGG	979707	979708	ENSE00001365716.1	3	0.649292	0.49551	1	0	0	5	1	0.483235	1	a4		PERM1	ENSG00000187642.9	chr1	-	980248	980270	GGCCTGTCTACACCTGTCCCTGT	980248	980251	TTTG	980271	980274	ENSE00001365716.1	3	1	1	0	0	0	0.801266	1	0.216469
PERM1	Knockout	ENSG00000187642.9	PERM1	ENSG00000187642.9	chr1	-	980283	980302	CTGTGCAGGAAGACAGACCA	980280	980282	GGG	980285	980286	ENSE00001365716.1	3	0.679523	0.160168	1	0	2	35	1	0.198225	1	a2		PERM1	ENSG00000187642.9	chr1	+	980486	980508	GGCTGGGGCTCCGTGGTGGGGCT	980505	980508	TTTC	980482	980485	ENSE00001365716.1	3	1	1	0	0	0	0.281055	1	0.0897436
PERM1	Knockout	ENSG00000187642.9	PERM1	ENSG00000187642.9	chr1	+	980147	980166	TAGCCCTTGAGACATCTGGG	980167	980169	AGG	980163	980164	ENSE00001365716.1	3	0.721937	0.240797	1	0	2	11	1	0.258383	1	a1		PERM1	ENSG00000187642.9	chr1	-	981153	981175	AGGGCATGGATGGAGCCCCGAGG	981153	981156	TTTC	981176	981179	ENSE00003620136.1	2	1	1	0	0	0	0.497384	1	0.00641026
HES4	Knockout	ENSG00000188290.11	HES4	ENSG00000188290.11	chr1	-	999554	999573	AGATGACCGTGAGACACCTG	999551	999553	CGG	999556	999557	ENSE00001801835.1	3	0.734417	0.312164	1	0	1	7	1	0.45749	1	a1		HES4	ENSG00000188290.11	chr1	+	999726	999748	AGCTGAGCGAGGCTCTCGTTAAT	999745	999748	TTTG	999722	999725	ENSE00001374237.1	2	1	1	0	0	0	0.359931	1	0.307692
HES4	Knockout	ENSG00000188290.11	HES4	ENSG00000188290.11	chr1	+	999881	999900	CGCGCTCCGGGGCTTGTCTG	999901	999903	GGG	999897	999898	ENSE00001424451.6	1	0.524096	0.208221	1	0	0	8	1	0.102564	1	a12		HES4	ENSG00000188290.11	chr1	+	999700	999722	TGAGGGCGTCCAGGATGAGGGTT	999719	999722	TTTC	999696	999699	ENSE00001374237.1	2	1	1	0	0	0	0.626358	1	0.34278
HES4	Knockout	ENSG00000188290.11	HES4	ENSG00000188290.11	chr1	+	999771	999790	ATGACCGGCTTGGAGGACTG	999791	999793	CGG	999787	999788	ENSE00001374237.1	2	0.601998	0.178262	1	0	1	12	1	0.251012	1	a2		INT	INT	chr9	+	26119284	26119306	TACTATCCACTGAGAGGAAAGCA	INT	INT	INT	INT	INT	INT	INT	INT	INT	INT	INT	INT	INT	INT	INT
HES4	Knockout	ENSG00000188290.11	HES4	ENSG00000188290.11	chr1	+	999850	999869	CCGGCCGGGACCCCACCTTG	999870	999872	CGG	999866	999867	ENSE00001424451.6	1	0.601888	0.406159	1	0	0	13	1	0.144399	1	a3		INT	INT	chr21	+	20995121	20995143	TTAATCCTCTATTCAGAAATGAT	INT	INT	INT	INT	INT	INT	INT	INT	INT	INT	INT	INT	INT	INT	INT
ISG15	Knockout	ENSG00000187608.10	ISG15	ENSG00000187608.10	chr1	+	1014046	1014065	CATGTCGGTGTCAGAGCTGA	1014066	1014068	AGG	1014062	1014063	ENSE00003760003.2	3	0.544717	0.413107	1	0	1	8	1	0.165657	1	a7		ISG15	ENSG00000187608.10	chr1	-	1014185	1014207	TCCACCACCAGCAGGACCGTGCT	1014185	1014188	TTTG	1014208	1014211	ENSE00003760003.2	3	1	1	0	0	0	0.38259	1	0.414141
ISG15	Knockout	ENSG00000187608.10	ISG15	ENSG00000187608.10	chr1	-	1014224	1014243	TTCCTCACCAGGATGCTCAG	1014221	1014223	AGG	1014226	1014227	ENSE00003760003.2	3	0.695282	0.191955	1	0	2	26	1	0.49697	1	a1		INT	INT	chr13	-	53666284	53666306	CAAATCAATTCACAAGACAAGTA	INT	INT	INT	INT	INT	INT	INT	INT	INT	INT	INT	INT	INT	INT	INT
ISG15	Knockout	ENSG00000187608.10	ISG15	ENSG00000187608.10	chr1	+	1014110	1014129	CGTCTGGCTGTCCACCCGAG	1014130	1014132	CGG	1014126	1014127	ENSE00003760003.2	3	0.662393	0.728412	1	0	0	4	1	0.294949	1	a2		INT	INT	chr5	+	178130316	178130338	AAGAGCTCTCAGTTCTCCTGAGA	INT	INT	INT	INT	INT	INT	INT	INT	INT	INT	INT	INT	INT	INT	INT
ISG15	Knockout	ENSG00000187608.10	ISG15	ENSG00000187608.10	chr1	-	1014102	1014121	GACAGCCAGACGCTGCTGGA	1014099	1014101	AGG	1014104	1014105	ENSE00003760003.2	3	0.579135	0.285766	1	0	0	16	1	0.250505	1	a3		INT	INT	chr14	-	94525281	94525303	ATTTCAGAGAGCAGTCACACTAA	INT	INT	INT	INT	INT	INT	INT	INT	INT	INT	INT	INT	INT	INT	INT
AGRN	Knockout	ENSG00000188157.15	AGRN	ENSG00000188157.15	chr1	+	1045766	1045785	ATGACTGTGAGCAGATGACG	1045786	1045788	GGG	1045782	1045783	ENSE00003686258.1	15	0.736714	0.305463	1	0	0	7	1	0.421516	1	a1		AGRN	ENSG00000188157.15	chr1	+	1045947	1045969	CCATGCCCGTGCCCCAGACGCTT	1045966	1045969	TTTC	1045943	1045946	ENSE00003684009.1	16	1	1	0	0	0	0.517953	1	0.437327
AGRN	Knockout	ENSG00000188157.15	AGRN	ENSG00000188157.15	chr1	+	1042082	1042101	CGTATGACAGTGATTGCTGG	1042102	1042104	CGG	1042098	1042099	ENSE00001700910.1	7	0.733998	0.504643	1	0	0	4	1	0.215159	1	a2		AGRN	ENSG00000188157.15	chr1	+	1043621	1043643	GCCCAGCCCGTGTGTGGCTCCGA	1043640	1043643	TTTG	1043617	1043620	ENSE00001701194.1	9	1	1	0	0	0	0.528446	1	0.278077
AGRN	Knockout	ENSG00000188157.15	AGRN	ENSG00000188157.15	chr1	+	1043340	1043359	AGCCTCTACGATCCTGTGTG	1043360	1043362	CGG	1043356	1043357	ENSE00001605257.1	8	0.718609	0.499194	1	0	0	5	1	0.244825	1	a3		AGRN	ENSG00000188157.15	chr1	-	1041595	1041617	GTAGGTGACTCCGTCGTCCCCAC	1041595	1041598	TTTC	1041618	1041621	ENSE00001627476.1	6	1	1	0	0	0	0.566604	1	0.174409
AGRN	Knockout	ENSG00000188157.15	AGRN	ENSG00000188157.15	chr1	+	1043974	1043993	CCTCCAGCAGACACAGATCG	1043994	1043996	AGG	1043990	1043991	ENSE00001762402.1	10	0.717849	0.341341	1	0	2	11	1	0.320456	1	a4		AGRN	ENSG00000188157.15	chr1	+	1043281	1043303	GGGCGACGTGTGCTGTGAAGAAC	1043300	1043303	TTTG	1043277	1043280	ENSE00001605257.1	8	1	1	0	0	0	0.827393	1	0.235697
RNF223	Knockout	ENSG00000237330.3	RNF223	ENSG00000237330.3	chr1	-	1072371	1072390	CAACATCTTCAAGACACCCA	1072368	1072370	AGG	1072373	1072374	ENSE00001666214.3	2	0.713217	0.216251	1	0	2	14	1	0.258367	1	a2		RNF223	ENSG00000237330.3	chr1	-	1072052	1072074	AGCAAGCCTGCCGAGCCGCCCGC	1072052	1072055	TTTG	1072075	1072078	ENSE00001666214.3	2	1	1	0	0	0	0.126033	1	0.688086
RNF223	Knockout	ENSG00000237330.3	RNF223	ENSG00000237330.3	chr1	+	1072333	1072352	GCACTCCAGGCAGAAGACGT	1072353	1072355	GGG	1072349	1072350	ENSE00001666214.3	2	0.711671	0.297099	1	0	0	13	1	0.290495	1	a3		RNF223	ENSG00000237330.3	chr1	-	1072073	1072095	GTATGCGTGGACGTGGGTTTGAG	1072073	1072076	TTTC	1072096	1072099	ENSE00001666214.3	2	1	1	0	0	0	0.351609	1	0.659973
RNF223	Knockout	ENSG00000237330.3	RNF223	ENSG00000237330.3	chr1	+	1072191	1072210	GCATCCGGGCCTGCAGCTGG	1072211	1072213	CGG	1072207	1072208	ENSE00001666214.3	2	0.511525	0.18606	1	0	4	15	1	0.480589	1	a14		RNF223	ENSG00000237330.3	chr1	-	1072379	1072401	TCAGGCTATGACAACATCTTCAA	1072379	1072382	TTTC	1072402	1072405	ENSE00001666214.3	2	1	1	0	0	0	0.530767	1	0.250335
RNF223	Knockout	ENSG00000237330.3	RNF223	ENSG00000237330.3	chr1	+	1072275	1072294	AAGGTACAGCCTCACCACCG	1072295	1072297	GGG	1072291	1072292	ENSE00001666214.3	2	0.732623	0.709849	1	0	0	4	1	0.368139	1	a1		INT	INT	chrY	-	12155119	12155141	TTGTGACAGTTTCTCAAATGTAT	INT	INT	INT	INT	INT	INT	INT	INT	INT	INT	INT	INT	INT	INT	INT
C1orf159	Knockout	ENSG00000131591.18	C1orf159	ENSG00000131591.18	chr1	-	1087577	1087596	CTGTTACAGGCGCTGGAACG	1087574	1087576	CGG	1087579	1087580	ENSE00003463192.1	5	0.653426	0.798835	1	0	0	2	1	0.240351	1	a2		C1orf159	ENSG00000131591.18	chr1	-	1090425	1090447	ACTGCCGTGTCCCCTCCAGGCCC	1090425	1090428	TTTC	1090448	1090451	ENSE00003592709.1	4	1	1	0	0	0	0.325086	1	0.160526
C1orf159	Knockout	ENSG00000131591.18	C1orf159	ENSG00000131591.18	chr1	+	1087175	1087194	TCATGGGGAATGGCGCACCC	1087195	1087197	GGG	1087191	1087192	ENSE00003789790.1	6	0.65066	0.331796	1	0	0	6	1	0.320175	1	a3		C1orf159	ENSG00000131591.18	chr1	+	1084276	1084298	GGGACAAACCCACAGAGCACCCT	1084295	1084298	TTTG	1084272	1084275			1	1	0	0	0	0.847689	0.666667	0.585088
C1orf159	Knockout	ENSG00000131591.18	C1orf159	ENSG00000131591.18	chr1	+	1087532	1087551	GGAGGGTTCCGTTCCCACAG	1087552	1087554	CGG	1087548	1087549	ENSE00003463192.1	5	0.704823	0.178013	1	0	1	12	1	0.267544	1	a1		C1orf159	ENSG00000131591.18	chr1	-	1084164	1084186	GCTGGTGCCCCCTGCTCTGGATC	1084164	1084167	TTTG	1084187	1084190			1	1	0	0	0	0.544675	0.666667	0.7
C1orf159	Knockout	ENSG00000131591.18	C1orf159	ENSG00000131591.18	chr1	-	1090361	1090380	TGCCCAGGCGCAAGTCTGTG	1090358	1090360	TGG	1090363	1090364	ENSE00003592709.1	4	0.622672	0.351856	1	0	0	9	1	0.214912	1	a7		C1orf159	ENSG00000131591.18	chr1	-	1085993	1086015	CAGGGGCTCCGCGCGTGGCCGCC	1085993	1085996	TTTG	1086016	1086019	ENSE00003678908.1	7	1	1	0	0	0	0.239288	1	0.383333
TTLL10	Knockout	ENSG00000162571.14	TTLL10	ENSG00000162571.14	chr1	+	1180311	1180330	CTACATTGGAGGCAGCAACG	1180331	1180333	GGG	1180327	1180328	ENSE00003598036.1	2	0.735688	0.359735	1	0	0	8	1	0.240605	1	a2		TTLL10	ENSG00000162571.14	chr1	-	1182896	1182918	CCCTGGTTGGAGGCTGTGGGCTT	1182896	1182899	TTTG	1182919	1182922	ENSE00003545721.1	7	1	1	0	0	0	0.116166	1	0.457296
TTLL10	Knockout	ENSG00000162571.14	TTLL10	ENSG00000162571.14	chr1	-	1180534	1180553	TCAGCGTGTAGTCGTCCCGG	1180531	1180533	CGG	1180536	1180537	ENSE00001066411.1	3	0.765225	1	1	0	0	0	1	0.273304	1	a1		TTLL10	ENSG00000162571.14	chr1	+	1196634	1196656	TGGCCGCCAAGCCCAAGCTGGAC	1196653	1196656	TTTC	1196630	1196633	ENSE00003631234.1	14	1	1	0	0	0	0.359489	0.666667	0.724744
TTLL10	Knockout	ENSG00000162571.14	TTLL10	ENSG00000162571.14	chr1	-	1180197	1180216	TGTCATCCGAGTCTGCAGGC	1180194	1180196	CGG	1180199	1180200	ENSE00003598036.1	2	0.628532	0.348425	1	0	0	14	1	0.178136	1	a6		TTLL10	ENSG00000162571.14	chr1	+	1182386	1182408	CCAGAGACCTACCGCCTGGACCT	1182405	1182408	TTTC	1182382	1182385	ENSE00003628330.1	6	1	1	0	0	0	0.787177	1	0.427038
TTLL10	Knockout	ENSG00000162571.14	TTLL10	ENSG00000162571.14	chr1	+	1181794	1181813	CAGGATACCTCAGGCCACAG	1181814	1181816	AGG	1181810	1181811	ENSE00003539251.1	5	0.641518	0.316961	1	0	1	12	1	0.402635	1	a4		TTLL10	ENSG00000162571.14	chr1	-	1180124	1180146	TGCCCCCTCCAGGTCCGGCCCAC	1180124	1180127	TTTC	1180147	1180150	ENSE00003598036.1	2	1	1	0	0	0	0.488159	1	0.141532
TNFRSF18	Knockout	ENSG00000186891.14	TNFRSF18	ENSG00000186891.14	chr1	-	1204446	1204465	AGTGTATCGACTGTGCCTCG	1204443	1204445	GGG	1204448	1204449	ENSE00001333105.1	3	0.725236	0.855457	1	0	0	2	1	0.481328	1	a1		TNFRSF18	ENSG00000186891.14	chr1	+	1206380	1206402	CTTACCCGGGTAATCGCGGCAGC	1206399	1206402	TTTA	1206376	1206379	ENSE00001955581.1	1	1	1	0	0	0	0.164149	0.5	0.237898
TNFRSF18	Knockout	ENSG00000186891.14	TNFRSF18	ENSG00000186891.14	chr1	-	1205372	1205391	GGCCAGGGGGTACAGTCCCA	1205369	1205371	GGG	1205374	1205375	ENSE00001333111.1	2	0.57086	0.303396	1	0	0	15	1	0.421853	1	a4		TNFRSF18	ENSG00000186891.14	chr1	+	1204414	1204436	CAGTGGCCTTCGTGGCCCCCGGA	1204433	1204436	TTTG	1204410	1204413	ENSE00001333105.1	3	1	1	0	0	0	0.296515	1	0.502075
TNFRSF18	Knockout	ENSG00000186891.14	TNFRSF18	ENSG00000186891.14	chr1	-	1205393	1205412	CGGCACCACCCTTGTCCCCC	1205390	1205392	AGG	1205395	1205396	ENSE00001333111.1	2	0.446627	0.174594	1	0	1	19	1	0.392808	1	a9		TNFRSF18	ENSG00000186891.14	chr1	-	1204449	1204471	GCTTCCAGTGTATCGACTGTGCC	1204449	1204452	TTTG	1204472	1204475	ENSE00001333105.1	3	1	1	0	0	0	0.555386	1	0.479945
TNFRSF18	Knockout	ENSG00000186891.14	TNFRSF18	ENSG00000186891.14	chr1	-	1204474	1204493	ACACCAGGGAAATTCAGTTT	1204471	1204473	TGG	1204476	1204477	ENSE00001333105.1	3	0.361755	0.247156	1	0	0	22	1	0.4426	1	a12		TNFRSF18	ENSG00000186891.14	chr1	-	1206518	1206540	GGGCCCTGTGCGGCCTGGCGCTG	1206518	1206521	TTTC	1206541	1206544	ENSE00001955581.1	1	1	1	0	0	0	0.206083	0.5	0.0733057
TNFRSF4	Knockout	ENSG00000186827.11	TNFRSF4	ENSG00000186827.11	chr1	-	1213708	1213727	GCCGGGCTTCTACAACGACG	1213705	1213707	TGG	1213710	1213711	ENSE00001333068.1	2	0.665673	0.736592	1	0	0	2	1	0.264741	1	a2		TNFRSF4	ENSG00000186827.11	chr1	-	1212688	1212710	TTGCAGACTGTGCCCCCTGCCCT	1212688	1212691	TTTG	1212711	1212714	ENSE00003688707.1	4	1	1	0	0	0	0.31009	1	0.464501
TNFRSF4	Knockout	ENSG00000186827.11	TNFRSF4	ENSG00000186827.11	chr1	+	1214019	1214038	GGTAGGTGTCCCCGACACAG	1214039	1214041	TGG	1214035	1214036	ENSE00001832731.2	1	0.623145	0.321624	1	0	1	13	1	0.11071	1	a5		TNFRSF4	ENSG00000186827.11	chr1	-	1211611	1211633	CTCCCCAGGGGGAGGCAGTTTCC	1211611	1211614	TTTC	1211634	1211637	ENSE00001915458.2	7	1	1	0	0	0	0.154572	1	0.935018
TNFRSF4	Knockout	ENSG00000186827.11	TNFRSF4	ENSG00000186827.11	chr1	+	1213038	1213057	GCGGCAGACTGTGTCCTGTG	1213058	1213060	TGG	1213054	1213055	ENSE00003672164.1	3	0.69685	0.358485	1	0	0	9	1	0.369434	1	a1		INT	INT	chr20	+	12074343	12074365	TACCATTTAACTTGTGAAGAATG	INT	INT	INT	INT	INT	INT	INT	INT	INT	INT	INT	INT	INT	INT	INT
TNFRSF4	Knockout	ENSG00000186827.11	TNFRSF4	ENSG00000186827.11	chr1	-	1213747	1213766	CTGCAGCCGCTCCCAGAACA	1213744	1213746	CGG	1213749	1213750	ENSE00001333068.1	2	0.588393	0.271537	1	0	1	26	1	0.21781	1	a9		TNFRSF4	ENSG00000186827.11	chr1	-	1211589	1211611	CGGACCCCCATCCAAGAGGAGCA	1211589	1211592	TTTC	1211612	1211615	ENSE00001915458.2	7	1	1	0	0	0	0.466166	1	0.961492
SDF4	Knockout	ENSG00000078808.19	SDF4	ENSG00000078808.19	chr1	-	1228556	1228575	CAATCGCGGCTTCCACCAGG	1228553	1228555	AGG	1228558	1228559	ENSE00003459646.1	2	0.674947	0.467863	1	0	0	6	1	0.181202	1	a2		SDF4	ENSG00000078808.19	chr1	-	1223957	1223979	CTGTCTTGCAGGGTGGATGTGAA	1223957	1223960	TTTG	1223980	1223983	ENSE00000869640.1	3	1	1	0	0	0	0.175291	1	0.26757
SDF4	Knockout	ENSG00000078808.19	SDF4	ENSG00000078808.19	chr1	-	1223886	1223905	GACGGCCGAGCACTTCCAGG	1223883	1223885	AGG	1223888	1223889	ENSE00000869640.1	3	0.677691	0.422465	1	0	0	8	1	0.325995	1	a1		SDF4	ENSG00000078808.19	chr1	+	1223248	1223270	CTCATCCACTTTGAGTTCCTCGT	1223267	1223270	TTTC	1223244	1223247	ENSE00000869639.1	4	1	1	0	0	0	0.208745	1	0.450466
SDF4	Knockout	ENSG00000078808.19	SDF4	ENSG00000078808.19	chr1	-	1228604	1228623	GCCCCCAGACCACCTGAACG	1228601	1228603	GGG	1228606	1228607	ENSE00003459646.1	2	0.652482	0.661103	1	0	0	7	1	0.140559	1	a5		SDF4	ENSG00000078808.19	chr1	-	1223297	1223319	GCGAGTAAAGGCCATAGCGAGAA	1223297	1223300	TTTG	1223320	1223323	ENSE00000869639.1	4	1	1	0	0	0	0.817759	1	0.425064
SDF4	Knockout	ENSG00000078808.19	SDF4	ENSG00000078808.19	chr1	-	1223934	1223953	TGACCGGAAGATCAGTGCCA	1223931	1223933	AGG	1223936	1223937	ENSE00000869640.1	3	0.659015	0.672059	1	0	0	2	1	0.285351	1	a4		SDF4	ENSG00000078808.19	chr1	-	1228500	1228522	ATGAGGACGCGGAGCCGCGGCGG	1228500	1228503	TTTG	1228523	1228526	ENSE00003459646.1	2	1	1	0	0	0	0.107077	1	0.230313
B3GALT6	Knockout	ENSG00000176022.7	B3GALT6	ENSG00000176022.7	chr1	-	1232395	1232414	TGCGGCCCGACATCGCCCTG	1232392	1232394	GGG	1232397	1232398	ENSE00001480062.5	1	0.691932	0.819662	1	0	0	1	1	0.120567	1	a3		B3GALT6	ENSG00000176022.7	chr1	-	1232643	1232665	GTAGGCGTCGCGCAGCGCGGGCA	1232643	1232646	TTTC	1232666	1232669	ENSE00001480062.5	1	1	1	0	0	0	0.207321	1	0.369807
B3GALT6	Knockout	ENSG00000176022.7	B3GALT6	ENSG00000176022.7	chr1	+	1232722	1232741	CTTCGAGTTCGTGCTCAAGG	1232742	1232744	CGG	1232738	1232739	ENSE00001480062.5	1	0.702788	0.4982	1	0	0	4	1	0.466059	1	a1		INT	INT	chr19	+	50898676	50898698	TATCACTGTATTTCTCAGTTGAG	INT	INT	INT	INT	INT	INT	INT	INT	INT	INT	INT	INT	INT	INT	INT
B3GALT6	Knockout	ENSG00000176022.7	B3GALT6	ENSG00000176022.7	chr1	+	1232742	1232761	CGGACGACGACTCCTTCGCG	1232762	1232764	CGG	1232758	1232759	ENSE00001480062.5	1	0.701512	0.754902	1	0	0	1	1	0.486322	1	a2		INT	INT	chr11	+	121264803	121264825	GAGCTGTAAACTATGCAGCATGG	INT	INT	INT	INT	INT	INT	INT	INT	INT	INT	INT	INT	INT	INT	INT
B3GALT6	Knockout	ENSG00000176022.7	B3GALT6	ENSG00000176022.7	chr1	+	1232656	1232675	CGACGCCTACGAAAACCTCA	1232676	1232678	CGG	1232672	1232673	ENSE00001480062.5	1	0.670151	1	1	0	0	0	1	0.399189	1	a4		INT	INT	chr2	-	2635451	2635473	TCCTCCTAGCTCAGGGATGGGGA	INT	INT	INT	INT	INT	INT	INT	INT	INT	INT	INT	INT	INT	INT	INT
C1QTNF12	Knockout	ENSG00000184163.3	C1QTNF12	ENSG00000184163.3	chr1	-	1244403	1244422	GGCGCCTTAAGGAAGCGGTG	1244400	1244402	CGG	1244405	1244406	ENSE00001480048.1	2	0.73511	0.919192	1	0	0	2	1	0.296909	1	a1		C1QTNF12	ENSG00000184163.3	chr1	-	1243999	1244021	ACTGCCGGCTGCAGGGTCCCCGC	1243999	1244002	TTTC	1244022	1244025	ENSE00001311835.1	4	1	1	0	0	0	0.185751	1	0.53532
C1QTNF12	Knockout	ENSG00000184163.3	C1QTNF12	ENSG00000184163.3	chr1	+	1244210	1244229	CTCGTGAAGCAGAGTCTCCG	1244230	1244232	CGG	1244226	1244227	ENSE00001480047.1	3	0.697403	0.574538	1	0	0	6	1	0.378587	1	a2		C1QTNF12	ENSG00000184163.3	chr1	-	1244417	1244439	TCCGGCGGCCGGACGACGGCGCC	1244417	1244420	TTTG	1244440	1244443	ENSE00001480048.1	2	1	1	0	0	0	0.13529	1	0.283664
C1QTNF12	Knockout	ENSG00000184163.3	C1QTNF12	ENSG00000184163.3	chr1	-	1244435	1244454	CATGGCTGAACTTTGTCCGG	1244432	1244434	CGG	1244437	1244438	ENSE00001480048.1	2	0.67673	0.612245	1	0	0	4	1	0.261589	1	a3		C1QTNF12	ENSG00000184163.3	chr1	+	1244196	1244218	AGCAGCTCCTGAAACTCGTGAAG	1244215	1244218	TTTC	1244192	1244195	ENSE00001480047.1	3	1	1	0	0	0	0.359663	1	0.390728
C1QTNF12	Knockout	ENSG00000184163.3	C1QTNF12	ENSG00000184163.3	chr1	+	1246499	1246518	GTCCCGGCCGCGTACCTTGG	1246519	1246521	GGG	1246515	1246516	ENSE00001330968.2	1	0.630764	0.654481	1	0	0	4	1	0.193157	1	a5		C1QTNF12	ENSG00000184163.3	chr1	-	1242599	1242621	TGGACAATGGCTCCGGGGCCGTC	1242599	1242602	TTTG	1242622	1242625	ENSE00001330101.2	8	1	1	0	0	0	0.592148	1	0.945916
UBE2J2	Knockout	ENSG00000160087.21	UBE2J2	ENSG00000160087.21	chr1	-	1257039	1257058	TGGGCTCCTGAGCTTCATGG	1257036	1257038	TGG	1257041	1257042	ENSE00003500691.1	5	0.675849	0.194138	1	0	0	27	1	0.468468	1	a2		UBE2J2	ENSG00000160087.21	chr1	-	1257295	1257317	CATGTAGGTGGCTATTATCATGG	1257295	1257298	TTTC	1257318	1257321	ENSE00003468437.1	4	1	1	0	0	0	0.360046	1	0.240669
UBE2J2	Knockout	ENSG00000160087.21	UBE2J2	ENSG00000160087.21	chr1	+	1267859	1267878	TACCACTCGAGAATATTCGA	1267879	1267881	AGG	1267875	1267876	ENSE00003755161.1	2	0.661629	0.851393	1	0	0	1	1	0.150579	1	a3		UBE2J2	ENSG00000160087.21	chr1	-	1257241	1257263	AAACCTCCCAGTATCTATATGAT	1257241	1257244	TTTC	1257264	1257267	ENSE00003468437.1	4	1	1	0	0	0	0.621104	1	0.310167
UBE2J2	Knockout	ENSG00000160087.21	UBE2J2	ENSG00000160087.21	chr1	-	1267911	1267930	CCTTCGCATTAAGAAAGACC	1267908	1267910	CGG	1267913	1267914	ENSE00003755161.1	2	0.653586	0.387582	1	0	0	5	1	0.101673	1	a6		UBE2J2	ENSG00000160087.21	chr1	-	1257096	1257118	TATCACGGATTTCCACCCGGACA	1257096	1257099	TTTC	1257119	1257122	ENSE00003500691.1	5	1	1	0	0	0	0.758905	1	0.397683
UBE2J2	Knockout	ENSG00000160087.21	UBE2J2	ENSG00000160087.21	chr1	+	1257238	1257257	GTGATCATATAGATACTGGG	1257258	1257260	AGG	1257254	1257255	ENSE00003468437.1	4	0.70138	0.288839	1	0	2	11	1	0.293436	1	a1		UBE2J2	ENSG00000160087.21	chr1	-	1263377	1263399	TTCTCTCCCTTAGGCACTATGTC	1263377	1263380	TTTC	1263400	1263403	ENSE00003499243.1	3	1	1	0	0	0	0.275664	1	0.18018
SCNN1D	Knockout	ENSG00000162572.21	SCNN1D	ENSG00000162572.21	chr1	+	1286257	1286276	TGTGTGACGGGAACCCACGT	1286277	1286279	CGG	1286273	1286274	ENSE00003681943.1	4	0.723033	0.809899	1	0	0	1	1	0.289773	1	a1		SCNN1D	ENSG00000162572.21	chr1	+	1287138	1287160	CCGAGGCTACACGTCAGGCGTGG	1287157	1287160	TTTA	1287134	1287137	ENSE00003620052.1	6	1	1	0	0	0	0.401283	1	0.413826
SCNN1D	Knockout	ENSG00000162572.21	SCNN1D	ENSG00000162572.21	chr1	+	1287141	1287160	AGGCTACACGTCAGGCGTGG	1287161	1287163	CGG	1287157	1287158	ENSE00003620052.1	6	0.679256	0.234479	1	0	0	14	1	0.413826	1	a5		SCNN1D	ENSG00000162572.21	chr1	+	1286182	1286204	AGCGTCACTGGCACCGCCCGGTC	1286201	1286204	TTTG	1286178	1286181	ENSE00003681943.1	4	1	1	0	0	0	0.415162	1	0.255682
SCNN1D	Knockout	ENSG00000162572.21	SCNN1D	ENSG00000162572.21	chr1	+	1286104	1286123	GCCTCAAGACGACGTCCTGG	1286124	1286126	GGG	1286120	1286121	ENSE00003681943.1	4	0.667755	0.756833	1	0	0	3	1	0.21733	1	a7		SCNN1D	ENSG00000162572.21	chr1	+	1286812	1286834	CCAGGGAGAACATTGACTCCCTG	1286831	1286834	TTTG	1286808	1286811	ENSE00003580183.1	5	1	1	0	0	0	0.646033	1	0.322443
SCNN1D	Knockout	ENSG00000162572.21	SCNN1D	ENSG00000162572.21	chr1	-	1286081	1286100	TCCCGCGGGAGCAGACCAGG	1286078	1286080	CGG	1286083	1286084	ENSE00003681943.1	4	0.690017	0.418463	1	0	0	4	1	0.199811	1	a4		SCNN1D	ENSG00000162572.21	chr1	-	1290681	1290703	GGGACTCACAGCTGACTTGGCGG	1290681	1290684	TTTG	1290704	1290707	ENSE00003503328.1	12	1	1	0	0	0	0.430004	1	0.762311
ACAP3	Knockout	ENSG00000131584.19	ACAP3	ENSG00000131584.19	chr1	-	1302924	1302943	GGAGGTGGTGAACTACCACA	1302921	1302923	TGG	1302926	1302927	ENSE00003522844.1	2	0.71745	0.313924	1	0	3	6	1	0.109512	1	a3		ACAP3	ENSG00000131584.19	chr1	+	1300499	1300521	TGGGGCTGACCTGGAGCACATAG	1300518	1300521	TTTC	1300495	1300498	ENSE00003517853.1	4	1	1	0	0	0	0.66921	1	0.204636
ACAP3	Knockout	ENSG00000131584.19	ACAP3	ENSG00000131584.19	chr1	+	1298081	1298100	GCGGAGGTCATCCACCACCA	1298101	1298103	CGG	1298097	1298098	ENSE00003689281.1	11	0.749352	0.458135	1	0	1	8	1	0.372102	1	a1		ACAP3	ENSG00000131584.19	chr1	-	1302014	1302036	ACCAGGCCCAGAGGTCCGTGCGG	1302014	1302017	TTTG	1302037	1302040	ENSE00003555901.1	3	1	1	0	0	0	0.304216	1	0.124301
ACAP3	Knockout	ENSG00000131584.19	ACAP3	ENSG00000131584.19	chr1	-	1298048	1298067	AGCCGTGTGAGGACATCGAG	1298045	1298047	CGG	1298050	1298051	ENSE00003689281.1	11	0.722421	0.405934	1	0	0	9	1	0.390887	1	a2		ACAP3	ENSG00000131584.19	chr1	+	1300670	1300692	TCTCCTTGAACTTCCGCACATCC	1300689	1300692	TTTG	1300666	1300669	ENSE00003517853.1	4	1	1	0	0	0	0.447825	1	0.136291
ACAP3	Knockout	ENSG00000131584.19	ACAP3	ENSG00000131584.19	chr1	+	1300514	1300533	GCACATAGTCCAGTGCCAGG	1300534	1300536	TGG	1300530	1300531	ENSE00003517853.1	4	0.712367	0.266157	1	0	1	13	1	0.19984	1	a4		ACAP3	ENSG00000131584.19	chr1	+	1299876	1299898	CACCGCAGAGTCGATCACCAGCT	1299895	1299898	TTTC	1299872	1299875	ENSE00003515599.1	7	1	1	0	0	0	0.491249	1	0.268985
PUSL1	Knockout	ENSG00000169972.12	PUSL1	ENSG00000169972.12	chr1	+	1308951	1308970	CGGGGTCCAGAACTACCTGG	1308971	1308973	AGG	1308967	1308968	ENSE00001225948.1	2	0.73428	0.567566	1	0	0	6	1	0.143014	1	a1		PUSL1	ENSG00000169972.12	chr1	+	1310663	1310685	AGAGCCAGTCTTTCCTGTATAGA	1310682	1310685	TTTG	1310659	1310662	ENSE00003668395.1	6	1	1	0	0	0	0.822422	1	0.762376
PUSL1	Knockout	ENSG00000169972.12	PUSL1	ENSG00000169972.12	chr1	+	1309154	1309173	GGTCCACGCCCTGAGCAACG	1309174	1309176	CGG	1309170	1309171	ENSE00003604149.1	3	0.692575	0.679612	1	0	0	2	1	0.242024	1	a3		PUSL1	ENSG00000169972.12	chr1	+	1309810	1309832	CCCAGGCCAAGCCAGCCCCTTGG	1309829	1309832	TTTC	1309806	1309809	ENSE00003513130.1	5	1	1	0	0	0	0.264112	1	0.684268
PUSL1	Knockout	ENSG00000169972.12	PUSL1	ENSG00000169972.12	chr1	+	1309124	1309143	GTTCACCATCTCCAGCCGCA	1309144	1309146	CGG	1309140	1309141	ENSE00003604149.1	3	0.683794	0.423563	1	0	1	5	1	0.209021	1	a4		PUSL1	ENSG00000169972.12	chr1	+	1309573	1309595	AACGCAACCTATGCTGGACTCTC	1309592	1309595	TTTG	1309569	1309572	ENSE00003688171.1	4	1	1	0	0	0	0.75657	1	0.508251
PUSL1	Knockout	ENSG00000169972.12	PUSL1	ENSG00000169972.12	chr1	-	1309093	1309112	CACGGAATTCAGCCGCTCGG	1309090	1309092	CGG	1309095	1309096	ENSE00003604149.1	3	0.683479	0.629878	1	0	0	2	1	0.159516	1	a5		PUSL1	ENSG00000169972.12	chr1	+	1309441	1309463	CCTGCCGCCATAGGGTCCTGCGG	1309460	1309463	TTTA	1309437	1309440	ENSE00003688171.1	4	1	1	0	0	0	0.273704	1	0.363036
INTS11	Knockout	ENSG00000127054.21	INTS11	ENSG00000127054.21	chr1	-	1313761	1313780	GCACATCAAGGCCTTCGACC	1313758	1313760	GGG	1313763	1313764	ENSE00003568595.1	7	0.596393	0.39021	1	0	1	4	0.875	0.634656	2	a3		INTS11	ENSG00000127054.21	chr1	-	1313560	1313582	CCACGCCAGGAATGCTGCACGCT	1313560	1313563	TTTG	1313583	1313586	ENSE00003692932.1	8	1	1	0	0	0	0.778841	0.875	0.661378
INTS11	Knockout	ENSG00000127054.21	INTS11	ENSG00000127054.21	chr1	-	1313511	1313530	GGCCGGAAACGAAAAGAACA	1313508	1313510	TGG	1313513	1313514	ENSE00003692932.1	8	0.631296	0.553324	1	0	0	7	0.875	0.681002	2	a2		INTS11	ENSG00000127054.21	chr1	-	1313765	1313787	AGTTCAAGCACATCAAGGCCTTC	1313765	1313768	TTTG	1313788	1313791	ENSE00003568595.1	7	1	1	0	0	0	0.576782	0.875	0.63382
INTS11	Knockout	ENSG00000127054.21	INTS11	ENSG00000127054.21	chr1	+	1313560	1313579	AGCGTGCAGCATTCCTGGCG	1313580	1313582	TGG	1313576	1313577	ENSE00003692932.1	8	0.595301	0.414663	1	0	0	5	0.875	0.654697	2	a4		INTS11	ENSG00000127054.21	chr1	-	1313784	1313806	GTGCAGAGGAACATGTTTGAGTT	1313784	1313787	TTTC	1313807	1313810	ENSE00003568595.1	7	0.947236	1	0	0	1	0.671361	0.875	0.625887
INTS11	Knockout	ENSG00000127054.21	INTS11	ENSG00000127054.21	chr1	+	1313530	1313549	CCATTTCCGGAAGATCTGCA	1313550	1313552	GGG	1313546	1313547	ENSE00003692932.1	8	0.698931	0.317411	1	0	0	11	0.875	0.667223	2	a1		INTS11	ENSG00000127054.21	chr1	+	1319348	1319370	ATCATCTGGGAGGTGAAGAAGTT	1319367	1319370	TTTG	1319344	1319347			1	1	0	0	0	0.164394	0.625	0.214614
CPTP	Knockout	ENSG00000224051.7	CPTP	ENSG00000224051.7	chr1	+	1327302	1327321	CGGATCATGGAGCGCCTCAG	1327322	1327324	GGG	1327318	1327319	ENSE00001714593.3	3	0.610426	0.698975	1	0	0	4	1	0.311526	1	a3		CPTP	ENSG00000224051.7	chr1	+	1326962	1326984	AAGCAGTGTCTCGATGAGAAGGA	1326981	1326984	TTTC	1326958	1326961	ENSE00002725815.1	2	1	1	0	0	0	0.671386	1	0.110592
CPTP	Knockout	ENSG00000224051.7	CPTP	ENSG00000224051.7	chr1	+	1327282	1327301	AGGACGTGGTCTCCAAGCTG	1327302	1327304	CGG	1327298	1327299	ENSE00001714593.3	3	0.649171	0.226527	1	0	0	18	1	0.280374	1	a2		CPTP	ENSG00000224051.7	chr1	+	1326935	1326957	AATCTGAAAGTCGTCCTGGTCAG	1326954	1326957	TTTC	1326931	1326934	ENSE00002725815.1	2	1	1	0	0	0	0.230622	1	0.0685358
CPTP	Knockout	ENSG00000224051.7	CPTP	ENSG00000224051.7	chr1	-	1327418	1327437	TCCGGCAGCCAGACTCCGGG	1327415	1327417	TGG	1327420	1327421	ENSE00001714593.3	3	0.65697	0.639965	1	0	1	2	1	0.470405	1	a1		CPTP	ENSG00000224051.7	chr1	+	1326896	1326918	CGTTCCTATCAAAAAATGGATGA	1326915	1326918	TTTC	1326892	1326895	ENSE00002725815.1	2	0.847056	1	0	0	1	0.151962	1	0.00778816
CPTP	Knockout	ENSG00000224051.7	CPTP	ENSG00000224051.7	chr1	+	1326996	1327015	TGGACCCCTACATTGCCAGC	1327016	1327018	TGG	1327012	1327013	ENSE00002725815.1	2	0.595537	0.619443	1	0	0	6	1	0.158879	1	a4		CPTP	ENSG00000224051.7	chr1	+	1327246	1327268	TGAACAGCCTGGGCACCATCTTC	1327265	1327268	TTTC	1327242	1327245	ENSE00001714593.3	3	0.889206	1	0	0	1	0.29392	1	0.228972
TAS1R3	Knockout	ENSG00000169962.5	TAS1R3	ENSG00000169962.5	chr1	-	1332695	1332714	CGTAGACAGAGAACGTCTGG	1332692	1332694	TGG	1332697	1332698	ENSE00001130446.1	3	0.728178	0.394211	1	0	1	4	1	0.456182	1	a1		TAS1R3	ENSG00000169962.5	chr1	-	1331651	1331673	ATGGCCAGTGCCCAGAGCAGGCC	1331651	1331654	TTTC	1331674	1331677	ENSE00001779983.1	2	1	1	0	0	0	0.583783	1	0.0802034
TAS1R3	Knockout	ENSG00000169962.5	TAS1R3	ENSG00000169962.5	chr1	-	1332742	1332761	GCACTGAAGAGTGTTGTGCA	1332739	1332741	GGG	1332744	1332745	ENSE00001130446.1	3	0.722667	0.256112	1	0	0	18	1	0.47457	1	a2		TAS1R3	ENSG00000169962.5	chr1	+	1331748	1331770	ATACGTGCTCGGAGCCTGTGGTG	1331767	1331770	TTTG	1331744	1331747	ENSE00001779983.1	2	1	1	0	0	0	0.227163	1	0.125587
TAS1R3	Knockout	ENSG00000169962.5	TAS1R3	ENSG00000169962.5	chr1	+	1331686	1331705	GGAGGAGATCAACAACAAGT	1331706	1331708	CGG	1331702	1331703	ENSE00001779983.1	2	0.684459	0.319565	1	0	0	19	1	0.100156	1	a5		TAS1R3	ENSG00000169962.5	chr1	-	1332662	1332684	GCCCTGCGCTCACGTTCTGCAGC	1332662	1332665	TTTA	1332685	1332688	ENSE00001130446.1	3	1	1	0	0	0	0.458428	1	0.442488
TAS1R3	Knockout	ENSG00000169962.5	TAS1R3	ENSG00000169962.5	chr1	-	1331743	1331762	GCTCCGAGCACGTATCAAAG	1331740	1331742	AGG	1331745	1331746	ENSE00001779983.1	2	0.689576	0.833843	1	0	0	2	1	0.11698	1	a4		TAS1R3	ENSG00000169962.5	chr1	+	1333528	1333550	TGGCCAGGATGAGTGGTCCCCGG	1333547	1333550	TTTG	1333524	1333527	ENSE00001379118.5	6	1	1	0	0	0	0.641601	1	0.64241
DVL1	Knockout	ENSG00000107404.20	DVL1	ENSG00000107404.20	chr1	+	1342041	1342060	TGACCACTGTACCCTCCTCG	1342061	1342063	CGG	1342057	1342058	ENSE00000955181.1	4	0.737138	0.293529	1	0	1	10	1	0.229353	1	a1		DVL1	ENSG00000107404.20	chr1	-	1340140	1340162	TGGGCATCAGCATCGTGGGGCAG	1340140	1340143	TTTC	1340163	1340166	ENSE00001762921.1	8	1	1	0	0	0	0.598997	0.5	0.400995
DVL1	Knockout	ENSG00000107404.20	DVL1	ENSG00000107404.20	chr1	-	1342087	1342106	AGTCCATGGTCAGTCACCGG	1342084	1342086	CGG	1342089	1342090	ENSE00000955181.1	4	0.695645	0.70809	1	0	0	5	1	0.213433	1	a2		DVL1	ENSG00000107404.20	chr1	+	1340453	1340475	TGCTTCCGGATGAGTCTGGATGA	1340472	1340475	TTTG	1340449	1340452	ENSE00000955183.1	6	1	1	0	0	0	0.241523	1	0.316418
DVL1	Knockout	ENSG00000107404.20	DVL1	ENSG00000107404.20	chr1	+	1342682	1342701	GGCTCACCCAGGAGACCACG	1342702	1342704	CGG	1342698	1342699	ENSE00003672937.1	2	0.693314	0.31119	1	0	0	12	1	0.114428	1	a3		DVL1	ENSG00000107404.20	chr1	-	1341675	1341697	TGGACTCGGACGAGGATGGCAGC	1341675	1341678	TTTG	1341698	1341701	ENSE00001316141.1	5	1	1	0	0	0	0.440757	1	0.296517
DVL1	Knockout	ENSG00000107404.20	DVL1	ENSG00000107404.20	chr1	-	1342110	1342129	GATGGACAACGAGACAGGCA	1342107	1342109	CGG	1342112	1342113	ENSE00000955181.1	4	0.670697	0.203754	1	0	0	16	1	0.20199	1	a4		DVL1	ENSG00000107404.20	chr1	-	1342713	1342735	ATGACAATGCCAAGCTTCCCTGC	1342713	1342716	TTTG	1342736	1342739	ENSE00003672937.1	2	1	1	0	0	0	0.757816	1	0.106965
MXRA8	Knockout	ENSG00000162576.17	MXRA8	ENSG00000162576.17	chr1	+	1355045	1355064	GGTCGGTCCACACGTGCCCG	1355065	1355067	CGG	1355061	1355062	ENSE00001224365.1	5	0.653277	0.677219	1	0	0	2	1	0.414421	1	a3		MXRA8	ENSG00000162576.17	chr1	-	1354857	1354879	AGCGCGGTGACTTCTCACTGCGT	1354857	1354860	TTTG	1354880	1354883	ENSE00001224365.1	5	1	1	0	0	0	0.248837	1	0.563001
MXRA8	Knockout	ENSG00000162576.17	MXRA8	ENSG00000162576.17	chr1	+	1355244	1355263	GGCCGTCGGTGACCTCCAGG	1355264	1355266	CGG	1355260	1355261	ENSE00001130277.1	4	0.679284	0.274356	1	0	0	8	1	0.335761	1	a2		MXRA8	ENSG00000162576.17	chr1	+	1354339	1354361	CCGGGGCAGCCTCACCTCCGCGG	1354358	1354361	TTTG	1354335	1354338	ENSE00001066499.1	6	1	1	0	0	0	0.131553	1	0.801165
MXRA8	Knockout	ENSG00000162576.17	MXRA8	ENSG00000162576.17	chr1	+	1354958	1354977	GGTCCAGCAGGCGGTCCGCG	1354978	1354980	CGG	1354974	1354975	ENSE00001224365.1	5	0.693693	0.530252	1	0	0	7	1	0.477786	1	a1		MXRA8	ENSG00000162576.17	chr1	+	1358476	1358498	CAAAGCAGGATTCGGGATGGCAG	1358495	1358498	TTTC	1358472	1358475	ENSE00001829673.2	1	1	1	0	0	0	0.432233	1	0.00655499
MXRA8	Knockout	ENSG00000162576.17	MXRA8	ENSG00000162576.17	chr1	+	1355265	1355284	GGACGGCCAGGCTCTCGTAG	1355285	1355287	AGG	1355281	1355282	ENSE00001130277.1	4	0.629722	0.792008	1	0	0	3	1	0.320466	1	a6		MXRA8	ENSG00000162576.17	chr1	+	1354206	1354228	CCGACTTCTGGTCCGAGTATTCG	1354225	1354228	TTTC	1354202	1354205	ENSE00003469474.1	7	1	1	0	0	0	0.30443	1	0.809905
AURKAIP1	Knockout	ENSG00000175756.13	AURKAIP1	ENSG00000175756.13	chr1	+	1374260	1374279	CCGTGAGCCAGCTCTCCAGG	1374280	1374282	GGG	1374276	1374277	ENSE00001629775.1	3	0.691436	0.237176	1	0	1	8	1	0.370184	1	a1		AURKAIP1	ENSG00000175756.13	chr1	-	1374428	1374450	TGCAGGCGGCCGCCCGCCTTGGC	1374428	1374431	TTTC	1374451	1374454	ENSE00001629775.1	3	1	1	0	0	0	0.110362	1	0.115578
AURKAIP1	Knockout	ENSG00000175756.13	AURKAIP1	ENSG00000175756.13	chr1	+	1374187	1374206	GGACACTGGTAGGATTGCGG	1374207	1374209	TGG	1374203	1374204	ENSE00001629775.1	3	0.655931	0.400477	1	0	0	6	1	0.492462	1	a3		AURKAIP1	ENSG00000175756.13	chr1	-	1374362	1374384	CAGCACATCGCCGGCCGGCCCAG	1374362	1374365	TTTA	1374385	1374388	ENSE00001629775.1	3	1	1	0	0	0	0.210252	1	0.226131
AURKAIP1	Knockout	ENSG00000175756.13	AURKAIP1	ENSG00000175756.13	chr1	-	1374335	1374354	GGCCTCTCTCCCTCGCAAGG	1374332	1374334	GGG	1374337	1374338	ENSE00001629775.1	3	0.61853	0.619544	1	0	3	9	1	0.268007	1	a4		AURKAIP1	ENSG00000175756.13	chr1	+	1373857	1373879	GCCCCGCCTTCAGCCAGATGCGC	1373876	1373879	TTTA	1373853	1373856	ENSE00001790281.2	4	1	1	0	0	0	0.396879	1	0.877722
AURKAIP1	Knockout	ENSG00000175756.13	AURKAIP1	ENSG00000175756.13	chr1	+	1374370	1374389	GCCGGCGATGTGCTGTAAAG	1374390	1374392	GGG	1374386	1374387	ENSE00001629775.1	3	0.555387	0.965909	1	0	0	1	1	0.18593	1	a7		AURKAIP1	ENSG00000175756.13	chr1	+	1374129	1374151	AGGCGCATCCGCGACGCCTTCAT	1374148	1374151	TTTG	1374125	1374128	ENSE00001629775.1	3	1	1	0	0	0	0.269537	1	0.58459
CCNL2	Knockout	ENSG00000221978.12	CCNL2	ENSG00000221978.12	chr1	-	1399072	1399091	CACAGAGACCGACCTCCGCG	1399069	1399071	TGG	1399074	1399075	ENSE00001589041.2	1	0.703497	0.926316	1	0	0	1	1	0.146928	1	a3		CCNL2	ENSG00000221978.12	chr1	-	1398660	1398682	TTCTACTCTAGGTGGCCATGGCT	1398660	1398663	TTTC	1398683	1398686	ENSE00003497083.1	2	1	1	0	0	0	0.265411	1	0.18936
CCNL2	Knockout	ENSG00000221978.12	CCNL2	ENSG00000221978.12	chr1	-	1399048	1399067	GGGCTGCGAGCTCATCCAGG	1399045	1399047	CGG	1399050	1399051	ENSE00001589041.2	1	0.718577	0.222788	1	0	3	15	1	0.162128	1	a1		CCNL2	ENSG00000221978.12	chr1	-	1390501	1390523	GAGCAACTGAAGAAGAAATTCAG	1390501	1390504	TTTG	1390524	1390527	ENSE00003459548.1	7	1	1	0	0	0	0.788491	0.5	0.531982
CCNL2	Knockout	ENSG00000221978.12	CCNL2	ENSG00000221978.12	chr1	-	1399107	1399126	TTCACGCCGTCCATGTCGAG	1399104	1399106	CGG	1399109	1399110	ENSE00001589041.2	1	0.629173	0.829384	1	0	0	1	1	0.124763	1	a5		CCNL2	ENSG00000221978.12	chr1	-	1398238	1398260	ACCGCCTTCGACAGCTGAGAGAC	1398238	1398241	TTTC	1398261	1398264	ENSE00003666121.1	3	1	1	0	0	0	0.360557	1	0.295757
CCNL2	Knockout	ENSG00000221978.12	CCNL2	ENSG00000221978.12	chr1	+	1398620	1398639	ACTTGGTATAAAAGAACCGC	1398640	1398642	TGG	1398636	1398637	ENSE00003497083.1	2	0.549627	0.877407	1	0	0	1	1	0.20456	1	a12		CCNL2	ENSG00000221978.12	chr1	-	1399101	1399123	ACGCCGTCCATGTCGAGCGGCCT	1399101	1399104	TTTC	1399124	1399127	ENSE00001589041.2	1	1	1	0	0	0	0.445713	1	0.129829
MRPL20	Knockout	ENSG00000242485.6	MRPL20	ENSG00000242485.6	chr1	+	1407152	1407171	CTGGATCCGAAAGTAGCGGT	1407172	1407174	CGG	1407168	1407169	ENSE00001735034.2	1	0.675077	1	1	0	0	0	1	0.077044	1	a2		MRPL20	ENSG00000242485.6	chr1	-	1407005	1407027	TGTCCCAGCACTTCCGGGGAAGG	1407005	1407008	TTTC	1407028	1407031	ENSE00003480468.1	2	1	1	0	0	0	0.718809	1	0.158805
MRPL20	Knockout	ENSG00000242485.6	MRPL20	ENSG00000242485.6	chr1	-	1406986	1407005	GAAAAATCGCTGCTACAGGT	1406983	1406985	TGG	1406988	1406989	ENSE00003480468.1	2	0.594183	0.524813	1	0	0	4	1	0.185535	1	a6		MRPL20	ENSG00000242485.6	chr1	-	1405866	1405888	AGCTCTGGATTAATCGAATTACA	1405866	1405869	TTTC	1405889	1405892	ENSE00003478955.1	3	1	1	0	0	0	0.647725	1	0.342767
MRPL20	Knockout	ENSG00000242485.6	MRPL20	ENSG00000242485.6	chr1	+	1406951	1406970	TTTCACAAAGGCTCGAATCA	1406971	1406973	CGG	1406967	1406968	ENSE00003480468.1	2	0.544266	0.363279	1	0	0	10	1	0.218553	1	a7		MRPL20	ENSG00000242485.6	chr1	-	1407137	1407159	GGATCCAGGAGGTGCTGAAGCAC	1407137	1407140	TTTC	1407160	1407163	ENSE00001735034.2	1	1	1	0	0	0	0.691093	1	0.125786
MRPL20	Knockout	ENSG00000242485.6	MRPL20	ENSG00000242485.6	chr1	-	1407012	1407031	TTTCTGTCCCAGCACTTCCG	1407009	1407011	GGG	1407014	1407015	ENSE00003480468.1	2	0.613186	0.353856	1	0	0	10	1	0.144654	1	a5		MRPL20	ENSG00000242485.6	chr1	+	1405783	1405805	AGTGGGACCCACATACTCACCCA	1405802	1405805	TTTC	1405779	1405782			1	1	0	0	0	0.874713	0.5	0.443396
ANKRD65	Knockout	ENSG00000235098.9	ANKRD65	ENSG00000235098.9	chr1	-	1420945	1420964	GGAACAGGAACTGCGGTGGA	1420942	1420944	TGG	1420947	1420948	ENSE00003758729.1	2	0.526379	0.349218	1	0	1	14	1	0.111111	1	a3		ANKRD65	ENSG00000235098.9	chr1	+	1419297	1419319	GGAGCCAGCCGGTAGCATCCACC	1419316	1419319	TTTC	1419293	1419296	ENSE00003635074.1	3	1	1	0	0	0	0.544103	0.666667	0.846743
ANKRD65	Knockout	ENSG00000235098.9	ANKRD65	ENSG00000235098.9	chr1	-	1420920	1420939	CTGGACTCCGAAGAGGCCCT	1420917	1420919	GGG	1420922	1420923	ENSE00003758729.1	2	0.515456	0.412814	1	0	0	12	1	0.159004	1	a4		ANKRD65	ENSG00000235098.9	chr1	-	1419540	1419562	TCTCCTCTTCTAGGACATTGAGG	1419540	1419543	TTTC	1419563	1419566	ENSE00003635074.1	3	1	1	0	0	0	0.129871	0.666667	0.417625
ANKRD65	Knockout	ENSG00000235098.9	ANKRD65	ENSG00000235098.9	chr1	-	1420949	1420968	AGGAGGAACAGGAACTGCGG	1420946	1420948	TGG	1420951	1420952	ENSE00003758729.1	2	0.655696	0.222873	1	0	0	23	1	0.103448	1	a1		INT	INT	chr7	-	33902953	33902975	TCCAAGGCCTTATCAAGATGTTT	INT	INT	INT	INT	INT	INT	INT	INT	INT	INT	INT	INT	INT	INT	INT
ANKRD65	Knockout	ENSG00000235098.9	ANKRD65	ENSG00000235098.9	chr1	-	1420927	1420946	GATGGAGCTGGACTCCGAAG	1420924	1420926	AGG	1420929	1420930	ENSE00003758729.1	2	0.613341	0.455656	1	0	0	6	1	0.145594	1	a2		INT	INT	chr11	-	125157064	125157086	TGTATACAAAGTGTCAGTGTAAG	INT	INT	INT	INT	INT	INT	INT	INT	INT	INT	INT	INT	INT	INT	INT
TMEM88B	Knockout	ENSG00000205116.4	TMEM88B	ENSG00000205116.4	chr1	+	1426185	1426204	ACAGCGCCCATGCTGCCCCG	1426205	1426207	GGG	1426201	1426202	ENSE00001478869.4	1	0.683145	0.271586	1	0	0	11	1	0.151329	1	a3		TMEM88B	ENSG00000205116.4	chr1	-	1427780	1427802	GCAGCGGCCGCCGGGTCACACCC	1427780	1427783	TTTC	1427803	1427806	ENSE00001751391.3	2	1	1	0	0	0	0.217676	1	0.99182
TMEM88B	Knockout	ENSG00000205116.4	TMEM88B	ENSG00000205116.4	chr1	-	1426351	1426370	GAATCCCAGGTAGACGACGG	1426348	1426350	CGG	1426353	1426354	ENSE00001478869.4	1	0.720591	0.642606	1	0	0	2	1	0.462168	1	a1		INT	INT	chr1	+	187525013	187525035	CACACTGACTTAATCATAACAGG	INT	INT	INT	INT	INT	INT	INT	INT	INT	INT	INT	INT	INT	INT	INT
TMEM88B	Knockout	ENSG00000205116.4	TMEM88B	ENSG00000205116.4	chr1	-	1426354	1426373	CAGGAATCCCAGGTAGACGA	1426351	1426353	CGG	1426356	1426357	ENSE00001478869.4	1	0.684779	0.280451	1	0	1	11	1	0.468303	1	a2		INT	INT	chrY	-	7913063	7913085	GATGGGTGTCTAGATTACAACAT	INT	INT	INT	INT	INT	INT	INT	INT	INT	INT	INT	INT	INT	INT	INT
TMEM88B	Knockout	ENSG00000205116.4	TMEM88B	ENSG00000205116.4	chr1	-	1426234	1426253	CGACCACCCTGGGCACGTCA	1426231	1426233	GGG	1426236	1426237	ENSE00001478869.4	1	0.562739	0.402954	1	0	0	6	1	0.222904	1	a4		INT	INT	chrY	+	17260898	17260920	AAGTGGTCTTTGCCCTGGGTATT	INT	INT	INT	INT	INT	INT	INT	INT	INT	INT	INT	INT	INT	INT	INT
VWA1	Knockout	ENSG00000179403.12	VWA1	ENSG00000179403.12	chr1	-	1437336	1437355	CAATGAACACGGTGACGCCC	1437333	1437335	AGG	1437338	1437339	ENSE00003596987.1	2	0.5112	0.758012	1	0	0	2	1	0.363296	1	a2		VWA1	ENSG00000179403.12	chr1	-	1437238	1437260	GGCACCCCTGGCCGGGCACCTGA	1437238	1437241	TTTG	1437261	1437264			1	1	0	0	0	0.646868	0.5	0.28839
VWA1	Knockout	ENSG00000179403.12	VWA1	ENSG00000179403.12	chr1	+	1437316	1437335	ATGCAGGAGCTCAAGGACCT	1437336	1437338	GGG	1437332	1437333	ENSE00003596987.1	2	0.610657	0.225699	1	0	0	24	1	0.358801	1	a1		VWA1	ENSG00000179403.12	chr1	+	1436921	1436943	CCCCAGGTCCACCAGCATCAGCC	1436940	1436943	TTTC	1436917	1436920			0.80926	1	0	0	1	0.364958	0.5	0.0651685
VWA1	Knockout	ENSG00000179403.12	VWA1	ENSG00000179403.12	chr1	+	1437309	1437328	CCCCCCCATGCAGGAGCTCA	1437329	1437331	AGG	1437325	1437326	ENSE00003596987.1	2	0.481309	0.20125	1	0	2	17	1	0.353558	1	a3		VWA1	ENSG00000179403.12	chr1	+	1437023	1437045	TGGGGCAGCTGGTGGCTCCACTG	1437042	1437045	TTTG	1437019	1437022			1	1	0	0	0	0.542449	0.5	0.141573
VWA1	Knockout	ENSG00000179403.12	VWA1	ENSG00000179403.12	chr1	+	1437349	1437368	TTCATTGTCAGCACCGGCCG	1437369	1437371	AGG	1437365	1437366	ENSE00003596987.1	2	0.547875	0.585442	1	0	0	5	1	0.383521	3	a7		VWA1	ENSG00000179403.12	chr1	+	1437230	1437252	CTGAAGCATCAGGTGCCCGGCCA	1437249	1437252	TTTG	1437226	1437229			1	1	0	0	0	0.236721	0.5	0.296629
ATAD3C	Knockout	ENSG00000215915.10	ATAD3C	ENSG00000215915.10	chr1	-	1455825	1455844	CTTGATGTTCCTTGTCATTA	1455822	1455824	TGG	1455827	1455828	ENSE00001705599.1	6	0.303344	0.186598	1	0	0	20	1	0.385239	1	a3		ATAD3C	ENSG00000215915.10	chr1	+	1452358	1452380	CCCACAGGGCGGCTGGCACCTTG	1452377	1452380	TTTC	1452354	1452357	ENSE00001678337.1	3	0.609059	1	0	2	0	0.509347	1	0.13382
ATAD3C	Knockout	ENSG00000215915.10	ATAD3C	ENSG00000215915.10	chr1	+	1452090	1452109	GAAGCACCATCAGACCTTCT	1452110	1452112	TGG	1452106	1452107	ENSE00001738634.1	2	0.404306	0.385803	1	0	1	14	1	0.1103	1	a2		ATAD3C	ENSG00000215915.10	chr1	+	1462623	1462645	ACTACGGGAGGAAGTGCTTAGAG	1462642	1462645	TTTG	1462619	1462622	ENSE00001735727.1	11	0.394049	1	0	2	0	0.314383	1	0.829684
ATAD3C	Knockout	ENSG00000215915.10	ATAD3C	ENSG00000215915.10	chr1	+	1455813	1455832	GCGACATCGCCATAATGACA	1455833	1455835	AGG	1455829	1455830	ENSE00001705599.1	6	0.695071	0.712025	1	0	0	1	1	0.386861	1	a1		INT	INT	chr13	+	42017508	42017530	TGAGTGAGTTCTTACATGTAGTA	INT	INT	INT	INT	INT	INT	INT	INT	INT	INT	INT	INT	INT	INT	INT
ATAD3C	Knockout	ENSG00000215915.10	ATAD3C	ENSG00000215915.10	chr1	+	1452057	1452076	TGAGGATTTACGGAAGCAGG	1452077	1452079	AGG	1452073	1452074	ENSE00001738634.1	2	0.64604	0.279911	1	0	2	8	1	0.0835361	2	a4		ATAD3C	ENSG00000215915.10	chr1	+	1468454	1468476	TCCAGCAGCACCAGCAGATGATG	1468473	1468476	TTTG	1468450	1468453	ENSE00001478728.3	12	0.61165	1	0	1	0	0.662237	1	0.956204
ATAD3B	Knockout	ENSG00000160072.20	ATAD3B	ENSG00000160072.20	chr1	-	1486162	1486181	GTACAGGCCCCGGTTCTTCT	1486159	1486161	TGG	1486164	1486165	ENSE00003594545.1	8	0.292145	0.704313	1	0	1	1	1	0.782998	4	a4		ATAD3B	ENSG00000160072.20	chr1	+	1471996	1472018	GGAGACCGGCCGGCGCCCAAGGA	1472015	1472018	TTTG	1471992	1471995	ENSE00001833190.2	1	1	1	0	0	0	0.520213	1	0.146532
ATAD3B	Knockout	ENSG00000160072.20	ATAD3B	ENSG00000160072.20	chr1	+	1477278	1477297	CGCCAAGGAGGCCCTGAATC	1477298	1477300	TGG	1477294	1477295	ENSE00003467707.1	2	0.377322	0.310872	1	0	1	10	1	0.252796	1	a1		INT	INT	chr15	+	97018724	97018746	TTATGTGAGAATGTAGGCTATTA	INT	INT	INT	INT	INT	INT	INT	INT	INT	INT	INT	INT	INT	INT	INT
ATAD3B	Knockout	ENSG00000160072.20	ATAD3B	ENSG00000160072.20	chr1	-	1477283	1477302	CGCCAGATTCAGGGCCTCCT	1477280	1477282	TGG	1477285	1477286	ENSE00003467707.1	2	0.370634	0.191187	1	0	1	14	1	0.242729	1	a2		INT	INT	chr8	+	7033682	7033704	TAGAATAGAGAATGTGACATAAT	INT	INT	INT	INT	INT	INT	INT	INT	INT	INT	INT	INT	INT	INT	INT
ATAD3B	Knockout	ENSG00000160072.20	ATAD3B	ENSG00000160072.20	chr1	+	1485126	1485145	GACGTCCCGCATCACGGTGC	1485146	1485148	TGG	1485142	1485143	ENSE00003459370.1	6	0.43929	0.714976	1	0	0	4	1	0.62528	3	a3		INT	INT	chrX	+	94198735	94198757	GATCATGAAGGGTTAGAAAAATG	INT	INT	INT	INT	INT	INT	INT	INT	INT	INT	INT	INT	INT	INT	INT
ATAD3A	Knockout	ENSG00000197785.14	ATAD3A	ENSG00000197785.14	chr1	-	1522787	1522806	GGCGACAAGCGTGGCATTCT	1522784	1522786	TGG	1522789	1522790	ENSE00001615816.1	8	0.335974	0.842697	1	0	0	1	1	0.494217	1	a4		ATAD3A	ENSG00000197785.14	chr1	+	1527826	1527848	ACAAGTATGTTCTTAAGCCGGCC	1527845	1527848	TTTG	1527822	1527825	ENSE00001304286.1	14	0.760563	1	0	1	0	0.146753	1	0.858044
ATAD3A	Knockout	ENSG00000197785.14	ATAD3A	ENSG00000197785.14	chr1	+	1520250	1520269	CGAGCAGATCCGCCTGAAGG	1520270	1520272	CGG	1520266	1520267	ENSE00003607995.1	6	0.616044	0.457984	1	0	1	4	1	0.412198	1	a1		INT	INT	chrY	-	13032865	13032887	TGATGAAAGAGTATTACAGGTTG	INT	INT	INT	INT	INT	INT	INT	INT	INT	INT	INT	INT	INT	INT	INT
ATAD3A	Knockout	ENSG00000197785.14	ATAD3A	ENSG00000197785.14	chr1	-	1522796	1522815	GAAGCGGCCGGCGACAAGCG	1522793	1522795	TGG	1522798	1522799	ENSE00001615816.1	8	0.580842	0.393348	1	0	0	10	1	0.498948	1	a2		INT	INT	chr6	-	135229599	135229621	CAAGTGAGCATTCTCTCCCTGTT	INT	INT	INT	INT	INT	INT	INT	INT	INT	INT	INT	INT	INT	INT	INT
ATAD3A	Knockout	ENSG00000197785.14	ATAD3A	ENSG00000197785.14	chr1	+	1520175	1520194	GAATGAGATGCTGCGAGTGG	1520195	1520197	AGG	1520191	1520192	ENSE00003607995.1	6	0.575015	0.268393	1	0	1	24	1	0.372766	1	a3		INT	INT	chr6	-	169401333	169401355	AAGTGTCTAATTAATACATTAAA	INT	INT	INT	INT	INT	INT	INT	INT	INT	INT	INT	INT	INT	INT	INT
TMEM240	Knockout	ENSG00000205090.9	TMEM240	ENSG00000205090.9	chr1	+	1539767	1539786	CATGTCCATCAAGCACGCGA	1539787	1539789	TGG	1539783	1539784	ENSE00001661100.1	2	0.602671	1	1	0	0	0	1	0.123314	1	a7		TMEM240	ENSG00000205090.9	chr1	-	1535643	1535665	CATCAGCTGGTTCCTGGTGTGGA	1535643	1535646	TTTG	1535666	1535669	ENSE00001658110.1	3	0.954771	1	0	0	1	0.411351	1	0.612717
TMEM240	Knockout	ENSG00000205090.9	TMEM240	ENSG00000205090.9	chr1	+	1539724	1539743	GGTGCGGGAGGATGTAGTTG	1539744	1539746	TGG	1539740	1539741	ENSE00001661100.1	2	0.598331	0.383351	1	0	1	14	1	0.206166	1	a8		TMEM240	ENSG00000205090.9	chr1	-	1535704	1535726	TGACGGACAGTGTGACCAAGCAG	1535704	1535707	TTTG	1535727	1535730	ENSE00001658110.1	3	1	1	0	0	0	0.904545	1	0.495183
TMEM240	Knockout	ENSG00000205090.9	TMEM240	ENSG00000205090.9	chr1	+	1535722	1535741	CGTCACAAAGTAGTTCTCGG	1535742	1535744	AGG	1535738	1535739	ENSE00001658110.1	3	0.732527	0.990348	1	0	0	1	1	0.429672	1	a1		INT	INT	chr2	-	160532246	160532268	CAGAGGCGTGGGGAAGGTTAAAG	INT	INT	INT	INT	INT	INT	INT	INT	INT	INT	INT	INT	INT	INT	INT
TMEM240	Knockout	ENSG00000205090.9	TMEM240	ENSG00000205090.9	chr1	-	1540292	1540311	TCTGGGGGCGTCGGTCGTGA	1540289	1540291	TGG	1540294	1540295	ENSE00001478557.4	1	0.452065	0.78197	1	0	0	3	1	0.100193	1	a25		TMEM240	ENSG00000205090.9	chr1	+	1535402	1535424	TGCTTCACGTGTACCATGTTCCC	1535421	1535424	TTTC	1535398	1535401	ENSE00001478554.3	4	1	1	0	0	0	0.287768	1	0.884393
SSU72	Knockout	ENSG00000160075.12	SSU72	ENSG00000160075.12	chr1	-	1574497	1574516	CAACCAGAACCGGAGCATGG	1574494	1574496	AGG	1574499	1574500	ENSE00001478524.4	1	0.661888	0.350241	1	0	1	9	1	0.0709914	1	a1		SSU72	ENSG00000160075.12	chr1	-	1564896	1564918	AGCAAACGGGGATTCAGCGTCCG	1564896	1564899	TTTC	1564919	1564922	ENSE00003470831.1	2	1	1	0	0	0	0.411494	1	0.122399
SSU72	Knockout	ENSG00000160075.12	SSU72	ENSG00000160075.12	chr1	+	1564876	1564895	GAGTCCCTGTTCCAAAGGAT	1564896	1564898	CGG	1564892	1564893	ENSE00003470831.1	2	0.590232	0.442498	1	0	1	9	1	0.127295	1	a2		SSU72	ENSG00000160075.12	chr1	-	1544888	1544910	ATCTGATCCTCACTTGCGAAGAG	1544888	1544891	TTTG	1544911	1544914	ENSE00001049594.1	3	0.762754	1	0	1	0	0.291451	0.5	0.701346
SSU72	Knockout	ENSG00000160075.12	SSU72	ENSG00000160075.12	chr1	+	1564836	1564855	ACATTGGGCTTGTCGGGAGC	1564856	1564858	TGG	1564852	1564853	ENSE00003470831.1	2	0.490119	0.599046	1	0	0	4	1	0.176255	1	a6		SSU72	ENSG00000160075.12	chr1	+	1544968	1544990	TGTCCAGCATATGTAAAATCCCA	1544987	1544990	TTTC	1544964	1544967	ENSE00001049594.1	3	1	1	0	0	0	0.637948	0.5	0.580171
SSU72	Knockout	ENSG00000160075.12	SSU72	ENSG00000160075.12	chr1	-	1543916	1543935	GGACATCCAGGACAACCACG	1543913	1543915	AGG	1543918	1543919	ENSE00003590028.1	4	0.798122	0.235079	1	0	1	13	0.5	0.817625	4	a19		SSU72	ENSG00000160075.12	chr1	-	1564865	1564887	GAACAGGGACTCACGTGAAGCTT	1564865	1564868	TTTG	1564888	1564891	ENSE00003470831.1	2	1	1	0	0	0	0.844368	1	0.160343
FNDC10	Knockout	ENSG00000228594.4	FNDC10	ENSG00000228594.4	chr1	+	1599891	1599910	AGCACCTTGTAGGGGCACCA	1599911	1599913	GGG	1599907	1599908	ENSE00001792737.2	1	0.664163	0.198753	1	0	0	19	1	0.159292	1	a1		INT	INT	chrY	+	21220363	21220385	TCTGAGCATATATTCCACACTTT	INT	INT	INT	INT	INT	INT	INT	INT	INT	INT	INT	INT	INT	INT	INT
FNDC10	Knockout	ENSG00000228594.4	FNDC10	ENSG00000228594.4	chr1	-	1599877	1599896	GGTGCTGCCCGAGGGCCCCG	1599874	1599876	AGG	1599879	1599880	ENSE00001792737.2	1	0.613404	0.167319	1	0	2	26	1	0.20059	1	a2		INT	INT	chr15	+	53112967	53112989	TTGAGAAATGTTTGTGAGATTCA	INT	INT	INT	INT	INT	INT	INT	INT	INT	INT	INT	INT	INT	INT	INT
FNDC10	Knockout	ENSG00000228594.4	FNDC10	ENSG00000228594.4	chr1	-	1599678	1599697	GCGCTCAACTGCTCGTGGCG	1599675	1599677	CGG	1599680	1599681	ENSE00001792737.2	1	0.591872	0.937892	1	0	0	1	1	0.4941	1	a3		INT	INT	chr12	-	85468617	85468639	TCCCCCACAGAAAAACTCACTAC	INT	INT	INT	INT	INT	INT	INT	INT	INT	INT	INT	INT	INT	INT	INT
FNDC10	Knockout	ENSG00000228594.4	FNDC10	ENSG00000228594.4	chr1	+	1599680	1599699	CCACGAGCAGTTGAGCGCGA	1599700	1599702	AGG	1599696	1599697	ENSE00001792737.2	1	0.5473	1	1	0	0	0	1	0.470501	1	a4		INT	INT	chr10	+	128550352	128550374	TGGAGTGGCCGTGGTGACAGAGG	INT	INT	INT	INT	INT	INT	INT	INT	INT	INT	INT	INT	INT	INT	INT
MIB2	Knockout	ENSG00000197530.13	MIB2	ENSG00000197530.13	chr1	+	1625384	1625403	GAGATGCAGGAAGGCCACGG	1625404	1625406	CGG	1625400	1625401	ENSE00003508056.1	7	0.709903	0.258993	1	0	0	34	1	0.291798	1	a2		MIB2	ENSG00000197530.13	chr1	+	1625550	1625572	TCGGACAGACGGGCACCGTGCAT	1625569	1625572	TTTA	1625546	1625549	ENSE00003646402.1	8	1	1	0	0	0	0.470555	1	0.309948
MIB2	Knockout	ENSG00000197530.13	MIB2	ENSG00000197530.13	chr1	+	1625569	1625588	GCATCGTATCACGGACCGCG	1625589	1625591	GGG	1625585	1625586	ENSE00003646402.1	8	0.71834	0.615385	1	0	0	1	1	0.315532	1	a1		MIB2	ENSG00000197530.13	chr1	+	1626642	1626664	TCGCTCAGCACCACTCCTTCTGG	1626661	1626664	TTTG	1626638	1626641	ENSE00003525913.1	9	0.966684	1	0	0	1	0.278083	1	0.343455
MIB2	Knockout	ENSG00000197530.13	MIB2	ENSG00000197530.13	chr1	+	1625620	1625639	GCGCTGGACCTTCCACCCCG	1625640	1625642	GGG	1625636	1625637	ENSE00003646402.1	8	0.706814	0.436489	1	0	1	3	1	0.333333	1	a3		MIB2	ENSG00000197530.13	chr1	-	1626840	1626862	ACCACCTTCCCGACGCGGCCCAG	1626840	1626843	TTTC	1626863	1626866	ENSE00003667001.1	10	1	1	0	0	0	0.256186	1	0.377312
MIB2	Knockout	ENSG00000197530.13	MIB2	ENSG00000197530.13	chr1	-	1626887	1626906	GACCAGCGACTGCTACACGC	1626884	1626886	AGG	1626889	1626890	ENSE00003667001.1	10	0.681643	0.757587	1	0	0	3	1	0.394415	1	a6		MIB2	ENSG00000197530.13	chr1	+	1624780	1624802	TGAACCCTCTTGCAGTGTCACAC	1624799	1624802	TTTG	1624776	1624779	ENSE00003785943.1	5	1	1	0	0	0	0.56897	1	0.147993
MMP23B	Knockout	ENSG00000189409.14	MMP23B	ENSG00000189409.14	chr1	-	1632346	1632365	GCTCCAGGCCGGCACCGCCG	1632343	1632345	GGG	1632348	1632349	ENSE00001927041.2	1	0.504359	0.241178	1	0	2	28	1	0.105093	1	a1		INT	INT	chr15	+	94146534	94146556	AATCCTAGACTTACAGTATACAT	INT	INT	INT	INT	INT	INT	INT	INT	INT	INT	INT	INT	INT	INT	INT
MMP23B	Knockout	ENSG00000189409.14	MMP23B	ENSG00000189409.14	chr1	-	1632348	1632367	GCGCTCCAGGCCGGCACCGC	1632345	1632347	CGG	1632350	1632351	ENSE00001927041.2	1	0.263047	0.516287	1	0	1	11	1	0.10671	1	a2		INT	INT	chr1	+	70593736	70593758	TTGTGAAATTCCTGGCTCATCCT	INT	INT	INT	INT	INT	INT	INT	INT	INT	INT	INT	INT	INT	INT	INT
MMP23B	Knockout	ENSG00000189409.14	MMP23B	ENSG00000189409.14	chr1	-	1632347	1632366	CGCTCCAGGCCGGCACCGCC	1632344	1632346	GGG	1632349	1632350	ENSE00001927041.2	1	0.229963	0.296677	1	0	2	19	1	0.105901	1	a3		INT	INT	chr12	-	114919398	114919420	TAAAGCACTTACCAGTGTCAAAA	INT	INT	INT	INT	INT	INT	INT	INT	INT	INT	INT	INT	INT	INT	INT
MMP23B	Knockout	ENSG00000189409.14	MMP23B	ENSG00000189409.14	chr1	-	1632335	1632354	GCACCGCCGGGGCCCCCAGC	1632332	1632334	CGG	1632337	1632338	ENSE00001927041.2	1	0.214556	0.181952	1	0	2	22	1	0.0962005	1	a4		INT	INT	chrY	-	7696978	7697000	TTATTGGGGTAGCAGTTAAAAAA	INT	INT	INT	INT	INT	INT	INT	INT	INT	INT	INT	INT	INT	INT	INT
CDK11B	Knockout	ENSG00000248333.9	CDK11B	ENSG00000248333.9	chr1	-	1636984	1637003	TGGGTGACTTCGGGCTGGCG	1636981	1636983	CGG	1636986	1636987	ENSE00001658779.1	17	0.463579	0.407281	1	0	2	6	1	0.734336	4	a3		CDK11B	ENSG00000248333.9	chr1	-	1636461	1636483	AGGATCTGGGGACCCCTAGTGAG	1636461	1636464	TTTC	1636484	1636487	ENSE00001642055.1	19	0.922689	1	0	1	0	0.263455	1	0.829156
CDK11B	Knockout	ENSG00000248333.9	CDK11B	ENSG00000248333.9	chr1	-	1636693	1636712	AGAAATCGATCAGATCAACA	1636690	1636692	AGG	1636695	1636696	ENSE00001615731.1	18	0.735456	0.262061	1	0	1	12	1	0.814954	5	a4		CDK11B	ENSG00000248333.9	chr1	+	1636712	1636734	TGACTTCCCGGGGAACAGAGGCT	1636731	1636734	TTTC	1636708	1636711	ENSE00001615731.1	18	0.919151	1	0	1	0	0.111771	1	0.799916
CDK11B	Knockout	ENSG00000248333.9	CDK11B	ENSG00000248333.9	chr1	-	1649588	1649607	GAGAGCACGAACGTCGGAAA	1649585	1649587	CGG	1649590	1649591	ENSE00003743744.1	6	0.512691	1	1	0	0	0	1	0.171679	1	a1		INT	INT	chr20	+	56654516	56654538	GACCTCTTGAGAGCCCAGATTGG	INT	INT	INT	INT	INT	INT	INT	INT	INT	INT	INT	INT	INT	INT	INT
CDK11B	Knockout	ENSG00000248333.9	CDK11B	ENSG00000248333.9	chr1	-	1636789	1636808	GACCTCTTAGGAATACTCCA	1636786	1636788	CGG	1636791	1636792	ENSE00001615731.1	18	0.72396	0.316204	1	0	2	5	1	0.774854	4	a2		INT	INT	chrY	-	12234625	12234647	CAACTGGCAGATCTGATGGAAGA	INT	INT	INT	INT	INT	INT	INT	INT	INT	INT	INT	INT	INT	INT	INT
SLC35E2B	Knockout	ENSG00000189339.12	SLC35E2B	ENSG00000189339.12	chr1	-	1671547	1671566	AGATCAGCTTCAATGTCCTG	1671544	1671546	GGG	1671549	1671550	ENSE00003726934.1	5	0.717616	0.384608	1	0	2	9	0.666667	0.545455	3	a2		SLC35E2B	ENSG00000189339.12	chr1	-	1670111	1670133	AAAAAAGCTGCTCAGCGGGGACA	1670111	1670114	TTTC	1670134	1670137	ENSE00003739651.1	6	1	1	0	0	0	0.23359	0.666667	0.611794
SLC35E2B	Knockout	ENSG00000189339.12	SLC35E2B	ENSG00000189339.12	chr1	+	1671514	1671533	CATGATGTTGGTGGACAGTG	1671534	1671536	CGG	1671530	1671531	ENSE00003726934.1	5	0.685286	0.186466	1	0	0	16	0.666667	0.561016	3	a4		SLC35E2B	ENSG00000189339.12	chr1	+	1670079	1670101	ACTGACGAATAATACTTACGAGA	1670098	1670101	TTTC	1670075	1670078	ENSE00003739651.1	6	1	1	0	0	0	0.670527	0.666667	0.622441
SLC35E2B	Knockout	ENSG00000189339.12	SLC35E2B	ENSG00000189339.12	chr1	+	1671589	1671608	CCCGCCCATGACTGGGATGA	1671609	1671611	GGG	1671605	1671606	ENSE00003726934.1	5	0.539451	0.448813	1	0	0	6	0.666667	0.49959	3	a13		SLC35E2B	ENSG00000189339.12	chr1	-	1665942	1665964	GGCAACAAGATCACCAGCTTGTC	1665942	1665945	TTTC	1665965	1665968	ENSE00003712196.1	9	1	1	0	0	0	0.441788	0.666667	0.865684
SLC35E2B	Knockout	ENSG00000189339.12	SLC35E2B	ENSG00000189339.12	chr1	+	1671611	1671630	GAGAGGTTGACCAGCAGCCC	1671631	1671633	TGG	1671627	1671628	ENSE00003726934.1	5	0.478249	0.216642	1	0	2	25	0.666667	0.481572	3	a21		SLC35E2B	ENSG00000189339.12	chr1	+	1665897	1665919	TTGTAGAGCAGGACCCCAACGGT	1665916	1665919	TTTG	1665893	1665896	ENSE00003712196.1	9	1	1	0	0	0	0.465822	0.666667	0.886978
CDK11A	Knockout	ENSG00000008128.23	CDK11A	ENSG00000008128.23	chr1	+	1704940	1704959	GATGGTGTTGATCTCCCTCA	1704960	1704962	GGG	1704956	1704957	ENSE00003673770.1	12	0.643532	0.349155	1	0	1	9	1	0.611388	3	a1		CDK11A	ENSG00000008128.23	chr1	+	1703837	1703859	TTGATCTGATCGATTTCCGAATT	1703856	1703859	TTTG	1703833	1703836	ENSE00003507378.1	16	1	1	0	0	0	0.20485	1	0.80798
CDK11A	Knockout	ENSG00000008128.23	CDK11A	ENSG00000008128.23	chr1	-	1703931	1703950	GGCGTCTTAGGAATACTCCA	1703928	1703930	CGG	1703933	1703934	ENSE00003507378.1	16	0.733059	0.555727	1	0	1	1	1	0.775977	4	a3		CDK11A	ENSG00000008128.23	chr1	+	1703569	1703591	ACTACTGGGAGCTCACTGTAGCC	1703588	1703591	TTTG	1703565	1703568	ENSE00003652156.1	17	1	1	0	0	0	0.352331	1	0.836658
CDK11A	Knockout	ENSG00000008128.23	CDK11A	ENSG00000008128.23	chr1	+	1703852	1703871	TCCGAATTCCCGGGGAACAG	1703872	1703874	AGG	1703868	1703869	ENSE00003507378.1	16	0.609986	0.416124	1	0	1	4	1	0.802993	4	a4		CDK11A	ENSG00000008128.23	chr1	-	1703604	1703626	AGGAGCTGGGGACCCCCAGTGAG	1703604	1703607	TTTC	1703627	1703630	ENSE00003652156.1	17	0.760141	1	0	1	0	0.386527	1	0.830008
CDK11A	Knockout	ENSG00000008128.23	CDK11A	ENSG00000008128.23	chr1	+	1703572	1703591	ACTGGGAGCTCACTGTAGCC	1703592	1703594	GGG	1703588	1703589	ENSE00003652156.1	17	0.57742	0.251445	1	0	1	16	1	0.836658	5	a6		CDK11A	ENSG00000008128.23	chr1	-	1704111	1704133	GGCTGGCGCGGGAGTACGGATCC	1704111	1704114	TTTG	1704134	1704137	ENSE00003476013.1	15	1	1	0	0	0	0.684546	1	0.742727
NADK	Knockout	ENSG00000008130.15	NADK	ENSG00000008130.15	chr1	+	1757244	1757263	GATGACAAGGACGCTCTTTG	1757264	1757266	GGG	1757260	1757261	ENSE00003606510.1	4	0.63869	0.337641	1	0	0	14	1	0.35251	1	a2		NADK	ENSG00000008130.15	chr1	-	1761969	1761991	GACCAAAGGCCTGTGTGCTGCAG	1761969	1761972	TTTG	1761992	1761995	ENSE00003487616.1	3	1	1	0	0	0	0.872474	1	0.138184
NADK	Knockout	ENSG00000008130.15	NADK	ENSG00000008130.15	chr1	-	1757183	1757202	GCTCTGCACGCACCTCATGG	1757180	1757182	AGG	1757185	1757186	ENSE00003606510.1	4	0.650337	0.478597	1	0	1	7	1	0.394811	1	a1		NADK	ENSG00000008130.15	chr1	+	1756588	1756610	CACATACACGATCATGTTCTCCT	1756607	1756610	TTTC	1756584	1756587	ENSE00003537469.1	5	1	1	0	0	0	0.480018	1	0.467569
NADK	Knockout	ENSG00000008130.15	NADK	ENSG00000008130.15	chr1	-	1756590	1756609	GGAGAACATGATCGTGTATG	1756587	1756589	TGG	1756592	1756593	ENSE00003537469.1	5	0.582481	0.349005	1	0	0	8	1	0.476029	1	a4		NADK	ENSG00000008130.15	chr1	-	1757301	1757323	TCCTCCCCTAAAGGCACATTCAG	1757301	1757304	TTTC	1757324	1757327	ENSE00003606510.1	4	1	1	0	0	0	0.595078	1	0.329385
NADK	Knockout	ENSG00000008130.15	NADK	ENSG00000008130.15	chr1	+	1761978	1761997	ACAGGCCTTTGGTCCAAAAG	1761998	1762000	TGG	1761994	1761995	ENSE00003487616.1	3	0.592947	0.573862	1	0	1	9	1	0.124083	1	a3		NADK	ENSG00000008130.15	chr1	+	1757264	1757286	GGGACTTGTTCCACGTCAGCCGC	1757283	1757286	TTTG	1757260	1757263	ENSE00003606510.1	4	1	1	0	0	0	0.488852	1	0.339538
GNB1	Knockout	ENSG00000078369.18	GNB1	ENSG00000078369.18	chr1	+	1793229	1793248	CGGGTCAGGTACTTACCACG	1793249	1793251	TGG	1793245	1793246	ENSE00003791115.1	8	0.696803	1	1	0	0	0	1	0.486275	1	a1		GNB1	ENSG00000078369.18	chr1	+	1806512	1806534	CCATCCTGCGAGGCACTGACGAG	1806531	1806534	TTTA	1806508	1806511	ENSE00003629446.1	6	1	1	0	0	0	0.46131	1	0.205882
GNB1	Knockout	ENSG00000078369.18	GNB1	ENSG00000078369.18	chr1	-	1804459	1804478	ACAATCTGAAAACTCGTGAG	1804456	1804458	GGG	1804461	1804462	ENSE00003609842.1	7	0.688192	0.563288	1	0	0	8	1	0.379412	1	a3		GNB1	ENSG00000078369.18	chr1	-	1815843	1815865	AAGATCACAAACAACATCGACCC	1815843	1815846	TTTC	1815866	1815869	ENSE00003465100.1	5	1	1	0	0	0	0.598723	1	0.112745
GNB1	Knockout	ENSG00000078369.18	GNB1	ENSG00000078369.18	chr1	+	1806502	1806521	GATAAGTTTACCATCCTGCG	1806522	1806524	AGG	1806518	1806519	ENSE00003629446.1	6	0.681797	0.878327	1	0	0	1	1	0.218627	1	a4		GNB1	ENSG00000078369.18	chr1	+	1804472	1804494	AGATTGTAAATGGAGCAAATGTT	1804491	1804494	TTTC	1804468	1804471	ENSE00003609842.1	7	1	1	0	0	0	0.645618	1	0.35
GNB1	Knockout	ENSG00000078369.18	GNB1	ENSG00000078369.18	chr1	-	1815840	1815859	ACAAACAACATCGACCCAGT	1815837	1815839	GGG	1815842	1815843	ENSE00003465100.1	5	0.693873	0.776132	1	0	0	5	1	0.113725	1	a2		GNB1	ENSG00000078369.18	chr1	-	1793293	1793315	CCAGGTTACCTGTCCTGCTGCCG	1793293	1793296	TTTG	1793316	1793319	ENSE00003791115.1	8	1	1	0	0	0	0.350795	1	0.439216
CALML6	Knockout	ENSG00000169885.10	CALML6	ENSG00000169885.10	chr1	+	1915714	1915733	CTGTCAGACAACCACCGACA	1915734	1915736	TGG	1915730	1915731	ENSE00001478068.1	2	0.635137	0.95173	1	0	0	1	1	0.134438	1	a3		CALML6	ENSG00000169885.10	chr1	+	1916490	1916512	AGATGTTCGACGAAGAGGGCAAC	1916509	1916512	TTTG	1916486	1916489	ENSE00001127963.1	3	1	1	0	0	0	0.271299	1	0.270718
CALML6	Knockout	ENSG00000169885.10	CALML6	ENSG00000169885.10	chr1	+	1916494	1916513	GTTCGACGAAGAGGGCAACG	1916514	1916516	GGG	1916510	1916511	ENSE00001127963.1	3	0.755679	1	1	0	0	0	1	0.27256	1	a1		CALML6	ENSG00000169885.10	chr1	+	1916857	1916879	ACAAAGAGGGCAAGGGCTACATT	1916876	1916879	TTTG	1916853	1916856	ENSE00003651579.1	4	1	1	0	0	0	0.62033	1	0.696133
CALML6	Knockout	ENSG00000169885.10	CALML6	ENSG00000169885.10	chr1	-	1915731	1915750	AGAGAGCAGCCTTACCATGT	1915728	1915730	CGG	1915733	1915734	ENSE00001478068.1	2	0.685813	0.222049	1	0	0	17	1	0.139963	1	a2		CALML6	ENSG00000169885.10	chr1	+	1916801	1916823	CCATGAGAAGGCCCAGAACCAGG	1916820	1916823	TTTA	1916797	1916800	ENSE00003651579.1	4	1	1	0	0	0	0.509717	1	0.593002
CALML6	Knockout	ENSG00000169885.10	CALML6	ENSG00000169885.10	chr1	+	1916434	1916453	CCTGCAGACAGAGCGCCTGT	1916454	1916456	CGG	1916450	1916451	ENSE00001127963.1	3	0.630329	0.428055	1	0	1	9	1	0.162063	1	a4		CALML6	ENSG00000169885.10	chr1	+	1916781	1916803	CTGGCACTAATGGGAGTTTACCA	1916800	1916803	TTTC	1916777	1916780	ENSE00003651579.1	4	1	1	0	0	0	0.532755	1	0.556169
TMEM52	Knockout	ENSG00000178821.13	TMEM52	ENSG00000178821.13	chr1	-	1918304	1918323	AGCACGGCAGCCCTGCGACG	1918301	1918303	TGG	1918306	1918307	ENSE00003675447.1	4	0.64834	0.71373	1	0	0	4	1	0.558511	1	a1		TMEM52	ENSG00000178821.13	chr1	-	1919261	1919283	CTCCAACCTCCTCAGAGCATGGC	1919261	1919264	TTTG	1919284	1919287	ENSE00001239803.4	1	1	1	0	0	0	0.116549	0.5	0.00531915
TMEM52	Knockout	ENSG00000178821.13	TMEM52	ENSG00000178821.13	chr1	-	1918418	1918437	TCCTAGGCTCATCCTGCTGG	1918415	1918417	CGG	1918420	1918421	ENSE00003675447.1	4	0.597363	0.264203	1	0	1	11	1	0.406915	1	a3		TMEM52	ENSG00000178821.13	chr1	+	1917988	1918010	TGGGAGAGTGCTGGTCCTTCCTC	1918007	1918010	TTTC	1917984	1917987	ENSE00001754010.1	5	1	1	0	0	0	0.330968	1	0.836436
TMEM52	Knockout	ENSG00000178821.13	TMEM52	ENSG00000178821.13	chr1	-	1918374	1918393	GTGTCACAGCTGGTTGTGTC	1918371	1918373	CGG	1918376	1918377	ENSE00003675447.1	4	0.558888	0.329774	1	0	0	21	1	0.465426	1	a5		TMEM52	ENSG00000178821.13	chr1	-	1918509	1918531	TCCTGTTAACCTGTCTTCGGTGG	1918509	1918512	TTTA	1918532	1918535			1	1	0	0	0	0.148022	0.5	0.288564
TMEM52	Knockout	ENSG00000178821.13	TMEM52	ENSG00000178821.13	chr1	+	1918340	1918359	GGGCCTGTGCCTGCTTCCGG	1918360	1918362	AGG	1918356	1918357	ENSE00003675447.1	4	0.546045	0.246451	1	0	0	19	1	0.492021	1	a8		TMEM52	ENSG00000178821.13	chr1	-	1918089	1918111	GGGAGCTGGACCTGGACTCCATG	1918089	1918092	TTTG	1918112	1918115	ENSE00001754010.1	5	1	1	0	0	0	0.812046	1	0.727394
CFAP74	Knockout	ENSG00000142609.19	CFAP74	ENSG00000142609.19	chr1	+	1947017	1947036	TTCGCTGGGAGGTATCACTG	1947037	1947039	TGG	1947033	1947034	ENSE00003749889.1	19	0.768689	0.367597	1	0	0	11	1	0.44956	1	a2		CFAP74	ENSG00000142609.19	chr1	-	1970798	1970820	CAAGGACACACTGCGGAAGTTCC	1970798	1970801	TTTC	1970821	1970824	ENSE00003745188.1	10	1	1	0	0	0	0.864189	1	0.18539
CFAP74	Knockout	ENSG00000142609.19	CFAP74	ENSG00000142609.19	chr1	-	1972963	1972982	AGAACCACAAGGTTGCCGTG	1972960	1972962	CGG	1972965	1972966	ENSE00003714108.1	8	0.793475	0.320079	1	0	1	9	1	0.154696	1	a1		CFAP74	ENSG00000142609.19	chr1	-	1966373	1966395	GAATGAAGACTACAAGCCATACC	1966373	1966376	TTTG	1966396	1966399	ENSE00003552917.1	12	1	1	0	0	0	0.741673	1	0.286065
CFAP74	Knockout	ENSG00000142609.19	CFAP74	ENSG00000142609.19	chr1	+	1963750	1963769	CAACGTGGATGAAGTCCCGG	1963770	1963772	AGG	1963766	1963767	ENSE00003476387.1	14	0.732811	0.614973	1	0	0	2	1	0.342951	1	a4		CFAP74	ENSG00000142609.19	chr1	-	1974179	1974201	AAGGAACACCATGTGGCACATCG	1974179	1974182	TTTG	1974202	1974205	ENSE00003736758.1	7	1	1	0	0	0	0.936852	1	0.1062
CFAP74	Knockout	ENSG00000142609.19	CFAP74	ENSG00000142609.19	chr1	-	1970808	1970827	CTGTTTCCAAGGACACACTG	1970805	1970807	CGG	1970810	1970811	ENSE00003745188.1	10	0.76014	0.165553	1	0	0	29	1	0.182934	1	a3		CFAP74	ENSG00000142609.19	chr1	-	1959188	1959210	GATAAACAAGGATCTAGAAGGAA	1959188	1959191	TTTA	1959211	1959214	ENSE00003664478.1	16	1	1	0	0	0	0.744974	1	0.364641
GABRD	Knockout	ENSG00000187730.9	GABRD	ENSG00000187730.9	chr1	+	2028249	2028268	CACCAGCTACCGCTTCACCA	2028269	2028271	CGG	2028265	2028266	ENSE00001390226.1	6	0.720019	0.41948	1	0	1	4	1	0.489676	1	a1		GABRD	ENSG00000187730.9	chr1	+	2025327	2025349	CTTGCAGGCCCCCCCGTGAATGT	2025346	2025349	TTTC	2025323	2025326	ENSE00001382633.1	3	1	1	0	0	0	0.289939	1	0.143068
GABRD	Knockout	ENSG00000187730.9	GABRD	ENSG00000187730.9	chr1	-	2028269	2028288	CTTGAAGTTCATCAGCTCCG	2028266	2028268	TGG	2028271	2028272	ENSE00001390226.1	6	0.715407	0.498717	1	0	0	7	1	0.4941	1	a3		GABRD	ENSG00000187730.9	chr1	-	2027590	2027612	GCCAGGTCCATGTCGCAGGCCAC	2027590	2027593	TTTG	2027613	2027616	ENSE00001367283.1	5	1	1	0	0	0	0.758017	1	0.356932
GABRD	Knockout	ENSG00000187730.9	GABRD	ENSG00000187730.9	chr1	+	2025511	2025530	TCCACAGGAGTACACCATGA	2025531	2025533	CGG	2025527	2025528	ENSE00001381901.1	4	0.715651	0.297849	1	0	1	7	1	0.191003	1	a2		GABRD	ENSG00000187730.9	chr1	+	2029703	2029725	AACGCCGACTACAGGAAGAAGCA	2029722	2029725	TTTC	2029699	2029702	ENSE00001376428.1	8	1	1	0	0	0	0.639614	1	0.751475
GABRD	Knockout	ENSG00000187730.9	GABRD	ENSG00000187730.9	chr1	+	2025371	2025390	CAGCATCGACCACATCTCAG	2025391	2025393	AGG	2025387	2025388	ENSE00001382633.1	3	0.711462	0.387358	1	0	0	9	1	0.173304	1	a4		GABRD	ENSG00000187730.9	chr1	+	2028149	2028171	CTCCAGACGGTTACTCATCGGAG	2028168	2028171	TTTC	2028145	2028148	ENSE00001390226.1	6	1	1	0	0	0	0.340496	1	0.418142
PRKCZ	Knockout	ENSG00000067606.17	PRKCZ	ENSG00000067606.17	chr1	+	2169530	2169549	CATTGAGTACGTCAACGGCG	2169550	2169552	GGG	2169546	2169547	ENSE00003513439.1	8	0.716364	0.568393	1	0	0	3	1	0.370008	1	a1		PRKCZ	ENSG00000067606.17	chr1	+	2150936	2150958	CGCCATGAAAGTGGTGAAGAAAG	2150955	2150958	TTTA	2150932	2150935	ENSE00003783979.1	6	1	1	0	0	0	0.455168	1	0.247759
PRKCZ	Knockout	ENSG00000067606.17	PRKCZ	ENSG00000067606.17	chr1	+	2148903	2148922	CAGCATTAAAGACGACTCGG	2148923	2148925	AGG	2148919	2148920	ENSE00003791533.1	5	0.708848	0.771759	1	0	0	2	1	0.108394	1	a2		PRKCZ	ENSG00000067606.17	chr1	-	2156074	2156096	TTACCGACTTGTCGTCTGGAAGC	2156074	2156077	TTTC	2156097	2156100	ENSE00003525770.1	7	1	1	0	0	0	0.477833	1	0.331703
PRKCZ	Knockout	ENSG00000067606.17	PRKCZ	ENSG00000067606.17	chr1	-	2172142	2172161	TGTGCCCGTCCGCATCCAGG	2172139	2172141	AGG	2172144	2172145	ENSE00003659235.1	9	0.699922	0.304853	1	0	0	8	1	0.490628	1	a3		PRKCZ	ENSG00000067606.17	chr1	+	2156032	2156054	AGCAGGCATCCAGCAACCCCTTC	2156051	2156054	TTTG	2156028	2156031	ENSE00003525770.1	7	1	1	0	0	0	0.62739	1	0.312958
PRKCZ	Knockout	ENSG00000067606.17	PRKCZ	ENSG00000067606.17	chr1	+	2156071	2156090	CCTGCTTCCAGACGACAAGT	2156091	2156093	CGG	2156087	2156088	ENSE00003525770.1	7	0.665086	0.419326	1	0	2	4	1	0.342298	1	a7		PRKCZ	ENSG00000067606.17	chr1	-	2150802	2150824	ATTCCATCCATCCCATCGATAAC	2150802	2150805	TTTG	2150825	2150828	ENSE00003783979.1	6	1	1	0	0	0	0.719722	1	0.123064
FAAP20	Knockout	ENSG00000162585.17	FAAP20	ENSG00000162585.17	chr1	-	2194030	2194049	GGAGCTGATCCTGGATCACG	2194027	2194029	AGG	2194032	2194033	ENSE00003467961.1	2	0.653813	0.360039	1	0	1	11	1	0.301852	1	a2		FAAP20	ENSG00000162585.17	chr1	-	2193829	2193851	CTGGACACCCTTTCCGCCGGACC	2193829	2193832	TTTC	2193852	2193855	ENSE00003510741.1	3	1	1	0	0	0	0.481223	1	0.516667
FAAP20	Knockout	ENSG00000162585.17	FAAP20	ENSG00000162585.17	chr1	+	2193867	2193886	CCGACAGTGAAGACTTCAGT	2193887	2193889	GGG	2193883	2193884	ENSE00003510741.1	3	0.627641	0.442632	1	0	0	16	1	0.416667	1	a4		FAAP20	ENSG00000162585.17	chr1	-	2194085	2194107	TCCTGGGGGGTGATGAGCGGGAG	2194085	2194088	TTTC	2194108	2194111	ENSE00003467961.1	2	1	1	0	0	0	0.123341	1	0.203704
FAAP20	Knockout	ENSG00000162585.17	FAAP20	ENSG00000162585.17	chr1	+	2193866	2193885	TCCGACAGTGAAGACTTCAG	2193886	2193888	TGG	2193882	2193883	ENSE00003510741.1	3	0.671786	0.51232	1	0	0	7	1	0.418519	1	a1		INT	INT	chr8	-	5838915	5838937	AGTATTGTCAGCAATCAGAATTT	INT	INT	INT	INT	INT	INT	INT	INT	INT	INT	INT	INT	INT	INT	INT
FAAP20	Knockout	ENSG00000162585.17	FAAP20	ENSG00000162585.17	chr1	+	2194096	2194115	CACCCCCCAGGAGAAACCAG	2194116	2194118	GGG	2194112	2194113	ENSE00003467961.1	2	0.653695	0.302028	1	0	1	24	1	0.153704	1	a3		FAAP20	ENSG00000162585.17	chr1	+	2189736	2189758	GGCCAAGCACTGGGCCAGGTGGC	2189755	2189758	TTTC	2189732	2189735	ENSE00003483048.1	4	0.609137	1	0	0	1	0.432887	1	0.918519
SKI	Knockout	ENSG00000157933.10	SKI	ENSG00000157933.10	chr1	+	2229701	2229720	ACTATGGCAACAAGTACAAG	2229721	2229723	CGG	2229717	2229718	ENSE00001477855.2	1	0.698215	0.619837	1	0	0	7	1	0.43544	1	a2		SKI	ENSG00000157933.10	chr1	-	2229226	2229248	AGGATCTCCAGCTGGTCGGCCGT	2229226	2229229	TTTG	2229249	2229252	ENSE00001477855.2	1	1	1	0	0	0	0.440573	1	0.210623
SKI	Knockout	ENSG00000157933.10	SKI	ENSG00000157933.10	chr1	-	2229423	2229442	CGAAGCACTCGTGGTACACG	2229420	2229422	CGG	2229425	2229426	ENSE00001477855.2	1	0.704099	1	1	0	0	0	1	0.30174	1	a1		SKI	ENSG00000157933.10	chr1	-	2229670	2229692	TCCTTCACGTCGTCCAGGCAGCG	2229670	2229673	TTTC	2229693	2229696	ENSE00001477855.2	1	1	1	0	0	0	0.108882	1	0.413919
SKI	Knockout	ENSG00000157933.10	SKI	ENSG00000157933.10	chr1	-	2229283	2229302	TTGGTGATGAGCCCGCACGA	2229280	2229282	GGG	2229285	2229286	ENSE00001477855.2	1	0.692673	0.752066	1	0	1	1	1	0.237637	1	a3		SKI	ENSG00000157933.10	chr1	-	2303027	2303049	GGAAGGCGCGGGGGACTGGGAAG	2303027	2303030	TTTC	2303050	2303053	ENSE00003563482.1	2	1	1	0	0	0	0.168266	1	0.466575
SKI	Knockout	ENSG00000157933.10	SKI	ENSG00000157933.10	chr1	+	2229168	2229187	CTCGCTGCAGCAGATCAACG	2229188	2229190	CGG	2229184	2229185	ENSE00001477855.2	1	0.690414	0.593644	1	0	1	4	1	0.191392	1	a4		SKI	ENSG00000157933.10	chr1	-	2302987	2303009	GGTCTTATGGAGGCCGGAGGCTC	2302987	2302990	TTTG	2303010	2303013	ENSE00003563482.1	2	1	1	0	0	0	0.331145	1	0.44826
MORN1	Knockout	ENSG00000116151.14	MORN1	ENSG00000116151.14	chr1	-	2385048	2385067	AGGAACGGTGACAAGTACGA	2385045	2385047	CGG	2385050	2385051	ENSE00003537185.1	6	0.730074	0.641191	1	0	0	3	1	0.308306	1	a1		MORN1	ENSG00000116151.14	chr1	+	2387469	2387491	TACTCCATGACGCCGTAGCCTTG	2387488	2387491	TTTG	2387465	2387468	ENSE00003675973.1	4	1	1	0	0	0	0.430528	1	0.191362
MORN1	Knockout	ENSG00000116151.14	MORN1	ENSG00000116151.14	chr1	-	2387460	2387479	GTCATGGAGTACAAAGCCGG	2387457	2387459	CGG	2387462	2387463	ENSE00003675973.1	4	0.727232	0.318087	1	0	0	10	1	0.208638	1	a2		MORN1	ENSG00000116151.14	chr1	-	2388324	2388346	TCCTGCCAGGTCACGGGAAGTTG	2388324	2388327	TTTC	2388347	2388350	ENSE00003510320.1	3	1	1	0	0	0	0.440629	1	0.106977
MORN1	Knockout	ENSG00000116151.14	MORN1	ENSG00000116151.14	chr1	-	2387433	2387452	TATGAAGGGGAGGTCTCCCA	2387430	2387432	CGG	2387435	2387436	ENSE00003675973.1	4	0.698305	0.516978	1	0	1	8	1	0.226578	1	a3		MORN1	ENSG00000116151.14	chr1	-	2385863	2385885	TGGTGGACCGGGATGGACAAGTG	2385863	2385866	TTTC	2385886	2385889	ENSE00003499657.1	5	1	1	0	0	0	0.536614	1	0.260465
MORN1	Knockout	ENSG00000116151.14	MORN1	ENSG00000116151.14	chr1	-	2385858	2385877	CGGGATGGACAAGTGTACCA	2385855	2385857	GGG	2385860	2385861	ENSE00003499657.1	5	0.657513	1	1	0	0	0	1	0.262458	1	a5		MORN1	ENSG00000116151.14	chr1	-	2388264	2388286	TGGACGGAGAGATCACGGGAGAA	2388264	2388267	TTTG	2388287	2388290	ENSE00003510320.1	3	1	1	0	0	0	0.592029	1	0.146844
RER1	Knockout	ENSG00000157916.20	RER1	ENSG00000157916.20	chr1	+	2397133	2397152	AGACAAGTCCACACCCTACA	2397153	2397155	CGG	2397149	2397150	ENSE00001035875.1	3	0.645978	0.262527	1	0	1	10	1	0.164756	1	a3		RER1	ENSG00000157916.20	chr1	-	2399460	2399482	GGAGAAAGAAAAGCTATGAAAAG	2399460	2399463	TTTG	2399483	2399486	ENSE00001035866.1	4	1	1	0	0	0	0.734127	1	0.332378
RER1	Knockout	ENSG00000157916.20	RER1	ENSG00000157916.20	chr1	-	2397184	2397203	GAATCATGTAGACAAAGCTC	2397181	2397183	AGG	2397186	2397187	ENSE00001035875.1	3	0.556026	0.338455	1	0	2	7	1	0.217765	1	a5		RER1	ENSG00000157916.20	chr1	-	2399432	2399454	GATGGTAGATCCCCAAGGCATAG	2399432	2399435	TTTA	2399455	2399458	ENSE00001035866.1	4	1	1	0	0	0	0.926371	1	0.292264
RER1	Knockout	ENSG00000157916.20	RER1	ENSG00000157916.20	chr1	+	2399422	2399441	ACATTGTGACCTATGCCTTG	2399442	2399444	GGG	2399438	2399439	ENSE00001035866.1	4	0.724266	0.193975	1	0	3	14	1	0.30086	1	a1		RER1	ENSG00000157916.20	chr1	+	2397121	2397143	TCAGTCCTGGCTAGACAAGTCCA	2397140	2397143	TTTA	2397117	2397120	ENSE00001035875.1	3	1	1	0	0	0	0.42814	1	0.151862
RER1	Knockout	ENSG00000157916.20	RER1	ENSG00000157916.20	chr1	-	2399496	2399515	CCTGAGTCTTCCATTAAGGA	2399493	2399495	AGG	2399498	2399499	ENSE00001035866.1	4	0.546651	0.290181	1	0	1	13	1	0.386819	1	a6		RER1	ENSG00000157916.20	chr1	+	2397192	2397214	TCTACATGATTCGAGTTTACCTG	2397211	2397214	TTTG	2397188	2397191	ENSE00001035875.1	3	1	1	0	0	0	0.503771	1	0.253582
PEX10	Knockout	ENSG00000157911.11	PEX10	ENSG00000157911.11	chr1	-	2408817	2408836	GTACGTCAGCATCATCCAGG	2408814	2408816	TGG	2408819	2408820	ENSE00001035832.1	3	0.728917	0.431747	1	0	1	4	1	0.223507	1	a1		PEX10	ENSG00000157911.11	chr1	-	2406756	2406778	AGGCAGCGGCAGCGAGCCAGGAA	2406756	2406759	TTTC	2406779	2406782	ENSE00001207517.1	4	1	1	0	0	0	0.601298	1	0.76975
PEX10	Knockout	ENSG00000157911.11	PEX10	ENSG00000157911.11	chr1	-	2408844	2408863	CGCAGGCTACCAGACCCTGG	2408841	2408843	GGG	2408846	2408847	ENSE00001035832.1	3	0.646083	0.254339	1	0	2	10	1	0.197495	1	a5		PEX10	ENSG00000157911.11	chr1	-	2408481	2408503	CATCCACGGTGTCTTCTACCACC	2408481	2408484	TTTA	2408504	2408507	ENSE00001035832.1	3	1	1	0	0	0	0.304823	1	0.549133
PEX10	Knockout	ENSG00000157911.11	PEX10	ENSG00000157911.11	chr1	+	2408767	2408786	CAGCACGCCACGGCGCAGCG	2408787	2408789	AGG	2408783	2408784	ENSE00001035832.1	3	0.612892	0.624977	1	0	0	4	1	0.258189	1	a8		PEX10	ENSG00000157911.11	chr1	-	2410438	2410460	TCCTCTCAGGTGCGAGGAAGTGG	2410438	2410441	TTTC	2410461	2410464	ENSE00003514210.1	2	1	1	0	0	0	0.249762	1	0.120424
PEX10	Knockout	ENSG00000157911.11	PEX10	ENSG00000157911.11	chr1	-	2410447	2410466	TGTTTCTCCTCTCAGGTGCG	2410444	2410446	AGG	2410449	2410450	ENSE00003514210.1	2	0.641627	0.217248	1	0	4	11	1	0.109827	1	a6		PEX10	ENSG00000157911.11	chr1	-	2406570	2406592	CAGAAACCCCCTGTGCACCCTGT	2406570	2406573	TTTC	2406593	2406596	ENSE00001035830.1	5	1	1	0	0	0	0.645026	1	0.852601
PLCH2	Knockout	ENSG00000149527.18	PLCH2	ENSG00000149527.18	chr1	-	2487256	2487275	GTGATGAAGTAGTGGCTCAG	2487253	2487255	CGG	2487258	2487259	ENSE00003688902.1	7	0.736646	0.195916	1	0	1	15	1	0.234463	1	a1		INT	INT	chr13	+	84488001	84488023	CATTGTTAATCATAGAGTTACCA	INT	INT	INT	INT	INT	INT	INT	INT	INT	INT	INT	INT	INT	INT	INT
PLCH2	Knockout	ENSG00000149527.18	PLCH2	ENSG00000149527.18	chr1	-	2487297	2487316	ACATGAGCTGGTCACCCACG	2487294	2487296	AGG	2487299	2487300	ENSE00003688902.1	7	0.720791	0.52429	1	0	0	4	1	0.244115	1	a2		INT	INT	chr6	+	14308881	14308903	CAACTCAAAAATTCTGCATTCTG	INT	INT	INT	INT	INT	INT	INT	INT	INT	INT	INT	INT	INT	INT	INT
PLCH2	Knockout	ENSG00000149527.18	PLCH2	ENSG00000149527.18	chr1	+	2489843	2489862	TGACTGCAAGCTCCTCAATG	2489863	2489865	GGG	2489859	2489860	ENSE00003517403.1	10	0.712165	0.338214	1	0	1	13	1	0.354755	1	a3		INT	INT	chr7	+	97695247	97695269	TGCATAAATTAGAGAGGGATTGT	INT	INT	INT	INT	INT	INT	INT	INT	INT	INT	INT	INT	INT	INT	INT
PLCH2	Knockout	ENSG00000149527.18	PLCH2	ENSG00000149527.18	chr1	+	2489768	2489787	GCTCCCAGCCAACATCAGCG	2489788	2489790	AGG	2489784	2489785	ENSE00003517403.1	10	0.708602	0.574292	1	0	0	6	1	0.3371	1	a4		INT	INT	chr16	-	60693003	60693025	TGTCATATAAATGTATTATAATA	INT	INT	INT	INT	INT	INT	INT	INT	INT	INT	INT	INT	INT	INT	INT
PANK4	Knockout	ENSG00000157881.16	PANK4	ENSG00000157881.16	chr1	+	2519205	2519224	AGAAGCCTCCAAAGTACACG	2519225	2519227	CGG	2519221	2519222	ENSE00001035674.1	7	0.715653	0.281998	1	0	0	12	1	0.412247	1	a1		INT	INT	chr8	-	25758007	25758029	GAGGAAACAAAATAATGCAAAGA	INT	INT	INT	INT	INT	INT	INT	INT	INT	INT	INT	INT	INT	INT	INT
PANK4	Knockout	ENSG00000157881.16	PANK4	ENSG00000157881.16	chr1	+	2520810	2520829	GGAATCCTTCTGGTACACGA	2520830	2520832	AGG	2520826	2520827	ENSE00003515035.1	4	0.70591	0.647129	1	0	0	3	1	0.216473	1	a2		INT	INT	chrY	+	12094862	12094884	CAGATGTTTCCTTGAGATATCAA	INT	INT	INT	INT	INT	INT	INT	INT	INT	INT	INT	INT	INT	INT	INT
PANK4	Knockout	ENSG00000157881.16	PANK4	ENSG00000157881.16	chr1	-	2519906	2519925	GAGGGGCCAGCACAGCAATG	2519903	2519905	TGG	2519908	2519909	ENSE00003618349.1	6	0.699006	0.213421	1	0	0	30	1	0.321259	1	a3		INT	INT	chr21	-	19113105	19113127	TACTAAGGCTATTATATTATCAA	INT	INT	INT	INT	INT	INT	INT	INT	INT	INT	INT	INT	INT	INT	INT
PANK4	Knockout	ENSG00000157881.16	PANK4	ENSG00000157881.16	chr1	+	2521272	2521291	TGAACTGAAATCTCATAGGG	2521292	2521294	CGG	2521288	2521289	ENSE00003685963.1	3	0.695853	0.36721	1	0	0	10	1	0.100906	1	a4		INT	INT	chr3	-	19561098	19561120	TTCCCATATAAACACCATTGCGA	INT	INT	INT	INT	INT	INT	INT	INT	INT	INT	INT	INT	INT	INT	INT
HES5	Knockout	ENSG00000197921.6	HES5	ENSG00000197921.6	chr1	+	2529868	2529887	GACAGCCATCTCCAGGATGT	2529888	2529890	CGG	2529884	2529885	ENSE00001410539.2	2	0.643418	0.200757	1	0	1	20	1	0.363454	1	a1		INT	INT	chrX	-	117339576	117339598	TGCTGGGCCTATCTTTCCCTAGA	INT	INT	INT	INT	INT	INT	INT	INT	INT	INT	INT	INT	INT	INT	INT
HES5	Knockout	ENSG00000197921.6	HES5	ENSG00000197921.6	chr1	-	2529848	2529867	AGCTACCTGAAGCACAGCAA	2529845	2529847	AGG	2529850	2529851	ENSE00001410539.2	2	0.622404	0.299567	1	0	1	16	1	0.431727	1	a2		INT	INT	chr17	+	13171148	13171170	TACTCTTAATGCATGCATAAGGG	INT	INT	INT	INT	INT	INT	INT	INT	INT	INT	INT	INT	INT	INT	INT
HES5	Knockout	ENSG00000197921.6	HES5	ENSG00000197921.6	chr1	+	2529954	2529973	GCTCGATGCTGCTGTTGATG	2529974	2529976	CGG	2529970	2529971	ENSE00001410539.2	2	0.58351	0.326495	1	0	0	12	1	0.190763	1	a3		INT	INT	chrY	-	2932001	2932023	AAGAGGCTTGTACTGGCTAATGA	INT	INT	INT	INT	INT	INT	INT	INT	INT	INT	INT	INT	INT	INT	INT
HES5	Knockout	ENSG00000197921.6	HES5	ENSG00000197921.6	chr1	-	2529922	2529941	TGCTGGAGCAGGAGTTCGCG	2529919	2529921	CGG	2529924	2529925	ENSE00001410539.2	2	0.573953	0.358772	1	0	0	18	1	0.283133	1	a4		INT	INT	chr12	+	98430822	98430844	TCATATGTATTTGCACATAAAAT	INT	INT	INT	INT	INT	INT	INT	INT	INT	INT	INT	INT	INT	INT	INT
TNFRSF14	Knockout	ENSG00000157873.18	TNFRSF14	ENSG00000157873.18	chr1	+	2557782	2557801	CAAGGAGGACGAGTACCCAG	2557802	2557804	TGG	2557798	2557799	ENSE00003529037.1	2	0.727479	0.348208	1	0	0	6	1	0.167256	1	a1		INT	INT	chr18	+	11444924	11444946	TTTGACTGGCTGGAGATACATAC	INT	INT	INT	INT	INT	INT	INT	INT	INT	INT	INT	INT	INT	INT	INT
TNFRSF14	Knockout	ENSG00000157873.18	TNFRSF14	ENSG00000157873.18	chr1	+	2557783	2557802	AAGGAGGACGAGTACCCAGT	2557803	2557805	GGG	2557799	2557800	ENSE00003529037.1	2	0.694374	0.683445	1	0	0	2	1	0.168433	1	a2		INT	INT	chrY	-	8509168	8509190	CACTAGACATATCACAAGAGAAT	INT	INT	INT	INT	INT	INT	INT	INT	INT	INT	INT	INT	INT	INT	INT
TNFRSF14	Knockout	ENSG00000157873.18	TNFRSF14	ENSG00000157873.18	chr1	-	2558402	2558421	TGGGCAATGTAGGTGCCTGG	2558399	2558401	AGG	2558404	2558405	ENSE00003537553.1	3	0.650599	0.220002	1	0	0	14	1	0.282686	1	a3		INT	INT	chr13	+	85904046	85904068	GAAATTGCATGACCCTGTGTGAA	INT	INT	INT	INT	INT	INT	INT	INT	INT	INT	INT	INT	INT	INT	INT
TNFRSF14	Knockout	ENSG00000157873.18	TNFRSF14	ENSG00000157873.18	chr1	+	2557767	2557786	AGCTCTGCCGTCCTGCAAGG	2557787	2557789	AGG	2557783	2557784	ENSE00003529037.1	2	0.640292	0.338971	1	0	0	10	1	0.149588	1	a4		INT	INT	chr6	-	85719627	85719649	GATTCAGCTCCCTGATATTATTG	INT	INT	INT	INT	INT	INT	INT	INT	INT	INT	INT	INT	INT	INT	INT
PRXL2B	Knockout	ENSG00000157870.17	PRXL2B	ENSG00000157870.17	chr1	+	2587199	2587218	GCTGGGCTCCTGGACCAACA	2587219	2587221	CGG	2587215	2587216	ENSE00003620374.1	2	0.663633	0.355632	1	0	1	16	1	0.376694	1	a1		INT	INT	chr2	+	83304493	83304515	CATTACCTTCTTGTCCATAAAAT	INT	INT	INT	INT	INT	INT	INT	INT	INT	INT	INT	INT	INT	INT	INT
PRXL2B	Knockout	ENSG00000157870.17	PRXL2B	ENSG00000157870.17	chr1	-	2587171	2587190	TGAGGTCCTGGGCGATCCAG	2587168	2587170	CGG	2587173	2587174	ENSE00003620374.1	2	0.624519	0.417618	1	0	0	10	1	0.319783	1	a2		INT	INT	chrX	+	40776381	40776403	TACAGACTAAGATCTGGGCACTA	INT	INT	INT	INT	INT	INT	INT	INT	INT	INT	INT	INT	INT	INT	INT
PRXL2B	Knockout	ENSG00000157870.17	PRXL2B	ENSG00000157870.17	chr1	+	2587114	2587133	GCGGGAGCACGCGTGCGTGG	2587134	2587136	TGG	2587130	2587131	ENSE00003620374.1	2	0.604513	0.288901	1	0	1	13	1	0.261518	1	a3		INT	INT	chr20	+	39115773	39115795	TTACTGCTATTGTTAGGAATTTA	INT	INT	INT	INT	INT	INT	INT	INT	INT	INT	INT	INT	INT	INT	INT
PRXL2B	Knockout	ENSG00000157870.17	PRXL2B	ENSG00000157870.17	chr1	-	2587198	2587217	GTTGGTCCAGGAGCCCAGCA	2587195	2587197	AGG	2587200	2587201	ENSE00003620374.1	2	0.599107	0.196707	1	0	2	21	1	0.356369	1	a4		INT	INT	chr8	-	75837589	75837611	TAAGAATGTGAAGTTGCTAGTAA	INT	INT	INT	INT	INT	INT	INT	INT	INT	INT	INT	INT	INT	INT	INT
MMEL1	Knockout	ENSG00000142606.16	MMEL1	ENSG00000142606.16	chr1	-	2603958	2603977	ACAGGCCACGGTACCCCAGG	2603955	2603957	AGG	2603960	2603961	ENSE00001035412.1	11	0.683648	0.242058	1	0	0	21	1	0.412495	1	a1		INT	INT	chr10	-	8249713	8249735	TATATTGTGTTCTAGTTATCTAA	INT	INT	INT	INT	INT	INT	INT	INT	INT	INT	INT	INT	INT	INT	INT
MMEL1	Knockout	ENSG00000142606.16	MMEL1	ENSG00000142606.16	chr1	+	2609771	2609790	AACTGGTAGAAGTCGTCACA	2609791	2609793	CGG	2609787	2609788	ENSE00003541874.1	5	0.680894	0.281314	1	0	3	7	1	0.143774	1	a2		INT	INT	chrY	-	8693231	8693253	TCCTGAGTCCAGCCCAGAGAGAG	INT	INT	INT	INT	INT	INT	INT	INT	INT	INT	INT	INT	INT	INT	INT
MMEL1	Knockout	ENSG00000142606.16	MMEL1	ENSG00000142606.16	chr1	-	2611332	2611351	CTTGCCCGCAGGGATCCCAG	2611329	2611331	AGG	2611334	2611335	ENSE00001066588.1	4	0.680075	0.257158	1	0	1	17	1	0.10184	1	a3		INT	INT	chr9	+	27783920	27783942	TCTAATCTTCACTATACACTTTA	INT	INT	INT	INT	INT	INT	INT	INT	INT	INT	INT	INT	INT	INT	INT
MMEL1	Knockout	ENSG00000142606.16	MMEL1	ENSG00000142606.16	chr1	+	2609779	2609798	GAAGTCGTCACACGGTTCCG	2609799	2609801	TGG	2609795	2609796	ENSE00003541874.1	5	0.680014	1	1	0	0	0	1	0.140351	1	a4		INT	INT	chrY	+	15281105	15281127	CACAAATCACAGATGCAGAAATT	INT	INT	INT	INT	INT	INT	INT	INT	INT	INT	INT	INT	INT	INT	INT
TTC34	Knockout	ENSG00000215912.12	TTC34	ENSG00000215912.12	chr1	+	2787615	2787634	ACAGGGCATCAGCCGCCAGG	2787635	2787637	AGG	2787631	2787632	ENSE00001546399.2	4	0.686605	0.366189	1	0	0	8	1	0.526104	2	a3		TTC34	ENSG00000215912.12	chr1	-	2800280	2800302	ATTCGCACCCACCAGCGGCCCCA	2800280	2800283	TTTC	2800303	2800306	ENSE00003797085.1	2	1	1	0	0	0	0.354828	0.5	0.168984
TTC34	Knockout	ENSG00000215912.12	TTC34	ENSG00000215912.12	chr1	+	2787523	2787542	GGCCAGTCGTGCCAGCACAG	2787543	2787545	GGG	2787539	2787540	ENSE00001546399.2	4	0.660017	0.537912	1	0	0	7	1	0.554526	2	a5		TTC34	ENSG00000215912.12	chr1	-	2800084	2800106	AGGACTGCCTGGCAGCATGCAGC	2800084	2800087	TTTG	2800107	2800110	ENSE00003797085.1	2	1	1	0	0	0	0.487859	0.5	0.229534
TTC34	Knockout	ENSG00000215912.12	TTC34	ENSG00000215912.12	chr1	-	2787630	2787649	CGAGGCCTCTCGCCTCCTGG	2787627	2787629	CGG	2787632	2787633	ENSE00001546399.2	4	0.711116	0.397422	1	0	0	10	1	0.525795	2	a1		INT	INT	chr7	-	4521292	4521314	CAACTGGAAAGAGATTACCACAT	INT	INT	INT	INT	INT	INT	INT	INT	INT	INT	INT	INT	INT	INT	INT
TTC34	Knockout	ENSG00000215912.12	TTC34	ENSG00000215912.12	chr1	-	2785954	2785973	CCTGGACGTCTTCTGCCACG	2785951	2785953	AGG	2785956	2785957	ENSE00001546398.1	5	0.70591	0.355098	1	0	0	6	1	0.593451	2	a2		INT	INT	chr10	-	7675131	7675153	TGTAGAAATAAATCTTCACTCAT	INT	INT	INT	INT	INT	INT	INT	INT	INT	INT	INT	INT	INT	INT	INT
ACTRT2	Knockout	ENSG00000169717.7	ACTRT2	ENSG00000169717.7	chr1	+	3022217	3022236	CGCAGTCACCAAGCTCCACG	3022237	3022239	TGG	3022233	3022234	ENSE00001477363.4	1	0.728209	0.915888	1	0	0	1	1	0.483643	1	a1		ACTRT2	ENSG00000169717.7	chr1	+	3021970	3021992	AGTGGGAGCTAGGCGTGAAACCC	3021989	3021992	TTTG	3021966	3021969	ENSE00001477363.4	1	1	1	0	0	0	0.823542	1	0.267905
ACTRT2	Knockout	ENSG00000169717.7	ACTRT2	ENSG00000169717.7	chr1	+	3021842	3021861	CCAGAAGAAGTACTTTGTGG	3021862	3021864	GGG	3021858	3021859	ENSE00001477363.4	1	0.686758	0.318245	1	0	0	10	1	0.152078	1	a2		ACTRT2	ENSG00000169717.7	chr1	+	3022095	3022117	TACCTGTCGGACCAGGCGGTGCT	3022114	3022117	TTTC	3022091	3022094	ENSE00001477363.4	1	1	1	0	0	0	0.129351	1	0.378426
ACTRT2	Knockout	ENSG00000169717.7	ACTRT2	ENSG00000169717.7	chr1	+	3022091	3022110	TTTCTACCTGTCGGACCAGG	3022111	3022113	CGG	3022107	3022108	ENSE00001477363.4	1	0.677973	0.756433	1	0	0	3	1	0.372237	1	a3		ACTRT2	ENSG00000169717.7	chr1	+	3021775	3021797	GACCCCGGCACATGGTCAGCTCC	3021794	3021797	TTTG	3021771	3021774	ENSE00001477363.4	1	1	1	0	0	0	0.888667	1	0.0954907
ACTRT2	Knockout	ENSG00000169717.7	ACTRT2	ENSG00000169717.7	chr1	-	3022034	3022053	TCTTCTCACGGTTCTCCCTG	3022031	3022033	GGG	3022036	3022037	ENSE00001477363.4	1	0.632611	0.205483	1	0	1	19	1	0.309461	1	a10		ACTRT2	ENSG00000169717.7	chr1	+	3021859	3021881	TGGGGGAGGAGGCCCTGTACAAG	3021878	3021881	TTTG	3021855	3021858	ENSE00001477363.4	1	1	1	0	0	0	0.813353	1	0.169761
PRDM16	Knockout	ENSG00000142611.17	PRDM16	ENSG00000142611.17	chr1	+	3404748	3404767	GCACATGGTCATCCACACGG	3404768	3404770	AGG	3404764	3404765	ENSE00003700688.1	7	0.779183	0.220513	1	0	2	21	1	0.237722	1	a1		PRDM16	ENSG00000142611.17	chr1	-	3244110	3244132	TGATGCAGCCTTCCTGGGGCGAC	3244110	3244113	TTTG	3244133	3244136	ENSE00003480863.1	3	1	1	0	0	0	0.535692	1	0.107367
PRDM16	Knockout	ENSG00000142611.17	PRDM16	ENSG00000142611.17	chr1	-	3402807	3402826	GTTCGTCACACTCGTCACAG	3402804	3402806	CGG	3402809	3402810	ENSE00003696962.1	6	0.771608	0.824298	1	0	0	2	1	0.181557	1	a2		PRDM16	ENSG00000142611.17	chr1	-	3396586	3396608	GGGGAGGGGTCTTACCGTCCAGG	3396586	3396589	TTTG	3396609	3396612	ENSE00003700221.1	5	1	1	0	0	0	0.567526	1	0.174765
PRDM16	Knockout	ENSG00000142611.17	PRDM16	ENSG00000142611.17	chr1	+	3412011	3412030	AGGACGTCAACACCACCACG	3412031	3412033	GGG	3412027	3412028	ENSE00003695658.1	9	0.769511	0.541676	1	0	0	6	1	0.478056	1	a3		PRDM16	ENSG00000142611.17	chr1	+	3244084	3244106	CAGCAAATACTGACGGACGTGGA	3244103	3244106	TTTG	3244080	3244083	ENSE00003480863.1	3	1	1	0	0	0	0.621379	1	0.105538
PRDM16	Knockout	ENSG00000142611.17	PRDM16	ENSG00000142611.17	chr1	+	3385166	3385185	GGGCAGTGAGAAGTTCTGCG	3385186	3385188	TGG	3385182	3385183	ENSE00003695725.1	4	0.744155	0.375324	1	0	1	16	1	0.122518	1	a4		PRDM16	ENSG00000142611.17	chr1	+	3411383	3411405	GGTGAGGTCTGCCACAAGTCCTA	3411402	3411405	TTTA	3411379	3411382	ENSE00003695658.1	9	1	1	0	0	0	0.759974	1	0.314786
ARHGEF16	Knockout	ENSG00000130762.15	ARHGEF16	ENSG00000130762.15	chr1	+	3473087	3473106	GGACCTGGAGCAGCGGCACA	3473107	3473109	AGG	3473103	3473104	ENSE00003664132.1	4	0.548417	0.377695	1	0	1	17	1	0.492713	1	a3		ARHGEF16	ENSG00000130762.15	chr1	-	3463640	3463662	GCCGGGCTCCGAGTATGAGGCTG	3463640	3463643	TTTG	3463663	3463666	ENSE00002223728.1	2	1	1	0	0	0	0.471929	0.333333	0.261401
ARHGEF16	Knockout	ENSG00000130762.15	ARHGEF16	ENSG00000130762.15	chr1	+	3469549	3469568	CCACCTCTTCTCCAACATCC	3469569	3469571	TGG	3469565	3469566	ENSE00003523160.1	3	0.516325	0.192568	1	0	1	27	1	0.467325	1	a4		ARHGEF16	ENSG00000130762.15	chr1	+	3466143	3466165	TGCAGAAGACGCTGGGGAGGAAA	3466162	3466165	TTTG	3466139	3466142	ENSE00001477251.1	1	1	1	0	0	0	0.768414	0.333333	0.283498
ARHGEF16	Knockout	ENSG00000130762.15	ARHGEF16	ENSG00000130762.15	chr1	-	3473113	3473132	GATGTCCTCGACCAGCACCT	3473110	3473112	GGG	3473115	3473116	ENSE00003664132.1	4	0.641387	0.323052	1	0	1	12	1	0.498354	1	a1		ARHGEF16	ENSG00000130762.15	chr1	-	3468901	3468923	CGCTCCTCAGTGGAGAGCTGGTC	3468901	3468904	TTTC	3468924	3468927	ENSE00003571058.1	2	1	1	0	0	0	0.145562	0.333333	0.38834
ARHGEF16	Knockout	ENSG00000130762.15	ARHGEF16	ENSG00000130762.15	chr1	+	3469572	3469591	ATGTCCTGGGTGCCAGTCAG	3469592	3469594	AGG	3469588	3469589	ENSE00003523160.1	3	0.594706	0.173085	1	0	2	21	1	0.478138	1	a2		ARHGEF16	ENSG00000130762.15	chr1	-	3463357	3463379	CCTTGCTGGCCACAGCCAGGCTC	3463357	3463360	TTTG	3463380	3463383	ENSE00002223728.1	2	0.797999	1	0	1	0	0.179169	0.333333	0.12835
MEGF6	Knockout	ENSG00000162591.16	MEGF6	ENSG00000162591.16	chr1	+	3507806	3507825	TTAGTTCCACTGACACCCGG	3507826	3507828	GGG	3507822	3507823	ENSE00001321857.2	11	0.771601	0.438472	1	0	1	2	1	0.40238	1	a1		MEGF6	ENSG00000162591.16	chr1	-	3509179	3509201	GTGCGGCCCCTGCCCCACATTGC	3509179	3509182	TTTC	3509202	3509205	ENSE00001066625.1	9	1	1	0	0	0	0.621003	1	0.331802
MEGF6	Knockout	ENSG00000162591.16	MEGF6	ENSG00000162591.16	chr1	-	3511658	3511677	GGAAATCGTGAACAGCTGTG	3511655	3511657	AGG	3511660	3511661	ENSE00001123248.1	6	0.744236	0.278272	1	0	2	5	1	0.244101	1	a3		MEGF6	ENSG00000162591.16	chr1	-	3507904	3507926	TAGCTTGTCCTCCGGACACCTTT	3507904	3507907	TTTG	3507927	3507930	ENSE00001321857.2	11	1	1	0	0	0	0.701626	1	0.385258
MEGF6	Knockout	ENSG00000162591.16	MEGF6	ENSG00000162591.16	chr1	+	3511585	3511604	CCGCGGGGACATGTGCACAG	3511605	3511607	GGG	3511601	3511602	ENSE00001123248.1	6	0.739336	0.480472	1	0	0	8	1	0.256421	1	a4		MEGF6	ENSG00000162591.16	chr1	-	3508646	3508668	GCCATGACTGCAGCTTGACCTGT	3508646	3508649	TTTG	3508669	3508672	ENSE00001066620.1	10	1	1	0	0	0	0.774553	1	0.362706
MEGF6	Knockout	ENSG00000162591.16	MEGF6	ENSG00000162591.16	chr1	-	3512070	3512089	ATGGCTGCCTCAACACCCAG	3512067	3512069	GGG	3512072	3512073	ENSE00001123255.1	5	0.70187	0.411354	1	0	0	8	1	0.224473	1	a6		MEGF6	ENSG00000162591.16	chr1	-	3505299	3505321	GGCCGGGGTGCTGGCAGGCATGC	3505299	3505302	TTTG	3505322	3505325	ENSE00001066619.1	14	1	1	0	0	0	0.836173	1	0.472332
TPRG1L	Knockout	ENSG00000158109.15	TPRG1L	ENSG00000158109.15	chr1	-	3625248	3625267	CACGAAGTACTCCTTGACGC	3625245	3625247	GGG	3625250	3625251	ENSE00001938548.1	1	0.681185	0.719794	1	0	0	2	1	0.218137	1	a2		TPRG1L	ENSG00000158109.15	chr1	-	3628421	3628443	ACAGCTTGGATTAACAGAGCCTT	3628421	3628424	TTTG	3628444	3628447	ENSE00001904186.1	4	1	1	0	0	0	0.463814	1	0.780637
TPRG1L	Knockout	ENSG00000158109.15	TPRG1L	ENSG00000158109.15	chr1	+	3625441	3625460	GGCAGTGGAGGAGATCCGCG	3625461	3625463	TGG	3625457	3625458	ENSE00001037055.1	2	0.688485	0.660306	1	0	1	5	1	0.28799	1	a1		TPRG1L	ENSG00000158109.15	chr1	+	3625851	3625873	CTACGGAGAATTCCAGTTTCCCC	3625870	3625873	TTTC	3625847	3625850			1	1	0	0	0	0.232573	0.5	0.552696
TPRG1L	Knockout	ENSG00000158109.15	TPRG1L	ENSG00000158109.15	chr1	+	3625475	3625494	GTGGAGGACGGCGAGATCCA	3625495	3625497	GGG	3625491	3625492	ENSE00001037055.1	2	0.597126	0.307716	1	0	0	21	1	0.329657	1	a6		TPRG1L	ENSG00000158109.15	chr1	-	3625756	3625778	CAGATAAGCAGGGACTGCTCCGT	3625756	3625759	TTTA	3625779	3625782			1	1	0	0	0	0.368702	0.5	0.41299
TPRG1L	Knockout	ENSG00000158109.15	TPRG1L	ENSG00000158109.15	chr1	-	3625495	3625514	CGGTAAGCAGCCACACTCCC	3625492	3625494	TGG	3625497	3625498	ENSE00001037055.1	2	0.492344	0.817977	1	0	0	3	1	0.33701	1	a12		TPRG1L	ENSG00000158109.15	chr1	-	3627514	3627536	CTTGTCCCACTGAATTCGAATCC	3627514	3627517	TTTG	3627537	3627540	ENSE00001037059.1	3	1	1	0	0	0	0.186023	1	0.594363
WRAP73	Knockout	ENSG00000116213.16	WRAP73	ENSG00000116213.16	chr1	-	3646739	3646758	TGGCACTGCAAAATAGACGA	3646736	3646738	GGG	3646741	3646742	ENSE00000734299.1	3	0.730583	0.422489	1	0	0	6	1	0.182007	1	a1		WRAP73	ENSG00000116213.16	chr1	+	3638767	3638789	GGGTATTTGATGTAAGACACGGA	3638786	3638789	TTTC	3638763	3638766	ENSE00000734303.2	4	1	1	0	0	0	0.565407	1	0.259516
WRAP73	Knockout	ENSG00000116213.16	WRAP73	ENSG00000116213.16	chr1	-	3646677	3646696	GCGCCACATTCTCAACACCA	3646674	3646676	CGG	3646679	3646680	ENSE00000734299.1	3	0.729402	0.401768	1	0	1	6	1	0.224913	1	a2		WRAP73	ENSG00000116213.16	chr1	+	3638795	3638817	TGCACAAGGACCAGACGGTTATC	3638814	3638817	TTTG	3638791	3638794	ENSE00000734303.2	4	1	1	0	0	0	0.785806	1	0.240138
WRAP73	Knockout	ENSG00000116213.16	WRAP73	ENSG00000116213.16	chr1	-	3636001	3636020	CGGACACCCAGGATCTCACA	3635998	3636000	GGG	3636003	3636004	ENSE00003480267.1	6	0.708827	0.31963	1	0	1	12	1	0.375779	1	a3		WRAP73	ENSG00000116213.16	chr1	-	3646748	3646770	GAGCAGCCCGAATGGCACTGCAA	3646748	3646751	TTTA	3646771	3646774	ENSE00000734299.1	3	1	1	0	0	0	0.796859	1	0.177163
WRAP73	Knockout	ENSG00000116213.16	WRAP73	ENSG00000116213.16	chr1	-	3647420	3647439	TGTGCGCCATGTACAAGCGA	3647417	3647419	GGG	3647422	3647423	ENSE00003566716.1	2	0.663222	0.804842	1	0	0	2	1	0.143253	1	a5		WRAP73	ENSG00000116213.16	chr1	-	3636001	3636023	ATACGGACACCCAGGATCTCACA	3636001	3636004	TTTG	3636024	3636027	ENSE00003480267.1	6	1	1	0	0	0	0.90624	1	0.377163
TP73	Knockout	ENSG00000078900.15	TP73	ENSG00000078900.15	chr1	-	3723385	3723404	AGAGATTATTGCCTTCCACG	3723382	3723384	CGG	3723387	3723388	ENSE00003526787.1	6	0.72602	0.478838	1	0	0	4	1	0.353878	1	a1		TP73	ENSG00000078900.15	chr1	+	3722134	3722156	CAAGAAAGCGGAGCACGTGACCG	3722153	3722156	TTTA	3722130	3722133	ENSE00003670865.1	5	1	1	0	0	0	0.607002	1	0.30868
TP73	Knockout	ENSG00000078900.15	TP73	ENSG00000078900.15	chr1	-	3727134	3727153	CATGAAGTTGTACAGGATGG	3727131	3727133	TGG	3727136	3727137	ENSE00003646577.1	7	0.682578	0.320713	1	0	0	15	1	0.407293	1	a3		TP73	ENSG00000078900.15	chr1	+	3707756	3707778	CAGCAGTCCAGCACGGCCAAGTC	3707775	3707778	TTTC	3707752	3707755	ENSE00003496607.1	4	1	1	0	0	0	0.654883	1	0.232152
TP73	Knockout	ENSG00000078900.15	TP73	ENSG00000078900.15	chr1	+	3722122	3722141	CATGCCTGTTTACAAGAAAG	3722142	3722144	CGG	3722138	3722139	ENSE00003670865.1	5	0.688794	0.294118	1	0	1	13	1	0.300976	1	a2		TP73	ENSG00000078900.15	chr1	-	3727667	3727689	GGTCGCGGCCAGGACAGGCGCAG	3727667	3727670	TTTC	3727690	3727693	ENSE00003503102.1	8	1	1	0	0	0	0.480721	1	0.473035
TP73	Knockout	ENSG00000078900.15	TP73	ENSG00000078900.15	chr1	-	3707784	3707803	AGGGGAACTCACCGTCCAGG	3707781	3707783	TGG	3707786	3707787	ENSE00003496607.1	4	0.679553	0.235082	1	0	1	18	1	0.237802	1	a4		TP73	ENSG00000078900.15	chr1	+	3729349	3729371	AGATCCTGATGAAGCTGAAAGAG	3729368	3729371	TTTG	3729345	3729348	ENSE00003693819.1	10	1	1	0	0	0	0.435911	1	0.59322
CCDC27	Knockout	ENSG00000162592.10	CCDC27	ENSG00000162592.10	chr1	+	3754220	3754239	GCCACATCCATGTCCCACTG	3754240	3754242	TGG	3754236	3754237	ENSE00001066632.1	2	0.732047	0.244219	1	0	0	21	1	0.222053	1	a2		CCDC27	ENSG00000162592.10	chr1	+	3755446	3755468	ACACTCTACAGGTTCACCCACTG	3755465	3755468	TTTA	3755442	3755445	ENSE00001066633.1	3	1	1	0	0	0	0.667486	1	0.229167
CCDC27	Knockout	ENSG00000162592.10	CCDC27	ENSG00000162592.10	chr1	+	3761307	3761326	ACAGGTTCAGAAGAAAGACG	3761327	3761329	AGG	3761323	3761324	ENSE00003520105.1	5	0.738819	0.269044	1	0	0	13	1	0.38313	1	a1		CCDC27	ENSG00000162592.10	chr1	+	3755480	3755502	TCCGGAGAGATTGACAACAGCTC	3755499	3755502	TTTG	3755476	3755479	ENSE00001066633.1	3	1	1	0	0	0	0.381796	1	0.246443
CCDC27	Knockout	ENSG00000162592.10	CCDC27	ENSG00000162592.10	chr1	+	3755449	3755468	CTCTACAGGTTCACCCACTG	3755469	3755471	AGG	3755465	3755466	ENSE00001066633.1	3	0.695385	0.432931	1	0	1	10	1	0.229167	1	a3		CCDC27	ENSG00000162592.10	chr1	+	3754105	3754127	CCCGCTCTGCCAGAGTGAACCCA	3754124	3754127	TTTC	3754101	3754104	ENSE00001066632.1	2	1	1	0	0	0	0.530143	1	0.165142
CCDC27	Knockout	ENSG00000162592.10	CCDC27	ENSG00000162592.10	chr1	-	3756872	3756891	CCTTCTCGTGGATGACTGAG	3756869	3756871	AGG	3756874	3756875	ENSE00001066629.1	4	0.660798	0.733265	1	0	0	2	1	0.35315	1	a5		CCDC27	ENSG00000162592.10	chr1	+	3761274	3761296	TGCCCAGGATCACTGCCTGTCTG	3761293	3761296	TTTC	3761270	3761273	ENSE00003520105.1	5	1	1	0	0	0	0.808425	1	0.367886
SMIM1	Knockout	ENSG00000235169.11	SMIM1	ENSG00000235169.11	chr1	-	3775394	3775413	CCCACCTACTATAGTGGACG	3775391	3775393	TGG	3775396	3775397	ENSE00001760122.1	3	0.549658	0.682564	1	0	0	7	1	0.0978723	2	a7		SMIM1	ENSG00000235169.11	chr1	-	3775892	3775914	CACTTGTGCACATAGTAGCCTGT	3775892	3775895	TTTG	3775915	3775918	ENSE00001637032.2	4	0.82926	1	0	0	1	0.602009	0.5	0.889362
SMIM1	Knockout	ENSG00000235169.11	SMIM1	ENSG00000235169.11	chr1	+	3775394	3775413	CGTCCACTATAGTAGGTGGG	3775414	3775416	AGG	3775410	3775411	ENSE00001760122.1	3	0.67247	0.720489	1	0	0	3	1	0.157447	1	a1		INT	INT	chr8	-	136254526	136254548	TAAGCTGAGCCTTGAGAATGGTA	INT	INT	INT	INT	INT	INT	INT	INT	INT	INT	INT	INT	INT	INT	INT
SMIM1	Knockout	ENSG00000235169.11	SMIM1	ENSG00000235169.11	chr1	+	3775390	3775409	GCCACGTCCACTATAGTAGG	3775410	3775412	TGG	3775406	3775407	ENSE00001760122.1	3	0.599591	0.644519	1	0	0	4	1	0.140426	1	a2		INT	INT	chr4	-	181297211	181297233	TGTCTCAAACTGGCAAGCTTGAG	INT	INT	INT	INT	INT	INT	INT	INT	INT	INT	INT	INT	INT	INT	INT
SMIM1	Knockout	ENSG00000235169.11	SMIM1	ENSG00000235169.11	chr1	-	3775400	3775419	CGTCCTCCCACCTACTATAG	3775397	3775399	TGG	3775402	3775403	ENSE00001760122.1	3	0.580003	0.604056	1	0	0	5	1	0.123404	1	a3		INT	INT	chr14	+	96950836	96950858	TGGTGTTGTCAGCCCTCAGTGTA	INT	INT	INT	INT	INT	INT	INT	INT	INT	INT	INT	INT	INT	INT	INT
LRRC47	Knockout	ENSG00000130764.10	LRRC47	ENSG00000130764.10	chr1	+	3795885	3795904	TGTCGGGGCTGAGTTCTCGG	3795905	3795907	AGG	3795901	3795902	ENSE00001476853.2	1	0.718491	0.520589	1	0	0	6	1	0.328759	1	a1		LRRC47	ENSG00000130764.10	chr1	-	3787291	3787313	CAGACGTTGGACCTCTCGAACAA	3787291	3787294	TTTG	3787314	3787317	ENSE00000896213.1	2	1	1	0	0	0	0.428177	1	0.362493
LRRC47	Knockout	ENSG00000130764.10	LRRC47	ENSG00000130764.10	chr1	+	3796156	3796175	CGACAGGTCGAGCACCCGAA	3796176	3796178	GGG	3796172	3796173	ENSE00001476853.2	1	0.676441	1	1	0	0	0	1	0.173814	1	a2		LRRC47	ENSG00000130764.10	chr1	-	3787207	3787229	CGTGGGAACAAGCTGAGGGACAA	3787207	3787210	TTTC	3787230	3787233	ENSE00000896213.1	2	1	1	0	0	0	0.710491	1	0.41052
LRRC47	Knockout	ENSG00000130764.10	LRRC47	ENSG00000130764.10	chr1	-	3787186	3787205	CGCCTGGAGAAGATGGTCAG	3787183	3787185	CGG	3787188	3787189	ENSE00000896213.1	2	0.651561	0.201134	1	0	0	22	1	0.421384	1	a5		LRRC47	ENSG00000130764.10	chr1	-	3795934	3795956	GCCCCGGCGCGCTGCCCCTGCTC	3795934	3795937	TTTC	3795957	3795960	ENSE00001476853.2	1	1	1	0	0	0	0.227046	1	0.309891
LRRC47	Knockout	ENSG00000130764.10	LRRC47	ENSG00000130764.10	chr1	-	3787214	3787233	TTTCCGTGGGAACAAGCTGA	3787211	3787213	GGG	3787216	3787217	ENSE00000896213.1	2	0.665336	0.357302	1	0	2	9	1	0.405374	1	a3		LRRC47	ENSG00000130764.10	chr1	-	3796313	3796335	ACCCTGCCGCTGCTGCACTACTT	3796313	3796316	TTTC	3796336	3796339	ENSE00001476853.2	1	1	1	0	0	0	0.598611	1	0.0931961
CEP104	Knockout	ENSG00000116198.14	CEP104	ENSG00000116198.14	chr1	-	3848625	3848644	TTGCACCCTATCAAGCAGAG	3848622	3848624	CGG	3848627	3848628	ENSE00003593231.1	3	0.719998	0.568437	1	0	1	3	1	0.146061	1	a1		CEP104	ENSG00000116198.14	chr1	+	3847564	3847586	GTTCCCGGGCTTTGCAACCTGTC	3847583	3847586	TTTA	3847560	3847563	ENSE00003577906.1	4	1	1	0	0	0	0.4998	1	0.173414
CEP104	Knockout	ENSG00000116198.14	CEP104	ENSG00000116198.14	chr1	-	3847584	3847603	CTCTGTGATAATGAAAAGAC	3847581	3847583	AGG	3847586	3847587	ENSE00003577906.1	4	0.523954	0.215282	1	0	0	16	1	0.171772	1	a4		CEP104	ENSG00000116198.14	chr1	-	3848619	3848641	CACCCTATCAAGCAGAGCGGTTT	3848619	3848622	TTTG	3848642	3848645	ENSE00003593231.1	3	1	1	0	0	0	0.744373	1	0.150438
CEP104	Knockout	ENSG00000116198.14	CEP104	ENSG00000116198.14	chr1	-	3847539	3847558	TCAGTTTATGTGGATGCAGT	3847536	3847538	AGG	3847541	3847542	ENSE00003577906.1	4	0.596582	0.22932	1	0	1	12	1	0.196389	1	a3		CEP104	ENSG00000116198.14	chr1	+	3848686	3848708	CTTGAAATCATATACTGGTGAGC	3848705	3848708	TTTA	3848682	3848685	ENSE00003593231.1	3	1	1	0	0	0	0.325364	1	0.103392
CEP104	Knockout	ENSG00000116198.14	CEP104	ENSG00000116198.14	chr1	-	3848744	3848763	AGAAATTGTCCTTCAAATGG	3848741	3848743	TGG	3848746	3848747	ENSE00003593231.1	3	0.610832	0.204569	1	0	1	19	1	0.0809628	2	a10		CEP104	ENSG00000116198.14	chr1	-	3847593	3847615	AGCTACGTGTCTCTCTGTGATAA	3847593	3847596	TTTC	3847616	3847619	ENSE00003577906.1	4	1	1	0	0	0	0.921803	1	0.167943
DFFB	Knockout	ENSG00000169598.17	DFFB	ENSG00000169598.17	chr1	-	3858786	3858805	CGGCGTTGTCGGGAACACTG	3858783	3858785	GGG	3858788	3858789	ENSE00001882954.1	2	0.774435	1	1	0	0	0	1	0.17035	1	a2		DFFB	ENSG00000169598.17	chr1	+	3865848	3865870	ACGAGCCACAGGTGGGGCTCATC	3865867	3865870	TTTC	3865844	3865847	ENSE00003738695.1	3	1	1	0	0	0	0.73773	1	0.339779
DFFB	Knockout	ENSG00000169598.17	DFFB	ENSG00000169598.17	chr1	+	3865942	3865961	CAACGTCAGCCAGAACATCG	3865962	3865964	CGG	3865958	3865959	ENSE00003738695.1	3	0.769549	0.64196	1	0	1	4	1	0.423573	1	a3		DFFB	ENSG00000169598.17	chr1	+	3867967	3867989	CTTGCAGGCTTGGAGTCCCGATT	3867986	3867989	TTTC	3867963	3867966	ENSE00003514398.1	4	1	1	0	0	0	0.360197	1	0.474217
DFFB	Knockout	ENSG00000169598.17	DFFB	ENSG00000169598.17	chr1	-	3865988	3866007	CACGCACCTTCAAACCACGG	3865985	3865987	CGG	3865990	3865991	ENSE00003738695.1	3	0.726733	0.733012	1	0	0	3	1	0.453039	1	a4		DFFB	ENSG00000169598.17	chr1	+	3865797	3865819	TCCCATTGGTGGCAGATGTGAGC	3865816	3865819	TTTG	3865793	3865796	ENSE00003738695.1	3	1	1	0	0	0	0.362696	1	0.292818
DFFB	Knockout	ENSG00000169598.17	DFFB	ENSG00000169598.17	chr1	-	3865837	3865856	GTGGCTCGTGAAATGCACTG	3865834	3865836	AGG	3865839	3865840	ENSE00003738695.1	3	0.799949	0.730272	1	0	0	5	1	0.313996	1	a1		DFFB	ENSG00000169598.17	chr1	+	3867992	3868014	AGAGCAAGTCTGGCTATCTGAGA	3868011	3868014	TTTC	3867988	3867991	ENSE00003514398.1	4	0.737456	1	0	0	2	0.34978	1	0.497238
C1orf174	Knockout	ENSG00000198912.12	C1orf174	ENSG00000198912.12	chr1	+	3892886	3892905	ACATGCTGTCTTGGCAGACG	3892906	3892908	TGG	3892902	3892903	ENSE00003548802.1	2	0.59303	0.52064	1	0	0	5	1	0.14952	1	a3		C1orf174	ENSG00000198912.12	chr1	+	3890911	3890933	ACAAGGGGTCTCAGGTGTCACTT	3890930	3890933	TTTC	3890907	3890910	ENSE00003466374.1	3	0.906298	1	0	0	1	0.895705	1	0.351166
C1orf174	Knockout	ENSG00000198912.12	C1orf174	ENSG00000198912.12	chr1	-	3890844	3890863	TGGCGTTTCTGTGCAGCAGG	3890841	3890843	GGG	3890846	3890847	ENSE00003466374.1	3	0.569926	0.221143	1	0	0	24	1	0.466392	1	a4		C1orf174	ENSG00000198912.12	chr1	-	3891042	3891064	TTGACAGACTTCCTCATCCCACA	3891042	3891045	TTTC	3891065	3891068	ENSE00003466374.1	3	1	1	0	0	0	0.733663	1	0.197531
C1orf174	Knockout	ENSG00000198912.12	C1orf174	ENSG00000198912.12	chr1	+	3890807	3890826	ACAACTCTGCAGCCACCGAG	3890827	3890829	AGG	3890823	3890824	ENSE00003466374.1	3	0.666835	0.473082	1	0	1	6	1	0.497942	1	a1		C1orf174	ENSG00000198912.12	chr1	+	3892965	3892987	AAGCGCGCTGAAGACCGCACTGC	3892984	3892987	TTTC	3892961	3892964	ENSE00003548802.1	2	1	1	0	0	0	0.510456	1	0.037037
C1orf174	Knockout	ENSG00000198912.12	C1orf174	ENSG00000198912.12	chr1	+	3891024	3891043	TTCGCGTGTCTGTGGCTTTG	3891044	3891046	TGG	3891040	3891041	ENSE00003466374.1	3	0.500744	0.267873	1	0	2	10	1	0.200274	1	a10		C1orf174	ENSG00000198912.12	chr1	+	3890763	3890785	GCACGGACAGGCCATCTCTAGTC	3890782	3890785	TTTG	3890759	3890762	ENSE00003466374.1	3	1	1	0	0	0	0.731556	1	0.554184
AJAP1	Knockout	ENSG00000196581.11	AJAP1	ENSG00000196581.11	chr1	-	4712484	4712503	TGTTTGTAGGATGGAGACCG	4712481	4712483	TGG	4712486	4712487	ENSE00001122248.1	2	0.726757	0.322592	1	0	0	10	1	0.499594	1	a2		AJAP1	ENSG00000196581.11	chr1	+	4712070	4712092	GGAGTGGACAGCCAGCGCGGGTC	4712089	4712092	TTTA	4712066	4712069	ENSE00001122248.1	2	1	1	0	0	0	0.611246	1	0.177616
AJAP1	Knockout	ENSG00000196581.11	AJAP1	ENSG00000196581.11	chr1	+	4712400	4712419	AGACTGAGTTCATCGCCTGG	4712420	4712422	GGG	4712416	4712417	ENSE00001122248.1	2	0.737424	0.490985	1	0	1	3	1	0.442822	1	a1		AJAP1	ENSG00000196581.11	chr1	-	4712219	4712241	GCAGCAGCTGGGGGCTTGGCCAG	4712219	4712222	TTTG	4712242	4712245	ENSE00001122248.1	2	1	1	0	0	0	0.296712	1	0.283049
AJAP1	Knockout	ENSG00000196581.11	AJAP1	ENSG00000196581.11	chr1	-	4712120	4712139	TGGATCCGCTCCACTCGGGG	4712117	4712119	CGG	4712122	4712123	ENSE00001122248.1	2	0.639396	0.50944	1	0	0	4	1	0.20438	1	a5		AJAP1	ENSG00000196581.11	chr1	-	4712475	4712497	TAGGATGGAGACCGTGGTGGGGC	4712475	4712478	TTTG	4712498	4712501	ENSE00001122248.1	2	1	1	0	0	0	0.378855	1	0.490673
AJAP1	Knockout	ENSG00000196581.11	AJAP1	ENSG00000196581.11	chr1	+	4712067	4712086	TTAGGAGTGGACAGCCAGCG	4712087	4712089	CGG	4712083	4712084	ENSE00001122248.1	2	0.666676	0.433722	1	0	0	5	1	0.172749	1	a3		AJAP1	ENSG00000196581.11	chr1	+	4769850	4769872	CAGGTCTGGCTGTCCATCAGATC	4769869	4769872	TTTC	4769846	4769849	ENSE00000735086.1	3	1	1	0	0	0	0.576558	1	0.686131
NPHP4	Knockout	ENSG00000131697.18	NPHP4	ENSG00000131697.18	chr1	-	5952702	5952721	CGTCCAGGACCACTTCCAGG	5952699	5952701	AGG	5952704	5952705	ENSE00003675682.1	7	0.762844	0.312951	1	0	0	11	1	0.188172	1	a1		NPHP4	ENSG00000131697.18	chr1	+	5905715	5905737	CAGGACCAGGGAGGTCTGGCTCA	5905734	5905737	TTTC	5905711	5905714	ENSE00003530979.1	14	1	1	0	0	0	0.556829	1	0.388032
NPHP4	Knockout	ENSG00000131697.18	NPHP4	ENSG00000131697.18	chr1	+	5905706	5905725	GGATGTTTCCAGGACCAGGG	5905726	5905728	AGG	5905722	5905723	ENSE00003530979.1	14	0.736809	0.214764	1	0	2	18	1	0.390837	1	a2		NPHP4	ENSG00000131697.18	chr1	-	5952816	5952838	AGGCGACGCTCTCCGAAAGCCTC	5952816	5952819	TTTC	5952839	5952842	ENSE00003675682.1	7	1	1	0	0	0	0.717145	1	0.161992
NPHP4	Knockout	ENSG00000131697.18	NPHP4	ENSG00000131697.18	chr1	+	5933260	5933279	AGGGGTTCCAAACAGCCCAG	5933280	5933282	CGG	5933276	5933277	ENSE00003584153.1	10	0.73437	0.189769	1	0	3	15	1	0.27396	1	a3		NPHP4	ENSG00000131697.18	chr1	-	5947216	5947238	TGACCCAGCTCCGGGAGCCAAGC	5947216	5947219	TTTC	5947239	5947242	ENSE00003459647.1	9	1	1	0	0	0	0.747362	1	0.235157
NPHP4	Knockout	ENSG00000131697.18	NPHP4	ENSG00000131697.18	chr1	+	5948139	5948158	GGCACCAGTACAACGACCTG	5948159	5948161	CGG	5948155	5948156	ENSE00003582880.1	8	0.732254	0.510932	1	0	0	5	1	0.211781	1	a4		NPHP4	ENSG00000131697.18	chr1	-	5961935	5961957	TTCACCAGAAAACAGACACATGA	5961935	5961938	TTTC	5961958	5961961	ENSE00003690356.1	6	1	1	0	0	0	0.843643	1	0.124123
KCNAB2	Knockout	ENSG00000069424.15	KCNAB2	ENSG00000069424.15	chr1	-	6087479	6087498	AGATCTTGGTGGTGATGACG	6087476	6087478	AGG	6087481	6087482	ENSE00000734884.1	8	0.671694	0.184998	1	0	1	16	1	0.364169	1	a2		KCNAB2	ENSG00000069424.15	chr1	+	6090443	6090465	CCAACCGCCCGGACCCCAACACC	6090462	6090465	TTTG	6090439	6090442	ENSE00000734879.1	10	1	1	0	0	0	0.319465	1	0.460586
KCNAB2	Knockout	ENSG00000069424.15	KCNAB2	ENSG00000069424.15	chr1	-	6090467	6090486	AGACCACCTACCTTCCATCG	6090464	6090466	GGG	6090469	6090470	ENSE00000734879.1	10	0.731503	0.392974	1	0	2	5	1	0.465147	1	a1		KCNAB2	ENSG00000069424.15	chr1	-	6087485	6087507	CGCCCCAGAAGATCTTGGTGGTG	6087485	6087488	TTTC	6087508	6087511	ENSE00000734884.1	8	1	1	0	0	0	0.122099	1	0.366775
KCNAB2	Knockout	ENSG00000069424.15	KCNAB2	ENSG00000069424.15	chr1	+	6089030	6089049	TCCAGGAAGCACATAATCGA	6089050	6089052	AGG	6089046	6089047	ENSE00000734882.1	9	0.630258	0.605364	1	0	0	6	1	0.409121	1	a5		KCNAB2	ENSG00000069424.15	chr1	+	6085201	6085223	CAGGGCTGAAGTGGTACTGGGAA	6085220	6085223	TTTG	6085197	6085200	ENSE00002941030.1	7	1	1	0	0	0	0.537219	1	0.336156
KCNAB2	Knockout	ENSG00000069424.15	KCNAB2	ENSG00000069424.15	chr1	+	6090408	6090427	GCGACTGCAGCTGGAGTACG	6090428	6090430	TGG	6090424	6090425	ENSE00000734879.1	10	0.643827	0.611762	1	0	0	8	1	0.435831	1	a4		KCNAB2	ENSG00000069424.15	chr1	+	6087452	6087474	TCTTCTGTTCCACAGGCGGTCCA	6087471	6087474	TTTC	6087448	6087451	ENSE00000734884.1	8	1	1	0	0	0	0.163971	1	0.357655
CHD5	Knockout	ENSG00000116254.18	CHD5	ENSG00000116254.18	chr1	-	6142220	6142239	CTACGTGGTCACCTACACGG	6142217	6142219	GGG	6142222	6142223	ENSE00003536305.1	15	0.792964	0.584692	1	0	1	1	1	0.399352	1	a1		CHD5	ENSG00000116254.18	chr1	-	6135387	6135409	TTGCAGCAACCTGGAGGGCTTCC	6135387	6135390	TTTG	6135410	6135413	ENSE00003596442.1	18	1	1	0	0	0	0.523778	1	0.462641
CHD5	Knockout	ENSG00000116254.18	CHD5	ENSG00000116254.18	chr1	+	6142184	6142203	CGTTCTCCCGAATCACCGAG	6142204	6142206	CGG	6142200	6142201	ENSE00003536305.1	15	0.779224	1	1	0	0	0	1	0.403105	1	a2		CHD5	ENSG00000116254.18	chr1	-	6152516	6152538	AGGGCCTGGAGTGAGGAAGAAGA	6152516	6152519	TTTC	6152539	6152542	ENSE00003664810.1	6	1	1	0	0	0	0.752626	1	0.130502
CHD5	Knockout	ENSG00000116254.18	CHD5	ENSG00000116254.18	chr1	+	6148973	6148992	ACACGCGGCAGAACTCCATG	6148993	6148995	TGG	6148989	6148990	ENSE00003665634.1	9	0.758936	0.916658	1	0	0	2	1	0.212726	1	a3		CHD5	ENSG00000116254.18	chr1	+	6146388	6146410	GTAGTTGCGATACATCACCGTGT	6146407	6146410	TTTG	6146384	6146387	ENSE00003603242.1	11	1	1	0	0	0	0.779109	1	0.273968
CHD5	Knockout	ENSG00000116254.18	CHD5	ENSG00000116254.18	chr1	-	6136563	6136582	CCCCCTTCAGAACAACCTGG	6136560	6136562	AGG	6136565	6136566	ENSE00003583454.1	17	0.731866	0.261064	1	0	1	11	1	0.451552	1	a4		CHD5	ENSG00000116254.18	chr1	-	6136848	6136870	TCCAGAAAGAAGTGCAGATCAAA	6136848	6136851	TTTC	6136871	6136874	ENSE00003626498.1	16	1	1	0	0	0	0.810608	1	0.418458
RP1-120G22.12	Overlapping_genes	ENSG00000285629.1	RP1-120G22.12	ENSG00000285629.1	chr1	-	6181476	6181495	CCCTTGCAGGCGGCCAGCAC	6181473	6181475	TGG	6181478	6181479	ENSE00001939745.1	3	0.194512	0.346458	1	0	1	16	1	0.949686	6	a3		RP1-120G22.12	ENSG00000285629.1	chr1	-	6181473	6181495	CCCTTGCAGGCGGCCAGCACTGG	6181473	6181476	TTTC	6181496	6181499	ENSE00001939745.1	3	1	1	0	0	0	0.104673	1	0.981132
RP1-120G22.12	Overlapping_genes	ENSG00000285629.1	RP1-120G22.12	ENSG00000285629.1	chr1	+	6181460	6181479	AAGCCGGGTCAGCCCAGTGC	6181480	6181482	TGG	6181476	6181477	ENSE00001939745.1	3	0.483311	0.576584	1	0	0	6	1	0.962264	6	a1		INT	INT	chrY	-	16032778	16032800	TTCCAGATTGCTTCAGAGGACAA	INT	INT	INT	INT	INT	INT	INT	INT	INT	INT	INT	INT	INT	INT	INT
RP1-120G22.12	Overlapping_genes	ENSG00000285629.1	RP1-120G22.12	ENSG00000285629.1	chr1	-	6181475	6181494	CCTTGCAGGCGGCCAGCACT	6181472	6181474	GGG	6181477	6181478	ENSE00001939745.1	3	0.385192	0.181787	1	0	1	22	1	0.955975	6	a2		INT	INT	chr16	+	76024209	76024231	TTAAGACAGCAAGGTCTTTGGAA	INT	INT	INT	INT	INT	INT	INT	INT	INT	INT	INT	INT	INT	INT	INT
RPL22	Overlapping_genes	ENSG00000116251.11	RPL22	ENSG00000116251.11	chr1	-	6199564	6199583	CGCTGCCGCCATGGCTCCTG	6199561	6199563	TGG	6199566	6199567	ENSE00001064718.5	1	0.478709	0.187916	1	0	0	20	0.5	0.0182292	5	a1		RPL22	ENSG00000116251.11	chr1	-	6199567	6199589	TAACTCCGCTGCCGCCATGGCTC	6199567	6199570	TTTC	6199590	6199593	ENSE00001064718.5	1	0.589976	1	0	1	1	0.197067	0.5	0.015625
RPL22	Overlapping_genes	ENSG00000116251.11	RPL22	ENSG00000116251.11	chr1	+	6199556	6199575	ACTAACCACAGGAGCCATGG	6199576	6199578	CGG	6199572	6199573	ENSE00001064718.5	1	0.707997	0.482468	1	0	0	7	0.5	0.00260417	6	a2		RPL22	ENSG00000116251.11	chr1	-	6197738	6197760	TTAGAAAAAGCTTGTGGTGAAGG	6197738	6197741	TTTC	6197761	6197764	ENSE00003594009.1	2	0.843483	1	0	0	2	0.422547	0.5	0.078125
RPL22	Overlapping_genes	ENSG00000116251.11	RPL22	ENSG00000116251.11	chr1	+	6199553	6199572	CATACTAACCACAGGAGCCA	6199573	6199575	TGG	6199569	6199570	ENSE00001064718.5	1	0.584312	0.263864	1	0	0	11	0.5	0.0104167	6	a3		INT	INT	chr7	+	134120320	134120342	TTATGGAAGATAGTACTTACAGT	INT	INT	INT	INT	INT	INT	INT	INT	INT	INT	INT	INT	INT	INT	INT
RP1-120G22.12:RPL22	Overlapping_genes	ENSG00000285629.1:ENSG00000116251.11	RP1-120G22.12:RPL22	ENSG00000285629.1:ENSG00000116251.11	chr1	+	6197637	6197656	AAGGATGTAACTTACAAAAT	6197657	6197659	TGG	6197653	6197654	ENSE00001817607.1	1	0.335984	0.214031	1	0	2	25	1	0.100629	1	a1		INT	INT	chr8	-	24143037	24143059	CTTAAACTGTTAATGTTTACCCA	INT	INT	INT	INT	INT	INT	INT	INT	INT	INT	INT	INT	INT	INT	INT
RP1-120G22.12:RPL22	Overlapping_genes	ENSG00000285629.1:ENSG00000116251.11	RP1-120G22.12:RPL22	ENSG00000285629.1:ENSG00000116251.11	chr1	+	6192914	6192933	CACTTCCCTCCTGTACCTTT	6192934	6192936	TGG	6192930	6192931	ENSE00003840812.1	2	0.221246	0.310371	1	0	1	15	1	0.893082	5	a2		INT	INT	chr18	+	73306916	73306938	CAACGGGCACATTGTTGCAGAAA	INT	INT	INT	INT	INT	INT	INT	INT	INT	INT	INT	INT	INT	INT	INT
RNF207	Knockout	ENSG00000158286.13	RNF207	ENSG00000158286.13	chr1	-	6209496	6209515	GATAGCGTCCTCCTCCTCGG	6209493	6209495	CGG	6209498	6209499	ENSE00003498595.1	7	0.772178	0.508083	1	0	0	3	1	0.374343	1	a1		RNF207	ENSG00000158286.13	chr1	+	6206659	6206681	CACGACTTCTGTGCCGGCTGCCT	6206678	6206681	TTTC	6206655	6206658	ENSE00003677151.1	2	1	1	0	0	0	0.201214	1	0.075184
RNF207	Knockout	ENSG00000158286.13	RNF207	ENSG00000158286.13	chr1	+	6208893	6208912	ACGTACTTCTGCAACACGTG	6208913	6208915	CGG	6208909	6208910	ENSE00003459970.1	4	0.718053	0.606284	1	0	0	3	1	0.185594	1	a2		RNF207	ENSG00000158286.13	chr1	+	6212687	6212709	GGAGGAAGCCTATCAGCGAGTGG	6212706	6212709	TTTG	6212683	6212686	ENSE00003663802.1	15	1	1	0	0	0	0.791231	1	0.792324
RNF207	Knockout	ENSG00000158286.13	RNF207	ENSG00000158286.13	chr1	+	6207377	6207396	AGACACCAGACGGTGCTGAA	6207397	6207399	GGG	6207393	6207394	ENSE00003548141.1	3	0.69139	0.427307	1	0	2	9	1	0.108307	1	a4		RNF207	ENSG00000158286.13	chr1	-	6211926	6211948	GACGGGTGACCCCGACATCTTTC	6211926	6211929	TTTG	6211949	6211952	ENSE00003656861.1	13	1	1	0	0	0	0.65704	1	0.614616
RNF207	Knockout	ENSG00000158286.13	RNF207	ENSG00000158286.13	chr1	-	6209185	6209204	GTACGCACTTCTGCATGTCG	6209182	6209184	CGG	6209187	6209188	ENSE00003561421.1	5	0.673415	0.841949	1	0	0	3	1	0.284963	1	a5		RNF207	ENSG00000158286.13	chr1	-	6206714	6206736	GGACACTTACTGGCACAGCGGGC	6206714	6206717	TTTG	6206737	6206740	ENSE00003677151.1	2	1	1	0	0	0	0.451505	1	0.0941115
ICMT	Knockout	ENSG00000116237.16	ICMT	ENSG00000116237.16	chr1	+	6234944	6234963	CAAACCCCAGGAAACAAGCT	6234964	6234966	CGG	6234960	6234961	ENSE00002959560.1	2	0.642538	0.420552	1	0	1	17	1	0.245305	1	a2		ICMT	ENSG00000116237.16	chr1	-	6233626	6233648	AATAGGTACATGTGCTCCCTGTC	6233626	6233629	TTTA	6233649	6233652	ENSE00003483716.1	3	1	1	0	0	0	0.728633	1	0.353286
ICMT	Knockout	ENSG00000116237.16	ICMT	ENSG00000116237.16	chr1	+	6235706	6235725	CCGGCCTGCACCTGGTAGCG	6235726	6235728	AGG	6235722	6235723	ENSE00001475518.2	1	0.585456	0.444694	1	0	0	10	1	0.221831	1	a4		ICMT	ENSG00000116237.16	chr1	+	6233493	6233515	AAGTGTGAACTCTAACCAAGAAG	6233512	6233515	TTTC	6233489	6233492	ENSE00003483716.1	3	1	1	0	0	0	0.779494	1	0.487089
ICMT	Knockout	ENSG00000116237.16	ICMT	ENSG00000116237.16	chr1	+	6233610	6233629	AGAATAGTGGAACAATGACA	6233630	6233632	GGG	6233626	6233627	ENSE00003483716.1	3	0.738073	0.176907	1	0	2	23	1	0.353286	1	a1		ICMT	ENSG00000116237.16	chr1	+	6234871	6234893	CGAAGGAATTCTTACCAGCCAAA	6234890	6234893	TTTC	6234867	6234870	ENSE00002959560.1	2	1	1	0	0	0	0.586066	1	0.327465
ICMT	Knockout	ENSG00000116237.16	ICMT	ENSG00000116237.16	chr1	+	6233547	6233566	ATTCAGGAGAAAGGAATCCA	6233567	6233569	AGG	6233563	6233564	ENSE00003483716.1	3	0.581083	0.183952	1	0	2	23	1	0.42723	1	a6		ICMT	ENSG00000116237.16	chr1	-	6234954	6234976	AGATAGCCATCCGAGCTTGTTTC	6234954	6234957	TTTC	6234977	6234980	ENSE00002959560.1	2	1	1	0	0	0	0.651017	1	0.252347
HES3	Knockout	ENSG00000173673.8	HES3	ENSG00000173673.8	chr1	+	6244608	6244627	AGCCTTCAGAACTCCTTGCA	6244628	6244630	AGG	6244624	6244625	ENSE00001182530.1	3	0.633913	0.196167	1	0	0	22	1	0.283154	1	a2		HES3	ENSG00000173673.8	chr1	-	6244405	6244427	TCCAGCAGCGACTTGAGCTGCTC	6244405	6244408	TTTC	6244428	6244431	ENSE00001475446.2	2	1	1	0	0	0	0.482276	1	0.0716846
HES3	Knockout	ENSG00000173673.8	HES3	ENSG00000173673.8	chr1	+	6245172	6245191	GTGAGCCAGCTCCTTCGGCG	6245192	6245194	CGG	6245188	6245189	ENSE00001475445.2	4	0.659079	0.831743	1	0	0	4	1	0.433692	1	a1		HES3	ENSG00000173673.8	chr1	+	6244356	6244378	CAAGCCGCTGATGGAGAAAAAGC	6244375	6244378	TTTC	6244352	6244355	ENSE00001475446.2	2	1	1	0	0	0	0.394517	1	0.0179211
HES3	Knockout	ENSG00000173673.8	HES3	ENSG00000173673.8	chr1	-	6244576	6244595	CACGCTCAACTCCAGGATGT	6244573	6244575	CGG	6244578	6244579	ENSE00001182530.1	3	0.614854	0.773252	1	0	0	3	1	0.200717	1	a4		HES3	ENSG00000173673.8	chr1	-	6245356	6245378	GGGGAGGAGGAGCAGGGGTGGTG	6245356	6245359	TTTC	6245379	6245382	ENSE00001475445.2	4	1	1	0	0	0	0.396798	1	0.734767
HES3	Knockout	ENSG00000173673.8	HES3	ENSG00000173673.8	chr1	-	6245145	6245164	AGGCAGCTGCGGAAGCCCGA	6245142	6245144	CGG	6245147	6245148	ENSE00001475445.2	4	0.570657	0.169214	1	0	3	16	1	0.360215	1	a7		HES3	ENSG00000173673.8	chr1	+	6244535	6244557	CATGGTCGGGTAGATCCGGAAGC	6244554	6244557	TTTC	6244531	6244534	ENSE00001182530.1	3	1	1	0	0	0	0.458757	1	0.157706
GPR153	Knockout	ENSG00000158292.7	GPR153	ENSG00000158292.7	chr1	+	6253750	6253769	TGAAGACTATGGTGGTCACG	6253770	6253772	AGG	6253766	6253767	ENSE00001038216.3	3	0.696946	0.47406	1	0	1	5	1	0.403394	1	a1		GPR153	ENSG00000158292.7	chr1	-	6250524	6250546	TGGCCCTAGATAGGATGGCCAAG	6250524	6250527	TTTG	6250547	6250550	ENSE00001404850.1	5	1	1	0	0	0	0.916812	1	0.590586
GPR153	Knockout	ENSG00000158292.7	GPR153	ENSG00000158292.7	chr1	+	6254563	6254582	GCCAGCAGACCATCCACATG	6254583	6254585	CGG	6254579	6254580	ENSE00001373369.2	2	0.665296	0.340996	1	0	0	14	1	0.178435	1	a4		GPR153	ENSG00000158292.7	chr1	+	6253797	6253819	GCGGGCTCCGAGCCATCGATGGA	6253816	6253819	TTTG	6253793	6253796	ENSE00001038216.3	3	1	1	0	0	0	0.505366	1	0.376026
GPR153	Knockout	ENSG00000158292.7	GPR153	ENSG00000158292.7	chr1	+	6251407	6251426	GGTAGCGGTCGCAGGCCCAG	6251427	6251429	AGG	6251423	6251424	ENSE00001064734.3	4	0.682213	0.300126	1	0	0	8	1	0.488779	1	a3		GPR153	ENSG00000158292.7	chr1	-	6253964	6253986	GCGTCTGCTTCCTGCTGCTGGTG	6253964	6253967	TTTG	6253987	6253990	ENSE00001038216.3	3	1	1	0	0	0	0.261705	1	0.295019
GPR153	Knockout	ENSG00000158292.7	GPR153	ENSG00000158292.7	chr1	-	6253852	6253871	CTTCACCGTGCCCACCATCG	6253849	6253851	TGG	6253854	6253855	ENSE00001038216.3	3	0.659583	0.422003	1	0	0	7	1	0.355227	1	a5		GPR153	ENSG00000158292.7	chr1	+	6251397	6251419	AGGTCAGCCCGGTAGCGGTCGCA	6251416	6251419	TTTG	6251393	6251396	ENSE00001064734.3	4	1	1	0	0	0	0.307935	1	0.492611
ACOT7	Knockout	ENSG00000097021.20	ACOT7	ENSG00000097021.20	chr1	-	6339505	6339524	TGAGGTGGCGCATGTCAGCG	6339502	6339504	CGG	6339507	6339508	ENSE00003721702.1	3	0.691636	0.308155	1	0	3	7	1	0.446609	1	a5		ACOT7	ENSG00000097021.20	chr1	-	6327397	6327419	TCGCAGTATTCCCGGCAGGAGCA	6327397	6327400	TTTC	6327420	6327423	ENSE00002753542.1	5	1	1	0	0	0	0.385527	1	0.578644
ACOT7	Knockout	ENSG00000097021.20	ACOT7	ENSG00000097021.20	chr1	+	6333522	6333541	CAGGGGCACATACCACAGGG	6333542	6333544	TGG	6333538	6333539	ENSE00002853187.1	4	0.727714	0.215952	1	0	3	20	1	0.522367	1	a1		ACOT7	ENSG00000097021.20	chr1	-	6385604	6385626	GGAGGCAGGCATCTTCCAGGAGG	6385604	6385607	TTTG	6385627	6385630			1	1	0	0	0	0.739753	0.166667	0.147908
ACOT7	Knockout	ENSG00000097021.20	ACOT7	ENSG00000097021.20	chr1	-	6349751	6349770	GCATTGCAACAGCCAGAACG	6349748	6349750	GGG	6349753	6349754	ENSE00003552177.1	2	0.706787	0.576508	1	0	0	5	1	0.383838	1	a2		ACOT7	ENSG00000097021.20	chr1	-	6393376	6393398	TGGCGCGGCCCGGGCTCATTCAT	6393376	6393379	TTTA	6393399	6393402	ENSE00001257465.4	1	1	1	0	0	0	0.257214	0.333333	0.0165945
ACOT7	Knockout	ENSG00000097021.20	ACOT7	ENSG00000097021.20	chr1	+	6339551	6339570	GGTGCGCTCGACACGAGCCA	6339571	6339573	GGG	6339567	6339568	ENSE00003721702.1	3	0.696344	0.809991	1	0	0	2	1	0.403319	1	a4		ACOT7	ENSG00000097021.20	chr1	-	6318565	6318587	CAATTCCAGAGCCGAACACTGTC	6318565	6318568	TTTG	6318588	6318591	ENSE00002893006.1	6	1	1	0	0	0	0.491876	1	0.659452
HES2	Knockout	ENSG00000069812.11	HES2	ENSG00000069812.11	chr1	-	6419687	6419706	GCAGAGCCTGAAGCCGCTGC	6419684	6419686	TGG	6419689	6419690	ENSE00002817476.1	2	0.425917	0.238536	1	0	4	27	1	0.0949264	1	a5		HES2	ENSG00000069812.11	chr1	-	6413264	6413286	ATAGGATGCTTCTGGCTGGCACA	6413264	6413267	TTTC	6413287	6413290	ENSE00001475269.3	3	1	1	0	0	0	0.897441	0.5	0.88707
HES2	Knockout	ENSG00000069812.11	HES2	ENSG00000069812.11	chr1	+	6419624	6419643	GCAGGATGAGCCCCTTAAGC	6419644	6419646	TGG	6419640	6419641	ENSE00002817476.1	2	0.494091	0.487635	1	0	1	5	1	0.175123	1	a1		INT	INT	chr15	-	55044824	55044846	TAGCAGGATATCTCCTCATCTGA	INT	INT	INT	INT	INT	INT	INT	INT	INT	INT	INT	INT	INT	INT	INT
HES2	Knockout	ENSG00000069812.11	HES2	ENSG00000069812.11	chr1	+	6419654	6419673	TCTGGTTGATGCGCGCGCGC	6419674	6419676	CGG	6419670	6419671	ENSE00002817476.1	2	0.387091	1	1	0	0	0	1	0.126023	1	a6		HES2	ENSG00000069812.11	chr1	+	6419302	6419324	CAGGACGTCTGCCTTCTCTAGCT	6419321	6419324	TTTC	6419298	6419301	ENSE00000734533.1	3	1	1	0	0	0	0.183191	0.5	0.261866
HES2	Knockout	ENSG00000069812.11	HES2	ENSG00000069812.11	chr1	+	6419630	6419649	TGAGCCCCTTAAGCTGGCTC	6419650	6419652	AGG	6419646	6419647	ENSE00002817476.1	2	0.492133	0.310215	1	0	0	12	1	0.165303	1	a2		INT	INT	chr10	+	107491174	107491196	CAAGTAATTGTATAGGTGCATAT	INT	INT	INT	INT	INT	INT	INT	INT	INT	INT	INT	INT	INT	INT	INT
ESPN	Knockout	ENSG00000187017.17	ESPN	ENSG00000187017.17	chr1	-	6449026	6449045	GCTCTCGAGGGGCAGAGGCG	6449023	6449025	GGG	6449028	6449029	ENSE00002814810.1	3	0.531792	0.251681	1	0	1	17	1	0.178241	1	a5		ESPN	ENSG00000187017.17	chr1	+	6457182	6457204	AGGAGGAGGAGGAGGAGGCCCGG	6457201	6457204	TTTC	6457178	6457181	ENSE00003713857.1	6	1	1	0	0	0	0.704533	1	0.746528
ESPN	Knockout	ENSG00000187017.17	ESPN	ENSG00000187017.17	chr1	-	6449005	6449024	GGCCGGCGGTGGCGAACTCG	6449002	6449004	CGG	6449007	6449008	ENSE00002814810.1	3	0.491055	0.521218	1	0	1	4	1	0.153935	1	a6		ESPN	ENSG00000187017.17	chr1	+	6451617	6451639	AACATGATGTCCCCGACGGGCGA	6451636	6451639	TTTC	6451613	6451616	ENSE00003544352.1	4	0.884391	1	0	0	1	0.388095	1	0.290509
ESPN	Knockout	ENSG00000187017.17	ESPN	ENSG00000187017.17	chr1	+	6451613	6451632	TTTCAACATGATGTCCCCGA	6451633	6451635	CGG	6451629	6451630	ENSE00003544352.1	4	0.687859	0.332298	1	0	2	17	1	0.282407	1	a1		INT	INT	chr1	-	238647089	238647111	CAGAAAACAAGATCTACAAAACA	INT	INT	INT	INT	INT	INT	INT	INT	INT	INT	INT	INT	INT	INT	INT
ESPN	Knockout	ENSG00000187017.17	ESPN	ENSG00000187017.17	chr1	-	6451630	6451649	CTCCGAGTTGTCGCCCGTCG	6451627	6451629	GGG	6451632	6451633	ENSE00003544352.1	4	0.587781	1	1	0	0	0	1	0.28588	1	a2		INT	INT	chrY	-	20671231	20671253	AAGATGCAGCCCCAATATTTATG	INT	INT	INT	INT	INT	INT	INT	INT	INT	INT	INT	INT	INT	INT	INT
TNFRSF25	Knockout	ENSG00000215788.11	TNFRSF25	ENSG00000215788.11	chr1	-	6464432	6464451	TCCCGCAGAGATACTGACTG	6464429	6464431	TGG	6464434	6464435	ENSE00003476297.1	4	0.688075	0.524295	1	0	0	6	1	0.377152	1	a2		TNFRSF25	ENSG00000215788.11	chr1	-	6464625	6464647	TGGAGTGCCAGGTCAGCCAATGT	6464625	6464628	TTTG	6464648	6464651	ENSE00003649252.1	3	1	1	0	0	0	0.766001	1	0.304382
TNFRSF25	Knockout	ENSG00000215788.11	TNFRSF25	ENSG00000215788.11	chr1	+	6464654	6464673	AGCCTGGCTTACAGCCACAG	6464674	6464676	CGG	6464670	6464671	ENSE00003649252.1	3	0.76001	0.229003	1	0	2	18	1	0.269171	1	a1		INT	INT	chr7	+	108854643	108854665	TGAGAACTACTCCTTCCTACTTT	INT	INT	INT	INT	INT	INT	INT	INT	INT	INT	INT	INT	INT	INT	INT
TNFRSF25	Knockout	ENSG00000215788.11	TNFRSF25	ENSG00000215788.11	chr1	+	6465141	6465160	CAGGCCAAGAAGGTGTCTTG	6465161	6465163	GGG	6465157	6465158			0.686757	0.262165	1	0	0	20	1	0.176056	1	a3		TNFRSF25	ENSG00000215788.11	chr1	-	6461484	6461506	CGCGGCCCTGGAGCGCATGGGGC	6461484	6461487	TTTA	6461507	6461510	ENSE00003591515.1	9	1	1	0	0	0	0.107253	1	0.962441
TNFRSF25	Knockout	ENSG00000215788.11	TNFRSF25	ENSG00000215788.11	chr1	+	6464609	6464628	AGGGTGAACTGCTGACACAT	6464629	6464631	TGG	6464625	6464626	ENSE00003649252.1	3	0.679	0.203071	1	0	1	16	1	0.304382	1	a4		TNFRSF25	ENSG00000215788.11	chr1	-	6462950	6462972	AGTGTTCTGGGTCCAGGTGCTCC	6462950	6462953	TTTC	6462973	6462976	ENSE00003684931.1	6	1	1	0	0	0	0.172959	0.666667	0.504695
PLEKHG5	Knockout	ENSG00000171680.23	PLEKHG5	ENSG00000171680.23	chr1	+	6474015	6474034	AGATGTCCAGGCTCTCCCGG	6474035	6474037	CGG	6474031	6474032	ENSE00003641730.1	7	0.740395	0.23658	1	0	2	16	1	0.261473	1	a1		PLEKHG5	ENSG00000171680.23	chr1	+	6471504	6471526	AGGAAGTCCCCGGGCTGTAGCAG	6471523	6471526	TTTG	6471500	6471503	ENSE00003560717.1	12	1	1	0	0	0	0.245661	1	0.464674
PLEKHG5	Knockout	ENSG00000171680.23	PLEKHG5	ENSG00000171680.23	chr1	-	6473310	6473329	CGACAGCTGGAAGAACCGGG	6473307	6473309	CGG	6473312	6473313	ENSE00003646939.1	8	0.724711	0.309015	1	0	0	8	1	0.310085	1	a2		PLEKHG5	ENSG00000171680.23	chr1	+	6474543	6474565	CCCAGCGCAATGCCCTTCCTTTC	6474562	6474565	TTTG	6474539	6474542	ENSE00002879000.1	6	1	1	0	0	0	0.348912	1	0.1875
PLEKHG5	Knockout	ENSG00000171680.23	PLEKHG5	ENSG00000171680.23	chr1	-	6471061	6471080	CTACATCCGCTACTGCATGG	6471058	6471060	AGG	6471063	6471064	ENSE00003596813.1	13	0.703972	0.475173	1	0	1	6	1	0.486715	1	a3		PLEKHG5	ENSG00000171680.23	chr1	+	6474433	6474455	GCCCAGGCTGCTTCTCACCTTTG	6474452	6474455	TTTG	6474429	6474432	ENSE00002879000.1	6	1	1	0	0	0	0.501266	1	0.220713
PLEKHG5	Knockout	ENSG00000171680.23	PLEKHG5	ENSG00000171680.23	chr1	-	6472611	6472630	CCCTCTAGAAGCTGACCCGG	6472608	6472610	CGG	6472613	6472614	ENSE00003621777.1	10	0.680059	0.312809	1	0	1	7	1	0.388587	1	a4		PLEKHG5	ENSG00000171680.23	chr1	+	6474456	6474478	ACACGAAGGTAGTGTCCCCCGAA	6474475	6474478	TTTG	6474452	6474455	ENSE00002879000.1	6	1	1	0	0	0	0.703981	1	0.213768
NOL9	Knockout	ENSG00000162408.11	NOL9	ENSG00000162408.11	chr1	+	6549644	6549663	AGCAACACAATGGAACACTG	6549664	6549666	AGG	6549660	6549661	ENSE00001338657.1	3	0.759562	0.245829	1	0	0	19	1	0.310541	1	a1		NOL9	ENSG00000162408.11	chr1	+	6550391	6550413	ATTACCAAGGTTAAGATGAGATT	6550410	6550413	TTTC	6550387	6550390	ENSE00001338662.1	2	1	1	0	0	0	0.688288	1	0.285375
NOL9	Knockout	ENSG00000162408.11	NOL9	ENSG00000162408.11	chr1	+	6544884	6544903	ATCCACAAACTAGAATGACA	6544904	6544906	GGG	6544900	6544901	ENSE00001338647.1	5	0.718363	0.356627	1	0	2	10	1	0.4283	1	a2		NOL9	ENSG00000162408.11	chr1	-	6549679	6549701	CAGATGACAGGCGTTGGTCGATG	6549679	6549682	TTTA	6549702	6549705	ENSE00001338657.1	3	1	1	0	0	0	0.7216	1	0.301519
NOL9	Knockout	ENSG00000162408.11	NOL9	ENSG00000162408.11	chr1	+	6550462	6550481	GCTGTGAGTAGTGAAGTGCA	6550482	6550484	TGG	6550478	6550479	ENSE00001338662.1	2	0.710659	0.187277	1	0	3	18	1	0.253086	1	a3		NOL9	ENSG00000162408.11	chr1	-	6544866	6544888	TGGATCCCAGGATGTTGGAAAGT	6544866	6544869	TTTG	6544889	6544892	ENSE00001338647.1	5	1	1	0	0	0	0.784946	1	0.444444
NOL9	Knockout	ENSG00000162408.11	NOL9	ENSG00000162408.11	chr1	-	6554155	6554174	CTCTCCTCATCCCACCGGTG	6554152	6554154	CGG	6554157	6554158	ENSE00001474918.4	1	0.663117	0.318999	1	0	0	16	1	0.163818	1	a4		NOL9	ENSG00000162408.11	chr1	-	6550580	6550602	GTGGGATCTGTCGTGTGACTTGC	6550580	6550583	TTTA	6550603	6550606	ENSE00001338662.1	2	1	1	0	0	0	0.881849	1	0.204653
TAS1R1	Knockout	ENSG00000173662.21	TAS1R1	ENSG00000173662.21	chr1	+	6571087	6571106	CAACACCACATAGAGCTCCA	6571107	6571109	AGG	6571103	6571104	ENSE00001182089.2	2	0.689198	0.242194	1	0	1	16	1	0.152992	1	a2		TAS1R1	ENSG00000173662.21	chr1	+	6570902	6570924	TCCACAGGTCTTGTAGCTTCAAT	6570921	6570924	TTTC	6570898	6570901	ENSE00001182089.2	2	1	1	0	0	0	0.67425	1	0.0808561
TAS1R1	Knockout	ENSG00000173662.21	TAS1R1	ENSG00000173662.21	chr1	-	6571010	6571029	ATCATACAGCTGGTACCCCA	6571007	6571009	GGG	6571012	6571013	ENSE00001182089.2	2	0.715241	0.223518	1	0	2	11	1	0.116924	1	a1		TAS1R1	ENSG00000173662.21	chr1	-	6576558	6576580	GCTGAACTGGAGACCATGTGGAG	6576558	6576561	TTTA	6576581	6576584	ENSE00001182053.1	4	1	1	0	0	0	0.461496	1	0.55648
TAS1R1	Knockout	ENSG00000173662.21	TAS1R1	ENSG00000173662.21	chr1	-	6571061	6571080	CAGGGAGAGCACTCTCAGCG	6571058	6571060	TGG	6571063	6571064	ENSE00001182089.2	2	0.67427	0.235329	1	0	1	12	1	0.137138	1	a4		TAS1R1	ENSG00000173662.21	chr1	+	6576421	6576443	GAGCAGATCCACAAGGTGCATTT	6576440	6576443	TTTG	6576417	6576420	ENSE00001182053.1	4	1	1	0	0	0	0.911263	1	0.509711
TAS1R1	Knockout	ENSG00000173662.21	TAS1R1	ENSG00000173662.21	chr1	+	6570966	6570985	TGAGGAGATAAACAACTCCA	6570986	6570988	CGG	6570982	6570983	ENSE00001182089.2	2	0.68076	0.228132	1	0	0	15	1	0.105034	1	a3		TAS1R1	ENSG00000173662.21	chr1	+	6576473	6576495	ATGACAACAGAGATCCCCTCAGT	6576492	6576495	TTTA	6576469	6576472	ENSE00001182053.1	4	1	1	0	0	0	0.632361	1	0.530321
ZBTB48	Knockout	ENSG00000204859.13	ZBTB48	ENSG00000204859.13	chr1	+	6581212	6581231	CCTTGAGGACAAGAAACCCG	6581232	6581234	AGG	6581228	6581229	ENSE00001474830.1	2	0.724585	0.552628	1	0	0	4	1	0.299903	1	a1		ZBTB48	ENSG00000204859.13	chr1	-	6580934	6580956	GGCTTGAAGCTCTGGCACAGCTC	6580934	6580937	TTTG	6580957	6580960	ENSE00001474830.1	2	1	1	0	0	0	0.717887	1	0.157461
ZBTB48	Knockout	ENSG00000204859.13	ZBTB48	ENSG00000204859.13	chr1	+	6585910	6585929	TCCTGGCAGGAAACATACTG	6585930	6585932	GGG	6585926	6585927	ENSE00002763933.1	4	0.716306	0.222663	1	0	0	19	1	0.455426	1	a3		ZBTB48	ENSG00000204859.13	chr1	+	6580850	6580872	TACACTGGTCACCTCGCTCTCAC	6580869	6580872	TTTC	6580846	6580849	ENSE00001474830.1	2	1	1	0	0	0	0.822567	1	0.125969
ZBTB48	Knockout	ENSG00000204859.13	ZBTB48	ENSG00000204859.13	chr1	-	6581013	6581032	GTGGCTGTTCACATTCTGGG	6581010	6581012	AGG	6581015	6581016	ENSE00001474830.1	2	0.718648	0.162165	1	0	6	22	1	0.196705	1	a2		ZBTB48	ENSG00000204859.13	chr1	-	6582261	6582283	GATAATATTTGCTGAGGAACTTT	6582261	6582264	TTTA	6582284	6582287	ENSE00003785133.1	3	1	1	0	0	0	0.63583	1	0.43314
ZBTB48	Knockout	ENSG00000204859.13	ZBTB48	ENSG00000204859.13	chr1	-	6580834	6580853	TGTAGAAAAAGTCCAACAAG	6580831	6580833	AGG	6580836	6580837	ENSE00001474830.1	2	0.687552	0.451723	1	0	0	11	1	0.109981	1	a4		ZBTB48	ENSG00000204859.13	chr1	+	6585975	6585997	GGAAGGAGAACCTCCTGGAGCAT	6585994	6585997	TTTC	6585971	6585974	ENSE00002763933.1	4	1	1	0	0	0	0.699789	1	0.488372
KLHL21	Knockout	ENSG00000162413.16	KLHL21	ENSG00000162413.16	chr1	-	6602523	6602542	CTTCAGCTACACGGGCCGCG	6602520	6602522	TGG	6602525	6602526	ENSE00001474768.1	1	0.701675	0.534941	1	0	1	3	0.666667	0.15304	3	a2		KLHL21	ENSG00000162413.16	chr1	-	6595411	6595433	CAACCCAAGTGTCATCGTGATGA	6595411	6595414	TTTG	6595434	6595437			1	1	0	0	0	0.811844	0.333333	0.824423
KLHL21	Knockout	ENSG00000162413.16	KLHL21	ENSG00000162413.16	chr1	-	6602700	6602719	GTTCCTGGACGTGACCCTGG	6602697	6602699	AGG	6602702	6602703	ENSE00001474768.1	1	0.679939	0.384549	1	0	1	9	0.666667	0.0602725	3	a6		KLHL21	ENSG00000162413.16	chr1	-	6593563	6593585	AACTCTCGGACGTGGTAGAGGCC	6593563	6593566	TTTG	6593586	6593589	ENSE00001474763.4	4	1	1	0	0	0	0.225085	0.333333	0.897275
KLHL21	Knockout	ENSG00000162413.16	KLHL21	ENSG00000162413.16	chr1	-	6602620	6602639	ACTTCCGCGCCATGTTCGCG	6602617	6602619	GGG	6602622	6602623	ENSE00001474768.1	1	0.653813	1	1	0	0	0	0.666667	0.102201	3	a9		KLHL21	ENSG00000162413.16	chr1	-	6593644	6593666	GCCCACAGGTACATGTGGGGGGC	6593644	6593647	TTTG	6593667	6593670	ENSE00001474763.4	4	1	1	0	0	0	0.405352	0.333333	0.854822
KLHL21	Knockout	ENSG00000162413.16	KLHL21	ENSG00000162413.16	chr1	+	6602505	6602524	TGTCGCCGCTTACCGCCACG	6602525	6602527	CGG	6602521	6602522	ENSE00001474768.1	1	0.630135	0.955224	1	0	0	1	0.666667	0.155136	3	a13		KLHL21	ENSG00000162413.16	chr1	+	6599072	6599094	GAGTCGCAGTCTTGGGGGCGAAG	6599091	6599094	TTTA	6599068	6599071	ENSE00003681878.1	2	1	1	0	0	0	0.826562	0.666667	0.724319
PHF13	Knockout	ENSG00000116273.6	PHF13	ENSG00000116273.6	chr1	-	6619908	6619927	CAGCGGTCAGAGACTGGCAA	6619905	6619907	GGG	6619910	6619911	ENSE00000736135.1	3	0.671943	0.459391	1	0	0	14	1	0.276667	1	a3		PHF13	ENSG00000116273.6	chr1	+	6616821	6616843	TCTTGGCCTATGCTGGCTACATC	6616840	6616843	TTTG	6616817	6616820	ENSE00001248376.1	2	1	1	0	0	0	0.442346	1	0.136667
PHF13	Knockout	ENSG00000116273.6	PHF13	ENSG00000116273.6	chr1	+	6620087	6620106	GGAAGCCGCTGACCCCTACG	6620107	6620109	TGG	6620103	6620104	ENSE00000736135.1	3	0.641465	1	1	0	0	0	1	0.491111	1	a6		PHF13	ENSG00000116273.6	chr1	+	6619815	6619837	AGGAGCAGCCCCAGCCCTGCTAA	6619834	6619837	TTTA	6619811	6619814	ENSE00000736135.1	3	1	1	0	0	0	0.736717	1	0.192222
PHF13	Knockout	ENSG00000116273.6	PHF13	ENSG00000116273.6	chr1	+	6619845	6619864	GCTGGTACCATTGACAGCGA	6619865	6619867	CGG	6619861	6619862	ENSE00000736135.1	3	0.710303	0.346363	1	0	1	15	1	0.222222	1	a1		PHF13	ENSG00000116273.6	chr1	-	6620209	6620231	TTTGACCTGATCAGGTGACACAG	6620209	6620212	TTTC	6620232	6620235	ENSE00000736135.1	3	0.937886	1	0	0	1	0.474825	1	0.608889
PHF13	Knockout	ENSG00000116273.6	PHF13	ENSG00000116273.6	chr1	-	6616818	6616837	GCCAGCATAGGCCAAGACAA	6616815	6616817	AGG	6616820	6616821	ENSE00001248376.1	2	0.705379	0.166649	1	0	1	23	1	0.114444	1	a2		PHF13	ENSG00000116273.6	chr1	+	6619884	6619906	TCAGACATCGCGTCCTCAGTGCC	6619903	6619906	TTTC	6619880	6619883	ENSE00000736135.1	3	1	1	0	0	0	0.135815	1	0.268889
THAP3	Knockout	ENSG00000041988.15	THAP3	ENSG00000041988.15	chr1	+	6628559	6628578	CTTCAAGCCCAAGCAGCACA	6628579	6628581	CGG	6628575	6628576	ENSE00003406981.1	3	0.688623	0.197646	1	0	2	20	1	0.187811	1	a1		THAP3	ENSG00000041988.15	chr1	-	6633003	6633025	CAAGCACGGAGGCGGCTGGACAT	6633003	6633006	TTTG	6633026	6633029	ENSE00002956509.1	6	0.838663	1	0	1	0	0.396584	0.666667	0.829602
THAP3	Knockout	ENSG00000041988.15	THAP3	ENSG00000041988.15	chr1	+	6628527	6628546	AAGGAATGGGTGCTGAACAT	6628547	6628549	CGG	6628543	6628544	ENSE00003406981.1	3	0.578358	0.276362	1	0	1	27	1	0.14801	1	a6		THAP3	ENSG00000041988.15	chr1	+	6634033	6634055	ATGTAGAAAATGGAACCCCAGCT	6634052	6634055	TTTA	6634029	6634032	ENSE00001474613.3	5	1	1	0	0	0	0.639648	0.333333	0.958955
THAP3	Knockout	ENSG00000041988.15	THAP3	ENSG00000041988.15	chr1	-	6628634	6628653	CATTGTGCTTTAGGTTCTTG	6628631	6628633	CGG	6628636	6628637	ENSE00003406981.1	3	0.562265	0.314475	1	0	0	11	1	0.263682	1	a9		THAP3	ENSG00000041988.15	chr1	-	6630302	6630324	CTCTCTCACTGGCAGGGTCTGTG	6630302	6630305	TTTC	6630325	6630328	ENSE00003477092.1	4	0.801896	1	0	1	0	0.135299	1	0.350746
THAP3	Knockout	ENSG00000041988.15	THAP3	ENSG00000041988.15	chr1	+	6628508	6628527	CAGCCGCCCGGAGCTGCTGA	6628528	6628530	AGG	6628524	6628525	ENSE00003406981.1	3	0.527847	0.200159	1	0	1	18	1	0.124378	1	a13		THAP3	ENSG00000041988.15	chr1	+	6628627	6628649	GAAACCGCAAGAACCTAAAGCAC	6628646	6628649	TTTG	6628623	6628626	ENSE00003406981.1	3	0.776161	1	0	0	2	0.439295	1	0.276119
DNAJC11	Knockout	ENSG00000007923.16	DNAJC11	ENSG00000007923.16	chr1	-	6667802	6667821	TCTGTGCATAGGTTGTGGAA	6667799	6667801	AGG	6667804	6667805	ENSE00003551429.1	4	0.724927	0.206535	1	0	1	22	1	0.168157	1	a1		DNAJC11	ENSG00000007923.16	chr1	+	6678412	6678434	CAGTCCTCTCTTCCCATATATAT	6678431	6678434	TTTC	6678408	6678411	ENSE00003464933.1	3	1	1	0	0	0	0.717832	1	0.14192
DNAJC11	Knockout	ENSG00000007923.16	DNAJC11	ENSG00000007923.16	chr1	-	6667763	6667782	AAATTCGAGAGGAGTTTGAG	6667760	6667762	CGG	6667765	6667766	ENSE00003551429.1	4	0.71617	0.230915	1	0	0	16	1	0.191413	1	a2		DNAJC11	ENSG00000007923.16	chr1	-	6651570	6651592	GAGCTGGAGACCTACAGGGGCCT	6651570	6651573	TTTG	6651593	6651596	ENSE00003469839.1	7	1	1	0	0	0	0.76048	1	0.394753
DNAJC11	Knockout	ENSG00000007923.16	DNAJC11	ENSG00000007923.16	chr1	-	6678447	6678466	GCTTAGTGACCCCCAAACCA	6678444	6678446	GGG	6678449	6678450	ENSE00003464933.1	3	0.69555	0.263564	1	0	1	12	1	0.131187	1	a3		DNAJC11	ENSG00000007923.16	chr1	-	6653977	6653999	ATCGCTATGATGAGGAGTATGAA	6653977	6653980	TTTG	6654000	6654003	ENSE00003653255.1	5	1	1	0	0	0	0.770602	1	0.262373
DNAJC11	Knockout	ENSG00000007923.16	DNAJC11	ENSG00000007923.16	chr1	-	6653913	6653932	GCACATATCCCAGTCCATTG	6653910	6653912	AGG	6653915	6653916	ENSE00003653255.1	5	0.651879	0.248121	1	0	1	10	1	0.299344	1	a5		DNAJC11	ENSG00000007923.16	chr1	-	6652930	6652952	GGCACCCTTGACAGCGACAGACA	6652930	6652933	TTTA	6652953	6652956	ENSE00003550242.1	6	1	1	0	0	0	0.838132	1	0.314848
CAMTA1	Knockout	ENSG00000171735.19	CAMTA1	ENSG00000171735.19	chr1	-	7663740	7663759	GACCTCTGACATGAACACCG	7663737	7663739	TGG	7663742	7663743	ENSE00001710961.1	9	0.805231	0.645133	1	0	0	3	0.333333	0.249313	5	a1		CAMTA1	ENSG00000171735.19	chr1	+	7744905	7744927	TGCCCATGGAGTCCTCAGGATTG	7744924	7744927	TTTG	7744901	7744904	ENSE00001796363.1	17	1	1	0	0	0	0.82976	0.333333	0.853357
CAMTA1	Knockout	ENSG00000171735.19	CAMTA1	ENSG00000171735.19	chr1	+	7665165	7665184	TGACCGACTACTCCCCAGAG	7665185	7665187	TGG	7665181	7665182	ENSE00001710961.1	9	0.79813	0.50781	1	0	0	4	0.333333	0.531802	5	a2		CAMTA1	ENSG00000171735.19	chr1	-	6825099	6825121	CATGACTACTATTGCTGTTCCCA	6825099	6825102	TTTA	6825122	6825125	ENSE00003647148.1	3	1	1	0	0	0	0.858474	1	0.0241461
CAMTA1	Knockout	ENSG00000171735.19	CAMTA1	ENSG00000171735.19	chr1	+	7664182	7664201	AGAAGCGTACTCCTCCTCCG	7664202	7664204	CGG	7664198	7664199	ENSE00001710961.1	9	0.786543	0.866667	1	0	0	1	0.333333	0.33883	5	a3		CAMTA1	ENSG00000171735.19	chr1	+	7249488	7249510	CAGACCACAGAATGGCTCAATGA	7249507	7249510	TTTC	7249484	7249487	ENSE00001328700.1	5	1	1	0	0	0	0.882535	0.333333	0.0773459
CAMTA1	Knockout	ENSG00000171735.19	CAMTA1	ENSG00000171735.19	chr1	+	7736370	7736389	GAGCTGCTTTGAGAGCCGTG	7736390	7736392	TGG	7736386	7736387	ENSE00001608704.1	13	0.784192	0.428819	1	0	0	8	0.333333	0.625049	5	a4		CAMTA1	ENSG00000171735.19	chr1	-	7738287	7738309	CAGTCACCTGTACTGTAGACACA	7738287	7738290	TTTC	7738310	7738313	ENSE00001731966.1	16	1	1	0	0	0	0.894187	0.333333	0.797409
VAMP3	Knockout	ENSG00000049245.13	VAMP3	ENSG00000049245.13	chr1	+	7773490	7773509	GACACAAAATCAAGTAGATG	7773510	7773512	AGG	7773506	7773507	ENSE00003491204.1	2	0.588487	0.300687	1	0	0	15	1	0.223333	1	a3		VAMP3	ENSG00000049245.13	chr1	-	7777176	7777198	CAGAACCTTGTCCACGTTAACTC	7777176	7777179	TTTC	7777199	7777202	ENSE00003671151.1	3	1	1	0	0	0	0.304155	1	0.296667
VAMP3	Knockout	ENSG00000049245.13	VAMP3	ENSG00000049245.13	chr1	+	7777144	7777163	GATCACACTCATCTAGGTGG	7777164	7777166	TGG	7777160	7777161	ENSE00003671151.1	3	0.576206	0.472132	1	0	1	7	1	0.243333	1	a4		VAMP3	ENSG00000049245.13	chr1	-	7773471	7773493	TGTCTGCTGAAGTCTTCGATTAC	7773471	7773474	TTTG	7773494	7773497	ENSE00003491204.1	2	1	1	0	0	0	0.387599	1	0.106667
VAMP3	Knockout	ENSG00000049245.13	VAMP3	ENSG00000049245.13	chr1	-	7777234	7777253	CTGCCTGCAGTGCGTCTGCA	7777231	7777233	CGG	7777236	7777237	ENSE00003671151.1	3	0.502881	0.280419	1	0	0	19	1	0.496667	1	a5		VAMP3	ENSG00000049245.13	chr1	-	7773499	7773521	AGAGCAATACCTCATCTACTTGA	7773499	7773502	TTTC	7773522	7773525	ENSE00003491204.1	2	1	1	0	0	0	0.776186	1	0.2
VAMP3	Knockout	ENSG00000049245.13	VAMP3	ENSG00000049245.13	chr1	+	7777165	7777184	GGACATAATGCGAGTTAACG	7777185	7777187	TGG	7777181	7777182	ENSE00003671151.1	3	0.681836	0.961415	1	0	0	1	1	0.313333	1	a1		VAMP3	ENSG00000049245.13	chr1	+	7773432	7773454	CATGTTCCAGGTCTACAGGTCCA	7773451	7773454	TTTA	7773428	7773431	ENSE00003491204.1	2	1	1	0	0	0	0.38659	1	0.04
PER3	Knockout	ENSG00000049246.15	PER3	ENSG00000049246.15	chr1	-	7788052	7788071	AAATGAAAATACTGCCACAA	7788049	7788051	AGG	7788054	7788055	ENSE00000844090.1	4	0.617011	0.206914	1	0	2	34	1	0.110162	1	a3		PER3	ENSG00000049246.15	chr1	-	7788217	7788239	GGTCCAGTTGTTCCAGAAAGGAA	7788217	7788220	TTTG	7788240	7788243	ENSE00000844090.1	4	1	1	0	0	0	0.780542	1	0.155054
PER3	Knockout	ENSG00000049246.15	PER3	ENSG00000049246.15	chr1	+	7788164	7788183	GCTTGCACCTCAAGACATGA	7788184	7788186	GGG	7788180	7788181	ENSE00000844090.1	4	0.680771	0.509981	1	0	0	5	1	0.144864	1	a1		PER3	ENSG00000049246.15	chr1	-	7793962	7793984	ACCGGAGCACATTCATACCGTGC	7793962	7793965	TTTC	7793985	7793988	ENSE00001435108.1	5	1	1	0	0	0	0.80628	1	0.164693
PER3	Knockout	ENSG00000049246.15	PER3	ENSG00000049246.15	chr1	-	7786805	7786824	AGTGTGTTCTGAAGCGATAG	7786802	7786804	TGG	7786807	7786808	ENSE00003590005.1	3	0.630636	0.545509	1	0	0	4	1	0.0994216	2	a11		PER3	ENSG00000049246.15	chr1	+	7788041	7788063	ATAGGATACCTTTGTGGCAGTAT	7788060	7788063	TTTC	7788037	7788040	ENSE00000844090.1	4	1	1	0	0	0	0.936989	1	0.111815
PER3	Knockout	ENSG00000049246.15	PER3	ENSG00000049246.15	chr1	-	7786765	7786784	TACATGCTCACATCTGCCTG	7786762	7786764	AGG	7786767	7786768	ENSE00003590005.1	3	0.676901	0.264943	1	0	0	17	1	0.0884054	2	a10		PER3	ENSG00000049246.15	chr1	+	7788073	7788095	TGTCTGGAAGGTTAGTGCACATT	7788092	7788095	TTTC	7788069	7788072	ENSE00000844090.1	4	1	1	0	0	0	0.703492	1	0.120628
UTS2	Knockout	ENSG00000049247.14	UTS2	ENSG00000049247.14	chr1	+	7852918	7852937	ATTTCCCTGGAGTCAAGGAG	7852938	7852940	AGG	7852934	7852935			0.671146	0.305722	1	0	0	14	1	0.185484	1	a1		UTS2	ENSG00000049247.14	chr1	-	7850908	7850930	CTCTGTAGCACCTCATGAAGACG	7850908	7850911	TTTA	7850931	7850934	ENSE00000900905.1	3	1	1	0	0	0	0.615519	1	0.314516
UTS2	Knockout	ENSG00000049247.14	UTS2	ENSG00000049247.14	chr1	+	7852893	7852912	AATCTTACCTGAGAGTTGAA	7852913	7852915	AGG	7852909	7852910	ENSE00001311018.2	2	0.580549	0.253343	1	0	0	15	1	0.252688	1	a3		UTS2	ENSG00000049247.14	chr1	+	7850840	7850862	TGCACCCAGCATCTCTGGCAGTA	7850859	7850862	TTTC	7850836	7850839	ENSE00000900905.1	3	1	1	0	0	0	0.767461	1	0.446237
UTS2	Knockout	ENSG00000049247.14	UTS2	ENSG00000049247.14	chr1	+	7850898	7850917	GTTAAGCGCGCGTCTTCATG	7850918	7850920	AGG	7850914	7850915	ENSE00000900905.1	3	0.603868	0.968566	1	0	0	1	1	0.298387	1	a2		UTS2	ENSG00000049247.14	chr1	-	7852948	7852970	ATAGGATTCTTAAATCCTCTCTT	7852948	7852951	TTTC	7852971	7852974			1	1	0	0	0	0.432408	1	0.147849
UTS2	Knockout	ENSG00000049247.14	UTS2	ENSG00000049247.14	chr1	-	7850847	7850866	CAGATACTGCCAGAGATGCT	7850844	7850846	GGG	7850849	7850850	ENSE00000900905.1	3	0.574584	0.197426	1	0	2	30	1	0.473118	1	a4		UTS2	ENSG00000049247.14	chr1	+	7852923	7852945	CCTGGAGTCAAGGAGAGGAAGAG	7852942	7852945	TTTC	7852919	7852922			1	1	0	0	0	0.554806	1	0.163978
TNFRSF9	Knockout	ENSG00000049249.9	TNFRSF9	ENSG00000049249.9	chr1	-	7938269	7938288	CAGAGTGTGACTGCACTCCA	7938266	7938268	GGG	7938271	7938272	ENSE00000737133.1	4	0.647895	0.321414	1	0	0	9	1	0.34902	1	a2		TNFRSF9	ENSG00000049249.9	chr1	+	7938781	7938803	GAGGACAGGGACTGCAAATCTGA	7938800	7938803	TTTG	7938777	7938780	ENSE00000737094.1	3	1	1	0	0	0	0.788263	1	0.16732
TNFRSF9	Knockout	ENSG00000049249.9	TNFRSF9	ENSG00000049249.9	chr1	-	7938216	7938235	TGTGAACAGGATTGTAAACA	7938213	7938215	AGG	7938218	7938219	ENSE00000737133.1	4	0.590635	0.306175	1	0	1	15	1	0.418301	1	a4		TNFRSF9	ENSG00000049249.9	chr1	+	7938726	7938748	CACTGCCTGCATATGTCACAGGT	7938745	7938748	TTTA	7938722	7938725	ENSE00000737094.1	3	1	1	0	0	0	0.847051	1	0.239216
TNFRSF9	Knockout	ENSG00000049249.9	TNFRSF9	ENSG00000049249.9	chr1	+	7939880	7939899	TAACTGGGTACTCACCAGCT	7939900	7939902	GGG	7939896	7939897	ENSE00001474161.1	2	0.706559	0.440396	1	0	1	7	1	0.128105	1	a1		TNFRSF9	ENSG00000049249.9	chr1	-	7937741	7937763	ATACAAGGTTGTAAAGACTGTTG	7937741	7937744	TTTA	7937764	7937767	ENSE00002813071.1	5	1	1	0	0	0	0.769566	1	0.471895
TNFRSF9	Knockout	ENSG00000049249.9	TNFRSF9	ENSG00000049249.9	chr1	+	7938725	7938744	ACACTGCCTGCATATGTCAC	7938745	7938747	AGG	7938741	7938742	ENSE00000737094.1	3	0.591897	0.263448	1	0	2	22	1	0.244444	1	a3		TNFRSF9	ENSG00000049249.9	chr1	-	7939917	7939939	AGAGGACAAGATCATTGCAGGAT	7939917	7939920	TTTG	7939940	7939943	ENSE00001474161.1	2	1	1	0	0	0	0.769783	1	0.100654
PARK7	Knockout	ENSG00000116288.13	PARK7	ENSG00000116288.13	chr1	+	7962854	7962873	AGATGTCATGAGGCGAGCTG	7962874	7962876	GGG	7962870	7962871	ENSE00003616908.1	2	0.679698	0.244247	1	0	1	10	1	0.149912	1	a2		PARK7	ENSG00000116288.13	chr1	+	7977645	7977667	TTCTTAGGTCCTACTGCTCTGTT	7977664	7977667	TTTA	7977641	7977644	ENSE00002898274.1	6	0.976349	1	0	0	1	0.244879	1	0.590829
PARK7	Knockout	ENSG00000116288.13	PARK7	ENSG00000116288.13	chr1	-	7965377	7965396	CAGGACAAATGACCACATCA	7965374	7965376	CGG	7965379	7965380	ENSE00003623984.1	3	0.715854	0.214069	1	0	2	17	1	0.257496	1	a1		PARK7	ENSG00000116288.13	chr1	+	7969334	7969356	AACTGTTACAGGGACCATATGAT	7969353	7969356	TTTA	7969330	7969333	ENSE00003584479.1	4	1	1	0	0	0	0.506225	0.666667	0.354497
PARK7	Knockout	ENSG00000116288.13	PARK7	ENSG00000116288.13	chr1	+	7970887	7970906	TCACTAGTCTGCTGCTGTGA	7970907	7970909	AGG	7970903	7970904	ENSE00003499981.1	5	0.530229	0.290324	1	0	1	6	1	0.462081	1	a6		PARK7	ENSG00000116288.13	chr1	+	7965318	7965340	TCGTAGATTAAGGTCACCGTTGC	7965337	7965340	TTTC	7965314	7965317	ENSE00003623984.1	3	1	1	0	0	0	0.360675	1	0.183422
PARK7	Knockout	ENSG00000116288.13	PARK7	ENSG00000116288.13	chr1	+	7965330	7965349	GTCACCGTTGCAGGCCTGGC	7965350	7965352	TGG	7965346	7965347	ENSE00003623984.1	3	0.416498	0.3324	1	0	2	9	1	0.199295	1	a7		PARK7	ENSG00000116288.13	chr1	+	7970889	7970911	ACTAGTCTGCTGCTGTGAAGGAG	7970908	7970911	TTTC	7970885	7970888	ENSE00003499981.1	5	1	1	0	0	0	0.726657	1	0.470899
ERRFI1	Knockout	ENSG00000116285.13	ERRFI1	ENSG00000116285.13	chr1	+	8015503	8015522	CTCACTGCGACTGCTCCAGT	8015523	8015525	AGG	8015519	8015520	ENSE00002851188.1	2	0.633667	0.704801	1	0	0	6	1	0.070373	3	a1		ERRFI1	ENSG00000116285.13	chr1	-	8013601	8013623	TCACCGAGTAACTCGCGCACACC	8013601	8013604	TTTG	8013624	8013627	ENSE00001474071.6	4	1	1	0	0	0	0.86161	0.5	0.726249
ERRFI1	Knockout	ENSG00000116285.13	ERRFI1	ENSG00000116285.13	chr1	+	8015330	8015349	AGCAGAAGAGTTCAGACTGT	8015350	8015352	AGG	8015346	8015347	ENSE00001151225.1	3	0.625753	0.177371	1	0	0	21	1	0.114708	3	a2		ERRFI1	ENSG00000116285.13	chr1	+	8013649	8013671	GGAGGCCTGTCTTCATCACTATA	8013668	8013671	TTTG	8013645	8013648	ENSE00001474071.6	4	1	1	0	0	0	0.881062	0.5	0.679099
ERRFI1	Knockout	ENSG00000116285.13	ERRFI1	ENSG00000116285.13	chr1	-	8015533	8015552	GCCGAGCCATGGGGAATATG	8015530	8015532	AGG	8015535	8015536	ENSE00002851188.1	2	0.551302	0.297258	1	0	0	15	1	0.0591133	3	a5		ERRFI1	ENSG00000116285.13	chr1	+	8013918	8013940	GTCAGACACATAGCTGAGATCTG	8013937	8013940	TTTG	8013914	8013917	ENSE00001474071.6	4	1	1	0	0	0	0.927358	0.5	0.489796
ERRFI1	Knockout	ENSG00000116285.13	ERRFI1	ENSG00000116285.13	chr1	+	8014157	8014176	GTTCACAAAGAGGGGCACAG	8014177	8014179	GGG	8014173	8014174	ENSE00001474071.6	4	0.78027	0.203062	1	0	1	15	0.5	0.323716	4	a9		ERRFI1	ENSG00000116285.13	chr1	+	8015501	8015523	AACTCACTGCGACTGCTCCAGTA	8015520	8015523	TTTA	8015497	8015500	ENSE00002851188.1	2	1	1	0	0	0	0.563057	1	0.0696692
SLC45A1	Knockout	ENSG00000162426.16	SLC45A1	ENSG00000162426.16	chr1	-	8325315	8325334	TCACTCCAAGCACCCAACAG	8325312	8325314	AGG	8325317	8325318	ENSE00001474060.1	2	0.730458	0.409097	1	0	0	11	1	0.185829	1	a2		SLC45A1	ENSG00000162426.16	chr1	+	8324616	8324638	GCATCGAGTTCAGCTACGCCATG	8324635	8324638	TTTG	8324612	8324615	ENSE00001474058.2	1	1	1	0	0	0	0.757626	1	0.136364
SLC45A1	Knockout	ENSG00000162426.16	SLC45A1	ENSG00000162426.16	chr1	-	8330379	8330398	GCTGCCCGCTTCTCACTCGG	8330376	8330378	CGG	8330381	8330382	ENSE00001065058.6	4	0.695938	0.594049	1	0	0	5	1	0.395722	1	a4		SLC45A1	ENSG00000162426.16	chr1	-	8325386	8325408	CATGCCAAAACAACAGACCTATA	8325386	8325389	TTTC	8325409	8325412	ENSE00001474060.1	2	1	1	0	0	0	0.88844	1	0.216578
SLC45A1	Knockout	ENSG00000162426.16	SLC45A1	ENSG00000162426.16	chr1	+	8330294	8330313	AGTCATTTACCTCTTCACTG	8330314	8330316	CGG	8330310	8330311	ENSE00001065058.6	4	0.756204	0.257299	1	0	0	20	1	0.364082	1	a1		SLC45A1	ENSG00000162426.16	chr1	+	8325296	8325318	AGGATTCCTACTGCAGCCTCTGT	8325315	8325318	TTTC	8325292	8325295	ENSE00001474060.1	2	1	1	0	0	0	0.554575	1	0.184938
SLC45A1	Knockout	ENSG00000162426.16	SLC45A1	ENSG00000162426.16	chr1	-	8324658	8324677	GCCCATCTGCAGGAGCACCG	8324655	8324657	GGG	8324660	8324661	ENSE00001474058.2	1	0.706748	0.260259	1	0	2	20	1	0.147504	1	a3		SLC45A1	ENSG00000162426.16	chr1	-	8330232	8330254	TCCCAGTGGATTCCGCCGACCAC	8330232	8330235	TTTA	8330255	8330258	ENSE00001065058.6	4	1	1	0	0	0	0.563886	1	0.329323
RERE	Knockout	ENSG00000142599.19	RERE	ENSG00000142599.19	chr1	-	8361765	8361784	CTCCAAGAAGACAAAAACGC	8361762	8361764	AGG	8361767	8361768	ENSE00001230292.1	18	0.661066	0.318665	1	0	0	17	1	0.428054	1	a2		RERE	ENSG00000142599.19	chr1	+	8361405	8361427	GGGTCACTGCTACCCTCATCGTT	8361424	8361427	TTTG	8361401	8361404	ENSE00001230239.1	19	1	1	0	0	0	0.913722	1	0.443167
RERE	Knockout	ENSG00000142599.19	RERE	ENSG00000142599.19	chr1	-	8361391	8361410	TGACCCCAAAGACATCGACC	8361388	8361390	AGG	8361393	8361394	ENSE00001230239.1	19	0.664488	0.814055	1	0	0	4	1	0.449766	1	a1		RERE	ENSG00000142599.19	chr1	-	8466002	8466024	GCTGCATGAAAGCGGTTACGATG	8466002	8466005	TTTA	8466025	8466028	ENSE00002965848.1	12	1	1	0	0	0	0.838866	0.666667	0.239464
RERE	Knockout	ENSG00000142599.19	RERE	ENSG00000142599.19	chr1	-	8361334	8361353	CCAGGACAATGAGAGTGACT	8361331	8361333	CGG	8361336	8361337	ENSE00001230239.1	19	0.655082	0.225406	1	0	0	15	1	0.461899	1	a3		RERE	ENSG00000142599.19	chr1	-	8361862	8361884	CCCTGCAGAAGGTGAAGGAGGAA	8361862	8361865	TTTC	8361885	8361888	ENSE00001230292.1	18	1	1	0	0	0	0.245921	1	0.407833
RERE	Knockout	ENSG00000142599.19	RERE	ENSG00000142599.19	chr1	-	8361456	8361475	AACTCGCCATCTGAAGGTGA	8361453	8361455	GGG	8361458	8361459	ENSE00001230239.1	19	0.607069	0.438267	1	0	0	6	1	0.43593	1	a7		RERE	ENSG00000142599.19	chr1	-	8360867	8360889	GCCTCCCTCCCCAGGCCTCCCAA	8360867	8360870	TTTG	8360890	8360893	ENSE00001230239.1	19	1	1	0	0	0	0.400889	1	0.561728
ENO1	Knockout	ENSG00000074800.16	ENO1	ENSG00000074800.16	chr1	-	8866482	8866501	GCGTTCAATGTCATCAATGG	8866479	8866481	CGG	8866484	8866485	ENSE00003539462.1	7	0.685493	0.582064	1	0	1	3	1	0.354071	1	a3		ENO1	ENSG00000074800.16	chr1	+	8867205	8867227	CAGACGGCAAGGGACACCCCCAG	8867224	8867227	TTTG	8867201	8867204	ENSE00003558670.1	6	1	1	0	0	0	0.400725	1	0.258065
ENO1	Knockout	ENSG00000074800.16	ENO1	ENSG00000074800.16	chr1	+	8867143	8867162	TGCCAGCCAAGTCAGCGATG	8867163	8867165	TGG	8867159	8867160	ENSE00003558670.1	6	0.720043	0.54884	1	0	2	2	1	0.307988	1	a1		ENO1	ENSG00000074800.16	chr1	+	8874830	8874852	AGGTGAAGAGATCAACCTCAACA	8874849	8874852	TTTG	8874826	8874829	ENSE00003470857.1	2	0.858191	1	0	0	1	0.771415	1	0.0453149
ENO1	Knockout	ENSG00000074800.16	ENO1	ENSG00000074800.16	chr1	+	8870443	8870462	AGGTCCTACCTTGCTAACCA	8870463	8870465	GGG	8870459	8870460	ENSE00002805668.1	4	0.705301	0.807999	1	0	0	7	1	0.178187	1	a2		ENO1	ENSG00000074800.16	chr1	-	8864075	8864097	CTTAGTGGTGTCTATCGAAGATC	8864075	8864078	TTTC	8864098	8864101	ENSE00003462332.1	9	0.889749	1	0	0	3	0.353339	1	0.677419
ENO1	Knockout	ENSG00000074800.16	ENO1	ENSG00000074800.16	chr1	+	8867195	8867214	ACCAGCTTTGCAGACGGCAA	8867215	8867217	GGG	8867211	8867212	ENSE00003558670.1	6	0.634323	0.433942	1	0	0	10	1	0.268049	1	a5		ENO1	ENSG00000074800.16	chr1	-	8870502	8870524	ATTGTTCCTTCCAGGTGTCTCAA	8870502	8870505	TTTG	8870525	8870528	ENSE00002805668.1	4	1	1	0	0	0	0.270076	1	0.145161
CA6	Knockout	ENSG00000131686.15	CA6	ENSG00000131686.15	chr1	+	8949330	8949349	TATCAACCTACAGAGGACGA	8949350	8949352	AGG	8949346	8949347	ENSE00002846718.1	2	0.710522	0.581474	1	0	0	3	1	0.135607	1	a1		CA6	ENSG00000131686.15	chr1	-	8958910	8958932	GAATTGTAGTGAACAATGTGAAT	8958910	8958913	TTTA	8958933	8958936	ENSE00003642291.1	4	1	1	0	0	0	0.539613	0.5	0.571547
CA6	Knockout	ENSG00000131686.15	CA6	ENSG00000131686.15	chr1	+	8949421	8949440	ATGGTCAACAATGGCCACAC	8949441	8949443	AGG	8949437	8949438	ENSE00002846718.1	2	0.625141	0.347639	1	0	2	5	1	0.211314	1	a6		CA6	ENSG00000131686.15	chr1	+	8949254	8949276	CTGTCTTAGAAGGGGCACTGGAC	8949273	8949276	TTTC	8949250	8949253	ENSE00002846718.1	2	1	1	0	0	0	0.17261	1	0.0748752
CA6	Knockout	ENSG00000131686.15	CA6	ENSG00000131686.15	chr1	-	8949368	8949387	CATATTGAGCCCCTTCAAGG	8949365	8949367	AGG	8949370	8949371	ENSE00002846718.1	2	0.648567	0.244651	1	0	1	15	1	0.155574	1	a5		CA6	ENSG00000131686.15	chr1	+	8962631	8962653	TCATCTGGCCAACATCAAGTACC	8962650	8962653	TTTC	8962627	8962630	ENSE00003531235.1	5	1	1	0	0	0	0.550392	0.5	0.701331
CA6	Knockout	ENSG00000131686.15	CA6	ENSG00000131686.15	chr1	+	8949292	8949311	CAGCACTACCCCGCCTGTGG	8949312	8949314	GGG	8949308	8949309	ENSE00002846718.1	2	0.570475	0.395758	1	0	1	5	1	0.103993	1	a12		CA6	ENSG00000131686.15	chr1	+	8958979	8959001	GCTGTACTGGCAGCCTTCGTTGA	8958998	8959001	TTTG	8958975	8958978	ENSE00003642291.1	4	1	1	0	0	0	0.553901	0.5	0.644759
SLC2A7	Knockout	ENSG00000197241.4	SLC2A7	ENSG00000197241.4	chr1	-	9019266	9019285	CCTGATGGGAGTCAGCAAAG	9019263	9019265	TGG	9019268	9019269	ENSE00001319861.1	4	0.749296	0.17718	1	0	3	19	1	0.244792	1	a1		SLC2A7	ENSG00000197241.4	chr1	+	9022917	9022939	CCTGCCGCAGCTATCAACCAGCA	9022936	9022939	TTTA	9022913	9022916	ENSE00001545307.1	3	1	1	0	0	0	0.597092	1	0.190104
SLC2A7	Knockout	ENSG00000197241.4	SLC2A7	ENSG00000197241.4	chr1	-	9018295	9018314	CATGGTGGGAACAATGACCG	9018292	9018294	AGG	9018297	9018298	ENSE00001065122.1	5	0.704334	0.320982	1	0	0	8	1	0.334635	1	a3		SLC2A7	ENSG00000197241.4	chr1	-	9019314	9019336	CAGAAAGGGGACCCTGCTGATCA	9019314	9019317	TTTG	9019337	9019340	ENSE00001319861.1	4	1	1	0	0	0	0.669339	1	0.214844
SLC2A7	Knockout	ENSG00000197241.4	SLC2A7	ENSG00000197241.4	chr1	+	9018275	9018294	TCCAACGATGACGAAAACCT	9018295	9018297	CGG	9018291	9018292	ENSE00001065122.1	5	0.700926	0.543406	1	0	0	7	1	0.338542	1	a4		SLC2A7	ENSG00000197241.4	chr1	-	9023039	9023061	CAACGAAACCTACTTTGAGCGAC	9023039	9023042	TTTA	9023062	9023065	ENSE00001545307.1	3	1	1	0	0	0	0.69863	1	0.123047
SLC2A7	Knockout	ENSG00000197241.4	SLC2A7	ENSG00000197241.4	chr1	+	9018229	9018248	GGTTGCCCAAGATGGCCTGG	9018249	9018251	AGG	9018245	9018246	ENSE00001065122.1	5	0.717864	0.279672	1	0	1	11	1	0.36849	1	a2		SLC2A7	ENSG00000197241.4	chr1	-	9019212	9019234	CCGAGTGGTGCTGGGAGTCTGTG	9019212	9019215	TTTC	9019235	9019238	ENSE00001319861.1	4	1	1	0	0	0	0.524502	1	0.28125
SLC2A5	Knockout	ENSG00000142583.18	SLC2A5	ENSG00000142583.18	chr1	+	9057447	9057466	CCTGCCAAATTTATTCACCA	9057467	9057469	AGG	9057463	9057464	ENSE00002952224.1	3	0.615501	0.278913	1	0	0	10	1	0.166466	1	a4		SLC2A5	ENSG00000142583.18	chr1	-	9047679	9047701	TATCGTGCCTGCGATCTTAATGG	9047679	9047682	TTTC	9047702	9047705	ENSE00003652705.1	4	1	1	0	0	0	0.294947	1	0.209135
SLC2A5	Knockout	ENSG00000142583.18	SLC2A5	ENSG00000142583.18	chr1	-	9057475	9057494	TTTATCGGATCCCTCCTGGT	9057472	9057474	CGG	9057477	9057478	ENSE00002952224.1	3	0.629623	0.625768	1	0	0	3	1	0.158053	1	a3		SLC2A5	ENSG00000142583.18	chr1	-	9041927	9041949	ACCTCCTCCCAGGTGTATCTTCC	9041927	9041930	TTTC	9041950	9041953	ENSE00001766320.2	5	1	1	0	0	0	0.376357	1	0.257212
SLC2A5	Knockout	ENSG00000142583.18	SLC2A5	ENSG00000142583.18	chr1	+	9057546	9057565	GAAGTCTTCCATGAATTCAC	9057566	9057568	CGG	9057562	9057563	ENSE00002952224.1	3	0.631606	0.290212	1	0	0	16	1	0.106971	1	a2		SLC2A5	ENSG00000142583.18	chr1	-	9047629	9047651	AGCTTATCATTATTTCCAGACTT	9047629	9047632	TTTG	9047652	9047655	ENSE00003652705.1	4	1	1	0	0	0	0.24739	1	0.239183
SLC2A5	Knockout	ENSG00000142583.18	SLC2A5	ENSG00000142583.18	chr1	+	9057523	9057542	ACAGACCACAGCAACGTCAA	9057543	9057545	GGG	9057539	9057540	ENSE00002952224.1	3	0.6623	0.794198	1	0	0	6	1	0.120793	1	a1		SLC2A5	ENSG00000142583.18	chr1	+	9041892	9041914	GGGGCCAGCTCCCCTAAGTACAT	9041911	9041914	TTTA	9041888	9041891	ENSE00001766320.2	5	1	1	0	0	0	0.857776	1	0.266827
GPR157	Knockout	ENSG00000180758.12	GPR157	ENSG00000180758.12	chr1	+	9128821	9128840	CAGCACTCCGTAGAAGTAGG	9128841	9128843	AGG	9128837	9128838	ENSE00001905968.2	1	0.668046	0.357275	1	0	0	5	1	0.189055	1	a3		GPR157	ENSG00000180758.12	chr1	-	9104621	9104643	TCCCGACAGGGTATCGGGAACAC	9104621	9104624	TTTC	9104644	9104647	ENSE00001951864.1	4	0.936093	1	0	0	1	0.851143	1	0.800995
GPR157	Knockout	ENSG00000180758.12	GPR157	ENSG00000180758.12	chr1	-	9111464	9111483	GGTCCCGTTGGTCATCACTG	9111461	9111463	TGG	9111466	9111467	ENSE00001797549.1	2	0.71665	0.323342	1	0	0	8	1	0.40398	1	a1		INT	INT	chr1	+	198798388	198798410	CATGTTGCTGTCATTTGAATGTT	INT	INT	INT	INT	INT	INT	INT	INT	INT	INT	INT	INT	INT	INT	INT
GPR157	Knockout	ENSG00000180758.12	GPR157	ENSG00000180758.12	chr1	-	9128914	9128933	TGGTGGCCACGCACGCCCTG	9128911	9128913	TGG	9128916	9128917	ENSE00001905968.2	1	0.619229	0.411578	1	0	0	8	1	0.110448	1	a8		GPR157	ENSG00000180758.12	chr1	-	9104593	9104615	AGGGAGGTGCCAACTGCATCATG	9104593	9104596	TTTC	9104616	9104619	ENSE00001951864.1	4	1	1	0	0	0	0.829328	1	0.828856
GPR157	Knockout	ENSG00000180758.12	GPR157	ENSG00000180758.12	chr1	+	9111405	9111424	CCAGCCCACAGACACGTCCG	9111425	9111427	AGG	9111421	9111422	ENSE00001797549.1	2	0.693188	0.391594	1	0	0	7	1	0.448756	1	a2		INT	INT	chr10	+	10317958	10317980	AAAGCCATCATATTGTTTCTAAA	INT	INT	INT	INT	INT	INT	INT	INT	INT	INT	INT	INT	INT	INT	INT
H6PD	Knockout	ENSG00000049239.13	H6PD	ENSG00000049239.13	chr1	+	9262102	9262121	CCTCCAGAACCATCTGACGG	9262122	9262124	AGG	9262118	9262119	ENSE00000386080.1	4	0.756578	0.493802	1	0	0	8	1	0.348296	1	a1		H6PD	ENSG00000049239.13	chr1	-	9245430	9245452	TCAAGGACAACCCGCAGCCAGGC	9245430	9245433	TTTC	9245453	9245456	ENSE00003647605.1	2	1	1	0	0	0	0.463751	1	0.219867
H6PD	Knockout	ENSG00000049239.13	H6PD	ENSG00000049239.13	chr1	-	9262239	9262258	AGACTGGTACTGGCCCACGA	9262236	9262238	CGG	9262241	9262242	ENSE00000386080.1	4	0.748006	0.68505	1	0	1	3	1	0.399418	1	a2		H6PD	ENSG00000049239.13	chr1	+	9245517	9245539	CAGGAGGAGGAGATGTACCGGGT	9245536	9245539	TTTC	9245513	9245516	ENSE00003647605.1	2	1	1	0	0	0	0.592213	1	0.263924
H6PD	Knockout	ENSG00000049239.13	H6PD	ENSG00000049239.13	chr1	-	9262063	9262082	ACTCCTCATAGAAGCTGGTG	9262060	9262062	CGG	9262065	9262066	ENSE00000386080.1	4	0.729667	0.337472	1	0	0	10	1	0.326268	1	a3		H6PD	ENSG00000049239.13	chr1	+	9247014	9247036	GACGGCCTCTGGAACCGGCACCA	9247033	9247036	TTTG	9247010	9247013	ENSE00000386079.1	3	1	1	0	0	0	0.605845	1	0.302577
H6PD	Knockout	ENSG00000049239.13	H6PD	ENSG00000049239.13	chr1	+	9262150	9262169	GCCCCACAATGTCAGCAGTG	9262170	9262172	CGG	9262166	9262167	ENSE00000386080.1	4	0.722434	0.231675	1	0	0	15	1	0.368246	1	a5		H6PD	ENSG00000049239.13	chr1	+	9245464	9245486	GCCATGACCACTTCTCAGCCCAG	9245483	9245486	TTTG	9245460	9245463	ENSE00003647605.1	2	1	1	0	0	0	0.650331	1	0.241895
SPSB1	Knockout	ENSG00000171621.14	SPSB1	ENSG00000171621.14	chr1	-	9356259	9356278	GTACCCGACAGAGTGCAGGG	9356256	9356258	GGG	9356261	9356262	ENSE00001172204.3	2	0.80806	0.515762	1	0	0	3	1	0.45177	1	a1		SPSB1	ENSG00000171621.14	chr1	+	9356091	9356113	TGAAGGAGGACGACAAGCTCATC	9356110	9356113	TTTG	9356087	9356090	ENSE00001172204.3	2	1	1	0	0	0	0.393681	1	0.267399
SPSB1	Knockout	ENSG00000171621.14	SPSB1	ENSG00000171621.14	chr1	-	9356025	9356044	CTGGACATCATAGGACACAG	9356022	9356024	GGG	9356027	9356028	ENSE00001172204.3	2	0.76487	0.224704	1	0	0	17	1	0.166056	1	a2		SPSB1	ENSG00000171621.14	chr1	+	9356496	9356518	GGGGACTCAAGGGCAAAAAACTG	9356515	9356518	TTTC	9356492	9356495	ENSE00001172204.3	2	0.940957	1	0	0	1	0.581188	1	0.761905
SPSB1	Knockout	ENSG00000171621.14	SPSB1	ENSG00000171621.14	chr1	-	9356286	9356305	CTCGTGGTTATTCCCCACGA	9356283	9356285	GGG	9356288	9356289	ENSE00001172204.3	2	0.672918	0.594199	1	0	0	3	1	0.484737	1	a8		SPSB1	ENSG00000171621.14	chr1	+	9356118	9356140	ACCGGCATCCGGTGGCCCAGAGC	9356137	9356140	TTTC	9356114	9356117	ENSE00001172204.3	2	1	1	0	0	0	0.291583	1	0.300366
SPSB1	Knockout	ENSG00000171621.14	SPSB1	ENSG00000171621.14	chr1	-	9355995	9356014	CAGTAGCAGATCCAGCCGGG	9355992	9355994	TGG	9355997	9355998	ENSE00001172204.3	2	0.625534	0.335296	1	0	0	10	1	0.129426	1	a13		SPSB1	ENSG00000171621.14	chr1	-	9356342	9356364	CTTGGCTGGTTCTTGCCATCGTG	9356342	9356345	TTTG	9356365	9356368	ENSE00001172204.3	2	1	1	0	0	0	0.291348	1	0.550672
SLC25A33	Knockout	ENSG00000171612.7	SLC25A33	ENSG00000171612.7	chr1	-	9573345	9573364	AAGGAATTTGTGATAAAAGC	9573342	9573344	TGG	9573347	9573348	ENSE00001149696.1	5	0.477252	0.306548	1	0	0	24	1	0.433022	1	a1		SLC25A33	ENSG00000171612.7	chr1	+	9553618	9553640	CCTTACAGGTGTGGAGGCACAGT	9553637	9553640	TTTC	9553614	9553617	ENSE00001312669.1	2	1	1	0	0	0	0.572337	1	0.0706127
SLC25A33	Knockout	ENSG00000171612.7	SLC25A33	ENSG00000171612.7	chr1	-	9567357	9567376	AAGTTTAATGCTTACCTTGA	9567354	9567356	TGG	9567359	9567360	ENSE00001180822.1	3	0.389503	0.242269	1	0	1	18	1	0.323988	1	a2		SLC25A33	ENSG00000171612.7	chr1	+	9579949	9579971	TGCAGAGTGAGGGGCTCTAAGCA	9579968	9579971	TTTA	9579945	9579948	ENSE00001149679.1	6	1	1	0	0	0	0.630594	1	0.516096
SLC25A33	Knockout	ENSG00000171612.7	SLC25A33	ENSG00000171612.7	chr1	+	9567272	9567291	CTTATTATTCAGGTCGATCT	9567292	9567294	TGG	9567288	9567289	ENSE00001180822.1	3	0.358421	0.89222	1	0	0	4	1	0.25026	1	a3		SLC25A33	ENSG00000171612.7	chr1	+	9570249	9570271	TTCTAACAGGGCTGTATACTTTG	9570268	9570271	TTTG	9570245	9570248	ENSE00001149707.1	4	1	1	0	0	0	0.485359	1	0.337487
SLC25A33	Knockout	ENSG00000171612.7	SLC25A33	ENSG00000171612.7	chr1	-	9573395	9573414	ACTTCTGTTCTAGCTGCATT	9573392	9573394	CGG	9573397	9573398	ENSE00001149696.1	5	0.345413	0.249786	1	0	2	16	1	0.484943	1	a4		SLC25A33	ENSG00000171612.7	chr1	-	9567347	9567369	ATGCTTACCTTGATGGTGCAACT	9567347	9567350	TTTA	9567370	9567373	ENSE00001180822.1	3	1	1	0	0	0	0.672562	1	0.311526
TMEM201	Knockout	ENSG00000188807.13	TMEM201	ENSG00000188807.13	chr1	+	9596894	9596913	CTTGGAGCACCTGAACCACG	9596914	9596916	TGG	9596910	9596911	ENSE00001388240.1	3	0.751944	0.468413	1	0	0	9	1	0.243197	1	a1		TMEM201	ENSG00000188807.13	chr1	+	9595878	9595900	CTTGGTCCACAGGATGAAGCCAA	9595897	9595900	TTTC	9595874	9595877	ENSE00001680944.1	2	1	1	0	0	0	0.286117	1	0.102891
TMEM201	Knockout	ENSG00000188807.13	TMEM201	ENSG00000188807.13	chr1	+	9595989	9596008	GCAGTACAACGGCTTCCAGG	9596009	9596011	AGG	9596005	9596006	ENSE00001680944.1	2	0.715925	0.389387	1	0	0	5	1	0.194728	1	a2		TMEM201	ENSG00000188807.13	chr1	+	9601376	9601398	GGCAGAGCCACCAGACGGGCGTC	9601395	9601398	TTTG	9601372	9601375	ENSE00001365697.1	5	1	1	0	0	0	0.728515	1	0.762755
TMEM201	Knockout	ENSG00000188807.13	TMEM201	ENSG00000188807.13	chr1	+	9595890	9595909	GATGAAGCCAACGCACACGA	9595910	9595912	TGG	9595906	9595907	ENSE00001680944.1	2	0.666333	0.592558	1	0	1	6	1	0.110544	1	a5		TMEM201	ENSG00000188807.13	chr1	+	9602067	9602089	AGGCTCCGGAGGATCGATGCCTT	9602086	9602089	TTTC	9602063	9602066	ENSE00001371282.5	6	1	1	0	0	0	0.486938	1	0.828231
TMEM201	Knockout	ENSG00000188807.13	TMEM201	ENSG00000188807.13	chr1	+	9595923	9595942	GTTCTGCAACCAGGATACGC	9595943	9595945	TGG	9595939	9595940	ENSE00001680944.1	2	0.627839	0.801611	1	0	0	2	1	0.138605	1	a7		TMEM201	ENSG00000188807.13	chr1	+	9601102	9601124	CAGAACTTCTCCTCCGCCGTGAA	9601121	9601124	TTTG	9601098	9601101	ENSE00001365697.1	5	1	1	0	0	0	0.196328	1	0.529762
PIK3CD	Knockout	ENSG00000171608.16	PIK3CD	ENSG00000171608.16	chr1	+	9715904	9715923	GATGTGCCAATTCTGCGAGG	9715924	9715926	AGG	9715920	9715921	ENSE00001149661.1	4	0.703216	0.318138	1	0	0	8	1	0.133575	1	a2		PIK3CD	ENSG00000171608.16	chr1	+	9718718	9718740	CACGGCAACGAGATGCTGTGCAA	9718737	9718740	TTTC	9718714	9718717	ENSE00001149626.1	8	1	1	0	0	0	0.448163	1	0.321547
PIK3CD	Knockout	ENSG00000171608.16	PIK3CD	ENSG00000171608.16	chr1	+	9720634	9720653	CGAGTGTGTGCATGTCACCG	9720654	9720656	AGG	9720650	9720651	ENSE00001432712.1	11	0.692293	0.443635	1	0	0	4	1	0.509822	1	a3		PIK3CD	ENSG00000171608.16	chr1	-	9718847	9718869	TCGATCACGGCGTACAGCGCAAA	9718847	9718850	TTTC	9718870	9718873	ENSE00001149626.1	8	1	1	0	0	0	0.528191	1	0.35479
PIK3CD	Knockout	ENSG00000171608.16	PIK3CD	ENSG00000171608.16	chr1	+	9716008	9716027	CCTGGGGGCCTGGTACCCTG	9716028	9716030	CGG	9716024	9716025	ENSE00001149661.1	4	0.723885	0.173203	1	0	2	34	1	0.165005	1	a1		PIK3CD	ENSG00000171608.16	chr1	-	9717576	9717598	CTGCCCTGGATGAGCTCGATGCG	9717576	9717579	TTTG	9717599	9717602	ENSE00001149633.1	7	1	1	0	0	0	0.360846	1	0.29314
PIK3CD	Knockout	ENSG00000171608.16	PIK3CD	ENSG00000171608.16	chr1	+	9720146	9720165	TGTGCGCAGTAACCCCAACA	9720166	9720168	CGG	9720162	9720163	ENSE00001149505.1	10	0.688524	0.543656	1	0	0	8	1	0.420066	1	a5		PIK3CD	ENSG00000171608.16	chr1	+	9719958	9719980	ACTACAAGGACCAGCTTAAGACC	9719977	9719980	TTTG	9719954	9719957	ENSE00001149616.1	9	1	1	0	0	0	0.592819	1	0.392566
CLSTN1	Knockout	ENSG00000171603.18	CLSTN1	ENSG00000171603.18	chr1	+	9749522	9749541	GCTGGTTTCTAGCTCCACTG	9749542	9749544	TGG	9749538	9749539	ENSE00001149450.1	6	0.741683	0.337481	1	0	1	13	1	0.308189	1	a1		CLSTN1	ENSG00000171603.18	chr1	+	9755129	9755151	ACGTTGGTGCCATCAGGTCCCTT	9755148	9755151	TTTC	9755125	9755128	ENSE00001149476.1	3	1	1	0	0	0	0.700079	1	0.137615
CLSTN1	Knockout	ENSG00000171603.18	CLSTN1	ENSG00000171603.18	chr1	-	9749471	9749490	ACTCAGAGAAGTCCCTCCAC	9749468	9749470	CGG	9749473	9749474	ENSE00001149450.1	6	0.713927	0.200873	1	0	1	22	1	0.330275	1	a3		CLSTN1	ENSG00000171603.18	chr1	+	9749832	9749854	TTCCCACAGTCATAGGCAGTGAC	9749851	9749854	TTTC	9749828	9749831	ENSE00001149461.1	5	1	1	0	0	0	0.875097	1	0.24159
CLSTN1	Knockout	ENSG00000171603.18	CLSTN1	ENSG00000171603.18	chr1	+	9741205	9741224	CACTCGGGAATTCTACATTG	9741225	9741227	AGG	9741221	9741222	ENSE00001149423.1	9	0.726563	0.733333	1	0	0	1	1	0.472647	1	a2		CLSTN1	ENSG00000171603.18	chr1	+	9749531	9749553	TAGCTCCACTGTGGCCTGTACTG	9749550	9749553	TTTC	9749527	9749530	ENSE00001149450.1	6	1	1	0	0	0	0.605383	1	0.304111
CLSTN1	Knockout	ENSG00000171603.18	CLSTN1	ENSG00000171603.18	chr1	+	9749756	9749775	AAGCTCACCTTGCCACCCAG	9749776	9749778	GGG	9749772	9749773	ENSE00001149461.1	5	0.695496	0.226388	1	0	2	13	1	0.268434	1	a5		CLSTN1	ENSG00000171603.18	chr1	+	9744484	9744506	GGGCTGACCGACACGACGCCATC	9744503	9744506	TTTG	9744480	9744483	ENSE00001149442.1	7	1	1	0	0	0	0.787311	1	0.382263
CTNNBIP1	Knockout	ENSG00000178585.15	CTNNBIP1	ENSG00000178585.15	chr1	-	9872031	9872050	AGCTCCCGGGAAGAGTCCGG	9872028	9872030	AGG	9872033	9872034	ENSE00001600669.1	3	0.60849	0.600664	1	0	0	5	1	0.127572	1	a2		CTNNBIP1	ENSG00000178585.15	chr1	-	9850726	9850748	CAGGTCGGAGACGGAAGACCGGA	9850726	9850729	TTTC	9850749	9850752	ENSE00001473265.1	5	1	1	0	0	0	0.446582	1	0.975309
CTNNBIP1	Knockout	ENSG00000178585.15	CTNNBIP1	ENSG00000178585.15	chr1	+	9871248	9871267	GCGCAGGAACTCCTCCTCGC	9871268	9871270	TGG	9871264	9871265	ENSE00001267940.3	4	0.484558	0.723832	1	0	0	6	1	0.44856	1	a7		CTNNBIP1	ENSG00000178585.15	chr1	+	9871974	9871996	ATCCCATCTTCCGCAGCATGAGC	9871993	9871996	TTTG	9871970	9871973	ENSE00001600669.1	3	1	1	0	0	0	0.342996	1	0.292181
CTNNBIP1	Knockout	ENSG00000178585.15	CTNNBIP1	ENSG00000178585.15	chr1	-	9871987	9872006	TCCGAGTGCTGCTCATGCTG	9871984	9871986	CGG	9871989	9871990	ENSE00001600669.1	3	0.611521	0.358432	1	0	0	16	1	0.308642	1	a1		INT	INT	chr2	-	155219803	155219825	AAGTCAATCAGAATTTATAAAAA	INT	INT	INT	INT	INT	INT	INT	INT	INT	INT	INT	INT	INT	INT	INT
CTNNBIP1	Knockout	ENSG00000178585.15	CTNNBIP1	ENSG00000178585.15	chr1	+	9872037	9872056	TCTTCCCGGGAGCTCCCTCG	9872057	9872059	CGG	9872053	9872054	ENSE00001600669.1	3	0.652369	0.570442	1	0	0	4	1	0.0452675	4	a20		CTNNBIP1	ENSG00000178585.15	chr1	+	9850715	9850737	CAGCTACTGCCTCCGGTCTTCCG	9850734	9850737	TTTG	9850711	9850714	ENSE00001473265.1	5	1	1	0	0	0	0.473677	1	0.942387
LZIC	Knockout	ENSG00000162441.12	LZIC	ENSG00000162441.12	chr1	-	9934821	9934840	CCAGGCCTTTAAAACCCCAG	9934818	9934820	AGG	9934823	9934824	ENSE00002963127.1	5	0.75896	0.273787	1	0	0	17	1	0.480702	1	a1		LZIC	ENSG00000162441.12	chr1	-	9935607	9935629	AGAGAGGAACTTGATACAGATGA	9935607	9935610	TTTC	9935630	9935633	ENSE00001065232.1	4	1	1	0	0	0	0.786994	1	0.212281
LZIC	Knockout	ENSG00000162441.12	LZIC	ENSG00000162441.12	chr1	-	9936529	9936548	GCAACAATTACAAGATCTGG	9936526	9936528	AGG	9936531	9936532	ENSE00003591741.1	3	0.652902	0.346968	1	0	0	10	1	0.154386	1	a3		LZIC	ENSG00000162441.12	chr1	+	9934803	9934825	CAAACAATCTGATGACCTCTGGG	9934822	9934825	TTTG	9934799	9934802	ENSE00002963127.1	5	1	1	0	0	0	0.12377	1	0.482456
LZIC	Knockout	ENSG00000162441.12	LZIC	ENSG00000162441.12	chr1	-	9935505	9935524	ACTTTGGTAGATGAACTAAG	9935502	9935504	TGG	9935507	9935508	ENSE00001065232.1	4	0.627474	0.179002	1	0	1	15	1	0.387719	1	a4		LZIC	ENSG00000162441.12	chr1	-	9934841	9934863	TAGGCTATTCAGGCAGCTATCAG	9934841	9934844	TTTC	9934864	9934867	ENSE00002963127.1	5	1	1	0	0	0	0.572865	1	0.449123
LZIC	Knockout	ENSG00000162441.12	LZIC	ENSG00000162441.12	chr1	-	9935535	9935554	TCACTAAAGAAAATTATGTC	9935532	9935534	TGG	9935537	9935538	ENSE00001065232.1	4	0.481981	0.264421	1	0	4	20	1	0.335088	1	a10		LZIC	ENSG00000162441.12	chr1	-	9936549	9936571	GAAGAACAGTTGGATAGACTCAT	9936549	9936552	TTTA	9936572	9936575	ENSE00003591741.1	3	1	1	0	0	0	0.869041	1	0.122807
NMNAT1	Knockout	ENSG00000173614.14	NMNAT1	ENSG00000173614.14	chr1	+	9972171	9972190	ACTACATGAATGGAACAGGT	9972191	9972193	AGG	9972187	9972188	ENSE00002273780.1	2	0.67146	0.285977	1	0	0	17	1	0.129841	1	a1		NMNAT1	ENSG00000173614.14	chr1	+	9975587	9975609	TCTAGGAAGGTACACAGTTGTCA	9975606	9975609	TTTA	9975583	9975586	ENSE00001682224.1	3	1	1	0	0	0	0.645469	1	0.148064
NMNAT1	Knockout	ENSG00000173614.14	NMNAT1	ENSG00000173614.14	chr1	+	9975691	9975710	TTGCTACCAAGAATTCTAAA	9975711	9975713	TGG	9975707	9975708	ENSE00001682224.1	3	0.335784	0.231838	1	0	1	15	1	0.263098	1	a6		NMNAT1	ENSG00000173614.14	chr1	-	9972180	9972202	GTTACTGCTCCTACCTGTTCCAT	9972180	9972183	TTTG	9972203	9972206	ENSE00002273780.1	2	1	1	0	0	0	0.896963	1	0.121868
NMNAT1	Knockout	ENSG00000173614.14	NMNAT1	ENSG00000173614.14	chr1	+	9975591	9975610	GGAAGGTACACAGTTGTCAA	9975611	9975613	AGG	9975607	9975608	ENSE00001682224.1	3	0.63198	0.311663	1	0	0	16	1	0.149203	1	a2		NMNAT1	ENSG00000173614.14	chr1	+	9982352	9982374	CTGTTCCCAATTTGTGGAAGAGT	9982371	9982374	TTTG	9982348	9982351	ENSE00001473095.1	5	0.987552	1	0	1	0	0.218989	0.5	0.627563
NMNAT1	Knockout	ENSG00000173614.14	NMNAT1	ENSG00000173614.14	chr1	+	9975662	9975681	TGCCTATCACCGGGTCATCA	9975682	9975684	TGG	9975678	9975679	ENSE00001682224.1	3	0.544997	0.261074	1	0	2	4	1	0.230068	1	a3		NMNAT1	ENSG00000173614.14	chr1	+	9982291	9982313	TTCTTCCCAGCTGTGCCAAAGGT	9982310	9982313	TTTA	9982287	9982290	ENSE00001473095.1	5	1	1	0	0	0	0.225723	0.5	0.558087
RBP7	Knockout	ENSG00000162444.12	RBP7	ENSG00000162444.12	chr1	+	9997292	9997311	CTCAGCAGCGACAACTTCGA	9997312	9997314	GGG	9997308	9997309	ENSE00001937141.2	1	0.627305	0.619056	1	0	0	4	1	0.124378	1	a2		RBP7	ENSG00000162444.12	chr1	+	10007648	10007670	CCATCCACACGAACAGCAGCCTA	10007667	10007670	TTTA	10007644	10007647	ENSE00003680187.1	2	1	1	0	0	0	0.8081	1	0.425373
RBP7	Knockout	ENSG00000162444.12	RBP7	ENSG00000162444.12	chr1	+	10007616	10007635	GAAAGTGATTGAGCAGAATG	10007636	10007638	GGG	10007632	10007633	ENSE00003680187.1	2	0.680749	0.224044	1	0	0	16	1	0.338308	1	a1		RBP7	ENSG00000162444.12	chr1	+	10008157	10008179	TCCTCTCTTCATGCAGAGTTTGG	10008176	10008179	TTTC	10008153	10008156	ENSE00003669191.1	3	1	1	0	0	0	0.221888	1	0.636816
RBP7	Knockout	ENSG00000162444.12	RBP7	ENSG00000162444.12	chr1	+	10008177	10008196	TGGTTATCTGGGACAATGAC	10008197	10008199	AGG	10008193	10008194	ENSE00003669191.1	3	0.484683	0.301508	1	0	2	10	1	0.679104	3	a12		RBP7	ENSG00000162444.12	chr1	+	10007582	10007604	CCACTCGTAAAATAGCCAAGTTG	10007601	10007604	TTTG	10007578	10007581	ENSE00003680187.1	2	1	1	0	0	0	0.493988	1	0.261194
RBP7	Knockout	ENSG00000162444.12	RBP7	ENSG00000162444.12	chr1	+	10007651	10007670	TCCACACGAACAGCAGCCTA	10007671	10007673	AGG	10007667	10007668	ENSE00003680187.1	2	0.599111	0.458695	1	0	0	6	1	0.425373	1	a3		RBP7	ENSG00000162444.12	chr1	+	9997242	9997264	TCCCGCGATCCCCGACCATGCCC	9997261	9997264	TTTG	9997238	9997241	ENSE00001937141.2	1	1	1	0	0	0	0.215747	1	0.00746269
UBE4B	Knockout	ENSG00000130939.20	UBE4B	ENSG00000130939.20	chr1	-	10119557	10119576	TATGGGATATGCACTGTGAG	10119554	10119556	CGG	10119559	10119560	ENSE00003633590.1	8	0.718115	0.235342	1	0	1	12	1	0.354583	1	a1		UBE4B	ENSG00000130939.20	chr1	+	10117463	10117485	GGAGCCTCTGGTGGAGCAAGTAA	10117482	10117485	TTTG	10117459	10117462	ENSE00003650754.1	7	1	1	0	0	0	0.848106	1	0.31234
UBE4B	Knockout	ENSG00000130939.20	UBE4B	ENSG00000130939.20	chr1	+	10130792	10130811	GCATTACTTAGAGCTCGGAA	10130812	10130814	GGG	10130808	10130809	ENSE00003690063.1	13	0.694957	0.780155	1	0	0	3	1	0.487967	1	a3		UBE4B	ENSG00000130939.20	chr1	+	10129423	10129445	GGAAGACACACCCTGTGTGCAAT	10129442	10129445	TTTG	10129419	10129422	ENSE00003474876.1	11	1	1	0	0	0	0.946469	1	0.432412
UBE4B	Knockout	ENSG00000130939.20	UBE4B	ENSG00000130939.20	chr1	-	10126805	10126824	GAGCCAGGCCTTGTAAAATG	10126802	10126804	GGG	10126807	10126808	ENSE00003557208.1	10	0.669577	0.234435	1	0	2	16	1	0.401434	1	a4		UBE4B	ENSG00000130939.20	chr1	+	10119585	10119607	GTACTACAAGGCTCCCTAACACA	10119604	10119607	TTTA	10119581	10119584	ENSE00003633590.1	8	1	1	0	0	0	0.948237	1	0.366103
UBE4B	Knockout	ENSG00000130939.20	UBE4B	ENSG00000130939.20	chr1	-	10101186	10101205	GCTTACCAACCTTATCACTG	10101183	10101185	AGG	10101188	10101189	ENSE00003656031.1	4	0.714013	0.426025	1	0	2	5	1	0.109575	1	a2		UBE4B	ENSG00000130939.20	chr1	+	10119511	10119533	AGATGTGCAGCCAGCCAGCAGTC	10119530	10119533	TTTC	10119507	10119510	ENSE00003633590.1	8	1	1	0	0	0	0.762566	1	0.347158
KIF1B	Knockout	ENSG00000054523.19	KIF1B	ENSG00000054523.19	chr1	-	10276361	10276380	CATCGTAGTTGATATCCGCG	10276358	10276360	GGG	10276363	10276364	ENSE00001631513.1	11	0.743942	1	1	0	0	0	1	0.143184	1	a1		KIF1B	ENSG00000054523.19	chr1	-	10275498	10275520	ACTAGTGGTCAACATACCTAAAT	10275498	10275501	TTTC	10275521	10275524	ENSE00000740694.1	10	1	1	0	0	0	0.890164	1	0.136318
KIF1B	Knockout	ENSG00000054523.19	KIF1B	ENSG00000054523.19	chr1	+	10295739	10295758	CGGAGTGAGAGAAGCAACAG	10295759	10295761	CGG	10295755	10295756	ENSE00001148985.1	17	0.723805	0.241368	1	0	1	20	1	0.25261	1	a2		KIF1B	ENSG00000054523.19	chr1	+	10268219	10268241	ACCCAGAAGAAACACGATAATGA	10268238	10268241	TTTC	10268215	10268218	ENSE00001262563.1	7	1	1	0	0	0	0.897923	1	0.0994135
KIF1B	Knockout	ENSG00000054523.19	KIF1B	ENSG00000054523.19	chr1	+	10282486	10282505	AGGATCATGTCTACACCTGG	10282506	10282508	AGG	10282502	10282503	ENSE00000955614.3	13	0.714511	0.747653	1	0	0	3	1	0.200687	1	a3		KIF1B	ENSG00000054523.19	chr1	+	10276320	10276342	GGTGGCAATTCTCGGACTGCAAT	10276339	10276342	TTTA	10276316	10276319	ENSE00001631513.1	11	1	1	0	0	0	0.913294	1	0.139751
KIF1B	Knockout	ENSG00000054523.19	KIF1B	ENSG00000054523.19	chr1	+	10291123	10291142	AGAGAAGCTTCGTAAAACAG	10291143	10291145	AGG	10291139	10291140	ENSE00003580537.1	14	0.713858	0.261627	1	0	1	10	1	0.213417	1	a4		KIF1B	ENSG00000054523.19	chr1	+	10268151	10268173	GGACAGTGGCAGCTACAAACATG	10268170	10268173	TTTA	10268147	10268150	ENSE00001262563.1	7	1	1	0	0	0	0.928118	1	0.0896867
PGD	Knockout	ENSG00000142657.21	PGD	ENSG00000142657.21	chr1	-	10408129	10408148	GAACTTGCCCAGTCACAGCA	10408126	10408128	GGG	10408131	10408132	ENSE00003786496.1	6	0.692848	0.187954	1	0	1	13	1	0.351967	1	a2		PGD	ENSG00000142657.21	chr1	-	10413125	10413147	CCATCGGTGTCTTGGAACTTGAG	10413125	10413128	TTTG	10413148	10413151	ENSE00003788764.1	8	1	1	0	0	0	0.455359	1	0.495514
PGD	Knockout	ENSG00000142657.21	PGD	ENSG00000142657.21	chr1	+	10411442	10411461	TTCGTGAAGATGGTGCACAA	10411462	10411464	CGG	10411458	10411459	ENSE00003787396.1	7	0.731477	0.766473	1	0	0	4	1	0.386473	1	a1		PGD	ENSG00000142657.21	chr1	+	10404151	10404173	TGTCCTTCAGAGACGGTGCCGAG	10404170	10404173	TTTC	10404147	10404150	ENSE00002968744.1	5	1	1	0	0	0	0.269808	1	0.234645
PGD	Knockout	ENSG00000142657.21	PGD	ENSG00000142657.21	chr1	+	10404242	10404261	GGCCCATCGCTCATGCCAGG	10404262	10404264	AGG	10404258	10404259	ENSE00002968744.1	5	0.623234	0.602845	1	0	0	5	1	0.295376	1	a4		PGD	ENSG00000142657.21	chr1	+	10408066	10408088	CACAGGCCCCACATCAAGACCAT	10408085	10408088	TTTA	10408062	10408065	ENSE00003786496.1	6	1	1	0	0	0	0.809288	1	0.320221
PGD	Knockout	ENSG00000142657.21	PGD	ENSG00000142657.21	chr1	-	10403077	10403096	ATGTCACCAGTATCCAACAA	10403074	10403076	TGG	10403079	10403080	ENSE00003506702.1	4	0.631736	0.337067	1	0	2	4	1	0.188406	1	a3		PGD	ENSG00000142657.21	chr1	+	10417375	10417397	GGCACTCTACGCTTCCAAGATCA	10417394	10417397	TTTA	10417371	10417374	ENSE00003790627.1	10	1	1	0	0	0	0.836486	1	0.68599
CENPS	Knockout	ENSG00000175279.22	CENPS	ENSG00000175279.22	chr1	+	10433913	10433932	GTTCAGCAAACAGACCATTG	10433933	10433935	CGG	10433929	10433930	ENSE00003666910.1	2	0.75606	0.447455	1	0	1	7	1	0.335749	1	a1		CENPS	ENSG00000175279.22	chr1	-	10430552	10430574	CTGTACCTGTTGGTAAGAGAATC	10430552	10430555	TTTC	10430575	10430578	ENSE00001849117.2	1	1	1	0	0	0	0.566848	1	0.0845411
CENPS	Knockout	ENSG00000175279.22	CENPS	ENSG00000175279.22	chr1	-	10433958	10433977	GAAGCTTCATACCACACTGT	10433955	10433957	CGG	10433960	10433961	ENSE00003666910.1	2	0.678694	0.422369	1	0	2	10	1	0.410628	1	a2		CENPS	ENSG00000175279.22	chr1	+	10434666	10434688	CCAAAGACCTTGAAATGTTTGCA	10434685	10434688	TTTG	10434662	10434665	ENSE00003664823.1	3	1	1	0	0	0	0.109566	1	0.492754
CENPS	Knockout	ENSG00000175279.22	CENPS	ENSG00000175279.22	chr1	+	10434672	10434691	ACCTTGAAATGTTTGCAAGG	10434692	10434694	TGG	10434688	10434689	ENSE00003664823.1	3	0.664567	0.187115	1	0	2	14	1	0.5	1	a4		CENPS	ENSG00000175279.22	chr1	+	10433837	10433859	CCCAGAGGCTAAAGGCAGCAGTT	10433856	10433859	TTTC	10433833	10433836	ENSE00003666910.1	2	1	1	0	0	0	0.768119	1	0.15942
CENPS	Knockout	ENSG00000175279.22	CENPS	ENSG00000175279.22	chr1	+	10430547	10430566	GCAGCGATTCTCTTACCAAC	10430567	10430569	AGG	10430563	10430564	ENSE00001849117.2	1	0.499862	0.921788	1	0	0	1	1	0.111111	1	a10		CENPS	ENSG00000175279.22	chr1	-	10433878	10433900	TCCAATGCAACTTCCTCGCAAAG	10433878	10433881	TTTG	10433901	10433904	ENSE00003666910.1	2	1	1	0	0	0	0.800158	1	0.21256
CORT	Knockout	ENSG00000241563.4	CORT	ENSG00000241563.4	chr1	-	10451427	10451446	TCCACTCAAACCACCAAGCG	10451424	10451426	AGG	10451429	10451430	ENSE00001887610.2	2	0.622114	0.707243	1	0	1	3	1	0.48254	1	a1		CORT	ENSG00000241563.4	chr1	-	10451566	10451588	CAGGAGGAGAAGGTCTTCCAGAA	10451566	10451569	TTTG	10451589	10451592	ENSE00001887610.2	2	0.658629	1	0	1	1	0.434226	1	0.91746
CORT	Knockout	ENSG00000241563.4	CORT	ENSG00000241563.4	chr1	-	10450290	10450309	CCGGTGGGGCCACCCTCCAG	10450287	10450289	GGG	10450292	10450293	ENSE00001472620.4	1	0.595079	0.348165	1	0	0	7	1	0.219048	1	a3		CORT	ENSG00000241563.4	chr1	+	10451373	10451395	AAAGCATATGCAGGAAGCGGCAG	10451392	10451395	TTTA	10451369	10451372	ENSE00001887610.2	2	0.7712	1	0	1	0	0.320984	1	0.365079
CORT	Knockout	ENSG00000241563.4	CORT	ENSG00000241563.4	chr1	+	10450301	10450320	CCCCACCGGCCGAGACAGCG	10450321	10450323	AGG	10450317	10450318	ENSE00001472620.4	1	0.595928	0.644695	1	0	0	4	1	0.298413	1	a2		CORT	ENSG00000241563.4	chr1	-	10451570	10451592	TTTGCAGGAGGAGAAGGTCTTCC	10451570	10451573	TTTA	10451593	10451596	ENSE00001887610.2	2	0.688943	1	0	0	1	0.112951	1	0.930159
CORT	Knockout	ENSG00000241563.4	CORT	ENSG00000241563.4	chr1	+	10450275	10450294	ACCGCTGCCCTGCCCCTGGA	10450295	10450297	GGG	10450291	10450292	ENSE00001472620.4	1	0.480144	0.244879	1	0	1	14	1	0.215873	1	a11		CORT	ENSG00000241563.4	chr1	+	10451441	10451463	AGTGGACCTCCCAGGCCAGTGCC	10451460	10451463	TTTG	10451437	10451440	ENSE00001887610.2	2	1	1	0	0	0	0.641421	1	0.580952
DFFA	Knockout	ENSG00000160049.12	DFFA	ENSG00000160049.12	chr1	-	10467278	10467297	GATGTAGATGAAACAGACAG	10467275	10467277	CGG	10467280	10467281	ENSE00002764057.1	3	0.81368	0.212776	1	0	1	19	1	0.345168	1	a1		DFFA	ENSG00000160049.12	chr1	+	10469200	10469222	TCATTACTAGCCAATGCCACAAA	10469219	10469222	TTTC	10469196	10469199	ENSE00002751749.1	2	1	1	0	0	0	0.799934	1	0.251479
DFFA	Knockout	ENSG00000160049.12	DFFA	ENSG00000160049.12	chr1	-	10472325	10472344	CTCGAAGACCTGAGGAGCAA	10472322	10472324	GGG	10472327	10472328	ENSE00001882841.1	1	0.588537	0.239365	1	0	0	15	1	0.129191	1	a7		DFFA	ENSG00000160049.12	chr1	-	10469223	10469245	TGTGTCTACCTTCCAATACTAAG	10469223	10469226	TTTC	10469246	10469249	ENSE00002751749.1	2	1	1	0	0	0	0.880835	1	0.247535
DFFA	Knockout	ENSG00000160049.12	DFFA	ENSG00000160049.12	chr1	+	10469215	10469234	GCCACAAACTTAGTATTGGA	10469235	10469237	AGG	10469231	10469232	ENSE00002751749.1	2	0.622066	0.550161	1	0	0	4	1	0.239645	1	a3		DFFA	ENSG00000160049.12	chr1	+	10467239	10467261	AGCTGCCTGGCCACATTCTTCCA	10467258	10467261	TTTC	10467235	10467238	ENSE00002764057.1	3	1	1	0	0	0	0.465234	1	0.366864
DFFA	Knockout	ENSG00000160049.12	DFFA	ENSG00000160049.12	chr1	+	10469274	10469293	GCCATCCTCTGCCAGGACCA	10469294	10469296	GGG	10469290	10469291	ENSE00002751749.1	2	0.610728	0.196933	1	0	1	30	1	0.18146	1	a4		DFFA	ENSG00000160049.12	chr1	-	10467323	10467345	TCCCATGTGTCAGATGGAGGTAC	10467323	10467326	TTTC	10467346	10467349	ENSE00002764057.1	3	1	1	0	0	0	0.604008	1	0.302761
PEX14	Knockout	ENSG00000142655.13	PEX14	ENSG00000142655.13	chr1	-	10599343	10599362	TGGCTGAGATATGAGGTGAG	10599340	10599342	GGG	10599345	10599346	ENSE00003509237.1	4	0.690591	0.16883	1	0	0	27	1	0.244916	1	a1		PEX14	ENSG00000142655.13	chr1	+	10624331	10624353	TCCTCGCAGTGACTCAGTTACAG	10624350	10624353	TTTC	10624327	10624330	ENSE00000955671.1	7	1	1	0	0	0	0.555326	1	0.440318
PEX14	Knockout	ENSG00000142655.13	PEX14	ENSG00000142655.13	chr1	-	10624367	10624386	AATCAGCAGCTCCTGGACGG	10624364	10624366	AGG	10624369	10624370	ENSE00000955671.1	7	0.631879	0.343306	1	0	0	15	1	0.457118	1	a2		PEX14	ENSG00000142655.13	chr1	+	10536235	10536257	TACAGAATTCCCGGGTCCGCCAG	10536254	10536257	TTTC	10536231	10536234	ENSE00002911510.1	3	1	1	0	0	0	0.566408	1	0.111406
PEX14	Knockout	ENSG00000142655.13	PEX14	ENSG00000142655.13	chr1	+	10623090	10623109	CTCTGAGCTGAGTGGCAGCG	10623110	10623112	TGG	10623106	10623107	ENSE00000955670.1	6	0.627992	0.233829	1	0	1	17	1	0.41733	1	a4		PEX14	ENSG00000142655.13	chr1	-	10599358	10599380	AGCGGGTGACTTACTGTATGGCT	10599358	10599361	TTTG	10599381	10599384	ENSE00003509237.1	4	1	1	0	0	0	0.668225	1	0.25641
PEX14	Knockout	ENSG00000142655.13	PEX14	ENSG00000142655.13	chr1	-	10599319	10599338	CTGGACAGGAACCACCTGTG	10599316	10599318	TGG	10599321	10599322	ENSE00003509237.1	4	0.609572	0.211939	1	0	2	19	1	0.223696	1	a6		PEX14	ENSG00000142655.13	chr1	-	10536263	10536285	GGAATGCTCTCCTGGTTGCAAGT	10536263	10536266	TTTA	10536286	10536289	ENSE00002911510.1	3	1	1	0	0	0	0.761298	1	0.119363
CASZ1	Knockout	ENSG00000130940.15	CASZ1	ENSG00000130940.15	chr1	-	10659722	10659741	AAACAGACTCCATCACCACG	10659719	10659721	GGG	10659724	10659725	ENSE00003571335.1	6	0.797198	0.321179	1	0	2	8	1	0.249526	1	a1		CASZ1	ENSG00000130940.15	chr1	-	10655704	10655726	AGCCCGCTGGACGACTGCAGCGT	10655704	10655707	TTTC	10655727	10655730	ENSE00003527639.1	9	1	1	0	0	0	0.419702	1	0.30485
CASZ1	Knockout	ENSG00000130940.15	CASZ1	ENSG00000130940.15	chr1	+	10659689	10659708	GGGAGCGCCTTACTTGACAG	10659709	10659711	TGG	10659705	10659706	ENSE00003571335.1	6	0.730398	0.82866	1	0	0	1	1	0.253126	1	a2		CASZ1	ENSG00000130940.15	chr1	+	10660094	10660116	GATGAAGAAGTCGTACTTGGAGG	10660113	10660116	TTTG	10660090	10660093	ENSE00003571335.1	6	1	1	0	0	0	0.545587	1	0.175824
CASZ1	Knockout	ENSG00000130940.15	CASZ1	ENSG00000130940.15	chr1	-	10660454	10660473	GCTATGATGACCAGAACACG	10660451	10660453	CGG	10660456	10660457	ENSE00003571335.1	6	0.728798	0.329405	1	0	0	9	1	0.110837	1	a3		CASZ1	ENSG00000130940.15	chr1	+	10659744	10659766	GAGAAGGTTGACTTCAGGTACTC	10659763	10659766	TTTG	10659740	10659743	ENSE00003571335.1	6	1	1	0	0	0	0.588828	1	0.242137
CASZ1	Knockout	ENSG00000130940.15	CASZ1	ENSG00000130940.15	chr1	-	10654506	10654525	AATACCCAGCTCATTAACGA	10654503	10654505	CGG	10654508	10654509	ENSE00003491714.1	10	0.721029	0.537873	1	0	1	6	1	0.331186	1	a4		CASZ1	ENSG00000130940.15	chr1	-	10660451	10660473	GCTATGATGACCAGAACACGCGG	10660451	10660454	TTTG	10660474	10660477	ENSE00003571335.1	6	1	1	0	0	0	0.631232	1	0.111785
C1orf127	Knockout	ENSG00000175262.14	C1orf127	ENSG00000175262.14	chr1	+	10964130	10964149	GGATGAACATGGGCCCACAG	10964150	10964152	TGG	10964146	10964147	ENSE00003611980.1	5	0.71134	0.265922	1	0	1	13	1	0.201296	1	a3		C1orf127	ENSG00000175262.14	chr1	+	10957652	10957674	GACGGTGACAGTGGTGGCATTCA	10957671	10957674	TTTG	10957648	10957651	ENSE00003331205.1	7	1	1	0	0	0	0.849502	1	0.257999
C1orf127	Knockout	ENSG00000175262.14	C1orf127	ENSG00000175262.14	chr1	+	10954987	10955006	CACCTGGACCTGGAGCACCC	10955007	10955009	CGG	10955003	10955004	ENSE00003272129.1	9	0.720659	0.186478	1	0	3	38	1	0.389226	1	a1		C1orf127	ENSG00000175262.14	chr1	-	10954078	10954100	TATAGGGTAGACCTGAGCCTGGA	10954078	10954081	TTTC	10954101	10954104	ENSE00003331392.1	10	1	1	0	0	0	0.742065	1	0.420818
C1orf127	Knockout	ENSG00000175262.14	C1orf127	ENSG00000175262.14	chr1	+	10958715	10958734	TGTCTATTGTCCCTCCACAG	10958735	10958737	GGG	10958731	10958732	ENSE00003317474.1	6	0.719987	0.320541	1	0	0	11	1	0.217497	1	a2		C1orf127	ENSG00000175262.14	chr1	+	10966365	10966387	TGCACAAAGCAGGCCGAGTATTG	10966384	10966387	TTTC	10966361	10966364	ENSE00003665854.1	4	1	1	0	0	0	0.744014	1	0.139733
C1orf127	Knockout	ENSG00000175262.14	C1orf127	ENSG00000175262.14	chr1	-	10957618	10957637	AGGCCTTCTTCAGAGGTGGG	10957615	10957617	AGG	10957620	10957621	ENSE00003331205.1	7	0.690876	0.174871	1	0	2	31	1	0.278655	1	a4		C1orf127	ENSG00000175262.14	chr1	-	10955032	10955054	TGGTGACTGAGAACAAGGACTTT	10955032	10955035	TTTA	10955055	10955058	ENSE00003272129.1	9	1	1	0	0	0	0.78474	1	0.377481
TARDBP	Knockout	ENSG00000120948.19	TARDBP	ENSG00000120948.19	chr1	+	11013944	11013963	TATGTTGTCAACTATCCAAA	11013964	11013966	AGG	11013960	11013961	ENSE00003910947.1	2	0.519978	0.46221	1	0	0	7	1	0.187601	1	a1		TARDBP	ENSG00000120948.19	chr1	-	11016986	11017008	CCTGCACCATAAGAACTTCTCCA	11016986	11016989	TTTA	11017009	11017012	ENSE00003910367.1	3	1	1	0	0	0	0.213726	1	0.306763
TARDBP	Knockout	ENSG00000120948.19	TARDBP	ENSG00000120948.19	chr1	-	11016955	11016974	ATACTCTTTCAGGTCCTGTT	11016952	11016954	CGG	11016957	11016958	ENSE00003910367.1	3	0.428311	0.224293	1	0	3	14	1	0.283414	1	a3		TARDBP	ENSG00000120948.19	chr1	+	11020424	11020446	ATCAGCAAAGCCAAGATGAGCCT	11020443	11020446	TTTG	11020420	11020423	ENSE00003914377.1	5	1	1	0	0	0	0.491721	1	0.449275
TARDBP	Knockout	ENSG00000120948.19	TARDBP	ENSG00000120948.19	chr1	+	11016912	11016931	ACATCCGATTTAATAGTGTT	11016932	11016934	GGG	11016928	11016929	ENSE00003910367.1	3	0.494124	0.251826	1	0	1	9	1	0.260064	1	a2		TARDBP	ENSG00000120948.19	chr1	+	11022118	11022140	TTATAGATTGCGCAGTCTCTTTG	11022137	11022140	TTTC	11022114	11022117	ENSE00001145815.7	6	1	1	0	0	0	0.191867	1	0.586151
TARDBP	Knockout	ENSG00000120948.19	TARDBP	ENSG00000120948.19	chr1	-	11018865	11018884	GACGCAAGTACCTTAGAATT	11018862	11018864	AGG	11018867	11018868	ENSE00003911074.1	4	0.407588	0.751772	1	0	0	2	1	0.432367	1	a5		TARDBP	ENSG00000120948.19	chr1	-	11013937	11013959	GATAGTTGACAACATACACCAGA	11013937	11013940	TTTG	11013960	11013963	ENSE00003910947.1	2	1	1	0	0	0	0.816842	1	0.169082
MASP2	Knockout	ENSG00000009724.17	MASP2	ENSG00000009724.17	chr1	+	11046897	11046916	GAAGTCGTACTCGCAGAGGT	11046917	11046919	GGG	11046913	11046914	ENSE00003467404.1	2	0.681617	0.488665	1	0	0	5	1	0.101982	1	a1		MASP2	ENSG00000009724.17	chr1	-	11046627	11046649	TACTCGCTGGGCTCCAGCCTGGA	11046627	11046630	TTTC	11046650	11046653	ENSE00000472116.1	3	1	1	0	0	0	0.289969	1	0.164331
MASP2	Knockout	ENSG00000009724.17	MASP2	ENSG00000009724.17	chr1	-	11046724	11046743	GACCCCACAGCTGAGCTCGG	11046721	11046723	GGG	11046726	11046727	ENSE00000472116.1	3	0.653245	0.277134	1	0	0	15	1	0.116481	1	a2		MASP2	ENSG00000009724.17	chr1	+	11030807	11030829	TAGGTGGTCACTCCAGGACCTGT	11030826	11030829	TTTG	11030803	11030806	ENSE00000743084.1	9	1	1	0	0	0	0.786803	0.5	0.557757
MASP2	Knockout	ENSG00000009724.17	MASP2	ENSG00000009724.17	chr1	+	11046686	11046705	GCTCTCCTGCCCGCACAGCG	11046706	11046708	TGG	11046702	11046703	ENSE00000472116.1	3	0.610089	0.416101	1	0	0	7	1	0.128081	1	a4		MASP2	ENSG00000009724.17	chr1	-	11027368	11027390	TACATGAAGGTTATACTCATGAT	11027368	11027371	TTTA	11027391	11027394	ENSE00000818830.3	11	1	1	0	0	0	0.830561	0.5	0.767521
MASP2	Knockout	ENSG00000009724.17	MASP2	ENSG00000009724.17	chr1	+	11046647	11046666	GTAGAAAGTGTCCTTGCCAG	11046667	11046669	GGG	11046663	11046664	ENSE00000472116.1	3	0.664862	0.27905	1	0	1	10	1	0.146931	2	a14		MASP2	ENSG00000009724.17	chr1	-	11046996	11047018	CAGGGGAGTATGCCAATGACCAG	11046996	11046999	TTTC	11047019	11047022	ENSE00003467404.1	2	1	1	0	0	0	0.591966	1	0.0618656
SRM	Knockout	ENSG00000116649.10	SRM	ENSG00000116649.10	chr1	+	11058815	11058834	CTGGACCACGGACTCCACGG	11058835	11058837	AGG	11058831	11058832	ENSE00003658005.1	3	0.696073	0.352653	1	0	0	9	1	0.38521	1	a2		SRM	ENSG00000116649.10	chr1	+	11059230	11059252	GCGGGTTGGGGTGGCTGCAGAGA	11059249	11059252	TTTC	11059226	11059229	ENSE00000743131.1	2	0.778395	1	0	1	0	0.207502	1	0.290287
SRM	Knockout	ENSG00000116649.10	SRM	ENSG00000116649.10	chr1	-	11058802	11058821	GGTCCAGTGTGAGATCGACG	11058799	11058801	AGG	11058804	11058805	ENSE00003658005.1	3	0.750386	0.612572	1	0	0	4	1	0.415011	1	a1		SRM	ENSG00000116649.10	chr1	-	11056644	11056666	AGTTCATGAAACAGAATCAGGAT	11056644	11056647	TTTG	11056667	11056670	ENSE00003694014.1	4	0.520972	1	0	2	0	0.22206	1	0.545254
SRM	Knockout	ENSG00000116649.10	SRM	ENSG00000116649.10	chr1	+	11058875	11058894	GCCCCCGATGATCAGCACCT	11058895	11058897	GGG	11058891	11058892	ENSE00003658005.1	3	0.648746	0.823622	1	0	0	2	1	0.318985	1	a4		SRM	ENSG00000116649.10	chr1	+	11056660	11056682	ATGAACTCAAAACCGTCACCCAC	11056679	11056682	TTTC	11056656	11056659	ENSE00003694014.1	4	1	1	0	0	0	0.690652	1	0.506623
SRM	Knockout	ENSG00000116649.10	SRM	ENSG00000116649.10	chr1	+	11059318	11059337	CAACACCAGCACGTTGCCAT	11059338	11059340	AGG	11059334	11059335	ENSE00000743131.1	2	0.613214	0.418907	1	0	0	7	1	0.196468	1	a11		SRM	ENSG00000116649.10	chr1	-	11054962	11054984	TGCTGCCCGAGTTTGCCCGCAAG	11054962	11054965	TTTG	11054985	11054988	ENSE00002811250.1	7	0.739012	1	0	0	1	0.328539	1	0.979029
EXOSC10	Knockout	ENSG00000171824.14	EXOSC10	ENSG00000171824.14	chr1	+	11087848	11087867	TTCCACGAGTTCATCCAGGG	11087868	11087870	AGG	11087864	11087865	ENSE00001168264.1	8	0.741918	0.517116	1	0	0	7	1	0.33145	1	a1		EXOSC10	ENSG00000171824.14	chr1	+	11088141	11088163	AAGCACTGCATCTGCTGGGGTAA	11088160	11088163	TTTG	11088137	11088140	ENSE00001168272.1	7	1	1	0	0	0	0.818278	1	0.299812
EXOSC10	Knockout	ENSG00000171824.14	EXOSC10	ENSG00000171824.14	chr1	+	11087436	11087455	AGGCTGGCTGACCTTAACGA	11087456	11087458	TGG	11087452	11087453	ENSE00001168258.1	9	0.698822	0.641844	1	0	0	7	1	0.408286	1	a2		EXOSC10	ENSG00000171824.14	chr1	+	11082818	11082840	CTACATACAACCCAAAGTCTTTC	11082837	11082840	TTTA	11082814	11082817	ENSE00001168251.1	10	1	1	0	0	0	0.826175	1	0.425612
EXOSC10	Knockout	ENSG00000171824.14	EXOSC10	ENSG00000171824.14	chr1	-	11082731	11082750	CCTGAAACTCTACTGCAACG	11082728	11082730	TGG	11082733	11082734	ENSE00001168251.1	10	0.685862	0.332044	1	0	3	3	1	0.464783	1	a3		EXOSC10	ENSG00000171824.14	chr1	+	11091058	11091080	GGAAGAAATGGTGTGTTGGAATT	11091077	11091080	TTTA	11091054	11091057	ENSE00001168288.1	5	1	1	0	0	0	0.872991	1	0.218079
EXOSC10	Knockout	ENSG00000171824.14	EXOSC10	ENSG00000171824.14	chr1	+	11087490	11087509	CATGTCACTTCGAAGCTCGA	11087510	11087512	GGG	11087506	11087507	ENSE00001168258.1	9	0.680524	0.812113	1	0	0	3	1	0.387947	1	a4		EXOSC10	ENSG00000171824.14	chr1	+	11082841	11082863	TGTAGCCATTCTATGTCTGAATC	11082860	11082863	TTTC	11082837	11082840	ENSE00001168251.1	10	1	1	0	0	0	0.904103	1	0.416949
MTOR	Knockout	ENSG00000198793.13	MTOR	ENSG00000198793.13	chr1	-	11243145	11243164	CGTGCTGGACATCATCCGAG	11243142	11243144	CGG	11243147	11243148	ENSE00000743807.1	9	0.755561	0.476013	1	0	0	7	0.5	0.180201	4	a4		MTOR	ENSG00000198793.13	chr1	+	11128886	11128908	ACCCCCTCCACTAAGGCCTCATT	11128905	11128908	TTTC	11128882	11128885	ENSE00001167869.1	41	1	1	0	0	0	0.80093	1	0.753237
MTOR	Knockout	ENSG00000198793.13	MTOR	ENSG00000198793.13	chr1	+	11238570	11238589	TCAGGAAATGATCCGCACAG	11238590	11238592	TGG	11238586	11238587	ENSE00000743801.1	12	0.781214	0.494927	1	0	0	6	0.5	0.23761	4	a1		MTOR	ENSG00000198793.13	chr1	-	11128538	11128560	AATACCAGGTTATACCTCAGCTC	11128538	11128541	TTTG	11128561	11128564	ENSE00001167858.1	42	0.907352	1	0	1	0	0.756552	1	0.761737
MTOR	Knockout	ENSG00000198793.13	MTOR	ENSG00000198793.13	chr1	-	11128506	11128525	GATACGCCCAGACCCTTGGT	11128503	11128505	GGG	11128508	11128509	ENSE00001167858.1	42	0.712687	0.908527	1	0	0	1	1	0.76566	4	a17		MTOR	ENSG00000198793.13	chr1	+	11256095	11256117	GGGTCCCACACGGCCACAAAAAT	11256114	11256117	TTTG	11256091	11256094	ENSE00000743814.1	5	1	1	0	0	0	0.892907	0.5	0.0761083
MTOR	Knockout	ENSG00000198793.13	MTOR	ENSG00000198793.13	chr1	+	11129733	11129752	GATACCTGAGTGTATCCTGG	11129753	11129755	AGG	11129749	11129750	ENSE00001041990.1	40	0.719733	0.609102	1	0	0	5	1	0.745652	4	a15		MTOR	ENSG00000198793.13	chr1	+	11241543	11241565	TGACACCCACCTTAGTCCCACTG	11241562	11241565	TTTC	11241539	11241542	ENSE00000743805.1	10	1	1	0	0	0	0.864041	0.5	0.200209
ANGPTL7	Knockout	ENSG00000171819.5	ANGPTL7	ENSG00000171819.5	chr1	+	11193586	11193605	TGTGACATGGAGACTTCAGG	11193606	11193608	CGG	11193602	11193603	ENSE00001168146.1	3	0.776389	0.188003	1	0	1	23	1	0.481696	1	a1		ANGPTL7	ENSG00000171819.5	chr1	+	11192259	11192281	TTCTCTTGTAGATGCCATCTACG	11192278	11192281	TTTG	11192255	11192258	ENSE00001168153.1	2	1	1	0	0	0	0.112172	1	0.370906
ANGPTL7	Knockout	ENSG00000171819.5	ANGPTL7	ENSG00000171819.5	chr1	-	11192338	11192357	CTGCCCAGGAAGTCATCAGG	11192335	11192337	AGG	11192340	11192341	ENSE00001168153.1	2	0.654807	0.229891	1	0	1	21	1	0.430636	1	a4		ANGPTL7	ENSG00000171819.5	chr1	-	11189878	11189900	GTTGTTCATCTCGGAGTACTTGC	11189878	11189881	TTTG	11189901	11189904	ENSE00001471825.2	1	1	1	0	0	0	0.201385	1	0.288054
ANGPTL7	Knockout	ENSG00000171819.5	ANGPTL7	ENSG00000171819.5	chr1	+	11189699	11189718	CAAAGCGGCCAACTGCTGTG	11189719	11189721	AGG	11189715	11189716	ENSE00001471825.2	1	0.672608	0.322042	1	0	1	4	1	0.131021	1	a2		ANGPTL7	ENSG00000171819.5	chr1	-	11193609	11193631	GTCTCTGGATGATGGTCCAGCCT	11193609	11193612	TTTC	11193632	11193635	ENSE00001168146.1	3	0.997178	1	0	0	1	0.383586	1	0.488439
ANGPTL7	Knockout	ENSG00000171819.5	ANGPTL7	ENSG00000171819.5	chr1	-	11192313	11192332	GCTTATACACTCCAGAGATG	11192310	11192312	CGG	11192315	11192316	ENSE00001168153.1	2	0.664709	0.382026	1	0	0	7	1	0.406551	1	a3		ANGPTL7	ENSG00000171819.5	chr1	-	11189676	11189698	AGCTGTGGCTGTGCTGGTGTCTT	11189676	11189679	TTTG	11189699	11189702	ENSE00001471825.2	1	1	1	0	0	0	0.426625	1	0.0934489
UBIAD1	Knockout	ENSG00000120942.14	UBIAD1	ENSG00000120942.14	chr1	-	11273674	11273693	CCTCAGGGCCAACACGTAGG	11273671	11273673	AGG	11273676	11273677	ENSE00001471726.1	1	0.65892	0.568176	1	0	0	7	1	0.141879	1	a1		UBIAD1	ENSG00000120942.14	chr1	-	11273847	11273869	TGGTCAATGCCCTTGGAAAAGTC	11273847	11273850	TTTG	11273870	11273873	ENSE00001471726.1	1	1	1	0	0	0	0.897566	1	0.309198
UBIAD1	Knockout	ENSG00000120942.14	UBIAD1	ENSG00000120942.14	chr1	-	11273743	11273762	ACCGTGGGATCTGTAGGCAA	11273740	11273742	GGG	11273745	11273746	ENSE00001471726.1	1	0.656838	1	1	0	0	1	1	0.209393	1	a2		UBIAD1	ENSG00000120942.14	chr1	-	11273565	11273587	ACAGTCTCTCCCGACAGGATGTT	11273565	11273568	TTTG	11273588	11273591	ENSE00001471726.1	1	1	1	0	0	0	0.392823	1	0.0332681
UBIAD1	Knockout	ENSG00000120942.14	UBIAD1	ENSG00000120942.14	chr1	+	11273705	11273724	CAGTGCCTCACTCACACCGG	11273725	11273727	TGG	11273721	11273722	ENSE00001471726.1	1	0.609336	0.293649	1	0	0	15	1	0.18591	1	a5		UBIAD1	ENSG00000120942.14	chr1	+	11285698	11285720	GCCCGCTGGCTGTGATGTTCGCC	11285717	11285720	TTTG	11285694	11285697			1	1	0	0	0	0.363872	0.5	0.59002
UBIAD1	Knockout	ENSG00000120942.14	UBIAD1	ENSG00000120942.14	chr1	-	11273775	11273794	GCACAACCCACCAAGAGCCT	11273772	11273774	GGG	11273777	11273778	ENSE00001471726.1	1	0.594683	0.246674	1	0	1	12	1	0.240705	1	a7		UBIAD1	ENSG00000120942.14	chr1	+	11285635	11285657	TGGCCGCAGGAATTGGATTCAAG	11285654	11285657	TTTC	11285631	11285634			1	1	0	0	0	0.592462	0.5	0.528376
DISP3	Knockout	ENSG00000204624.8	DISP3	ENSG00000204624.8	chr1	-	11501339	11501358	GAGAGCGTCGAAACGCTGTG	11501336	11501338	AGG	11501341	11501342	ENSE00001662541.1	2	0.801565	0.587029	1	0	0	3	0.5	0.0828979	4	a1		DISP3	ENSG00000204624.8	chr1	+	11515387	11515409	GGATTGCCAGCATTGGTCTCAGC	11515406	11515409	TTTG	11515383	11515386	ENSE00001065687.1	5	1	1	0	0	0	0.782301	0.5	0.354157
DISP3	Knockout	ENSG00000204624.8	DISP3	ENSG00000204624.8	chr1	-	11501998	11502017	TAGGTCATGAGCGAGCTGGG	11501995	11501997	GGG	11502000	11502001	ENSE00001662541.1	2	0.762698	0.4067	1	0	1	6	0.5	0.23943	4	a3		DISP3	ENSG00000204624.8	chr1	+	11502786	11502808	GAGCACCCCTGCCCAACTACTAC	11502805	11502808	TTTG	11502782	11502785	ENSE00001065699.1	3	1	1	0	0	0	0.811442	0.5	0.290736
DISP3	Knockout	ENSG00000204624.8	DISP3	ENSG00000204624.8	chr1	-	11501287	11501306	TAGGAGATGTCAATGTCCAG	11501284	11501286	CGG	11501289	11501290	ENSE00001662541.1	2	0.741841	0.248902	1	0	0	13	0.5	0.0705463	4	a4		DISP3	ENSG00000204624.8	chr1	+	11515447	11515469	GTATCCAGTACTTGGGCATCCTG	11515466	11515469	TTTG	11515443	11515446	ENSE00001065687.1	5	1	1	0	0	0	0.90658	0.5	0.368409
DISP3	Knockout	ENSG00000204624.8	DISP3	ENSG00000204624.8	chr1	-	11515436	11515455	ACTGGATACCAAAGACCACG	11515433	11515435	TGG	11515438	11515439	ENSE00001065687.1	5	0.767306	0.406182	1	0	1	6	0.5	0.361758	4	a2		DISP3	ENSG00000204624.8	chr1	+	11501863	11501885	ACCAGTGAGCGCCTGGTCACGAT	11501882	11501885	TTTC	11501859	11501862	ENSE00001662541.1	2	1	1	0	0	0	0.780269	0.5	0.211401
FBXO2	Knockout	ENSG00000116661.11	FBXO2	ENSG00000116661.11	chr1	+	11650622	11650641	TCCAGCGCAGGCACACCAGG	11650642	11650644	CGG	11650638	11650639	ENSE00003469555.1	2	0.680512	0.22846	1	0	0	12	1	0.245495	1	a1		INT	INT	chr21	-	30784990	30785012	AAATAACAAAGATGTTATGAATT	INT	INT	INT	INT	INT	INT	INT	INT	INT	INT	INT	INT	INT	INT	INT
FBXO2	Knockout	ENSG00000116661.11	FBXO2	ENSG00000116661.11	chr1	+	11650707	11650726	CAGCTCGTCCAGGTACGCGG	11650727	11650729	CGG	11650723	11650724	ENSE00003469555.1	2	0.664951	0.491693	1	0	0	5	1	0.149775	1	a2		INT	INT	chr2	-	184595682	184595704	TGCTCAGCGTTGTTCCTCATCTG	INT	INT	INT	INT	INT	INT	INT	INT	INT	INT	INT	INT	INT	INT	INT
FBXO2	Knockout	ENSG00000116661.11	FBXO2	ENSG00000116661.11	chr1	-	11650503	11650522	AGTTCTACTTCCTGAGCAAG	11650500	11650502	CGG	11650505	11650506	ENSE00003469555.1	2	0.661117	0.555332	1	0	2	5	1	0.39527	1	a3		INT	INT	chr16	+	51892717	51892739	AAACCATGTTCAAAGTGAAGATG	INT	INT	INT	INT	INT	INT	INT	INT	INT	INT	INT	INT	INT	INT	INT
FBXO2	Knockout	ENSG00000116661.11	FBXO2	ENSG00000116661.11	chr1	-	11650065	11650084	GTCCCTACAGAGGACTTGGA	11650062	11650064	AGG	11650067	11650068	ENSE00003570974.1	3	0.653003	0.180774	1	0	0	16	1	0.448198	1	a4		INT	INT	chr10	+	131704463	131704485	TTAGTCAATGTAAAGTTCAGCAA	INT	INT	INT	INT	INT	INT	INT	INT	INT	INT	INT	INT	INT	INT	INT
FBXO44	Knockout	ENSG00000132879.14	FBXO44	ENSG00000132879.14	chr1	+	11655991	11656010	GCGAGAGGGCTTCATCACTG	11656011	11656013	AGG	11656007	11656008	ENSE00000955677.3	2	0.727867	0.437937	1	0	1	5	1	0.215809	1	a1		FBXO44	ENSG00000132879.14	chr1	-	11661287	11661309	CCAGTCAGGGTTCAGCAGATGGG	11661287	11661290	TTTA	11661310	11661313	ENSE00001558238.1	5	0.704573	1	0	0	2	0.357444	0.666667	0.981179
FBXO44	Knockout	ENSG00000132879.14	FBXO44	ENSG00000132879.14	chr1	+	11656009	11656028	TGAGGACTGGGACCAGCCCG	11656029	11656031	TGG	11656025	11656026	ENSE00000955677.3	2	0.556267	0.177571	1	0	2	27	1	0.238394	1	a5		FBXO44	ENSG00000132879.14	chr1	-	11658347	11658369	TTGACCTGGTCATTGGGGAATTC	11658347	11658350	TTTC	11658370	11658373	ENSE00003447510.1	3	1	1	0	0	0	0.546012	1	0.434128
FBXO44	Knockout	ENSG00000132879.14	FBXO44	ENSG00000132879.14	chr1	-	11656090	11656109	GTACCCCACCTTCAGCGCAC	11656087	11656089	GGG	11656092	11656093	ENSE00000955677.3	2	0.553693	0.908742	1	0	0	2	1	0.322459	1	a6		FBXO44	ENSG00000132879.14	chr1	+	11658261	11658283	CATCAGAGGGGTTCGAGTTCTGG	11658280	11658283	TTTC	11658257	11658260	ENSE00003447510.1	3	1	1	0	0	0	0.309657	1	0.350063
FBXO44	Knockout	ENSG00000132879.14	FBXO44	ENSG00000132879.14	chr1	+	11658268	11658287	GGGGTTCGAGTTCTGGAGCC	11658288	11658290	TGG	11658284	11658285	ENSE00003447510.1	3	0.4925	0.346903	1	0	0	6	1	0.355082	1	a11		FBXO44	ENSG00000132879.14	chr1	+	11661182	11661204	AGCACGGCGGCGTGGACACTCAT	11661201	11661204	TTTC	11661178	11661181	ENSE00001558238.1	5	1	1	0	0	0	0.79487	1	0.873275
FBXO6	Knockout	ENSG00000116663.11	FBXO6	ENSG00000116663.11	chr1	-	11671264	11671283	GCCATGCAAACATATCCTCT	11671261	11671263	AGG	11671266	11671267	ENSE00003678106.1	3	0.640476	0.328424	1	0	0	12	1	0.326507	1	a3		FBXO6	ENSG00000116663.11	chr1	-	11668860	11668882	CAGTCGGCCACGGGCTGGTCCCA	11668860	11668863	TTTC	11668883	11668886	ENSE00003525177.1	2	1	1	0	0	0	0.394398	1	0.229807
FBXO6	Knockout	ENSG00000116663.11	FBXO6	ENSG00000116663.11	chr1	-	11668934	11668953	CCATGCCACCTTCAGCACAC	11668931	11668933	GGG	11668936	11668937	ENSE00003525177.1	2	0.714146	0.329444	1	0	1	13	1	0.316268	1	a1		FBXO6	ENSG00000116663.11	chr1	-	11671337	11671359	GGGTCAGGAAAATCTGTCCCGTG	11671337	11671340	TTTG	11671360	11671363	ENSE00003678106.1	3	0.885458	1	0	0	1	0.693601	1	0.407281
FBXO6	Knockout	ENSG00000116663.11	FBXO6	ENSG00000116663.11	chr1	+	11668835	11668854	GCGAGAGGGCTTCATCACCA	11668855	11668857	AGG	11668851	11668852	ENSE00003525177.1	2	0.695942	0.577876	1	0	2	2	1	0.219568	1	a2		FBXO6	ENSG00000116663.11	chr1	-	11673293	11673315	AGTTGGTAGGTGCAGCCACAGTC	11673293	11673296	TTTG	11673316	11673319	ENSE00000818923.1	5	1	1	0	0	0	0.392582	1	0.598407
FBXO6	Knockout	ENSG00000116663.11	FBXO6	ENSG00000116663.11	chr1	-	11668901	11668920	GGTTCCTATGCAGGCTCCGT	11668898	11668900	AGG	11668903	11668904	ENSE00003525177.1	2	0.5911	0.472304	1	0	1	6	1	0.278726	1	a7		FBXO6	ENSG00000116663.11	chr1	+	11671295	11671317	AATGGTGGGGACCGCTGGAAGGT	11671314	11671317	TTTC	11671291	11671294	ENSE00003678106.1	3	1	1	0	0	0	0.421071	1	0.381115
MAD2L2	Knockout	ENSG00000116670.15	MAD2L2	ENSG00000116670.15	chr1	-	11676897	11676916	GGATAAAGAGCACCGCCCAG	11676894	11676896	TGG	11676899	11676900	ENSE00003641668.1	7	0.728089	0.806452	1	0	0	1	1	0.442338	1	a1		MAD2L2	ENSG00000116670.15	chr1	+	11680384	11680406	TGGAAGATGCCCACGGGGTAGAC	11680403	11680406	TTTC	11680380	11680383	ENSE00003664098.1	5	1	1	0	0	0	0.315924	1	0.170616
MAD2L2	Knockout	ENSG00000116670.15	MAD2L2	ENSG00000116670.15	chr1	-	11680442	11680461	TGTGCTCTGCGAGTTCCTGG	11680439	11680441	AGG	11680444	11680445	ENSE00003664098.1	5	0.675541	0.189272	1	0	2	20	1	0.105845	1	a4		MAD2L2	ENSG00000116670.15	chr1	-	11676893	11676915	GATAAAGAGCACCGCCCAGTGGA	11676893	11676896	TTTG	11676916	11676919	ENSE00003641668.1	7	1	1	0	0	0	0.744421	1	0.451817
MAD2L2	Knockout	ENSG00000116670.15	MAD2L2	ENSG00000116670.15	chr1	+	11677584	11677603	TATACTGATTCAGCTCCGGG	11677604	11677606	TGG	11677600	11677601	ENSE00003511603.1	6	0.714952	0.856223	1	0	0	2	1	0.273302	1	a2		MAD2L2	ENSG00000116670.15	chr1	-	11676856	11676878	AGATCACCCAGCCTCCACTGCTG	11676856	11676859	TTTG	11676879	11676882	ENSE00003641668.1	7	1	1	0	0	0	0.458708	1	0.510269
MAD2L2	Knockout	ENSG00000116670.15	MAD2L2	ENSG00000116670.15	chr1	+	11680379	11680398	GTTTCTGGAAGATGCCCACG	11680399	11680401	GGG	11680395	11680396	ENSE00003664098.1	5	0.712622	0.581462	1	0	1	4	1	0.183254	1	a3		MAD2L2	ENSG00000116670.15	chr1	-	11676929	11676951	CAGAATGATGTGGAGAAAGTGGT	11676929	11676932	TTTG	11676952	11676955	ENSE00003641668.1	7	1	1	0	0	0	0.227831	1	0.394945
DRAXIN	Knockout	ENSG00000162490.7	DRAXIN	ENSG00000162490.7	chr1	+	11706688	11706707	GACAGGTTGAGGCTGCACCA	11706708	11706710	AGG	11706704	11706705	ENSE00001413796.2	2	0.734447	0.17223	1	0	1	24	1	0.425979	1	a1		DRAXIN	ENSG00000162490.7	chr1	+	11709395	11709417	TCACCACCTTTGAGGCAGCACCT	11709414	11709417	TTTC	11709391	11709394	ENSE00001235387.1	3	1	1	0	0	0	0.525746	1	0.56447
DRAXIN	Knockout	ENSG00000162490.7	DRAXIN	ENSG00000162490.7	chr1	-	11706369	11706388	GGTCAATGTGATTCTCAGGG	11706366	11706368	AGG	11706371	11706372	ENSE00001413796.2	2	0.722633	0.234186	1	0	2	11	1	0.107927	1	a2		DRAXIN	ENSG00000162490.7	chr1	-	11706634	11706656	CTGGTCCTCTCCCAACCTGGAGG	11706634	11706637	TTTC	11706657	11706660	ENSE00001413796.2	2	1	1	0	0	0	0.219091	1	0.359121
DRAXIN	Knockout	ENSG00000162490.7	DRAXIN	ENSG00000162490.7	chr1	-	11706618	11706637	GAGGTCGGTTCTCCTTCTCG	11706615	11706617	GGG	11706620	11706621	ENSE00001413796.2	2	0.690871	0.58238	1	0	1	2	1	0.34575	1	a3		DRAXIN	ENSG00000162490.7	chr1	-	11709455	11709477	GGGACCCCTTACCTGGGGCCGCA	11709455	11709458	TTTG	11709478	11709481	ENSE00001235387.1	3	1	1	0	0	0	0.766112	1	0.603629
DRAXIN	Knockout	ENSG00000162490.7	DRAXIN	ENSG00000162490.7	chr1	-	11706486	11706505	CGGTGACCACAGCCCCATCC	11706483	11706485	TGG	11706488	11706489	ENSE00001413796.2	2	0.349742	0.184071	1	0	3	21	1	0.219675	1	a22		DRAXIN	ENSG00000162490.7	chr1	-	11712352	11712374	GTTACCATCACTGGAGAGTTTAC	11712352	11712355	TTTC	11712375	11712378	ENSE00001065722.1	5	0.820755	1	0	1	0	0.624329	1	0.735435
AGTRAP	Knockout	ENSG00000177674.16	AGTRAP	ENSG00000177674.16	chr1	+	11747452	11747471	ATTCTCAGGCTCCTATGCCT	11747472	11747474	GGG	11747468	11747469	ENSE00003637198.1	3	0.54484	0.318635	1	0	1	10	1	0.327526	1	a2		AGTRAP	ENSG00000177674.16	chr1	-	11746167	11746189	CAAAGTGCACAGGTGAGCTCAAT	11746167	11746170	TTTG	11746190	11746193			1	1	0	0	0	0.54532	0.4	0.179443
AGTRAP	Knockout	ENSG00000177674.16	AGTRAP	ENSG00000177674.16	chr1	-	11747496	11747515	AGCCACAGCCCACACGCCCA	11747493	11747495	AGG	11747498	11747499	ENSE00003637198.1	3	0.557116	0.323854	1	0	1	31	1	0.379791	1	a1		AGTRAP	ENSG00000177674.16	chr1	+	11746117	11746139	ATCTGTTGAGCTTCTGGAGACAT	11746136	11746139	TTTA	11746113	11746116			1	1	0	0	0	0.48463	0.4	0.125436
AGTRAP	Knockout	ENSG00000177674.16	AGTRAP	ENSG00000177674.16	chr1	-	11747472	11747491	CAGGATGGTGAAGTTGGCCC	11747469	11747471	AGG	11747474	11747475	ENSE00003637198.1	3	0.44338	0.275234	1	0	1	23	1	0.337979	1	a7		AGTRAP	ENSG00000177674.16	chr1	+	11746143	11746165	TCTGCCAAACCAAGACTGGAAAC	11746162	11746165	TTTC	11746139	11746142			1	1	0	0	0	0.706	0.4	0.170732
AGTRAP	Knockout	ENSG00000177674.16	AGTRAP	ENSG00000177674.16	chr1	-	11745814	11745833	TTGTCAGCAGCCAGTGACCT	11745811	11745813	AGG	11745816	11745817	ENSE00003499860.1	2	0.535646	0.321016	1	0	1	16	0.8	0.0714286	2	a15		AGTRAP	ENSG00000177674.16	chr1	+	11748419	11748441	TGGGTGGCTTGCTGGCCACCATC	11748438	11748441	TTTC	11748415	11748418	ENSE00003521575.1	4	1	1	0	0	0	0.454237	1	0.503484
C1orf167	Knockout	ENSG00000215910.7	C1orf167	ENSG00000215910.7	chr1	+	11765893	11765912	TGAGTGGTAGACATGACCAG	11765913	11765915	TGG	11765909	11765910	ENSE00001689173.1	3	0.754937	0.352488	1	0	0	7	1	0.157357	1	a1		C1orf167	ENSG00000215910.7	chr1	-	11775440	11775462	CACGAACTGCTGCCACGCCCCGA	11775440	11775443	TTTG	11775463	11775466	ENSE00003497760.1	9	1	1	0	0	0	0.655134	1	0.469119
C1orf167	Knockout	ENSG00000215910.7	C1orf167	ENSG00000215910.7	chr1	-	11762251	11762270	TCGGATTTGAATCTAGACGG	11762248	11762250	GGG	11762253	11762254	ENSE00001796129.1	1	0.752681	0.583622	1	0	0	3	1	0.10604	1	a2		C1orf167	ENSG00000215910.7	chr1	-	11768221	11768243	TGTACTGCCCCCATGCTGCCTCC	11768221	11768224	TTTG	11768244	11768247	ENSE00001231333.2	6	1	1	0	0	0	0.679758	1	0.379428
C1orf167	Knockout	ENSG00000215910.7	C1orf167	ENSG00000215910.7	chr1	+	11768227	11768246	AGCATGGGGGCAGTACACAA	11768247	11768249	AGG	11768243	11768244	ENSE00001231333.2	6	0.709066	0.528063	1	0	1	9	1	0.384423	1	a4		C1orf167	ENSG00000215910.7	chr1	+	11765856	11765878	GAGCAACGAAGATTCCGGAGGAG	11765875	11765878	TTTA	11765852	11765855	ENSE00001689173.1	3	1	1	0	0	0	0.684623	1	0.149637
C1orf167	Knockout	ENSG00000215910.7	C1orf167	ENSG00000215910.7	chr1	+	11765854	11765873	TAGAGCAACGAAGATTCCGG	11765874	11765876	AGG	11765870	11765871	ENSE00001689173.1	3	0.679916	0.576606	1	0	0	2	1	0.148501	1	a5		C1orf167	ENSG00000215910.7	chr1	+	11771523	11771545	GTCCAGGAAGTCTGAGGGAGGAG	11771542	11771545	TTTA	11771519	11771522	ENSE00003461086.1	7	1	1	0	0	0	0.828942	1	0.405995
MTHFR	Knockout	ENSG00000177000.13	MTHFR	ENSG00000177000.13	chr1	+	11801291	11801310	GGTGCTGGCGATCATCATGG	11801311	11801313	AGG	11801307	11801308	ENSE00001225848.1	3	0.736717	0.308693	1	0	0	17	1	0.214559	1	a2		MTHFR	ENSG00000177000.13	chr1	-	11800216	11800238	GTGACTACTTTGACATCTGTGTG	11800216	11800219	TTTG	11800239	11800242	ENSE00001225838.1	4	1	1	0	0	0	0.656592	1	0.335728
MTHFR	Knockout	ENSG00000177000.13	MTHFR	ENSG00000177000.13	chr1	+	11801270	11801289	CAGGCCACAGTAGTTCACGG	11801290	11801292	CGG	11801286	11801287	ENSE00001225848.1	3	0.789077	0.377732	1	0	0	13	1	0.224617	1	a1		MTHFR	ENSG00000177000.13	chr1	-	11796245	11796267	TGAAGGCATGCACCGACATGGGC	11796245	11796248	TTTG	11796268	11796271	ENSE00001225832.1	5	1	1	0	0	0	0.392239	1	0.411877
MTHFR	Knockout	ENSG00000177000.13	MTHFR	ENSG00000177000.13	chr1	-	11800218	11800237	TGACTACTTTGACATCTGTG	11800215	11800217	TGG	11800220	11800221	ENSE00001225838.1	4	0.701183	0.336946	1	0	0	9	1	0.333812	1	a3		MTHFR	ENSG00000177000.13	chr1	-	11796341	11796363	AGGCTGACCTGAAGCACTTGAAG	11796341	11796344	TTTG	11796364	11796367	ENSE00001225832.1	5	1	1	0	0	0	0.529762	1	0.3659
MTHFR	Knockout	ENSG00000177000.13	MTHFR	ENSG00000177000.13	chr1	-	11800305	11800324	AGACCCAATAGGTGACCAGT	11800302	11800304	GGG	11800307	11800308	ENSE00001225838.1	4	0.690137	0.466862	1	0	0	6	1	0.292146	1	a4		MTHFR	ENSG00000177000.13	chr1	-	11796269	11796291	AGGCTGACACATTCTTCCGCTTT	11796269	11796272	TTTG	11796292	11796295	ENSE00001225832.1	5	1	1	0	0	0	0.628435	1	0.400383
CLCN6	Knockout	ENSG00000011021.23	CLCN6	ENSG00000011021.23	chr1	+	11824503	11824522	GAAGGCCCCATGATCCACAG	11824523	11824525	TGG	11824519	11824520	ENSE00003542357.1	7	0.757546	0.29041	1	0	1	13	1	0.23552	1	a1		CLCN6	ENSG00000011021.23	chr1	-	11828584	11828606	GGGTGCACGTTTCGCATACGGTA	11828584	11828587	TTTC	11828607	11828610	ENSE00001770331.1	11	1	1	0	0	0	0.722778	1	0.414653
CLCN6	Knockout	ENSG00000011021.23	CLCN6	ENSG00000011021.23	chr1	-	11822786	11822805	TCACCTCAATGAGAACAAGG	11822783	11822785	AGG	11822788	11822789	ENSE00003536687.1	5	0.753118	0.196368	1	0	1	12	1	0.168776	1	a2		CLCN6	ENSG00000011021.23	chr1	-	11826197	11826219	CATACCTGTCGCTTCGGAAATAG	11826197	11826200	TTTC	11826220	11826223	ENSE00003580593.1	8	1	1	0	0	0	0.723834	1	0.264672
CLCN6	Knockout	ENSG00000011021.23	CLCN6	ENSG00000011021.23	chr1	-	11829231	11829250	GGCCACAAACACCACCACGG	11829228	11829230	TGG	11829233	11829234	ENSE00003752804.1	12	0.750978	0.288857	1	0	0	11	1	0.444572	1	a3		CLCN6	ENSG00000011021.23	chr1	-	11827217	11827239	ACTGAAGGTCCTCCTCACCACTT	11827217	11827220	TTTC	11827240	11827243	ENSE00003589187.1	9	1	1	0	0	0	0.750163	1	0.320675
CLCN6	Knockout	ENSG00000011021.23	CLCN6	ENSG00000011021.23	chr1	-	11829252	11829271	GCATTCTCCTAACACCATCG	11829249	11829251	AGG	11829254	11829255	ENSE00003752804.1	12	0.736532	0.55158	1	0	0	7	1	0.452628	1	a5		CLCN6	ENSG00000011021.23	chr1	+	11826160	11826182	AGAGCATCTCCTTACGGAAGATC	11826179	11826182	TTTC	11826156	11826159	ENSE00003580593.1	8	1	1	0	0	0	0.89328	1	0.257768
NPPA	Knockout	ENSG00000175206.10	NPPA	ENSG00000175206.10	chr1	-	11847352	11847371	TGAGCCGAATGAAGAAGCGG	11847349	11847351	GGG	11847354	11847355	ENSE00003693621.1	2	0.671346	0.386235	1	0	1	7	1	0.459161	1	a1		NPPA	ENSG00000175206.10	chr1	-	11847620	11847642	CTGGCATTCCAGCTCCTAGGTCA	11847620	11847623	TTTA	11847643	11847646			1	1	0	0	0	0.399646	1	0.14128
NPPA	Knockout	ENSG00000175206.10	NPPA	ENSG00000175206.10	chr1	+	11847606	11847625	GATTAGCTCTGGTCTGACCT	11847626	11847628	AGG	11847622	11847623			0.667765	0.385864	1	0	0	9	1	0.136865	1	a2		NPPA	ENSG00000175206.10	chr1	+	11847232	11847254	GGAGGGCAGATCGATCAGAGGAG	11847251	11847254	TTTA	11847228	11847231	ENSE00003693621.1	2	1	1	0	0	0	0.840217	1	0.686534
NPPA	Knockout	ENSG00000175206.10	NPPA	ENSG00000175206.10	chr1	-	11847560	11847579	GACCTGATGGATTTCAAGGT	11847557	11847559	AGG	11847562	11847563			0.610373	0.43535	1	0	0	15	1	0.269316	1	a5		NPPA	ENSG00000175206.10	chr1	-	11847411	11847433	CTGGACCATTTGGAAGAAAAGAT	11847411	11847414	TTTG	11847434	11847437	ENSE00003693621.1	2	1	1	0	0	0	0.26715	1	0.333333
NPPA	Knockout	ENSG00000175206.10	NPPA	ENSG00000175206.10	chr1	+	11847583	11847602	GTTGGACACGGCATTGTACA	11847603	11847605	TGG	11847599	11847600			0.577112	0.304528	1	0	1	4	1	0.187638	1	a9		NPPA	ENSG00000175206.10	chr1	-	11847381	11847403	GAAGATGAGGTCGTGCCCCCACA	11847381	11847384	TTTA	11847404	11847407	ENSE00003693621.1	2	1	1	0	0	0	0.524022	1	0.399558
NPPB	Knockout	ENSG00000120937.9	NPPB	ENSG00000120937.9	chr1	+	11858719	11858738	CCAAGTCCGAGGCTGAACCG	11858739	11858741	GGG	11858735	11858736	ENSE00001871416.2	1	0.713724	0.51822	1	0	0	7	1	0.243781	1	a1		NPPB	ENSG00000120937.9	chr1	-	11858239	11858261	GGAGGAAGATGGACCGGATCAGC	11858239	11858242	TTTG	11858262	11858265	ENSE00000818947.1	2	1	1	0	0	0	0.775134	1	0.900498
NPPB	Knockout	ENSG00000120937.9	NPPB	ENSG00000120937.9	chr1	-	11858427	11858446	CAAACTGTCGGAGCTGCAGG	11858424	11858426	TGG	11858429	11858430	ENSE00000818947.1	2	0.565633	0.323375	1	0	0	8	1	0.427861	1	a5		NPPB	ENSG00000120937.9	chr1	-	11858748	11858770	CTGGGAGGTCGTTCCCACCCGCT	11858748	11858751	TTTC	11858771	11858774	ENSE00001871416.2	1	1	1	0	0	0	0.217998	1	0.211443
NPPB	Knockout	ENSG00000120937.9	NPPB	ENSG00000120937.9	chr1	-	11858766	11858785	TTGCATCTGGCTTTCCTGGG	11858763	11858765	AGG	11858768	11858769	ENSE00001871416.2	1	0.537238	0.247026	1	0	1	16	1	0.161692	1	a7		NPPB	ENSG00000120937.9	chr1	-	11858429	11858451	CAGGGCAAACTGTCGGAGCTGCA	11858429	11858432	TTTG	11858452	11858455	ENSE00000818947.1	2	1	1	0	0	0	0.355051	1	0.427861
NPPB	Knockout	ENSG00000120937.9	NPPB	ENSG00000120937.9	chr1	+	11858749	11858768	GCGGGTGGGAACGACCTCCC	11858769	11858771	AGG	11858765	11858766	ENSE00001871416.2	1	0.550891	0.483184	1	0	0	9	1	0.169154	1	a6		NPPB	ENSG00000120937.9	chr1	+	11858330	11858352	CGGTGCCCACGGATGCCCTCGGT	11858349	11858352	TTTG	11858326	11858329	ENSE00000818947.1	2	1	1	0	0	0	0.175316	1	0.626866
KIAA2013	Knockout	ENSG00000116685.16	KIAA2013	ENSG00000116685.16	chr1	-	11925595	11925614	CAACAACCCCACGGAGCGCG	11925592	11925594	TGG	11925597	11925598	ENSE00001470962.2	1	0.565103	0.523598	1	0	0	4	1	0.31746	1	a1		KIAA2013	ENSG00000116685.16	chr1	-	11923125	11923147	GGGGGCTGCAGTTCACAGAGAAC	11923125	11923128	TTTG	11923148	11923151	ENSE00001323263.1	2	1	1	0	0	0	0.828138	1	0.692956
KIAA2013	Knockout	ENSG00000116685.16	KIAA2013	ENSG00000116685.16	chr1	+	11925337	11925356	TGAGCACCTGGGGGTTAATG	11925357	11925359	GGG	11925353	11925354	ENSE00001470962.2	1	0.476839	0.266611	1	0	1	12	1	0.438492	1	a3		KIAA2013	ENSG00000116685.16	chr1	-	11923479	11923501	ATGGTGTTGCAGGAGTGGAAATG	11923479	11923482	TTTC	11923502	11923505	ENSE00001323263.1	2	1	1	0	0	0	0.487256	1	0.517361
KIAA2013	Knockout	ENSG00000116685.16	KIAA2013	ENSG00000116685.16	chr1	+	11925991	11926010	CCACCTCACCGCGCTCCCGC	11926011	11926013	AGG	11926007	11926008	ENSE00001470962.2	1	0.483625	0.282083	1	0	2	15	1	0.114087	1	a2		KIAA2013	ENSG00000116685.16	chr1	+	11922615	11922637	GACCAGATGGCGGCTTCCTACCT	11922634	11922637	TTTC	11922611	11922614	ENSE00001323263.1	2	1	1	0	0	0	0.238418	0.5	0.936508
KIAA2013	Knockout	ENSG00000116685.16	KIAA2013	ENSG00000116685.16	chr1	+	11926057	11926076	CGGCGGCGCCCGGCTCACCG	11926077	11926079	CGG	11926073	11926074	ENSE00001470962.2	1	0.409212	0.333694	1	0	1	21	1	0.0813492	2	a8		KIAA2013	ENSG00000116685.16	chr1	-	11920322	11920344	TGAATTGAACAGGAAGATCCCAG	11920322	11920325	TTTG	11920345	11920348	ENSE00001470961.3	3	1	1	0	0	0	0.267198	0.5	0.99752
PLOD1	Knockout	ENSG00000083444.17	PLOD1	ENSG00000083444.17	chr1	+	11950359	11950378	ATGACGTGCTGTTTGCATCG	11950379	11950381	GGG	11950375	11950376	ENSE00003527107.1	4	0.675303	0.544982	1	0	0	3	1	0.14718	1	a3		PLOD1	ENSG00000083444.17	chr1	-	11957867	11957889	GAAGGTCCAGAAGCGCGGGATGT	11957867	11957870	TTTC	11957890	11957893	ENSE00003788182.1	8	1	1	0	0	0	0.684641	1	0.351674
PLOD1	Knockout	ENSG00000083444.17	PLOD1	ENSG00000083444.17	chr1	+	11950465	11950484	GCTGGAGACCAAGTATCCGG	11950485	11950487	TGG	11950481	11950482	ENSE00003527107.1	4	0.697073	0.912031	1	0	0	2	1	0.195782	1	a1		PLOD1	ENSG00000083444.17	chr1	-	11958594	11958616	TGGGGGTAGTGGAGCCGCAGGAG	11958594	11958597	TTTC	11958617	11958620	ENSE00001769527.1	9	1	1	0	0	0	0.468864	1	0.422742
PLOD1	Knockout	ENSG00000083444.17	PLOD1	ENSG00000083444.17	chr1	+	11952647	11952666	TCAGCAAACTGGTGGCCGAG	11952667	11952669	TGG	11952663	11952664	ENSE00003543011.1	5	0.684904	0.364974	1	0	0	12	1	0.232462	1	a2		PLOD1	ENSG00000083444.17	chr1	+	11956907	11956929	TGACCCCCAGATGAGGTCGTGCT	11956926	11956929	TTTC	11956903	11956906	ENSE00003526105.1	7	1	1	0	0	0	0.545845	1	0.299404
PLOD1	Knockout	ENSG00000083444.17	PLOD1	ENSG00000083444.17	chr1	+	11957922	11957941	GCGCAGCCTCAAGGGCATTG	11957942	11957944	GGG	11957938	11957939	ENSE00003788182.1	8	0.672613	0.269194	1	0	0	16	1	0.384227	1	a5		PLOD1	ENSG00000083444.17	chr1	+	11952705	11952727	CACCAAGATCTTCTTGGACCCGG	11952724	11952727	TTTA	11952701	11952704	ENSE00003543011.1	5	1	1	0	0	0	0.679051	1	0.260431
MFN2	Knockout	ENSG00000116688.18	MFN2	ENSG00000116688.18	chr1	+	12001421	12001440	GCGTTGTACCAGCTTCCTGG	12001441	12001443	TGG	12001437	12001438	ENSE00001684279.1	9	0.721371	0.532441	1	0	0	3	1	0.375605	1	a2		MFN2	ENSG00000116688.18	chr1	-	11999008	11999030	GCCGGGAGAGACGCTCACTCACC	11999008	11999011	TTTG	11999031	11999034	ENSE00001698937.1	8	1	1	0	0	0	0.736732	1	0.321004
MFN2	Knockout	ENSG00000116688.18	MFN2	ENSG00000116688.18	chr1	-	11999056	11999075	CTGAGGCAGATGCATCCCAG	11999053	11999055	CGG	11999058	11999059	ENSE00001698937.1	8	0.719603	0.164303	1	0	0	39	1	0.343021	1	a3		MFN2	ENSG00000116688.18	chr1	+	11998769	11998791	GCCCTGGTATTGATGTCACCACA	11998788	11998791	TTTA	11998765	11998768	ENSE00001719147.1	7	1	1	0	0	0	0.851588	1	0.272127
MFN2	Knockout	ENSG00000116688.18	MFN2	ENSG00000116688.18	chr1	+	11992628	11992647	CAAAGTGAGAGGCATCAGTG	11992648	11992650	AGG	11992644	11992645	ENSE00002228720.1	4	0.784713	0.252619	1	0	0	24	1	0.116689	1	a1		MFN2	ENSG00000116688.18	chr1	+	12001393	12001415	GGCTCCAGGTGCGGCGGCAGCAC	12001412	12001415	TTTG	12001389	12001392	ENSE00001684279.1	9	1	1	0	0	0	0.616556	1	0.364597
MFN2	Knockout	ENSG00000116688.18	MFN2	ENSG00000116688.18	chr1	-	11998865	11998884	AGTTACCGTCTGCATCAGGG	11998862	11998864	TGG	11998867	11998868	ENSE00001719147.1	7	0.711964	1	1	0	0	0	1	0.306913	1	a4		MFN2	ENSG00000116688.18	chr1	-	11996178	11996200	TCCCAGAGCATGGCATTGATCAC	11996178	11996181	TTTG	11996201	11996204	ENSE00001770250.1	5	1	1	0	0	0	0.65488	1	0.147072
MIIP	Knockout	ENSG00000116691.11	MIIP	ENSG00000116691.11	chr1	-	12022232	12022251	CCGATCTGGCCACATCACGG	12022229	12022231	AGG	12022234	12022235	ENSE00003517689.1	3	0.759368	0.464576	1	0	1	8	1	0.218213	1	a1		MIIP	ENSG00000116691.11	chr1	-	12030061	12030083	GCCGGTGGATGTGGTACCGGTGC	12030061	12030064	TTTC	12030084	12030087	ENSE00003579615.1	8	1	1	0	0	0	0.217014	1	0.755155
MIIP	Knockout	ENSG00000116691.11	MIIP	ENSG00000116691.11	chr1	-	12022405	12022424	TTGAGCCAGGATGGACCTCG	12022402	12022404	GGG	12022407	12022408	ENSE00003517689.1	3	0.677457	0.508767	1	0	0	9	1	0.366838	1	a2		MIIP	ENSG00000116691.11	chr1	-	12029081	12029103	CCGAAACTCCTGCAGCTTGGAGA	12029081	12029084	TTTC	12029104	12029107	ENSE00003513763.1	5	1	1	0	0	0	0.248655	1	0.512027
MIIP	Knockout	ENSG00000116691.11	MIIP	ENSG00000116691.11	chr1	-	12022208	12022227	CCCCTCGACAGGCATCTGGT	12022205	12022207	GGG	12022210	12022211	ENSE00003517689.1	3	0.617015	0.650868	1	0	0	4	1	0.197595	1	a6		MIIP	ENSG00000116691.11	chr1	+	12029023	12029045	CCCACACCAGGGTCTCTGGACAC	12029042	12029045	TTTG	12029019	12029022	ENSE00003513763.1	5	1	1	0	0	0	0.475437	1	0.478522
MIIP	Knockout	ENSG00000116691.11	MIIP	ENSG00000116691.11	chr1	+	12022164	12022183	TTGAGCACCTCCTGCCCACG	12022184	12022186	GGG	12022180	12022181	ENSE00003517689.1	3	0.645698	0.262126	1	0	2	18	1	0.171821	1	a4		MIIP	ENSG00000116691.11	chr1	+	12030096	12030118	ACGCCTCTGACACACTGGCCCTG	12030115	12030118	TTTG	12030092	12030095	ENSE00003579615.1	8	1	1	0	0	0	0.542598	1	0.801546
TNFRSF8	Knockout	ENSG00000120949.15	TNFRSF8	ENSG00000120949.15	chr1	+	12115566	12115585	GTGTCCCTTAGATGACCTTG	12115586	12115588	TGG	12115582	12115583	ENSE00003561792.1	8	0.695639	0.561284	1	0	1	4	0.666667	0.447619	3	a1		TNFRSF8	ENSG00000120949.15	chr1	-	12110123	12110145	GAAGCAGCTTCCTGGGCGAGGCG	12110123	12110126	TTTA	12110146	12110149	ENSE00003563250.1	6	1	1	0	0	0	0.417887	0.666667	0.333333
TNFRSF8	Knockout	ENSG00000120949.15	TNFRSF8	ENSG00000120949.15	chr1	+	12109624	12109643	TGCCAGCCCAGAGAACTGCA	12109644	12109646	AGG	12109640	12109641	ENSE00003645768.1	5	0.688634	0.196371	1	0	0	19	0.666667	0.277871	3	a3		TNFRSF8	ENSG00000120949.15	chr1	+	12111893	12111915	CCCAGGTCTGTCCCCAACACAGC	12111912	12111915	TTTC	12111889	12111892	ENSE00003502329.1	7	0.92631	1	0	0	1	0.597317	0.666667	0.387115
TNFRSF8	Knockout	ENSG00000120949.15	TNFRSF8	ENSG00000120949.15	chr1	-	12115726	12115745	GGTGGGAACTGCTTACCCTG	12115723	12115725	GGG	12115728	12115729	ENSE00003561792.1	8	0.680377	0.218245	1	0	2	15	0.666667	0.529412	3	a4		TNFRSF8	ENSG00000120949.15	chr1	+	12123311	12123333	AGGCGCCACCCCTGGGGACCCAG	12123330	12123333	TTTG	12123307	12123310	ENSE00003490379.1	9	1	1	0	0	0	0.786728	0.666667	0.556303
TNFRSF8	Knockout	ENSG00000120949.15	TNFRSF8	ENSG00000120949.15	chr1	+	12110137	12110156	AGCTGCTTCTAAACTGACGA	12110157	12110159	GGG	12110153	12110154	ENSE00003563250.1	6	0.693129	0.336497	1	0	0	17	0.666667	0.35014	3	a2		TNFRSF8	ENSG00000120949.15	chr1	+	12142279	12142301	CCTTGCAGAGAAAATCTACATCA	12142298	12142301	TTTG	12142275	12142278	ENSE00003597469.1	15	0.923995	1	0	0	1	0.237819	1	0.871148
TNFRSF1B	Knockout	ENSG00000028137.19	TNFRSF1B	ENSG00000028137.19	chr1	+	12190970	12190989	AGTCTTCTGTACCAAGACCT	12190990	12190992	CGG	12190986	12190987	ENSE00003511838.1	3	0.691684	0.419127	1	0	0	8	1	0.149533	1	a2		TNFRSF1B	ENSG00000028137.19	chr1	-	12188859	12188881	CTGCAGCACATCTGAGCTGTCTG	12188859	12188862	TTTG	12188882	12188885	ENSE00001043020.1	2	1	1	0	0	0	0.44586	1	0.102085
TNFRSF1B	Knockout	ENSG00000028137.19	TNFRSF1B	ENSG00000028137.19	chr1	+	12190994	12191013	CACCGTGTGTGACTCCTGTG	12191014	12191016	AGG	12191010	12191011	ENSE00003511838.1	3	0.708653	0.518653	1	0	0	4	1	0.166786	1	a1		TNFRSF1B	ENSG00000028137.19	chr1	+	12188806	12188828	CACCCTACGCCCCGGAGCCCGGG	12188825	12188828	TTTA	12188802	12188805	ENSE00001043020.1	2	1	1	0	0	0	0.30203	1	0.077642
TNFRSF1B	Knockout	ENSG00000028137.19	TNFRSF1B	ENSG00000028137.19	chr1	+	12188873	12188892	GTGCTGCAGCAAATGCTCGC	12188893	12188895	CGG	12188889	12188890	ENSE00001043020.1	2	0.530758	0.850455	1	0	1	3	1	0.123652	1	a5		TNFRSF1B	ENSG00000028137.19	chr1	+	12190952	12190974	CTCAGGCCAACATGCAAAAGTCT	12190971	12190974	TTTC	12190948	12190951	ENSE00003511838.1	3	1	1	0	0	0	0.611092	1	0.138749
TNFRSF1B	Knockout	ENSG00000028137.19	TNFRSF1B	ENSG00000028137.19	chr1	-	12188840	12188859	GGTCATAGTATTCTCTGAGC	12188837	12188839	CGG	12188842	12188843	ENSE00001043020.1	2	0.620909	0.351011	1	0	0	10	1	0.0898634	2	a8		TNFRSF1B	ENSG00000028137.19	chr1	-	12191078	12191100	TCTGAACCTACTCACCAGAGCTA	12191078	12191081	TTTC	12191101	12191104	ENSE00003511838.1	3	0.848069	1	0	0	1	0.766545	1	0.215672
VPS13D	Knockout	ENSG00000048707.15	VPS13D	ENSG00000048707.15	chr1	-	12293589	12293608	AGTATGCACATACTGCACAG	12293586	12293588	AGG	12293591	12293592	ENSE00000748232.1	24	0.852161	0.289069	1	0	0	9	0.666667	0.449711	3	a1		VPS13D	ENSG00000048707.15	chr1	+	12283603	12283625	GAATCGGCTCCACTGCAGACAAC	12283622	12283625	TTTG	12283599	12283602	ENSE00000747987.1	21	1	1	0	0	0	0.904336	0.666667	0.419325
VPS13D	Knockout	ENSG00000048707.15	VPS13D	ENSG00000048707.15	chr1	+	12257052	12257071	CCGAAGGTGGAAACCCAAGG	12257072	12257074	TGG	12257068	12257069	ENSE00003743286.1	9	0.816072	0.357712	1	0	0	9	0.666667	0.0700395	3	a2		VPS13D	ENSG00000048707.15	chr1	-	12277168	12277190	GTGCCACCTATACTTGCAGTTGC	12277168	12277171	TTTG	12277191	12277194	ENSE00003754641.1	19	1	1	0	0	0	0.904915	0.666667	0.271954
VPS13D	Knockout	ENSG00000048707.15	VPS13D	ENSG00000048707.15	chr1	+	12318260	12318279	AGAGTGGAGTAGTTACCAAG	12318280	12318282	CGG	12318276	12318277	ENSE00003657845.1	31	0.797518	0.302636	1	0	1	12	0.666667	0.558569	3	a3		VPS13D	ENSG00000048707.15	chr1	-	12333351	12333373	TACTCACCAATTAGCACAGAAGT	12333351	12333354	TTTC	12333374	12333377	ENSE00003596742.1	38	1	1	0	0	0	0.919037	0.666667	0.639091
VPS13D	Knockout	ENSG00000048707.15	VPS13D	ENSG00000048707.15	chr1	-	12319566	12319585	GGGCTTATAGGTGAGCACTG	12319563	12319565	TGG	12319568	12319569	ENSE00003545189.1	32	0.783807	0.372236	1	0	0	9	0.666667	0.568672	3	a4		VPS13D	ENSG00000048707.15	chr1	+	12304657	12304679	TGCCCAGTACCTCCACCAAGCAG	12304676	12304679	TTTG	12304653	12304656	ENSE00003631914.1	26	1	1	0	0	0	0.932514	0.666667	0.485187
DHRS3	Knockout	ENSG00000162496.9	DHRS3	ENSG00000162496.9	chr1	-	12617215	12617234	GAGAACGTCCTCATCACCGG	12617212	12617214	CGG	12617217	12617218	ENSE00003733466.2	1	0.724213	0.868918	1	0	0	2	1	0.144592	1	a1		DHRS3	ENSG00000162496.9	chr1	+	12578844	12578866	GATGTGCAGTAGTCGATGGCACC	12578863	12578866	TTTG	12578840	12578843	ENSE00003791105.1	4	1	1	0	0	0	0.825013	1	0.609272
DHRS3	Knockout	ENSG00000162496.9	DHRS3	ENSG00000162496.9	chr1	+	12579287	12579306	CCTTACCCAGAACTGGCCCA	12579307	12579309	GGG	12579303	12579304	ENSE00001065784.1	3	0.690256	0.226662	1	0	1	19	1	0.494481	1	a3		DHRS3	ENSG00000162496.9	chr1	+	12580644	12580666	TCAGTCCGGCCCCAGAGAACAAT	12580663	12580666	TTTC	12580640	12580643	ENSE00003588756.1	2	1	1	0	0	0	0.527554	1	0.218543
DHRS3	Knockout	ENSG00000162496.9	DHRS3	ENSG00000162496.9	chr1	+	12579359	12579378	GCTCTTCCCATGGACCACGG	12579379	12579381	CGG	12579375	12579376	ENSE00001065784.1	3	0.7125	0.260197	1	0	0	12	1	0.415011	1	a2		DHRS3	ENSG00000162496.9	chr1	+	12617287	12617309	ACCACCAGATAGATCATCTGTAG	12617306	12617309	TTTC	12617283	12617286	ENSE00003733466.2	1	1	1	0	0	0	0.501545	1	0.0463576
DHRS3	Knockout	ENSG00000162496.9	DHRS3	ENSG00000162496.9	chr1	-	12580633	12580652	CCGGACTGAGAAATGCCTGA	12580630	12580632	AGG	12580635	12580636	ENSE00003588756.1	2	0.669477	0.414355	1	0	0	8	1	0.249448	1	a4		DHRS3	ENSG00000162496.9	chr1	+	12617159	12617181	TGGCGCCGCGCTCCGCGAACTCG	12617178	12617181	TTTC	12617155	12617158	ENSE00003733466.2	1	1	1	0	0	0	0.321077	1	0.187638
AADACL4	Knockout	ENSG00000204518.3	AADACL4	ENSG00000204518.3	chr1	-	12651288	12651307	TAGAAGATGATGCCTCGCCG	12651285	12651287	GGG	12651290	12651291	ENSE00001387205.1	2	0.706653	0.795402	1	0	0	2	1	0.275184	1	a1		AADACL4	ENSG00000204518.3	chr1	-	12651138	12651160	GGCATGGAGCAAATTCCCAGCTT	12651138	12651141	TTTG	12651161	12651164	ENSE00001387205.1	2	1	1	0	0	0	0.759598	1	0.150696
AADACL4	Knockout	ENSG00000204518.3	AADACL4	ENSG00000204518.3	chr1	-	12666020	12666039	GGCCTTCAGGAAGTGAATGG	12666017	12666019	AGG	12666022	12666023	ENSE00001368020.3	4	0.690604	0.196054	1	0	2	28	1	0.418509	1	a2		AADACL4	ENSG00000204518.3	chr1	+	12651238	12651260	GGACGATACCCGTGAGGCTGTTC	12651257	12651260	TTTG	12651234	12651237	ENSE00001387205.1	2	1	1	0	0	0	0.832997	1	0.248157
AADACL4	Knockout	ENSG00000204518.3	AADACL4	ENSG00000204518.3	chr1	+	12666073	12666092	GTGGTCTGTGGAGAAAGCGT	12666093	12666095	CGG	12666089	12666090	ENSE00001368020.3	4	0.679762	0.430704	1	0	0	6	1	0.473382	1	a3		AADACL4	ENSG00000204518.3	chr1	+	12651110	12651132	TTACCTCCAACAGGGGAATATAT	12651129	12651132	TTTG	12651106	12651109	ENSE00001387205.1	2	1	1	0	0	0	0.836041	1	0.143325
AADACL4	Knockout	ENSG00000204518.3	AADACL4	ENSG00000204518.3	chr1	-	12644705	12644724	GTAAACTCACCAAAGTGACC	12644702	12644704	AGG	12644707	12644708	ENSE00001469777.2	1	0.662007	0.366996	1	0	0	10	1	0.131859	1	a7		AADACL4	ENSG00000204518.3	chr1	+	12665960	12665982	GGTACCGCAAGCTTCCTGACCAC	12665979	12665982	TTTA	12665956	12665959	ENSE00001368020.3	4	1	1	0	0	0	0.836305	1	0.383292
AADACL3	Knockout	ENSG00000188984.12	AADACL3	ENSG00000188984.12	chr1	-	12725371	12725390	AAGTTGTTGACAAACCACTG	12725368	12725370	CGG	12725373	12725374	ENSE00001844449.3	4	0.852948	0.412531	1	0	1	10	1	0.492219	1	a1		AADACL3	ENSG00000188984.12	chr1	-	12719525	12719547	GCGGAGGCAGATCTTGCATGAAA	12719525	12719528	TTTA	12719548	12719551	ENSE00003769787.1	2	1	1	0	0	0	0.866381	1	0.179361
AADACL3	Knockout	ENSG00000188984.12	AADACL3	ENSG00000188984.12	chr1	+	12719646	12719665	GGCATCGTGTACTACCACGG	12719666	12719668	TGG	12719662	12719663	ENSE00003769787.1	2	0.717677	0.558885	1	0	0	3	1	0.291564	1	a4		AADACL3	ENSG00000188984.12	chr1	+	12725221	12725243	GTTACCGCAAGTTACCTAAGCAT	12725240	12725243	TTTA	12725217	12725220	ENSE00001844449.3	4	1	1	0	0	0	0.866799	1	0.383292
AADACL3	Knockout	ENSG00000188984.12	AADACL3	ENSG00000188984.12	chr1	-	12719585	12719604	TCACAGGGATTGTCCCAAAG	12719582	12719584	CGG	12719587	12719588	ENSE00003769787.1	2	0.727192	0.248767	1	0	0	11	1	0.230139	1	a3		AADACL3	ENSG00000188984.12	chr1	+	12725355	12725377	GGAGGGGCAATAGCCGCAGTGGT	12725374	12725377	TTTC	12725351	12725354	ENSE00001844449.3	4	1	1	0	0	0	0.853947	1	0.493038
AADACL3	Knockout	ENSG00000188984.12	AADACL3	ENSG00000188984.12	chr1	-	12719561	12719580	AATCCGTGACCACAACATCG	12719558	12719560	GGG	12719563	12719564	ENSE00003769787.1	2	0.789003	0.886076	1	0	0	1	1	0.210483	1	a2		AADACL3	ENSG00000188984.12	chr1	+	12725251	12725273	CAGTGCCAGTAAGAGACTGCTTG	12725270	12725273	TTTC	12725247	12725250	ENSE00001844449.3	4	1	1	0	0	0	0.84289	1	0.407862
C1orf158	Knockout	ENSG00000157330.10	C1orf158	ENSG00000157330.10	chr1	+	12755770	12755789	GACCAGACCAGATCTCCAGG	12755790	12755792	TGG	12755786	12755787			0.795597	0.234646	1	0	0	14	1	0.340206	1	a1		C1orf158	ENSG00000157330.10	chr1	-	12746493	12746515	CAGTGAGCACTTTCGTTGAATAC	12746493	12746496	TTTC	12746516	12746519	ENSE00001843386.1	1	1	1	0	0	0	0.780419	1	0.108247
C1orf158	Knockout	ENSG00000157330.10	C1orf158	ENSG00000157330.10	chr1	+	12759324	12759343	ACACCTGATCACCCACCACC	12759344	12759346	AGG	12759340	12759341	ENSE00001065752.1	2	0.611472	0.225243	1	0	1	18	1	0.439863	1	a3		C1orf158	ENSG00000157330.10	chr1	-	12755717	12755739	TGTAAATGGATTGGGGTGTCTTG	12755717	12755720	TTTC	12755740	12755743			1	1	0	0	0	0.712501	1	0.221649
C1orf158	Knockout	ENSG00000157330.10	C1orf158	ENSG00000157330.10	chr1	-	12759355	12759374	GTGCTGATCAGGTAGCGATG	12759352	12759354	TGG	12759357	12759358	ENSE00001065752.1	2	0.662345	0.740067	1	0	0	7	1	0.469072	1	a2		C1orf158	ENSG00000157330.10	chr1	-	12755781	12755803	CTCTTCCCATACCACCTGGAGAT	12755781	12755784	TTTC	12755804	12755807			1	1	0	0	0	0.209622	1	0.331615
C1orf158	Knockout	ENSG00000157330.10	C1orf158	ENSG00000157330.10	chr1	+	12746505	12746524	AGTGCTCACTGGAAATTGGA	12746525	12746527	TGG	12746521	12746522	ENSE00001843386.1	1	0.585855	0.276828	1	0	0	13	1	0.156357	1	a5		C1orf158	ENSG00000157330.10	chr1	+	12760762	12760784	TCTTGCAGCTCCCCCTACAAACT	12760781	12760784	TTTC	12760758	12760761	ENSE00001469729.3	3	1	1	0	0	0	0.38995	1	0.713058
PRAMEF12	Knockout	ENSG00000116726.5	PRAMEF12	ENSG00000116726.5	chr1	-	12775073	12775092	TAGATTACATGACTTCATCA	12775070	12775072	GGG	12775075	12775076	ENSE00001469725.4	1	0.685317	0.181821	1	0	1	28	1	0.143547	1	a1		PRAMEF12	ENSG00000116726.5	chr1	+	12775711	12775733	CTTCAAGAATGGGACGCTGGATG	12775730	12775733	TTTG	12775707	12775710	ENSE00001726997.1	2	1	1	0	0	0	0.186716	1	0.327812
PRAMEF12	Knockout	ENSG00000116726.5	PRAMEF12	ENSG00000116726.5	chr1	+	12775819	12775838	AGCCATCCACAGGATCATAG	12775839	12775841	AGG	12775835	12775836	ENSE00001726997.1	2	0.670856	0.388836	1	0	0	11	1	0.400276	1	a2		PRAMEF12	ENSG00000116726.5	chr1	+	12774977	12774999	CCCCACTGTTCATGGAGGCCTTT	12774996	12774999	TTTC	12774973	12774976	ENSE00001469725.4	1	0.728571	1	0	1	0	0.700687	1	0.0890269
PRAMEF12	Knockout	ENSG00000116726.5	PRAMEF12	ENSG00000116726.5	chr1	-	12775894	12775913	TAAGAATGGACAGCTCCCAC	12775891	12775893	GGG	12775896	12775897	ENSE00001726997.1	2	0.631799	0.292618	1	0	1	13	1	0.442374	1	a3		PRAMEF12	ENSG00000116726.5	chr1	+	12775103	12775125	GAGCTGTGCTGGAGGGGCTTGAT	12775122	12775125	TTTC	12775099	12775102	ENSE00001469725.4	1	0.877127	1	0	0	1	0.520004	1	0.175983
PRAMEF12	Knockout	ENSG00000116726.5	PRAMEF12	ENSG00000116726.5	chr1	-	12775689	12775708	AAGGTCTAGGATCACCATCA	12775686	12775688	AGG	12775691	12775692	ENSE00001726997.1	2	0.619046	0.484607	1	0	0	9	1	0.300897	1	a5		PRAMEF12	ENSG00000116726.5	chr1	+	12775001	12775023	CCAGGAGATGCTGCGAGACCCTG	12775020	12775023	TTTA	12774997	12775000	ENSE00001469725.4	1	1	1	0	0	0	0.741257	1	0.10559
PRAMEF11	Knockout	ENSG00000239810.3	PRAMEF11	ENSG00000239810.3	chr1	+	12825105	12825124	TCAGCACCATAACTTTCCTG	12825125	12825127	CGG	12825121	12825122	ENSE00003734759.1	4	0.702713	0.239664	1	0	6	22	1	0.876569	5	a1		INT	INT	chr21	+	17222752	17222774	TAGTCCCAATGTTATGACACATT	INT	INT	INT	INT	INT	INT	INT	INT	INT	INT	INT	INT	INT	INT	INT
PRAMEF11	Knockout	ENSG00000239810.3	PRAMEF11	ENSG00000239810.3	chr1	+	12825107	12825126	AGCACCATAACTTTCCTGCG	12825127	12825129	GGG	12825123	12825124	ENSE00003734759.1	4	0.694923	0.324756	1	0	2	6	1	0.875174	5	a2		INT	INT	chrY	-	14929254	14929276	TGTAATTAGATGAGTAGACATTA	INT	INT	INT	INT	INT	INT	INT	INT	INT	INT	INT	INT	INT	INT	INT
PRAMEF11	Knockout	ENSG00000239810.3	PRAMEF11	ENSG00000239810.3	chr1	+	12825106	12825125	CAGCACCATAACTTTCCTGC	12825126	12825128	GGG	12825122	12825123	ENSE00003734759.1	4	0.505962	0.515239	1	0	2	11	1	0.875872	5	a3		INT	INT	chrX	-	28339811	28339833	TTCAGACAAAATCGTCTTACTTT	INT	INT	INT	INT	INT	INT	INT	INT	INT	INT	INT	INT	INT	INT	INT
PRAMEF11	Knockout	ENSG00000239810.3	PRAMEF11	ENSG00000239810.3	chr1	+	12825111	12825130	CCATAACTTTCCTGCGGGGC	12825131	12825133	AGG	12825127	12825128	ENSE00003734759.1	4	0.462163	0.235754	1	0	2	7	1	0.872385	5	a4		INT	INT	chr10	+	56204522	56204544	TATAAACTACTTCAATACTGTTG	INT	INT	INT	INT	INT	INT	INT	INT	INT	INT	INT	INT	INT	INT	INT
HNRNPCL1	Knockout	ENSG00000179172.10	HNRNPCL1	ENSG00000179172.10	chr1	+	12847844	12847863	GATAGACGTTGACGTTTCGA	12847864	12847866	GGG	12847860	12847861	ENSE00001665050.3	2	0.625637	0.314879	1	0	2	1	1	0.488055	1	a1		INT	INT	chr14	+	40502879	40502901	CAACCAAAACTCATCATATTTGA	INT	INT	INT	INT	INT	INT	INT	INT	INT	INT	INT	INT	INT	INT	INT
HNRNPCL1	Knockout	ENSG00000179172.10	HNRNPCL1	ENSG00000179172.10	chr1	+	12847843	12847862	TGATAGACGTTGACGTTTCG	12847863	12847865	AGG	12847859	12847860	ENSE00001665050.3	2	0.476775	0.399926	1	0	3	2	1	0.489192	1	a2		INT	INT	chr9	-	26595906	26595928	TTGCTCCACCCGGAATACTGAGT	INT	INT	INT	INT	INT	INT	INT	INT	INT	INT	INT	INT	INT	INT	INT
HNRNPCL1	Knockout	ENSG00000179172.10	HNRNPCL1	ENSG00000179172.10	chr1	-	12847844	12847863	TCGAAACGTCAACGTCTATC	12847841	12847843	AGG	12847846	12847847	ENSE00001665050.3	2	0.404445	0.571961	1	0	2	4	1	0.503982	2	a3		INT	INT	chrY	+	15688918	15688940	TTAAGACAAATATAAATAGATCA	INT	INT	INT	INT	INT	INT	INT	INT	INT	INT	INT	INT	INT	INT	INT
HNRNPCL1	Knockout	ENSG00000179172.10	HNRNPCL1	ENSG00000179172.10	chr1	-	12847491	12847510	AGATCAGGGGGATGACCAGC	12847488	12847490	TGG	12847493	12847494	ENSE00001665050.3	2	0.494162	0.219069	1	0	2	15	1	0.905575	6	a4		INT	INT	chr16	+	82334718	82334740	CAGCTTCATGTAGATCCTAAATA	INT	INT	INT	INT	INT	INT	INT	INT	INT	INT	INT	INT	INT	INT	INT
PRAMEF2	Knockout	ENSG00000120952.4	PRAMEF2	ENSG00000120952.4	chr1	+	12860034	12860053	TGGAAATTCACAACACGTGC	12860054	12860056	TGG	12860050	12860051	ENSE00001765410.1	3	0.531859	0.348921	1	0	4	8	1	0.453586	1	a1		INT	INT	chr1	+	46673904	46673926	CAGTCGCTATGTCACAGGCAAAA	INT	INT	INT	INT	INT	INT	INT	INT	INT	INT	INT	INT	INT	INT	INT
PRAMEF2	Knockout	ENSG00000120952.4	PRAMEF2	ENSG00000120952.4	chr1	-	12859241	12859260	CCTTCCAGCAATGCTTTCAA	12859238	12859240	TGG	12859243	12859244	ENSE00001790912.1	2	0.411403	0.18809	1	0	1	21	1	0.164557	1	a2		INT	INT	chr20	-	39638244	39638266	CTTACTGCTGAACGCATGAGATT	INT	INT	INT	INT	INT	INT	INT	INT	INT	INT	INT	INT	INT	INT	INT
PRAMEF2	Knockout	ENSG00000120952.4	PRAMEF2	ENSG00000120952.4	chr1	+	12860014	12860033	CATTAATAGTATTGGGGAGC	12860034	12860036	TGG	12860030	12860031	ENSE00001765410.1	3	0.411137	0.33906	1	0	0	9	1	0.439522	1	a3		INT	INT	chr21	-	17247180	17247202	TGGTGGACCCAGAAGGTTTAAGA	INT	INT	INT	INT	INT	INT	INT	INT	INT	INT	INT	INT	INT	INT	INT
PRAMEF2	Knockout	ENSG00000120952.4	PRAMEF2	ENSG00000120952.4	chr1	+	12859234	12859253	GGAGCCATTGAAAGCATTGC	12859254	12859256	TGG	12859250	12859251	ENSE00001790912.1	2	0.39509	0.222857	1	0	1	17	1	0.16948	1	a4		INT	INT	chr18	+	73006709	73006731	CAATCCTGTAGAATTGGTCCTAG	INT	INT	INT	INT	INT	INT	INT	INT	INT	INT	INT	INT	INT	INT	INT
PRAMEF4	Knockout	ENSG00000243073.4	PRAMEF4	ENSG00000243073.4	chr1	-	12883115	12883134	GGATGCACTGCTTAACCTAG	12883112	12883114	GGG	12883117	12883118	ENSE00001597342.1	2	0.624255	0.396327	1	0	5	3	1	0.193166	1	a1		INT	INT	chr19	-	8490038	8490060	AAGCAGTCCCTGCTTCTTGTCTT	INT	INT	INT	INT	INT	INT	INT	INT	INT	INT	INT	INT	INT	INT	INT
PRAMEF4	Knockout	ENSG00000243073.4	PRAMEF4	ENSG00000243073.4	chr1	-	12883104	12883123	TTAACCTAGGGGTTCGTCCC	12883101	12883103	AGG	12883106	12883107	ENSE00001597342.1	2	0.51487	0.393519	1	0	2	6	1	0.200837	1	a2		INT	INT	chr3	-	88670831	88670853	TCAAAGCATCTATTTCACTATAT	INT	INT	INT	INT	INT	INT	INT	INT	INT	INT	INT	INT	INT	INT	INT
PRAMEF4	Knockout	ENSG00000243073.4	PRAMEF4	ENSG00000243073.4	chr1	-	12883117	12883136	CTGGATGCACTGCTTAACCT	12883114	12883116	AGG	12883119	12883120	ENSE00001597342.1	2	0.509749	0.326339	1	0	4	11	1	0.191771	1	a3		INT	INT	chr16	+	79383459	79383481	TATTGGCACAATTTAAGAATGGA	INT	INT	INT	INT	INT	INT	INT	INT	INT	INT	INT	INT	INT	INT	INT
PRAMEF4	Knockout	ENSG00000243073.4	PRAMEF4	ENSG00000243073.4	chr1	-	12883116	12883135	TGGATGCACTGCTTAACCTA	12883113	12883115	GGG	12883118	12883119	ENSE00001597342.1	2	0.457221	0.547684	1	0	5	4	1	0.192469	1	a4		INT	INT	chr7	+	143180623	143180645	TAACTCATCTCTATGTCAAAAGT	INT	INT	INT	INT	INT	INT	INT	INT	INT	INT	INT	INT	INT	INT	INT
HNRNPCL2	Knockout	ENSG00000275774.3	HNRNPCL2	ENSG00000275774.3	chr1	+	13116148	13116167	CCAGGTTAATAACTGCAACC	13116168	13116170	TGG	13116164	13116165	ENSE00003737558.3	2	0.577567	0.277864	1	0	4	6	1	0.268487	1	a1		INT	INT	chr15	+	46922312	46922334	TGATAAGTAGCTTTCAGCAATGA	INT	INT	INT	INT	INT	INT	INT	INT	INT	INT	INT	INT	INT	INT	INT
HNRNPCL2	Knockout	ENSG00000275774.3	HNRNPCL2	ENSG00000275774.3	chr1	+	13115584	13115603	TATTCTTGATCAAATGAAGC	13115604	13115606	TGG	13115600	13115601	ENSE00003737558.3	2	0.450937	0.175307	1	0	1	25	1	0.910125	6	a2		INT	INT	chrY	-	14125247	14125269	TGCCACTTATTACTTACTATTTG	INT	INT	INT	INT	INT	INT	INT	INT	INT	INT	INT	INT	INT	INT	INT
PRAMEF18	Knockout	ENSG00000279804.2	PRAMEF18	ENSG00000279804.2	chr1	+	13224892	13224911	CCCTTCTTACATAAAGCATC	13224912	13224914	TGG	13224908	13224909	ENSE00001665959.1	2	0.482572	0.201404	1	0	0	10	1	0.565066	2	a1		INT	INT	chr20	-	6941627	6941649	TAATAACAATATTATGCTAATGG	INT	INT	INT	INT	INT	INT	INT	INT	INT	INT	INT	INT	INT	INT	INT
PRAMEF18	Knockout	ENSG00000279804.2	PRAMEF18	ENSG00000279804.2	chr1	+	13224964	13224983	CTTGGCTGTCAGAGCTTAGC	13224984	13224986	AGG	13224980	13224981	ENSE00001665959.1	2	0.452245	0.193131	1	0	1	19	1	0.514962	2	a2		INT	INT	chr9	+	108755440	108755462	TACTCTGTTCAGCTGTCTGTCAA	INT	INT	INT	INT	INT	INT	INT	INT	INT	INT	INT	INT	INT	INT	INT
PRAMEF18	Knockout	ENSG00000279804.2	PRAMEF18	ENSG00000279804.2	chr1	-	13224999	13225018	CGCAAACTCTTCATCTCTGA	13224996	13224998	TGG	13225001	13225002	ENSE00001665959.1	2	0.438645	0.270374	1	0	2	6	1	0.500348	2	a3		INT	INT	chr21	+	41037514	41037536	ATCAATTCTAAGCTACCTACAAA	INT	INT	INT	INT	INT	INT	INT	INT	INT	INT	INT	INT	INT	INT	INT
PRAMEF18	Knockout	ENSG00000279804.2	PRAMEF18	ENSG00000279804.2	chr1	-	13224896	13224915	TCCAGATGCTTTATGTAAGA	13224893	13224895	AGG	13224898	13224899	ENSE00001665959.1	2	0.411668	0.205931	1	0	3	10	1	0.572025	2	a4		INT	INT	chr22	+	47569861	47569883	AGTAACTGATCTGCACAGGAATG	INT	INT	INT	INT	INT	INT	INT	INT	INT	INT	INT	INT	INT	INT	INT
PRAMEF19	Knockout	ENSG00000204480.8	PRAMEF19	ENSG00000204480.8	chr1	-	13371037	13371056	TTGCCTCAAGGAAAAATCCG	13371034	13371036	TGG	13371039	13371040	ENSE00001664370.1	2	0.660848	0.429941	1	0	1	4	1	0.33055	1	a1		PRAMEF19	ENSG00000204480.8	chr1	+	13370644	13370666	CTCACCTGATCAGCTGGTCCAGG	13370663	13370666	TTTC	13370640	13370643	ENSE00001664370.1	2	1	1	0	0	0	0.344923	1	0.592206
PRAMEF19	Knockout	ENSG00000204480.8	PRAMEF19	ENSG00000204480.8	chr1	+	13371017	13371036	GAAGCTCAGATCTTCATCCA	13371037	13371039	CGG	13371033	13371034	ENSE00001664370.1	2	0.61535	0.27849	1	0	2	14	1	0.334725	1	a2		PRAMEF19	ENSG00000204480.8	chr1	-	13370674	13370696	TATGAGAAGGATCCGCTTCTTCG	13370674	13370677	TTTA	13370697	13370700	ENSE00001664370.1	2	1	1	0	0	0	0.413033	1	0.584551
PRAMEF19	Knockout	ENSG00000204480.8	PRAMEF19	ENSG00000204480.8	chr1	-	13370673	13370692	AGAAGGATCCGCTTCTTCGA	13370670	13370672	AGG	13370675	13370676	ENSE00001664370.1	2	0.591977	0.700748	1	0	0	3	1	0.583855	2	a5		PRAMEF19	ENSG00000204480.8	chr1	+	13370812	13370834	GAAGATTCTTCATCTGGCTCAGG	13370831	13370834	TTTC	13370808	13370811	ENSE00001664370.1	2	0.65519	1	0	0	1	0.129738	1	0.475296
PRAMEF19	Knockout	ENSG00000204480.8	PRAMEF19	ENSG00000204480.8	chr1	-	13370690	13370709	TCCAGATGCTTTATATGAGA	13370687	13370689	AGG	13370692	13370693	ENSE00001664370.1	2	0.516295	0.221575	1	0	2	12	1	0.572025	2	a9		PRAMEF19	ENSG00000204480.8	chr1	+	13370959	13370981	CCACCTTAGTACAGCACAGGTGT	13370978	13370981	TTTA	13370955	13370958	ENSE00001664370.1	2	1	1	0	0	0	0.539095	1	0.372999
PRAMEF17	Knockout	ENSG00000204479.4	PRAMEF17	ENSG00000204479.4	chr1	-	13390775	13390794	TAACTCATCGTCATAACCGA	13390772	13390774	AGG	13390777	13390778	ENSE00001775124.1	2	0.643374	0.533333	1	0	1	0	1	0.509142	2	a2		PRAMEF17	ENSG00000204479.4	chr1	-	13390493	13390515	GCAGAGGTCTATGAACACCTTCA	13390493	13390496	TTTG	13390516	13390519	ENSE00001775124.1	2	1	1	0	0	0	0.834703	1	0.309423
PRAMEF17	Knockout	ENSG00000204479.4	PRAMEF17	ENSG00000204479.4	chr1	-	13390677	13390696	TTCTCTTAATTTCCAACTCC	13390674	13390676	TGG	13390679	13390680	ENSE00001775124.1	2	0.357133	0.275243	1	0	1	24	1	0.440225	1	a1		PRAMEF17	ENSG00000204479.4	chr1	+	13389641	13389663	ACTGGAGATTTGTCAGAATGAGC	13389660	13389663	TTTC	13389637	13389640	ENSE00001875224.2	1	0.577588	1	0	0	16	0.33822	1	0.0021097
PRAMEF17	Knockout	ENSG00000204479.4	PRAMEF17	ENSG00000204479.4	chr1	+	13390783	13390802	GACGATGAGTTATATGTAAG	13390803	13390805	CGG	13390799	13390800	ENSE00001775124.1	2	0.555015	0.310242	1	0	1	6	1	0.524613	2	a3		PRAMEF17	ENSG00000204479.4	chr1	-	13390671	13390693	TCTTAATTTCCAACTCCTGGATA	13390671	13390674	TTTC	13390694	13390697	ENSE00001775124.1	2	0.776153	1	0	0	2	0.114853	1	0.434599
PRAMEF17	Knockout	ENSG00000204479.4	PRAMEF17	ENSG00000204479.4	chr1	-	13389791	13389810	GGCCTCAAAATGTCTCATGC	13389788	13389790	TGG	13389793	13389794	ENSE00001875224.2	1	0.514028	0.400788	1	0	0	8	1	0.0956399	2	a4		PRAMEF17	ENSG00000204479.4	chr1	+	13392231	13392253	GCGGAAATGAGACCTCCACGAAT	13392250	13392253	TTTC	13392227	13392230	ENSE00001469367.2	3	0.22372	1	0	2	7	0.611218	1	0.824895
PRAMEF20	Knockout	ENSG00000204478.10	PRAMEF20	ENSG00000204478.10	chr1	+	13418335	13418354	CTTTCTATGGGTCAAGCAGA	13418355	13418357	GGG	13418351	13418352	ENSE00001757194.1	2	0.59249	0.256133	1	0	0	16	1	0.362807	1	a2		PRAMEF20	ENSG00000204478.10	chr1	-	13418188	13418210	GTAAGCACCTACGGGCCATGGCT	13418188	13418191	TTTG	13418211	13418214	ENSE00001757194.1	2	1	1	0	0	0	0.629395	1	0.248421
PRAMEF20	Knockout	ENSG00000204478.10	PRAMEF20	ENSG00000204478.10	chr1	-	13418518	13418537	GAAGATTCCTCATCTGGCCG	13418515	13418517	AGG	13418520	13418521	ENSE00001757194.1	2	0.584512	0.263221	1	0	13	11	1	0.481404	1	a3		PRAMEF20	ENSG00000204478.10	chr1	-	13416541	13416563	ATCAGAGACCCCAGAGGAAGGCG	13416541	13416544	TTTC	13416564	13416567	ENSE00001664409.1	1	1	1	0	0	0	0.692688	1	0.131228
PRAMEF20	Knockout	ENSG00000204478.10	PRAMEF20	ENSG00000204478.10	chr1	+	13418498	13418517	GCAGAGTTTACCCCATACCT	13418518	13418520	CGG	13418514	13418515	ENSE00001757194.1	2	0.600146	0.177827	1	0	9	4	1	0.477193	1	a1		PRAMEF20	ENSG00000204478.10	chr1	+	13418117	13418139	CTCAGGAGGTGGAAACTTCAAGT	13418136	13418139	TTTC	13418113	13418116	ENSE00001757194.1	2	1	1	0	0	0	0.266774	1	0.21193
PRAMEF20	Knockout	ENSG00000204478.10	PRAMEF20	ENSG00000204478.10	chr1	+	13418221	13418240	GATGAACAGAAAACCACTGC	13418241	13418243	AGG	13418237	13418238	ENSE00001757194.1	2	0.567619	0.210372	1	0	2	19	1	0.282807	1	a5		PRAMEF20	ENSG00000204478.10	chr1	-	13418398	13418420	TGATATTGTGGAAGAGCATTCCC	13418398	13418401	TTTC	13418421	13418424	ENSE00001757194.1	2	1	1	0	0	0	0.325177	1	0.395789
LRRC38	Knockout	ENSG00000162494.6	LRRC38	ENSG00000162494.6	chr1	-	13513173	13513192	CCTGGCTAACAACAACCTGG	13513170	13513172	TGG	13513175	13513176	ENSE00001065769.5	1	0.693086	0.632201	1	0	0	5	1	0.473923	1	a2		LRRC38	ENSG00000162494.6	chr1	-	13513409	13513431	CCCCTGGACGTGCGCAAGCTGCT	13513409	13513412	TTTC	13513432	13513435	ENSE00001065769.5	1	1	1	0	0	0	0.122941	1	0.208617
LRRC38	Knockout	ENSG00000162494.6	LRRC38	ENSG00000162494.6	chr1	-	13513476	13513495	CTGCACCGACCCGCACACCG	13513473	13513475	TGG	13513478	13513479	ENSE00001065769.5	1	0.695738	0.614934	1	0	0	5	1	0.130385	1	a1		LRRC38	ENSG00000162494.6	chr1	-	13476081	13476103	TCAGGCCTTGATGAAATCCAGTG	13476081	13476084	TTTC	13476104	13476107	ENSE00001917748.2	2	0.669967	1	0	0	1	0.185471	1	0.735828
LRRC38	Knockout	ENSG00000162494.6	LRRC38	ENSG00000162494.6	chr1	-	13513377	13513396	CCGCATCCAGCGGATCCCCG	13513374	13513376	AGG	13513379	13513380	ENSE00001065769.5	1	0.66281	0.440694	1	0	1	7	1	0.24263	1	a3		LRRC38	ENSG00000162494.6	chr1	-	13475949	13475971	TCCGGTGTGGCCGTGTCCATTGC	13475949	13475952	TTTC	13475972	13475975	ENSE00001917748.2	2	1	1	0	0	0	0.339844	1	0.885488
LRRC38	Knockout	ENSG00000162494.6	LRRC38	ENSG00000162494.6	chr1	+	13513410	13513429	GCAGCTTGCGCACGTCCAGG	13513430	13513432	GGG	13513426	13513427	ENSE00001065769.5	1	0.649313	0.508382	1	0	0	6	1	0.189342	1	a5		LRRC38	ENSG00000162494.6	chr1	+	13512977	13512999	GATGCGTTCTCCTGGATCCAGGA	13512996	13512999	TTTG	13512973	13512976	ENSE00001065769.5	1	1	1	0	0	0	0.415687	1	0.676871
PDPN	Knockout	ENSG00000162493.17	PDPN	ENSG00000162493.17	chr1	+	13607244	13607263	GAAGATGATGTGGTGACTCC	13607264	13607266	AGG	13607260	13607261	ENSE00003570212.1	2	0.565701	0.26539	1	0	1	21	1	0.535664	2	a1		PDPN	ENSG00000162493.17	chr1	-	13610421	13610443	TGAAGTTGGCAGATCCTCGATGC	13610421	13610424	TTTC	13610444	13610447	ENSE00001065761.1	3	1	1	0	0	0	0.199145	1	0.648951
PDPN	Knockout	ENSG00000162493.17	PDPN	ENSG00000162493.17	chr1	+	13610407	13610426	TGTAACAGGCATTCGCATCG	13610427	13610429	AGG	13610423	13610424	ENSE00001065761.1	3	0.672908	0.656779	1	0	0	4	1	0.651748	3	a7		PDPN	ENSG00000162493.17	chr1	+	13584067	13584089	GGAAGCGCGTCGCTCTGGGTCCT	13584086	13584089	TTTG	13584063	13584066	ENSE00001925397.1	1	1	1	0	0	0	0.421024	0.571429	0.393007
PDPN	Knockout	ENSG00000162493.17	PDPN	ENSG00000162493.17	chr1	+	13607202	13607221	GAGACTACAGGTTTGGAAGG	13607222	13607224	CGG	13607218	13607219	ENSE00003570212.1	2	0.674207	0.179655	1	0	2	16	0.571429	0.476923	4	a10		PDPN	ENSG00000162493.17	chr1	+	13610375	13610397	CACCTACAATAGGTGGCAACAAG	13610394	13610397	TTTA	13610371	13610374	ENSE00001065761.1	3	1	1	0	0	0	0.924182	1	0.611189
PDPN	Knockout	ENSG00000162493.17	PDPN	ENSG00000162493.17	chr1	-	13607282	13607301	TTGTCAAGCCAGACTTATAG	13607279	13607281	CGG	13607284	13607285	ENSE00003570212.1	2	0.557821	0.358201	1	0	1	5	1	0.569231	2	a2		PDPN	ENSG00000162493.17	chr1	+	13583846	13583868	CTGTCCGGCTGCCTAGGGTCTGG	13583865	13583868	TTTG	13583842	13583845	ENSE00001925397.1	1	1	1	0	0	0	0.213763	0.285714	0.0839161
PRDM2	Knockout	ENSG00000116731.22	PRDM2	ENSG00000116731.22	chr1	+	13778895	13778914	GGAAGTTTACAACCAAACAG	13778915	13778917	GGG	13778911	13778912	ENSE00001377373.1	8	0.742044	0.277749	1	0	1	11	0.5	0.21408	4	a2		PRDM2	ENSG00000116731.22	chr1	-	13780405	13780427	CAGCACTACACGTAGGCTGCACT	13780405	13780408	TTTA	13780428	13780431	ENSE00001377373.1	8	1	1	0	0	0	0.872529	0.5	0.500671
PRDM2	Knockout	ENSG00000116731.22	PRDM2	ENSG00000116731.22	chr1	+	13778991	13779010	TTGGCACACAGATTAACCGG	13779011	13779013	CGG	13779007	13779008	ENSE00001377373.1	8	0.741545	1	1	0	0	0	0.5	0.232496	4	a3		PRDM2	ENSG00000116731.22	chr1	-	13781360	13781382	CAAACAGAACACACAAAGATATT	13781360	13781363	TTTA	13781383	13781386	ENSE00001377373.1	8	1	1	0	0	0	0.900902	0.5	0.683867
PRDM2	Knockout	ENSG00000116731.22	PRDM2	ENSG00000116731.22	chr1	-	13779769	13779788	AAGAGCAAGAGGGGACCATG	13779766	13779768	GGG	13779771	13779772	ENSE00001377373.1	8	0.722415	0.194676	1	0	0	25	0.5	0.379052	4	a4		PRDM2	ENSG00000116731.22	chr1	+	13781783	13781805	ACTACCGCCATTCGCTGCACAAA	13781802	13781805	TTTC	13781779	13781782	ENSE00001377373.1	8	1	1	0	0	0	0.922537	0.5	0.768655
PRDM2	Knockout	ENSG00000116731.22	PRDM2	ENSG00000116731.22	chr1	-	13780728	13780747	AGTGGCAACAGTTAATACCG	13780725	13780727	GGG	13780730	13780731	ENSE00001377373.1	8	0.78815	1	1	0	0	0	0.5	0.563016	4	a1		PRDM2	ENSG00000116731.22	chr1	+	13779273	13779295	GAACTCATACTAATATGAGACGG	13779292	13779295	TTTG	13779269	13779272	ENSE00001377373.1	8	1	1	0	0	0	0.842433	0.5	0.287167
KAZN	Knockout	ENSG00000189337.17	KAZN	ENSG00000189337.17	chr1	+	14960854	14960873	AGAGCCAAAGAAGCCTTGCA	14960874	14960876	GGG	14960870	14960871	ENSE00003462389.1	2	0.66865	0.346285	1	0	0	17	1	0.422162	1	a3		KAZN	ENSG00000189337.17	chr1	+	15034742	15034764	TCCCCAGCCATGAAAGCTGATCG	15034761	15034764	TTTA	15034738	15034741	ENSE00003536210.1	3	1	1	0	0	0	0.599326	1	0.434398
KAZN	Knockout	ENSG00000189337.17	KAZN	ENSG00000189337.17	chr1	-	15034837	15034856	AGTCTCGGAGCTGCTCCTCG	15034834	15034836	CGG	15034839	15034840	ENSE00003536210.1	3	0.747077	0.298331	1	0	0	9	1	0.487424	1	a1		KAZN	ENSG00000189337.17	chr1	+	15065751	15065773	ATGGTACCGCCCCTGATTATTAC	15065770	15065773	TTTG	15065747	15065750	ENSE00001837631.1	8	1	1	0	0	0	0.608434	1	0.983685
KAZN	Knockout	ENSG00000189337.17	KAZN	ENSG00000189337.17	chr1	+	15034819	15034838	TGCCACACTGGAGAGCCGCG	15034839	15034841	AGG	15034835	15034836	ENSE00003536210.1	3	0.714366	0.725787	1	0	0	4	1	0.484704	1	a2		KAZN	ENSG00000189337.17	chr1	+	15060169	15060191	CAGCGGTCAGGGTGAGCCCCTGC	15060188	15060191	TTTC	15060165	15060168	ENSE00001651536.1	6	1	1	0	0	0	0.274262	1	0.775663
KAZN	Knockout	ENSG00000189337.17	KAZN	ENSG00000189337.17	chr1	+	15034774	15034793	AAAGGGCGAGAAGACAGACC	15034794	15034796	TGG	15034790	15034791	ENSE00003536210.1	3	0.654341	0.191608	1	0	3	16	1	0.454113	1	a4		KAZN	ENSG00000189337.17	chr1	-	14960836	14960858	GCTCTGGCTAGCTCCTGCTCCTT	14960836	14960839	TTTG	14960859	14960862	ENSE00003462389.1	2	1	1	0	0	0	0.58116	1	0.399048
TMEM51	Knockout	ENSG00000171729.14	TMEM51	ENSG00000171729.14	chr1	+	15215222	15215241	TCAGGGCAGCAACAAGACCG	15215242	15215244	AGG	15215238	15215239	ENSE00001145041.2	3	0.715921	0.473472	1	0	0	10	1	0.198946	1	a1		TMEM51	ENSG00000171729.14	chr1	-	15219583	15219605	AGATTTAATCCTTCGAACTTTCA	15219583	15219586	TTTC	15219606	15219609	ENSE00001469117.3	4	1	1	0	0	0	0.363896	0.75	0.793149
TMEM51	Knockout	ENSG00000171729.14	TMEM51	ENSG00000171729.14	chr1	+	15215158	15215177	TTGGGGTGATCATGGCCATG	15215178	15215180	TGG	15215174	15215175	ENSE00001145041.2	3	0.704175	0.279463	1	0	2	16	1	0.114625	1	a3		TMEM51	ENSG00000171729.14	chr1	+	15215327	15215349	TATCTGCCTGAGTATCAGGGATA	15215346	15215349	TTTC	15215323	15215326	ENSE00001145041.2	3	1	1	0	0	0	0.483263	1	0.341238
TMEM51	Knockout	ENSG00000171729.14	TMEM51	ENSG00000171729.14	chr1	+	15215261	15215280	CAAGAGCAAGACCTTCTCTG	15215281	15215283	TGG	15215277	15215278	ENSE00001145041.2	3	0.705723	0.181396	1	0	1	26	1	0.250329	1	a2		TMEM51	ENSG00000171729.14	chr1	-	15219543	15219565	GCCAACTTAGAGTTCTGCCTGTC	15219543	15219546	TTTG	15219566	15219569	ENSE00001469117.3	4	0.863247	1	0	0	1	0.232131	0.75	0.740448
TMEM51	Knockout	ENSG00000171729.14	TMEM51	ENSG00000171729.14	chr1	+	15215183	15215202	CCTGGTACCCGGCTTCAGCG	15215203	15215205	CGG	15215199	15215200	ENSE00001145041.2	3	0.66467	0.41198	1	0	0	4	1	0.147563	1	a5		TMEM51	ENSG00000171729.14	chr1	-	15219624	15219646	TCTGGGAGGTTGATCCTAAAGTC	15219624	15219627	TTTG	15219647	15219650	ENSE00001469117.3	4	1	1	0	0	0	0.397145	0.75	0.847167
FHAD1	Knockout	ENSG00000142621.20	FHAD1	ENSG00000142621.20	chr1	+	15313130	15313149	TCACCTAAAAAGTCAGAACA	15313150	15313152	AGG	15313146	15313147	ENSE00003614203.1	8	0.694929	0.337791	1	0	1	12	1	0.257821	1	a1		FHAD1	ENSG00000142621.20	chr1	+	15328270	15328292	TCACCAGTTAATAGAGAAAATTA	15328289	15328292	TTTC	15328266	15328269	ENSE00003788031.1	13	0.862809	1	0	0	2	0.89937	1	0.355669
FHAD1	Knockout	ENSG00000142621.20	FHAD1	ENSG00000142621.20	chr1	-	15313177	15313196	CTTACTCACTCTAGAGCCAA	15313174	15313176	GGG	15313179	15313180	ENSE00003614203.1	8	0.621069	0.364082	1	0	0	8	1	0.265143	1	a2		FHAD1	ENSG00000142621.20	chr1	-	15308687	15308709	AGTTCTCGCCCTCATTCTTCAGG	15308687	15308690	TTTA	15308710	15308713	ENSE00003490890.1	7	1	1	0	0	0	0.13534	1	0.22698
FHAD1	Knockout	ENSG00000142621.20	FHAD1	ENSG00000142621.20	chr1	+	15308715	15308734	AGAGACAACGCTATCACATC	15308735	15308737	AGG	15308731	15308732	ENSE00003490890.1	7	0.503492	0.811812	1	0	0	2	1	0.236743	1	a7		FHAD1	ENSG00000142621.20	chr1	+	15313074	15313096	CAAAAAGACATATTAGCAAAGGA	15313093	15313096	TTTG	15313070	15313073	ENSE00003614203.1	8	1	1	0	0	0	0.448087	1	0.246062
FHAD1	Knockout	ENSG00000142621.20	FHAD1	ENSG00000142621.20	chr1	-	15308689	15308708	GTTCTCGCCCTCATTCTTCA	15308686	15308688	GGG	15308691	15308692	ENSE00003490890.1	7	0.447733	0.290317	1	0	0	15	1	0.227868	1	a9		FHAD1	ENSG00000142621.20	chr1	-	15313112	15313134	GGTGACTGACCTCTTCCTTTAGT	15313112	15313115	TTTA	15313135	15313138	ENSE00003614203.1	8	1	1	0	0	0	0.692109	1	0.250277
EFHD2	Knockout	ENSG00000142634.13	EFHD2	ENSG00000142634.13	chr1	-	15410202	15410221	TGTAGGGGTTGAAGACGCGG	15410199	15410201	CGG	15410204	15410205	ENSE00001921931.2	1	0.707834	0.454879	1	0	0	5	1	0.323611	1	a1		EFHD2	ENSG00000142634.13	chr1	+	15425996	15426018	ACAGCAAGCTGAGCTTCCGGGAG	15426015	15426018	TTTG	15425992	15425995	ENSE00001765643.1	2	1	1	0	0	0	0.312311	1	0.629167
EFHD2	Knockout	ENSG00000142634.13	EFHD2	ENSG00000142634.13	chr1	+	15410152	15410171	CGGCGCGCAGACCTCAACCA	15410172	15410174	GGG	15410168	15410169	ENSE00001921931.2	1	0.651794	0.638924	1	0	0	3	1	0.273611	1	a2		EFHD2	ENSG00000142634.13	chr1	-	15425938	15425960	AGGCCCAGGTGGGTCTGAGGGGC	15425938	15425941	TTTC	15425961	15425964	ENSE00001765643.1	2	1	1	0	0	0	0.233418	1	0.522222
EFHD2	Knockout	ENSG00000142634.13	EFHD2	ENSG00000142634.13	chr1	-	15410045	15410064	GTTCAGCCCGGGCTGCTCCG	15410042	15410044	GGG	15410047	15410048	ENSE00001921931.2	1	0.623794	0.246643	1	0	0	9	1	0.105556	1	a3		EFHD2	ENSG00000142634.13	chr1	-	15428627	15428649	CTCCTGCTCTGCCTTGATCTCCT	15428627	15428630	TTTC	15428650	15428653	ENSE00001765949.3	4	1	1	0	0	0	0.133078	1	0.869444
EFHD2	Knockout	ENSG00000142634.13	EFHD2	ENSG00000142634.13	chr1	+	15410132	15410151	AGCTGAGCGCCAAGCTGCTG	15410152	15410154	CGG	15410148	15410149	ENSE00001921931.2	1	0.523054	0.282314	1	0	2	11	1	0.245833	1	a10		EFHD2	ENSG00000142634.13	chr1	-	15425889	15425911	GCTCCATCAGGTCGATGAAGCCG	15425889	15425892	TTTA	15425912	15425915	ENSE00001765643.1	2	1	1	0	0	0	0.508576	1	0.454167
CTRC	Knockout	ENSG00000162438.12	CTRC	ENSG00000162438.12	chr1	+	15442471	15442490	CGTGGGAAAGAACAACCTGG	15442491	15442493	AGG	15442487	15442488	ENSE00003543624.1	2	0.774906	0.2547	1	0	0	9	1	0.337065	1	a1		CTRC	ENSG00000162438.12	chr1	+	15440550	15440572	ATTGCTAGCAACTTCGTCCTCAC	15440569	15440572	TTTG	15440546	15440549			1	1	0	0	0	0.194856	0.5	0.25995
CTRC	Knockout	ENSG00000162438.12	CTRC	ENSG00000162438.12	chr1	+	15442447	15442466	CAACACCCGGACCTACCGTG	15442467	15442469	TGG	15442463	15442464	ENSE00003543624.1	2	0.706055	0.46395	1	0	0	5	1	0.307214	1	a2		CTRC	ENSG00000162438.12	chr1	-	15444680	15444702	TTCACCCTGAAGCCCCACCAGTC	15444680	15444683	TTTC	15444703	15444706			1	1	0	0	0	0.400725	0.5	0.706468
CTRC	Knockout	ENSG00000162438.12	CTRC	ENSG00000162438.12	chr1	-	15442515	15442534	GGTGTCCACACCCACAAACA	15442512	15442514	GGG	15442517	15442518	ENSE00003543624.1	2	0.646523	0.312838	1	0	1	12	1	0.374378	2	a12		CTRC	ENSG00000162438.12	chr1	-	15443550	15443572	CCAGGGACGATACTCACTCCAGA	15443550	15443553	TTTG	15443573	15443576	ENSE00003610067.1	3	1	1	0	0	0	0.497234	0.5	0.606965
CTRC	Knockout	ENSG00000162438.12	CTRC	ENSG00000162438.12	chr1	+	15443458	15443477	GCTGAGTGACACCATCCAGG	15443478	15443480	TGG	15443474	15443475	ENSE00003610067.1	3	0.710647	0.326588	1	0	1	13	0.5	0.512438	4	a21		CTRC	ENSG00000162438.12	chr1	-	15442453	15442475	CCACGGCCACACGGTAGGTCCGG	15442453	15442456	TTTC	15442476	15442479	ENSE00003543624.1	2	1	1	0	0	0	0.614288	1	0.294776
CELA2A	Knockout	ENSG00000142615.8	CELA2A	ENSG00000142615.8	chr1	+	15462840	15462859	ACTCCAACCAAATCTCCAAA	15462860	15462862	GGG	15462856	15462857	ENSE00002685587.1	4	0.628703	0.206206	1	0	0	22	1	0.434944	1	a4		CELA2A	ENSG00000142615.8	chr1	+	15462727	15462749	TCCCAGCTCCTCCAGGACCTACC	15462746	15462749	TTTC	15462723	15462726	ENSE00002685587.1	4	0.841428	1	0	1	0	0.532113	1	0.298637
CELA2A	Knockout	ENSG00000142615.8	CELA2A	ENSG00000142615.8	chr1	-	15462751	15462770	TGTGCCGGCCCAGCCCCACG	15462748	15462750	CGG	15462753	15462754	ENSE00002685587.1	4	0.685447	0.236612	1	0	1	10	1	0.307311	1	a1		CELA2A	ENSG00000142615.8	chr1	+	15457082	15457104	ACAGCCCTCAGTTGTGGGGACCC	15457101	15457104	TTTC	15457078	15457081	ENSE00003612435.1	2	0.597015	1	0	1	0	0.582375	1	0.0693928
CELA2A	Knockout	ENSG00000142615.8	CELA2A	ENSG00000142615.8	chr1	+	15457118	15457137	TATGTGACTAGGGTGGTTGG	15457138	15457140	CGG	15457134	15457135	ENSE00003612435.1	2	0.667043	0.243296	1	0	0	13	1	0.110285	1	a2		CELA2A	ENSG00000142615.8	chr1	-	15466070	15466092	ACGCTGCTGCCCCACCAGGCAGA	15466070	15466073	TTTC	15466093	15466096	ENSE00001637775.1	6	1	1	0	0	0	0.676625	1	0.700124
CELA2A	Knockout	ENSG00000142615.8	CELA2A	ENSG00000142615.8	chr1	-	15462731	15462750	CGGTAGGTCCTGGAGGAGCT	15462728	15462730	GGG	15462733	15462734	ENSE00002685587.1	4	0.553816	0.172313	1	0	3	12	1	0.282528	1	a11		CELA2A	ENSG00000142615.8	chr1	-	15462825	15462847	GTTGGAGTTCCAGTCCTTGTGCA	15462825	15462828	TTTG	15462848	15462851	ENSE00002685587.1	4	1	1	0	0	0	0.466417	1	0.39653
CELA2B	Knockout	ENSG00000215704.10	CELA2B	ENSG00000215704.10	chr1	-	15482378	15482397	GAACCCTTTGGAGACCTGGT	15482375	15482377	CGG	15482380	15482381	ENSE00003550386.1	4	0.72279	0.25847	1	0	2	13	1	0.425031	1	a2		CELA2B	ENSG00000215704.10	chr1	+	15481091	15481113	TCCCCAGGTCTCCCTGCAGTACA	15481110	15481113	TTTC	15481087	15481090	ENSE00003478327.1	3	1	1	0	0	0	0.864371	1	0.17596
CELA2B	Knockout	ENSG00000215704.10	CELA2B	ENSG00000215704.10	chr1	-	15482270	15482289	CATCACGCGGTAGATCCCGG	15482267	15482269	AGG	15482272	15482273	ENSE00003550386.1	4	0.72699	0.770138	1	0	0	1	1	0.291202	1	a1		CELA2B	ENSG00000215704.10	chr1	+	15476453	15476475	ACAGCCCTCAGTTGTGGGGTCTC	15476472	15476475	TTTC	15476449	15476452	ENSE00003617286.1	2	0.568924	1	0	1	0	0.59114	1	0.0693928
CELA2B	Knockout	ENSG00000215704.10	CELA2B	ENSG00000215704.10	chr1	+	15476489	15476508	GATATGTCTAGGATGCTTGG	15476509	15476511	AGG	15476505	15476506	ENSE00003617286.1	2	0.656651	0.475747	1	0	0	8	1	0.110285	1	a5		CELA2B	ENSG00000215704.10	chr1	-	15482365	15482387	GAGACCTGGTCGGAGTTCCAGTC	15482365	15482368	TTTG	15482388	15482391	ENSE00003550386.1	4	0.874156	1	0	0	1	0.468744	1	0.406444
CELA2B	Knockout	ENSG00000215704.10	CELA2B	ENSG00000215704.10	chr1	-	15485917	15485936	GGCCCTGCTTCAGGTCATCA	15485914	15485916	GGG	15485919	15485920	ENSE00001617452.1	6	0.598625	0.310546	1	0	0	17	1	0.634449	3	a20		CELA2B	ENSG00000215704.10	chr1	+	15482259	15482281	TCCCAGCTCCTCCGGGATCTACC	15482278	15482281	TTTC	15482255	15482258	ENSE00003550386.1	4	0.624633	1	0	1	0	0.42183	1	0.298637
CASP9	Knockout	ENSG00000132906.18	CASP9	ENSG00000132906.18	chr1	-	15518173	15518192	ACCAGAGATTCGCAAACCAG	15518170	15518172	AGG	15518175	15518176	ENSE00003488698.1	2	0.653666	0.441018	1	0	1	7	1	0.282051	1	a1		CASP9	ENSG00000132906.18	chr1	+	15507861	15507883	ATGGAGACTCACCAAATCTGCAT	15507880	15507883	TTTC	15507857	15507860	ENSE00003506519.1	3	1	1	0	0	0	0.403962	0.666667	0.356571
CASP9	Knockout	ENSG00000132906.18	CASP9	ENSG00000132906.18	chr1	-	15518143	15518162	ACCGGAAACACCCAGACCAG	15518140	15518142	TGG	15518145	15518146	ENSE00003488698.1	2	0.638907	0.278753	1	0	2	8	1	0.30609	1	a2		CASP9	ENSG00000132906.18	chr1	-	15506909	15506931	ATGGTGGAGGTGAAGGGCGACCT	15506909	15506912	TTTC	15506932	15506935	ENSE00003501673.1	4	1	1	0	0	0	0.502545	0.666667	0.495994
CASP9	Knockout	ENSG00000132906.18	CASP9	ENSG00000132906.18	chr1	-	15518112	15518131	TCTGGAGGATTTGGTGATGT	15518109	15518111	CGG	15518114	15518115	ENSE00003488698.1	2	0.596787	0.275688	1	0	1	15	1	0.330929	2	a10		CASP9	ENSG00000132906.18	chr1	-	15518380	15518402	CAAACAGCGGGCAGGCTCTGGAT	15518380	15518383	TTTC	15518403	15518406	ENSE00003488698.1	2	0.981915	1	0	0	1	0.216639	0.666667	0.117788
CASP9	Knockout	ENSG00000132906.18	CASP9	ENSG00000132906.18	chr1	+	15506019	15506038	CGCAGCAGTCCAGAGCACCG	15506039	15506041	TGG	15506035	15506036	ENSE00003469239.1	5	0.810247	0.42091	1	0	0	5	0.666667	0.540064	3	a13		CASP9	ENSG00000132906.18	chr1	+	15518159	15518181	CGGTCTGAGAACCTCTGGTTTGC	15518178	15518181	TTTC	15518155	15518158	ENSE00003488698.1	2	1	1	0	0	0	0.331039	1	0.279647
DNAJC16	Knockout	ENSG00000116138.13	DNAJC16	ENSG00000116138.13	chr1	-	15559602	15559621	TTCATGGAACAACTTCTGGC	15559599	15559601	TGG	15559604	15559605	ENSE00000750463.1	8	0.539681	0.394676	1	0	1	9	1	0.466554	2	a3		DNAJC16	ENSG00000116138.13	chr1	+	15546840	15546862	ACCAAACGCCCATTGTGCCACTG	15546859	15546862	TTTG	15546836	15546839	ENSE00000750461.1	6	1	1	0	0	0	0.864809	0.666667	0.360711
DNAJC16	Knockout	ENSG00000116138.13	DNAJC16	ENSG00000116138.13	chr1	+	15559632	15559651	TGAAACGGTCGCATCGACAG	15559652	15559654	AGG	15559648	15559649	ENSE00000750463.1	8	0.695057	1	1	0	0	0	1	0.485182	2	a1		DNAJC16	ENSG00000116138.13	chr1	-	15544557	15544579	TCCACCAAGTTCCCTGGAAGAAG	15544557	15544560	TTTC	15544580	15544583	ENSE00000750460.1	5	1	1	0	0	0	0.800633	0.666667	0.31033
DNAJC16	Knockout	ENSG00000116138.13	DNAJC16	ENSG00000116138.13	chr1	+	15559564	15559583	CACCCGAAACAAATATCTAT	15559584	15559586	TGG	15559580	15559581	ENSE00000750463.1	8	0.41505	0.326045	1	0	0	9	1	0.456393	2	a6		DNAJC16	ENSG00000116138.13	chr1	-	15536760	15536782	CACACAGGCTCGATATGAATGCA	15536760	15536763	TTTC	15536783	15536786	ENSE00001186145.1	4	1	1	0	0	0	0.892728	0.666667	0.220152
DNAJC16	Knockout	ENSG00000116138.13	DNAJC16	ENSG00000116138.13	chr1	-	15546860	15546879	GAAAGTACCTTGTATAACAG	15546857	15546859	TGG	15546862	15546863	ENSE00000750461.1	6	0.70594	0.287249	1	0	0	10	0.666667	0.361981	3	a12		DNAJC16	ENSG00000116138.13	chr1	-	15559610	15559632	ACAGGGCAGAGTTCATGGAACAA	15559610	15559613	TTTC	15559633	15559636	ENSE00000750463.1	8	1	1	0	0	0	0.823396	1	0.469094
AGMAT	Knockout	ENSG00000116771.6	AGMAT	ENSG00000116771.6	chr1	+	15583292	15583311	CGCCTAGGTCTGCAACCATG	15583312	15583314	AGG	15583308	15583309	ENSE00000544310.1	2	0.682375	0.647523	1	0	0	4	1	0.339962	1	a2		AGMAT	ENSG00000116771.6	chr1	+	15580101	15580123	CCATCGCTTGCAATATGGGATAT	15580120	15580123	TTTG	15580097	15580100	ENSE00000750537.1	3	1	1	0	0	0	0.818578	1	0.470644
AGMAT	Knockout	ENSG00000116771.6	AGMAT	ENSG00000116771.6	chr1	-	15583334	15583353	GACAGTCAATCCTAGCACGG	15583331	15583333	GGG	15583336	15583337	ENSE00000544310.1	2	0.72281	0.749743	1	0	0	1	1	0.313447	1	a1		AGMAT	ENSG00000116771.6	chr1	-	15584866	15584888	ATCCGGGGCGCCGCCAGAGCCGC	15584866	15584869	TTTC	15584889	15584892	ENSE00001468525.2	1	1	1	0	0	0	0.200936	1	0.0956439
AGMAT	Knockout	ENSG00000116771.6	AGMAT	ENSG00000116771.6	chr1	+	15584711	15584730	TTGGAGGTCCCAGTATCCAG	15584731	15584733	GGG	15584727	15584728	ENSE00001468525.2	1	0.680922	0.225427	1	0	0	11	1	0.227273	1	a3		AGMAT	ENSG00000116771.6	chr1	+	15577782	15577804	CCTCCCATCTGCTGCCTGACTTC	15577801	15577804	TTTG	15577778	15577781	ENSE00000544313.1	5	1	1	0	0	0	0.3771	1	0.741477
AGMAT	Knockout	ENSG00000116771.6	AGMAT	ENSG00000116771.6	chr1	-	15584761	15584780	CGGTGCAGACCTCCCCCGAG	15584758	15584760	GGG	15584763	15584764	ENSE00001468525.2	1	0.661106	0.529399	1	0	0	4	1	0.193182	1	a6		AGMAT	ENSG00000116771.6	chr1	+	15583231	15583253	TCATAGGCCTCTTGAATTCGCCG	15583250	15583253	TTTC	15583227	15583230	ENSE00000544310.1	2	1	1	0	0	0	0.383499	1	0.394886
DDI2	Knockout	ENSG00000197312.12	DDI2	ENSG00000197312.12	chr1	-	15630444	15630463	GCTGGATTGTCCAAGCCCTG	15630441	15630443	AGG	15630446	15630447	ENSE00003584951.1	3	0.741626	0.284037	1	0	2	9	1	0.325815	1	a1		DDI2	ENSG00000197312.12	chr1	+	15626753	15626775	CGACAGAAGGAGAATGCAGACCC	15626772	15626775	TTTA	15626749	15626752	ENSE00003690124.1	2	1	1	0	0	0	0.571209	1	0.202172
DDI2	Knockout	ENSG00000197312.12	DDI2	ENSG00000197312.12	chr1	-	15626783	15626802	TTACTTGGGAACTGCACTGG	15626780	15626782	AGG	15626785	15626786	ENSE00003690124.1	2	0.647726	0.55076	1	0	0	5	1	0.213033	1	a3		DDI2	ENSG00000197312.12	chr1	+	15630345	15630367	AGTAGTATAGCTGTGCCTGGCAC	15630364	15630367	TTTC	15630341	15630344	ENSE00003584951.1	3	1	1	0	0	0	0.813793	1	0.25731
DDI2	Knockout	ENSG00000197312.12	DDI2	ENSG00000197312.12	chr1	-	15626690	15626709	GATCTGTGGTTGTCTGTGAG	15626687	15626689	AGG	15626692	15626693	ENSE00003690124.1	2	0.63924	0.167203	1	0	4	33	1	0.135338	1	a4		DDI2	ENSG00000197312.12	chr1	+	15630317	15630339	CCCAACAGACTTACCCCGAATAG	15630336	15630339	TTTC	15630313	15630316	ENSE00003584951.1	3	1	1	0	0	0	0.870377	1	0.233918
DDI2	Knockout	ENSG00000197312.12	DDI2	ENSG00000197312.12	chr1	-	15630333	15630352	ATACTACTGAAATCTATTCG	15630330	15630332	GGG	15630335	15630336	ENSE00003584951.1	3	0.670953	0.727299	1	0	1	3	1	0.233083	1	a2		DDI2	ENSG00000197312.12	chr1	-	15630548	15630570	TAAGCTTACCAAGGTCTCCACTG	15630548	15630551	TTTA	15630571	15630574	ENSE00003584951.1	3	1	1	0	0	0	0.471309	1	0.411028
RSC1A1	Knockout	ENSG00000215695.1	RSC1A1	ENSG00000215695.1	chr1	-	15660224	15660243	GAGATGAAATTTGAGGCCCT	15660221	15660223	GGG	15660226	15660227	ENSE00001378608.1	1	0.650583	0.201041	1	0	1	26	1	0.193409	1	a3		RSC1A1	ENSG00000215695.1	chr1	-	15660386	15660408	TTGTGCAACCTCATACTGTTCAT	15660386	15660389	TTTG	15660409	15660412	ENSE00001378608.1	1	1	1	0	0	0	0.786642	1	0.279849
RSC1A1	Knockout	ENSG00000215695.1	RSC1A1	ENSG00000215695.1	chr1	-	15660534	15660553	TTGGAGGATCCACATTCTGT	15660531	15660533	GGG	15660536	15660537	ENSE00001378608.1	1	0.640627	0.315329	1	0	1	9	1	0.360886	1	a4		RSC1A1	ENSG00000215695.1	chr1	-	15660290	15660312	ACCTAGAAACATCTGTGGTTCAT	15660290	15660293	TTTC	15660313	15660316	ENSE00001378608.1	1	1	1	0	0	0	0.817073	1	0.227985
RSC1A1	Knockout	ENSG00000215695.1	RSC1A1	ENSG00000215695.1	chr1	+	15660362	15660381	CTCAGCAGCACGAAGAACCA	15660382	15660384	GGG	15660378	15660379	ENSE00001378608.1	1	0.686203	0.213376	1	0	1	15	1	0.275527	1	a1		RSC1A1	ENSG00000215695.1	chr1	+	15660715	15660737	GATAATCCCTTGATGGAAGTAGA	15660734	15660737	TTTA	15660711	15660714	ENSE00001378608.1	1	1	1	0	0	0	0.663717	1	0.467855
RSC1A1	Knockout	ENSG00000215695.1	RSC1A1	ENSG00000215695.1	chr1	-	15660788	15660807	TGGGGGCTGTAAATCCTGAG	15660785	15660787	TGG	15660790	15660791	ENSE00001378608.1	1	0.65548	0.403113	1	0	0	10	1	0.498109	1	a2		RSC1A1	ENSG00000215695.1	chr1	+	15660102	15660124	TGATCATGCTTCCTCAGCAGACC	15660121	15660124	TTTC	15660098	15660101	ENSE00001378608.1	1	1	1	0	0	0	0.548906	1	0.136683
PLEKHM2	Knockout	ENSG00000116786.13	PLEKHM2	ENSG00000116786.13	chr1	-	15727454	15727473	AAAGCGGTAGAAGTCCATTG	15727451	15727453	GGG	15727456	15727457	ENSE00001065451.1	8	0.743657	0.60306	1	0	0	4	1	0.452731	1	a1		PLEKHM2	ENSG00000116786.13	chr1	+	15719860	15719882	AACTCCGTCACCTCCACCAACCT	15719879	15719882	TTTC	15719856	15719859	ENSE00000750765.1	6	1	1	0	0	0	0.574687	1	0.199869
PLEKHM2	Knockout	ENSG00000116786.13	PLEKHM2	ENSG00000116786.13	chr1	+	15725322	15725341	GACCTCACAGACACGGTCAG	15725342	15725344	TGG	15725338	15725339	ENSE00001065449.1	7	0.719518	0.289842	1	0	0	9	1	0.240105	1	a2		PLEKHM2	ENSG00000116786.13	chr1	+	15721353	15721375	CAGCAGTGCCGTCTGTACCCAGC	15721372	15721375	TTTC	15721349	15721352			1	1	0	0	0	0.689273	1	0.227674
PLEKHM2	Knockout	ENSG00000116786.13	PLEKHM2	ENSG00000116786.13	chr1	-	15727300	15727319	TGGTCGATAACCTTGCTCAG	15727297	15727299	GGG	15727302	15727303	ENSE00001065451.1	8	0.717976	0.6	1	0	0	1	1	0.402355	1	a3		PLEKHM2	ENSG00000116786.13	chr1	-	15725542	15725564	TGGGCCCCTCCCTGCTGACCTGA	15725542	15725545	TTTC	15725565	15725568	ENSE00001065449.1	7	1	1	0	0	0	0.791863	1	0.306837
PLEKHM2	Knockout	ENSG00000116786.13	PLEKHM2	ENSG00000116786.13	chr1	+	15717926	15717945	ACTCCTTGGAGAGCTACCTG	15717946	15717948	CGG	15717942	15717943	ENSE00003645418.1	4	0.713135	0.368056	1	0	1	14	1	0.106968	1	a4		PLEKHM2	ENSG00000116786.13	chr1	+	15727436	15727458	GTGAGGGGCTTTCAGCCCCAATG	15727455	15727458	TTTA	15727432	15727435	ENSE00001065451.1	8	1	1	0	0	0	0.812703	1	0.452404
SLC25A34	Knockout	ENSG00000162461.8	SLC25A34	ENSG00000162461.8	chr1	-	15738101	15738120	AGATGGTCTCCAAGGCACCC	15738098	15738100	AGG	15738103	15738104	ENSE00003499765.1	3	0.638168	0.274937	1	0	1	15	1	0.498904	1	a4		SLC25A34	ENSG00000162461.8	chr1	+	15736750	15736772	TACTGCTACAGCCTGGCGTGCCA	15736769	15736772	TTTC	15736746	15736749	ENSE00001403918.3	1	1	1	0	0	0	0.514929	1	0.311404
SLC25A34	Knockout	ENSG00000162461.8	SLC25A34	ENSG00000162461.8	chr1	+	15736666	15736685	GCCCGAGCAGACGGGCTGTG	15736686	15736688	GGG	15736682	15736683	ENSE00001403918.3	1	0.644456	0.244847	1	0	0	10	1	0.216009	1	a3		SLC25A34	ENSG00000162461.8	chr1	-	15739347	15739369	CGAAGCTCGTCCCAGAAGAGCAT	15739347	15739350	TTTC	15739370	15739373	ENSE00001425737.3	5	1	1	0	0	0	0.285926	1	0.938596
SLC25A34	Knockout	ENSG00000162461.8	SLC25A34	ENSG00000162461.8	chr1	-	15736731	15736750	AGAAACGAACGCCATTCATG	15736728	15736730	AGG	15736733	15736734	ENSE00001403918.3	1	0.664365	0.413752	1	0	0	8	1	0.27193	1	a1		INT	INT	chrY	-	15693738	15693760	TCCAATTCTAAGGACCCATAAAA	INT	INT	INT	INT	INT	INT	INT	INT	INT	INT	INT	INT	INT	INT	INT
SLC25A34	Knockout	ENSG00000162461.8	SLC25A34	ENSG00000162461.8	chr1	-	15736634	15736653	AGAGGCTATGAAGCCATGGT	15736631	15736633	AGG	15736636	15736637	ENSE00001403918.3	1	0.61282	0.407259	1	0	0	14	1	0.16557	1	a8		SLC25A34	ENSG00000162461.8	chr1	+	15739219	15739241	CCCAGGGCCAGCTCTATGGGGGC	15739238	15739241	TTTC	15739215	15739218	ENSE00001425737.3	5	1	1	0	0	0	0.122297	1	0.819079
TMEM82	Knockout	ENSG00000162460.7	TMEM82	ENSG00000162460.7	chr1	-	15743139	15743158	GGAGAACTCGAGCACCACGA	15743136	15743138	GGG	15743141	15743142	ENSE00003502888.1	3	0.698163	0.478999	1	0	0	3	1	0.275024	1	a1		TMEM82	ENSG00000162460.7	chr1	+	15744461	15744483	CCGTGGGTGACCTGGCAGCTGTG	15744480	15744483	TTTG	15744457	15744460	ENSE00003668792.1	4	0.785305	1	0	0	1	0.298125	1	0.638484
TMEM82	Knockout	ENSG00000162460.7	TMEM82	ENSG00000162460.7	chr1	-	15742875	15742894	CGAAGAAGTAAACTTTCAGG	15742872	15742874	AGG	15742877	15742878	ENSE00001065415.1	2	0.69518	0.216448	1	0	0	13	1	0.127308	1	a2		TMEM82	ENSG00000162460.7	chr1	+	15743109	15743131	TGACGGTCGTGGGGTCCCGGGTG	15743128	15743131	TTTC	15743105	15743108	ENSE00003502888.1	3	1	1	0	0	0	0.239363	1	0.262391
TMEM82	Knockout	ENSG00000162460.7	TMEM82	ENSG00000162460.7	chr1	-	15743161	15743180	GCAGCGTGGACACGGCCCGG	15743158	15743160	AGG	15743163	15743164	ENSE00003502888.1	3	0.690833	0.319256	1	0	1	11	1	0.296404	1	a3		TMEM82	ENSG00000162460.7	chr1	-	15742855	15742877	AGGAGGCTGTTCAGGACCAAGAC	15742855	15742858	TTTC	15742878	15742881	ENSE00001065415.1	2	1	1	0	0	0	0.747733	1	0.105928
TMEM82	Knockout	ENSG00000162460.7	TMEM82	ENSG00000162460.7	chr1	-	15742850	15742869	GTTCAGGACCAAGACTCCAA	15742847	15742849	GGG	15742852	15742853	ENSE00001065415.1	2	0.673964	0.224194	1	0	1	34	1	0.103013	1	a4		TMEM82	ENSG00000162460.7	chr1	-	15743052	15743074	CAGGGAGGCCCACTGGGCCCGAA	15743052	15743055	TTTC	15743075	15743078	ENSE00003502888.1	3	1	1	0	0	0	0.79398	1	0.188533
FBLIM1	Knockout	ENSG00000162458.13	FBLIM1	ENSG00000162458.13	chr1	+	15765212	15765231	CCTATGCAGCTCTTCAATGG	15765232	15765234	AGG	15765228	15765229	ENSE00001093226.2	1	0.675923	0.612123	1	0	1	5	1	0.181347	1	a1		FBLIM1	ENSG00000162458.13	chr1	+	15765027	15765049	TCACCCTGGCACCCCCGCGCCGC	15765046	15765049	TTTA	15765023	15765026	ENSE00001093226.2	1	1	1	0	0	0	0.434954	1	0.0466321
FBLIM1	Knockout	ENSG00000162458.13	FBLIM1	ENSG00000162458.13	chr1	+	15765121	15765140	TGCCCCCATGAAGACACCCG	15765141	15765143	AGG	15765137	15765138	ENSE00001093226.2	1	0.663108	0.335038	1	0	1	9	1	0.11399	1	a2		FBLIM1	ENSG00000162458.13	chr1	+	15774751	15774773	CCCTGGGCAGCCAGAACGAGGTG	15774770	15774773	TTTG	15774747	15774750	ENSE00001712332.1	3	0.939831	1	0	1	0	0.299655	1	0.639526
FBLIM1	Knockout	ENSG00000162458.13	FBLIM1	ENSG00000162458.13	chr1	+	15765094	15765113	CCGGCGTGGCCGCCCCTGGG	15765114	15765116	AGG	15765110	15765111	ENSE00001093226.2	1	0.552154	0.356015	1	0	0	8	1	0.0940044	1	a5		FBLIM1	ENSG00000162458.13	chr1	-	15774894	15774916	TAATAAACCAGTAGACAGGAAAC	15774894	15774897	TTTA	15774917	15774920			0.661939	1	0	0	1	0.792094	0.25	0.73131
FBLIM1	Knockout	ENSG00000162458.13	FBLIM1	ENSG00000162458.13	chr1	-	15770407	15770426	GGCAGAAGGCACAGATGTCT	15770404	15770406	GGG	15770409	15770410	ENSE00001603049.1	2	0.494644	0.231078	1	0	1	29	1	0.401184	1	a10		FBLIM1	ENSG00000162458.13	chr1	+	15765088	15765110	TGAGGCCCGGCGTGGCCGCCCCT	15765107	15765110	TTTG	15765084	15765087	ENSE00001093226.2	1	1	1	0	0	0	0.299549	1	0.0917839
UQCRHL	Knockout	ENSG00000233954.6	UQCRHL	ENSG00000233954.6	chr1	-	15807595	15807614	ATCCGGAGATCCTGAGGAGG	15807592	15807594	AGG	15807597	15807598	ENSE00001810948.2	1	0.52999	0.17795	1	0	0	16	1	0.190476	1	a1		UQCRHL	ENSG00000233954.6	chr1	+	15807421	15807443	CATGCAAGAAGTCAAAGAGCTCC	15807440	15807443	TTTG	15807417	15807420	ENSE00001810948.2	1	1	1	0	0	0	0.311229	1	0.765568
UQCRHL	Knockout	ENSG00000233954.6	INT	INT	chr6	+	45757258	45757277	CCTGGTGGTAAGGCAATCTG	INT	INT	INT	INT	INT	INT	INT	INT	INT	INT	INT	INT	INT	INT	INT	INT	INT		UQCRHL	ENSG00000233954.6	chr1	+	15807421	15807443	CATGCAAGAAGTCAAAGAGCTCC	15807440	15807443	TTTG	15807417	15807420	ENSE00001810948.2	1	1	1	0	0	0	0.311229	1	0.765568
UQCRHL	Knockout	ENSG00000233954.6	UQCRHL	ENSG00000233954.6	chr1	-	15807595	15807614	ATCCGGAGATCCTGAGGAGG	15807592	15807594	AGG	15807597	15807598	ENSE00001810948.2	1	0.52999	0.17795	1	0	0	16	1	0.190476	1	a1		INT	INT	chr1	-	9847464	9847486	TGAAAAGACCTTGTCCAGGCTTT	INT	INT	INT	INT	INT	INT	INT	INT	INT	INT	INT	INT	INT	INT	INT
SPEN	Knockout	ENSG00000065526.12	SPEN	ENSG00000065526.12	chr1	+	15928162	15928181	CTTATCCTGAGGATTCCAGG	15928182	15928184	CGG	15928178	15928179	ENSE00000827978.1	11	0.758433	0.283661	1	0	0	15	1	0.17631	1	a1		SPEN	ENSG00000065526.12	chr1	+	15911266	15911288	GCATGCAGATTGAAGTAACAGCA	15911285	15911288	TTTG	15911262	15911265	ENSE00003787681.1	5	1	1	0	0	0	0.85367	1	0.111627
SPEN	Knockout	ENSG00000065526.12	SPEN	ENSG00000065526.12	chr1	+	15928375	15928394	ACCGGGACAGAGACCATGAG	15928395	15928397	AGG	15928391	15928392	ENSE00000827978.1	11	0.730234	0.394618	1	0	0	13	1	0.195688	1	a2		SPEN	ENSG00000065526.12	chr1	+	15930911	15930933	TGGTAGGATCTATGGGAAGCAGA	15930930	15930933	TTTC	15930907	15930910	ENSE00000827978.1	11	1	1	0	0	0	0.857313	1	0.426674
SPEN	Knockout	ENSG00000065526.12	SPEN	ENSG00000065526.12	chr1	-	15930035	15930054	CTTCATGGAAGGAACCATGT	15930032	15930034	CGG	15930037	15930038	ENSE00000827978.1	11	0.711613	0.192044	1	0	1	24	1	0.345433	1	a3		SPEN	ENSG00000065526.12	chr1	-	15929802	15929824	GGACTGCCAAACTTCTCAGACTT	15929802	15929805	TTTA	15929825	15929828	ENSE00000827978.1	11	1	1	0	0	0	0.871791	1	0.324054
SPEN	Knockout	ENSG00000065526.12	SPEN	ENSG00000065526.12	chr1	+	15930994	15931013	GCAGATTTATGGAGCTCACA	15931014	15931016	CGG	15931010	15931011	ENSE00000827978.1	11	0.691171	0.336506	1	0	0	11	1	0.433952	1	a4		SPEN	ENSG00000065526.12	chr1	-	15919490	15919512	CCACAGGCCCATATCGGCAGAAA	15919490	15919493	TTTA	15919513	15919516	ENSE00001776313.1	8	1	1	0	0	0	0.908275	1	0.146288
ZBTB17	Knockout	ENSG00000116809.12	ZBTB17	ENSG00000116809.12	chr1	-	15944779	15944798	GCACATCCGCATCCACACGG	15944776	15944778	GGG	15944781	15944782	ENSE00003499285.1	8	0.745211	0.319928	1	0	3	8	1	0.410685	1	a1		ZBTB17	ENSG00000116809.12	chr1	-	15947077	15947099	TGTACACGGCCAAGCTGAGCCTG	15947077	15947080	TTTA	15947100	15947103	ENSE00003533721.1	4	1	1	0	0	0	0.772639	0.666667	0.102365
ZBTB17	Knockout	ENSG00000116809.12	ZBTB17	ENSG00000116809.12	chr1	+	15944960	15944979	CGTAGGCCTTGGACTCCGTG	15944980	15944982	CGG	15944976	15944977	ENSE00003461772.1	7	0.733673	0.511143	1	0	0	6	1	0.370718	1	a2		ZBTB17	ENSG00000116809.12	chr1	-	15944713	15944735	CGACCCGGCCGCGTGCAAGGCCC	15944713	15944716	TTTC	15944736	15944739	ENSE00003499285.1	8	1	1	0	0	0	0.225856	1	0.438418
ZBTB17	Knockout	ENSG00000116809.12	ZBTB17	ENSG00000116809.12	chr1	+	15945719	15945738	CTCCGAGCTCTCGGACAAAG	15945739	15945741	CGG	15945735	15945736	ENSE00003518767.1	6	0.657697	0.539718	1	0	0	5	1	0.269984	1	a5		ZBTB17	ENSG00000116809.12	chr1	-	15945187	15945209	TCCGCAGAAATGGAGGTGGAGCC	15945187	15945190	TTTC	15945210	15945213	ENSE00003461772.1	7	1	1	0	0	0	0.245076	1	0.284666
ZBTB17	Knockout	ENSG00000116809.12	ZBTB17	ENSG00000116809.12	chr1	+	15945777	15945796	TCTGGCTTGAGCTCCACAGG	15945797	15945799	CGG	15945793	15945794	ENSE00003518767.1	6	0.695823	0.268043	1	0	1	12	1	0.24633	1	a3		ZBTB17	ENSG00000116809.12	chr1	-	15943618	15943640	CAGACCCCGGCGCTCTGCAGCGG	15943618	15943621	TTTG	15943641	15943644	ENSE00003467258.1	11	1	1	0	0	0	0.200712	1	0.643556
SRARP	Knockout	ENSG00000183888.4	SRARP	ENSG00000183888.4	chr1	-	16005953	16005972	CAAAAGTCAGGTGAGCCGTG	16005950	16005952	GGG	16005955	16005956	ENSE00001294049.3	2	0.719994	0.247622	1	0	0	18	1	0.234714	1	a1		SRARP	ENSG00000183888.4	chr1	-	16004322	16004344	AGGTTGGCTCTCCAGTCCCTGGG	16004322	16004325	TTTG	16004345	16004348	ENSE00001310857.2	1	1	1	0	0	0	0.274985	1	0.0374753
SRARP	Knockout	ENSG00000183888.4	SRARP	ENSG00000183888.4	chr1	+	16006073	16006092	GACCTACATCGTGTTCTGTG	16006093	16006095	GGG	16006089	16006090	ENSE00001294049.3	2	0.684854	0.699445	1	0	0	3	1	0.499014	1	a4		SRARP	ENSG00000183888.4	chr1	+	16005973	16005995	TTATTGACTGCACCCACGGGAAG	16005992	16005995	TTTG	16005969	16005972	ENSE00001294049.3	2	1	1	0	0	0	0.358509	1	0.307692
SRARP	Knockout	ENSG00000183888.4	SRARP	ENSG00000183888.4	chr1	+	16005970	16005989	TTGTTATTGACTGCACCCAC	16005990	16005992	GGG	16005986	16005987	ENSE00001294049.3	2	0.646473	0.525823	1	0	0	8	1	0.295858	1	a5		SRARP	ENSG00000183888.4	chr1	-	16006284	16006306	AGTGAGTCCTTGACTGTTCCCCA	16006284	16006287	TTTC	16006307	16006310	ENSE00001294049.3	2	0.797316	1	0	0	1	0.29846	1	0.883629
SRARP	Knockout	ENSG00000183888.4	SRARP	ENSG00000183888.4	chr1	+	16004364	16004383	ACAGGCCTGGAGACCAGCTC	16004384	16004386	CGG	16004380	16004381	ENSE00001310857.2	1	0.576428	0.261199	1	0	2	28	1	0.151874	1	a15		SRARP	ENSG00000183888.4	chr1	-	16006072	16006094	CCCACAGAACACGATGTAGGTCT	16006072	16006075	TTTC	16006095	16006098	ENSE00001294049.3	2	1	1	0	0	0	0.503396	1	0.465483
HSPB7	Knockout	ENSG00000173641.18	HSPB7	ENSG00000173641.18	chr1	-	16017837	16017856	CCAGGACCCGCCCATGGAGA	16017834	16017836	AGG	16017839	16017840	ENSE00001468111.4	1	0.485395	0.203153	1	0	3	15	1	0.534262	1	a1		HSPB7	ENSG00000173641.18	chr1	+	16019348	16019370	TCCTCCCACAGCACCTGGCAGTG	16019367	16019370	TTTG	16019344	16019347	ENSE00001468133.3	1	1	1	0	0	0	0.528372	0.2	0.118467
HSPB7	Knockout	ENSG00000173641.18	HSPB7	ENSG00000173641.18	chr1	+	16017181	16017200	TGATGTTGCCTGCCCCACCG	16017201	16017203	GGG	16017197	16017198	ENSE00001185530.3	2	0.659749	0.54431	1	0	1	5	1	0.650407	2	a6		HSPB7	ENSG00000173641.18	chr1	-	16019202	16019224	GAGAGGACAGCAGAGGCCCTTAA	16019202	16019205	TTTG	16019225	16019228	ENSE00001468133.3	1	1	1	0	0	0	0.762769	0.2	0.310105
HSPB7	Knockout	ENSG00000173641.18	HSPB7	ENSG00000173641.18	chr1	-	16017198	16017217	CATCCCACAGCCCGCCCCGG	16017195	16017197	TGG	16017200	16017201	ENSE00001185530.3	2	0.517602	0.194046	1	0	0	16	1	0.646922	2	a11		HSPB7	ENSG00000173641.18	chr1	-	16017784	16017806	GCAGCTTCATGCGGCCCCACTCG	16017784	16017787	TTTG	16017807	16017810	ENSE00001468111.4	1	1	1	0	0	0	0.377657	1	0.598142
HSPB7	Knockout	ENSG00000173641.18	HSPB7	ENSG00000173641.18	chr1	+	16017796	16017815	CATGAAGCTGCCAAAGTCAT	16017816	16017818	CGG	16017812	16017813	ENSE00001468111.4	1	0.538364	0.332501	1	0	1	11	1	0.565621	2	a10		HSPB7	ENSG00000173641.18	chr1	-	16017131	16017153	CGGTGGACGTGAGAGACTTCTCA	16017131	16017134	TTTG	16017154	16017157	ENSE00001185530.3	2	1	1	0	0	0	0.381843	1	0.727062
CLCNKA	Knockout	ENSG00000186510.12	CLCNKA	ENSG00000186510.12	chr1	-	16028816	16028835	AGGAAGTGGCCCACACCAGG	16028813	16028815	CGG	16028818	16028819	ENSE00003567324.1	11	0.658636	0.240536	1	0	1	21	1	0.497817	1	a2		CLCNKA	ENSG00000186510.12	chr1	-	16026218	16026240	CCCAGGAACAGGGTGCTGCCGGT	16026218	16026221	TTTG	16026241	16026244	ENSE00003580287.1	5	1	1	0	0	0	0.249873	1	0.227559
CLCNKA	Knockout	ENSG00000186510.12	CLCNKA	ENSG00000186510.12	chr1	-	16028072	16028091	GATTGGTCTTGATGAAGCTG	16028069	16028071	AGG	16028074	16028075	ENSE00003608426.1	10	0.666686	0.317454	1	0	0	10	1	0.447841	1	a1		CLCNKA	ENSG00000186510.12	chr1	+	16024852	16024874	TCCTCAGGCTTCTCCCAGAGCAT	16024871	16024874	TTTC	16024848	16024851	ENSE00003663270.1	4	0.892968	1	0	1	0	0.539538	0.666667	0.163998
CLCNKA	Knockout	ENSG00000186510.12	CLCNKA	ENSG00000186510.12	chr1	-	16023911	16023930	ACCTCGGACCACACACCCGA	16023908	16023910	TGG	16023913	16023914	ENSE00003476219.1	3	0.617902	0.646536	1	0	0	5	1	0.103833	1	a4		CLCNKA	ENSG00000186510.12	chr1	-	16028079	16028101	GAGCTGTACCGATTGGTCTTGAT	16028079	16028082	TTTG	16028102	16028105	ENSE00003608426.1	10	1	1	0	0	0	0.74043	1	0.450267
CLCNKA	Knockout	ENSG00000186510.12	CLCNKA	ENSG00000186510.12	chr1	-	16026231	16026250	TACCACTTTGCCCAGGAACA	16026228	16026230	GGG	16026233	16026234	ENSE00003580287.1	5	0.627468	0.451458	1	0	1	16	1	0.234837	1	a3		CLCNKA	ENSG00000186510.12	chr1	+	16029236	16029258	GTGGGAATGGTACCACCCGCGGT	16029255	16029258	TTTG	16029232	16029235	ENSE00003551942.1	12	1	1	0	0	0	0.82789	1	0.573993
CLCNKB	Knockout	ENSG00000184908.19	CLCNKB	ENSG00000184908.19	chr1	+	16050559	16050578	ATCACCTACCCACCCAGCGC	16050579	16050581	CGG	16050575	16050576	ENSE00001691281.1	4	0.563281	0.295049	1	0	2	6	1	0.532368	1	a4		CLCNKB	ENSG00000184908.19	chr1	-	16049876	16049898	GAGCTGAACCTATTGTTCCTGAT	16049876	16049879	TTTG	16049899	16049902	ENSE00001734426.1	3	1	1	0	0	0	0.852625	1	0.487098
CLCNKB	Knockout	ENSG00000184908.19	CLCNKB	ENSG00000184908.19	chr1	-	16049913	16049932	TTAGCCCGGAGCCTACCTGG	16049910	16049912	TGG	16049915	16049916	ENSE00001734426.1	3	0.728384	0.516673	1	0	0	5	1	0.504753	1	a1		CLCNKB	ENSG00000184908.19	chr1	+	16046624	16046646	TCTTCAGGCTTCTCTCAGAGCAT	16046643	16046646	TTTC	16046620	16046623	ENSE00001638743.1	4	0.882837	1	0	1	1	0.273249	0.5	0.15301
CLCNKB	Knockout	ENSG00000184908.19	CLCNKB	ENSG00000184908.19	chr1	+	16049205	16049224	CTTCATGTTCCGGCTCCTGG	16049225	16049227	CGG	16049221	16049222	ENSE00001467878.3	1	0.640354	0.220491	1	0	2	15	1	0.409688	1	a2		CLCNKB	ENSG00000184908.19	chr1	-	16048015	16048037	CCGAGGAAGAGGGTGCTGCCACA	16048015	16048018	TTTC	16048038	16048041	ENSE00001681519.1	5	1	1	0	0	0	0.451335	0.5	0.212313
CLCNKB	Knockout	ENSG00000184908.19	CLCNKB	ENSG00000184908.19	chr1	-	16049848	16049867	AGAAGATTCGCTGACAGAAG	16049845	16049847	AGG	16049850	16049851	ENSE00001734426.1	3	0.585285	0.195597	1	0	1	13	1	0.475328	1	a3		CLCNKB	ENSG00000184908.19	chr1	-	16047961	16047983	GCCCCAAAGTTCTTGATATCCAG	16047961	16047964	TTTG	16047984	16047987	ENSE00001681519.1	5	1	1	0	0	0	0.800986	0.5	0.187868
FAM131C	Knockout	ENSG00000185519.9	FAM131C	ENSG00000185519.9	chr1	+	16062085	16062104	CGGCCAGAACCTACCCACAA	16062105	16062107	GGG	16062101	16062102	ENSE00003622291.1	4	0.696208	0.601581	1	0	0	3	1	0.315476	1	a2		FAM131C	ENSG00000185519.9	chr1	-	16063617	16063639	CAGACCTGTTCACAAGTGCCCAC	16063617	16063620	TTTC	16063640	16063643	ENSE00001296540.2	2	1	1	0	0	0	0.607558	1	0.0488095
FAM131C	Knockout	ENSG00000185519.9	FAM131C	ENSG00000185519.9	chr1	+	16059884	16059903	CCTCACGCAGCTCATCCGGG	16059904	16059906	AGG	16059900	16059901	ENSE00003581998.1	5	0.7014	0.484972	1	0	0	6	1	0.49881	1	a1		INT	INT	chr8	-	131501406	131501428	AGTAAAAATCTATCTGTGAACAT	INT	INT	INT	INT	INT	INT	INT	INT	INT	INT	INT	INT	INT	INT	INT
FAM131C	Knockout	ENSG00000185519.9	FAM131C	ENSG00000185519.9	chr1	+	16063531	16063550	ACACAGTCTGGAGCCACGGT	16063551	16063553	GGG	16063547	16063548	ENSE00001296540.2	2	0.66234	0.160018	1	0	2	15	1	0.132143	1	a3		INT	INT	chr9	-	118881243	118881265	TTACTTTACCACTCACTAATTCT	INT	INT	INT	INT	INT	INT	INT	INT	INT	INT	INT	INT	INT	INT	INT
FAM131C	Knockout	ENSG00000185519.9	FAM131C	ENSG00000185519.9	chr1	+	16063530	16063549	GACACAGTCTGGAGCCACGG	16063550	16063552	TGG	16063546	16063547	ENSE00001296540.2	2	0.647264	0.258064	1	0	1	9	1	0.133333	1	a4		INT	INT	chr18	-	27696519	27696541	TGTGTCCAAGAGGAGTTTAATAT	INT	INT	INT	INT	INT	INT	INT	INT	INT	INT	INT	INT	INT	INT	INT
EPHA2	Knockout	ENSG00000142627.13	EPHA2	ENSG00000142627.13	chr1	-	16137931	16137950	CATGAACTACACCTTCACCG	16137928	16137930	TGG	16137933	16137934	ENSE00003577899.1	5	0.771281	0.263764	1	0	0	13	1	0.420423	1	a1		EPHA2	ENSG00000142627.13	chr1	-	16138387	16138409	AGTTTGAGGCATCTGAGAGCCCC	16138387	16138390	TTTA	16138410	16138413	ENSE00003543184.1	4	1	1	0	0	0	0.221655	1	0.295765
EPHA2	Knockout	ENSG00000142627.13	EPHA2	ENSG00000142627.13	chr1	+	16148601	16148620	CTTCTTGTAGTAGACACGGA	16148621	16148623	CGG	16148617	16148618	ENSE00003546123.1	3	0.712274	0.406918	1	0	0	5	1	0.199112	1	a3		EPHA2	ENSG00000142627.13	chr1	-	16148877	16148899	CTGTACGTGACTGCAACAGCTTC	16148877	16148880	TTTA	16148900	16148903	ENSE00003546123.1	3	1	1	0	0	0	0.615105	1	0.110314
EPHA2	Knockout	ENSG00000142627.13	EPHA2	ENSG00000142627.13	chr1	-	16148708	16148727	ACGCCACGTGAAGCTGAACG	16148705	16148707	TGG	16148710	16148711	ENSE00003546123.1	3	0.712343	0.893078	1	0	0	5	1	0.16735	1	a2		EPHA2	ENSG00000142627.13	chr1	-	16133895	16133917	AGGAGGAAGAACCAGCGTGCCCG	16133895	16133898	TTTC	16133918	16133921	ENSE00000955400.1	9	1	1	0	0	0	0.67366	1	0.581284
EPHA2	Knockout	ENSG00000142627.13	EPHA2	ENSG00000142627.13	chr1	+	16148637	16148656	ACAGGCACCGATATCCTGGA	16148657	16148659	AGG	16148653	16148654	ENSE00003546123.1	3	0.69062	0.317603	1	0	0	9	1	0.186817	1	a5		EPHA2	ENSG00000142627.13	chr1	-	16148821	16148843	AACCTCTACTATGCCGAGTCGGA	16148821	16148824	TTTC	16148844	16148847	ENSE00003546123.1	3	1	1	0	0	0	0.712439	1	0.12944
ARHGEF19	Knockout	ENSG00000142632.17	ARHGEF19	ENSG00000142632.17	chr1	-	16207738	16207757	GCTCGAAGTGTAGAGATGAG	16207735	16207737	CGG	16207740	16207741	ENSE00001031688.1	4	0.741679	0.281974	1	0	0	12	1	0.303824	1	a1		ARHGEF19	ENSG00000142632.17	chr1	-	16207194	16207216	CCCCAGCCGTCCTCTATCAGGAA	16207194	16207197	TTTC	16207217	16207220	ENSE00000955436.1	6	1	1	0	0	0	0.333376	1	0.369909
ARHGEF19	Knockout	ENSG00000142632.17	ARHGEF19	ENSG00000142632.17	chr1	-	16208781	16208800	AGATACAGAGATCACCAGCG	16208778	16208780	GGG	16208783	16208784	ENSE00001164330.1	2	0.734082	0.386591	1	0	0	9	1	0.112635	1	a2		ARHGEF19	ENSG00000142632.17	chr1	-	16206308	16206330	AGCTGATCACCTCCGAGGCCTCC	16206308	16206311	TTTG	16206331	16206334	ENSE00003458701.1	7	1	1	0	0	0	0.484868	1	0.485869
ARHGEF19	Knockout	ENSG00000142632.17	ARHGEF19	ENSG00000142632.17	chr1	-	16207184	16207203	CTATCAGGAATACAGCGACG	16207181	16207183	TGG	16207186	16207187	ENSE00000955436.1	6	0.710855	0.745904	1	0	0	4	1	0.373234	1	a5		ARHGEF19	ENSG00000142632.17	chr1	-	16207548	16207570	GGGTCCAGGAGCACCAACGAGCG	16207548	16207551	TTTG	16207571	16207574	ENSE00001031690.1	5	1	1	0	0	0	0.537215	1	0.352037
ARHGEF19	Knockout	ENSG00000142632.17	ARHGEF19	ENSG00000142632.17	chr1	-	16208062	16208081	TGAGCCTCGAAGGTCCTGAG	16208059	16208061	CGG	16208064	16208065	ENSE00001031683.1	3	0.699515	0.182505	1	0	3	13	1	0.238155	1	a6		ARHGEF19	ENSG00000142632.17	chr1	-	16207580	16207602	CTAGGCTAGACACACAGGAAGAG	16207580	16207583	TTTC	16207603	16207606	ENSE00001031690.1	5	1	1	0	0	0	0.728092	1	0.338736
CPLANE2	Knockout	ENSG00000132881.12	CPLANE2	ENSG00000132881.12	chr1	+	16236625	16236644	ACTTACCAAACACCCGCCGG	16236645	16236647	CGG	16236641	16236642	ENSE00001819719.3	1	0.739865	0.988176	1	0	0	1	1	0.130491	1	a2		CPLANE2	ENSG00000132881.12	chr1	-	16232970	16232992	GCCAGCCAAGCTGCAGGCCAGCA	16232970	16232973	TTTG	16232993	16232996	ENSE00000906126.1	3	1	1	0	0	0	0.709076	1	0.403101
CPLANE2	Knockout	ENSG00000132881.12	CPLANE2	ENSG00000132881.12	chr1	+	16233716	16233735	GCAGTGTCAATGGACACAGG	16233736	16233738	CGG	16233732	16233733	ENSE00003605348.1	2	0.734337	0.265154	1	0	0	14	1	0.186047	1	a4		CPLANE2	ENSG00000132881.12	chr1	+	16232918	16232940	AGTGCAGACTCTCCACAGTCCCA	16232937	16232940	TTTG	16232914	16232917	ENSE00000906126.1	3	1	1	0	0	0	0.847494	1	0.445736
CPLANE2	Knockout	ENSG00000132881.12	CPLANE2	ENSG00000132881.12	chr1	+	16232986	16233005	GGCTGGCCAAAATACCACGG	16233006	16233008	TGG	16233002	16233003	ENSE00000906126.1	3	0.7602	0.68506	1	0	0	2	1	0.361757	1	a1		CPLANE2	ENSG00000132881.12	chr1	-	16233676	16233698	TGTCCGGGAAGAGTGGTGTGGGC	16233676	16233679	TTTG	16233699	16233702	ENSE00003605348.1	2	1	1	0	0	0	0.179681	1	0.258398
CPLANE2	Knockout	ENSG00000132881.12	CPLANE2	ENSG00000132881.12	chr1	+	16232946	16232965	CAAAACGAAACATGACGACA	16232966	16232968	CGG	16232962	16232963	ENSE00000906126.1	3	0.665449	0.26885	1	0	0	9	1	0.413437	1	a5		CPLANE2	ENSG00000132881.12	chr1	-	16233748	16233770	CCCTAGGGCTGCTTGAGCGGCCA	16233748	16233751	TTTG	16233771	16233774	ENSE00003605348.1	2	1	1	0	0	0	0.468524	1	0.165375
FBXO42	Knockout	ENSG00000037637.11	FBXO42	ENSG00000037637.11	chr1	+	16294813	16294832	TGTTTAGGTCAAGTCTCCAG	16294833	16294835	AGG	16294829	16294830	ENSE00000752120.1	4	0.714369	0.2985	1	0	0	10	1	0.21153	1	a1		FBXO42	ENSG00000037637.11	chr1	-	16305868	16305890	ATGAAGGCTGTCCAGGAAGGAAA	16305868	16305871	TTTC	16305891	16305894	ENSE00003667664.1	3	1	1	0	0	0	0.854323	1	0.139935
FBXO42	Knockout	ENSG00000037637.11	FBXO42	ENSG00000037637.11	chr1	-	16255797	16255816	ACTGCATTGTGACAACCCAT	16255794	16255796	GGG	16255799	16255800	ENSE00000752116.1	6	0.699144	0.727777	1	0	1	2	1	0.315202	1	a2		FBXO42	ENSG00000037637.11	chr1	-	16294853	16294875	GAGGCTGTACCCAGAGCAGCTGC	16294853	16294856	TTTG	16294876	16294879	ENSE00000752120.1	4	1	1	0	0	0	0.883907	1	0.200372
FBXO42	Knockout	ENSG00000037637.11	FBXO42	ENSG00000037637.11	chr1	+	16315182	16315201	ATACCACTGTTTGCAGACAA	16315202	16315204	GGG	16315198	16315199	ENSE00001467565.1	2	0.697968	0.198716	1	0	2	20	1	0.102278	1	a3		FBXO42	ENSG00000037637.11	chr1	+	16294819	16294841	GGTCAAGTCTCCAGAGGTCATTG	16294838	16294841	TTTA	16294815	16294818	ENSE00000752120.1	4	1	1	0	0	0	0.889082	1	0.207345
FBXO42	Knockout	ENSG00000037637.11	FBXO42	ENSG00000037637.11	chr1	+	16253646	16253665	CACCTCGAGGATGAGGACTG	16253666	16253668	GGG	16253662	16253663	ENSE00000752115.1	7	0.680515	0.206969	1	0	1	14	1	0.388656	1	a5		FBXO42	ENSG00000037637.11	chr1	+	16256615	16256637	GAGGGTGAGTAAGTGTGTATTTC	16256634	16256637	TTTA	16256611	16256614	ENSE00000752118.1	5	1	1	0	0	0	0.945968	1	0.291492
SZRD1	Knockout	ENSG00000055070.17	SZRD1	ENSG00000055070.17	chr1	+	16393269	16393288	AGGACGATAGCCTTCCCGCG	16393289	16393291	GGG	16393285	16393286	ENSE00003674078.1	3	0.704215	1	1	0	0	1	1	0.348684	1	a1		SZRD1	ENSG00000055070.17	chr1	+	16395036	16395058	AGGCCAACCAGGATCTCCCAACC	16395055	16395058	TTTC	16395032	16395035	ENSE00001932014.1	4	1	1	0	0	0	0.652433	1	0.820175
SZRD1	Knockout	ENSG00000055070.17	SZRD1	ENSG00000055070.17	chr1	-	16393286	16393305	ATCTGTGGAGGGGGCCCCGC	16393283	16393285	GGG	16393288	16393289	ENSE00003674078.1	3	0.429904	0.175072	1	0	3	13	1	0.355263	1	a6		SZRD1	ENSG00000055070.17	chr1	-	16393442	16393464	TCCTGCTCCTCCTCGGGGCTGGC	16393442	16393445	TTTC	16393465	16393468	ENSE00003674078.1	3	1	1	0	0	0	0.151608	1	0.692982
SZRD1	Knockout	ENSG00000055070.17	SZRD1	ENSG00000055070.17	chr1	-	16393352	16393371	GTGGGCCTGCTGGTGGAGTT	16393349	16393351	GGG	16393354	16393355	ENSE00003674078.1	3	0.217319	0.20002	1	0	4	27	1	0.5	1	a7		SZRD1	ENSG00000055070.17	chr1	+	16391369	16391391	CTCTAGGAAATAGACAGACGGTT	16391388	16391391	TTTC	16391365	16391368	ENSE00003549917.1	2	1	1	0	0	0	0.6059	0.666667	0.142544
SZRD1	Knockout	ENSG00000055070.17	SZRD1	ENSG00000055070.17	chr1	+	16393381	16393400	CAAGTCCCTAGCACAGCGAG	16393401	16393403	AGG	16393397	16393398	ENSE00003674078.1	3	0.635465	0.418019	1	0	0	9	1	0.594298	2	a8		SZRD1	ENSG00000055070.17	chr1	+	16393224	16393246	TCAGCAGGAAATCCAAATCTCCT	16393243	16393246	TTTG	16393220	16393223	ENSE00003674078.1	3	1	1	0	0	0	0.406492	1	0.256579
SPATA21	Knockout	ENSG00000187144.11	SPATA21	ENSG00000187144.11	chr1	-	16409891	16409910	AGAAAATGGAGGCCTCCCAT	16409888	16409890	CGG	16409893	16409894	ENSE00003608567.1	6	0.675486	0.318667	1	0	0	11	0.666667	0.456543	3	a3		SPATA21	ENSG00000187144.11	chr1	-	16427983	16428005	CGGATGCTTCGGAAGTGGGCAGC	16427983	16427986	TTTC	16428006	16428009			1	1	0	0	0	0.125634	0.333333	0.0786133
SPATA21	Knockout	ENSG00000187144.11	SPATA21	ENSG00000187144.11	chr1	+	16405078	16405097	TGAAGATCTCAAAGTAGCTG	16405098	16405100	CGG	16405094	16405095	ENSE00003689057.1	8	0.648879	0.241965	1	0	1	17	0.666667	0.646484	3	a6		SPATA21	ENSG00000187144.11	chr1	-	16425714	16425736	CCCAGGAAGAAACAGCCCTCTTG	16425714	16425717	TTTC	16425737	16425740			0.60961	1	0	0	1	0.316396	0.333333	0.145508
SPATA21	Knockout	ENSG00000187144.11	SPATA21	ENSG00000187144.11	chr1	-	16409608	16409627	GAGAACCCTGAGCTACGCCA	16409605	16409607	AGG	16409610	16409611	ENSE00003608567.1	6	0.63673	0.839608	1	0	0	3	0.666667	0.594727	3	a9		SPATA21	ENSG00000187144.11	chr1	+	16431287	16431309	TGGTGATCCTCAGGCCAGGACTT	16431306	16431309	TTTA	16431283	16431286			1	1	0	0	0	0.461907	0.333333	0.0317383
SPATA21	Knockout	ENSG00000187144.11	SPATA21	ENSG00000187144.11	chr1	+	16409935	16409954	AGCCCTGCCGGAAGTTCCCG	16409955	16409957	AGG	16409951	16409952	ENSE00003608567.1	6	0.613118	0.572291	1	0	0	3	0.666667	0.428223	3	a12		SPATA21	ENSG00000187144.11	chr1	-	16427896	16427918	AGAAGGGGCCTTCAGAGCTCAGA	16427896	16427899	TTTG	16427919	16427922			1	1	0	0	0	0.496703	0.333333	0.121094
NECAP2	Knockout	ENSG00000157191.20	NECAP2	ENSG00000157191.20	chr1	-	16448097	16448116	TGAAGTCAAAGGCATCACCT	16448094	16448096	CGG	16448099	16448100	ENSE00003469983.1	4	0.761688	0.317479	1	0	1	15	1	0.377654	1	a1		NECAP2	ENSG00000157191.20	chr1	+	16447868	16447890	AGGGGAGCTCTTTGCTCAGGCCC	16447887	16447890	TTTC	16447864	16447867	ENSE00003510922.1	3	1	1	0	0	0	0.511625	1	0.235754
NECAP2	Knockout	ENSG00000157191.20	NECAP2	ENSG00000157191.20	chr1	-	16447891	16447910	GCCAGGAAACTGATCCACCG	16447888	16447890	GGG	16447893	16447894	ENSE00003510922.1	3	0.737952	0.509169	1	0	0	7	1	0.242458	1	a2		NECAP2	ENSG00000157191.20	chr1	+	16448075	16448097	TTGGAATTGGCTTCGGGGACCGA	16448094	16448097	TTTA	16448071	16448074	ENSE00003469983.1	4	1	1	0	0	0	0.270548	1	0.372067
NECAP2	Knockout	ENSG00000157191.20	NECAP2	ENSG00000157191.20	chr1	+	16443698	16443717	GATGGCCTACATCAAGCTGG	16443718	16443720	AGG	16443714	16443715	ENSE00003467332.1	2	0.658158	0.51573	1	0	0	6	1	0.195531	1	a4		NECAP2	ENSG00000157191.20	chr1	+	16447906	16447928	CTGGCACAGCTGTGGAGAGTGTG	16447925	16447928	TTTC	16447902	16447905	ENSE00003510922.1	3	1	1	0	0	0	0.713152	1	0.278212
NECAP2	Knockout	ENSG00000157191.20	NECAP2	ENSG00000157191.20	chr1	+	16447957	16447976	GCATCGAAGATGGAAATGGT	16447977	16447979	AGG	16447973	16447974	ENSE00003510922.1	3	0.663405	0.567759	1	0	0	5	1	0.331844	1	a3		NECAP2	ENSG00000157191.20	chr1	+	16448111	16448133	ACTTCAATGTTGCATTGCAGGAC	16448130	16448133	TTTG	16448107	16448110	ENSE00003469983.1	4	1	1	0	0	0	0.148089	1	0.412291
CROCC	Knockout	ENSG00000058453.17	CROCC	ENSG00000058453.17	chr1	+	16938912	16938931	GTCTTGTCAGACTCTGAGAG	16938932	16938934	CGG	16938928	16938929	ENSE00003564850.1	12	0.740707	0.219408	1	0	0	20	1	0.230375	1	a2		CROCC	ENSG00000058453.17	chr1	-	16960831	16960853	AGTGCCACGCGCCTCCTCCAGGG	16960831	16960834	TTTC	16960854	16960857	ENSE00000753566.1	27	1	1	0	0	0	0.199104	1	0.678566
CROCC	Knockout	ENSG00000058453.17	CROCC	ENSG00000058453.17	chr1	+	16939883	16939902	CCACACCCCAGGACATGCGT	16939903	16939905	GGG	16939899	16939900	ENSE00003786362.1	13	0.666113	0.308251	1	0	4	8	1	0.266733	1	a4		CROCC	ENSG00000058453.17	chr1	+	16946240	16946262	TCGGGGCCTGACCCTGCAGGCTG	16946259	16946262	TTTC	16946236	16946239	ENSE00003514254.1	16	1	1	0	0	0	0.324723	1	0.353165
CROCC	Knockout	ENSG00000058453.17	CROCC	ENSG00000058453.17	chr1	+	16946837	16946856	AGGAACGGCTAGAGGAGCTG	16946857	16946859	CGG	16946853	16946854	ENSE00003669098.1	17	0.651539	0.213664	1	0	2	19	1	0.392662	1	a5		CROCC	ENSG00000058453.17	chr1	-	16936731	16936753	TCCAGGGCTGCCTCGGCCCGGCT	16936731	16936734	TTTC	16936754	16936757	ENSE00003506834.1	9	1	1	0	0	0	0.485768	1	0.17369
CROCC	Knockout	ENSG00000058453.17	CROCC	ENSG00000058453.17	chr1	-	16946273	16946292	TGGAGAGCTCGAGCTCCACG	16946270	16946272	CGG	16946275	16946276	ENSE00003514254.1	16	0.754875	0.315751	1	0	1	11	1	0.355809	1	a1		CROCC	ENSG00000058453.17	chr1	+	16922657	16922679	CCACAGACACTGGAGAGCAGCGT	16922676	16922679	TTTC	16922653	16922656	ENSE00001620626.1	2	1	1	0	0	0	0.566322	1	0.0122294
MFAP2	Knockout	ENSG00000117122.14	MFAP2	ENSG00000117122.14	chr1	+	16977135	16977154	TGGACGTGGTCAGGGAACGG	16977155	16977157	CGG	16977151	16977152	ENSE00001467349.1	2	0.720521	0.480467	1	0	0	12	1	0.153005	1	a1		MFAP2	ENSG00000117122.14	chr1	+	16975676	16975698	CAAGGCCTGTGTATGGAGTAGAG	16975695	16975698	TTTG	16975672	16975675	ENSE00003540338.1	6	1	1	0	0	0	0.637308	1	0.584699
MFAP2	Knockout	ENSG00000117122.14	MFAP2	ENSG00000117122.14	chr1	-	16977111	16977130	ACCCACTATAGCGACCAGAT	16977108	16977110	CGG	16977113	16977114	ENSE00001467349.1	2	0.642119	0.652326	1	0	0	2	1	0.222222	1	a4		MFAP2	ENSG00000117122.14	chr1	-	16976904	16976926	CAGACAACCCAGACTACTATGAT	16976904	16976907	TTTG	16976927	16976930	ENSE00003480746.1	3	1	1	0	0	0	0.829349	1	0.265938
MFAP2	Knockout	ENSG00000117122.14	MFAP2	ENSG00000117122.14	chr1	+	16976757	16976776	GAACTGGAACTGTTCCTCGG	16976777	16976779	AGG	16976773	16976774	ENSE00003664286.1	4	0.659489	1	1	0	0	0	1	0.318761	1	a2		MFAP2	ENSG00000117122.14	chr1	-	16978256	16978278	TTGCCATGAGAGCTGCCTACCTC	16978256	16978259	TTTG	16978279	16978282	ENSE00001949531.1	1	1	1	0	0	0	0.47449	1	0.0309654
MFAP2	Knockout	ENSG00000117122.14	MFAP2	ENSG00000117122.14	chr1	-	16976784	16976803	TGGCTGCAGAGGTGACTCCT	16976781	16976783	CGG	16976786	16976787	ENSE00003664286.1	4	0.648646	0.194107	1	0	1	26	1	0.295082	1	a3		MFAP2	ENSG00000117122.14	chr1	-	16977187	16977209	CCTCCCCACAGCAGGCTTGCTGG	16977187	16977190	TTTG	16977210	16977213	ENSE00001467349.1	2	1	1	0	0	0	0.262484	1	0.0874317
ATP13A2	Overlapping_genes	ENSG00000159363.19	ATP13A2	ENSG00000159363.19	chr1	-	16996054	16996073	TCTACGCCCAGAGCCGACTG	16996051	16996053	CGG	16996056	16996057	ENSE00001045127.1	15	0.725628	0.939403	1	0	0	3	1	0.386917	1	a2		ATP13A2	ENSG00000159363.19	chr1	-	17000417	17000439	CTCCATCTCCATCTGCCTGTCGC	17000417	17000420	TTTC	17000440	17000443	ENSE00001741647.1	9	1	1	0	0	0	0.349453	1	0.217691
ATP13A2	Overlapping_genes	ENSG00000159363.19	ATP13A2	ENSG00000159363.19	chr1	+	16993643	16993662	CCACCATCTTCAAGTCCATG	16993663	16993665	GGG	16993659	16993660	ENSE00001045159.1	16	0.717209	0.307805	1	0	1	8	1	0.454979	1	a3		ATP13A2	ENSG00000159363.19	chr1	+	16996262	16996284	GGTAGAGGATGAAGATGCTGTAG	16996281	16996284	TTTC	16996258	16996261	ENSE00003515248.1	14	1	1	0	0	0	0.52946	1	0.3509
ATP13A2	Overlapping_genes	ENSG00000159363.19	ATP13A2	ENSG00000159363.19	chr1	-	17000274	17000293	ACATGGTCAAGTTGTCCATG	17000271	17000273	CGG	17000276	17000277	ENSE00003681412.1	10	0.698239	0.201168	1	0	0	14	1	0.231992	1	a4		ATP13A2	ENSG00000159363.19	chr1	-	16996013	16996035	TGCATCCACCCACTGCGCATCAA	16996013	16996016	TTTC	16996036	16996039	ENSE00001045127.1	15	1	1	0	0	0	0.865492	1	0.398305
ATP13A2	Overlapping_genes	ENSG00000159363.19	ATP13A2	ENSG00000159363.19	chr1	-	16997105	16997124	ACTGTGCAGAGACACACCGG	16997102	16997104	CGG	16997107	16997108	ENSE00003642245.1	12	0.819968	0.408531	1	0	0	10	1	0.293167	1	a1		ATP13A2	ENSG00000159363.19	chr1	-	17002069	17002091	CGGCCCCAACGTGATCAGCATAC	17002069	17002072	TTTA	17002092	17002095	ENSE00001760891.1	8	1	1	0	0	0	0.300089	1	0.177172
RP1-37C10.8	Overlapping_genes	ENSG00000288636.1	RP1-37C10.8	ENSG00000288636.1	chr1	-	17011743	17011762	CGGCGATGAGCGCGAGGAGC	17011740	17011742	CGG	17011745	17011746	ENSE00003726965.2	1	0.342328	0.393834	1	0	1	6	1	0.038835	4	a1		INT	INT	chrY	+	20718437	20718459	GAAACACATCCCTTGCTCAGAGA	INT	INT	INT	INT	INT	INT	INT	INT	INT	INT	INT	INT	INT	INT	INT
RP1-37C10.8	Overlapping_genes	ENSG00000288636.1	RP1-37C10.8	ENSG00000288636.1	chr1	-	17011749	17011768	CGGGGCCGGCGATGAGCGCG	17011746	17011748	AGG	17011751	17011752	ENSE00003726965.2	1	0.439119	0.430234	1	0	0	16	1	0.0194175	5	a2		INT	INT	chr12	-	110277858	110277880	ATTAAAGAACTTCAAAGGCATTA	INT	INT	INT	INT	INT	INT	INT	INT	INT	INT	INT	INT	INT	INT	INT
ATP13A2:RP1-37C10.8	Overlapping_genes	ENSG00000159363.19:ENSG00000288636.1	ATP13A2:RP1-37C10.8	ENSG00000159363.19:ENSG00000288636.1	chr1	+	17005386	17005405	TATTTCGATAACGAGTGTTT	17005406	17005408	CGG	17005402	17005403	ENSE00001668184.1	3	0.395203	0.347817	1	0	0	6	1	0.0685911	3	a5		ATP13A2:RP1-37C10.8	ENSG00000159363.19:ENSG00000288636.1	chr1	-	17005765	17005787	TGTCCACAGACAGCAGCCCTCTC	17005765	17005768	TTTC	17005788	17005791	ENSE00001714765.1	2	1	1	0	0	0	0.586804	1	0.0060911
ATP13A2:RP1-37C10.8	Overlapping_genes	ENSG00000159363.19:ENSG00000288636.1	ATP13A2:RP1-37C10.8	ENSG00000159363.19:ENSG00000288636.1	chr1	-	17005505	17005524	GGTCATCGGCTATCACGTCG	17005502	17005504	TGG	17005507	17005508	ENSE00001668184.1	3	0.668553	0.908397	1	0	0	1	1	0.0407839	4	a9		ATP13A2:RP1-37C10.8	ENSG00000159363.19:ENSG00000288636.1	chr1	+	17005407	17005429	GGCGTGGGCCAGGTTGCAGGGCC	17005426	17005429	TTTC	17005403	17005406	ENSE00001668184.1	3	1	1	0	0	0	0.361649	1	0.0622352
ATP13A2:RP1-37C10.8	Overlapping_genes	ENSG00000159363.19:ENSG00000288636.1	ATP13A2:RP1-37C10.8	ENSG00000159363.19:ENSG00000288636.1	chr1	+	17005391	17005410	CGATAACGAGTGTTTCGGCG	17005411	17005413	TGG	17005407	17005408	ENSE00001668184.1	3	0.553951	1	1	0	0	0	1	0.0672669	3	a1		INT	INT	chr9	+	84573329	84573351	CATTGCTAAAGCAGCACTGTCAG	INT	INT	INT	INT	INT	INT	INT	INT	INT	INT	INT	INT	INT	INT	INT
ATP13A2:RP1-37C10.8	Overlapping_genes	ENSG00000159363.19:ENSG00000288636.1	ATP13A2:RP1-37C10.8	ENSG00000159363.19:ENSG00000288636.1	chr1	+	17005460	17005479	TCCAACGGAAGAGCAGCAAA	17005480	17005482	GGG	17005476	17005477	ENSE00001668184.1	3	0.61333	0.324067	1	0	0	12	1	0.0489936	4	a12		ATP13A2:RP1-37C10.8	ENSG00000159363.19:ENSG00000288636.1	chr1	+	17005392	17005414	GATAACGAGTGTTTCGGCGTGGG	17005411	17005414	TTTC	17005388	17005391	ENSE00001668184.1	3	1	1	0	0	0	0.182477	1	0.0662076
SDHB	Knockout	ENSG00000117118.10	SDHB	ENSG00000117118.10	chr1	+	17033117	17033136	TTAAAGCATCCAATACCATG	17033137	17033139	GGG	17033133	17033134	ENSE00003598239.1	3	0.73777	0.509557	1	0	0	10	1	0.252381	1	a1		SDHB	ENSG00000117118.10	chr1	-	17028716	17028738	AGGCATCTGTGGCTCTTGTGCAA	17028716	17028719	TTTC	17028739	17028742	ENSE00003681743.1	4	1	1	0	0	0	0.407713	1	0.364286
SDHB	Knockout	ENSG00000117118.10	SDHB	ENSG00000117118.10	chr1	-	17028703	17028722	TGTGCAATGAACATCAATGG	17028700	17028702	AGG	17028705	17028706	ENSE00003681743.1	4	0.675964	0.594005	1	0	0	7	1	0.377381	1	a3		SDHB	ENSG00000117118.10	chr1	+	17044747	17044769	ACAGAGATACTCACTTATTAAGG	17044766	17044769	TTTC	17044743	17044746	ENSE00003728285.1	2	1	1	0	0	0	0.500538	1	0.230952
SDHB	Knockout	ENSG00000117118.10	SDHB	ENSG00000117118.10	chr1	+	17028617	17028636	TCACATACATGTGTGGAAGA	17028637	17028639	GGG	17028633	17028634	ENSE00003681743.1	4	0.641115	0.190202	1	0	0	25	1	0.463095	1	a4		SDHB	ENSG00000117118.10	chr1	-	17044868	17044890	AGGCCTCCCGAGGAGCCCAGACA	17044868	17044871	TTTC	17044891	17044894	ENSE00003728285.1	2	1	1	0	0	0	0.509066	1	0.109524
SDHB	Knockout	ENSG00000117118.10	SDHB	ENSG00000117118.10	chr1	+	17044830	17044849	ATGGCAAATTTCTTGATACG	17044850	17044852	GGG	17044846	17044847	ENSE00003728285.1	2	0.687341	0.582247	1	0	0	5	1	0.135714	1	a2		SDHB	ENSG00000117118.10	chr1	-	17033127	17033149	TTAGATGTGGCCCCATGGTATTG	17033127	17033130	TTTG	17033150	17033153	ENSE00003598239.1	3	1	1	0	0	0	0.387381	1	0.259524
PADI2	Knockout	ENSG00000117115.13	PADI2	ENSG00000117115.13	chr1	-	17092505	17092524	ACATGTCCCAGATGATCCTG	17092502	17092504	CGG	17092507	17092508	ENSE00000753365.1	6	0.731048	0.191798	1	0	1	22	1	0.278056	1	a1		PADI2	ENSG00000117115.13	chr1	+	17095917	17095939	GGTTGTTCTTCTCCACCACACCA	17095936	17095939	TTTG	17095913	17095916	ENSE00000753363.1	4	1	1	0	0	0	0.471186	1	0.191884
PADI2	Knockout	ENSG00000117115.13	PADI2	ENSG00000117115.13	chr1	+	17092457	17092476	CAGAACTATCTCGTATCCGG	17092477	17092479	CGG	17092473	17092474	ENSE00000753365.1	6	0.716463	1	1	0	0	0	1	0.29509	1	a2		PADI2	ENSG00000117115.13	chr1	-	17093677	17093699	TTCCTGCCACTGTAGGCATCCTG	17093677	17093680	TTTC	17093700	17093703	ENSE00000855565.1	5	1	1	0	0	0	0.482563	1	0.209419
PADI2	Knockout	ENSG00000117115.13	PADI2	ENSG00000117115.13	chr1	-	17093616	17093635	ACTGTGACCGAGAGACACCC	17093613	17093615	TGG	17093618	17093619	ENSE00000855565.1	5	0.704697	0.332355	1	0	0	8	1	0.238978	1	a4		PADI2	ENSG00000117115.13	chr1	+	17092500	17092522	GTCCGCAGGATCATCTGGGACAT	17092519	17092522	TTTG	17092496	17092499	ENSE00000753365.1	6	1	1	0	0	0	0.691716	1	0.272044
PADI2	Knockout	ENSG00000117115.13	PADI2	ENSG00000117115.13	chr1	+	17104908	17104927	GCTCATGGTGACCCGCAGGG	17104928	17104930	TGG	17104924	17104925	ENSE00000753361.1	2	0.710433	0.308577	1	0	1	10	1	0.114729	1	a3		PADI2	ENSG00000117115.13	chr1	-	17092426	17092448	CATGTCAGACTCAGACAAAGTGG	17092426	17092429	TTTC	17092449	17092452	ENSE00000753365.1	6	1	1	0	0	0	0.381883	1	0.318637
PADI1	Knockout	ENSG00000142623.11	PADI1	ENSG00000142623.11	chr1	-	17229000	17229019	GTTGGGCGTCATGATCCAGG	17228997	17228999	GGG	17229002	17229003	ENSE00001654956.1	8	0.757771	0.5121	1	0	0	4	1	0.442433	1	a1		INT	INT	chr21	+	19969127	19969149	TTATCACACGATGACTTCCAGTA	INT	INT	INT	INT	INT	INT	INT	INT	INT	INT	INT	INT	INT	INT	INT
PADI1	Knockout	ENSG00000142623.11	PADI1	ENSG00000142623.11	chr1	-	17228666	17228685	ACTTCATAGGACAGACACTG	17228663	17228665	GGG	17228668	17228669	ENSE00001671968.1	7	0.753152	0.206631	1	0	1	24	1	0.349925	1	a2		INT	INT	chr8	-	49113193	49113215	TACAGCATGGATATTAGTATTTG	INT	INT	INT	INT	INT	INT	INT	INT	INT	INT	INT	INT	INT	INT	INT
PADI1	Knockout	ENSG00000142623.11	PADI1	ENSG00000142623.11	chr1	+	17230103	17230122	CTCCAATGAGAAATTCCTGG	17230123	17230125	AGG	17230119	17230120	ENSE00001673194.1	9	0.728126	0.206088	1	0	2	13	1	0.484666	1	a3		INT	INT	chr8	-	141049166	141049188	TGCTCACCTAGATTCTACTTCAT	INT	INT	INT	INT	INT	INT	INT	INT	INT	INT	INT	INT	INT	INT	INT
PADI1	Knockout	ENSG00000142623.11	PADI1	ENSG00000142623.11	chr1	-	17228743	17228762	GCCCTAGGAAATCGGCATCG	17228740	17228742	GGG	17228745	17228746	ENSE00001671968.1	7	0.710136	1	1	0	0	0	1	0.388638	1	a4		INT	INT	chr11	+	127162462	127162484	TTGCAGGGCCTCAGCTCTTTCTT	INT	INT	INT	INT	INT	INT	INT	INT	INT	INT	INT	INT	INT	INT	INT
PADI3	Knockout	ENSG00000142619.4	PADI3	ENSG00000142619.4	chr1	+	17270905	17270924	TGACACTGTGGTGTTCCGAG	17270925	17270927	TGG	17270921	17270922	ENSE00000955342.1	8	0.753996	0.297791	1	0	0	9	1	0.438755	1	a1		INT	INT	chr4	+	171576840	171576862	AATGTCTCTGGATATGTCATTTG	INT	INT	INT	INT	INT	INT	INT	INT	INT	INT	INT	INT	INT	INT	INT
PADI3	Knockout	ENSG00000142619.4	PADI3	ENSG00000142619.4	chr1	+	17270390	17270409	TCTGCTGGACGACTCCAACG	17270410	17270412	AGG	17270406	17270407	ENSE00001162376.1	7	0.742381	0.538496	1	0	0	4	1	0.414659	1	a2		INT	INT	chr21	-	22743114	22743136	TGAGGCAAAACAATTCTTCATTT	INT	INT	INT	INT	INT	INT	INT	INT	INT	INT	INT	INT	INT	INT	INT
PADI3	Knockout	ENSG00000142619.4	PADI3	ENSG00000142619.4	chr1	+	17267846	17267865	ACATGTCTGTCATGGTCCTG	17267866	17267868	CGG	17267862	17267863	ENSE00001162383.1	6	0.709456	0.376654	1	0	0	9	1	0.277108	1	a3		INT	INT	chr16	+	61458875	61458897	GATTCCAAGCTGAACATTTCCCA	INT	INT	INT	INT	INT	INT	INT	INT	INT	INT	INT	INT	INT	INT	INT
PADI3	Knockout	ENSG00000142619.4	PADI3	ENSG00000142619.4	chr1	+	17259698	17259717	CGCGACTTTGGAGATCATCG	17259718	17259720	TGG	17259714	17259715	ENSE00000955336.1	2	0.691094	0.701461	1	0	0	1	1	0.11496	1	a4		INT	INT	chr10	+	8231915	8231937	TAGCTGTTATAGATTCTCATTAT	INT	INT	INT	INT	INT	INT	INT	INT	INT	INT	INT	INT	INT	INT	INT
PADI4	Knockout	ENSG00000159339.13	PADI4	ENSG00000159339.13	chr1	+	17331058	17331077	AATCCACAGGTTCCTCCACA	17331078	17331080	TGG	17331074	17331075	ENSE00001268578.2	2	0.622196	0.310303	1	0	2	9	1	0.0975369	2	a1		INT	INT	chr14	-	29447999	29448021	AACTCTGGTGATGCCTTTCAAAA	INT	INT	INT	INT	INT	INT	INT	INT	INT	INT	INT	INT	INT	INT	INT
PADI4	Knockout	ENSG00000159339.13	PADI4	ENSG00000159339.13	chr1	+	17331045	17331064	CCAGCCAAGAAGAAATCCAC	17331065	17331067	AGG	17331061	17331062	ENSE00001268578.2	2	0.589871	0.262605	1	0	2	11	1	0.091133	2	a2		INT	INT	chr18	+	53772217	53772239	GATGGCATTTCTGCTTAGGGAAT	INT	INT	INT	INT	INT	INT	INT	INT	INT	INT	INT	INT	INT	INT	INT
PADI4	Knockout	ENSG00000159339.13	PADI4	ENSG00000159339.13	chr1	-	17331093	17331112	GTCAGGGTCACCTCTACCCC	17331090	17331092	AGG	17331095	17331096	ENSE00001268578.2	2	0.478577	0.453213	1	0	1	6	1	0.107882	2	a3		INT	INT	chr13	+	42757252	42757274	TATGAAATGCAAATCCATAGAGA	INT	INT	INT	INT	INT	INT	INT	INT	INT	INT	INT	INT	INT	INT	INT
PADI4	Knockout	ENSG00000159339.13	PADI4	ENSG00000159339.13	chr1	-	17331037	17331056	CTTCTTGGCTGGAGGGCCGT	17331034	17331036	GGG	17331039	17331040	ENSE00001268578.2	2	0.476722	0.282214	1	0	3	6	1	0.0802956	2	a4		INT	INT	chr8	-	107232308	107232330	TATACAATTAGTAATGCTCTTTA	INT	INT	INT	INT	INT	INT	INT	INT	INT	INT	INT	INT	INT	INT	INT
PADI6	Knockout	ENSG00000276747.1	PADI6	ENSG00000276747.1	chr1	+	17388791	17388810	TGTGCTGTACAAAGACACGG	17388811	17388813	TGG	17388807	17388808	ENSE00003721743.1	8	0.799166	0.184558	1	0	2	14	1	0.426993	1	a1		INT	INT	chr11	+	56798146	56798168	AAAATCCACTGGGATCAGCTTAT	INT	INT	INT	INT	INT	INT	INT	INT	INT	INT	INT	INT	INT	INT	INT
PADI6	Knockout	ENSG00000276747.1	PADI6	ENSG00000276747.1	chr1	+	17375435	17375454	CACATACTATGGGCCCAACG	17375455	17375457	AGG	17375451	17375452	ENSE00003741343.1	3	0.728429	0.514829	1	0	0	7	1	0.153218	1	a2		INT	INT	chr14	-	30412438	30412460	AATAAGCCCAAATTCATCAAATG	INT	INT	INT	INT	INT	INT	INT	INT	INT	INT	INT	INT	INT	INT	INT
PADI6	Knockout	ENSG00000276747.1	PADI6	ENSG00000276747.1	chr1	+	17388803	17388822	AGACACGGTGGTGTTCCGGG	17388823	17388825	TGG	17388819	17388820	ENSE00003721743.1	8	0.727894	0.427517	1	0	1	4	1	0.432757	1	a3		INT	INT	chr3	-	96385798	96385820	CACACCAATAACAATCAAATTGA	INT	INT	INT	INT	INT	INT	INT	INT	INT	INT	INT	INT	INT	INT	INT
PADI6	Knockout	ENSG00000276747.1	PADI6	ENSG00000276747.1	chr1	-	17373190	17373209	GGGCGATGTCATCTTCACTG	17373187	17373189	TGG	17373192	17373193	ENSE00003716662.1	2	0.722324	0.489309	1	0	0	11	1	0.121518	1	a4		INT	INT	chrX	+	132587925	132587947	TTACCCCCATGAGTTAGTAGTTG	INT	INT	INT	INT	INT	INT	INT	INT	INT	INT	INT	INT	INT	INT	INT
RCC2	Knockout	ENSG00000179051.14	RCC2	ENSG00000179051.14	chr1	-	17422771	17422790	AGAAGCCCCTAGACTCATCG	17422768	17422770	AGG	17422773	17422774	ENSE00001267903.1	4	0.684045	0.361856	1	0	3	4	1	0.374202	1	a1		INT	INT	chr4	+	124825679	124825701	CTTAGAAGAAATCCAAACCAAAA	INT	INT	INT	INT	INT	INT	INT	INT	INT	INT	INT	INT	INT	INT	INT
RCC2	Knockout	ENSG00000179051.14	RCC2	ENSG00000179051.14	chr1	+	17425627	17425646	GCCAGGCACCCATATCTGTG	17425647	17425649	GGG	17425643	17425644	ENSE00001267910.1	3	0.683343	0.226863	1	0	3	13	1	0.268199	1	a2		INT	INT	chrX	-	98369576	98369598	ATGATGTTGCTTGGGCAAGATCA	INT	INT	INT	INT	INT	INT	INT	INT	INT	INT	INT	INT	INT	INT	INT
RCC2	Knockout	ENSG00000179051.14	RCC2	ENSG00000179051.14	chr1	-	17438241	17438260	CACCGAACCCGAGCACACCA	17438238	17438240	AGG	17438243	17438244	ENSE00001467076.1	1	0.64894	0.810994	1	0	0	2	1	0.173052	1	a3		INT	INT	chrY	-	12252250	12252272	CAAGGAATGCATTTAAGATCCAA	INT	INT	INT	INT	INT	INT	INT	INT	INT	INT	INT	INT	INT	INT	INT
RCC2	Knockout	ENSG00000179051.14	RCC2	ENSG00000179051.14	chr1	-	17429108	17429127	AAAGAAGTGCCTAAACAGCA	17429105	17429107	AGG	17429110	17429111	ENSE00001267916.1	2	0.639016	0.192325	1	0	0	22	1	0.238825	1	a4		INT	INT	chr12	+	74885112	74885134	TTTACATAGCAACAAACAAATTA	INT	INT	INT	INT	INT	INT	INT	INT	INT	INT	INT	INT	INT	INT	INT
ARHGEF10L	Knockout	ENSG00000074964.17	ARHGEF10L	ENSG00000074964.17	chr1	-	17625982	17626001	TCAGCCCGTAGAGGGTGACA	17625979	17625981	CGG	17625984	17625985	ENSE00003641913.1	14	0.739248	0.336487	1	0	0	5	1	0.350795	1	a1		ARHGEF10L	ENSG00000074964.17	chr1	+	17616089	17616111	CTCAGATGACCCAGCTCATGAAG	17616108	17616111	TTTG	17616085	17616088	ENSE00000896634.1	9	1	1	0	0	0	0.459441	1	0.19312
ARHGEF10L	Knockout	ENSG00000074964.17	ARHGEF10L	ENSG00000074964.17	chr1	-	17623124	17623143	TGGAATCCCACTCAGCCACG	17623121	17623123	CGG	17623126	17623127	ENSE00003599477.1	12	0.735384	0.342752	1	0	0	11	1	0.299974	1	a2		ARHGEF10L	ENSG00000074964.17	chr1	+	17619385	17619407	GGACATCAAGCCCCCAGCCCCAG	17619404	17619407	TTTC	17619381	17619384	ENSE00003503885.1	10	1	1	0	0	0	0.485907	1	0.234819
ARHGEF10L	Knockout	ENSG00000074964.17	ARHGEF10L	ENSG00000074964.17	chr1	+	17621896	17621915	GCAGAGCGAAGGCAGCTACG	17621916	17621918	TGG	17621912	17621913	ENSE00003505774.1	11	0.727157	0.698503	1	0	0	2	1	0.258275	1	a3		ARHGEF10L	ENSG00000074964.17	chr1	+	17603551	17603573	TGACGACGTCCCCTGCGAGAGCC	17603570	17603573	TTTA	17603547	17603550	ENSE00003548497.1	6	1	1	0	0	0	0.573454	1	0.107376
ARHGEF10L	Knockout	ENSG00000074964.17	ARHGEF10L	ENSG00000074964.17	chr1	+	17607884	17607903	TGAGTTCGAGAGCTACAGCG	17607904	17607906	AGG	17607900	17607901	ENSE00003670661.1	7	0.72406	1	1	0	0	0	1	0.13865	1	a4		ARHGEF10L	ENSG00000074964.17	chr1	-	17623164	17623186	GGGACACTTACCGAGGCCACGAA	17623164	17623167	TTTG	17623187	17623190	ENSE00003599477.1	12	1	1	0	0	0	0.89747	1	0.309878
ACTL8	Knockout	ENSG00000117148.8	ACTL8	ENSG00000117148.8	chr1	-	17825885	17825904	CTGGTGGAAAGGCTGCACGC	17825882	17825884	GGG	17825887	17825888	ENSE00001466977.1	3	0.719693	0.459679	1	0	0	11	1	0.42714	1	a3		ACTL8	ENSG00000117148.8	chr1	-	17823317	17823339	GGTCCGCAGGCTCCCTCAAGGGT	17823317	17823320	TTTC	17823340	17823343	ENSE00001267551.4	2	1	1	0	0	0	0.423807	1	0.281421
ACTL8	Knockout	ENSG00000117148.8	ACTL8	ENSG00000117148.8	chr1	+	17823335	17823354	GGACCGAAAGAAGATGCTGG	17823355	17823357	AGG	17823351	17823352	ENSE00001267551.4	2	0.738697	0.288321	1	0	0	14	1	0.312386	1	a2		ACTL8	ENSG00000117148.8	chr1	+	17825777	17825799	AGTTGCTGCATGTCCCATCGGTC	17825796	17825799	TTTG	17825773	17825776	ENSE00001466977.1	3	1	1	0	0	0	0.374831	1	0.344262
ACTL8	Knockout	ENSG00000117148.8	ACTL8	ENSG00000117148.8	chr1	-	17823298	17823317	TGTCTCCGTGATGATCACAG	17823295	17823297	GGG	17823300	17823301	ENSE00001267551.4	2	0.821446	0.650008	1	0	0	3	1	0.265938	1	a1		ACTL8	ENSG00000117148.8	chr1	+	17825899	17825921	CACCAGGGCCGCCCCTTGCCCGC	17825918	17825921	TTTC	17825895	17825898	ENSE00001466977.1	3	1	1	0	0	0	0.148677	1	0.455373
ACTL8	Knockout	ENSG00000117148.8	ACTL8	ENSG00000117148.8	chr1	-	17825963	17825982	GAGACTCTTGAGGAGATAGG	17825960	17825962	CGG	17825965	17825966	ENSE00001466977.1	3	0.698928	0.36566	1	0	0	11	1	0.498179	1	a6		ACTL8	ENSG00000117148.8	chr1	+	17823262	17823284	TGTTGGAGAACCACAGACGGGAG	17823281	17823284	TTTG	17823258	17823261	ENSE00001267551.4	2	1	1	0	0	0	0.429522	1	0.248634
IGSF21	Knockout	ENSG00000117154.12	IGSF21	ENSG00000117154.12	chr1	+	18291966	18291985	TGGTGTACCAGTCCACTGTG	18291986	18291988	AGG	18291982	18291983	ENSE00000753919.1	3	0.757219	0.703403	1	0	0	5	1	0.214133	1	a1		IGSF21	ENSG00000117154.12	chr1	+	18365232	18365254	AAACGAGATGGGGAACCAATCGA	18365251	18365254	TTTC	18365228	18365231	ENSE00003634334.1	6	1	1	0	0	0	0.565563	1	0.406138
IGSF21	Knockout	ENSG00000117154.12	IGSF21	ENSG00000117154.12	chr1	+	18334919	18334938	TGGTCCCTATGAGTGCCATG	18334939	18334941	TGG	18334935	18334936	ENSE00000850903.1	4	0.710506	0.501499	1	0	0	5	1	0.249108	1	a3		IGSF21	ENSG00000117154.12	chr1	+	18362109	18362131	GGGCAGCTCCTCCCACCTCCATT	18362128	18362131	TTTG	18362105	18362108	ENSE00001065617.1	5	1	1	0	0	0	0.837187	1	0.312634
IGSF21	Knockout	ENSG00000117154.12	IGSF21	ENSG00000117154.12	chr1	-	18362127	18362146	AGCAGCCACCACTTCAATGG	18362124	18362126	AGG	18362129	18362130	ENSE00001065617.1	5	0.700845	0.442695	1	0	4	9	1	0.313348	1	a5		IGSF21	ENSG00000117154.12	chr1	+	18227960	18227982	AAGTGTAACTTCAAGACAGATGG	18227979	18227982	TTTG	18227956	18227959	ENSE00001065618.1	2	1	1	0	0	0	0.807172	1	0.108494
IGSF21	Knockout	ENSG00000117154.12	IGSF21	ENSG00000117154.12	chr1	+	18362173	18362192	CCAAGCCCAGAACTTCACGC	18362193	18362195	TGG	18362189	18362190	ENSE00001065617.1	5	0.706628	0.434202	1	0	0	10	1	0.356174	1	a4		IGSF21	ENSG00000117154.12	chr1	-	18291867	18291889	CTTGATGGTGCCACCATCCGTCA	18291867	18291870	TTTG	18291890	18291893	ENSE00000753919.1	3	1	1	0	0	0	0.380588	1	0.132049
KLHDC7A	Knockout	ENSG00000179023.9	KLHDC7A	ENSG00000179023.9	chr1	+	18481590	18481609	ACCTCCCCACTGTCACTACG	18481610	18481612	TGG	18481606	18481607	ENSE00001544128.3	1	0.706489	0.550975	1	0	0	7	1	0.268125	1	a1		KLHDC7A	ENSG00000179023.9	chr1	-	18481314	18481336	TCTGGGGCTTCCTGTCTGTGGAA	18481314	18481317	TTTC	18481337	18481340	ENSE00001544128.3	1	1	1	0	0	0	0.331557	1	0.142857
KLHDC7A	Knockout	ENSG00000179023.9	KLHDC7A	ENSG00000179023.9	chr1	+	18481794	18481813	GGAGCATTTCATACAGAAGG	18481814	18481816	CGG	18481810	18481811	ENSE00001544128.3	1	0.680491	0.182202	1	0	1	20	1	0.355641	1	a4		KLHDC7A	ENSG00000179023.9	chr1	-	18481531	18481553	CTGTCCTGCCATGGAGAAGGCTC	18481531	18481534	TTTA	18481554	18481557	ENSE00001544128.3	1	1	1	0	0	0	0.4185	1	0.23595
KLHDC7A	Knockout	ENSG00000179023.9	KLHDC7A	ENSG00000179023.9	chr1	+	18481287	18481306	CCCCTATGTCCTGGTCACGG	18481307	18481309	GGG	18481303	18481304	ENSE00001544128.3	1	0.676849	0.535329	1	0	0	5	1	0.138138	1	a5		KLHDC7A	ENSG00000179023.9	chr1	-	18481988	18482010	GGCTGCACCCTTTGTGTCACCGG	18481988	18481991	TTTC	18482011	18482014	ENSE00001544128.3	1	1	1	0	0	0	0.756022	1	0.432003
KLHDC7A	Knockout	ENSG00000179023.9	KLHDC7A	ENSG00000179023.9	chr1	+	18481264	18481283	TGCAGCTGTGAGAATCCAAG	18481284	18481286	AGG	18481280	18481281	ENSE00001544128.3	1	0.70111	0.389449	1	0	0	11	1	0.128271	1	a3		KLHDC7A	ENSG00000179023.9	chr1	+	18481804	18481826	ATACAGAAGGCGGAGGGGGTTGA	18481823	18481826	TTTC	18481800	18481803	ENSE00001544128.3	1	1	1	0	0	0	0.311808	1	0.361218
PAX7	Knockout	ENSG00000009709.12	PAX7	ENSG00000009709.12	chr1	+	18691890	18691909	CCCAGACATATACACCCGCG	18691910	18691912	AGG	18691906	18691907	ENSE00000753999.1	5	0.733844	0.532081	1	0	1	2	1	0.441721	1	a1		PAX7	ENSG00000009709.12	chr1	-	18635111	18635133	TCTACATCCGGAGTCGCCACCTG	18635111	18635114	TTTC	18635134	18635137	ENSE00000753996.1	3	1	1	0	0	0	0.551014	1	0.192469
PAX7	Knockout	ENSG00000009709.12	PAX7	ENSG00000009709.12	chr1	+	18635147	18635166	GAGTACAAGAGGGAAAACCC	18635167	18635169	AGG	18635163	18635164	ENSE00000753996.1	3	0.724825	0.168779	1	0	3	22	1	0.223551	1	a2		PAX7	ENSG00000009709.12	chr1	+	18636242	18636264	GTGAGTTCGATTAGCCGCGTGCT	18636261	18636264	TTTA	18636238	18636241	ENSE00000753998.1	4	1	1	0	0	0	0.60565	1	0.284519
PAX7	Knockout	ENSG00000009709.12	PAX7	ENSG00000009709.12	chr1	-	18634425	18634444	AGCTGTCGGGAGATGACACA	18634422	18634424	GGG	18634427	18634428	ENSE00000753995.1	2	0.707357	0.449674	1	0	1	10	1	0.125523	1	a3		PAX7	ENSG00000009709.12	chr1	-	18636344	18636366	TCGCCCAGGATGCCGTCGATGCT	18636344	18636347	TTTG	18636367	18636370	ENSE00000753998.1	4	1	1	0	0	0	0.72032	1	0.33413
PAX7	Knockout	ENSG00000009709.12	PAX7	ENSG00000009709.12	chr1	+	18636271	18636290	CAAGTTCGGGAAGAAAGAGG	18636291	18636293	AGG	18636287	18636288	ENSE00000753998.1	4	0.692412	0.182071	1	0	1	29	1	0.30006	1	a4		PAX7	ENSG00000009709.12	chr1	+	18691877	18691899	AGAGGACCCACTACCCAGACATA	18691896	18691899	TTTG	18691873	18691876	ENSE00000753999.1	5	1	1	0	0	0	0.886171	1	0.435744
TAS1R2	Knockout	ENSG00000179002.5	TAS1R2	ENSG00000179002.5	chr1	-	18854896	18854915	CAGCGCCGACCACCACATCG	18854893	18854895	AGG	18854898	18854899	ENSE00003497171.1	3	0.71784	0.680529	1	0	0	1	1	0.226857	1	a2		TAS1R2	ENSG00000179002.5	chr1	+	18854253	18854275	TCACAGCCGAGGAGGCTGTGCAG	18854272	18854275	TTTG	18854249	18854252	ENSE00003497171.1	3	1	1	0	0	0	0.422936	1	0.475566
TAS1R2	Knockout	ENSG00000179002.5	TAS1R2	ENSG00000179002.5	chr1	+	18854845	18854864	GCACAATGATCCAGTTCCAG	18854865	18854867	CGG	18854861	18854862	ENSE00003497171.1	3	0.722351	0.642911	1	0	0	5	1	0.241557	1	a1		TAS1R2	ENSG00000179002.5	chr1	+	18849506	18849528	GTGGTCCAGGAGAGTGAAGTTGA	18849525	18849528	TTTG	18849502	18849505	ENSE00001267292.1	4	0.905334	1	0	0	1	0.642975	1	0.509337
TAS1R2	Knockout	ENSG00000179002.5	TAS1R2	ENSG00000179002.5	chr1	-	18854299	18854318	CGTCTACAGCGTGTACTCTG	18854296	18854298	CGG	18854301	18854302	ENSE00003497171.1	3	0.70024	0.342324	1	0	1	5	1	0.464044	1	a4		TAS1R2	ENSG00000179002.5	chr1	-	18857559	18857581	CGGTGGAGGAGATCAACAATGAC	18857559	18857562	TTTG	18857582	18857585	ENSE00001407872.1	2	1	1	0	0	0	0.540929	1	0.100914
TAS1R2	Knockout	ENSG00000179002.5	TAS1R2	ENSG00000179002.5	chr1	-	18854611	18854630	CCTGTACCACTTCTTCAATG	18854608	18854610	AGG	18854613	18854614	ENSE00003497171.1	3	0.714676	0.276843	1	0	0	15	1	0.340087	1	a3		TAS1R2	ENSG00000179002.5	chr1	-	18854907	18854929	CTGCGTACCACACCCAGCGCCGA	18854907	18854910	TTTG	18854930	18854933	ENSE00003497171.1	3	1	1	0	0	0	0.334012	1	0.223282
ALDH4A1	Knockout	ENSG00000159423.17	ALDH4A1	ENSG00000159423.17	chr1	-	18885481	18885500	GATCCTCGCCAAGACCATGG	18885478	18885480	TGG	18885483	18885484	ENSE00003481052.1	5	0.705816	0.428172	1	0	0	10	1	0.261693	1	a2		ALDH4A1	ENSG00000159423.17	chr1	-	18883148	18883170	ACTTCACTGCAATCGGCGGCAAC	18883148	18883151	TTTA	18883171	18883174	ENSE00003575887.1	7	1	1	0	0	0	0.24627	1	0.386619
ALDH4A1	Knockout	ENSG00000159423.17	ALDH4A1	ENSG00000159423.17	chr1	-	18883410	18883429	GGGTAAGACCGTGATCCAAG	18883407	18883409	CGG	18883412	18883413	ENSE00003633838.1	6	0.713149	0.562159	1	0	0	4	1	0.277679	1	a1		ALDH4A1	ENSG00000159423.17	chr1	-	18881759	18881781	TGCCAGCTGATGGGCCCCTATTT	18881759	18881762	TTTG	18881782	18881785	ENSE00003600909.1	8	1	1	0	0	0	0.672653	1	0.477205
ALDH4A1	Knockout	ENSG00000159423.17	ALDH4A1	ENSG00000159423.17	chr1	-	18883289	18883308	ACCAACAGCACGGTGTACCG	18883286	18883288	GGG	18883291	18883292	ENSE00003633838.1	6	0.685681	0.930027	1	0	0	2	1	0.349319	1	a3		ALDH4A1	ENSG00000159423.17	chr1	-	18881735	18881757	GGGACACTGTCACCAGCTCAGAG	18881735	18881738	TTTG	18881758	18881761	ENSE00003600909.1	8	1	1	0	0	0	0.774547	1	0.491415
ALDH4A1	Knockout	ENSG00000159423.17	ALDH4A1	ENSG00000159423.17	chr1	+	18883109	18883128	GTGCCCACATCTCACCATCA	18883129	18883131	GGG	18883125	18883126	ENSE00003575887.1	7	0.676021	0.410036	1	0	3	7	1	0.400237	1	a5		ALDH4A1	ENSG00000159423.17	chr1	-	18885607	18885629	GAGCCTGCTCAACAAAGCCATTG	18885607	18885610	TTTA	18885630	18885633	ENSE00003481052.1	5	1	1	0	0	0	0.822694	1	0.188277
IFFO2	Knockout	ENSG00000169991.11	IFFO2	ENSG00000169991.11	chr1	-	18955670	18955689	AGCGCGACGAGTATAAGCGG	18955667	18955669	AGG	18955672	18955673	ENSE00001704033.3	1	0.717036	0.853659	1	0	1	1	1	0.425532	1	a2		IFFO2	ENSG00000169991.11	chr1	-	18921102	18921124	CAGGTGGGAGGAGGAGCTCGCCA	18921102	18921105	TTTG	18921125	18921128	ENSE00003662286.1	2	0.774387	1	0	0	1	0.367577	1	0.441006
IFFO2	Knockout	ENSG00000169991.11	IFFO2	ENSG00000169991.11	chr1	-	18955837	18955856	GACCATCTGGAGCTACACGC	18955834	18955836	AGG	18955839	18955840	ENSE00001704033.3	1	0.66054	0.490904	1	0	0	6	1	0.317859	1	a5		IFFO2	ENSG00000169991.11	chr1	-	18917028	18917050	CGGTTCAGGTGGTCCCCAAAAAG	18917028	18917031	TTTC	18917051	18917054	ENSE00003652698.1	5	1	1	0	0	0	0.279174	1	0.629916
IFFO2	Knockout	ENSG00000169991.11	IFFO2	ENSG00000169991.11	chr1	+	18956146	18956165	GCACGTTGAGCCCCTTCAAG	18956166	18956168	AGG	18956162	18956163	ENSE00001704033.3	1	0.630891	0.757174	1	0	0	1	1	0.109607	1	a7		IFFO2	ENSG00000169991.11	chr1	-	18912041	18912063	ACGACGACTGTGACAGCCTGACG	18912041	18912044	TTTG	18912064	18912067	ENSE00003534629.1	6	0.903614	1	0	1	0	0.539974	1	0.738233
IFFO2	Knockout	ENSG00000169991.11	IFFO2	ENSG00000169991.11	chr1	-	18955991	18956010	AGACCGGGCCCGAGTTGCTG	18955988	18955990	CGG	18955993	18955994	ENSE00001704033.3	1	0.58412	0.636449	1	0	0	3	1	0.218569	1	a13		IFFO2	ENSG00000169991.11	chr1	-	18911976	18911998	ACCAACTGCAATCCGACCATCGA	18911976	18911979	TTTC	18911999	18912002	ENSE00003534629.1	6	1	1	0	0	0	0.793679	1	0.780142
UBR4	Knockout	ENSG00000127481.15	UBR4	ENSG00000127481.15	chr1	+	19115469	19115488	ACTACAGCGAGGGCACTGCA	19115489	19115491	GGG	19115485	19115486	ENSE00001633664.1	3	0.667825	0.455577	1	0	0	7	0.5	0.692648	4	a3		UBR4	ENSG00000127481.15	chr1	+	19117230	19117252	AACTCCACGATGGCCTGCACGGT	19117249	19117252	TTTC	19117226	19117229	ENSE00003662944.1	2	1	1	0	0	0	0.845451	0.5	0.681224
UBR4	Knockout	ENSG00000127481.15	UBR4	ENSG00000127481.15	chr1	-	19117237	19117256	CCGAACCGTGCAGGCCATCG	19117234	19117236	TGG	19117239	19117240	ENSE00003662944.1	2	0.605118	0.582148	1	0	0	3	0.5	0.681855	4	a9		UBR4	ENSG00000127481.15	chr1	-	19115619	19115641	CTAGGCCAGCTCGCTGGCACAAA	19115619	19115622	TTTC	19115642	19115645	ENSE00001633664.1	3	1	1	0	0	0	0.849177	0.5	0.684191
UBR4	Knockout	ENSG00000127481.15	UBR4	ENSG00000127481.15	chr1	-	19115585	19115604	GCTGACCCCTGGACAGACAG	19115582	19115584	AGG	19115587	19115588	ENSE00001633664.1	3	0.683531	0.2083	1	0	2	21	0.5	0.68621	4	a1		UBR4	ENSG00000127481.15	chr1	+	19150749	19150771	CAGCATCTATCATGGTGACACCT	19150768	19150771	TTTA	19150745	19150748	ENSE00001652888.1	49	0.798348	1	0	0	1	0.921419	0.25	0.4568
UBR4	Knockout	ENSG00000127481.15	UBR4	ENSG00000127481.15	chr1	-	19115507	19115526	AGACTTCTATGAAAACTACC	19115504	19115506	AGG	19115509	19115510	ENSE00001633664.1	3	0.674389	0.212686	1	0	1	17	0.5	0.691133	4	a2		UBR4	ENSG00000127481.15	chr1	+	19127654	19127676	GTGCGGGACATGAAGACACTCAG	19127673	19127676	TTTG	19127650	19127653	ENSE00001665479.1	63	1	1	0	0	0	0.931985	0.25	0.579173
EMC1	Knockout	ENSG00000127463.15	EMC1	ENSG00000127463.15	chr1	-	19238036	19238055	ACATTTAGCCTGGAACAGAG	19238033	19238035	CGG	19238038	19238039	ENSE00000908598.1	11	0.747625	0.195432	1	0	0	16	1	0.399463	1	a1		EMC1	ENSG00000127463.15	chr1	+	19239834	19239856	AGCAAACTCAGCGTTCCATAATG	19239853	19239856	TTTA	19239830	19239833	ENSE00001740696.1	8	1	1	0	0	0	0.65659	1	0.308157
EMC1	Knockout	ENSG00000127463.15	EMC1	ENSG00000127463.15	chr1	-	19238825	19238844	GTTCTGAAGATGGGTCAATG	19238822	19238824	GGG	19238827	19238828	ENSE00001893412.1	10	0.7443	0.277963	1	0	1	11	1	0.354481	1	a2		EMC1	ENSG00000127463.15	chr1	-	19238026	19238048	GCCTGGAACAGAGCGGCACTCGG	19238026	19238029	TTTA	19238049	19238052	ENSE00000908598.1	11	1	1	0	0	0	0.664639	1	0.403491
EMC1	Knockout	ENSG00000127463.15	EMC1	ENSG00000127463.15	chr1	-	19239275	19239294	AGTGAGCTTTGCCACCACTG	19239272	19239274	GGG	19239277	19239278	ENSE00001801402.1	9	0.725732	0.247536	1	0	2	14	1	0.328634	1	a3		EMC1	ENSG00000127463.15	chr1	+	19240348	19240370	GAGGGAACGTGAGCTCGGGTCAG	19240367	19240370	TTTG	19240344	19240347	ENSE00001638308.1	7	1	1	0	0	0	0.769421	1	0.240013
EMC1	Knockout	ENSG00000127463.15	EMC1	ENSG00000127463.15	chr1	+	19238073	19238092	GCCGCCGACCTGTCTCCACG	19238093	19238095	AGG	19238089	19238090	ENSE00000908598.1	11	0.697462	0.372258	1	0	0	7	1	0.382343	1	a5		EMC1	ENSG00000127463.15	chr1	-	19241022	19241044	ATGTGGAAGATGGAGAGATTGTT	19241022	19241025	TTTA	19241045	19241048	ENSE00001664299.1	6	1	1	0	0	0	0.867975	1	0.211145
MRTO4	Knockout	ENSG00000053372.5	MRTO4	ENSG00000053372.5	chr1	+	19255941	19255960	CCCACAGCTTCGGAAATGTG	19255961	19255963	TGG	19255957	19255958	ENSE00000754852.1	3	0.621236	0.450048	1	0	0	10	1	0.135286	1	a1		MRTO4	ENSG00000053372.5	chr1	+	19257891	19257913	ACTGTGAGCCTGGATCCAGGGCC	19257910	19257913	TTTC	19257887	19257890	ENSE00000754856.1	6	0.904119	1	0	1	0	0.173406	1	0.584379
MRTO4	Knockout	ENSG00000053372.5	MRTO4	ENSG00000053372.5	chr1	-	19257102	19257121	ATCAGATGGGCTCCGACCCA	19257099	19257101	AGG	19257104	19257105	ENSE00000754853.1	4	0.559877	0.303383	1	0	2	5	1	0.32357	1	a2		MRTO4	ENSG00000053372.5	chr1	+	19257451	19257473	TAGGTCAGCAAAAGGTTGAGGGG	19257470	19257473	TTTG	19257447	19257450	ENSE00000754855.1	5	1	1	0	0	0	0.241685	1	0.404463
MRTO4	Knockout	ENSG00000053372.5	MRTO4	ENSG00000053372.5	chr1	+	19257450	19257469	GTAGGTCAGCAAAAGGTTGA	19257470	19257472	GGG	19257466	19257467	ENSE00000754855.1	5	0.537401	0.198706	1	0	1	13	1	0.398884	1	a3		MRTO4	ENSG00000053372.5	chr1	-	19257104	19257126	TATTCATCAGATGGGCTCCGACC	19257104	19257107	TTTG	19257127	19257130	ENSE00000754853.1	4	1	1	0	0	0	0.325101	1	0.32357
MRTO4	Knockout	ENSG00000053372.5	MRTO4	ENSG00000053372.5	chr1	-	19257139	19257158	GCCAGAGACTTACCTGGTGC	19257136	19257138	AGG	19257141	19257142	ENSE00000754853.1	4	0.530036	0.414951	1	0	1	11	1	0.375174	1	a4		MRTO4	ENSG00000053372.5	chr1	+	19257827	19257849	CCTTAGGTGGTTCACGAAATACA	19257846	19257849	TTTC	19257823	19257826	ENSE00000754856.1	6	1	1	0	0	0	0.63582	1	0.495119
AKR7A3	Knockout	ENSG00000162482.5	AKR7A3	ENSG00000162482.5	chr1	-	19286229	19286248	TATGCCAGACCACAGCACCC	19286226	19286228	CGG	19286231	19286232	ENSE00001664415.1	2	0.708613	0.225327	1	0	2	11	1	0.357503	1	a1		AKR7A3	ENSG00000162482.5	chr1	+	19284743	19284765	CCATTCTTGTCCTCATACTTGTA	19284762	19284765	TTTC	19284739	19284742	ENSE00001677350.1	5	0.78678	1	0	2	0	0.152422	1	0.63142
AKR7A3	Knockout	ENSG00000162482.5	AKR7A3	ENSG00000162482.5	chr1	-	19288559	19288578	CACGGCCTTCGTGTACAGCG	19288556	19288558	AGG	19288561	19288562	ENSE00001845823.2	1	0.678158	0.507879	1	0	0	2	1	0.149043	1	a2		AKR7A3	ENSG00000162482.5	chr1	-	19284080	19284102	AGGGCATTGCCCTGGTGGAGAAG	19284080	19284083	TTTG	19284103	19284106	ENSE00001675448.1	6	1	1	0	0	0	0.544489	1	0.75428
AKR7A3	Knockout	ENSG00000162482.5	AKR7A3	ENSG00000162482.5	chr1	+	19286332	19286351	GGAGTTCCCAAACAGTGGAA	19286352	19286354	TGG	19286348	19286349	ENSE00001664415.1	2	0.615217	0.208127	1	0	2	14	1	0.239678	1	a4		AKR7A3	ENSG00000162482.5	chr1	-	19284694	19284716	GGAATACCTGGGCAGAGATGTAC	19284694	19284697	TTTG	19284717	19284720	ENSE00001677350.1	5	1	1	0	0	0	0.73131	1	0.699899
AKR7A3	Knockout	ENSG00000162482.5	AKR7A3	ENSG00000162482.5	chr1	+	19288499	19288518	TGCAGTCGCTGCCGCCCAGC	19288519	19288521	CGG	19288515	19288516	ENSE00001845823.2	1	0.330559	0.205036	1	0	2	20	1	0.195368	1	a7		AKR7A3	ENSG00000162482.5	chr1	-	19284769	19284791	CCTCAGGGGGCCTGCTGACCGGC	19284769	19284772	TTTC	19284792	19284795	ENSE00001677350.1	5	1	1	0	0	0	0.330631	1	0.624371
AKR7A2	Knockout	ENSG00000053371.13	AKR7A2	ENSG00000053371.13	chr1	-	19308499	19308518	CGCACCTGACCACGGCACCC	19308496	19308498	CGG	19308501	19308502	ENSE00003653261.1	2	0.626169	0.427811	1	0	2	10	1	0.407614	1	a3		AKR7A2	ENSG00000053371.13	chr1	-	19311912	19311934	TGGAGCGCGGCCACACCGAACTG	19311912	19311915	TTTC	19311935	19311938	ENSE00000872932.6	1	1	1	0	0	0	0.515186	1	0.196843
AKR7A2	Knockout	ENSG00000053371.13	AKR7A2	ENSG00000053371.13	chr1	+	19311902	19311921	AGGCCGTGTCCAGTTCGGTG	19311922	19311924	TGG	19311918	19311919	ENSE00000872932.6	1	0.656178	0.635423	1	0	1	3	1	0.191272	1	a1		INT	INT	chr4	-	89506863	89506885	TGGACTCCACACCTAATCAAGAA	INT	INT	INT	INT	INT	INT	INT	INT	INT	INT	INT	INT	INT	INT	INT
AKR7A2	Knockout	ENSG00000053371.13	AKR7A2	ENSG00000053371.13	chr1	+	19308220	19308239	CCCAGCTAGCATAGTTGGAG	19308240	19308242	AGG	19308236	19308237	ENSE00001736745.1	3	0.620211	0.250991	1	0	3	8	1	0.475395	1	a4		AKR7A2	ENSG00000053371.13	chr1	+	19308610	19308632	CATCCCAAGGGTTGGCCTTGGTG	19308629	19308632	TTTC	19308606	19308609	ENSE00003653261.1	2	0.839138	1	0	1	0	0.385616	1	0.288765
AKR7A2	Knockout	ENSG00000053371.13	AKR7A2	ENSG00000053371.13	chr1	+	19308521	19308540	TAGGTAGAAGAGGTCCACTT	19308541	19308543	GGG	19308537	19308538	ENSE00003653261.1	2	0.653115	0.311045	1	0	4	9	1	0.374188	1	a2		INT	INT	chr3	-	88953305	88953327	TAATGTCTGTATTGACCTCTTTG	INT	INT	INT	INT	INT	INT	INT	INT	INT	INT	INT	INT	INT	INT	INT
SLC66A1	Knockout	ENSG00000040487.13	SLC66A1	ENSG00000040487.13	chr1	-	19326266	19326285	CCCCATGAGGAACAACAGCA	19326263	19326265	CGG	19326268	19326269	ENSE00003489187.1	5	0.684798	0.274764	1	0	2	15	1	0.465063	1	a2		SLC66A1	ENSG00000040487.13	chr1	+	19326599	19326621	CCGGCTGCCTCAGATCCGCACCA	19326618	19326621	TTTC	19326595	19326598	ENSE00003576994.1	6	1	1	0	0	0	0.333085	1	0.702176
SLC66A1	Knockout	ENSG00000040487.13	SLC66A1	ENSG00000040487.13	chr1	+	19325482	19325501	GCATCTCTTACAGACCTACA	19325502	19325504	CGG	19325498	19325499	ENSE00000754876.1	4	0.674266	0.39791	1	0	1	10	1	0.341352	1	a4		SLC66A1	ENSG00000040487.13	chr1	-	19327293	19327315	AGCAGCACGCTCAGCCCATACAG	19327293	19327296	TTTG	19327316	19327319	ENSE00003625916.1	7	1	1	0	0	0	0.750719	1	0.784651
SLC66A1	Knockout	ENSG00000040487.13	SLC66A1	ENSG00000040487.13	chr1	-	19324726	19324745	CAGCAAGGAAGGAGCCGATG	19324723	19324725	AGG	19324728	19324729	ENSE00003490822.1	3	0.621744	0.207267	1	0	0	22	1	0.297824	2	a18		SLC66A1	ENSG00000040487.13	chr1	+	19325554	19325576	CTACAAGTTCAGGACGCGCCCCT	19325573	19325576	TTTA	19325550	19325553	ENSE00000754876.1	4	1	1	0	0	0	0.345882	1	0.427262
SLC66A1	Knockout	ENSG00000040487.13	SLC66A1	ENSG00000040487.13	chr1	-	19325577	19325596	GTCCCCATACTCACACAGAG	19325574	19325576	AGG	19325579	19325580	ENSE00000754876.1	4	0.717019	0.317796	1	0	0	10	1	0.434135	1	a1		INT	INT	chr10	+	5109403	5109425	AACTTAGTAGTCAAGTGTATAAA	INT	INT	INT	INT	INT	INT	INT	INT	INT	INT	INT	INT	INT	INT	INT
CAPZB	Knockout	ENSG00000077549.19	CAPZB	ENSG00000077549.19	chr1	-	19385556	19385575	ATTGCCAGAGACAAGGTGGT	19385553	19385555	GGG	19385558	19385559	ENSE00003571541.1	3	0.641866	0.290617	1	0	2	12	1	0.336032	1	a2		CAPZB	ENSG00000077549.19	chr1	+	19378589	19378611	TCAGCCGAGCTGACGGCATGGCC	19378608	19378611	TTTC	19378585	19378588	ENSE00003611394.1	4	1	1	0	0	0	0.219243	1	0.436235
CAPZB	Knockout	ENSG00000077549.19	CAPZB	ENSG00000077549.19	chr1	+	19385602	19385621	GGAGATCCTCACATAGACTG	19385622	19385624	GGG	19385618	19385619	ENSE00003571541.1	3	0.717972	0.393787	1	0	0	8	1	0.275304	1	a1		CAPZB	ENSG00000077549.19	chr1	+	19357493	19357515	TGAGGATCACTCCAGCAAAGCCA	19357512	19357515	TTTA	19357489	19357492	ENSE00003629510.1	5	1	1	0	0	0	0.743626	1	0.557692
CAPZB	Knockout	ENSG00000077549.19	CAPZB	ENSG00000077549.19	chr1	+	19378603	19378622	GGCATGGCCCCATCCTCCAA	19378623	19378625	GGG	19378619	19378620	ENSE00003611394.1	4	0.619926	0.179167	1	0	0	17	1	0.425101	1	a4		CAPZB	ENSG00000077549.19	chr1	-	19385614	19385636	TCTCTGCCAGGTCCCCAGTCTAT	19385614	19385617	TTTC	19385637	19385640	ENSE00003571541.1	3	1	1	0	0	0	0.497226	1	0.279352
CAPZB	Knockout	ENSG00000077549.19	CAPZB	ENSG00000077549.19	chr1	-	19378580	19378599	AGCTCGGCTGAGAAAGCTGG	19378577	19378579	AGG	19378582	19378583	ENSE00003611394.1	4	0.632281	0.232718	1	0	0	11	1	0.462551	1	a3		CAPZB	ENSG00000077549.19	chr1	+	19385580	19385602	AGTGGCTGGTCAACAGAAGACAG	19385599	19385602	TTTC	19385576	19385579	ENSE00003571541.1	3	0.902231	1	0	0	1	0.822465	1	0.294534
MICOS10	Knockout	ENSG00000173436.15	MICOS10	ENSG00000173436.15	chr1	+	19597054	19597073	GTCGGAGCTCGGCAGGAAGT	19597074	19597076	GGG	19597070	19597071	ENSE00001841013.2	1	0.547767	0.261402	1	0	0	11	1	0.106838	1	a3		MICOS10	ENSG00000173436.15	chr1	+	19622087	19622109	TCCCTCTTTGTAGGTACTGGTTT	19622106	19622109	TTTC	19622083	19622086	ENSE00003619534.1	2	1	1	0	0	0	0.238151	0.5	0.303419
MICOS10	Knockout	ENSG00000173436.15	MICOS10	ENSG00000173436.15	chr1	+	19597059	19597078	AGCTCGGCAGGAAGTGGGAC	19597079	19597081	CGG	19597075	19597076	ENSE00001841013.2	1	0.531088	0.168034	1	0	2	24	1	0.128205	1	a4		MICOS10	ENSG00000173436.15	chr1	+	19623466	19623488	CTCACTAGGAAGAATGTGGCCAT	19623485	19623488	TTTG	19623462	19623465	ENSE00003582626.1	3	1	1	0	0	0	0.390359	1	0.529915
MICOS10	Knockout	ENSG00000173436.15	MICOS10	ENSG00000173436.15	chr1	+	19623462	19623481	TTTGCTCACTAGGAAGAATG	19623482	19623484	TGG	19623478	19623479	ENSE00003582626.1	3	0.61631	0.312668	1	0	0	11	1	0.5	1	a1		INT	INT	chrY	+	8312507	8312529	CATATCATTGGGACTAGCATCAA	INT	INT	INT	INT	INT	INT	INT	INT	INT	INT	INT	INT	INT	INT	INT
MICOS10	Knockout	ENSG00000173436.15	MICOS10	ENSG00000173436.15	chr1	-	19597081	19597100	CGACCGCATCCGCCAGACAC	19597078	19597080	CGG	19597083	19597084	ENSE00001841013.2	1	0.605271	0.712976	1	0	1	3	1	0.162393	1	a2		INT	INT	chr17	+	71605153	71605175	TTCTGAAATTCTCTGGTTACTAG	INT	INT	INT	INT	INT	INT	INT	INT	INT	INT	INT	INT	INT	INT	INT
NBL1	Knockout	ENSG00000158747.15	NBL1	ENSG00000158747.15	chr1	+	19655142	19655161	AAGAACATCACCCAGATCGT	19655162	19655164	GGG	19655158	19655159	ENSE00003531266.1	2	0.66143	0.308898	1	0	0	12	1	0.432285	1	a3		NBL1	ENSG00000158747.15	chr1	+	19643367	19643389	CAGCCAAGCTAGGTAAAACACAT	19643386	19643389	TTTC	19643363	19643366	ENSE00001331203.1	1	1	1	0	0	0	0.834602	0.166667	0.102599
NBL1	Knockout	ENSG00000158747.15	NBL1	ENSG00000158747.15	chr1	-	19655091	19655110	AGTGCCAGCTTGTTGATGGG	19655088	19655090	TGG	19655093	19655094	ENSE00003531266.1	2	0.659769	0.279433	1	0	2	9	1	0.343365	1	a4		NBL1	ENSG00000158747.15	chr1	-	19643387	19643409	CAGCATAGTTACCTGTGTCCATG	19643387	19643390	TTTA	19643410	19643413	ENSE00001331203.1	1	1	1	0	0	0	0.923908	0.166667	0.103967
NBL1	Knockout	ENSG00000158747.15	NBL1	ENSG00000158747.15	chr1	+	19655183	19655202	CAAGTCCATCCAGAACAGGT	19655203	19655205	GGG	19655199	19655200	ENSE00003531266.1	2	0.684329	0.340986	1	0	2	9	1	0.488372	1	a1		NBL1	ENSG00000158747.15	chr1	+	19646011	19646033	GTTTGCGGGCAGGAGGGTCTGCG	19646030	19646033	TTTC	19646007	19646010			1	1	0	0	0	0.133686	0.166667	0.227086
NBL1	Knockout	ENSG00000158747.15	NBL1	ENSG00000158747.15	chr1	+	19655151	19655170	ACCCAGATCGTGGGCCACAG	19655171	19655173	CGG	19655167	19655168	ENSE00003531266.1	2	0.662159	0.384549	1	0	1	10	1	0.444596	1	a2		NBL1	ENSG00000158747.15	chr1	-	19643357	19643379	CCTAGCTTGGCTGGAAACTTCCA	19643357	19643360	TTTA	19643380	19643383	ENSE00001331203.1	1	1	1	0	0	0	0.133874	0.166667	0.0629275
HTR6	Knockout	ENSG00000158748.4	HTR6	ENSG00000158748.4	chr1	-	19666355	19666374	GGTGAAGCATATGGCACCCG	19666352	19666354	AGG	19666357	19666358	ENSE00001040779.2	1	0.64841	0.767528	1	0	0	1	1	0.457576	1	a3		HTR6	ENSG00000158748.4	chr1	+	19678688	19678710	TGACCTGGTTGCCCTTCTTTGTG	19678707	19678710	TTTG	19678684	19678687	ENSE00001040777.1	2	0.56724	1	0	1	1	0.25105	1	0.647727
HTR6	Knockout	ENSG00000158748.4	HTR6	ENSG00000158748.4	chr1	-	19666064	19666083	GCAGCACATCACGTCGAAGG	19666061	19666063	CGG	19666066	19666067	ENSE00001040779.2	1	0.712294	0.918927	1	0	0	4	1	0.237121	1	a1		INT	INT	chr6	+	50367572	50367594	AATATTAATCTACCATGTAACTT	INT	INT	INT	INT	INT	INT	INT	INT	INT	INT	INT	INT	INT	INT	INT
HTR6	Knockout	ENSG00000158748.4	HTR6	ENSG00000158748.4	chr1	-	19665884	19665903	GAGCGCGATCAGCAGCGAGT	19665881	19665883	TGG	19665886	19665887	ENSE00001040779.2	1	0.61376	0.767932	1	0	0	1	1	0.100758	1	a7		HTR6	ENSG00000158748.4	chr1	+	19679306	19679328	TTCAACATCGACCCCGCGGAGCC	19679325	19679328	TTTC	19679302	19679305	ENSE00001263964.5	3	1	1	0	0	0	0.122213	1	0.969697
HTR6	Knockout	ENSG00000158748.4	HTR6	ENSG00000158748.4	chr1	-	19666354	19666373	GTGAAGCATATGGCACCCGA	19666351	19666353	GGG	19666356	19666357	ENSE00001040779.2	1	0.653708	0.871951	1	0	0	2	1	0.456818	1	a2		INT	INT	chr7	-	125412930	125412952	TTATAGCCTCCCAAATTTATTCA	INT	INT	INT	INT	INT	INT	INT	INT	INT	INT	INT	INT	INT	INT	INT
TMCO4	Knockout	ENSG00000162542.14	TMCO4	ENSG00000162542.14	chr1	+	19755685	19755704	AGGACATCCAGCTCCTCCAA	19755705	19755707	GGG	19755701	19755702	ENSE00003692252.1	7	0.698148	0.247482	1	0	2	17	1	0.225189	1	a1		TMCO4	ENSG00000162542.14	chr1	-	19745630	19745652	GGATACAAGATGAAGAAGCGAGT	19745630	19745633	TTTA	19745653	19745656	ENSE00001066123.1	10	1	1	0	0	0	0.820489	1	0.39194
TMCO4	Knockout	ENSG00000162542.14	TMCO4	ENSG00000162542.14	chr1	-	19745557	19745576	ACATCACCATCGCCGTCACG	19745554	19745556	GGG	19745559	19745560	ENSE00001066123.1	10	0.690085	0.743087	1	0	0	1	1	0.427708	1	a4		TMCO4	ENSG00000162542.14	chr1	-	19746457	19746479	GTGCAGCTGGAGCTGGCCTGACA	19746457	19746460	TTTG	19746480	19746483	ENSE00003590095.1	9	1	1	0	0	0	0.884084	1	0.380353
TMCO4	Knockout	ENSG00000162542.14	TMCO4	ENSG00000162542.14	chr1	-	19771322	19771341	CATCTTGAAGGACGACCCGA	19771319	19771321	CGG	19771324	19771325	ENSE00003608817.1	5	0.693027	0.550598	1	0	0	2	1	0.169773	1	a2		TMCO4	ENSG00000162542.14	chr1	-	19755747	19755769	GAGGGCACTATGACGCCCGGGCC	19755747	19755750	TTTC	19755770	19755773	ENSE00003692252.1	7	1	1	0	0	0	0.468603	1	0.202015
TMCO4	Knockout	ENSG00000162542.14	TMCO4	ENSG00000162542.14	chr1	+	19746469	19746488	TCCAGCTGCACCAAACAGCG	19746489	19746491	AGG	19746485	19746486	ENSE00003590095.1	9	0.691119	0.309249	1	0	1	10	1	0.366247	1	a3		TMCO4	ENSG00000162542.14	chr1	-	19755710	19755732	CCACATGACCTCCCTGCTCCAAG	19755710	19755713	TTTG	19755733	19755736	ENSE00003692252.1	7	1	1	0	0	0	0.659403	1	0.220655
RNF186	Knockout	ENSG00000178828.7	RNF186	ENSG00000178828.7	chr1	-	19814824	19814843	AAGGTCACCGCCGTCCCCGG	19814821	19814823	GGG	19814826	19814827	ENSE00001465820.4	1	0.607227	0.579638	1	0	0	2	1	0.403818	1	a3		RNF186	ENSG00000178828.7	chr1	+	19814663	19814685	CACTTACTTCATCCTGTCCATCC	19814682	19814685	TTTG	19814659	19814662	ENSE00001465820.4	1	0.800995	1	0	0	1	0.296894	1	0.615272
RNF186	Knockout	ENSG00000178828.7	RNF186	ENSG00000178828.7	chr1	+	19814833	19814852	GCGGTGACCTTGCGGCACAG	19814853	19814855	CGG	19814849	19814850	ENSE00001465820.4	1	0.700888	0.596772	1	0	0	3	1	0.370044	1	a1		INT	INT	chrY	-	12102802	12102824	TTCGGTGATGATATGCAATGATA	INT	INT	INT	INT	INT	INT	INT	INT	INT	INT	INT	INT	INT	INT	INT
RNF186	Knockout	ENSG00000178828.7	RNF186	ENSG00000178828.7	chr1	+	19814969	19814988	CCCGGCACACCAGACACTCC	19814989	19814991	AGG	19814985	19814986	ENSE00001465820.4	1	0.591255	0.215987	1	0	4	15	1	0.170338	1	a6		RNF186	ENSG00000178828.7	chr1	+	19814449	19814471	TGCTCTCTGCAGAAGAGAGTCCT	19814468	19814471	TTTC	19814445	19814448	ENSE00001465820.4	1	1	1	0	0	0	0.402908	1	0.929515
RNF186	Knockout	ENSG00000178828.7	RNF186	ENSG00000178828.7	chr1	+	19814825	19814844	CGGGGACGGCGGTGACCTTG	19814845	19814847	CGG	19814841	19814842	ENSE00001465820.4	1	0.607735	0.994911	1	0	0	1	1	0.381791	1	a2		INT	INT	chr14	+	86766916	86766938	TGCAATAAATCTACAACACATAA	INT	INT	INT	INT	INT	INT	INT	INT	INT	INT	INT	INT	INT	INT	INT
OTUD3	Knockout	ENSG00000169914.6	OTUD3	ENSG00000169914.6	chr1	+	19897617	19897636	GAGGATCAATGACAACTCAG	19897637	19897639	AGG	19897633	19897634	ENSE00001465815.1	4	0.746439	0.34151	1	0	3	11	1	0.48325	1	a1		OTUD3	ENSG00000169914.6	chr1	-	19890451	19890473	TCATGTAGTCCACTGTCTCCTGT	19890451	19890454	TTTA	19890474	19890477	ENSE00001465817.1	2	1	1	0	0	0	0.704208	1	0.241206
OTUD3	Knockout	ENSG00000169914.6	OTUD3	ENSG00000169914.6	chr1	+	19897548	19897567	TACAGAGAAAAGCAGCGTGA	19897568	19897570	GGG	19897564	19897565	ENSE00001465815.1	4	0.615712	0.176792	1	0	1	15	1	0.425461	1	a4		OTUD3	ENSG00000169914.6	chr1	-	19890409	19890431	GTGAGTGTCCCTCCAATTGATCA	19890409	19890412	TTTC	19890432	19890435	ENSE00001465817.1	2	1	1	0	0	0	0.85075	1	0.20603
OTUD3	Knockout	ENSG00000169914.6	OTUD3	ENSG00000169914.6	chr1	+	19890401	19890420	GCTCTTGGTGATCAATTGGA	19890421	19890423	GGG	19890417	19890418	ENSE00001465817.1	2	0.671388	0.379262	1	0	0	9	1	0.21273	1	a3		OTUD3	ENSG00000169914.6	chr1	+	19894361	19894383	CATGCAGTGGCCAGTTTGGCAAA	19894380	19894383	TTTC	19894357	19894360	ENSE00003572026.1	3	1	1	0	0	0	0.473064	1	0.320771
OTUD3	Knockout	ENSG00000169914.6	OTUD3	ENSG00000169914.6	chr1	+	19890433	19890452	AAATCATCTCAAGCACAGAC	19890453	19890455	AGG	19890449	19890450	ENSE00001465817.1	2	0.609701	0.35614	1	0	0	17	1	0.239531	1	a5		OTUD3	ENSG00000169914.6	chr1	+	19897533	19897555	TCTACAGATTCGTGGTACAGAGA	19897552	19897555	TTTG	19897529	19897532	ENSE00001465815.1	4	1	1	0	0	0	0.715259	1	0.41541
PLA2G2E	Knockout	ENSG00000188784.4	PLA2G2E	ENSG00000188784.4	chr1	+	19922371	19922390	ACGCCCGTAGCAGCAGTCGT	19922391	19922393	GGG	19922387	19922388	ENSE00000576423.1	3	0.622291	0.697753	1	0	0	2	1	0.460094	1	a2		PLA2G2E	ENSG00000188784.4	chr1	-	19922700	19922722	GGGTGATGATCGAGAAGATGACA	19922700	19922703	TTTG	19922723	19922726	ENSE00000872994.1	2	1	1	0	0	0	0.823742	1	0.223005
PLA2G2E	Knockout	ENSG00000188784.4	PLA2G2E	ENSG00000188784.4	chr1	+	19922670	19922689	ATAGTCGTTGTACTGCAGGG	19922690	19922692	CGG	19922686	19922687	ENSE00000872994.1	2	0.779821	0.700634	1	0	0	2	1	0.255869	1	a1		PLA2G2E	ENSG00000188784.4	chr1	-	19920437	19920459	TCCCATCCAGCCGGCAGGACCAC	19920437	19920440	TTTG	19920460	19920463	ENSE00001465801.3	4	1	1	0	0	0	0.377961	1	0.699531
PLA2G2E	Knockout	ENSG00000188784.4	PLA2G2E	ENSG00000188784.4	chr1	-	19922701	19922720	GTGATGATCGAGAAGATGAC	19922698	19922700	AGG	19922703	19922704	ENSE00000872994.1	2	0.599975	0.271127	1	0	4	7	1	0.215962	1	a4		PLA2G2E	ENSG00000188784.4	chr1	+	19922348	19922370	GGCTCACAGCCCAGCTTCTCCAG	19922367	19922370	TTTG	19922344	19922347	ENSE00000576423.1	3	1	1	0	0	0	0.660964	1	0.507042
PLA2G2E	Knockout	ENSG00000188784.4	PLA2G2E	ENSG00000188784.4	chr1	-	19922723	19922742	CGGGAACCTGGTTCAGTTTG	19922720	19922722	GGG	19922725	19922726	ENSE00000872994.1	2	0.555117	0.461937	1	0	0	5	1	0.164319	1	a7		PLA2G2E	ENSG00000188784.4	chr1	+	19920362	19920384	CGGTTGTAGGTGCCCAGGTTGCG	19920381	19920384	TTTG	19920358	19920361	ENSE00001465801.3	4	1	1	0	0	0	0.101154	1	0.830986
PLA2G2A	Knockout	ENSG00000188257.12	PLA2G2A	ENSG00000188257.12	chr1	-	19978462	19978481	GATCAAGTTGACGACAGGAA	19978459	19978461	AGG	19978464	19978465	ENSE00003515687.1	4	0.624118	0.496466	1	0	1	3	1	0.231481	1	a4		PLA2G2A	ENSG00000188257.12	chr1	+	19978095	19978117	TAGCAACAGTCATGAGTGACACA	19978114	19978117	TTTG	19978091	19978094	ENSE00003547343.1	5	1	1	0	0	0	0.935021	1	0.444444
PLA2G2A	Knockout	ENSG00000188257.12	PLA2G2A	ENSG00000188257.12	chr1	+	19978490	19978509	GAAATTCACCAAATTCCCAT	19978510	19978512	GGG	19978506	19978507	ENSE00003515687.1	4	0.671734	0.268677	1	0	0	21	1	0.134259	1	a2		PLA2G2A	ENSG00000188257.12	chr1	-	19978034	19978056	TGAGCTACAAGTTTAGCAACTCG	19978034	19978037	TTTC	19978057	19978060	ENSE00003547343.1	5	1	1	0	0	0	0.427996	1	0.62963
PLA2G2A	Knockout	ENSG00000188257.12	PLA2G2A	ENSG00000188257.12	chr1	-	19978396	19978415	GGGTGGCAGAGGATCCCCCA	19978393	19978395	AGG	19978398	19978399	ENSE00003515687.1	4	0.630577	0.181168	1	0	3	22	1	0.384259	1	a3		PLA2G2A	ENSG00000188257.12	chr1	+	19978065	19978087	GTGCCACATCCACGTTTCTCCAG	19978084	19978087	TTTG	19978061	19978064	ENSE00003547343.1	5	1	1	0	0	0	0.700328	1	0.513889
PLA2G2A	Knockout	ENSG00000188257.12	PLA2G2A	ENSG00000188257.12	chr1	+	19978433	19978452	GTAGAAGCCATAACTGAGTG	19978453	19978455	CGG	19978449	19978450	ENSE00003515687.1	4	0.676119	0.229407	1	0	0	10	1	0.266204	1	a1		PLA2G2A	ENSG00000188257.12	chr1	-	19978770	19978792	TCACCCAAGAACTCTTACCATGA	19978770	19978773	TTTG	19978793	19978796	ENSE00003674464.1	3	1	1	0	0	0	0.608311	1	0.00694444
PLA2G5	Knockout	ENSG00000127472.11	PLA2G5	ENSG00000127472.11	chr1	-	20086209	20086228	CCAATCGGTGCCATCCTTGG	20086206	20086208	GGG	20086211	20086212	ENSE00003685741.1	3	0.657389	0.621366	1	0	0	4	1	0.408213	1	a2		PLA2G5	ENSG00000127472.11	chr1	-	20089838	20089860	TAGGACTGTGTGCGAATGTTGCA	20089838	20089841	TTTG	20089861	20089864	ENSE00003546908.1	4	1	1	0	0	0	0.404438	1	0.567633
PLA2G5	Knockout	ENSG00000127472.11	PLA2G5	ENSG00000127472.11	chr1	-	20086155	20086174	GTAGAAGCCGTAGTTTGTCA	20086152	20086154	GGG	20086157	20086158	ENSE00003685741.1	3	0.68739	0.581395	1	0	0	2	1	0.277778	1	a1		PLA2G5	ENSG00000127472.11	chr1	+	20084818	20084840	CAGAACCCCAGAGATGAAAGGCC	20084837	20084840	TTTC	20084814	20084817	ENSE00003636962.1	2	1	1	0	0	0	0.372274	1	0.0169082
PLA2G5	Knockout	ENSG00000127472.11	PLA2G5	ENSG00000127472.11	chr1	+	20086122	20086141	CAATGATCGAGAAGGTGACA	20086142	20086144	GGG	20086138	20086139	ENSE00003685741.1	3	0.645459	0.724961	1	0	0	2	1	0.231884	1	a3		PLA2G5	ENSG00000127472.11	chr1	+	20090565	20090587	CAGAGCCCGGGCCCTTCTGCCAT	20090584	20090587	TTTG	20090561	20090564	ENSE00001543290.3	5	1	1	0	0	0	0.36314	1	0.746377
PLA2G5	Knockout	ENSG00000127472.11	PLA2G5	ENSG00000127472.11	chr1	+	20086082	20086101	GGTGTGCCTGCTGTGCAAGG	20086102	20086104	AGG	20086098	20086099	ENSE00003685741.1	3	0.605486	0.294894	1	0	1	16	1	0.135266	1	a6		PLA2G5	ENSG00000127472.11	chr1	-	20090611	20090633	TCTTGAGGCAGTAGACGAGCTTC	20090611	20090614	TTTC	20090634	20090637	ENSE00001543290.3	5	1	1	0	0	0	0.384253	1	0.811594
PLA2G2D	Knockout	ENSG00000117215.15	PLA2G2D	ENSG00000117215.15	chr1	-	20116436	20116455	GATCCTGAACCTGAACAAGA	20116433	20116435	TGG	20116438	20116439	ENSE00000873027.1	2	0.634372	0.309654	1	0	0	7	1	0.181609	1	a2		PLA2G2D	ENSG00000117215.15	chr1	-	20114133	20114155	TACTGGCGGCCCCACTGCCGGGG	20114133	20114136	TTTC	20114156	20114159	ENSE00001887081.1	4	1	1	0	0	0	0.282342	0.5	0.96092
PLA2G2D	Knockout	ENSG00000117215.15	PLA2G2D	ENSG00000117215.15	chr1	+	20116447	20116466	TTCAGGATCCCGCCCTGGAT	20116467	20116469	TGG	20116463	20116464	ENSE00000873027.1	2	0.434465	0.683395	1	0	0	6	1	0.124138	1	a5		PLA2G2D	ENSG00000117215.15	chr1	+	20116351	20116373	GGTTGGCCTCTGCCACCTAGTCC	20116370	20116373	TTTG	20116347	20116350	ENSE00000873027.1	2	1	1	0	0	0	0.618371	1	0.337931
PLA2G2D	Knockout	ENSG00000117215.15	PLA2G2D	ENSG00000117215.15	chr1	-	20119461	20119480	TGTGGGCTGGTGGTGATGGC	20119458	20119460	TGG	20119463	20119464	ENSE00001465773.4	1	0.369391	0.184997	1	0	2	56	1	0.0804598	2	a10		PLA2G2D	ENSG00000117215.15	chr1	+	20116417	20116439	CCAGTCACTTGCTTGACCATCTT	20116436	20116439	TTTC	20116413	20116416	ENSE00000873027.1	2	0.945649	1	0	0	1	0.446132	1	0.186207
PLA2G2D	Knockout	ENSG00000117215.15	PLA2G2D	ENSG00000117215.15	chr1	-	20116459	20116478	GGTGTGATTCCAATCCAGGG	20116456	20116458	CGG	20116461	20116462	ENSE00000873027.1	2	0.748937	0.359035	1	0	0	12	1	0.128736	1	a1		INT	INT	chr18	+	60229594	60229616	TTACTGTGAGTAGGCAAGTTTGA	INT	INT	INT	INT	INT	INT	INT	INT	INT	INT	INT	INT	INT	INT	INT
PLA2G2F	Knockout	ENSG00000158786.5	PLA2G2F	ENSG00000158786.5	chr1	+	20140178	20140197	TATGAAGAAGTTCTTCACCG	20140198	20140200	TGG	20140194	20140195	ENSE00001664731.1	2	0.72443	0.364862	1	0	0	8	1	0.229068	1	a1		PLA2G2F	ENSG00000158786.5	chr1	+	20148171	20148193	CCACCCCATCCCCCTGTAGGTGA	20148190	20148193	TTTG	20148167	20148170	ENSE00001465759.2	5	1	1	0	0	0	0.461531	1	0.671406
PLA2G2F	Knockout	ENSG00000158786.5	PLA2G2F	ENSG00000158786.5	chr1	-	20143527	20143546	GTAGCAACCGTAGCCCACGA	20143524	20143526	AGG	20143529	20143530	ENSE00000908635.1	3	0.706454	0.676032	1	0	0	2	1	0.399684	1	a2		PLA2G2F	ENSG00000158786.5	chr1	+	20144621	20144643	ACCAAGGCTGTCACCCCTATGTG	20144640	20144643	TTTG	20144617	20144620	ENSE00000908636.1	4	1	1	0	0	0	0.619151	1	0.592417
PLA2G2F	Knockout	ENSG00000158786.5	PLA2G2F	ENSG00000158786.5	chr1	-	20139540	20139559	GGCAACAGGCACCTACCTGG	20139537	20139539	AGG	20139542	20139543	ENSE00001958398.2	1	0.690721	0.28256	1	0	3	13	1	0.181675	1	a3		PLA2G2F	ENSG00000158786.5	chr1	+	20140154	20140176	GTCCTCCCTCAGGTCTAGCCTGG	20140173	20140176	TTTC	20140150	20140153	ENSE00001664731.1	2	1	1	0	0	0	0.181189	1	0.195893
PLA2G2F	Knockout	ENSG00000158786.5	PLA2G2F	ENSG00000158786.5	chr1	+	20139477	20139496	TGGATAGATGCTTCTCTGGG	20139497	20139499	TGG	20139493	20139494	ENSE00001958398.2	1	0.682043	0.233749	1	0	2	12	1	0.104265	1	a5		PLA2G2F	ENSG00000158786.5	chr1	-	20140201	20140223	CTCACCGCTGCCAGCAAGGATGG	20140201	20140204	TTTA	20140224	20140227	ENSE00001664731.1	2	1	1	0	0	0	0.40225	1	0.240126
PLA2G2C	Knockout	ENSG00000187980.7	PLA2G2C	ENSG00000187980.7	chr1	+	20175005	20175024	ACCTGTCAGTGTCATCCACG	20175025	20175027	GGG	20175021	20175022	ENSE00001310427.4	1	0.743571	0.188733	1	0	1	16	1	0.36689	1	a1		PLA2G2C	ENSG00000187980.7	chr1	-	20175139	20175161	TCATCGGTGGTGGCAGCCCCCAC	20175139	20175142	TTTC	20175162	20175165	ENSE00001310427.4	1	0.691763	1	0	1	0	0.265436	1	0.102908
PLA2G2C	Knockout	ENSG00000187980.7	PLA2G2C	ENSG00000187980.7	chr1	+	20175117	20175136	AAACTGCCAGAAACTGCTGT	20175137	20175139	GGG	20175133	20175134	ENSE00001310427.4	1	0.712079	0.350342	1	0	0	17	1	0.116331	1	a2		PLA2G2C	ENSG00000187980.7	chr1	+	20164052	20164074	TCATAGGTGGGCAGGCTCTCTTT	20164071	20164074	TTTC	20164048	20164051	ENSE00001465755.1	3	1	1	0	0	0	0.542597	1	0.825503
PLA2G2C	Knockout	ENSG00000187980.7	PLA2G2C	ENSG00000187980.7	chr1	-	20175023	20175042	TGGGGATAAAGGGATCCCCG	20175020	20175022	TGG	20175025	20175026	ENSE00001310427.4	1	0.700665	0.479463	1	0	0	7	1	0.357942	1	a4		PLA2G2C	ENSG00000187980.7	chr1	+	20164076	20164098	AAGCAGTGCACGGATTGCTTGTC	20164095	20164098	TTTG	20164072	20164075	ENSE00001465755.1	3	1	1	0	0	0	0.394156	1	0.771812
PLA2G2C	Knockout	ENSG00000187980.7	PLA2G2C	ENSG00000187980.7	chr1	+	20172853	20172872	AACTCCTTCAGCTTCTCGTA	20172873	20172875	GGG	20172869	20172870	ENSE00001465756.1	2	0.610516	0.586086	1	0	0	6	1	0.463087	1	a8		PLA2G2C	ENSG00000187980.7	chr1	-	20175093	20175115	AGAGGAGGGTCAAACACATCACG	20175093	20175096	TTTC	20175116	20175119	ENSE00001310427.4	1	1	1	0	0	0	0.7622	1	0.205817
UBXN10	Knockout	ENSG00000162543.6	UBXN10	ENSG00000162543.6	chr1	+	20190858	20190877	GCAGCAGCAAGTACCCACTG	20190878	20190880	GGG	20190874	20190875	ENSE00001066133.7	2	0.772469	0.238754	1	0	1	23	1	0.372619	1	a1		UBXN10	ENSG00000162543.6	chr1	+	20190642	20190664	GCAGCCAAACTCACTAAATATGC	20190661	20190664	TTTG	20190638	20190641	ENSE00001066133.7	2	1	1	0	0	0	0.702548	1	0.119048
UBXN10	Knockout	ENSG00000162543.6	UBXN10	ENSG00000162543.6	chr1	+	20190918	20190937	CATCAACAGAAAGAACCTGG	20190938	20190940	AGG	20190934	20190935	ENSE00001066133.7	2	0.735286	0.244665	1	0	2	18	1	0.444048	1	a2		UBXN10	ENSG00000162543.6	chr1	-	20190770	20190792	GCTGCTTGGCAACTCATAGGGAA	20190770	20190773	TTTG	20190793	20190796	ENSE00001066133.7	2	1	1	0	0	0	0.505754	1	0.24881
UBXN10	Knockout	ENSG00000162543.6	UBXN10	ENSG00000162543.6	chr1	+	20190670	20190689	ATAAGGCCCAAGTCCGCCAA	20190690	20190692	GGG	20190686	20190687	ENSE00001066133.7	2	0.63652	0.959016	1	0	0	2	1	0.14881	1	a5		UBXN10	ENSG00000162543.6	chr1	-	20190903	20190925	TGTTGATGGAAGGAAGGACTGGA	20190903	20190906	TTTC	20190926	20190929	ENSE00001066133.7	2	1	1	0	0	0	0.524499	1	0.407143
UBXN10	Knockout	ENSG00000162543.6	UBXN10	ENSG00000162543.6	chr1	+	20190703	20190722	CCGAGTCTGCAGAAATCCCA	20190723	20190725	GGG	20190719	20190720	ENSE00001066133.7	2	0.641729	0.251986	1	0	1	14	1	0.188095	1	a4		UBXN10	ENSG00000162543.6	chr1	-	20190940	20190962	GCAACGGTTTCCACAGCCTCCTC	20190940	20190943	TTTG	20190963	20190966	ENSE00001066133.7	2	1	1	0	0	0	0.319121	1	0.45119
VWA5B1	Knockout	ENSG00000158816.16	VWA5B1	ENSG00000158816.16	chr1	+	20318700	20318719	GAGATCCTCATCCACCCCAG	20318720	20318722	CGG	20318716	20318717	ENSE00003540697.1	6	0.770837	0.321657	1	0	1	10	1	0.228228	1	a1		VWA5B1	ENSG00000158816.16	chr1	+	20319439	20319461	ACCAGCACTTGAAGGGAAGAACA	20319458	20319461	TTTG	20319435	20319438	ENSE00003653609.1	7	1	1	0	0	0	0.585369	1	0.250614
VWA5B1	Knockout	ENSG00000158816.16	VWA5B1	ENSG00000158816.16	chr1	+	20327979	20327998	TTCCAGCCAGACCTACAGTG	20327999	20328001	AGG	20327995	20327996	ENSE00003628100.1	9	0.738263	0.347774	1	0	0	11	1	0.340977	1	a2		VWA5B1	ENSG00000158816.16	chr1	+	20318578	20318600	TATGCCACTCAGGGGTGGAGAGT	20318597	20318600	TTTC	20318574	20318577	ENSE00003540697.1	6	1	1	0	0	0	0.625574	1	0.195741
VWA5B1	Knockout	ENSG00000158816.16	VWA5B1	ENSG00000158816.16	chr1	+	20332825	20332844	GATCTTCCCTGAGACCACTG	20332845	20332847	AGG	20332841	20332842	ENSE00003599261.1	12	0.734292	0.173043	1	0	1	26	1	0.449904	1	a3		VWA5B1	ENSG00000158816.16	chr1	+	20314399	20314421	GAGCGGATCCTGTTCGTGGCCAA	20314418	20314421	TTTG	20314395	20314398	ENSE00003490240.1	4	1	1	0	0	0	0.69528	1	0.106197
VWA5B1	Knockout	ENSG00000158816.16	VWA5B1	ENSG00000158816.16	chr1	+	20330365	20330384	TCACGCCTTCTCCACCAGGT	20330385	20330387	CGG	20330381	20330382	ENSE00003670631.1	10	0.722627	0.301965	1	0	1	11	1	0.397488	1	a4		VWA5B1	ENSG00000158816.16	chr1	+	20330883	20330905	GAATTGGACCCAACGTCTGCCAC	20330902	20330905	TTTG	20330879	20330882	ENSE00003481661.1	11	1	1	0	0	0	0.704077	1	0.407043
CAMK2N1	Knockout	ENSG00000162545.6	CAMK2N1	ENSG00000162545.6	chr1	-	20485330	20485349	AAGCTGAGCCCCTACGGCGA	20485327	20485329	CGG	20485332	20485333	ENSE00001465686.4	1	0.567832	0.519536	1	0	0	3	1	0.200855	1	a2		CAMK2N1	ENSG00000162545.6	chr1	+	20483643	20483665	GGGGAGTTAGACACCAGGAGGTG	20483662	20483665	TTTG	20483639	20483642	ENSE00001465685.3	2	1	1	0	0	0	0.691798	1	0.952991
CAMK2N1	Knockout	ENSG00000162545.6	CAMK2N1	ENSG00000162545.6	chr1	+	20485319	20485338	CGTCGCCGCCGTCGCCGTAG	20485339	20485341	GGG	20485335	20485336	ENSE00001465686.4	1	0.56743	0.46876	1	0	0	9	1	0.188034	1	a3		CAMK2N1	ENSG00000162545.6	chr1	-	20483700	20483722	CAGTTGTTATTGAAGATGATAGG	20483700	20483703	TTTG	20483723	20483726	ENSE00001465685.3	2	0.747981	1	0	0	1	0.185585	1	0.790598
CAMK2N1	Knockout	ENSG00000162545.6	CAMK2N1	ENSG00000162545.6	chr1	-	20485360	20485379	ATGTCGGAGGTGCTGCCCTA	20485357	20485359	CGG	20485362	20485363	ENSE00001465686.4	1	0.572186	0.551514	1	0	1	5	1	0.0726496	3	a23		CAMK2N1	ENSG00000162545.6	chr1	+	20483686	20483708	AGCACGTCATCAATCCTATCATC	20483705	20483708	TTTC	20483682	20483685	ENSE00001465685.3	2	1	1	0	0	0	0.649547	1	0.769231
CAMK2N1	Knockout	ENSG00000162545.6	CAMK2N1	ENSG00000162545.6	chr1	+	20485277	20485296	AGTTGTTGGTGTCCTGCAGG	20485297	20485299	CGG	20485293	20485294	ENSE00001465686.4	1	0.648097	0.24436	1	0	1	17	1	0.367521	1	a1		INT	INT	chr20	+	23626576	23626598	AAAAATACATCCAATCACTGTGA	INT	INT	INT	INT	INT	INT	INT	INT	INT	INT	INT	INT	INT	INT	INT
MUL1	Knockout	ENSG00000090432.7	MUL1	ENSG00000090432.7	chr1	-	20502133	20502152	GTTTGTGGAAAACTGCAAGG	20502130	20502132	GGG	20502135	20502136	ENSE00000908640.1	3	0.770659	0.189364	1	0	5	16	1	0.248106	1	a1		MUL1	ENSG00000090432.7	chr1	-	20503288	20503310	GGGAGCTAAAAAAGTTCATTTGG	20503288	20503291	TTTA	20503311	20503314	ENSE00000908641.1	2	1	1	0	0	0	0.40065	1	0.133523
MUL1	Knockout	ENSG00000090432.7	MUL1	ENSG00000090432.7	chr1	-	20502182	20502201	GTGTCCACTTAGGAGCTGTG	20502179	20502181	CGG	20502184	20502185	ENSE00000908640.1	3	0.72718	0.291881	1	0	0	11	1	0.201705	1	a2		MUL1	ENSG00000090432.7	chr1	+	20501213	20501235	GGCCGCTCACCGCTGATGTAGTG	20501232	20501235	TTTG	20501209	20501212	ENSE00000908639.3	4	1	1	0	0	0	0.463244	1	0.488636
MUL1	Knockout	ENSG00000090432.7	MUL1	ENSG00000090432.7	chr1	-	20501225	20501244	GTCATCGGCCACTACATCAG	20501222	20501224	CGG	20501227	20501228	ENSE00000908639.3	4	0.686873	0.501593	1	0	1	3	1	0.493371	1	a4		MUL1	ENSG00000090432.7	chr1	-	20502125	20502147	TGGAAAACTGCAAGGGGGTAATT	20502125	20502128	TTTG	20502148	20502151	ENSE00000908640.1	3	1	1	0	0	0	0.682846	1	0.257576
MUL1	Knockout	ENSG00000090432.7	MUL1	ENSG00000090432.7	chr1	+	20501247	20501266	CGGTGAAGGACTGAATCGAG	20501267	20501269	GGG	20501263	20501264	ENSE00000908639.3	4	0.709564	0.573845	1	0	0	3	1	0.45928	1	a3		MUL1	ENSG00000090432.7	chr1	-	20502178	20502200	TGTCCACTTAGGAGCTGTGCGGT	20502178	20502181	TTTG	20502201	20502204	ENSE00000908640.1	3	1	1	0	0	0	0.310894	1	0.207386
FAM43B	Knockout	ENSG00000183114.8	FAM43B	ENSG00000183114.8	chr1	+	20553405	20553424	GCGCATCACCTACTGCACGG	20553425	20553427	CGG	20553421	20553422	ENSE00001311821.5	1	0.803952	0.88697	1	0	0	2	1	0.453901	1	a1		FAM43B	ENSG00000183114.8	chr1	-	20553133	20553155	TGGCGCCGGCTGCGGAACACACG	20553133	20553136	TTTC	20553156	20553159	ENSE00001311821.5	1	1	1	0	0	0	0.644254	1	0.162107
FAM43B	Knockout	ENSG00000183114.8	FAM43B	ENSG00000183114.8	chr1	+	20553176	20553195	AGGACCCGACCTACACCGTG	20553196	20553198	TGG	20553192	20553193	ENSE00001311821.5	1	0.71166	0.686734	1	0	1	1	1	0.221884	1	a4		FAM43B	ENSG00000183114.8	chr1	+	20552962	20552984	GCCGCCGCCGCGATGCTGCCCTG	20552981	20552984	TTTC	20552958	20552961	ENSE00001311821.5	1	1	1	0	0	0	0.203095	1	0.00810537
FAM43B	Knockout	ENSG00000183114.8	FAM43B	ENSG00000183114.8	chr1	+	20553156	20553175	GAAAGTGGAGCTCAACAAGG	20553176	20553178	AGG	20553172	20553173	ENSE00001311821.5	1	0.735724	0.246248	1	0	0	13	1	0.201621	1	a2		INT	INT	chr1	-	164362799	164362821	TTGTGTATCTTCAAAAAAATCAA	INT	INT	INT	INT	INT	INT	INT	INT	INT	INT	INT	INT	INT	INT	INT
FAM43B	Knockout	ENSG00000183114.8	FAM43B	ENSG00000183114.8	chr1	-	20553188	20553207	GCCCAGGTACCACACGGTGT	20553185	20553187	AGG	20553190	20553191	ENSE00001311821.5	1	0.727536	0.266458	1	0	0	11	1	0.219858	1	a3		INT	INT	chr16	-	60305753	60305775	AAGCATAAATGTTTACTAATTAA	INT	INT	INT	INT	INT	INT	INT	INT	INT	INT	INT	INT	INT	INT	INT
CDA	Knockout	ENSG00000158825.6	CDA	ENSG00000158825.6	chr1	-	20589225	20589244	CCACAGGAAAGTGACTGTAG	20589222	20589224	GGG	20589227	20589228	ENSE00001465671.4	1	0.651799	0.223162	1	0	2	17	1	0.223744	1	a3		CDA	ENSG00000158825.6	chr1	+	20613825	20613847	ATTCTTTGCTTCCCCAGTGACAT	20613844	20613847	TTTG	20613821	20613824	ENSE00001041265.1	3	0.831596	1	0	0	1	0.245228	1	0.614155
CDA	Knockout	ENSG00000158825.6	CDA	ENSG00000158825.6	chr1	+	20589262	20589281	CAGGAGGGGAGAATCTTCAA	20589282	20589284	AGG	20589278	20589279	ENSE00001465671.4	1	0.60623	0.195603	1	0	4	22	1	0.340183	1	a5		CDA	ENSG00000158825.6	chr1	-	20605025	20605047	CCACTCACCTGGCGATAGCAATT	20605025	20605028	TTTC	20605048	20605051	ENSE00003665273.1	2	1	1	0	0	0	0.445799	1	0.575342
CDA	Knockout	ENSG00000158825.6	CDA	ENSG00000158825.6	chr1	-	20604957	20604976	CGTTCAGCACAGATGCCCAG	20604954	20604956	CGG	20604959	20604960	ENSE00003665273.1	2	0.757096	0.283981	1	0	0	10	1	0.424658	1	a1		CDA	ENSG00000158825.6	chr1	+	20589192	20589214	CTCCCAGGAGGCCAAGAAGTCAG	20589211	20589214	TTTG	20589188	20589191	ENSE00001465671.4	1	0.690869	1	0	0	1	0.390967	1	0.187215
CDA	Knockout	ENSG00000158825.6	CDA	ENSG00000158825.6	chr1	+	20589180	20589199	GCTGCTGGTTTGCTCCCAGG	20589200	20589202	AGG	20589196	20589197	ENSE00001465671.4	1	0.600985	0.196004	1	0	1	19	1	0.152968	1	a6		CDA	ENSG00000158825.6	chr1	+	20618456	20618478	GCACCAACTGGCCCGTGTACATG	20618475	20618478	TTTG	20618452	20618455	ENSE00001906111.2	4	1	1	0	0	0	0.948831	1	0.794521
PINK1	Knockout	ENSG00000158828.8	PINK1	ENSG00000158828.8	chr1	-	20638099	20638118	ACATCATCTTGATGGCCAAG	20638096	20638098	GGG	20638101	20638102	ENSE00001041274.1	2	0.714083	0.349856	1	0	1	12	1	0.371199	1	a1		PINK1	ENSG00000158828.8	chr1	+	20637852	20637874	CCCAGAAAAGCAAGCCGGGGCCT	20637871	20637874	TTTA	20637848	20637851	ENSE00001041274.1	2	1	1	0	0	0	0.330571	1	0.239243
PINK1	Knockout	ENSG00000158828.8	PINK1	ENSG00000158828.8	chr1	+	20639936	20639955	GCTGGTCCCAGCGAGCCGAG	20639956	20639958	TGG	20639952	20639953	ENSE00001041273.1	3	0.690103	0.309821	1	0	1	10	1	0.42226	1	a4		PINK1	ENSG00000158828.8	chr1	+	20637909	20637931	GGCTGGAGGAGTATCTGATAGGG	20637928	20637931	TTTC	20637905	20637908	ENSE00001041274.1	2	1	1	0	0	0	0.484702	1	0.271945
PINK1	Knockout	ENSG00000158828.8	PINK1	ENSG00000158828.8	chr1	+	20633875	20633894	CCTCATCGAGGAAAAACAGG	20633895	20633897	CGG	20633891	20633892	ENSE00001465660.2	1	0.708084	0.314666	1	0	0	15	1	0.196787	1	a2		PINK1	ENSG00000158828.8	chr1	-	20637985	20638007	TCACCTCCAGGTTCTGGGGCAAT	20637985	20637988	TTTG	20638008	20638011	ENSE00001041274.1	2	0.971367	1	0	0	1	0.587293	1	0.304647
PINK1	Knockout	ENSG00000158828.8	PINK1	ENSG00000158828.8	chr1	+	20637982	20638001	TACATTGCCCCAGAACCTGG	20638002	20638004	AGG	20637998	20637999	ENSE00001041274.1	2	0.697867	0.224299	1	0	1	12	1	0.312106	1	a3		PINK1	ENSG00000158828.8	chr1	-	20633862	20633884	CTCGATGAGGCCCAGCCCTAGCC	20633862	20633865	TTTC	20633885	20633888	ENSE00001465660.2	1	1	1	0	0	0	0.180033	1	0.180149
DDOST	Knockout	ENSG00000244038.11	DDOST	ENSG00000244038.11	chr1	-	20655732	20655751	GTGCGGGATTGAGTTTGACG	20655729	20655731	AGG	20655734	20655735	ENSE00003696592.1	4	0.6394	0.91	1	0	0	1	1	0.327485	1	a2		DDOST	ENSG00000244038.11	chr1	-	20655515	20655537	CAGCATACGCTCATCGTGGCTGA	20655515	20655518	TTTG	20655538	20655541	ENSE00003785899.1	5	1	1	0	0	0	0.730247	1	0.384503
DDOST	Knockout	ENSG00000244038.11	DDOST	ENSG00000244038.11	chr1	-	20656139	20656158	ATCAGTGCCTTTATTGACGG	20656136	20656138	CGG	20656141	20656142	ENSE00003189747.1	3	0.63929	0.547569	1	0	0	4	1	0.26462	1	a3		DDOST	ENSG00000244038.11	chr1	-	20655712	20655734	ACGAGGAGAAAACGGCTGTCATT	20655712	20655715	TTTG	20655735	20655738	ENSE00003696592.1	4	1	1	0	0	0	0.767633	1	0.343567
DDOST	Knockout	ENSG00000244038.11	DDOST	ENSG00000244038.11	chr1	+	20660871	20660890	GAACCCTTACCTTCTACCGA	20660891	20660893	AGG	20660887	20660888	ENSE00003701820.1	2	0.632799	0.479996	1	0	0	7	1	0.225877	1	a4		DDOST	ENSG00000244038.11	chr1	-	20656159	20656181	GAGGCAACATCAACGTGGAGACC	20656159	20656162	TTTG	20656182	20656185	ENSE00003189747.1	3	1	1	0	0	0	0.9092	1	0.251462
DDOST	Knockout	ENSG00000244038.11	DDOST	ENSG00000244038.11	chr1	-	20655522	20655541	TTTGCAGCATACGCTCATCG	20655519	20655521	TGG	20655524	20655525	ENSE00003785899.1	5	0.683024	0.761267	1	0	0	1	1	0.377924	1	a1		DDOST	ENSG00000244038.11	chr1	-	20654657	20654679	GTGCTGGACATCCTGACGGGCTC	20654657	20654660	TTTG	20654680	20654683	ENSE00000756212.1	6	1	1	0	0	0	0.664031	1	0.476608
KIF17	Knockout	ENSG00000117245.13	KIF17	ENSG00000117245.13	chr1	-	20704668	20704687	CTGCTGCAGGACTCACTGGG	20704665	20704667	CGG	20704670	20704671	ENSE00001281615.5	5	0.814992	0.189386	1	0	3	24	1	0.291221	1	a1		KIF17	ENSG00000117245.13	chr1	-	20704893	20704915	CCTGGTCTGTGTGCAGATGAGCG	20704893	20704896	TTTG	20704916	20704919	ENSE00001281615.5	5	1	1	0	0	0	0.152292	1	0.218983
KIF17	Knockout	ENSG00000117245.13	KIF17	ENSG00000117245.13	chr1	-	20704507	20704526	GCTGCTTCGCGAGTACCAGG	20704504	20704506	AGG	20704509	20704510	ENSE00001281615.5	5	0.747496	0.666788	1	0	0	5	1	0.343375	1	a2		KIF17	ENSG00000117245.13	chr1	+	20690310	20690332	AGCCGGGCCAGGCGCTCTTCATA	20690329	20690332	TTTC	20690306	20690309	ENSE00003649528.1	7	1	1	0	0	0	0.319541	1	0.401361
KIF17	Knockout	ENSG00000117245.13	KIF17	ENSG00000117245.13	chr1	-	20704645	20704664	CAACACCAAGACGCTCATGG	20704642	20704644	TGG	20704647	20704648	ENSE00001281615.5	5	0.731796	0.187022	1	0	1	13	1	0.298672	1	a3		KIF17	ENSG00000117245.13	chr1	-	20698474	20698496	TCCCCCAGCCCTGCTGTCCAGGC	20698474	20698477	TTTC	20698497	20698500	ENSE00000756295.1	6	1	1	0	0	0	0.668599	1	0.368319
KIF17	Knockout	ENSG00000117245.13	KIF17	ENSG00000117245.13	chr1	-	20704691	20704710	ACCGTGACTCGAAGCTGACG	20704688	20704690	CGG	20704693	20704694	ENSE00001281615.5	5	0.700156	0.656778	1	0	0	4	1	0.283771	1	a5		KIF17	ENSG00000117245.13	chr1	+	20687839	20687861	ACCACTGTCTCATACTGAAAAGC	20687858	20687861	TTTC	20687835	20687838	ENSE00000756272.1	8	1	1	0	0	0	0.862699	1	0.475219
SH2D5	Knockout	ENSG00000189410.12	SH2D5	ENSG00000189410.12	chr1	-	20724414	20724433	TTCGGCGGCTGCCAGCAGAG	20724411	20724413	GGG	20724416	20724417	ENSE00001391715.1	5	0.633503	0.413	1	0	0	8	1	0.479905	1	a2		SH2D5	ENSG00000189410.12	chr1	-	20727060	20727082	CACCCAGGACTGTCCCCGACGCC	20727060	20727063	TTTC	20727083	20727086	ENSE00003525708.1	3	1	1	0	0	0	0.695325	0.5	0.144208
SH2D5	Knockout	ENSG00000189410.12	SH2D5	ENSG00000189410.12	chr1	+	20724452	20724471	CGTTCTGAGAGAGCTGATCA	20724472	20724474	CGG	20724468	20724469	ENSE00001391715.1	5	0.630369	0.474221	1	0	0	9	1	0.438928	1	a3		SH2D5	ENSG00000189410.12	chr1	-	20725974	20725996	CCTTCATGGCTCGAAACCCACGG	20725974	20725977	TTTG	20725997	20726000	ENSE00003649144.1	4	1	1	0	0	0	0.139468	1	0.263987
SH2D5	Knockout	ENSG00000189410.12	SH2D5	ENSG00000189410.12	chr1	-	20724572	20724591	TTACCTCTTGCAGCACCCTG	20724569	20724571	AGG	20724574	20724575	ENSE00001391715.1	5	0.608176	0.223074	1	0	0	15	1	0.355398	1	a5		SH2D5	ENSG00000189410.12	chr1	-	20724408	20724430	GGCGGCTGCCAGCAGAGGGGCTG	20724408	20724411	TTTC	20724431	20724434	ENSE00001391715.1	5	1	1	0	0	0	0.371462	1	0.48621
SH2D5	Knockout	ENSG00000189410.12	SH2D5	ENSG00000189410.12	chr1	+	20725925	20725944	CTGGCTGGCTGCCCACAAAG	20725945	20725947	AGG	20725941	20725942	ENSE00003649144.1	4	0.566936	0.203811	1	0	1	20	1	0.289992	1	a9		SH2D5	ENSG00000189410.12	chr1	-	20724577	20724599	CAGCTGGCTTACCTCTTGCAGCA	20724577	20724580	TTTC	20724600	20724603	ENSE00001391715.1	5	1	1	0	0	0	0.390025	1	0.353034
HP1BP3	Knockout	ENSG00000127483.19	HP1BP3	ENSG00000127483.19	chr1	-	20757178	20757197	TAACTGGCAAAGGTGCTTCG	20757175	20757177	GGG	20757180	20757181	ENSE00003784341.1	9	0.721651	0.641026	1	0	0	1	0.666667	0.594262	3	a1		HP1BP3	ENSG00000127483.19	chr1	-	20776729	20776751	GAACCAGACATAAGTTCAGAGGA	20776729	20776732	TTTA	20776752	20776755	ENSE00001279326.1	4	1	1	0	0	0	0.871518	0.666667	0.127049
HP1BP3	Knockout	ENSG00000127483.19	HP1BP3	ENSG00000127483.19	chr1	+	20765438	20765457	AAGCTTCTTTAGGTTCACAA	20765458	20765460	AGG	20765454	20765455	ENSE00001279286.2	8	0.674145	0.435078	1	0	0	10	0.666667	0.504098	3	a2		HP1BP3	ENSG00000127483.19	chr1	+	20779850	20779872	GGAGGAGTTTCCCGGGTAGAATT	20779869	20779872	TTTG	20779846	20779849	ENSE00003627984.1	3	1	1	0	0	0	0.872042	0.666667	0.0807963
HP1BP3	Knockout	ENSG00000127483.19	HP1BP3	ENSG00000127483.19	chr1	-	20779863	20779882	TCGAACTGTGAATTCTACCC	20779860	20779862	GGG	20779865	20779866	ENSE00003627984.1	3	0.612988	0.849526	1	0	0	2	0.666667	0.0831382	3	a10		HP1BP3	ENSG00000127483.19	chr1	-	20757237	20757259	CAGGCCTCAGCTGTTGAAGAACG	20757237	20757240	TTTG	20757260	20757263	ENSE00003784341.1	9	1	1	0	0	0	0.593403	0.666667	0.56089
HP1BP3	Knockout	ENSG00000127483.19	HP1BP3	ENSG00000127483.19	chr1	-	20779827	20779846	AAGCAAGCTTGCTGAAGGGG	20779824	20779826	AGG	20779829	20779830	ENSE00003627984.1	3	0.599244	0.267452	1	0	1	14	0.666667	0.104215	3	a12		HP1BP3	ENSG00000127483.19	chr1	+	20765449	20765471	GGTTCACAAAGGCGAGTAAAGGC	20765468	20765471	TTTA	20765445	20765448	ENSE00001279286.2	8	1	1	0	0	0	0.604158	0.666667	0.495902
EIF4G3	Knockout	ENSG00000075151.23	EIF4G3	ENSG00000075151.23	chr1	+	20942269	20942288	GAGGACTAGCCTAAGGACTG	20942289	20942291	GGG	20942285	20942286	ENSE00003613920.1	8	0.687102	0.338567	1	0	1	8	1	0.152724	1	a2		EIF4G3	ENSG00000075151.23	chr1	-	20950104	20950126	TACTTCAAATCCCAGCAGCTGCC	20950104	20950107	TTTG	20950127	20950130	ENSE00001686750.1	7	1	1	0	0	0	0.423434	1	0.122949
EIF4G3	Knockout	ENSG00000075151.23	EIF4G3	ENSG00000075151.23	chr1	+	20950060	20950079	CCACAGTCCCATAAACCACA	20950080	20950082	GGG	20950076	20950077	ENSE00001686750.1	7	0.689454	0.174908	1	0	1	22	1	0.128621	1	a1		EIF4G3	ENSG00000075151.23	chr1	+	20942233	20942255	AGATGTCTGGCCTTCTTGTTCTT	20942252	20942255	TTTC	20942229	20942232	ENSE00003613920.1	8	1	1	0	0	0	0.231809	1	0.159409
EIF4G3	Knockout	ENSG00000075151.23	EIF4G3	ENSG00000075151.23	chr1	+	20969460	20969479	TCACTCTGTCTTACCTGAGG	20969480	20969482	AGG	20969476	20969477	ENSE00003789229.1	6	0.639694	0.240945	1	0	0	16	1	0.120924	1	a5		EIF4G3	ENSG00000075151.23	chr1	-	20942313	20942335	CCCAGAGGAGAAGCCAAAACCAG	20942313	20942316	TTTC	20942336	20942339	ENSE00003613920.1	8	1	1	0	0	0	0.619634	1	0.147053
EIF4G3	Knockout	ENSG00000075151.23	EIF4G3	ENSG00000075151.23	chr1	-	20969508	20969527	AGAAATCCTACTCCACCCAT	20969505	20969507	AGG	20969510	20969511	ENSE00003789229.1	6	0.653806	0.404121	1	0	0	6	1	0.114037	1	a4		EIF4G3	ENSG00000075151.23	chr1	+	20942258	20942280	TTCTCTCCACTGAGGACTAGCCT	20942277	20942280	TTTC	20942254	20942257	ENSE00003613920.1	8	1	1	0	0	0	0.277811	1	0.154345
ECE1	Knockout	ENSG00000117298.16	ECE1	ENSG00000117298.16	chr1	+	21272883	21272902	AGCTTCGCTCAGGCACACAG	21272903	21272905	AGG	21272899	21272900	ENSE00003669083.1	3	0.714402	0.479528	1	0	0	9	1	0.178673	1	a2		ECE1	ENSG00000117298.16	chr1	-	21247307	21247329	TCAACACCATCTTCTACCCCGTG	21247307	21247310	TTTC	21247330	21247333	ENSE00003489510.1	8	1	1	0	0	0	0.585267	1	0.497761
ECE1	Knockout	ENSG00000117298.16	ECE1	ENSG00000117298.16	chr1	-	21272837	21272856	GAGCTCCATGGACCCCACAG	21272834	21272836	TGG	21272839	21272840	ENSE00003669083.1	3	0.715155	0.177316	1	0	0	28	1	0.203093	1	a1		ECE1	ENSG00000117298.16	chr1	-	21247349	21247371	CCTTGCAGACCTTGGCACCCGCC	21247349	21247352	TTTC	21247372	21247375	ENSE00003489510.1	8	1	1	0	0	0	0.430724	1	0.480667
ECE1	Knockout	ENSG00000117298.16	ECE1	ENSG00000117298.16	chr1	-	21255964	21255983	GCTCATCTACCACAAAGTGA	21255961	21255963	CGG	21255966	21255967	ENSE00003544184.1	7	0.704902	0.314009	1	0	0	9	1	0.466829	1	a4		ECE1	ENSG00000117298.16	chr1	+	21260299	21260321	GCCCTGAGCTCCTCGATCCTGGT	21260318	21260321	TTTG	21260295	21260298	ENSE00003506015.1	4	1	1	0	0	0	0.69301	1	0.290598
ECE1	Knockout	ENSG00000117298.16	ECE1	ENSG00000117298.16	chr1	+	21247291	21247310	CGGATTCATTGATCTCCACG	21247311	21247313	GGG	21247307	21247308	ENSE00003489510.1	8	0.711271	0.317713	1	0	0	6	1	0.497761	1	a3		ECE1	ENSG00000117298.16	chr1	-	21256013	21256035	AGACGGCACTGGCCAACATCACC	21256013	21256016	TTTG	21256036	21256039	ENSE00003544184.1	7	1	1	0	0	0	0.555305	1	0.4477
NBPF3	Knockout	ENSG00000142794.19	NBPF3	ENSG00000142794.19	chr1	-	21473547	21473566	ATCCAACCATTCATCATGAG	21473544	21473546	AGG	21473549	21473550	ENSE00003747501.1	7	0.659078	0.202354	1	0	1	29	1	0.457953	1	a2		NBPF3	ENSG00000142794.19	chr1	-	21472848	21472870	ACATCTTCATCCTCATCGTCATC	21472848	21472851	TTTA	21472871	21472874	ENSE00003753961.1	6	0.321459	1	0	0	18	0.270215	1	0.337893
NBPF3	Knockout	ENSG00000142794.19	NBPF3	ENSG00000142794.19	chr1	-	21473461	21473480	GCTGGTTGGACTCACAAGGG	21473458	21473460	TGG	21473463	21473464	ENSE00003747501.1	7	0.641089	0.43108	1	0	1	6	1	0.414387	1	a3		NBPF3	ENSG00000142794.19	chr1	-	21468862	21468884	CCGGTTGGCCAGGAAGTAGGCCA	21468862	21468865	TTTG	21468885	21468888	ENSE00003487448.1	3	1	1	0	0	0	0.207918	0.75	0.156028
NBPF3	Knockout	ENSG00000142794.19	NBPF3	ENSG00000142794.19	chr1	+	21471694	21471713	AGCCGGACAACTCCCAGGGA	21471714	21471716	CGG	21471710	21471711	ENSE00003723776.1	5	0.55184	0.287743	1	0	0	30	1	0.297872	1	a7		NBPF3	ENSG00000142794.19	chr1	+	21480131	21480153	AGTACCTGGAACTGCCTGACTTA	21480150	21480153	TTTG	21480127	21480130	ENSE00003594154.1	11	1	1	0	0	0	0.831002	1	0.700608
NBPF3	Knockout	ENSG00000142794.19	NBPF3	ENSG00000142794.19	chr1	-	21473464	21473483	AAGGCTGGTTGGACTCACAA	21473461	21473463	GGG	21473466	21473467	ENSE00003747501.1	7	0.707699	0.403935	1	0	10	10	1	0.415907	1	a1		INT	INT	chr7	-	142648865	142648887	ATTTAGAGCCAAATTCCCAAAAA	INT	INT	INT	INT	INT	INT	INT	INT	INT	INT	INT	INT	INT	INT	INT
ALPL	Knockout	ENSG00000162551.14	ALPL	ENSG00000162551.14	chr1	+	21563222	21563241	CCCGGTGCAACACCACCCAG	21563242	21563244	GGG	21563238	21563239	ENSE00003569303.1	5	0.683463	0.484696	1	0	0	8	1	0.270992	1	a2		ALPL	ENSG00000162551.14	chr1	-	21568209	21568231	AAGCTCTTCCAGGTGTCAACGAG	21568209	21568212	TTTG	21568232	21568235	ENSE00001066201.1	7	1	1	0	0	0	0.391717	1	0.479644
ALPL	Knockout	ENSG00000162551.14	ALPL	ENSG00000162551.14	chr1	-	21564185	21564204	GATGTTATGCATGAGCTGGT	21564182	21564184	AGG	21564187	21564188	ENSE00001066206.1	6	0.677861	0.554291	1	0	0	4	1	0.393766	1	a4		ALPL	ENSG00000162551.14	chr1	+	21568103	21568125	GGTGATCATGGGGGGTGGCCGGA	21568122	21568125	TTTA	21568099	21568102	ENSE00001066201.1	7	1	1	0	0	0	0.585955	1	0.4243
ALPL	Knockout	ENSG00000162551.14	ALPL	ENSG00000162551.14	chr1	+	21564132	21564151	AGACAACGAGATGCCCCCTG	21564152	21564154	AGG	21564148	21564149	ENSE00001066206.1	6	0.67257	0.374326	1	0	0	5	1	0.368957	1	a6		ALPL	ENSG00000162551.14	chr1	-	21568152	21568174	TCGTCACTCTCATACTCCACATC	21568152	21568155	TTTC	21568175	21568178	ENSE00001066201.1	7	1	1	0	0	0	0.746609	1	0.443384
ALPL	Knockout	ENSG00000162551.14	ALPL	ENSG00000162551.14	chr1	-	21568211	21568230	AGCTCTTCCAGGTGTCAACG	21568208	21568210	AGG	21568213	21568214	ENSE00001066201.1	7	0.733372	0.469902	1	0	1	6	1	0.482188	1	a1		ALPL	ENSG00000162551.14	chr1	+	21560625	21560647	GAGAAAGAGAAAGACCCCAAGTA	21560644	21560647	TTTA	21560621	21560624	ENSE00003585785.1	3	1	1	0	0	0	0.789642	0.5	0.0508906
RAP1GAP	Knockout	ENSG00000076864.20	RAP1GAP	ENSG00000076864.20	chr1	-	21613208	21613227	GGTGTGTGAAGACGTCAATG	21613205	21613207	TGG	21613210	21613211	ENSE00001042668.1	10	0.788913	0.303522	1	0	1	13	1	0.281199	1	a1		RAP1GAP	ENSG00000076864.20	chr1	-	21611727	21611749	TTGGCCAGAAGGTCAAACTGCAG	21611727	21611730	TTTC	21611750	21611753	ENSE00001754897.1	12	1	1	0	0	0	0.327408	1	0.366585
RAP1GAP	Knockout	ENSG00000076864.20	RAP1GAP	ENSG00000076864.20	chr1	-	21610242	21610261	GCACATCGGGAACGACATCG	21610239	21610241	TGG	21610244	21610245	ENSE00001634331.1	14	0.757836	1	1	0	0	0	1	0.437603	1	a2		RAP1GAP	ENSG00000076864.20	chr1	-	21614058	21614080	AATTACTACTCACTGGACGCTGC	21614058	21614061	TTTC	21614081	21614084	ENSE00003582755.1	8	1	1	0	0	0	0.417273	1	0.211002
RAP1GAP	Knockout	ENSG00000076864.20	RAP1GAP	ENSG00000076864.20	chr1	-	21614017	21614036	ACTCAAGTACGATGTCATCG	21614014	21614016	GGG	21614019	21614020	ENSE00003582755.1	8	0.746287	0.924658	1	0	0	1	1	0.227011	1	a3		RAP1GAP	ENSG00000076864.20	chr1	-	21612062	21612084	ACGAGCATGTCATCAGCAATAAC	21612062	21612065	TTTG	21612085	21612088	ENSE00003496904.1	11	1	1	0	0	0	0.605122	1	0.31486
RAP1GAP	Knockout	ENSG00000076864.20	RAP1GAP	ENSG00000076864.20	chr1	-	21611786	21611805	AGAACTCTTCAGCACCAATG	21611783	21611785	AGG	21611788	21611789	ENSE00001754897.1	12	0.705174	0.249117	1	0	1	15	1	0.341544	1	a4		RAP1GAP	ENSG00000076864.20	chr1	-	21611473	21611495	ACGTGTCCACCAAGCTGCCATAC	21611473	21611476	TTTC	21611496	21611499	ENSE00003156992.1	13	1	1	0	0	0	0.862474	1	0.415846
USP48	Knockout	ENSG00000090686.16	USP48	ENSG00000090686.16	chr1	-	21751604	21751623	TATTATAGTTGCAACCAGTG	21751601	21751603	TGG	21751606	21751607	ENSE00001276944.1	6	0.649328	0.480012	1	0	0	9	0.8	0.209577	2	a2		USP48	ENSG00000090686.16	chr1	-	21723909	21723931	TATAGTAGATATGGAGGAGGTCC	21723909	21723912	TTTC	21723932	21723935	ENSE00003784384.1	12	1	1	0	0	0	0.703889	0.8	0.531095
USP48	Knockout	ENSG00000090686.16	USP48	ENSG00000090686.16	chr1	+	21721736	21721755	TACTACACATTCCTTACACA	21721756	21721758	GGG	21721752	21721753	ENSE00003685736.1	13	0.641848	0.379475	1	0	0	16	0.8	0.538557	2	a3		USP48	ENSG00000090686.16	chr1	+	21753067	21753089	CAACAAGGCAAACAAGTACTGGA	21753086	21753089	TTTG	21753063	21753066	ENSE00001132916.1	4	1	1	0	0	0	0.723517	0.8	0.138371
USP48	Knockout	ENSG00000090686.16	USP48	ENSG00000090686.16	chr1	-	21756566	21756585	AGTGACTACATGCTGGGAGA	21756563	21756565	CGG	21756568	21756569	ENSE00003570833.1	3	0.653491	0.251009	1	0	2	9	0.8	0.120958	2	a1		USP48	ENSG00000090686.16	chr1	+	21721702	21721724	GTTGGTTCTTCAGACGCAATATG	21721721	21721724	TTTA	21721698	21721701	ENSE00003685736.1	13	1	1	0	0	0	0.496082	0.8	0.548197
USP48	Knockout	ENSG00000090686.16	USP48	ENSG00000090686.16	chr1	-	21723985	21724004	TTCCCATGACAAGCTTCACC	21723982	21723984	CGG	21723987	21723988	ENSE00003784384.1	12	0.602409	0.453745	1	0	1	6	0.8	0.506841	2	a11		USP48	ENSG00000090686.16	chr1	+	21752599	21752621	GACAAAGTATCTTCCAATAGAGA	21752618	21752621	TTTA	21752595	21752598	ENSE00000956267.1	5	1	1	0	0	0	0.903061	0.8	0.178172
LDLRAD2	Knockout	ENSG00000187942.12	LDLRAD2	ENSG00000187942.12	chr1	-	21814688	21814707	CCGCACAGTGGGGACCCCAG	21814685	21814687	GGG	21814690	21814691	ENSE00001391037.2	2	0.649072	0.211941	1	0	1	15	1	0.463235	1	a1		LDLRAD2	ENSG00000187942.12	chr1	-	21812459	21812481	GGGCAACTGCAGAAGACAACAAG	21812459	21812462	TTTG	21812482	21812485	ENSE00001366572.1	1	1	1	0	0	0	0.821503	1	0.00980392
LDLRAD2	Knockout	ENSG00000187942.12	LDLRAD2	ENSG00000187942.12	chr1	+	21814654	21814673	GTTCTACGAGGGCCCGCCGG	21814674	21814676	GGG	21814670	21814671	ENSE00001391037.2	2	0.625901	0.875671	1	0	0	3	1	0.438725	1	a3		LDLRAD2	ENSG00000187942.12	chr1	+	21814381	21814403	CGTGCCTTCCGCTGCAGCCGACC	21814400	21814403	TTTC	21814377	21814380	ENSE00001391037.2	2	1	1	0	0	0	0.118019	1	0.107843
LDLRAD2	Knockout	ENSG00000187942.12	LDLRAD2	ENSG00000187942.12	chr1	+	21814484	21814503	GTGGCTCCGGACACCGACTG	21814504	21814506	CGG	21814500	21814501	ENSE00001391037.2	2	0.609042	0.964187	1	0	0	2	1	0.230392	1	a4		LDLRAD2	ENSG00000187942.12	chr1	+	21814749	21814771	TAGGCCTGCGCCTGGTCACGAGA	21814768	21814771	TTTC	21814745	21814748	ENSE00001391037.2	2	1	1	0	0	0	0.458849	1	0.558824
LDLRAD2	Knockout	ENSG00000187942.12	LDLRAD2	ENSG00000187942.12	chr1	+	21814414	21814433	GTGCGGGCAGACGTGGCAGG	21814434	21814436	GGG	21814430	21814431	ENSE00001391037.2	2	0.606247	0.267585	1	0	0	30	1	0.144608	1	a5		LDLRAD2	ENSG00000187942.12	chr1	-	21822202	21822224	ATGAGGGCTTCACTCAGTGGAGC	21822202	21822205	TTTG	21822225	21822228	ENSE00001391607.2	5	1	1	0	0	0	0.565783	1	0.987745
HSPG2	Knockout	ENSG00000142798.20	HSPG2	ENSG00000142798.20	chr1	+	21862077	21862096	AAGCTCGCAGAACTCCCCTG	21862097	21862099	CGG	21862093	21862094	ENSE00000956524.1	38	0.823604	0.410962	1	0	0	8	1	0.361497	1	a1		HSPG2	ENSG00000142798.20	chr1	+	21857295	21857317	GCTGTGCAGATGAAGGTGACGTC	21857314	21857317	TTTG	21857291	21857294	ENSE00000956529.1	43	1	1	0	0	0	0.769106	1	0.407197
HSPG2	Knockout	ENSG00000142798.20	HSPG2	ENSG00000142798.20	chr1	-	21872290	21872309	CCTGACAGGAGAATTCACTG	21872287	21872289	TGG	21872292	21872293	ENSE00001132518.1	33	0.802842	0.364348	1	0	0	13	1	0.312305	1	a2		HSPG2	ENSG00000142798.20	chr1	-	21862052	21862074	TGCCCCTGGCTACTACGGAGATG	21862052	21862055	TTTG	21862075	21862078	ENSE00000956524.1	38	1	1	0	0	0	0.7785	1	0.364609
HSPG2	Knockout	ENSG00000142798.20	HSPG2	ENSG00000142798.20	chr1	-	21874476	21874495	GTGCCAGCCAGGATACTACG	21874473	21874475	GGG	21874478	21874479	ENSE00001066264.1	28	0.795703	0.820191	1	0	0	3	1	0.271996	1	a3		HSPG2	ENSG00000142798.20	chr1	-	21874716	21874738	TGCCCCCAGGACTGTGACACAGG	21874716	21874719	TTTC	21874739	21874742	ENSE00003653312.1	27	1	1	0	0	0	0.84521	1	0.260153
HSPG2	Knockout	ENSG00000142798.20	HSPG2	ENSG00000142798.20	chr1	-	21875919	21875938	CATCATCCTAGAGCACCATG	21875916	21875918	TGG	21875921	21875922	ENSE00001066271.1	24	0.782361	0.392534	1	0	0	8	1	0.237152	1	a4		HSPG2	ENSG00000142798.20	chr1	-	21880247	21880269	GTCCTGTCCCCACAGATGCCCCA	21880247	21880250	TTTG	21880270	21880273	ENSE00001066254.1	17	1	1	0	0	0	0.886165	1	0.16716
CELA3B	Knockout	ENSG00000219073.8	CELA3B	ENSG00000219073.8	chr1	+	21981038	21981057	GAGCTCCCGGACCTACCAGG	21981058	21981060	TGG	21981054	21981055	ENSE00000956426.1	4	0.674584	0.502654	1	0	0	6	1	0.301235	1	a2		CELA3B	ENSG00000219073.8	chr1	+	21986608	21986630	TGCCTTTGGCTGCAACACCCGCA	21986627	21986630	TTTC	21986604	21986607	ENSE00003659503.1	7	1	1	0	0	0	0.356008	1	0.912346
CELA3B	Knockout	ENSG00000219073.8	CELA3B	ENSG00000219073.8	chr1	-	21981113	21981132	AGAGGTCCCCAGAGTTGATG	21981110	21981112	GGG	21981115	21981116	ENSE00000956426.1	4	0.62171	0.257455	1	0	1	17	1	0.376543	1	a3		CELA3B	ENSG00000219073.8	chr1	+	21986616	21986638	GCTGCAACACCCGCAGGAAGCCC	21986635	21986638	TTTG	21986612	21986615	ENSE00003659503.1	7	1	1	0	0	0	0.418451	1	0.922222
CELA3B	Knockout	ENSG00000219073.8	CELA3B	ENSG00000219073.8	chr1	-	21978393	21978412	AACGCGGCTGGAAGGGCGAG	21978390	21978392	AGG	21978395	21978396	ENSE00001761732.1	2	0.558362	0.318032	1	0	1	8	1	0.0864198	2	a17		CELA3B	ENSG00000219073.8	chr1	+	21984180	21984202	TCGCTGCAGCCAACGGGCCACTC	21984199	21984202	TTTA	21984176	21984179	ENSE00000956429.1	6	0.852634	1	0	0	1	0.691867	1	0.62963
CELA3B	Knockout	ENSG00000219073.8	CELA3B	ENSG00000219073.8	chr1	-	21981131	21981150	TCCAGAGTGGATGCACAAAG	21981128	21981130	AGG	21981133	21981134	ENSE00000956426.1	4	0.705626	0.259618	1	0	2	18	1	0.398765	1	a1		INT	INT	chr21	+	24342124	24342146	TATCCCTCTAGTATAGCCACAAT	INT	INT	INT	INT	INT	INT	INT	INT	INT	INT	INT	INT	INT	INT	INT
CELA3A	Knockout	ENSG00000142789.20	CELA3A	ENSG00000142789.20	chr1	+	22005662	22005681	GAGGGATCTGACCTACCAGG	22005682	22005684	TGG	22005678	22005679	ENSE00000956439.1	4	0.758602	0.369814	1	0	0	10	1	0.301235	1	a1		CELA3A	ENSG00000142789.20	chr1	-	22007447	22007469	TTCACGGTGGAACCCCACCAGTT	22007447	22007450	TTTC	22007470	22007473	ENSE00001673840.1	6	1	1	0	0	0	0.333876	1	0.708642
CELA3A	Knockout	ENSG00000142789.20	CELA3A	ENSG00000142789.20	chr1	-	22005737	22005756	ACAGCTCCTCAGAGTTGATG	22005734	22005736	GGG	22005739	22005740	ENSE00000956439.1	4	0.620733	0.169558	1	0	1	26	1	0.376543	1	a3		CELA3A	ENSG00000142789.20	chr1	+	22007364	22007386	TCCTTGCAGCCAATGGGCCACTC	22007383	22007386	TTTA	22007360	22007363	ENSE00001673840.1	6	0.990161	1	0	0	1	0.524428	1	0.62963
CELA3A	Knockout	ENSG00000142789.20	CELA3A	ENSG00000142789.20	chr1	-	22003052	22003071	AGGGGACCGCATCCTCACCA	22003049	22003051	TGG	22003054	22003055	ENSE00001690412.1	2	0.662446	0.40261	1	0	0	12	1	0.117284	1	a2		CELA3A	ENSG00000142789.20	chr1	+	22009782	22009804	TGCCTTTGGCTGCAACTTCATCT	22009801	22009804	TTTC	22009778	22009781	ENSE00001669949.1	7	1	1	0	0	0	0.178239	1	0.912346
CELA3A	Knockout	ENSG00000142789.20	CELA3A	ENSG00000142789.20	chr1	-	22003027	22003046	AACGCGGCTGGAAGAGTGAG	22003024	22003026	AGG	22003029	22003030	ENSE00001690412.1	2	0.608183	0.288305	1	0	1	8	1	0.0864198	2	a15		CELA3A	ENSG00000142789.20	chr1	+	22009790	22009812	GCTGCAACTTCATCTGGAAGCCC	22009809	22009812	TTTG	22009786	22009789	ENSE00001669949.1	7	1	1	0	0	0	0.36523	1	0.922222
CDC42	Knockout	ENSG00000070831.17	CDC42	ENSG00000070831.17	chr1	+	22089948	22089967	TCTGAAGAATGTGTTTGATG	22089968	22089970	AGG	22089964	22089965	ENSE00001210386.8	6	0.689426	0.18708	1	0	1	24	0.5	0.769697	5	a1		CDC42	ENSG00000070831.17	chr1	-	22086857	22086879	ATGCCATTCTTACCTGTGTAAGT	22086857	22086860	TTTC	22086880	22086883	ENSE00003836748.1	5	1	1	0	0	0	0.673285	1	0.722727
CDC42	Knockout	ENSG00000070831.17	CDC42	ENSG00000070831.17	chr1	+	22086845	22086864	GGAGTGTTCTGCACTTACAC	22086865	22086867	AGG	22086861	22086862	ENSE00003836748.1	5	0.678699	0.343661	1	0	1	10	1	0.728788	5	a2		CDC42	ENSG00000070831.17	chr1	+	22086668	22086690	GTGGGTGCCTGAGATAACTCACC	22086687	22086690	TTTA	22086664	22086667	ENSE00003836748.1	5	1	1	0	0	0	0.747639	1	0.465152
CDC42	Knockout	ENSG00000070831.17	CDC42	ENSG00000070831.17	chr1	-	22089986	22090005	TTGAGTTTCCGGAGGCTCGA	22089983	22089985	GGG	22089988	22089989	ENSE00001210386.8	6	0.571329	0.608133	1	0	1	2	0.5	0.806061	6	a3		CDC42	ENSG00000070831.17	chr1	-	22078568	22078590	TACTTACAGTCGGTACATATTCC	22078568	22078571	TTTA	22078591	22078594	ENSE00003849315.1	2	1	1	0	0	0	0.573924	1	0.136364
CDC42	Knockout	ENSG00000070831.17	CDC42	ENSG00000070831.17	chr1	-	22089978	22089997	CCGGAGGCTCGAGGGCAGCT	22089975	22089977	AGG	22089980	22089981	ENSE00001210386.8	6	0.552515	0.323665	1	0	2	8	0.5	0.793939	6	a4		CDC42	ENSG00000070831.17	chr1	+	22086436	22086458	TAGGGCAAGAGGATTATGACAGA	22086455	22086458	TTTC	22086432	22086435	ENSE00003846999.1	4	1	1	0	0	0	0.780671	1	0.295455
WNT4	Knockout	ENSG00000162552.15	WNT4	ENSG00000162552.15	chr1	-	22121499	22121518	GACGCGGGCGTGCAGCAGTG	22121496	22121498	GGG	22121501	22121502	ENSE00000759619.1	3	0.640953	0.362319	1	0	0	8	1	0.368471	1	a3		WNT4	ENSG00000162552.15	chr1	+	22129798	22129820	TCGCACGTCTCCTCCTCTGAGAT	22129817	22129820	TTTC	22129794	22129797	ENSE00003517608.1	2	1	1	0	0	0	0.524852	1	0.105413
WNT4	Knockout	ENSG00000162552.15	WNT4	ENSG00000162552.15	chr1	-	22121460	22121479	CTGTGACAGGACAGTGCATG	22121457	22121459	GGG	22121462	22121463	ENSE00000759619.1	3	0.666407	0.182276	1	0	1	32	1	0.405508	1	a1		WNT4	ENSG00000162552.15	chr1	-	22121268	22121290	TGGATGTGCGGGAGAGAAGCAAG	22121268	22121271	TTTG	22121291	22121294	ENSE00000759620.1	4	1	1	0	0	0	0.267984	1	0.503324
WNT4	Knockout	ENSG00000162552.15	WNT4	ENSG00000162552.15	chr1	+	22121539	22121558	CGAAGAGATGGCGTACACGA	22121559	22121561	AGG	22121555	22121556	ENSE00000759619.1	3	0.64436	0.787782	1	0	0	2	1	0.317189	1	a2		WNT4	ENSG00000162552.15	chr1	+	22120457	22120479	CCTCACAGGAGCCTGACACCCCG	22120476	22120479	TTTA	22120453	22120456	ENSE00000759621.7	5	1	1	0	0	0	0.583197	1	0.597341
WNT4	Knockout	ENSG00000162552.15	WNT4	ENSG00000162552.15	chr1	-	22129814	22129833	GTCGGTGGGGAGCATCTCAG	22129811	22129813	AGG	22129816	22129817	ENSE00003517608.1	2	0.639114	0.206468	1	0	2	15	1	0.106363	1	a4		WNT4	ENSG00000162552.15	chr1	-	22121500	22121522	CAGTGACGCGGGCGTGCAGCAGT	22121500	22121503	TTTG	22121523	22121526	ENSE00000759619.1	3	1	1	0	0	0	0.238157	1	0.369421
ZBTB40	Knockout	ENSG00000184677.18	ZBTB40	ENSG00000184677.18	chr1	+	22509118	22509137	CCACTTTAGAAACAATCCTG	22509138	22509140	AGG	22509134	22509135	ENSE00001759014.1	7	0.744616	0.263984	1	0	0	15	1	0.466505	1	a1		ZBTB40	ENSG00000184677.18	chr1	-	22508028	22508050	ATGATAGCGTCTCAATAGCTCAG	22508028	22508031	TTTC	22508051	22508054	ENSE00001595635.1	5	1	1	0	0	0	0.792728	1	0.373419
ZBTB40	Knockout	ENSG00000184677.18	ZBTB40	ENSG00000184677.18	chr1	-	22506159	22506178	AAGTCGTCTTCACAGCCTGG	22506156	22506158	AGG	22506161	22506162	ENSE00003790237.1	4	0.723941	0.308784	1	0	0	8	1	0.344364	1	a3		ZBTB40	ENSG00000184677.18	chr1	-	22508106	22508128	TCCAGGGGCTAAACTTGTCATGT	22508106	22508109	TTTC	22508129	22508132	ENSE00001595635.1	5	1	1	0	0	0	0.800628	1	0.394404
ZBTB40	Knockout	ENSG00000184677.18	ZBTB40	ENSG00000184677.18	chr1	-	22490556	22490575	TGTAGTAGGAGTCTCCGCTG	22490553	22490555	GGG	22490558	22490559	ENSE00001464145.1	2	0.710534	0.83205	1	0	0	2	1	0.164111	1	a4		ZBTB40	ENSG00000184677.18	chr1	+	22491399	22491421	GGATGTGAAAGGAAACACTACCA	22491418	22491421	TTTA	22491395	22491398	ENSE00002153239.1	3	1	1	0	0	0	0.855115	1	0.192628
ZBTB40	Knockout	ENSG00000184677.18	ZBTB40	ENSG00000184677.18	chr1	+	22506048	22506067	GGTGATTCTGAATTGCTGTG	22506068	22506070	AGG	22506064	22506065	ENSE00003790237.1	4	0.732765	0.24191	1	0	3	24	1	0.318267	1	a2		ZBTB40	ENSG00000184677.18	chr1	+	22509098	22509120	AGTGACCACCCCAGAACATGCCA	22509117	22509120	TTTC	22509094	22509097	ENSE00001759014.1	7	1	1	0	0	0	0.774195	1	0.461932
EPHA8	Knockout	ENSG00000070886.12	EPHA8	ENSG00000070886.12	chr1	+	22576783	22576802	ACCCAAGATGTACTGCAGCG	22576803	22576805	CGG	22576799	22576800	ENSE00001131811.1	3	0.751163	0.433797	1	0	0	9	1	0.232967	1	a1		EPHA8	ENSG00000070886.12	chr1	-	22576463	22576485	AGGAACTGGCTTTCTTGTGTGCT	22576463	22576466	TTTG	22576486	22576489	ENSE00001131811.1	3	1	1	0	0	0	0.180057	1	0.127473
EPHA8	Knockout	ENSG00000070886.12	EPHA8	ENSG00000070886.12	chr1	+	22576483	22576502	CCTCAAAATCGACACCATTG	22576503	22576505	CGG	22576499	22576500	ENSE00001131811.1	3	0.679271	0.546335	1	0	0	6	1	0.138776	1	a2		EPHA8	ENSG00000070886.12	chr1	-	22597437	22597459	TCGATGTGGATCCTAGAGGCCTC	22597437	22597440	TTTC	22597460	22597463	ENSE00000560716.1	10	1	1	0	0	0	0.566439	0.5	0.647096
EPHA8	Knockout	ENSG00000070886.12	EPHA8	ENSG00000070886.12	chr1	-	22576509	22576528	GGCACCTGTGAAGCTCTCGT	22576506	22576508	CGG	22576511	22576512	ENSE00001131811.1	3	0.675267	0.300155	1	0	1	10	1	0.142543	1	a3		EPHA8	ENSG00000070886.12	chr1	+	22576276	22576298	CAACGTCATGAGCCCCAACCAGA	22576295	22576298	TTTG	22576272	22576275	ENSE00001131811.1	3	1	1	0	0	0	0.461874	1	0.0747253
EPHA8	Knockout	ENSG00000070886.12	EPHA8	ENSG00000070886.12	chr1	-	22576583	22576602	TAGAAGCCGCGCTTGCTGAG	22576580	22576582	GGG	22576585	22576586	ENSE00001131811.1	3	0.664382	0.805558	1	0	0	4	1	0.165777	1	a4		EPHA8	ENSG00000070886.12	chr1	+	22576368	22576390	CCCTGCGCGACTGCAACAGCATG	22576387	22576390	TTTA	22576364	22576367	ENSE00001131811.1	3	0.801272	1	0	0	1	0.573629	1	0.103611
C1QA	Knockout	ENSG00000173372.17	C1QA	ENSG00000173372.17	chr1	+	22638860	22638879	AAGGCCTTAAAGGAGACCAG	22638880	22638882	GGG	22638876	22638877	ENSE00003850539.1	3	0.733272	0.22977	1	0	1	12	1	0.281633	1	a1		C1QA	ENSG00000173372.17	chr1	-	22639154	22639176	CCACTGGGACAGCACCTGGAAGG	22639154	22639157	TTTC	22639177	22639180	ENSE00003850539.1	3	1	1	0	0	0	0.416986	1	0.659864
C1QA	Knockout	ENSG00000173372.17	C1QA	ENSG00000173372.17	chr1	+	22639013	22639032	CAGCCTTCTCCGCCATTCGG	22639033	22639035	CGG	22639029	22639030	ENSE00003850539.1	3	0.607643	0.550784	1	0	0	6	1	0.489796	1	a7		C1QA	ENSG00000173372.17	chr1	-	22638844	22638866	AGGCCTTGGATGCCTGTCCGGAT	22638844	22638847	TTTA	22638867	22638870	ENSE00003850539.1	3	1	1	0	0	0	0.501057	1	0.238095
C1QA	Knockout	ENSG00000173372.17	C1QA	ENSG00000173372.17	chr1	+	22637723	22637742	CAGGAAGACCTGGCAGACGG	22637743	22637745	GGG	22637739	22637740	ENSE00002696914.1	2	0.598594	0.31679	1	0	0	24	1	0.167347	1	a8		C1QA	ENSG00000173372.17	chr1	-	22638966	22638988	CTGGGCTGCCCTTGGTGCCTTTA	22638966	22638969	TTTC	22638989	22638992	ENSE00003850539.1	3	1	1	0	0	0	0.785077	1	0.404082
C1QA	Knockout	ENSG00000173372.17	C1QA	ENSG00000173372.17	chr1	-	22638839	22638858	GATGCCTGTCCGGATGCCAG	22638836	22638838	GGG	22638841	22638842	ENSE00003850539.1	3	0.630149	0.314768	1	0	2	8	1	0.234014	1	a4		C1QA	ENSG00000173372.17	chr1	-	22637689	22637711	TTCCCGTCTGGTGCTCGGCACAA	22637689	22637692	TTTC	22637712	22637715	ENSE00002696914.1	2	1	1	0	0	0	0.252246	1	0.0993197
C1QC	Knockout	ENSG00000159189.12	C1QC	ENSG00000159189.12	chr1	+	22644156	22644175	CCAGGGAAGGATGGGTACGA	22644176	22644178	CGG	22644172	22644173	ENSE00001464106.1	2	0.685825	0.272193	1	0	0	14	1	0.202721	1	a1		C1QC	ENSG00000159189.12	chr1	-	22647277	22647299	CCAGGATGGCCGGGTAAGCCGGG	22647277	22647280	TTTC	22647300	22647303	ENSE00001464098.1	3	1	1	0	0	0	0.121217	1	0.315646
C1QC	Knockout	ENSG00000159189.12	C1QC	ENSG00000159189.12	chr1	+	22644112	22644131	CAGGCTGCTACGGGATCCCA	22644132	22644134	GGG	22644128	22644129	ENSE00001464106.1	2	0.623698	0.366467	1	0	0	17	1	0.142857	1	a3		C1QC	ENSG00000159189.12	chr1	-	22647370	22647392	TGCTTGTATCTGCCCTCCTCACC	22647370	22647373	TTTC	22647393	22647396	ENSE00001464098.1	3	1	1	0	0	0	0.140795	1	0.442177
C1QC	Knockout	ENSG00000159189.12	C1QC	ENSG00000159189.12	chr1	+	22647242	22647261	CCGGGATCCGAGGACCCAAA	22647262	22647264	GGG	22647258	22647259	ENSE00001464098.1	3	0.603591	0.617399	1	0	0	2	1	0.289796	1	a5		C1QC	ENSG00000159189.12	chr1	-	22647502	22647524	CAGGTGAACTTGCCAGTGCTCGT	22647502	22647505	TTTG	22647525	22647528	ENSE00001464098.1	3	1	1	0	0	0	0.385452	1	0.621769
C1QC	Knockout	ENSG00000159189.12	C1QC	ENSG00000159189.12	chr1	+	22644176	22644195	CGGACTGCCGGGGCCCAAGG	22644196	22644198	GGG	22644192	22644193	ENSE00001464106.1	2	0.595543	0.172455	1	0	1	12	1	0.229932	1	a8		C1QC	ENSG00000159189.12	chr1	-	22647235	22647257	GGTCCTCGGATCCCGGGAATGGC	22647235	22647238	TTTG	22647258	22647261	ENSE00001464098.1	3	1	1	0	0	0	0.502611	1	0.258503
C1QB	Knockout	ENSG00000173369.17	C1QB	ENSG00000173369.17	chr1	+	22660909	22660928	GGGCCCTAAAGGTGGCCCAG	22660929	22660931	GGG	22660925	22660926	ENSE00001210122.5	3	0.628726	0.288204	1	0	1	10	1	0.391766	1	a1		C1QB	ENSG00000173369.17	chr1	-	22659606	22659628	TCCCTGGGGTCCCAGGTTGGCCA	22659606	22659609	TTTA	22659629	22659632	ENSE00001273267.4	2	1	1	0	0	0	0.465962	1	0.191235
C1QB	Knockout	ENSG00000173369.17	C1QB	ENSG00000173369.17	chr1	-	22661004	22661023	GGGGACGTTGATGGTTCTTG	22661001	22661003	TGG	22661006	22661007	ENSE00001210122.5	3	0.609117	0.461333	1	0	0	6	1	0.499336	1	a2		C1QB	ENSG00000173369.17	chr1	+	22660809	22660831	CAGGGCTTCCAGGGCTGGCTGGA	22660828	22660831	TTTC	22660805	22660808	ENSE00001210122.5	3	1	1	0	0	0	0.351545	1	0.262948
C1QB	Knockout	ENSG00000173369.17	C1QB	ENSG00000173369.17	chr1	+	22659605	22659624	ATGGCCAACCTGGGACCCCA	22659625	22659627	GGG	22659621	22659622	ENSE00001273267.4	2	0.608597	0.185917	1	0	2	22	1	0.211155	1	a3		C1QB	ENSG00000173369.17	chr1	-	22660928	22660950	GGGCCTGGGGCTCCAGGGGCCCC	22660928	22660931	TTTG	22660951	22660954	ENSE00001210122.5	3	1	1	0	0	0	0.230221	1	0.39575
C1QB	Knockout	ENSG00000173369.17	C1QB	ENSG00000173369.17	chr1	-	22659570	22659589	CAGGGATACCCGGGATGCCA	22659567	22659569	GGG	22659572	22659573	ENSE00001273267.4	2	0.56979	0.182505	1	0	0	42	1	0.146082	1	a8		C1QB	ENSG00000173369.17	chr1	-	22660961	22660983	TGGGTGGCCTTGTAGTCTCCCGA	22660961	22660964	TTTC	22660984	22660987	ENSE00001210122.5	3	1	1	0	0	0	0.580196	1	0.439575
EPHB2	Knockout	ENSG00000133216.17	EPHB2	ENSG00000133216.17	chr1	-	22784834	22784853	CTTGCGGTAGAAGACACGCA	22784831	22784833	CGG	22784836	22784837	ENSE00000955704.1	3	0.717744	0.701568	1	0	0	2	1	0.179053	1	a2		EPHB2	ENSG00000133216.17	chr1	+	22784627	22784649	ACTCGGCCACCAAGACCTTCCCC	22784646	22784649	TTTG	22784623	22784626	ENSE00000955704.1	3	1	1	0	0	0	0.355322	1	0.119473
EPHB2	Knockout	ENSG00000133216.17	EPHB2	ENSG00000133216.17	chr1	+	22784730	22784749	CGTCATGAAAATCAACACCG	22784750	22784752	AGG	22784746	22784747	ENSE00000955704.1	3	0.743454	0.450286	1	0	0	3	1	0.150831	1	a1		EPHB2	ENSG00000133216.17	chr1	+	22863057	22863079	AAGGCCAACCAAGGGGATGAGGC	22863076	22863079	TTTC	22863053	22863056	ENSE00003646952.1	4	1	1	0	0	0	0.516071	1	0.266855
EPHB2	Knockout	ENSG00000133216.17	EPHB2	ENSG00000133216.17	chr1	+	22784694	22784713	CGACGAGAGCTTCTCCCAGG	22784714	22784716	TGG	22784710	22784711	ENSE00000955704.1	3	0.717032	0.315806	1	0	1	7	1	0.139542	1	a3		EPHB2	ENSG00000133216.17	chr1	-	22784867	22784889	CTGGAAGATGGCGCCATTCTGGA	22784867	22784870	TTTC	22784890	22784893	ENSE00000955704.1	3	1	1	0	0	0	0.114624	1	0.188774
EPHB2	Knockout	ENSG00000133216.17	EPHB2	ENSG00000133216.17	chr1	+	22784934	22784953	GGGCAGCTGCATCGCCAATG	22784954	22784956	CGG	22784950	22784951	ENSE00000955704.1	3	0.662473	0.439463	1	0	1	3	1	0.214801	1	a6		EPHB2	ENSG00000133216.17	chr1	-	22784713	22784735	ATGACGCGGCCACCCAGGTCCAC	22784713	22784716	TTTC	22784736	22784739	ENSE00000955704.1	3	1	1	0	0	0	0.521035	1	0.140483
LACTBL1	Knockout	ENSG00000215906.8	LACTBL1	ENSG00000215906.8	chr1	+	22953946	22953965	GCGCTGGTAGTCGCCCTGGG	22953966	22953968	CGG	22953962	22953963	ENSE00001710850.2	6	0.683058	0.712861	1	0	0	3	1	0.440171	1	a1		LACTBL1	ENSG00000215906.8	chr1	+	22963088	22963110	CTCCTGGGTCATCACTGACCTTT	22963107	22963110	TTTC	22963084	22963087	ENSE00001546276.2	2	0.954927	1	0	0	1	0.517071	1	0.0964591
LACTBL1	Knockout	ENSG00000215906.8	LACTBL1	ENSG00000215906.8	chr1	-	22958856	22958875	TCTGTGGGAGGAGGGCATCG	22958853	22958855	TGG	22958858	22958859	ENSE00001646517.2	4	0.682329	0.208763	1	0	0	50	1	0.23138	1	a2		LACTBL1	ENSG00000215906.8	chr1	-	22953871	22953893	ACCTCACGCCCGACGTGCGCGCG	22953871	22953874	TTTG	22953894	22953897	ENSE00001710850.2	6	1	1	0	0	0	0.117177	1	0.495726
LACTBL1	Knockout	ENSG00000215906.8	LACTBL1	ENSG00000215906.8	chr1	+	22959944	22959963	GTACATGGTGTACTCATTGG	22959964	22959966	GGG	22959960	22959961	ENSE00001546275.1	3	0.67652	0.836656	1	0	0	3	1	0.181929	1	a3		LACTBL1	ENSG00000215906.8	chr1	-	22958872	22958894	CTGTCCTCATGCTGTACCGTCTG	22958872	22958875	TTTC	22958895	22958898	ENSE00001646517.2	4	1	1	0	0	0	0.393752	1	0.222833
LACTBL1	Knockout	ENSG00000215906.8	LACTBL1	ENSG00000215906.8	chr1	-	22955330	22955349	GATGTGCTGGTAGTGGACCC	22955327	22955329	GGG	22955332	22955333	ENSE00001642788.2	5	0.676384	0.547874	1	0	0	8	1	0.394994	1	a4		LACTBL1	ENSG00000215906.8	chr1	-	22959977	22959999	GGAAGAAGAATGGCTCAGACCCG	22959977	22959980	TTTG	22960000	22960003	ENSE00001546275.1	3	1	1	0	0	0	0.770583	1	0.171551
TEX46	Knockout	ENSG00000227868.6	TEX46	ENSG00000227868.6	chr1	-	23011087	23011106	TCCAGGACGAGATCCTCCAA	23011084	23011086	CGG	23011089	23011090	ENSE00002615611.1	3	0.658389	0.548306	1	0	0	4	1	0.487603	1	a1		TEX46	ENSG00000227868.6	chr1	-	23013940	23013962	GGTTCCTATTCCTTCTGCTGTTG	23013940	23013943	TTTG	23013963	23013966	ENSE00001787129.1	2	1	1	0	0	0	0.534312	1	0.294766
TEX46	Knockout	ENSG00000227868.6	TEX46	ENSG00000227868.6	chr1	+	23013930	23013949	AGTTGCTAAGCAACAGCAGA	23013950	23013952	AGG	23013946	23013947	ENSE00001787129.1	2	0.592605	0.247335	1	0	1	19	1	0.278237	1	a2		TEX46	ENSG00000227868.6	chr1	+	23011025	23011047	TTCCATATGATGAACATCTGATT	23011044	23011047	TTTA	23011021	23011024	ENSE00002615611.1	3	0.8345	1	0	0	2	0.356166	1	0.61157
[truncated: 94,808 more rows]
[truncated: 8 more columns]
