# Supplementary material for: RNA-coupled CRISPR Screens Reveal ZNF207 as a Regulator of LMNA Aberrant Splicing in Progeria
Source: bioRxiv. 2025 Apr 26:2025.04.25.648738. Preprint. [Version 1] doi: 10.1101/2025.04.25.648738 (PMC12191140; doi:10.1101/2025.04.25.648738)
Supplement: Supplement 2 — Table S2: Oligos, DNA Fragments, and Addgene Plasmids Used in This Study. Related to Methods. (Sheet 1) Sequences of oligonucleotides utilized in this study, including primers for RT-PCR, qPCR, and gRNA sequences. (Sheet 2) Sequences of oligonucleotides utilized in this study for CRASP-Seq Illumina library preparation. (Sheet 3) Sequences of the six minigene splicing reporters included in our CRASP-Seq libraries. Intronic regions are represented in lowercase letters. (Sheet 4) Details of newly cloned plasmids and libraries deposited to Addgene. [file media-2.xlsx]

## Sheet: CRASP-Seq Library Guide dPSI
gene_guide	Hybrid Gene Symbol	Guide Class 2	Cas9 guide	Cas12 guide	guide_dPSI_EZH2_HAP1_[E13_E14_E15]	guide_dPSI_EZH2_HEPG2_[E13_E14_E15]	guide_dPSI_EZH2_RPE1_[E13_E14_E15]	guide_dPSI_EZH2_HAP1_U6_wt_T1_[E13_E14_E15]	guide_dPSI_EZH2_RPE1_U6_wt_T1_[E13_E14_E15]	guide_dPSI_FAS_HAP1_[E5_E6_E7]	guide_dPSI_FAS_HEPG2_[E5_E6_E7]	guide_dPSI_FAS_RPE1_[E5_E6_E7]	guide_dPSI_FAS_HAP1_U6_wt_T1_[E5_E6_E7]	guide_dPSI_FAS_RPE1_U6_wt_T1_[E5_E6_E7]	guide_dPSI_LMNA_HAP1_MUT_[E11_5SS]	guide_dPSI_LMNA_HEPG2_MUT_[E11_5SS]	guide_dPSI_LMNA_RPE1_MUT_[E11_5SS]	guide_dPSI_LMNA_HAP1_WT_[E11_5SS]	guide_dPSI_LMNA_HEPG2_WT_[E11_5SS]	guide_dPSI_LMNA_RPE1_WT_[E11_5SS]	guide_dPSI_PKM_HAP1_[E9]	guide_dPSI_PKM_HEPG2_[E9]	guide_dPSI_PKM_RPE1_[E9]	guide_dPSI_SRSF7_HAP1_CHX_[E3_PE_E4]	guide_dPSI_SRSF7_HEPG2_CHX_[E3_PE_E4]	guide_dPSI_SRSF7_RPE1_CHX_[E3_PE_E4]	guide_dPSI_SRSF7_HAP1_UNT_[E3_PE_E4]	guide_dPSI_SRSF7_HEPG2_UNT_[E3_PE_E4]	guide_dPSI_SRSF7_RPE1_UNT_[E3_PE_E4]
SAMD11_1	SAMD11	Knockout	TGCCTCTCTGGAATTCACAG	TGGCGGATGCTGCGCTTCCAGTC	-13.0364	-9.76442	0.167551	-1.84574	4.8365	-1.97585	-17.352	-10.5482	-0.349196	-11.7536	2.43179	-1.4965	9.61855	-0.35802	-0.325873	-1.00766	-0.771106	-0.11041	1.43052	-7.18882	-8.81588	-6.33264	-1.30017	-2.19477	-1.3278
SAMD11_2	SAMD11	Knockout	CGTGAACATCTCTTTCCGAG	CCGGTCTCGTTCTGCAGCCAGGA	-6.6163	-9.59935	-6.82691	-5.04154	-10.1484	-20.7943	-24.134	-14.5468	-10.4482	-16.5436	8.3186	8.2615	4.9377	-0.370932	0.502335	-0.640009	4.58729	0.886212	-0.616559	-5.00132	-11.2561	-7.55646	-2.16974	0.970839	-2.33259
SAMD11_3	SAMD11	Knockout	TGGACGCTGGATATGAGGGT	AGAGAAGAGGGCACGAAGCGAAT	-1.21319	0.624048	-0.416872	-1.88943	-8.50419	6.26983	1.73553	2.20383	-0.0746589	1.74944	-7.30613	3.00891	11.2195	-0.636184	-0.71347	-0.419421	-1.09049	-0.150377	0.303406	-2.38227	11.0199	-12.704	0.056827	5.43158	-0.795124
SAMD11_4	SAMD11	Knockout	GCAGTCGCTGCTGATACGGG	AGGACCCTCAGCGCCTCTACCAC	14.0523	24.6304	0.51004	23.7428	-9.43012	-7.33988	-35.0682	-7.46254	-0.987948	14.0745	11.4555	20.5464	-4.58599	-0.636184	-0.71347	-1.00766	0.940206	-0.611915	-2.24875	-0.0474016	-15.8361	0.685466	-1.31982	16.7279	-5.28251
NOC2L_5	NOC2L	Knockout	GGTGATCGTATGGAGCACTG	TGTGCAGGAAGCCAGTGAGGAGG	-0.494213	-18.011	-4.82114	1.90737	-10.0126	-11.3848	-6.0548	-7.26307	-9.03581	-1.97739	-5.39957	13.5672	3.29468	-0.353698	-0.71347	0.609594	20.1228	0.276063	0.405885	-3.21173	3.25228	-8.61405	1.94214	-1.18765	-1.85257
NOC2L_6	NOC2L	Knockout	CAGGGCCCACCACTACCTTG	ATGCAGTGGACCTTGACGGAGCT	6.94346	5.82502	9.78509	16.0841	8.96611	17.4502	7.99387	7.71193	6.26004	12.1885	2.10537	1.65711	6.50039	-0.324657	-0.318213	0.168814	-0.880183	0.0409686	-0.15263	0.524997	9.26448	4.3606	11.6539	4.52409	0.0376658
NOC2L_7	NOC2L	Knockout	ACACGAAGCTTCCCCCAGAG	GTTGCAGCATTCAATGCTCTGGT	-3.58009	-10.8459	-2.60261	2.5354	-2.24014	-4.71485	-7.68723	-16.3596	-6.81893	-4.91146	-2.20907	0.110515	-0.706122	-0.636184	1.85063	0.0533517	-0.209175	1.57296	-1.49713	-13.5297	8.93981	6.96119	0.579793	-4.98984	-1.00072
NOC2L_8	NOC2L	Knockout	CACGAACCTTGAGCAGCATG	GCCCACGCCCTCACCTCCAGCAC	6.69982	6.03959	4.42013	5.69197	9.58397	14.6473	-3.35198	3.75238	-0.514908	3.80473	2.00806	1.60643	-0.30682	0.0334591	-0.71347	-1.00766	0.278125	-0.278304	-0.468307	-3.19719	-3.61232	-12.5979	3.62577	-2.87996	2.38502
KLHL17_9	KLHL17	Knockout	CTGCAAGGACCTCCTCATCG	TACTGAGTCAGCTCGACCCCTCC	-6.73154	1.07085	-0.569753	4.73585	0.97361	-1.09469	-9.54357	-1.94388	-3.20423	-2.65096	1.99478	6.51383	6.63632	0.208411	-0.090417	0.193545	-0.88098	0.205393	-1.67487	7.80629	2.06375	4.2569	-1.06214	0.0467717	-1.69767
KLHL17_10	KLHL17	Knockout	GAGCTGGGTGAAACACGACG	TGCGCACGGATCTCCTTGGCAGC	-3.49861	-6.60594	-1.05585	15.9595	-4.62242	-28.3	-12.9623	-12.719	-10.5407	-18.4281	13.1806	7.30748	18.7874	2.6425	-0.71347	2.99234	-0.599117	-0.611915	-0.466074	-12.5748	-4.53518	0.685466	-0.809614	15.1321	2.28486
KLHL17_11	KLHL17	Knockout	TCATGGCCACGAAGGCATCG	ACCCAGCTCAGGACGGCTCGGTA	9.58675	-2.72562	8.68546	-3.30409	-1.21844	10.2984	9.75578	3.71616	0.532603	5.06329	-0.19283	9.26447	7.08953	0.102733	-0.451003	1.36389	-0.639671	0.83736	-0.103372	3.90321	-6.8653	12.7895	0.994384	2.51219	-2.35833
KLHL17_12	KLHL17	Knockout	ATTCAGCTGCAGGAGACTGG	AGGGGCAGCAGCATAAACTCCTC	-8.6275	-0.395339	-0.454954	-5.80919	-7.93439	-19.2909	-13.6632	-14.1112	-4.55193	-1.06032	3.65477	2.30272	12.0244	-0.636184	-0.71347	-0.510144	-0.90022	-0.203196	5.12753	-7.0182	-4.05485	-6.13272	2.36383	8.48181	-3.57801
PLEKHN1_13	PLEKHN1	Knockout	GCGTCAGGGCACGAACCCGG	CCAGGTTCCTCACAGGCACCCTC	-9.54408	-15.2527	-8.94398	-4.6129	-13.9363	-20.8845	-10.4008	-1.09876	-4.38749	-5.37846	7.03726	2.34717	5.64659	0.0937433	-0.71347	0.302387	-1.11256	1.75029	-3.95191	-5.17373	41.4073	1.75807	-0.877858	-0.795484	-3.9682
PLEKHN1_14	PLEKHN1	Knockout	CAGACACTCAGCTCCGTCAG	CCACCTGGAGAAGCAGACGGCCC	-2.67357	3.35305	-4.80341	-7.84954	-10.1311	-2.85552	-7.07673	-15.8583	-15.9274	-18.7969	5.38899	9.62315	10.0032	0.0680416	-0.71347	-1.00766	2.0876	-0.611915	-2.66712	-8.53393	-3.8176	-6.08445	-1.30842	4.98546	-3.71787
PLEKHN1_15	PLEKHN1	Knockout	TGCCGTCCACATCAACCTGG	TCCGAGGAGCTGGACGGGCTTTG	4.46011	-8.69183	-2.14903	-1.4418	-10.5199	5.52495	-10.7335	-0.0186927	-3.47246	-8.28703	1.78893	1.999	6.54688	-0.0134079	-0.71347	0.886661	-0.0792601	-0.345485	-0.0330889	2.63302	-2.29827	-2.14547	-1.5414	-1.10838	0.843185
PLEKHN1_16	PLEKHN1	Knockout	TGAGTGTGTTCAAGAAGGGG	CAGCGCCGTCTAACCCGGCTGCG	10.6637	25.7247	1.43711	4.38385	0.469212	6.85374	3.5018	-6.91696	7.93971	8.07046	5.98792	5.75987	4.95306	-0.636184	0.26214	-1.00766	-1.21911	-0.611915	1.61178	1.95303	14.3309	16.1657	5.32127	-1.77057	-0.599384
PERM1_17	PERM1	Knockout	CTCCAAGCCACAATTGGACA	GCCATCAGCTTTGCCGTCTCAGG	-4.07259	-3.32087	-1.91446	-0.375642	-5.85869	-9.74389	-1.74119	-12.4801	-5.73745	-3.7813	6.3313	-3.27099	11.9666	0.271532	0.0513483	-0.25906	-0.695738	0.00295364	-0.233714	-1.3778	-7.78404	-11.3285	-2.11193	-2.25331	-3.35218
PERM1_18	PERM1	Knockout	CCGAGGATGACCGAGTCCAG	GGCCTGTCTACACCTGTCCCTGT	-6.65537	7.2638	-1.86893	-3.47725	17.7189	-2.20068	4.57202	0.604684	10.5801	8.19265	-4.91687	-5.54506	-5.49552	-0.444245	-0.71347	-0.776709	0.276522	-0.457911	-1.76469	-2.69727	-8.59266	0.335326	0.293178	0.287082	-0.408165
PERM1_19	PERM1	Knockout	CTGTGCAGGAAGACAGACCA	GGCTGGGGCTCCGTGGTGGGGCT	-2.10344	-5.92265	0.5293	2.97641	-6.97914	-16.371	-10.2045	-5.81341	-6.73491	-9.05289	9.30879	2.57209	3.69548	2.56894	0.0962466	0.0647298	-1.83207	-0.0771556	-2.23885	-1.15168	15.9303	-5.89123	-1.14003	3.5389	3.6405
PERM1_20	PERM1	Knockout	TAGCCCTTGAGACATCTGGG	AGGGCATGGATGGAGCCCCGAGG	4.90818	0.339601	-1.95566	5.36875	11.449	-4.73226	-24.5621	2.3573	-4.09854	7.01298	-3.22924	-0.163944	11.7297	-0.636184	1.80452	-0.19794	4.30371	0.339334	0.214753	-3.50847	-3.10902	16.8619	-2.10832	2.64742	0.676072
HES4_21	HES4	Knockout	AGATGACCGTGAGACACCTG	AGCTGAGCGAGGCTCTCGTTAAT	6.00337	1.93033	5.40574	6.67141	8.60786	9.18678	2.87927	-7.07492	-0.682838	-5.39315	1.96367	4.95699	-11.233	-0.074386	-0.462214	-0.152955	-0.146605	-0.611915	-1.14937	-1.8572	-0.545043	-0.551283	3.23051	-3.04446	1.99743
HES4_22	HES4	Knockout	CGCGCTCCGGGGCTTGTCTG	TGAGGGCGTCCAGGATGAGGGTT	-5.91586	-4.47008	-3.70673	-4.54105	-9.71102	-11.6424	-9.36184	-14.0159	-3.95919	-9.55084	9.57143	9.3842	3.48181	-0.402539	-0.71347	0.400794	-0.818508	-0.611915	-2.71565	4.30882	-3.22925	-1.92071	-1.74343	-3.07731	3.3817
HES4_23	HES4	Knockout	ATGACCGGCTTGGAGGACTG	TACTATCCACTGAGAGGAAAGCA	-13.7797	5.97708	2.75543	-1.75773	2.0854	-12.7562	-14.1674	-4.86918	0.926289	-4.8592	-5.33464	5.23606	3.89275	-0.636184	-0.178711	-0.0208141	-0.94798	0.770573	-0.87499	-6.80793	3.91588	-8.2367	0.807025	12.9488	2.68142
HES4_24	HES4	Knockout	CCGGCCGGGACCCCACCTTG	TTAATCCTCTATTCAGAAATGAT	-8.8215	15.2578	2.7255	-1.43137	-7.18997	9.3066	13.8045	3.08087	3.00286	2.86896	-2.21838	0.585649	-1.25101	-0.636184	-0.71347	0.204465	0.308946	-0.611915	-1.14579	-8.90631	-17.7936	1.75182	1.2142	3.14341	1.43807
ISG15_25	ISG15	Knockout	CATGTCGGTGTCAGAGCTGA	TCCACCACCAGCAGGACCGTGCT	-1.85117	-8.96201	-4.71551	1.62671	-1.05789	-18.0458	-17.9918	-12.5991	-13.0721	-5.75029	-3.45488	8.26902	9.28163	0.547248	-0.71347	-0.392272	-0.103282	0.145661	2.01015	-13.9083	-7.43436	3.47277	-0.967759	5.55386	-4.87428
ISG15_26	ISG15	Knockout	TTCCTCACCAGGATGCTCAG	CAAATCAATTCACAAGACAAGTA	2.52831	1.90196	6.69463	-1.78865	4.76988	-6.93968	-6.76107	-5.5698	-1.57867	1.62608	2.87274	-2.54077	-3.61233	-0.405237	-0.71347	-1.00766	-0.669235	3.13029	-0.559056	4.20266	-7.80591	-2.09231	1.93825	4.63868	0.440963
ISG15_27	ISG15	Knockout	CGTCTGGCTGTCCACCCGAG	AAGAGCTCTCAGTTCTCCTGAGA	-14.4399	6.11193	-2.61799	-0.3751	1.93352	-13.322	-7.63228	-5.87332	-11.5139	-15.6372	3.62773	-5.46724	6.9182	-0.378452	-0.71347	-0.163774	-1.65968	-0.216658	-1.21754	-1.27461	2.35822	-4.42206	2.76181	-3.07731	3.63784
ISG15_28	ISG15	Knockout	GACAGCCAGACGCTGCTGGA	ATTTCAGAGAGCAGTCACACTAA	1.81962	5.14357	-2.53908	-2.12922	-6.04874	-10.1765	3.28284	-0.986379	-6.48064	-5.13572	-1.82021	0.427232	6.12361	1.0054	0.191507	1.83595	-1.09349	0.0757641	-1.03929	-1.56019	-7.94331	-7.86196	-1.32761	-1.55834	0.243671
AGRN_29	AGRN	Knockout	ATGACTGTGAGCAGATGACG	CCATGCCCGTGCCCCAGACGCTT	0.109236	-23.5177	2.24697	-4.88499	-14.1145	-16.6868	-23.4786	-11.23	-6.58818	-4.39065	13.0979	5.17048	0.552619	-0.0207991	-0.71347	0.23458	-0.695738	0.103649	-1.03646	-0.960915	-3.83076	-3.66236	-0.493018	-0.467886	-2.80021
AGRN_30	AGRN	Knockout	CGTATGACAGTGATTGCTGG	GCCCAGCCCGTGTGTGGCTCCGA	5.21359	9.7456	1.77636	2.72912	9.33087	-5.83694	0.478829	2.38534	-2.97955	-0.257519	6.34011	8.80644	6.47122	0.0534714	0.807828	4.56463	-0.328755	-0.00829327	1.78843	-1.52031	6.81681	-7.63219	-0.387888	-3.07254	-1.8673
AGRN_31	AGRN	Knockout	AGCCTCTACGATCCTGTGTG	GTAGGTGACTCCGTCGTCCCCAC	-0.938378	-3.88537	-1.08831	-9.5474	-10.5171	-8.21335	-7.311	-5.91944	-2.72227	-14.37	4.15722	2.65085	5.12547	-0.482338	1.11135	-0.515853	1.64892	-0.128356	1.61771	3.18153	13.5996	-4.4271	-1.96074	-2.02212	-3.62412
AGRN_32	AGRN	Knockout	CCTCCAGCAGACACAGATCG	GGGCGACGTGTGCTGTGAAGAAC	-5.6926	-23.0515	-14.7124	0.752759	-2.22336	-4.89405	-0.455507	-12.9336	-10.5472	-13.5055	-3.10669	8.73606	8.60229	0.341015	-0.71347	1.17303	-1.10192	-0.611915	-1.61078	-13.239	-3.41366	-10.8437	-1.07526	-3.65318	-0.612698
RNF223_33	RNF223	Knockout	CAACATCTTCAAGACACCCA	AGCAAGCCTGCCGAGCCGCCCGC	-2.82534	-9.79221	-4.24343	3.01696	1.21345	-19.2473	-14.6438	0.785135	6.87438	-10.0365	1.15732	-8.44948	14.0974	-0.184104	-0.71347	-0.152955	-2.31293	0.397054	-0.636996	6.57011	4.62162	-10.1893	-0.685893	4.44464	-2.37399
RNF223_34	RNF223	Knockout	GCACTCCAGGCAGAAGACGT	GTATGCGTGGACGTGGGTTTGAG	-9.00388	1.20219	-4.62231	-2.07962	-9.7748	-24.2671	-17.0767	-7.80899	-9.15262	-11.7707	5.72172	9.16655	7.7996	-0.210652	-0.71347	1.22698	-0.863739	-0.0639698	0.536681	-2.50906	1.86982	-8.13196	1.64981	0.583172	2.35933
RNF223_35	RNF223	Knockout	GCATCCGGGCCTGCAGCTGG	TCAGGCTATGACAACATCTTCAA	-12.9173	-4.89025	1.22322	0.608051	-4.59961	-22.2851	-9.42715	-13.3924	-13.2608	-31.0503	3.09315	5.47217	-0.771647	1.703	-0.71347	1.84135	-1.19431	-0.611915	3.66933	-7.26121	-5.45902	-8.80651	3.40843	6.43376	-2.25195
RNF223_36	RNF223	Knockout	AAGGTACAGCCTCACCACCG	TTGTGACAGTTTCTCAAATGTAT	-2.60375	4.66212	-16.7326	15.4071	17.7758	12.0569	5.62752	6.28705	10.1245	9.11368	11.5022	3.67949	-4.97089	-0.342066	0.469962	-1.00766	-0.939826	-0.0977762	-3.07855	6.37894	14.3309	6.09087	0.653508	-4.66201	-2.43841
C1orf159_37	C1orf159	Knockout	CTGTTACAGGCGCTGGAACG	ACTGCCGTGTCCCCTCCAGGCCC	-6.73438	-10.2855	-3.94133	-1.53138	-13.1031	-17.2902	-5.75244	-15.3644	-7.70958	-9.25282	2.684	4.31622	5.60954	-0.442009	4.50392	0.325677	-0.844949	-0.00091704	-1.92944	-8.02233	16.8944	7.90431	-1.84481	2.34432	-3.95233
C1orf159_38	C1orf159	Knockout	TCATGGGGAATGGCGCACCC	GGGACAAACCCACAGAGCACCCT	22.6225	24.9671	11.4381	21.6913	0.864001	22.2539	5.18381	11.4121	10.9946	7.13806	11.1847	-17.7803	-15.3814	0.110085	-0.71347	0.770122	-0.639671	-0.611915	3.85478	15.2662	20.1449	3.40286	-3.1112	-7.26202	11.071
C1orf159_39	C1orf159	Knockout	GGAGGGTTCCGTTCCCACAG	GCTGGTGCCCCCTGCTCTGGATC	5.48626	10.5043	5.24338	8.41669	-9.86871	-4.78678	1.20105	-1.25867	-3.60456	-0.650552	0.869138	6.9077	7.81132	-0.265813	-0.71347	-1.00766	-2.0657	-0.352848	-0.92161	7.4416	18.7883	0.685466	-1.51571	0.102265	-4.61539
C1orf159_40	C1orf159	Knockout	TGCCCAGGCGCAAGTCTGTG	CAGGGGCTCCGCGCGTGGCCGCC	-25.4325	-3.91676	-1.34181	0.420943	-2.65234	-12.6866	-8.47828	-5.75258	-16.7487	-17.6946	1.51461	1.01866	9.3312	-0.636184	0.916965	-0.114799	-0.0802303	-0.611915	1.66306	-5.56275	-7.70596	-2.62779	-2.39593	7.79006	1.85789
TTLL10_41	TTLL10	Knockout	CTACATTGGAGGCAGCAACG	CCCTGGTTGGAGGCTGTGGGCTT	8.80309	6.44339	1.92368	-0.255182	4.45877	-4.7621	0.215467	-0.761776	2.89467	-5.46204	1.28576	8.63052	6.19532	-0.401992	1.46044	0.122287	-1.27483	-0.31693	2.15687	-0.078045	-0.844478	-1.2793	-1.50494	-2.14417	-0.185638
TTLL10_42	TTLL10	Knockout	TCAGCGTGTAGTCGTCCCGG	TGGCCGCCAAGCCCAAGCTGGAC	-16.1887	4.48665	-3.70438	-4.50557	-2.07718	-1.0698	-15.8069	0.762974	4.59183	-12.3934	-2.54618	4.77317	-4.82165	0.181255	2.59232	-0.138091	0.39929	-0.611915	2.60977	0.767912	-4.12838	-2.14625	-0.85903	5.8073	0.58058
TTLL10_43	TTLL10	Knockout	TGTCATCCGAGTCTGCAGGC	CCAGAGACCTACCGCCTGGACCT	0.0827474	13.4497	1.63237	3.24227	1.97339	-20.8141	2.11997	-1.98858	11.0365	-6.97656	-2.18451	0.87461	4.88882	-0.112624	-0.71347	-1.00766	-0.478686	0.318318	-2.22447	-0.579096	-17.7382	-16.5764	-0.147172	-1.9894	2.26911
TTLL10_44	TTLL10	Knockout	CAGGATACCTCAGGCCACAG	TGCCCCCTCCAGGTCCGGCCCAC	2.51539	4.49648	4.64119	-2.2956	-8.5746	18.6753	10.5918	-0.873149	4.16645	12.7932	-1.42504	-0.847278	1.80335	0.0131669	0.732313	-0.49086	-0.164275	-0.463986	-1.37278	0.00465867	-3.64761	13.3998	-2.38492	-4.03047	-1.22408
TNFRSF18_45	TNFRSF18	Knockout	AGTGTATCGACTGTGCCTCG	CTTACCCGGGTAATCGCGGCAGC	-0.714485	-2.87843	-1.69599	9.52075	9.8906	-9.55802	-1.92892	-7.67058	8.2264	11.4853	5.811	7.90272	4.95348	-0.636184	-0.71347	-0.572874	0.216242	-0.436476	-0.586943	-11.5329	20.5427	-5.19689	3.65634	9.40029	-1.26406
TNFRSF18_46	TNFRSF18	Knockout	GGCCAGGGGGTACAGTCCCA	CAGTGGCCTTCGTGGCCCCCGGA	-5.10151	2.5454	1.32692	1.80427	0.173058	-8.73986	-0.42839	3.68787	10.4483	-2.43459	-0.704342	10.3719	1.28522	0.0893302	-0.492719	-0.272362	-1.56953	-0.456876	-2.19238	4.44844	5.1659	3.01371	3.15935	-0.795484	-1.82944
TNFRSF18_47	TNFRSF18	Knockout	CGGCACCACCCTTGTCCCCC	GCTTCCAGTGTATCGACTGTGCC	-2.18799	-17.7978	-2.62068	-4.25425	-11.2301	6.1137	10.119	5.42791	3.92159	-5.30482	7.37022	0.611056	7.51988	-0.071212	0.61279	0.940396	-0.919391	1.06876	-2.32259	4.56152	17.8511	-3.60256	-2.06699	-2.13493	-3.80097
TNFRSF18_48	TNFRSF18	Knockout	ACACCAGGGAAATTCAGTTT	GGGCCCTGTGCGGCCTGGCGCTG	9.52328	13.1838	0.778284	4.41132	-1.91891	3.40054	4.87371	3.9024	-0.478333	-1.38603	4.93878	1.32676	7.11855	-0.0806282	1.17332	1.82922	-0.188809	0.0532735	-2.51719	-1.59223	-1.49907	-13.3856	-1.00681	-1.89313	0.455113
TNFRSF4_49	TNFRSF4	Knockout	GCCGGGCTTCTACAACGACG	TTGCAGACTGTGCCCCCTGCCCT	1.67365	18.149	0.756954	-3.15307	-2.24621	2.95869	15.0559	1.89736	2.92231	-7.67152	-28.0628	0.546401	7.64014	-0.636184	-0.71347	-1.00766	-1.50999	3.18555		9.40755	3.43741	-3.84942	8.25054	-4.07044	-2.5493
TNFRSF4_50	TNFRSF4	Knockout	GGTAGGTGTCCCCGACACAG	CTCCCCAGGGGGAGGCAGTTTCC	6.2067	11.3018	-4.04509	2.12637	1.79036	2.57115	3.82799	5.93869	9.63622	1.93562	0.275397	0.588574	1.28522	1.31821	-0.333242	0.0179848	1.02473	-0.0892669	-0.204841	0.0234953	0.114324	-1.84811	-0.607458	-5.35545	-3.29123
TNFRSF4_51	TNFRSF4	Knockout	GCGGCAGACTGTGTCCTGTG	TACCATTTAACTTGTGAAGAATG	-5.79792	-6.92784	-5.51536	0.746368	2.54306	-16.8594	-20.3764	-7.89138	-14.129	-12.696	-5.80464	6.94349	4.32054	0.36582	0.725379	0.0942722	-0.951631	-0.0140077	2.60271	-6.47534	4.00984	-13.3193	-1.30637	8.16242	1.63999
TNFRSF4_52	TNFRSF4	Knockout	CTGCAGCCGCTCCCAGAACA	CGGACCCCCATCCAAGAGGAGCA	2.00275	-8.97034	-3.63936	-2.15456	-0.172691	-14.9848	-9.58197	-9.56728	-8.58508	-7.42367	6.33112	4.839	8.94831	-0.222961	-0.71347	-0.275949	-0.465627	-0.453687	-0.409056	-5.86339	5.55985	-16.5064	1.15773	3.60396	0.159715
SDF4_53	SDF4	Knockout	CAATCGCGGCTTCCACCAGG	CTGTCTTGCAGGGTGGATGTGAA	-5.99861	-13.6749	-3.28769	-3.08478	1.46304	-6.7548	8.76496	-16.3352	-2.52712	-11.1528	3.27986	4.82445	-13.0076	0.505369	-0.437227	-0.412418	-0.533687	-0.111289	-0.102103	2.23009	10.2591	-4.5901	-1.15003	1.1791	-3.08766
SDF4_54	SDF4	Knockout	GACGGCCGAGCACTTCCAGG	CTCATCCACTTTGAGTTCCTCGT	-11.937	-7.48053	-2.42275	-1.52063	-8.2253	-21.9071	-22.2379	-23.8193	-3.31167	-17.473	5.57956	10.3776	5.83067	0.00897754	1.47232	0.11342	-0.975793	-0.611915	-0.00454485	-5.4828	-10.8958	-0.48903	-1.73614	8.26079	0.691224
SDF4_55	SDF4	Knockout	GCCCCCAGACCACCTGAACG	GCGAGTAAAGGCCATAGCGAGAA	10.5246	11.0735	4.46066	-5.6925	15.8431	8.63706	9.41073	9.35605	11.0803	14.2299	2.75016	4.32506	-5.78295	0.752705	-0.71347	-0.0985653	-1.14511	-0.235503	-0.593517	0.684602	-7.39016	0.801207	1.6932	3.02852	-2.41404
SDF4_56	SDF4	Knockout	TGACCGGAAGATCAGTGCCA	ATGAGGACGCGGAGCCGCGGCGG	0.891361	-13.2205	1.23948	-5.32694	-5.9491	-22.1833	-5.32075	-2.6833	-17.3912	-15.217	2.80454	1.82928	6.15248	0.137012	-0.71347	-0.0522422	-1.70456	-0.170219	-2.19958	-4.66935	-10.0964	-10.1479	-2.83066	1.26939	-1.24815
B3GALT6_57	B3GALT6	Knockout	TGCGGCCCGACATCGCCCTG	GTAGGCGTCGCGCAGCGCGGGCA	-10.1974	23.5411	0.309982	-6.93455	-7.93439	4.92376	-12.3817	1.7695	-6.70146	-8.36311	1.17613	-5.3608	7.79943	-0.636184	-0.71347	-0.345405	-0.0245717	-0.611915	-3.1241	-6.76262	-21.328	0.237896	-2.14502	0.166699	-3.59665
B3GALT6_58	B3GALT6	Knockout	CTTCGAGTTCGTGCTCAAGG	TATCACTGTATTTCTCAGTTGAG	-4.00916	-5.75728	-4.1263	-4.66225	-1.73028	-24.2992	-22.9631	-1.81128	-13.6938	-15.5202	1.01317	6.10632	0.482886	-0.184716	0.0617238	1.91917	-0.770399	-0.299903	-0.372237	3.41905	-15.7355	-11.7728	0.813762	-3.7425	5.99954
B3GALT6_59	B3GALT6	Knockout	CGGACGACGACTCCTTCGCG	GAGCTGTAAACTATGCAGCATGG	2.96319	-16.851	-0.357824	0.420005	-4.37693	-13.5723	-20.6117	0.103813	-2.97302	-2.98757	0.908409	-1.24182	-15.5239	0.57447	0.152331	-1.00766	-0.417036	-0.611915	-1.24189	1.72735	5.0628	-14.864	-0.783921	2.11749	3.39853
B3GALT6_60	B3GALT6	Knockout	CGACGCCTACGAAAACCTCA	TCCTCCTAGCTCAGGGATGGGGA	6.05638	-0.184368	6.98318	5.55955	1.78387	12.55	6.07223	2.16313	6.2706	9.45666	-4.70945	-18.3666	-10.1834	0.165955	0.762545	-1.00766	1.2483	-0.360869	-0.842461	11.5391	-9.8349	23.4755	0.332333	0.477881	-3.56274
C1QTNF12_61	C1QTNF12	Knockout	GGCGCCTTAAGGAAGCGGTG	ACTGCCGGCTGCAGGGTCCCCGC	-8.69618	-6.26082	-0.538194	-2.65474	-13.6247	-3.91004	-6.83518	1.72425	-4.43997	-7.46124	2.32377	2.44929	6.95583	-0.277117	-0.43178	0.0742603	-1.50472	-0.0563594	-0.58491	3.6126	-18.6049	-5.64916	0.996532	1.4053	2.49299
C1QTNF12_62	C1QTNF12	Knockout	CTCGTGAAGCAGAGTCTCCG	TCCGGCGGCCGGACGACGGCGCC	-7.50571	-9.59613	-7.20601	-1.8521	-8.46201	-19.6862	-18.9401	-7.96028	-7.60904	-7.01606	3.1296	5.45828	4.72531	-0.636184	1.41419	-0.66752	-0.843213	0.0998288	-0.463541	-3.12271	9.72636	-4.64486	0.695099	-4.43549	-1.18521
C1QTNF12_63	C1QTNF12	Knockout	CATGGCTGAACTTTGTCCGG	AGCAGCTCCTGAAACTCGTGAAG	-3.05179	-10.6577	-10.1525	0.159118	-1.076	-11.6442	-16.952	-15.1696	-4.77	-9.77536	7.54499	0.71318	11.3294	-0.217774	0.00595445	0.362207	0.471835	0.0879975	-0.417136	-2.58647	2.08576	-8.40939	-0.879097	-2.25923	1.02005
C1QTNF12_64	C1QTNF12	Knockout	GTCCCGGCCGCGTACCTTGG	TGGACAATGGCTCCGGGGCCGTC	8.7282	0.331285	-3.82255	-3.91524	-5.04623	-4.47889	-9.09693	4.91597	-1.46739	-0.25352	3.57375	4.13584	7.13212	1.38694	-0.18991	-0.0552753	-1.26073	-0.611915	-0.864665	9.19082	-19.545	-7.18306	1.10419	-4.30942	0.451297
UBE2J2_65	UBE2J2	Knockout	TGGGCTCCTGAGCTTCATGG	CATGTAGGTGGCTATTATCATGG	4.79751	-12.5493	-3.50615	-2.87749	12.6018	-20.6242	0.0903647	-5.43169	-9.31379	-2.2155	4.0354	-5.95496	-15.131	0.0582607	-0.71347	-1.00766	-1.69595	-0.611915	-0.179781	5.69488	-10.1407	-0.447464	-0.448459	2.85718	1.49909
UBE2J2_66	UBE2J2	Knockout	TACCACTCGAGAATATTCGA	AAACCTCCCAGTATCTATATGAT	22.9767	21.3216	5.38704	0.384778	6.41495	15.5183	10.872	10.4193	3.74852	14.8514	-9.88487	-32.0034	-40.0083	-0.636184	-0.71347	-1.00766	1.04355	-0.0104112	-1.92727	11.9462	1.21801	8.40605	4.82294	6.21386	4.00282
UBE2J2_67	UBE2J2	Knockout	CCTTCGCATTAAGAAAGACC	TATCACGGATTTCCACCCGGACA	-4.00698	6.34897	-25.9233	-0.127263	-0.153387	-0.391024	3.09021	-0.0512928	0.502245	1.42036	-0.386584	2.78479	1.53504	0.189126	0.0218241	-0.216517	-1.19091	-0.0377523	0.00885625	0.287143	27.1216	5.80391	0.467442	-2.29672	-0.31333
UBE2J2_68	UBE2J2	Knockout	GTGATCATATAGATACTGGG	TTCTCTCCCTTAGGCACTATGTC	1.32514	11.7536	8.85782	-5.08331	-4.09502	-3.65078	2.41663	0.522582	3.62081	7.91462	-1.13821	-2.83174	-0.235462	-0.636184	0.735805	-0.717801	-0.562809	-0.327824	2.34643	-4.57639	18.092	3.94154	3.22395	-2.21151	1.67039
SCNN1D_69	SCNN1D	Knockout	TGTGTGACGGGAACCCACGT	CCGAGGCTACACGTCAGGCGTGG	-8.32338	-4.40132	-6.69948	-4.30053	-7.20789	-3.92936	-10.3194	-6.27578	-1.35183	-5.01467	5.73498	10.1449	4.96294	0.238452	-0.71347	-0.288232	-1.05467	2.75814	32.0946	-7.79222	-5.86593	-4.76764	-2.01344	-1.37039	-3.98728
SCNN1D_70	SCNN1D	Knockout	AGGCTACACGTCAGGCGTGG	AGCGTCACTGGCACCGCCCGGTC	-7.63391	2.78199	0.189635	3.291	-5.18824	-14.6977	-1.99398	-3.46709	0.131961	-12.3944	1.8489	8.84169	11.9728	0.0534714	-0.184369	-0.728327	-1.39402	-0.261038	2.56983	-6.67418	-2.8185	-10.249	3.68593	-3.45284	-5.39305
SCNN1D_71	SCNN1D	Knockout	GCCTCAAGACGACGTCCTGG	CCAGGGAGAACATTGACTCCCTG	3.7074	-4.85942	-12.4724	-3.18069	-5.93407	-10.1517	-8.78466	-7.48798	-5.55526	3.38798	9.55995	1.43672	3.77376	-0.636184	1.87912	0.479333	-1.86614	3.61344	-2.85847	4.63495	16.4475	-2.47967	1.57134	-2.17456	0.900144
SCNN1D_72	SCNN1D	Knockout	TCCCGCGGGAGCAGACCAGG	GGGACTCACAGCTGACTTGGCGG	4.57897	-3.63837	-5.88466	-2.23261	-10.7459	-7.6856	-5.95198	0.317001	-10.6635	-2.83863	0.643901	5.06863	9.3445	-0.386496	-0.163011	0.111747	0.189953	0.769466	2.98239	-4.551	-8.79062	-2.50819	0.862747	9.11919	-2.0193
ACAP3_73	ACAP3	Knockout	GGAGGTGGTGAACTACCACA	TGGGGCTGACCTGGAGCACATAG	5.84016	-0.382032	1.91266	7.16669	22.846	13.8284	1.87126	7.02092	2.23972	12.0733	-5.55913	-5.35296	-4.50808	-0.473317	-0.41044	-0.583478	-0.0585382	-0.286888	0.652976	0.91451	3.40889	-0.25524	-0.128642	-0.873551	3.01143
ACAP3_74	ACAP3	Knockout	GCGGAGGTCATCCACCACCA	ACCAGGCCCAGAGGTCCGTGCGG	-3.88635	-11.7323	-3.45312	2.73284	0.429558	1.77876	-8.80944	-13.148	-3.54481	-1.52997	10.0046	10.1928	4.20299	-0.636184	-0.0445737	4.3914	0.819693	-0.387027	-1.03929	-0.959692	-10.7006	-6.55885	3.18967	1.48654	5.87202
ACAP3_75	ACAP3	Knockout	AGCCGTGTGAGGACATCGAG	TCTCCTTGAACTTCCGCACATCC	-7.16335	-9.92343	-5.20994	-7.62825	-11.6085	-29.5258	-24.2685	-17.3294	-11.0641	-17.5038	6.33808	5.22143	6.37712	-0.10285	2.19351	0.203649	-0.878386	1.21059	-1.86858	-7.54425	-2.98218	-5.09745	-1.61572	-2.13597	-3.61686
ACAP3_76	ACAP3	Knockout	GCACATAGTCCAGTGCCAGG	CACCGCAGAGTCGATCACCAGCT	-8.26806	-1.26023	-2.75225	-4.69296	-2.78177	-4.68915	-0.951013	-6.86509	-14.4112	-16.6176	8.68932	13.8475	4.84078	1.19374	-0.71347	-0.532597	0.513033	5.05999	0.487199	-1.40365	-5.1511	-1.09674	-2.36788	-2.61174	-2.72633
PUSL1_77	PUSL1	Knockout	CGGGGTCCAGAACTACCTGG	AGAGCCAGTCTTTCCTGTATAGA	-0.241892	-12.625	-1.95579	2.69171	9.25037	-0.860121	0.568308	-2.4159	1.84442	5.75793	-2.62513	-1.59448	-9.24869	0.0534714	-0.71347	-0.639332	-0.171835	0.128434	0.435655	1.34539	6.18145	5.40298	-0.680765	1.84836	0.17973
PUSL1_78	PUSL1	Knockout	GGTCCACGCCCTGAGCAACG	CCCAGGCCAAGCCAGCCCCTTGG	4.68335	17.6171	-0.452455	2.18252	10.5915	-2.48775	0.79451	-16.4621	3.61095	11.6252	4.79251	1.38643	-9.62524	0.115696	0.624323	-1.00766	1.66973	-0.548221	1.11565	4.96801	-6.89477	-3.78313	-1.84693	-3.81579	-2.16657
PUSL1_79	PUSL1	Knockout	GTTCACCATCTCCAGCCGCA	AACGCAACCTATGCTGGACTCTC	-4.74529	-11.5177	3.24854	0.622576	-8.50419	-21.3987	11.6493	-5.1096	-9.84936	-0.994022	5.66966	3.57915	3.52403	-0.636184	-0.71347	-1.00766	11.8279	-0.611915	-0.968488	-10.7728	-1.44981	10.8503	-0.506504	7.31723	-4.2264
PUSL1_80	PUSL1	Knockout	CACGGAATTCAGCCGCTCGG	CCTGCCGCCATAGGGTCCTGCGG	2.34809	-2.98363	-2.87849	-2.68043	-3.38534	-8.83049	-7.95644	-2.22588	-12.0359	-13.2325	9.18388	4.90218	9.38344	0.106758	3.00746	-0.803157	0.257079	-0.611915	-3.01147	-2.27777	-4.11665	-12.2415	1.24442	-0.00920831	-1.81615
INTS11_81	INTS11	Knockout	GCACATCAAGGCCTTCGACC	CCACGCCAGGAATGCTGCACGCT	-10.8993	-5.06532	-12.7255	5.91669	-17.9744	1.95457	-5.58761	-27.4888	-8.46919	-29.0568	-5.86433	-8.60818	-16.1715	-0.636184	-0.125235	-0.303431	1.44045	0.560793	-1.93171	-4.75542	-12.7807	-7.83102	1.66878	3.42379	-3.32521
INTS11_82	INTS11	Knockout	GGCCGGAAACGAAAAGAACA	AGTTCAAGCACATCAAGGCCTTC	-41.1022	-2.13405	-13.8387	-12.0833	-5.29626	0.834158	4.76699	-10.044	-9.73124	-33.8876	-19.7614	2.815	-11.4022	-0.636184	-0.71347	0.484881	3.20252	1.49089	5.06769	-30.0013	-15.2448	-15.4538	-0.809614	-1.18997	19.6155
INTS11_83	INTS11	Knockout	AGCGTGCAGCATTCCTGGCG	GTGCAGAGGAACATGTTTGAGTT	-25.3499	-17.927	-19.6293	-16.6969	-6.19482	-18.9544	-17.1917	-16.4417	-9.62095	-26.028	-5.8113	-1.96783	-8.90223	-0.636184	-0.71347	-1.00766	2.9685	0.556309	-1.10291	-12.5797	14.2144	-8.20008	2.55229	4.89804	-0.822961
INTS11_84	INTS11	Knockout	CCATTTCCGGAAGATCTGCA	ATCATCTGGGAGGTGAAGAAGTT	-39.6672	-7.40049	-15.0225	-12.9722	-9.43012	-15.8976	2.04883	-20.1021	-10.411	-25.8138	-12.354	-11.4306	-12.8534	-0.636184	-0.71347	0.250205	0.10625	-0.611915	2.26818	-13.0931	14.0447	0.99564	8.02206	-6.85869	-0.647604
CPTP_85	CPTP	Knockout	CGGATCATGGAGCGCCTCAG	AAGCAGTGTCTCGATGAGAAGGA	-20.2991	-1.87633	4.08369	-7.16973	-8.60852	-7.34485	-1.23291	-8.04538	-9.26036	-10.2879	-2.11051	20.4027	3.32084	-0.0971002	-0.71347	0.103455	-0.0103003	-0.611915	0.616615	-5.358	30.0628	-5.08376	-1.4265	23.5461	-3.55144
CPTP_86	CPTP	Knockout	AGGACGTGGTCTCCAAGCTG	AATCTGAAAGTCGTCCTGGTCAG	-10.1572	-14.3237	-7.37318	-1.74522	-9.24271	-20.5407	-19.9583	-14.3975	-18.3696	-16.5707	6.83603	1.15508	3.03961	-0.347166	0.627013	0.141769	0.374006	-0.611915	-1.10156	-11.5011	-10.6029	-8.19536	-1.35074	-1.40189	0.233118
CPTP_87	CPTP	Knockout	TCCGGCAGCCAGACTCCGGG	CGTTCCTATCAAAAAATGGATGA	2.91096	20.9267	13.9965	2.79841	4.70032	23.7354	3.85323	7.02749	-3.99687	-2.58785	-3.51866	3.45828	-32.0481	-0.636184	-0.71347	-1.00766	-0.256595	-0.611915	-2.47043	-2.0661	-5.33452	-1.73389	-0.348785	-2.71656	0.875434
CPTP_88	CPTP	Knockout	TGGACCCCTACATTGCCAGC	TGAACAGCCTGGGCACCATCTTC	-1.85901	-9.5766	-2.85874	-4.1738	-13.2536	0.911426	-10.2238	-6.86737	-6.33393	-4.49421	9.14658	13.5839	11.4207	-0.113991	-0.133199	0.778058	0.688406	0.759738	-0.414628	3.64161	11.5103	-3.42398	-2.00816	-0.0623129	-4.50812
TAS1R3_89	TAS1R3	Knockout	CGTAGACAGAGAACGTCTGG	ATGGCCAGTGCCCAGAGCAGGCC	-3.40123	5.25834	7.0301	-2.65474	7.46932	1.79991	8.05045	-1.97502	7.35324	1.80087	10.4829	-1.90911	9.08664	-0.636184	-0.71347	-1.00766	1.92972	-0.611915	-1.46435	2.41877	-2.87838	10.8967	-0.0634941	2.74483	1.63567
TAS1R3_90	TAS1R3	Knockout	GCACTGAAGAGTGTTGTGCA	ATACGTGCTCGGAGCCTGTGGTG	-11.9985	-5.10194	0.835566	-6.15614	-7.76345	-14.1326	-9.26883	-7.85798	-5.19584	-5.55414	7.43766	5.04116	1.08562	-0.384295	0.321013	-1.00766	1.47775	0.182637	-0.147565	0.420946	-16.8955	8.40266	3.80204	6.96598	0.93593
TAS1R3_91	TAS1R3	Knockout	GGAGGAGATCAACAACAAGT	GCCCTGCGCTCACGTTCTGCAGC	5.85907	0.143013	6.74278	5.32846	-12.2079	3.72255	6.13019	-0.139188	5.89667	2.66529	-3.93202	0.173254	9.13217	-0.180603	1.6554	-0.565178	-0.890901	-0.336812	1.47572	-0.561509	-10.1455	3.81917	-0.195522	5.74213	-0.114712
TAS1R3_92	TAS1R3	Knockout	GCTCCGAGCACGTATCAAAG	TGGCCAGGATGAGTGGTCCCCGG	-1.85888	-4.30866	-1.93204	-0.0664527	-9.00376	-19.3647	-15.0399	-8.76552	-15.8	-10.4776	3.98587	3.53114	16.3782	0.353915	2.43614	-0.43459	4.85209	-0.102577	-0.172844	4.48144	-6.71676	-5.82138	2.01749	3.20936	-4.95634
DVL1_93	DVL1	Knockout	TGACCACTGTACCCTCCTCG	TGGGCATCAGCATCGTGGGGCAG	2.91096	5.1168	-5.67868	3.64893	7.96988	0.234412	-2.14378	3.1697	2.05115	7.2701	0.802731	4.50708	6.56497	-0.00498447	-0.71347	0.160227	-0.402618	0.750947	-2.23933	4.02009	-4.14856	-2.57293	-0.284209	0.866954	-2.36982
DVL1_94	DVL1	Knockout	AGTCCATGGTCAGTCACCGG	TGCTTCCGGATGAGTCTGGATGA	-11.4046	-11.6985	-11.1288	-6.44072	-11.7274	-18.0838	-17.3232	-18.5127	-11.3158	-8.46983	-0.0773901	-4.64114	7.15792	-0.410959	-0.00299044	-0.644899	-1.30234	0.150612	-0.536917	-6.85513	-5.50928	-12.0021	-1.43698	-3.51509	-3.65722
DVL1_95	DVL1	Knockout	GGCTCACCCAGGAGACCACG	TGGACTCGGACGAGGATGGCAGC	-6.00297	-1.23384	4.92754	-2.52367	-4.39209	-3.78936	2.63382	5.04451	-2.7545	-4.06981	-0.859749	4.38102	4.65824	-0.636184	-0.71347	0.864002	0.417547	0.352715	-0.363105	4.48517	-4.17334	6.86093	1.95641	-4.23443	-2.40815
DVL1_96	DVL1	Knockout	GATGGACAACGAGACAGGCA	ATGACAATGCCAAGCTTCCCTGC	2.65913	-5.89562	0.34301	1.2179	-1.09678	-3.40029	2.84391	-1.1096	1.19244	5.07819	-0.455728	8.83382	-6.83396	-0.636184	-0.71347	-0.567128	-0.898277	-0.164154	-2.82832	-12.1952	-11.3919	1.0586	0.923997	-0.955046	-2.21541
MXRA8_97	MXRA8	Knockout	GGTCGGTCCACACGTGCCCG	AGCGCGGTGACTTCTCACTGCGT	-5.83904	-0.220211	2.94605	-1.10042	-5.48275	-9.26096	-2.07123	1.52177	-9.12836	-6.69428	5.61504	2.53082	3.08186	-0.636184	0.182052	0.103455	-0.932429	-0.227792	-0.23023	1.13747	-4.19956	3.10482	-0.237095	-2.745	-2.12425
MXRA8_98	MXRA8	Knockout	GGCCGTCGGTGACCTCCAGG	CCGGGGCAGCCTCACCTCCGCGG	-4.87012	-6.17763	-1.97854	-3.46184	-1.68453	-22.486	-12.9038	-4.5577	-5.38876	-4.4492	3.30718	2.82658	11.8145	-0.636184	0.159892	-1.00766	-1.65356	-0.509666	-1.01074	0.32655	-9.00278	-7.50955	-3.06381	0.273799	-3.52583
MXRA8_99	MXRA8	Knockout	GGTCCAGCAGGCGGTCCGCG	CAAAGCAGGATTCGGGATGGCAG	-13.0353	-11.6194	-7.32796	-1.46648	-4.34655	-12.508	-18.4593	-13.7841	-15.1765	-16.4425	3.75642	5.98761	7.15954	0.158518	0.345852	-0.651784	-1.0521	0.139612	0.79669	-7.43187	7.39189	-8.29317	2.78368	-0.674583	-1.04144
MXRA8_100	MXRA8	Knockout	GGACGGCCAGGCTCTCGTAG	CCGACTTCTGGTCCGAGTATTCG	-14.8713	-11.0706	-3.64165	-8.09285	-9.33965	-23.9924	-18.9597	-21.2717	-15.8811	-18.0118	0.31041	5.29078	6.43951	-0.449268	-0.151672	0.244953	-0.659908	0.867375	-1.51289	-0.689799	0.541698	-6.82574	-1.57345	-5.64054	-1.63004
AURKAIP1_101	AURKAIP1	Knockout	CCGTGAGCCAGCTCTCCAGG	TGCAGGCGGCCGCCCGCCTTGGC	-10.7609	-3.20865	-16.3996	0.324977	-2.02271	-14.1116	-2.50337	2.01369	-8.25692	-6.39024	4.41973	12.227	8.56645	-0.155415	-0.405778	0.468359	0.160476	1.10799	-0.676804	-7.15649	3.4127	1.03338	-1.21362	5.21824	-3.01711
AURKAIP1_102	AURKAIP1	Knockout	GGACACTGGTAGGATTGCGG	CAGCACATCGCCGGCCGGCCCAG	-2.60375	5.21379	0.183928	-2.04941	5.0283	4.14431	10.4526	6.65995	-10.0868	-13.812	7.85249	-3.88022	12.615	-0.424319	-0.71347	0.683165	-2.18388	-0.41622	-0.00759773	-4.74225	-5.69625	-4.59425	-0.961232	-2.84576	-2.49247
AURKAIP1_103	AURKAIP1	Knockout	GGCCTCTCTCCCTCGCAAGG	GCCCCGCCTTCAGCCAGATGCGC	-3.72205	21.7697	6.39048	11.9167	-4.29313	13.2354	9.77668	6.06299	7.22377	6.52963	2.85068	12.2106	4.8335	-0.636184	2.20624	1.27025	-1.50849	-0.202079	-1.74806	-0.110675	1.80247	-0.166806	-2.54478	-2.81137	-4.43853
AURKAIP1_104	AURKAIP1	Knockout	GCCGGCGATGTGCTGTAAAG	AGGCGCATCCGCGACGCCTTCAT	1.56427	-2.83802	1.64279	4.32998	3.75886	-8.35142	-16.1603	-0.114637	-11.6366	-6.47499	17.7212	10.0143	16.6875	-0.131133	2.99023	-1.00766	-0.247908	0.645947	-3.33842	-2.2628	-3.19334	-12.6866	-0.898456	1.58704	-3.35573
CCNL2_105	CCNL2	Knockout	CACAGAGACCGACCTCCGCG	TTCTACTCTAGGTGGCCATGGCT	0.502423	4.68743	-0.539343	5.60419	14.2185	5.78202	7.57769	10.639	5.33178	16.1943	-9.72242	0.375841	-24.5364	-0.636184	-0.71347	-0.277729	-1.4346	-0.301837	-3.95191	25.0205	4.34675	2.29837	-0.976788	-4.16956	24.4701
CCNL2_106	CCNL2	Knockout	GGGCTGCGAGCTCATCCAGG	GAGCAACTGAAGAAGAAATTCAG	3.26208	-3.90986	-12.4877	3.3269	3.36058	-9.73683	-10.0682	-10.3684	-3.85046	6.23521	-8.51919	10.5343	11.2653	-0.636184	-0.71347	0.915421	-1.83866	-0.611915	-3.95191	5.84284	-20.4974	-11.449	-1.74946	-3.49336	10.2513
CCNL2_107	CCNL2	Knockout	TTCACGCCGTCCATGTCGAG	ACCGCCTTCGACAGCTGAGAGAC	2.89545	-3.56636	-8.20269	2.14047	-6.02103	-17.4257	-16.868	-5.85428	-15.1376	-12.5371	4.24351	8.73606	0.436735	-0.0226868	-0.71347	1.75477	5.87548	1.46661	-1.1463	-10.9075	15.0248	-7.92109	-1.61479	23.1833	0.212406
CCNL2_108	CCNL2	Knockout	ACTTGGTATAAAAGAACCGC	ACGCCGTCCATGTCGAGCGGCCT	10.6033	1.9931	-6.20601	5.64642	0.958623	-6.81406	-3.45479	-6.76139	-18.133	-8.71276	-12.5808	9.6034	2.09643	-0.636184	-0.71347	0.395853		-0.611915	-0.836186	1.61794	24.0604	-0.643036	-1.28712	6.68389	-4.11312
MRPL20_109	MRPL20	Knockout	CTGGATCCGAAAGTAGCGGT	TGTCCCAGCACTTCCGGGGAAGG	-9.48711	-3.34196	-10.4376	-4.59613	-7.31473	-12.6023	-10.0853	-14.7044	-7.57316	-10.9601	6.09102	3.17979	-1.42935	-0.111446	0.201862	-0.106017	-0.234425	-0.235031	-0.777809	-3.0034	-5.57232	-7.1965	-1.33261	-1.01597	-1.2732
MRPL20_110	MRPL20	Knockout	GAAAAATCGCTGCTACAGGT	AGCTCTGGATTAATCGAATTACA	0.728124	0.679086	0.109103	12.04	4.32728	1.9504	-3.96202	10	0.058432	1.41105	3.75711	4.27953	-4.65884	-0.290761	0.33365	0.810526	0.0942306	-0.422736	0.504181	7.24006	9.93412	10.1266	1.04064	1.91065	0.773778
MRPL20_111	MRPL20	Knockout	TTTCACAAAGGCTCGAATCA	GGATCCAGGAGGTGCTGAAGCAC	-12.0861	-10.6848	-10.229	-4.9755	-7.90634	-13.7414	-17.5995	-10.9312	-17.6284	-15.3405	6.70925	6.72162	5.56239	-0.220095	-0.172929	-0.826824	0.454525	0.786686	0.0860915	-1.78616	-11.3895	-13.1105	-0.696559	-5.38442	-2.14833
MRPL20_112	MRPL20	Knockout	TTTCTGTCCCAGCACTTCCG	AGTGGGACCCACATACTCACCCA	-3.01009	8.36636	-3.89276	3.10968	24.9449	-35.0525	-27.5748	-43.9331	-34.77	-18.1452	-11.1285	3.30502	-15.3814	-0.636184	-0.71347	-1.00766	-2.45785		-3.95191	-6.66799	-22.8784	-24.3145	3.95229	8.09152	15.2865
ANKRD65_113	ANKRD65	Knockout	GGAACAGGAACTGCGGTGGA	GGAGCCAGCCGGTAGCATCCACC	6.84944	7.51067	-3.32	-1.76692	-5.37813	-10.5915	2.27039	5.67301	1.07816	5.16096	9.46555	5.95269	5.31098	0.173533	0.379426	0.211856	-1.81269	-0.611915	-0.221547	-4.13346	-1.42776	-1.89301	3.64628	-0.0303609	-0.746426
ANKRD65_114	ANKRD65	Knockout	CTGGACTCCGAAGAGGCCCT	TCTCCTCTTCTAGGACATTGAGG	-8.33037	-8.46848	-3.43477	-4.0733	-12.2896	-17.3376	-3.65792	-14.3263	-13.3167	-15.2075	5.83491	-1.29268	7.57844	-0.0997031	-0.00425015	3.44844	-0.681791	0.221853	-0.24821	-6.46175	-6.76559	-8.07679	-1.92358	-1.22564	-2.76003
ANKRD65_115	ANKRD65	Knockout	AGGAGGAACAGGAACTGCGG	TCCAAGGCCTTATCAAGATGTTT	-4.70793	-12.9844	-0.344307	-4.46044	-7.08182	-14.478	-7.93624	-8.97959	-6.01099	-8.10139	2.39541	4.7787	2.3739	-0.135182	0.675419	-0.649233	-0.426603	-0.371048	-0.61858	-7.543	9.43137	-3.79907	0.447854	1.84104	0.597021
ANKRD65_116	ANKRD65	Knockout	GATGGAGCTGGACTCCGAAG	TGTATACAAAGTGTCAGTGTAAG	-5.00222	-2.11515	-6.97623	-3.86136	5.51572	-8.92397	-7.90787	-5.16318	-4.72051	1.24812	4.69023	0.478306	2.44378	0.638604	-0.438745	-1.00766	-0.353042	-0.257462	0.975623	-2.80925	3.35775	-4.44876	0.622249	0.00633809	1.40015
TMEM88B_117	TMEM88B	Knockout	ACAGCGCCCATGCTGCCCCG	GCAGCGGCCGCCGGGTCACACCC	6.64052	4.61393	3.50828	-2.28236	-3.61251	-3.49963	-4.80915	3.0154	-6.9743	-4.10994	-8.16068	15.4424	7.49343	-0.636184	-0.71347	6.84575	-1.75746	-0.313852	0.747826	-9.25366	3.65224	0.0414384	-2.79603	-3.37416	-4.53955
TMEM88B_118	TMEM88B	Knockout	GAATCCCAGGTAGACGACGG	CACACTGACTTAATCATAACAGG	5.70568	0.40703	0.549289	-4.60163	-5.39126	-16.3947	-5.04851	-7.46876	-7.8303	-6.3711	1.3477	-0.359386	-0.902683	-0.636184	-0.71347	-0.308356	-1.86962	-0.611915	0.26157	0.0533262	-0.468228	1.98417	0.364328	14.1237	-0.44904
TMEM88B_119	TMEM88B	Knockout	CAGGAATCCCAGGTAGACGA	GATGGGTGTCTAGATTACAACAT	-11.9571	-7.67919	-2.40601	-1.0654	-5.3521	-13.1429	-15.8628	6.62054	-1.7023	-1.29048	7.70633	4.0932	5.55605	0.200636	-0.71347	0.371654	-1.4089	-0.611915	0.265623	-9.22444	-0.253942	-8.95065	0.284272	19.3522	0.344377
TMEM88B_120	TMEM88B	Knockout	CGACCACCCTGGGCACGTCA	AAGTGGTCTTTGCCCTGGGTATT	18.1511	-0.735927	8.57897	8.63131	16.0999	11.5156	6.77488	7.18327	6.90689	3.94075	4.76043	-1.65385	1.23394	-0.430422	-0.71347	0.012752	-0.54092	-0.146257	-0.181612	1.97794	8.37162	-1.17819	5.01026	0.00467872	1.62731
VWA1_121	VWA1	Knockout	CAATGAACACGGTGACGCCC	GGCACCCCTGGCCGGGCACCTGA	-0.544923	3.14897	12.1283	8.26963	2.88332	17.716	7.77002	10.6315	15.5645	17.9867	-5.76853	-13.8098	6.28068	-0.636184	-0.71347	0.115939	-1.24481	0.503327	1.82995	-4.13925	26.4887	10.1565	-0.317439	-2.73466	-1.25213
VWA1_122	VWA1	Knockout	ATGCAGGAGCTCAAGGACCT	CCCCAGGTCCACCAGCATCAGCC	-2.84972	18.149	0.35213	0.0238362	21.5699	5.56745	9.58994	14.8904	7.30207		8.33052	9.23606	-17.3295	-0.636184	-0.71347	-1.00766			-0.105759	-6.98303	-13.5761		-3.77863	-8.27212	-3.36433
VWA1_123	VWA1	Knockout	CCCCCCCATGCAGGAGCTCA	TGGGGCAGCTGGTGGCTCCACTG	5.03815	-3.27961	2.20891	-1.04245	0.410582	2.92718	-3.22891	2.16132	1.17203	4.90286	0.694243	0.497801	4.05644	0.368841	-0.486455	0.011885	0.128117	-0.146115	0.614488	-4.2833	-5.71171	-6.57415	-1.8957	-3.31628	-0.863854
VWA1_124	VWA1	Knockout	TTCATTGTCAGCACCGGCCG	CTGAAGCATCAGGTGCCCGGCCA	-1.31662	1.16041	-7.14625	-0.407294	-4.94683	-7.63239	0.778671	-1.92969	-4.61656	-16.1637	6.01823	7.2287	11.971	-0.507649	-0.0331979	0.113141	-0.921697	-0.340176	-0.409903	-1.18696	3.06579	-8.76644	-1.61896	-0.628807	0.840434
ATAD3C_125	ATAD3C	Knockout	CTTGATGTTCCTTGTCATTA	CCCACAGGGCGGCTGGCACCTTG	-11.1548	-7.03691	-3.49803	-2.05577	-5.89541	-12.5534	-5.59993	-4.57493	-11.2935	-24.6123	10.1648	5.1652	1.16368	0.417835	0.888361	-0.458206	0.160689	0.153782	-0.539164	2.40092	7.09438	-11.7763	2.4817	-1.51971	-0.439462
ATAD3C_126	ATAD3C	Knockout	GAAGCACCATCAGACCTTCT	ACTACGGGAGGAAGTGCTTAGAG	3.65249	6.05623	7.0345	4.19256	11.0244	-7.0639	1.5911	-10.3249	0.426079	-1.77802	-2.51963	-12.2166	-5.94748	-0.636184	0.773519	-0.452101	-1.97005	-0.611915	-1.64777	12.1914	2.32488	9.8172	3.11896	7.1125	2.49098
ATAD3C_127	ATAD3C	Knockout	GCGACATCGCCATAATGACA	TGAGTGAGTTCTTACATGTAGTA	0.584317	2.43266	-15.7385	1.89072	4.07563	-1.07907	-1.00511	3.14762	8.51639	-6.4885	-2.43791	4.90165	-2.88145	0.00177478	-0.415851	-0.526887	-1.06169	-0.196977	-1.01613	1.83148	14.9963	5.89201	-0.288516	-3.59506	5.69633
ATAD3C_128	ATAD3C	Knockout	TGAGGATTTACGGAAGCAGG	TCCAGCAGCACCAGCAGATGATG	-6.52955	-13.0905	-8.74756	0.429228	-16.0222	-11.9147	-17.7448	-13.2077	-19.9186	-11.3151	15.4777	2.07349	14.5772	-0.636184	2.71332	1.59282	-1.31369	-0.611915	0.52093	-9.93271	10.8566	-12.6196	-0.900764	-3.73273	-3.89023
ATAD3B_129	ATAD3B	Knockout	GTACAGGCCCCGGTTCTTCT	GGAGACCGGCCGGCGCCCAAGGA	-3.37151	4.4956	6.59883	0.675536	-8.46858	1.64785	7.03363	-3.62496	-3.69944	-6.32348	0.824292	8.72374	7.40238	7.51984	-0.71347	-0.768422	-1.58449	-0.393733	-2.62741	-0.465028	-3.87011	1.76547	1.532	-0.579811	-2.4858
ATAD3B_130	ATAD3B	Knockout	CGCCAAGGAGGCCCTGAATC	TTATGTGAGAATGTAGGCTATTA	17.8566	7.36915	1.61752	4.48812	32.2365	12.2889	12.6719	6.26096	17.4704	19.8432	0.724148	-0.869207	-6.88472	-0.636184	-0.0238148	-0.106755	-0.175695	-0.428932	-0.888188	23.332	-3.49853	3.68547	-2.2609	-0.596681	-3.23513
ATAD3B_131	ATAD3B	Knockout	CGCCAGATTCAGGGCCTCCT	TAGAATAGAGAATGTGACATAAT	2.93566	14.372	9.15675	-0.391847	-0.987494	-2.75523	9.13293	7.99385	3.44178	7.11043	0.0784301	-6.77982	-6.10167	-0.636184	-0.092352	-0.134294	-0.395997	-0.0977762	-1.70787	0.998681	6.90886	4.48547	1.86029	12.651	3.22244
ATAD3B_132	ATAD3B	Knockout	GACGTCCCGCATCACGGTGC	GATCATGAAGGGTTAGAAAAATG	-11.1382	-4.73836	-3.28444	9.93731	3.80518	-6.99632	-46.6903	-9.03907	-27.8502	-4.7667	0.979331	2.39677	11.7019	-0.636184	-0.71347	-1.00766	-2.45785	-0.611915	0.200336	-2.75581	-8.66518	-3.53531	3.77113	-0.0669909	1.5502
ATAD3A_133	ATAD3A	Knockout	GGCGACAAGCGTGGCATTCT	ACAAGTATGTTCTTAAGCCGGCC	-12.6349	-3.65955	-3.1151	-8.82907	3.40772	3.57367	-15.2467	6.68144	-7.01806	-2.5356	20.9793	22.2487	6.14173	-0.636184	-0.71347	0.631688	0.208814	-0.611915	-2.22778	-1.26569	-22.8784	-10.6782	-1.09157	-8.27212	-0.427824
ATAD3A_134	ATAD3A	Knockout	CGAGCAGATCCGCCTGAAGG	TGATGAAAGAGTATTACAGGTTG	9.18921	2.19817	2.76332	-3.54855	-8.98633	-10.5046	-18.0907	-9.99898	-1.20175	0.827821	6.70174	3.12417	7.39962	-0.42654	-0.71347	-0.10878	-0.174748	0.208598	-0.433395	-1.71229	-7.77264	3.98375	-0.210335	9.01183	-3.23654
ATAD3A_135	ATAD3A	Knockout	GAAGCGGCCGGCGACAAGCG	CAAGTGAGCATTCTCTCCCTGTT	-6.30667	-4.51113	0.261523	-3.39985	-11.0857	-14.3083	6.28664	-1.28234	-10.4195	-8.35429	3.98318	-5.72656	14.8458	-0.00526892	1.33571	-0.846105	-1.2349	-0.194378	-0.0947704	-3.75626	-8.06356	7.9383	-1.17856	-3.70306	1.15878
ATAD3A_136	ATAD3A	Knockout	GAATGAGATGCTGCGAGTGG	AAGTGTCTAATTAATACATTAAA	6.72733	20.5548	11.0293	7.42354	-1.37227	8.8258	-4.29895	9.47168	6.46288	13.3501	0.529996	-7.67699	-3.78145	-0.024563	-0.71347	-1.00766	-1.18234	0.524449	-1.10612	2.19046	-3.50338	9.0188	-1.59134	1.36453	-3.61337
TMEM240_137	TMEM240	Knockout	CATGTCCATCAAGCACGCGA	CATCAGCTGGTTCCTGGTGTGGA	-8.65118	-7.36853	-8.16415	1.45375	-1.79854	-13.7432	-20.6909	-16.9256	-12.2038	-17.5031	3.75743	9.31896	2.30192	0.176824	0.365667	-0.544157	-0.53873	0.195467	-2.26373	-3.79931	-7.07226	-9.64185	-1.11623	-5.37604	-4.31218
TMEM240_138	TMEM240	Knockout	GGTGCGGGAGGATGTAGTTG	TGACGGACAGTGTGACCAAGCAG	-4.89944	4.57281	4.65231	-6.92159	-1.48894	-7.16102	-13.1656	-0.184979	-3.09173	-7.41821	1.99878	13.2125	4.6929	-0.636184	-0.71347	1.16626	0.436038	-0.235267	-3.95191	1.48016	9.44486	-5.31001	0.111711	3.39455	1.69199
TMEM240_139	TMEM240	Knockout	CGTCACAAAGTAGTTCTCGG	CAGAGGCGTGGGGAAGGTTAAAG	9.34344	-3.2611	-6.98767	6.09421	0.854436	6.05514	-5.59832	-3.80119	-0.484285	0.659643	10.7267	3.93876	-2.17872	0.613816	1.28653	-1.00766	-0.146605	-0.474741	-2.19753	-6.38009	6.37162	-0.739803	-1.5871	-2.92453	0.969002
TMEM240_140	TMEM240	Knockout	TCTGGGGGCGTCGGTCGTGA	TGCTTCACGTGTACCATGTTCCC	4.59892	5.41312	-9.28934	-4.32427	-12.4443	-22.5826	-12.7918	-13.7018	-14.2381	-14.9031	-7.74407	5.39791	9.91976	-0.636184	0.179387	0.0561736	-0.913451	-0.611915	-1.17414	14.582	9.8489	-14.2907	-0.214376	-7.65862	2.24715
SSU72_141	SSU72	Knockout	CAACCAGAACCGGAGCATGG	AGCAAACGGGGATTCAGCGTCCG	-8.56464	-4.44719	-10.3252	-2.50796	6.84412	-31.8406	-5.70082	-16.0668	-14.0124	-1.31517	-2.17589	12.14	9.43226	3.06752	2.19351	5.44396	-0.976371	-0.611915	-0.361488	-16.5814	23.4631	-17.7236	7.31251	7.28344	2.30384
SSU72_142	SSU72	Knockout	GAGTCCCTGTTCCAAAGGAT	ATCTGATCCTCACTTGCGAAGAG	-18.9747	-11.9151	-9.97261	-2.17609	-8.58266	-29.3143	-17.5263	-16.9424	-24.0527	-16.9189	9.2745	12.2999	14.2302	-0.636184	-0.258925	-0.486823	-1.17168	-0.409895	-2.80812	-17.765	-1.09067	-10.1709	0.618957	-0.0484349	-2.26757
SSU72_143	SSU72	Knockout	ACATTGGGCTTGTCGGGAGC	TGTCCAGCATATGTAAAATCCCA	-12.3592	-2.21527	-9.51525	-10.3578	-7.87644	-17.1745	1.55212	-15.2393	-4.09726	-6.22486	-2.80539	2.8776	-35.5113	0.298396	-0.252641	-0.339505	-1.41151	0.209681	0.0749324	-5.45042	-3.57219	-9.92978	-0.158394	-2.97411	-0.800863
SSU72_144	SSU72	Knockout	GGACATCCAGGACAACCACG	GAACAGGGACTCACGTGAAGCTT	-16.1709	-11.1641	-3.89462	-6.75725	-11.3233	-37.5663	-36.4418	-18.9638	-6.54958	1.95248	-1.46076	6.71723	-5.03957	-0.290163	-0.0238148	-1.00766	-1.20785	-0.611915	-3.12376	4.00445	-6.74934	-15.6081	-0.280096	1.93196	-4.413
FNDC10_145	FNDC10	Knockout	AGCACCTTGTAGGGGCACCA	TCTGAGCATATATTCCACACTTT	6.27634	-14.6545	6.97839	-4.05176	-3.64131	8.15212	0.285173	2.24826	0.751629	4.64466	2.89623	0.0911541	1.15162	-0.343786	-0.71347	-0.574756	-0.124519	1.0444	-1.25804	-4.17259	-7.21573	1.4645	-0.264177	2.5893	1.17496
FNDC10_146	FNDC10	Knockout	GGTGCTGCCCGAGGGCCCCG	TTGAGAAATGTTTGTGAGATTCA	10.4968	9.22216	3.89753	-1.86108	15.5699	-1.11309	-6.55714	10.2576	11.8967	13.0071	-0.00832332	-6.34459	-12.2078	0.363816	3.1204	-0.804404	0.994726	0.3631	0.0148174	9.74227	3.36129	1.96117	-0.805966	-2.90022	4.70535
FNDC10_147	FNDC10	Knockout	GCGCTCAACTGCTCGTGGCG	TCCCCCACAGAAAAACTCACTAC	8.63929	16.6874	8.53473	-0.365358	14.9952	10.9485	-2.89202	9.67119	3.77269	8.86616	-5.80294	-18.3292	-10.2794	0.243582	-0.71347	-0.640009	-1.25158	-0.234557	-1.93933	-1.47568	1.8741	-8.16251	10.815	5.81564	-1.76255
FNDC10_148	FNDC10	Knockout	CCACGAGCAGTTGAGCGCGA	TGGAGTGGCCGTGGTGACAGAGG	-15.4534	0.120643	-11.109	-9.29891	-7.76345	-13.1151	-9.84193	-30.1904	-7.01917	-8.76374	2.37645	2.34717	17.4118	-0.636184	-0.71347	-0.650513	-1.96157	-0.265894	1.76237	-5.94423	-3.19334	-9.61713	0.904671	-3.08293	0.236693
MIB2_149	MIB2	Knockout	GAGATGCAGGAAGGCCACGG	TCGGACAGACGGGCACCGTGCAT	-19.701	-4.68757	-8.89065	-7.41664	-4.09304	-19.664	-7.14209	-7.91334	-2.62656	-11.824	3.39691	-8.76394	13.9592	0.878968	-0.71347	-0.386538	-2.45785	1.69578	-1.91488	-10.4262	15.0337	-11.414	1.71652	9.63833	1.04352
MIB2_150	MIB2	Knockout	GCATCGTATCACGGACCGCG	TCGCTCAGCACCACTCCTTCTGG	-6.662	3.92963	2.34196	0.6937	-13.7405	-6.72382	0.199577	-1.59475	0.47721	-7.44578	5.09072	7.97117	5.84717	0.123035	0.427214	-0.813481	-1.30564	-0.0779714	0.353019	-5.62632	-4.96793	-2.75697	-1.49724	-3.11748	-4.46144
MIB2_151	MIB2	Knockout	GCGCTGGACCTTCCACCCCG	ACCACCTTCCCGACGCGGCCCAG	1.21238	0.443083	0.560431	-5.55982	1.55119	3.61995	-0.744446	2.00904	-10.282	2.84994	1.93171	8.76294	1.7254	-0.636184	0.0833427	-1.00766	3.00839	-0.18319	2.71475	6.58111	13.9637	13.0094	1.51121	10.6852	-3.62412
MIB2_152	MIB2	Knockout	GACCAGCGACTGCTACACGC	TGAACCCTCTTGCAGTGTCACAC	1.88963	-2.08693	-8.89252	-8.26935	-10.4482	-4.7151	0.772226	-2.90558	5.18134	-2.89211	7.06136	0.154975	10.6042	0.0902085	0.0995381	1.05656	-0.674792	-0.289334	-0.665528	-8.39498	-10.8483	-3.28005	-0.430939	-0.54016	-2.7782
MMP23B_153	MMP23B	Knockout	GCTCCAGGCCGGCACCGCCG	AATCCTAGACTTACAGTATACAT	24.4595	7.08949	6.21992	14.426	21.779	16.432	13.4879	12.2355	19.3692	22.5486	-11.1528	-23.5367	-15.5487	-0.636184	-0.128675	0.266229	-0.277274	-0.459243	-1.70064	15.1036	18.2675	9.57668	-0.763472	13.9501	5.89978
MMP23B_154	MMP23B	Knockout	GCGCTCCAGGCCGGCACCGC	TTGTGAAATTCCTGGCTCATCCT	2.34278	9.63248	7.44916	-11.5833	-1.09678	-12.6749	14.0344	10.1285	11.7452	0.860429	6.94424	2.77452	3.36855	-0.636184	-0.71347	-1.00766	-2.45785	1.40829	-2.05318	11.0435	-15.5164	-0.81026	-1.39597	-4.90133	2.19122
MMP23B_155	MMP23B	Knockout	CGCTCCAGGCCGGCACCGCC	TAAAGCACTTACCAGTGTCAAAA	-4.20882	14.1635	2.3178	15.6427	29.2062	-26.7433	-33.6849	-17.1851	-5.07055	-6.19527	-9.24666	-8.17571	3.53747	3.32421	-0.71347	-1.00766	2.80531	-0.611915	-3.95191	6.36232	77.1216	-15.2236	-2.38104	15.9214	68.8579
MMP23B_156	MMP23B	Knockout	GCACCGCCGGGGCCCCCAGC	TTATTGGGGTAGCAGTTAAAAAA	23.3917	9.81563	12.4048	24.0648	14.4946	22.2838	12.3345	9.46871	15.6191	11.6656	-12.038	-21.9823	-21.7917	1.65389	-0.71347	-1.00766	-1.1666	0.611327	0.552591	19.6539	16.3689	8.40904	1.98259	1.11003	5.9598
CDK11B_157	CDK11B	Knockout	TGGGTGACTTCGGGCTGGCG	AGGATCTGGGGACCCCTAGTGAG	-0.778799	11.6272	2.68064	2.69394	2.45877	-1.48443	1.92912	3.85888	11.8967	10.2451	5.30385	2.41253	-5.49886	1.13687	-0.71347	0.157845	-2.30634	-0.611915	-0.474695	6.62809	3.55019	2.59577	-0.147741	2.64742	8.32817
CDK11B_158	CDK11B	Knockout	AGAAATCGATCAGATCAACA	TGACTTCCCGGGGAACAGAGGCT	-3.05423	6.56086	-1.96184	4.27035	6.66577	7.97338	4.13921	0.899294	8.39747	1.95988	3.5581	4.8405	-0.136829	-0.434774	-0.314534	-0.0944142	-0.443111	0.453331	2.40337	1.99692	4.00227	-2.51146	-0.564249	-1.91826	-3.4181
CDK11B_159	CDK11B	Knockout	GAGAGCACGAACGTCGGAAA	GACCTCTTGAGAGCCCAGATTGG	-16.6534	-0.614248	-8.12648	7.88016	-6.14504	-12.272	-11.4023	-6.87756	-5.34127	-11.9972	0.845103	6.23606	-5.79382	-0.00725293	-0.71347	-0.226406	-2.45785	-0.393097	-0.524494	-0.815451	7.68295	-7.3334	-0.750032	3.89333	-4.1513
CDK11B_160	CDK11B	Knockout	GACCTCTTAGGAATACTCCA	CAACTGGCAGATCTGATGGAAGA	1.69343	8.37973	-1.45484	-7.95427	12.4053	16.8593	-8.2052	0.152407	7.57234	-7.31084	6.65923	17.1397	2.52248	1.14953	5.36761	1.00239	-0.1623	-0.224318	-1.32281	5.5625	1.50179	-6.20927	-3.34208	-1.96581	14.4764
SLC35E2B_161	SLC35E2B	Knockout	AGATCAGCTTCAATGTCCTG	AAAAAAGCTGCTCAGCGGGGACA	7.16415	-5.98552	0.0932609	7.07727	-1.66416	-10.6463	-7.23322	-4.11787	-1.99222	3.56899	0.34441	5.37033	11.5902	-0.163371	-0.71347	-0.627428	2.83372	1.84962	0.232441	-3.87519	-1.89623	-11.0191	1.65214	-3.04824	2.4972
SLC35E2B_162	SLC35E2B	Knockout	CATGATGTTGGTGGACAGTG	ACTGACGAATAATACTTACGAGA	-14.1467	24.1013	-20.6675	4.76285	5.56988	-42.7053	-31.1508	-31.2634	-20.9847	-7.99015	14.618	9.98606	4.83132	-0.636184	-0.71347	-1.00766	-2.45785	-0.611915	-3.95191	4.61407	-22.8784	-24.3145	3.95229	-8.27212
SLC35E2B_163	SLC35E2B	Knockout	CCCGCCCATGACTGGGATGA	GGCAACAAGATCACCAGCTTGTC	15.2555	5.89406	5.21914	-5.38412	10.0143	-5.27342	11.5676	6.32771	7.50642	3.18238	0.227061	6.45345	8.49676	-0.636184	-0.191277	0.885088	-0.0745359	-0.00677128	-1.56812	4.3665	-11.7673	5.11364	-1.35613	-1.59891	2.89522
SLC35E2B_164	SLC35E2B	Knockout	GAGAGGTTGACCAGCAGCCC	TTGTAGAGCAGGACCCCAACGGT	6.73497	3.8663	2.19315	2.2049	-2.99689	-14.9514	2.34957	-10.774	-8.71816	-12.2787	7.09577	-1.18198	4.28039	-0.113796	0.77021	0.0912449	0.100287	-0.473698	-1.28525	-0.0258886	14.9143	-6.22548	-0.863982	3.59885	-4.40918
CDK11A_165	CDK11A	Knockout	GATGGTGTTGATCTCCCTCA	TTGATCTGATCGATTTCCGAATT	-3.28196	-0.479049	-0.83346	10.6106	0.828242	-7.56669	-13.212	-9.93478	0.52948	-8.89988	8.51827	7.55185	7.91505	0.316197	0.379426	0.709082	-0.680491	0.256963	-0.636996	-9.63842	-0.312005	-11.5873	13.0103	2.04683	-1.16973
CDK11A_166	CDK11A	Knockout	GGCGTCTTAGGAATACTCCA	ACTACTGGGAGCTCACTGTAGCC	-8.37516	-0.286618	2.66241	2.264	-9.01206	-3.65137	-13.1878	-8.2675	2.29192	-8.48034	7.3532	-3.11177	9.31735	-0.636184	-0.71347	-0.0817303	0.294441	-0.446078	-3.95191	1.30709	-2.50801	8.1179	0.216658	-1.60545	-1.59665
CDK11A_167	CDK11A	Knockout	TCCGAATTCCCGGGGAACAG	AGGAGCTGGGGACCCCCAGTGAG	6.75355	23.9182	5.38523	6.13892	20.6306	5.1822	13.9341	4.55045	9.11316	12.0948	-11.7938	5.22073	-15.9056	-0.636184	-0.71347	-1.00766	3.6291	-0.513683	-2.12959	7.76464	5.53985	-0.727789	-1.07094	1.04465	6.35789
CDK11A_168	CDK11A	Knockout	ACTGGGAGCTCACTGTAGCC	GGCTGGCGCGGGAGTACGGATCC	-27.1944	1.76079	4.28048	-3.97461	-7.55673	-1.52206	-6.89751	3.26678	-8.26061	-17.4794	1.34563	15.0733	6.99093	1.85603	-0.71347	-0.272362	-2.09684	0.203302	-3.3495	-5.6842	32.4504	-8.1202	-1.70247	-1.78357	2.47033
NADK_169	NADK	Knockout	GATGACAAGGACGCTCTTTG	GACCAAAGGCCTGTGTGCTGCAG	-4.43762	-12.3018	-1.20723	8.34388	2.67926	-5.02813	-5.96561	-7.39999	-3.91141	-10.9713	-1.2728	2.23606	4.72397	-0.0897357	-0.71347	0.593767	-1.2275	-0.103268	1.10645	-4.53215	15.4358	-6.32003	-0.206646	5.55767	-0.910125
NADK_170	NADK	Knockout	GCTCTGCACGCACCTCATGG	CACATACACGATCATGTTCTCCT	-2.02325	-4.77657	-2.72407	-3.7846	-8.48824	6.26113	-12.5776	-13.766	-18.1696	-13.4771	12.8674	-0.184063	0.948257	2.17596	-0.105567	0.291045	0.0388621	0.594022	3.05054	0.980028	-4.17919	-3.60146	-0.214376	2.42899	-2.20189
NADK_171	NADK	Knockout	GGAGAACATGATCGTGTATG	TCCTCCCCTAAAGGCACATTCAG	1.43645	-14.1375	4.37487	0.60341	-5.22658	10.4534	5.63964	5.12627	10.7088	6.96336	-2.97321	-6.39121	0.8939	-0.310451	1.36986	-1.00766	-0.896952	0.213498	0.727151	3.83489	-7.6021	-2.19744	-0.706131	-4.83415	-3.87768
NADK_172	NADK	Knockout	ACAGGCCTTTGGTCCAAAAG	GGGACTTGTTCCACGTCAGCCGC	-15.3475	9.71613	-3.97072	-8.86592	-7.42715	-22.3683	-10.7883	-33.9878	-11.8408	0.508353	-1.00648	14.6824	1.60884	0.654139	-0.71347	0.168814		-0.611915	-0.0933924	3.48388	-5.637	-8.2431	-1.83147	-3.69197	-4.14211
GNB1_173	GNB1	Knockout	CGGGTCAGGTACTTACCACG	CCATCCTGCGAGGCACTGACGAG	-10.0007	-8.34804	1.10203	10.3253	0.331788	-8.946	-17.7318	-4.56906	-1.67476	-1.11001	0.0443717	-11.776	-8.23859	2.24151	3.084	-1.00766	-0.151428	-0.611915	-0.646128	15.6237	24.6216	4.38917	4.54753	5.66727	-1.6645
GNB1_174	GNB1	Knockout	ACAATCTGAAAACTCGTGAG	AAGATCACAAACAACATCGACCC	10.6315	10.2601	6.08667	10.0939	20.3644	14.1562	12.1051	11.0091	7.90933	3.92832	-4.63043	5.80748	-14.939	0.531131	1.41419	36.2016	-0.0655082	0.0913199	1.79221	20.4546	-2.66561	24.6438	-2.47369	-3.96177	20.0484
GNB1_175	GNB1	Knockout	GATAAGTTTACCATCCTGCG	AGATTGTAAATGGAGCAAATGTT	2.51539	3.31846	3.88422	1.43874	9.3655	2.64344	14.0785	6.7654	11.4875	4.85992	-4.58304	-10.6389	17.5794	2.19782	0.361799	-1.00766	0.549666	-0.513198	-0.100469	7.80029	13.0191	-0.326094	-1.23334	2.0136	5.89493
GNB1_176	GNB1	Knockout	ACAAACAACATCGACCCAGT	CCAGGTTACCTGTCCTGCTGCCG	3.83309	-24.2195	-8.33214	27.3453	20.3318	-13.4811	-16.7989	-14.5214	-14.9864	0.208053	54.3127	2.46055	-38.1756	-0.636184	5.05576	-1.00766	-0.0769003	-0.611915		-11.2779	-22.8784		-4.38104	-8.27212	-6.14211
CALML6_177	CALML6	Knockout	CTGTCAGACAACCACCGACA	AGATGTTCGACGAAGAGGGCAAC	-11.648	-8.92204	0.219059	2.32052	2.64082	-16.2958	-31.8306	-6.59018	-1.6121	-8.35309	4.31266	2.68857	5.20679	1.25061	-0.71347	0.262185	-0.260051	-0.133446	-3.95191	9.45947	10.9631	-4.00996	-3.42563	2.21175	-0.162043
CALML6_178	CALML6	Knockout	GTTCGACGAAGAGGGCAACG	ACAAAGAGGGCAAGGGCTACATT	12.6593	2.18122	-0.107244	5.96256	4.14131	15.0225	-0.182003	7.18235	11.5501	6.68157	8.70323	1.23606	0.98866	-0.636184	-0.71347	2.69605	-1.29641	0.0873857	-1.41048	-6.1459	-0.0567997	14.1304	0.0634016	5.35107	-3.22949
CALML6_179	CALML6	Knockout	AGAGAGCAGCCTTACCATGT	CCATGAGAAGGCCCAGAACCAGG	1.22232	0.709103	3.76053	4.16709	0.947242	-6.79464	-2.1975	-8.05955	2.32994	4.16749	-4.83019	-2.38412	5.46024	-0.429572	-0.71347	0.466028	0.100627	-0.611915	-2.05232	-1.99368	13.7413	-4.42871	-0.227292	2.49021	-2.76968
CALML6_180	CALML6	Knockout	CCTGCAGACAGAGCGCCTGT	CTGGCACTAATGGGAGTTTACCA	17.6005	13.7372	-3.60339	17.1667	3.62298	5.20799	10.0453	9.26269	-0.260195	-2.93267	-4.00694	7.20828	-9.20167	-0.107083	-0.71347	-1.00766	-0.93501	-0.157714	-3.31497	-8.16588	33.7108	-0.131527	-1.67063	4.35247	-4.71354
TMEM52_181	TMEM52	Knockout	AGCACGGCAGCCCTGCGACG	CTCCAACCTCCTCAGAGCATGGC	-2.41528	-4.80486	-8.24555	-1.27139	-10.2338	-9.35249	-7.5536	1.65788	-0.726544	0.358668	-0.164948	3.04835	9.57817	0.42264	0.252047	0.0471961	-0.551535	0.0991386	-0.281727	-2.50712	-9.44326	-9.60238	-1.36899	3.60633	-3.44524
TMEM52_182	TMEM52	Knockout	TCCTAGGCTCATCCTGCTGG	TGGGAGAGTGCTGGTCCTTCCTC	6.67281	5.6025	2.15418	-10.2408	-5.57106	-12.4956	-0.682596	-5.96982	19.1694	-3.45199	4.72589	14.954	10.809	0.292609	-0.291529	-0.502606	-0.477655	0.463354	0.0604324	-2.3811	15.5453	10.8	-2.52428	3.49259	0.275003
TMEM52_183	TMEM52	Knockout	GTGTCACAGCTGGTTGTGTC	TCCTGTTAACCTGTCTTCGGTGG	-13.7557	-8.9536	-4.29556	-3.12861	-7.80975	-25.6889	-12.0534	-21.167	-16.1747	-13.1019	6.61803	7.22071	6.41772	-0.636184	1.24731	0.232013	-0.559443	-0.224318	-1.43869	-5.66926	-9.26637	-15.1898	-0.462392	-2.19947	-1.11995
TMEM52_184	TMEM52	Knockout	GGGCCTGTGCCTGCTTCCGG	GGGAGCTGGACCTGGACTCCATG	-5.71539	-1.0679	0.109103	-5.73125	-4.70984	-12.3929	3.79284	3.54918	0.765756	0.965964	0.581321	-0.954614	3.11641	-0.500129	-0.0174143	0.481178	-0.244186	-0.350477	-0.314713	-4.27518	-5.91286	-6.55605	-1.45707	-0.435129	-1.30989
CFAP74_185	CFAP74	Knockout	TTCGCTGGGAGGTATCACTG	CAAGGACACACTGCGGAAGTTCC	-21.0054	-15.2876	-9.30881	-1.78713	-3.26129	-12.2542	-15.4012	-10.2352	-5.47116	-19.4955	2.40955	2.07522	4.56929	0.970242	-0.71347	0.972542	-0.27569	-0.307037	-2.41345	12.2894	-1.55136	6.087	-0.686462	-6.14446	-5.43121
CFAP74_186	CFAP74	Knockout	AGAACCACAAGGTTGCCGTG	GAATGAAGACTACAAGCCATACC	4.98063	11.9563	10.3485	12.9883	2.34408	-19.4225	1.78213	4.94565	0.595552	-6.91872	4.80286	18.1591	-11.3814	0.163816	-0.71347	0.226912	-0.621118	-0.238781	-1.17414	1.88274	21.3839	-6.13272	0.580789	14.554	42.4293
CFAP74_187	CFAP74	Knockout	CAACGTGGATGAAGTCCCGG	AAGGAACACCATGTGGCACATCG	-3.55616	-3.55667	-1.7759	-0.583729	-7.8388	-11.1542	-19.2283	-8.93456	-11.6721	-10.2695	9.14054	3.24263	5.15854	-0.107083	1.0235	-0.537621	0.425304	-0.0807065	-2.58673	-7.61326	-2.3445	-5.60705	-1.20211	1.22724	2.67216
CFAP74_188	CFAP74	Knockout	CTGTTTCCAAGGACACACTG	GATAAACAAGGATCTAGAAGGAA	-0.430235	-2.62027	8.37841	-0.601525	7.59442	-2.55032	-2.24977	-5.6394	-4.27216	-3.2775	10.9392	-2.83174	-2.88145	-0.636184	-0.71347	1.89932	0.867835	-0.360343	0.809991	1.43808	5.9095	2.82832	-0.143755	-5.89117	-3.18353
GABRD_189	GABRD	Knockout	CACCAGCTACCGCTTCACCA	CTTGCAGGCCCCCCCGTGAATGT	-1.51889	-11.9186	-1.1695	0.805142	0.657602	-0.135576	4.05431	-1.60722	4.72842	3.09049	0.981681	-2.99213	6.92531	-0.29971	-0.471924	-0.314587	2.60092	-0.185051	3.0409	6.3024	0.0120212	2.34595	-0.520939	-0.968081	-3.00485
GABRD_190	GABRD	Knockout	CTTGAAGTTCATCAGCTCCG	GCCAGGTCCATGTCGCAGGCCAC	-9.84511	-10.1647	-11.2383	-4.94937	-2.67132	-21.1737	-23.9509	-14.5594	-15.5956	-20.2538	17.6263	13.3917	14.2264	0.468789	-0.71347	1.23115	-0.772459	0.0250277	0.202389	-1.5245	-12.7837	-8.50766	-1.43987	-0.97527	-1.89969
GABRD_191	GABRD	Knockout	TCCACAGGAGTACACCATGA	AACGCCGACTACAGGAAGAAGCA	-0.124755	-7.90986	-0.29544	0.574228	-10.6843	8.44127	-1.52117	7.48299	-1.18251	3.75115	-12.0256	-16.5621	-1.04578	-0.636184	-0.71347	0.926045	-0.405614	-0.611915	-1.70976	6.19358	13.4853	7.61207	-0.884539	-4.61915	1.45283
GABRD_192	GABRD	Knockout	CAGCATCGACCACATCTCAG	CTCCAGACGGTTACTCATCGGAG	-10.7666	1.01563	-10.3642	-0.93856	-17.7287	-24.0177	-24.1841	-12.2024	-21.9351	-12.514	10.0364	5.8757	12.2915	-0.0806282	0.357959	-1.00766	-0.372451	-0.611915	0.0253595	-3.16426	0.953399	-4.38446	0.490281	4.73601	-0.242829
PRKCZ_193	PRKCZ	Knockout	CATTGAGTACGTCAACGGCG	CGCCATGAAAGTGGTGAAGAAAG	-0.782957	-9.97603	-2.68434	3.33287	-6.07514	-2.08378	-0.636798	-1.71977	-8.54854	-5.4984	6.06524	-0.597755	7.02165	-0.443506	1.62571	-0.230454	0.332494	0.202038	-2.17596	-10.739	14.1587	-11.5345	-0.18257	-3.22625	-2.74551
PRKCZ_194	PRKCZ	Knockout	CAGCATTAAAGACGACTCGG	TTACCGACTTGTCGTCTGGAAGC	1.77058	-4.23144	1.65285	-2.8887	-3.29407	-12.7585	-22.9898	-4.90432	-5.81956	-5.60637	4.52507	1.23606	7.93788	0.0969541	1.30673	0.0179848	1.88388	-0.186383	1.46681	-6.65106	14.3184	-10.853	0.281184	6.66295	1.93649
PRKCZ_195	PRKCZ	Knockout	TGTGCCCGTCCGCATCCAGG	AGCAGGCATCCAGCAACCCCTTC	-2.96201	-33.229	5.62468	-3.39365	-17.3847	1.5553	-6.05333	5.75578	3.93504	-8.70968	-4.61591	12.755	7.39792	-0.636184	-0.71347	-1.00766	7.54215	-0.611915	-1.37127	2.8454	-0.189301	-4.67168	-1.5239	-2.41066	0.147199
PRKCZ_196	PRKCZ	Knockout	CCTGCTTCCAGACGACAAGT	ATTCCATCCATCCCATCGATAAC	1.59293	0.992102	-4.33042	-7.93911	-2.14665	-11.0417	-22.4239	-17.9327	-8.67172	-11.1084	-4.89586	10.213	4.45228	-0.361458	2.80766	-0.566155	-1.02636	-0.0584095	-3.32886	-1.63432	5.73198	-10.7789	-2.28088	-1.10838	-2.6127
FAAP20_197	FAAP20	Knockout	GGAGCTGATCCTGGATCACG	CTGGACACCCTTTCCGCCGGACC	-7.25318	-2.35828	-5.41589	-7.14782	-13.965	-24.8311	-39.4759	-0.238753	-9.59527	-13.8876	-2.77953	1.23606	14.1217	0.422017	-0.71347	-1.00766	-0.913451	-0.611915	-1.02151	-11.6939	-7.84947	-12.8626	-3.26993	2.75729	0.720636
FAAP20_198	FAAP20	Knockout	CCGACAGTGAAGACTTCAGT	TCCTGGGGGGTGATGAGCGGGAG	-5.47782	-10.1546	-14.2573	-3.68857	-4.22515	-15.6576	-23.2521	-8.30548	-6.30713	-12.3191	5.78846	-1.98428	6.54611	0.0394919	-0.71347	0.197163	-1.53761	0.748629	-3.95191	-16.0029	-16.5531	-8.73664	-1.15829	-1.01053	-3.42606
FAAP20_199	FAAP20	Knockout	TCCGACAGTGAAGACTTCAG	AGTATTGTCAGCAATCAGAATTT	7.57042	-1.32082	6.85448	-0.831889	2.5264	-0.254591	6.00289	3.47391	2.6213	-3.22014	-2.1038	4.92121	9.7786	0.439085	-0.71347	-0.310306	0.454769	-0.226311	1.22212	0.316773	6.86846	13.2082	-2.06679	2.53406	-0.1496
FAAP20_200	FAAP20	Knockout	CACCCCCCAGGAGAAACCAG	GGCCAAGCACTGGGCCAGGTGGC	7.07763	-20.3598	6.85649	-2.08331	21.2585	20.435	14.1051	6.44993	16.8173	11.4527	-17.9497	-2.27044	2.15102	-0.0361837	0.397641	-0.645337	-1.00406	-0.217826	1.43496	6.45302	-7.43122	10.5655	-2.21758	7.57403	-1.28277
SKI_201	SKI	Knockout	ACTATGGCAACAAGTACAAG	AGGATCTCCAGCTGGTCGGCCGT	5.09119	31.1119	-2.43073	-7.07511	-0.528602	0.189781	15.5728	5.06536	-6.0558	-2.58314	10.3363	8.76294	4.01891	-0.504605	1.47831	0.095285	-0.509801	-0.0236797	5.5719	-4.28897	-8.26299	2.35213	-2.56914	-0.579811	-2.88013
SKI_202	SKI	Knockout	CGAAGCACTCGTGGTACACG	TCCTTCACGTCGTCCAGGCAGCG	-6.07283	-7.57831	-11.2406	-8.44183	-11.907	-12.88	-8.41906	-18.3379	-8.81762	-8.36052	1.10411	-4.15868	-7.19032	-0.636184	-0.71347	-0.787876	-0.0737468	1.71367	-0.137199	-2.54782	14.784	1.60383	-2.22773	-5.52163	-4.44102
SKI_203	SKI	Knockout	TTGGTGATGAGCCCGCACGA	GGAAGGCGCGGGGGACTGGGAAG	7.73609	8.9297	3.5708	-3.46475	1.18139	-10.4023	-1.61357	-4.18967	3.18866	-2.74235	10.6016	7.0834	0.332839	0.33	0.344731	-1.00766	-1.26738	-0.611915	0.102141	-7.57979	-7.01631	-11.1313	0.596833	5.68137	5.89227
SKI_204	SKI	Knockout	CTCGCTGCAGCAGATCAACG	GGTCTTATGGAGGCCGGAGGCTC	-5.60215	-9.01184	-0.529363	-1.55201	-5.56249	-17.0762	-8.49755	-8.0174	-7.39537	-17.6596	1.52296	10.6002	8.88634	-0.344639	1.17842	-0.403427	-0.590633	-0.255197	-1.53106	-16.2902	-6.87838	-13.2909	-1.82549	-0.157561	0.141553
MORN1_205	MORN1	Knockout	AGGAACGGTGACAAGTACGA	TACTCCATGACGCCGTAGCCTTG	-1.58904	-4.51838	-8.31712	-3.0983	-13.0015	-0.687685	-24.9511	-15.096	-19.8224	-21.0159	0.98988	-13.6935	13.6454	0.60144	1.57224	-0.471463		-0.611915	-3.39012	10.8215	-5.33452	-9.35016	8.30188	-5.31354	-4.16191
MORN1_206	MORN1	Knockout	GTCATGGAGTACAAAGCCGG	TCCTGCCAGGTCACGGGAAGTTG	-6.36727	-3.61846	-6.00639	-5.58697	-6.20543	-2.44347	-2.92154	-4.59996	-8.88199	-11.5272	-0.309184	22.684	13.6217	-0.466692	1.56666	0.0745949	-1.44391	-0.117914	-0.726107	-2.91799	-12.1257	-8.45595	0.97107	-6.58436	-4.59063
MORN1_207	MORN1	Knockout	TATGAAGGGGAGGTCTCCCA	TGGTGGACCGGGATGGACAAGTG	-6.72196	-1.14634	2.36189	-1.26279	-6.13554	-10.1932	-3.12658	-3.57926	-3.77061	0.817741	4.88475	11.0391	-6.15224	0.000758927	0.995932	0.274395	-1.86048	-0.0404864	-2.03804	-8.25503	19.2967	-7.44108	0.355087	2.28689	-1.7235
MORN1_208	MORN1	Knockout	CGGGATGGACAAGTGTACCA	TGGACGGAGAGATCACGGGAGAA	3.47914	-13.563	-8.73662	-7.36776	-5.01835	2.70575	12.4442	-1.77627	-2.74251	5.84127	9.02965	6.31542	5.28522	1.8128	0.209607	1.65628	-0.829946	1.20077	-1.55038	2.00892	1.51841	-8.15292	-2.7169	-2.84225	-3.83948
RER1_209	RER1	Knockout	AGACAAGTCCACACCCTACA	GGAGAAAGAAAAGCTATGAAAAG	16.8223	19.9347	5.04889	6.82578	8.96611	22.7762	14.3947	10.9069	18.0425	17.0636	-12.6776	-28.1854	-9.4066	-0.636184	-0.71347	-1.00766	-1.13562	2.61389	-1.42027	-12.47	-2.35815	-1.64787	0.64689	-5.02164	4.14596
RER1_210	RER1	Knockout	GAATCATGTAGACAAAGCTC	GATGGTAGATCCCCAAGGCATAG	-5.45881	-1.58647	-11.3119	-5.86625	-9.04941	-16.2876	-18.1479	-20.2265	-12.9872	-8.10752	0.979331	5.52177	9.72172	1.55976	2.68159	0.484881	-0.543272	-0.306105	-0.145178	-5.12193	-11.7478	-5.28798	-0.314882	-2.11329	-3.368
RER1_211	RER1	Knockout	ACATTGTGACCTATGCCTTG	TCAGTCCTGGCTAGACAAGTCCA	-8.28802	-1.44563	2.21707	-7.41664	10.8714	-3.0272	1.24816	-3.95695	3.82469	-3.46278	10.0089	-10.2661	-7.86987	0.0198612	7.98218	-0.858625	-0.542782	0.8485	0.0673793	3.0761	-12.8784	-9.98407	-3.01063	-1.482	-0.25649
RER1_212	RER1	Knockout	CCTGAGTCTTCCATTAAGGA	TCTACATGATTCGAGTTTACCTG	3.46187	6.42841	11.7699	14.1681	3.92605	-19.9302	-42.7136	-16.3023	-1.46022	6.51436	3.89944	2.02742	-9.74235	-0.636184	-0.71347	-0.266915	0.41571	-0.611915	-1.60149	-9.26961	73.4179	-18.3145	0.195616	19.6849	24.6271
PEX10_213	PEX10	Knockout	GTACGTCAGCATCATCCAGG	AGGCAGCGGCAGCGAGCCAGGAA	-1.56201	-23.2573	1.12732	-0.47588	-3.71339	-23.9683	-9.01323	-7.52848	-6.66687	-4.65681	5.59472	20.2936	12.3963	-0.636184	-0.71347	-1.00766	-0.542959	-0.133446	-2.27905	-13.4919	-4.45732	-13.3166	1.55503	16.9967	13.2456
PEX10_214	PEX10	Knockout	CGCAGGCTACCAGACCCTGG	CATCCACGGTGTCTTCTACCACC	-3.45962	-11.9991	-2.97382	-0.965027	-4.14907	-5.24204	-6.19616	-7.56355	-8.20185	-4.10035	4.17729	5.00279	6.5468	2.65793	-0.465023	-0.172002	-0.955707	0.38256	-0.0588551	8.07322	-9.8349	-3.89787	-2.03659	1.3852	-2.4335
PEX10_215	PEX10	Knockout	CAGCACGCCACGGCGCAGCG	TCCTCTCAGGTGCGAGGAAGTGG	5.25324	1.13751	-3.13182	-2.87119	-9.01938	0.94193	-0.389566	0.0533055	-2.22098	-3.5113	1.35037	1.77117	-0.944253	-0.496128	0.108448	0.734504	-0.769495	0.266241	-1.55404	3.45429	6.72535	0.685466	-1.04412	0.217269	0.203068
PEX10_216	PEX10	Knockout	TGTTTCTCCTCTCAGGTGCG	CAGAAACCCCCTGTGCACCCTGT	1.20007	13.4839	6.1899	3.947	-11.4889	-2.48993	4.72167	9.85443	-0.809518	2.59558	-17.7276	-33.2537	-10.2463	-0.636184	-0.71347	-0.0597889	0.584401	-0.231144	-0.675214	-1.86833	-4.63513	1.95542	-1.39597	3.74505	-1.0139
PLCH2_217	PLCH2	Knockout	GTGATGAAGTAGTGGCTCAG	CATTGTTAATCATAGAGTTACCA	-5.54606	-8.09612	3.44585	0.369248	0.726133	-14.3818	-6.46215	-1.67402	-5.48809	-10.872	1.23325	17.2709	-6.12219	-0.214243	-0.71347	-1.00766	-0.33367	-0.229871	-1.1091	-4.56272	-16.0114	-4.74525	-0.845131	4.20995	3.94561
PLCH2_218	PLCH2	Knockout	ACATGAGCTGGTCACCCACG	CAACTCAAAAATTCTGCATTCTG	6.10666	7.89992	4.76717	0.577327	2.12161	-4.94302	-18.8051	-2.44089	-5.93642	0.13192	5.88334	3.88666	7.74204	0.281247	-0.305307	-0.60443	0.57562	0.463354	-1.63829	0.504518	-3.22664	-6.51905	1.23556	-2.19977	0.538475
PLCH2_219	PLCH2	Knockout	TGACTGCAAGCTCCTCAATG	TGCATAAATTAGAGAGGGATTGT	-10.1955	7.9158	4.74314	13.2823	9.22373	16.6448	3.66504	0.0926041	5.17009	4.76909	0.261099	-5.71355	-6.31629	-0.458564	-0.71347	-1.00766	-0.967857	-0.436476	3.78851	-2.68425	1.34965	2.78631	4.13247	1.19863	-0.305105
PLCH2_220	PLCH2	Knockout	GCTCCCAGCCAACATCAGCG	TGTCATATAAATGTATTATAATA	5.1716	-8.23225	-3.69963	3.5824	4.864	-7.07609	3.05399	0.918342	-3.31569	-2.57404	9.20881	-5.01394	4.17236	-0.636184	-0.71347	0.03764	-1.19927	-0.124902	-1.10831	-9.50092	-9.27838	0.36554	0.452794	2.2542	0.772784
PANK4_221	PANK4	Knockout	AGAAGCCTCCAAAGTACACG	GAGGAAACAAAATAATGCAAAGA	1.15125	19.7619	2.97918	-3.15307	5.7568	7.71314	12.5043	8.19397	12.6636	11.4938	11.5854	-5.57245	-19.04	-0.636184	-0.71347	-1.00766	-1.86614	-0.390676	-0.726107	-3.77181	-9.73552	20.7674	-1.39597	-0.272119	3.69396
PANK4_222	PANK4	Knockout	GGAATCCTTCTGGTACACGA	CAGATGTTTCCTTGAGATATCAA	-1.35817	-4.38971	0.952987	-1.60432	-3.01859	-17.5916	-15.254	-8.08008	-13.1501	-17.8678	0.206825	4.19005	5.56693	-0.294887	-0.71347	0.125488	-0.895353	-0.0305197	-3.95191	0.792332	-5.87838	1.0684	-1.8976	2.28823	-2.74925
PANK4_223	PANK4	Knockout	GAGGGGCCAGCACAGCAATG	TACTAAGGCTATTATATTATCAA	8.33158	23.149	12.1009	17.4692	10.3279	6.01727	12.9054	7.69483	8.2603	14.9461	-10.825	-16.8195	-18.4731	-0.185733	0.152331	-0.207656	-0.635252	-0.316349	-1.778	-7.17914	17.5796	11.8393	-1.33259	11.2484	1.25089
PANK4_224	PANK4	Knockout	TGAACTGAAATCTCATAGGG	TTCCCATATAAACACCATTGCGA	-11.0945	8.63569	9.15202	6.47225	8.85347	2.37263	4.73467	10.3395	-3.06152	15.6021	-7.6038	-0.624409	6.16785	-0.636184	-0.71347	-0.360407	-1.07333	2.05202	1.39267	2.29598	-9.08527	7.52403	-1.35074	-2.13177	-0.0967694
HES5_225	HES5	Knockout	GACAGCCATCTCCAGGATGT	TGCTGGGCCTATCTTTCCCTAGA	9.76702	9.81563	3.9713	11.0187	12.6647	3.12298	6.50352	9.65022	10.4825	4.51516	-7.95973	-1.58955	-2.89898	0.551721	-0.71347	-0.361104	-0.677844	-0.11707	-1.14718	-5.15376	2.94322	0.884935	-0.759873	0.444986	-0.942109
HES5_226	HES5	Knockout	AGCTACCTGAAGCACAGCAA	TACTCTTAATGCATGCATAAGGG	18.2919	8.24964	11.1582	-5.88202	16.0889	11.6061	8.44424	11.7197	4.0472	19.4702	-4.293	-0.691655	-3.79787	-0.388659	-0.71347	-0.547886	0.673077	-0.255027	-2.07728	7.11098	-15.1006	18.3291	0.527793	1.01992	-0.672024
HES5_227	HES5	Knockout	GCTCGATGCTGCTGTTGATG	AAGAGGCTTGTACTGGCTAATGA	-6.01648	-3.50757	3.96542	-1.09162	-2.97713	-3.49196	-1.0741	-6.10463	2.01431	0.990247	-7.35952	2.57566	-4.09112	0.137012	-0.46347	-1.00766	-1.13959	-0.508609	-1.76704	-6.40237	-4.01045	-10.0907	3.31916	6.34857	1.77456
HES5_228	HES5	Knockout	TGCTGGAGCAGGAGTTCGCG	TCATATGTATTTGCACATAAAAT	-4.19281	-4.67712	4.20703	-1.91069	-8.36538	-10.5582	3.54238	0.201133	-1.37898	0.369783	-1.67024	1.13705	-4.96478	-0.288962	-0.71347	-1.00766	-1.22834	-0.611915	-0.496629	-1.82672	-4.60915	2.09392	2.79599	18.3334	-1.46921
TNFRSF14_229	TNFRSF14	Knockout	CAAGGAGGACGAGTACCCAG	TTTGACTGGCTGGAGATACATAC	15.5169	6.00611	7.87232	0.0630348	-2.57171	0.412574	-0.500362	5.14311	0.455426	9.66013	0.496364	-2.76394	4.79996	-0.408911	0.317458	-0.546827	-1.31779	-0.473026	-2.59649	-5.47302	-2.2211	-0.869557	-0.429153	-1.39712	0.143605
TNFRSF14_230	TNFRSF14	Knockout	AAGGAGGACGAGTACCCAGT	CACTAGACATATCACAAGAGAAT	11.8259	9.70359	12.9027	-12.5607	8.94338	11.4697	12.5378	8.33934	11.4711	2.92939	-5.46994	-0.503075	-0.698907	0.820127	0.934882	-1.00766	-0.635773	0.757948	-2.02354	6.36232	-10.1665	18.1855	1.92964	2.32859	-2.53851
TNFRSF14_231	TNFRSF14	Knockout	TGGGCAATGTAGGTGCCTGG	GAAATTGCATGACCCTGTGTGAA	-10.9095	-8.93437	-1.0949	6.44301	5.56988	13.6383	10.6235	5.59608	19.5704	12.308	-9.23874	-23.1707	-15.3814	0.00484189	-0.71347	-1.00766	-1.33678	-0.611915	-2.55331	1.19703	22.8006	15.9029	0.106137	11.4953	3.85789
TNFRSF14_232	TNFRSF14	Knockout	AGCTCTGCCGTCCTGCAAGG	GATTCAGCTCCCTGATATTATTG	-6.55492	4.30382	-7.10341	0.378533	4.82427	-14.5138	3.06073	1.33757	-0.145962	0.00576442	-8.11724	0.530173	-1.04627	-0.364445	5.34714	-0.439474	-0.0989648	-0.441991	3.46031	5.78816	2.58459	14.9405	-1.02909	-3.67442	0.482496
PRXL2B_233	PRXL2B	Knockout	GCTGGGCTCCTGGACCAACA	CATTACCTTCTTGTCCATAAAAT	-18.236	-3.96463	-6.33348	0.141213	-1.09678	-28.8011	-25.3248	-19.2005	-12.3557	-19.8292	2.468	-6.13237	2.69835	-0.636184	0.78653	-1.00766	-0.673524	0.894109	0.542469	-8.89021	1.62162	0.491668	-1.01781	-4.27212	2.46004
PRXL2B_234	PRXL2B	Knockout	TGAGGTCCTGGGCGATCCAG	TACAGACTAAGATCTGGGCACTA	5.89348	20.7663	13.4878	19.9761	0.223348	4.74335	10.6481	6.2306	3.98	9.16293	-2.02536	0.860469	-18.7795	0.468789	0.0469863	-0.255777	-1.56896	-0.399375	-1.46149	-0.348322	-2.12366	-3.29181	-0.629004	1.5318	9.91628
PRXL2B_235	PRXL2B	Knockout	GCGGGAGCACGCGTGCGTGG	TTACTGCTATTGTTAGGAATTTA	-0.792744	24.4355	5.70097	0.784418	3.28918	-10.1557	-0.208039	8.24146	-3.07022	10.5875	0.409319	12.1663	-4.44395	0.13901	-0.71347	-1.00766	-2.24777	-0.611915	-0.603699	-7.43079	-13.2293	-5.38249	2.04294	14.7438	0.754442
PRXL2B_236	PRXL2B	Knockout	GTTGGTCCAGGAGCCCAGCA	TAAGAATGTGAAGTTGCTAGTAA	12.6062	6.30686	-11.8356	3.06901	0.00696911	-9.4853	-8.69192	-0.302972	2.73	-9.72723	4.8604	-8.26889	-2.00482	-0.636184	1.92804	-0.436228	-1.15816	-0.611915	-0.209398	-5.29743	-7.30951	-9.6398	0.291854	8.66336	9.10716
MMEL1_237	MMEL1	Knockout	ACAGGCCACGGTACCCCAGG	TATATTGTGTTCTAGTTATCTAA	18.5921	6.16266	8.82389	8.88373	21.2913	27.5415	15.7227	13.8711	32.4874	21.4009	-12.741	-18.7639	-24.8551	-0.127925	0.582426	-1.00766	-0.799032	0.0878112	-0.26701	19.1915	-5.77311	19.1045	2.60261	3.54897	3.57091
MMEL1_238	MMEL1	Knockout	AACTGGTAGAAGTCGTCACA	TCCTGAGTCCAGCCCAGAGAGAG	-17.2676	-14.2009	-4.0723	4.17573	-2.75752	-3.58691	-11.9182	-16.7423	-0.318902	-4.69338	1.72411	-1.78995	-1.98859	0.33469	-0.71347	-0.310792	-1.63818	0.0503367	-1.16959	-0.0884435	-7.6885	-11.0813	-1.62242	-2.78192	-1.65333
MMEL1_239	MMEL1	Knockout	CTTGCCCGCAGGGATCCCAG	TCTAATCTTCACTATACACTTTA	-3.75791	9.16838	4.33245	-5.96916	-10.1058	-3.93771	2.73415	-5.892	0.279227	-0.262873	3.07504	7.60377	5.62592	0.387707	-0.71347	1.5028	0.206082	-0.0624645	-0.245714	-13.4436	1.84072	0.24687	-0.435465	-1.43293	-1.56464
MMEL1_240	MMEL1	Knockout	GAAGTCGTCACACGGTTCCG	CACAAATCACAGATGCAGAAATT	4.6992	6.29073	2.58511	0.492005	2.07295	-9.10252	-4.09037	-7.97206	-4.63285	-13.957	10.0003	11.6814	12.1438	-0.359941	-0.321313	1.27619	-0.308416	-0.288813	1.52896	2.65174	17.5978	-1.04409	5.69896	3.80174	-2.3138
TTC34_241	TTC34	Knockout	ACAGGGCATCAGCCGCCAGG	ATTCGCACCCACCAGCGGCCCCA	-15.5745	2.72343	7.91257	-4.28133	15.5699	18.2109	3.45967	8.8663	19.101	5.12206	15.5196	12.8577	-19.9269	0.118533	-0.71347	2.02265	-0.97911	0.0861653		15.3274	18.9821	0.685466	-1.06692	-3.17953	-0.534633
TTC34_242	TTC34	Knockout	GGCCAGTCGTGCCAGCACAG	AGGACTGCCTGGCAGCATGCAGC	-0.575882	31.6736	1.75121	1.87089	-1.60569	4.256	8.4824	6.6246	-4.88222	1.90854	0.936459	1.40922	-1.63876	-0.358406	-0.71347	-1.00766	-1.88724	-0.611915	-2.04109	-8.29365	10.455	14.4423	-2.67164	-6.55783	1.89002
TTC34_243	TTC34	Knockout	CGAGGCCTCTCGCCTCCTGG	CAACTGGAAAGAGATTACCACAT	10.0364	4.76661	4.08072	7.81633	6.80065	13.9461	4.79196	3.77059	5.4681	20.2458	-5.51428	-22.1592	-6.77339	-0.235382	1.28653	-1.00766	0.825397	-0.0205878	5.6229	-2.57275	-6.05595	0.201596	-0.29941	3.31924	14.4733
TTC34_244	TTC34	Knockout	CCTGGACGTCTTCTGCCACG	TGTAGAAATAAATCTTCACTCAT	-10.0218	-10.1264	-6.77311	-4.94891	-7.8639	-22.8289	-11.2599	-17.7778	-11.2061	-11.4101	5.18532	11.8372	9.041	-0.123363	1.59422	0.318874	-0.293122	0.19526	-1.0658	-9.96643	2.31847	-6.11381	-1.12257	0.37767	0.660612
ACTRT2_245	ACTRT2	Knockout	CGCAGTCACCAAGCTCCACG	AGTGGGAGCTAGGCGTGAAACCC	9.27833	2.90129	9.53711	-7.59979	-15.7531	6.04695	15.8362	7.67728	2.91708	-3.29318	-8.43243	-9.44888	19.7063	0.820127	1.72555	-0.152955	-0.917699	-0.418865	-0.516799	2.60738	14.7687	8.24361	0.352685	6.41715	1.23494
ACTRT2_246	ACTRT2	Knockout	CCAGAAGAAGTACTTTGTGG	TACCTGTCGGACCAGGCGGTGCT	-6.25056	0.020001	-18.8117	-3.54588	-3.21993	-15.9916	-0.154563	-8.67818	-6.7182	-5.17247	11.4752	10.3886	5.53906	0.976719	-0.71347	-0.437856	-1.17815	-0.332585	0.657025	-4.25874	3.13788	-0.663081	0.410302	5.06121	-1.5759
ACTRT2_247	ACTRT2	Knockout	TTTCTACCTGTCGGACCAGG	GACCCCGGCACATGGTCAGCTCC	6.64158	7.30459	-0.169234	-2.41664	1.78387	0.0915725	-0.51888	3.38117	0.392333	0.540669	-0.998216	3.66543	4.10264	0.723744	-0.71347	-0.279501	0.296529	0.381462	0.163313	0.0285619	-10.5517	1.3864	-1.16615	-3.18879	-0.640779
ACTRT2_248	ACTRT2	Knockout	TCTTCTCACGGTTCTCCCTG	TGGGGGAGGAGGCCCTGTACAAG	12.4368	20.8468	3.8405	9.14145	19.1413	11.6625	10.2291	6.47756	13.3789	13.4808	-10.5903	-0.882807	-17.0971	0.017411	-0.71347	-0.664014	-0.786789	8.52845	-2.59137	11.7592	-6.30963	4.30977	0.517224	2.29336	3.84125
PRDM16_249	PRDM16	Knockout	GCACATGGTCATCCACACGG	TGATGCAGCCTTCCTGGGGCGAC	-7.03495	-5.18268	-1.36685	1.19859	-4.88466	-26.8418	-9.65277	-19.4958	-12.5233	-12.7079	1.14502	16.7078	8.86513	0.369563	0.116406	-0.394159	-0.801358	-0.0597678	0.238563	-2.32464	14.509	-11.4716	-0.921327	2.40155	-0.294502
PRDM16_250	PRDM16	Knockout	GTTCGTCACACTCGTCACAG	GGGGAGGGGTCTTACCGTCCAGG	-0.888328	-3.64591	6.16608	0.188538	-11.8495	-22.0304	-41.7989	-3.8596	-13.7283	-25.9471	-1.99802	3.05424	3.6975	-0.636184	-0.71347	-1.00766	-1.30843	4.14999	-0.0303446	-13.6748	-22.8784	-14.3145	-0.551256	56.0136	0.754442
PRDM16_251	PRDM16	Knockout	AGGACGTCAACACCACCACG	CAGCAAATACTGACGGACGTGGA	-3.92458	1.94568	-7.05376	-4.55469	-11.1291	-18.337	-6.77499	-20.4094	-16.4559	-13.3107	5.00934	5.00417	7.96139	-0.177468	4.81139	-1.00766	-0.815142	-0.208689	-1.05519	-11.4116	-14.8784	-4.70927	-2.16462	4.05346	-4.29709
PRDM16_252	PRDM16	Knockout	GGGCAGTGAGAAGTTCTGCG	GGTGAGGTCTGCCACAAGTCCTA	-4.38478	-4.07045	-9.57333	-3.26786	-11.5528	3.07189	-14.8742	-3.84515	1.81718	-13.3318	0.486577	4.16709	4.6735	2.3224	-0.71347	-1.00766	0.880539	-0.0058544		-1.71849	-3.16257	-9.18736	0.359363	3.79332	-2.42464
ARHGEF16_253	ARHGEF16	Knockout	GGACCTGGAGCAGCGGCACA	GCCGGGCTCCGAGTATGAGGCTG	5.44809	-10.1607	-5.14179	2.75375	12.5723	-15.5517	-8.06272	0.70083	-7.606	-6.03368	-1.68734	5.06584	7.55828	-0.422051	-0.71347	-1.00766	0.597703	-0.611915	-1.31315	3.74868	6.96033	-4.76073	-0.121266	6.1263	-1.76116
ARHGEF16_254	ARHGEF16	Knockout	CCACCTCTTCTCCAACATCC	TGCAGAAGACGCTGGGGAGGAAA	-2.09354	-0.998192	-2.80902	-6.28471	-2.02788	-4.7214	-2.5162	2.56812	10.6045	-6.76208	9.08973	-6.61947	0.319036	-0.148379	-0.71347	-1.00766	-1.26636	-0.397015	-0.520951	14.3549	0.591011	-1.20696	-0.607458	2.14455	23.7548
ARHGEF16_255	ARHGEF16	Knockout	GATGTCCTCGACCAGCACCT	CGCTCCTCAGTGGAGAGCTGGTC	0.00862556	7.06482	3.20683	-5.80374	-0.640163	0.276169	-6.60158	0.129483	-6.54015	1.00633	5.4519	8.21868	2.25465	6.95256	6.04644	0.624391	0.617071	0.106863	-0.201913	-4.38728	9.47456	-4.36749	-0.136736	-2.35107	2.87949
ARHGEF16_256	ARHGEF16	Knockout	ATGTCCTGGGTGCCAGTCAG	CCTTGCTGGCCACAGCCAGGCTC	-21.0798	-0.30439	-4.25501	-1.21335	-17.1887	-20.7945	-22.4269	-18.555	-4.44339	-13.494	-6.60104	23.2361	-7.17632	-0.636184	3.2081	0.141769	2.85465	-0.611915	-2.15011	15.2542	-10.965	-14.3467	-0.51364	0.249184	-6.14211
MEGF6_257	MEGF6	Knockout	TTAGTTCCACTGACACCCGG	GTGCGGCCCCTGCCCCACATTGC	7.61229	14.523	1.79399	11.8879	2.64853	6.18624	2.84133	6.70224	14.8648	8.38142	-5.6475	3.30502	-2.98145	-0.636184	-0.71347	-0.0126313	0.779557	-0.490112	-1.0658	3.11724	30.0628	2.58516	-0.636893	0.719109	-4.89471
MEGF6_258	MEGF6	Knockout	GGAAATCGTGAACAGCTGTG	TAGCTTGTCCTCCGGACACCTTT	-7.14239	0.602017	-2.82457	-3.52256	-13.1674	-11.378	-8.69544	-7.31637	-4.98469	-6.87683	6.3852	7.74768	8.81436	0.188559	0.106202	-0.43459	0.345886	0.162878	-0.794493	-1.04652	-9.06259	-1.01818	-1.20566	-1.1168	-0.959923
MEGF6_259	MEGF6	Knockout	CCGCGGGGACATGTGCACAG	GCCATGACTGCAGCTTGACCTGT	3.95618	2.7298	-3.76488	0.703018	-0.175973	-7.07432	4.0554	-3.01658	-5.27505	-4.88298	0.604224	-4.26523	-5.34772	0.281247	-0.71347	0.242344	-1.50446	-0.611915	1.11138	-7.69785	-3.23028	-10.6507	0.469703	7.06121	1.19734
MEGF6_260	MEGF6	Knockout	ATGGCTGCCTCAACACCCAG	GGCCGGGGTGCTGGCAGGCATGC	0.113144	-13.8889	1.24408	1.25241	2.40024	8.12238	5.29364	7.06365	-5.19371	2.76562	5.73332	4.99363	9.42868	-0.636184	-0.36382	0.126866	0.374391	-0.306105	-1.60385	-6.29614	-6.44481	2.7225	-0.202368	2.08442	-2.43153
TPRG1L_261	TPRG1L	Knockout	CACGAAGTACTCCTTGACGC	ACAGCTTGGATTAACAGAGCCTT	-4.60224	4.83961	-24.7116	-1.59335	-15.5671	-26.6692	-1.27475	-5.31958	-12.6542	-3.05681	3.08027	8.54375	10.7055	-0.257396	-0.71347	2.05983	-0.910234	4.72789	1.38789	8.3354	-13.904	-3.56985	9.55998	1.1929	6.90137
TPRG1L_262	TPRG1L	Knockout	GGCAGTGGAGGAGATCCGCG	CTACGGAGAATTCCAGTTTCCCC	-7.22214	-5.53209	-5.99563	-6.23554	-9.88828	-17.0162	-7.38434	-10.7939	-11.9217	-18.2628	5.23432	8.11667	8.48219	-0.249087	0.771679	-0.0604302	-0.761383	-0.391164	-1.28414	-9.67731	-8.79766	-3.39837	-0.631594	-0.8424	-2.14513
TPRG1L_263	TPRG1L	Knockout	GTGGAGGACGGCGAGATCCA	CAGATAAGCAGGGACTGCTCCGT	-15.6021	-14.893	-4.61144	-4.28203	-3.2488	-19.3439	-18.8536	-26.4923	-10.9503	-24.4129	1.74052	0.0790309	8.82841	1.39634	-0.366248	0.631688	0.408389	-0.152848	-1.54951	-11.0444	-12.5509	-11.7028	1.05662	2.93478	3.71452
TPRG1L_264	TPRG1L	Knockout	CGGTAAGCAGCCACACTCCC	CTTGTCCCACTGAATTCGAATCC	-6.99401	-1.3302	-6.29015	-8.86717	-13.3267	-7.83097	-17.8007	-19.6136	-8.41261	-10.5132	7.54039	3.62574	11.9022	0.117207	0.296631	0.0512452	-0.325381	0.180837	-0.928041	-5.43628	1.56109	-9.67789	-2.22324	-4.45213	-3.20718
WRAP73_265	WRAP73	Knockout	TGGCACTGCAAAATAGACGA	GGGTATTTGATGTAAGACACGGA	-6.547	1.14897	3.9051	-1.19773	-7.09678	-27.2474	-53.6233	1.55706	0.40413	6.63948	23.12	-8.76394	3.55059	-0.636184	2.36345	-1.00766	-0.51095	-0.611915	-3.95191	3.40479	-4.92966	-17.4395	-0.722506	2.44217	4.87484
WRAP73_266	WRAP73	Knockout	GCGCCACATTCTCAACACCA	TGCACAAGGACCAGACGGTTATC	3.37113	-7.52025	2.19766	-3.53082	-3.67922	-22.9078	-11.6208	-13.4971	-5.85511	-7.56761	6.7451	-5.84087	8.94288	0.0670511	-0.71347	-0.547886	-0.428867	0.622653	-1.25407	-0.837972	22.4157	-0.884212	1.91131	-2.44059	7.08944
WRAP73_267	WRAP73	Knockout	CGGACACCCAGGATCTCACA	GAGCAGCCCGAATGGCACTGCAA	-7.12344	18.8434	6.50367	-4.08331	2.07782	-1.06099	-2.95966	4.39535	5.07127	2.764	10.8344	5.81939	1.28522	-0.636184	-0.71347	-1.00766	-0.10095	-0.611915	4.13192	-7.30305	5.08773	-0.785122	-0.991212	-0.147119	-2.80878
WRAP73_268	WRAP73	Knockout	TGTGCGCCATGTACAAGCGA	ATACGGACACCCAGGATCTCACA	8.70164	8.83354	6.86282	-2.08331	-10.9607	-11.2409	10.2844	8.47329	1.30143	10.4628	3.1726	-5.98617	6.34851	-0.636184	-0.71347	0.605247	-0.749911	-0.611915	-0.751913	11.9148	43.7883	-7.70011	4.48688	18.3408	12.0177
TP73_269	TP73	Knockout	AGAGATTATTGCCTTCCACG	CAAGAAAGCGGAGCACGTGACCG	1.28114	1.27079	7.3727	4.74965	7.23655	5.09309	5.11401	-2.2867	-2.01733	-6.51248	-5.01455	0.0766354	-1.20562	-0.27452	-0.71347	0.233723	-0.0848682	-0.267799	-0.553855	5.43557	33.8784	18.5611	-0.0754873	1.58365	1.95038
TP73_270	TP73	Knockout	CATGAAGTTGTACAGGATGG	CAGCAGTCCAGCACGGCCAAGTC	-8.7765	-21.7913	-10.3287	-0.621768	4.44722	0.878249	-30.0379	-11.9252	-20.853	-20.7008	5.15604	16.4613	8.88492	-0.163371	0.410125	-0.432944	0.860731	0.816656	-2.32148	9.88939	-4.69656	-6.96212	2.67185	-8.0607	-1.99846
TP73_271	TP73	Knockout	CATGCCTGTTTACAAGAAAG	GGTCGCGGCCAGGACAGGCGCAG	3.66243	1.00337	-7.89962	-1.56298	7.77951	-1.4835	-7.03074	-0.395746	1.73273	4.18895	9.92836	3.31718	5.64528	-0.303958	-0.71347	-0.776175	-1.4653	-0.500183	-0.15862	-0.277597	1.64993	0.82109	-0.70588	-4.19972	-1.84194
TP73_272	TP73	Knockout	AGGGGAACTCACCGTCCAGG	AGATCCTGATGAAGCTGAAAGAG	16.5644	-6.48607	5.64446	7.16669	2.76287	4.44968	3.56395	-2.37868	21.3704	19.7182	-0.67223	13.1918	-16.8434	-0.359175	-0.71347	-1.00766	1.29119	-0.611915	-1.56385	7.73453	2.61182	14.8389	0.618957	-4.92639	-2.50575
CCDC27_273	CCDC27	Knockout	GCCACATCCATGTCCCACTG	ACACTCTACAGGTTCACCCACTG	1.37051	0.911522	7.35921	-1.26714	-0.559149	5.99791	-2.65111	-2.58313	-4.24951	3.60515	5.51652	12.5694	0.547756	-0.487816	1.19389	-0.66752	0.517872	0.956712	-0.0480094	7.18876	3.04755	8.13061	2.18032	-0.68136	2.67248
CCDC27_274	CCDC27	Knockout	ACAGGTTCAGAAGAAAGACG	TCCGGAGAGATTGACAACAGCTC	4.35186	-5.28853	-2.58889	-4.68744	-7.7528	-14.9493	-15.436	-3.26603	-9.68109	-10.171	4.84647	8.0235	8.42208	0.746305	0.0617238	-0.692199	0.661413	0.128826	-0.710263	-3.68553	-2.42383	-0.50501	-2.54858	0.326012	-1.13316
CCDC27_275	CCDC27	Knockout	CTCTACAGGTTCACCCACTG	CCCGCTCTGCCAGAGTGAACCCA	4.8616	-20.7399	9.21611	-2.0403	10.3699	-0.260055	9.98677	8.81957	6.13396	3.13378	-3.51615	5.45788	-5.43827	-0.460437	-0.41044	0.0024448	-0.237776	-0.286334	-0.96046	4.55925	4.69364	-1.82526	-0.492514	2.67829	-4.58655
CCDC27_276	CCDC27	Knockout	CCTTCTCGTGGATGACTGAG	TGCCCAGGATCACTGCCTGTCTG	-3.43303	1.2328	-30.206	3.98687	-3.79949	-0.507032	6.90795	-13.5047	-9.83173	3.66002	5.50532	-25.2274	0.834769	-0.636184	4.37128	0.605247	-0.395997	-0.0236797	-3.95191	-4.79422	12.6055	-9.82178	-2.79688	-2.25708	-6.14211
SMIM1_277	SMIM1	Knockout	CCCACCTACTATAGTGGACG	CACTTGTGCACATAGTAGCCTGT	20.9222	-19.3622	6.05805	-5.48682	10.3373	19.1343	-5.92434	9.1661	-2.96876	1.75923	-0.829568	6.62067	-12.0796	-0.434571	-0.33753	-0.19133	-1.01821	0.411626	0.321591	22.0202	-5.1545	10.4016	-0.995216	8.84197	-0.586554
SMIM1_278	SMIM1	Knockout	CGTCCACTATAGTAGGTGGG	TAAGCTGAGCCTTGAGAATGGTA	14.8061	10.6986	6.58892	-1.62341	-12.507	14.9218	-0.965615	8.6655	11.0032	2.5238	-1.56969	-2.9036	9.02202	-0.636184	0.257404	-1.00766	-0.276563	-0.611915	-1.10478	-2.19928	-10.5128	14.1751	-1.63263	4.5947	-2.51821
SMIM1_279	SMIM1	Knockout	GCCACGTCCACTATAGTAGG	TGTCTCAAACTGGCAAGCTTGAG	16.222	-7.09027	11.0632	-1.05699	-4.32259	19.4991	9.60638	9.32295	13.7495	12.3273	10.898	2.01344	-13.2246	-0.157715	0.159892	0.302387	-0.870551	6.40107	-0.699881	11.2324	3.68412	-1.21871	-1.72618	-3.65166	-1.16127
SMIM1_280	SMIM1	Knockout	CGTCCTCCCACCTACTATAG	TGGTGTTGTCAGCCCTCAGTGTA	0.827626	43.149	-18.1034	-9.79759	-22.6654	16.316	-6.64938	12.4808	11.8967	16.5932	-5.00937	8.88311	-9.13145	-0.636184	-0.71347	-1.00766	-0.588694	-0.22129	2.25927	27.4987		11.2787	-3.06525	-8.27212	-4.38772
LRRC47_281	LRRC47	Knockout	TGTCGGGGCTGAGTTCTCGG	CAGACGTTGGACCTCTCGAACAA	-11.7328	-4.85654	-7.56213	-1.94045	-8.76102	-11.1284	-10.7242	-12.7897	-10.7084	-10.4129	1.91266	6.89871	9.81235	-0.436981	1.02869	-0.345405	-1.4765	2.53769	-2.24979	-1.26345	-7.67838	-7.69732	-1.9214	-3.11748	4.76302
LRRC47_282	LRRC47	Knockout	CGACAGGTCGAGCACCCGAA	CGTGGGAACAAGCTGAGGGACAA	10.4643	5.39897	-9.02593	4.13755	11.353	15.7036	7.52276	-9.67637	-1.13801	3.27797	-0.01166	10.574	17.3963	0.871354	-0.71347	-1.00766	2.38206	-0.042655	0.686559	-7.43348	13.6081	-10.4202	1.01395	0.448811	-3.3081
LRRC47_283	LRRC47	Knockout	CGCCTGGAGAAGATGGTCAG	GCCCCGGCGCGCTGCCCCTGCTC	-12.1353	-56.851	0.772714	3.91669	6.47897	-9.20578	-41.7989	-10.6415	2.2698	-12.554	2.52695	26.9503	-2.04811	1.13373	-0.71347	-1.00766	-2.45785	-0.611915	-1.58971	-0.501319	0.38895	-5.1656	0.464772	-0.272119	-4.80878
LRRC47_284	LRRC47	Knockout	TTTCCGTGGGAACAAGCTGA	ACCCTGCCGCTGCTGCACTACTT	9.87525	-3.65955	8.62732	-3.39365	-6.97914	-0.740529	13.9214	4.78587	19.6598	11.918	-5.10763	-5.27557	-3.76529	-0.636184	-0.71347	11.8302	-1.40623	0.606112	0.434052	2.84387	-16.8381	14.411	-0.722506	16.4985	2.29945
CEP104_285	CEP104	Knockout	TTGCACCCTATCAAGCAGAG	GTTCCCGGGCTTTGCAACCTGTC	1.92412	-10.9366	-6.87872	-7.72528	3.06988	-8.83785	12.7496	2.10608	-0.415471	-0.313378	1.2309	-3.00637	2.76015	0.468789	-0.126386	-1.00766	-0.84608	4.85683	5.77031	4.90859	-13.7875	3.17551	-0.616337	-0.538499	-4.65963
CEP104_286	CEP104	Knockout	CTCTGTGATAATGAAAAGAC	CACCCTATCAAGCAGAGCGGTTT	11.996	-8.43834	8.97046	-11.2178	5.06568	-4.14259	-7.42395	12.4179	-4.55193	13.5422	9.45285	3.96333	-14.3398	-0.636184	-0.71347	-1.00766	3.86185	-0.435392	-0.767748	-7.8355	8.93981	-13.4503	1.40599	20.6435	-2.84541
CEP104_287	CEP104	Knockout	TCAGTTTATGTGGATGCAGT	CTTGAAATCATATACTGGTGAGC	-4.60368	1.72885	-7.60967	-4.57444	-6.80915	-4.60234	-4.86075	-11.0858	-0.560335	-10.8408	3.91448	13.5853	1.86746	-0.0897357	0.381421	0.0832529	-0.162169	-0.0617928	0.157676	-4.43862	2.88434	0.896564	1.7706	0.141342	-3.72734
CEP104_288	CEP104	Knockout	AGAAATTGTCCTTCAAATGG	AGCTACGTGTCTCTCTGTGATAA	-2.34472	2.57389	0.136945	0.296859	11.8767	3.22004	3.61399	-2.44193	9.33468	3.16927	-4.42389	-2.19829	10.1597	0.632852	0.986247	-0.331981	-0.078474	2.30513	0.672844	0.47295	-0.713428	-6.11035	3.43311	-4.57921	1.25585
DFFB_289	DFFB	Knockout	CGGCGTTGTCGGGAACACTG	ACGAGCCACAGGTGGGGCTCATC	8.76413	12.163	4.0356	2.3381	-9.93347	-14.2248	-7.82354	-11.0638	3.02449	0.875103	8.05859	4.19902	2.41516	-0.636184	-0.71347	0.673016	-0.733715	-0.611915	-2.78912	-5.50333	-4.96793	-11.8345	-2.47021	33.3945	0.487725
DFFB_290	DFFB	Knockout	CAACGTCAGCCAGAACATCG	CTTGCAGGCTTGGAGTCCCGATT	-10.8551	-3.16081	-7.77978	-5.92779	-9.81021	-17.4528	-10.6774	-15.1599	-11.3958	-12.6928	5.58512	6.14333	12.2129	-0.0423595	-0.71347	0.758348	0.374179	-0.611915	-0.59274	-11.6862	-1.78183	-7.88802	-1.54013	-4.85721	-4.0299
DFFB_291	DFFB	Knockout	CACGCACCTTCAAACCACGG	TCCCATTGGTGGCAGATGTGAGC	0.665814	-2.0287	-7.9381	-0.635031	-3.9173	-2.00104	-3.05414	-0.756597	-4.73724	-9.7334	6.34806	11.9829	12.2436	-0.138671	-0.0214285	0.35598	-1.15915	0.0304833	2.04274	-4.35602	6.08988	-3.66993	0.656398	0.892614	-3.22167
DFFB_292	DFFB	Knockout	GTGGCTCGTGAAATGCACTG	AGAGCAAGTCTGGCTATCTGAGA	-0.454425	21.4318	-2.31774	6.77723	11.4144	-7.0378	0.975024	-4.34037	11.5077	7.06515	-2.53805	-5.90353	0.109737	-0.636184	-0.71347	-0.715259	-0.606903	-0.0367301	-2.32659	-7.42771	12.8012	6.73722	0.592314	7.29392	16.2108
C1orf174_293	C1orf174	Knockout	ACATGCTGTCTTGGCAGACG	ACAAGGGGTCTCAGGTGTCACTT	14.2833	-3.09229	-4.94713	2.14311	-6.30512	-3.93814	-2.60518	3.3177	-2.15147	-2.38003	3.97709	9.87511	-1.84299	-0.636184	-0.235001	4.18196	-0.495529	-0.200392	-1.27169	-5.10621	-2.99886	11.5504	-1.41075	-1.39381	-0.869382
C1orf174_294	C1orf174	Knockout	TGGCGTTTCTGTGCAGCAGG	TTGACAGACTTCCTCATCCCACA	-1.28425	-12.183	-1.94367	-1.52584	-10.248	-24.9053	-19.4618	0.533963	-12.9961	-15.9116	6.8091	-6.84579	3.72966	-0.415433	-0.135435	0.373559	-1.38833	-0.352512	-1.62246	-14.073	15.0301	-2.72594	0.712512	7.39312	0.26033
C1orf174_295	C1orf174	Knockout	ACAACTCTGCAGCCACCGAG	AAGCGCGCTGAAGACCGCACTGC	-1.35306	13.1912	-4.73474	5.48191	-7.23012	-9.17836	4.94763	3.41004	-8.10333	-8.96061	10.1685	8.78572	24.3483	0.69715	-0.71347	-1.00766	-2.19744	-0.18273	0.765068	-6.96925	27.1216	-7.30064	2.41507	7.66991	-3.91494
C1orf174_296	C1orf174	Knockout	TTCGCGTGTCTGTGGCTTTG	GCACGGACAGGCCATCTCTAGTC	-10.9371	-5.30982	-2.58516	1.00415	-0.952608	-17.8823	-13.268	-7.01562	-9.59283	-16.7323	7.4455	7.90272	6.47145	2.94743	0.38242	-0.125822	-0.621586	-0.257619	-2.69405	-3.42581	7.45496	-5.52314	0.335114	1.18301	3.5459
AJAP1_297	AJAP1	Knockout	TGTTTGTAGGATGGAGACCG	GGAGTGGACAGCCAGCGCGGGTC	7.21599	-1.43978	-3.58368	-0.880692	-6.89975	-8.89619	0.588534	2.16008	-12.0648	-6.44253	10.6645	-3.11878	-2.45041	-0.636184	0.106202	-1.00766	-1.40045	-0.611915	-1.69497	3.49266	9.41329	-8.88804	-0.454341	-6.69732	-3.59338
AJAP1_298	AJAP1	Knockout	AGACTGAGTTCATCGCCTGG	GCAGCAGCTGGGGGCTTGGCCAG	-8.05156	-5.42013	-14.4706	-3.17377	-3.44193	-10.8687	-5.29173	-16.4833	-5.64466	-14.0279	1.21957	4.8581	3.66617	0.172442	-0.71347	0.705406	-1.53619	0.209778	5.32839	-3.8863	-5.84431	-0.00897796	1.89073	-1.12926	0.934814
AJAP1_299	AJAP1	Knockout	TGGATCCGCTCCACTCGGGG	TAGGATGGAGACCGTGGTGGGGC	-9.28377	-2.62218	-1.18037	-9.36859	-5.92655	-8.318	-9.20371	-2.38428	-12.33	-4.0469	-7.41573	3.22868	11.9648	-0.258825	-0.71347	-1.00766	-2.03944	-0.367416	-1.43795	0.23124	-11.7673	-1.20438	-1.80277	0.81879	1.01902
AJAP1_300	AJAP1	Knockout	TTAGGAGTGGACAGCCAGCG	CAGGTCTGGCTGTCCATCAGATC	1.15507	21.4995	3.55067	0.669169	-6.65234	1.29479	-0.166157	-5.16004	-1.47121	-5.83328	4.9976	8.46295	11.3231	0.920236	0.248068	1.62392	0.906633	-0.611915	-1.11503	-9.01101	-8.81588	-9.87009	0.214545	4.84263	-5.55731
NPHP4_301	NPHP4	Knockout	CGTCCAGGACCACTTCCAGG	CAGGACCAGGGAGGTCTGGCTCA	11.9387	-13.6078	1.20206	1.53246	-5.71725	1.20292	-14.4841	0.746478	-1.22833	-13.6151	14.69	-12.6101	26.9262	-0.636184	-0.71347	-1.00766	-1.86788		0.741228	3.06955	-16.8784	-4.75734	-2.25338	77.4422	0.0434575
NPHP4_302	NPHP4	Knockout	GGATGTTTCCAGGACCAGGG	AGGCGACGCTCTCCGAAAGCCTC	-10.2356	-8.29908	-11.7835	-8.90474	-2.80361	-8.99773	-26.0238	13.094	-11.3686	-16.3866	8.53802	2.73031	16.5151	-0.636184	5.66951	-0.0126313	1.30155	-0.611915	3.65678	14.2092	-22.8784	-9.13129	-0.0142306	-8.27212	-6.14211
NPHP4_303	NPHP4	Knockout	AGGGGTTCCAAACAGCCCAG	TGACCCAGCTCCGGGAGCCAAGC	-16.089	13.5193	-4.53803	2.27137	2.89383	-12.6961	-5.96561	2.48438	-4.15967	0.560579	-3.18119	-6.38299	0.726337	0.124273	-0.71347	-0.59782	-0.0103003	-0.611915	2.92228	7.13103	-12.0912	-4.25465	2.16441	-4.23986	0.195919
NPHP4_304	NPHP4	Knockout	GGCACCAGTACAACGACCTG	TTCACCAGAAAACAGACACATGA	10.9051	7.68022	2.36846	3.35032	4.56359	7.95226	9.31894	9.02959	6.91142	10.3812	1.09981	3.5784	-2.88145	-0.381082	-0.20842	-0.474323	-0.759648	0.0745839	2.16379	0.217537	8.2027	12.9478	1.45049	14.9199	-0.551258
KCNAB2_305	KCNAB2	Knockout	AGATCTTGGTGGTGATGACG	CCAACCGCCCGGACCCCAACACC	-3.75113	9.42803	4.54613	-5.51791	-1.77706	3.27084	11.5613	5.70672	2.14237	10.8443	1.72199	6.47211	0.60216	-0.636184	-0.71347	0.168814	-2.45785	-0.611915	-3.95191	1.19526	-15.1653	-5.23326	-1.87623	6.0957	-3.7799
KCNAB2_306	KCNAB2	Knockout	AGACCACCTACCTTCCATCG	CGCCCCAGAAGATCTTGGTGGTG	3.84181	5.33575	0.922574	9.25003	4.62314	-12.7702	-18.3852	-3.4528	4.46077	15.5234	-2.00663	16.7301	-1.27888	0.531131	1.19129	-1.00766	-2.45785	-0.611915	-2.20519	5.01445	37.1216	4.69646	-1.00722	6.71259	0.389422
KCNAB2_307	KCNAB2	Knockout	TCCAGGAAGCACATAATCGA	CAGGGCTGAAGTGGTACTGGGAA	16.7697	28.8633	10.294	-9.9988	9.89978	11.0741	-0.72752	5.3904	17.0129	9.83983	3.61822	11.7916	-4.35204	1.49148	1.73751	-1.00766	-0.27206	-0.611915	-0.87499	25.1711	16.4073	4.74951	-1.08155	-8.27212	-3.38982
KCNAB2_308	KCNAB2	Knockout	GCGACTGCAGCTGGAGTACG	TCTTCTGTTCCACAGGCGGTCCA	-13.4018	-13.1478	-9.80135	-7.71669	-14.3702	-16.4259	-30.407	-28.3145	-19.5835	-23.8405	7.98721	7.79757	8.10918	-0.636184	-0.71347	1.96853	0.0499843	1.87996	-1.412	-0.231359	-4.54954	-4.20434	-1.01242	-3.52759	-2.89425
CHD5_309	CHD5	Knockout	CTACGTGGTCACCTACACGG	TTGCAGCAACCTGGAGGGCTTCC	5.68778	11.4567	-6.28229	5.37214	3.56988	-6.3547	6.8187	6.63957	5.50377	3.01873	14.2111	10.339	6.04712	0.60144	1.67887	-1.00766	-0.28394	-0.611915	-2.40926	-5.14809	9.06607	-4.41257	-0.658958	-3.85572	-2.03615
CHD5_310	CHD5	Knockout	CGTTCTCCCGAATCACCGAG	AGGGCCTGGAGTGAGGAAGAAGA	6.03596	-0.701302	-1.32952	4.35706	-0.687786	-2.25226	7.77588	-10.1096	-0.134583	2.64357	3.896	-1.35654	1.57507	-0.0513884	-0.71347	-1.00766	-1.68266	-0.611915	-1.97623	-12.1242	-16.2994	-4.42206	-1.99441	-2.431	1.51339
CHD5_311	CHD5	Knockout	ACACGCGGCAGAACTCCATG	GTAGTTGCGATACATCACCGTGT	-4.01047	5.32978	0.500758	-1.82811	-5.32001	-9.56494	-7.94371	-0.199116	-7.6778	-20.1153	6.15624	8.87454	22.1606	0.43448	0.934882	0.161934	0.524255	-0.371145	0.511127	-3.17383	4.96972	-4.39928	0.422159	13.4779	2.9874
CHD5_312	CHD5	Knockout	CCCCCTTCAGAACAACCTGG	TCCAGAAAGAAGTGCAGATCAAA	-2.17989	17.2869	0.0985175	-5.81847	-2.732	0.42329	4.09544	1.67201	2.21514	8.25985	-3.33761	-7.28146	-14.3288	0.430483	1.03072	-0.436228	-0.729991	-0.611915	0.742507	8.68481	4.24027	-5.32614	-1.92462	-6.71656	-1.19705
RP1-120G22.12_313	RP1-120G22.12	Overlapping_genes	CCCTTGCAGGCGGCCAGCAC	CCCTTGCAGGCGGCCAGCACTGG	12.3122	22.4483	-1.59376	-2.28843	-10.7158	3.73539	18.4788	-0.582381	0.733877	-13.6979	2.21182	2.97519	3.39585	-0.636184	-0.71347	-1.00766	-1.22074	-0.285651	-1.46573	-4.19487	-1.82574	-11.6184	0.497006	6.69387	-1.82393
RP1-120G22.12_314	RP1-120G22.12	Overlapping_genes	AAGCCGGGTCAGCCCAGTGC	TTCCAGATTGCTTCAGAGGACAA	-6.45276	2.471	-0.151016	7.30683	-1.43446	-13.0755	-15.5443	-9.75749	-5.31449	-18.149	-0.759799	1.75108	-2.23619	-0.636184	-0.282436	-0.725966	0.394197	-0.611915	-1.96516	-10.5368	-5.637	-9.57624	1.92897	13.9069	-0.665078
RP1-120G22.12_315	RP1-120G22.12	Overlapping_genes	CCTTGCAGGCGGCCAGCACT	TTAAGACAGCAAGGTCTTTGGAA	-3.68951	9.06825	4.23016	2.11596	3.10137	13.5572	4.82804	2.93943	11.2231	15.3918	-7.19936	-21.4271	-4.59197	0.225885	-0.389845	-0.540366	1.3842	-0.423236	0.917771	-5.46469	-2.00459	-5.96247	1.52236	-5.6206	2.86111
RPL22_316	RPL22	Overlapping_genes	CGCTGCCGCCATGGCTCCTG	TAACTCCGCTGCCGCCATGGCTC	-9.83904	-16.851	5.06672	-7.41664		18.3833	-15.2364	-7.1096	-5.5746	-52.1568	-1.42504	-16.3397	6.04712	-0.636184	-0.71347	-1.00766	47.5421	-0.611915	-2.27476	24.0527	21.0241	-2.43953	2.33538	-8.27212	-0.687564
RPL22_317	RPL22	Overlapping_genes	ACTAACCACAGGAGCCATGG	TTAGAAAAAGCTTGTGGTGAAGG	8.0246	-1.60628	2.40938	0.916693	10.0143	6.32597	11.0099	-3.56386	9.27372	6.22231	5.78325	-1.70689	-8.18224	1.8286	-0.282436	-0.72437	-1.43975	-0.15737	-1.31692	15.437	0.651035	2.14595	1.20035	2.4097	-3.16537
RPL22_318	RPL22	Overlapping_genes	CATACTAACCACAGGAGCCA	TTATGGAAGATAGTACTTACAGT	-5.77193	-14.1544	0.103116	16.7062	24.4985	-31.4783	-43.7726	-3.29142	-5.24619	-17.7432	-9.97305	-10.1925	-20.937	-0.636184	-0.71347	-1.00766	1.24585	-0.611915	-3.95191	0.767912		15.6855	2.5957	26.7279	-6.14211
RP1-120G22.12:RPL22_319	RP1-120G22.12:RPL22	Overlapping_genes	AAGGATGTAACTTACAAAAT	CTTAAACTGTTAATGTTTACCCA	8.94728	1.35209	7.87033	7.71586	17.0102	15.9064	11.2978	9.70905	24.579	21.2624	-9.03812	-8.76394	-13.0779	0.0730361	-0.71347	-0.721942	-0.267786	0.8641	0.939693	-4.6952	2.40043	1.86843	2.60881	3.98085	2.9488
RP1-120G22.12:RPL22_320	RP1-120G22.12:RPL22	Overlapping_genes	CACTTCCCTCCTGTACCTTT	CAACGGGCACATTGTTGCAGAAA	2.63318	10.7694	3.87354	-3.20239	-4.49814	-8.80698	-5.75056	-9.24004	8.07644	4.23208	1.40944	20.1351	9.82864	-0.309386	1.17332	-0.275949	0.099692	-0.102577	-0.834407	-4.34938	-2.87838	11.9724	0.733596	-2.96909	9.24251
RNF207_321	RNF207	Knockout	GATAGCGTCCTCCTCCTCGG	CACGACTTCTGTGCCGGCTGCCT	10.161	-6.85103	-1.92432	-9.79759	-16.2483	3.30061	1.95105	2.34684	-16.2852	-18.3153	-0.411745	-3.37933	11.7178	-0.636184	-0.71347	-1.00766		-0.611915	0.995083	5.42469	-22.8784	53.4632	2.87702	-8.27212	-6.14211
RNF207_322	RNF207	Knockout	ACGTACTTCTGCAACACGTG	GGAGGAAGCCTATCAGCGAGTGG	-14.8987	7.09073	1.38007	-0.353148	-7.78104	-9.75501	-0.506813	4.24524	-6.68778	4.45395	2.05203	6.41652	-6.78496	0.686568	-0.118232	-0.620059	-1.59578	0.127001	1.28064	8.21006	-7.4056	-4.92678	0.485519	0.238519	-2.47122
RNF207_323	RNF207	Knockout	AGACACCAGACGGTGCTGAA	GACGGGTGACCCCGACATCTTTC	3.55855	0.125709	6.6112	2.21151	10.5137	2.02866	1.70792	7.90573	-5.77968	9.09647	1.68109	5.79302	9.41748	1.37185	-0.71347	-1.00766	-0.765233	-0.508716	13.9865	-2.04433	-11.8374	6.52379	-0.534889	3.1769	-3.0379
RNF207_324	RNF207	Knockout	GTACGCACTTCTGCATGTCG	GGACACTTACTGGCACAGCGGGC	-3.81813	-3.94743	0.542939	-0.192178	-0.995926	-13.4365	-14.3164	-4.66605	-4.02319	-5.73261	2.35885	11.9585	-0.922286	-0.473052	-0.71347	1.10205	-0.894242	0.0547517	-0.42582	-16.3826	-10.5188	-19.9028	1.20406	-0.0246964	-4.44719
ICMT_325	ICMT	Knockout	CAAACCCCAGGAAACAAGCT	AATAGGTACATGTGCTCCCTGTC	23.6346	0.291822	8.00018	10.1004	16.0372	26.8435	13.0382	12.0792	4.52825	10.2019	-4.70373	-3.60931	-21.058	-0.0456326	-0.71347	-0.394159	-1.1371	-0.611915	0.201092	9.2601	-15.8608	14.0913	0.298333	4.03849	1.966
ICMT_326	ICMT	Knockout	CCGGCCTGCACCTGGTAGCG	AAGTGTGAACTCTAACCAAGAAG	-8.81093	6.6748	11.0938	1.08336	11.392	9.25263	16.4778	6.91352	3.4898	9.06114	-1.68103	-17.5165	-7.25061	-0.275173	0.680952	-1.00766	-0.267328	-0.542374	-0.602631	10.1531	8.13899	8.51865	2.38587	8.83002	2.15173
ICMT_327	ICMT	Knockout	AGAATAGTGGAACAATGACA	CGAAGGAATTCTTACCAGCCAAA	12.4555	14.5294	2.16181	8.36897	8.68099	-22.8225	-17.2238	-6.57468	23.1556	20.5705	7.57353	12.6646	5.75949	-0.138671	-0.71347	13.8361	1.37696	-0.180881	-0.726107	-11.5398	-3.89103	5.95574	-0.631043	-1.83435	0.577258
ICMT_328	ICMT	Knockout	ATTCAGGAGAAAGGAATCCA	AGATAGCCATCCGAGCTTGTTTC	-1.95015	0.141049	-1.28293	-2.5816	-10.5929	-19.4894	-10.1714	-8.09097	-5.28037	-4.8742	9.51848	10.4141	-4.65085	1.48246	-0.71347	0.373559	3.15618	0.421677	-2.70581	-4.72168	-2.13764	-3.40745	-0.941446	-3.34984	-4.55481
HES3_329	HES3	Knockout	AGCCTTCAGAACTCCTTGCA	TCCAGCAGCGACTTGAGCTGCTC	-6.42576	-9.70042	-9.61882	-3.24752	-10.8399	-20.1768	-8.8607	-5.40643	-9.13756	-5.81765	1.76206	0.955682	4.8966	-0.636184	0.59372	-0.532597	-0.746826	0.114477	1.44965	-5.41626	0.986734	-6.46676	-0.680602	4.01885	-0.991356
HES3_330	HES3	Knockout	GTGAGCCAGCTCCTTCGGCG	CAAGCCGCTGATGGAGAAAAAGC	-8.09883	-8.63857	0.85927	-0.911203	-6.32109	-22.2703	-0.68449	-8.20352	-9.07894	-19.8481	3.03715	6.73313	9.89414	-0.104269	1.87274	-0.104042	-1.49862	-0.408111	-2.62916	-2.06836	12.147	-4.75249	-2.35743	2.94461	-2.12873
HES3_331	HES3	Knockout	CACGCTCAACTCCAGGATGT	GGGGAGGAGGAGCAGGGGTGGTG	-0.963007	-15.9908	4.57703	-7.67109	-3.53581	-3.72654	-2.28402	-4.63623	2.16989	4.56241	5.25606	10.9057	16.4243	0.439085	-0.275833	2.04578	-1.10284	1.05079	-2.05618	9.97003	-4.10443	-5.19689	1.54781	1.01992	0.961716
HES3_332	HES3	Knockout	AGGCAGCTGCGGAAGCCCGA	CATGGTCGGGTAGATCCGGAAGC	-10.3996	-11.8188	-14.7682	-3.11927	-8.57978	-20.878	-25.6436	-16.4021	-10.0574	-15.1291	5.22477	3.86031	5.31557	-0.44786	-0.71347	-1.00766	-1.25593	0.592904	3.0878	-12.3768	10.3464	-8.43178	-0.700379	-1.36366	-0.768584
GPR153_333	GPR153	Knockout	TGAAGACTATGGTGGTCACG	TGGCCCTAGATAGGATGGCCAAG	10.1717	18.8103	0.18205	0.916693	17.3992	15.8184	12.3428	6.76907	10.3582	14.5795	-12.9054	-27.0459	-2.32489	-0.133671	-0.345823	-1.00766	-1.4064	-0.0171195	2.01824	12.6999	-2.72772	-9.32259	-0.0865643	-3.66618	-2.12976
GPR153_334	GPR153	Knockout	GCCAGCAGACCATCCACATG	GCGGGCTCCGAGCCATCGATGGA	-14.7811	-4.182	0.0918631	-3.71617	-9.05698	-25.2616	-5.83404	-12.835	-10.8584	-14.1547	2.77892	8.72374	3.71178	-0.636184	1.24731	2.04733	0.89678	0.0887857	-1.60358	0.358619	-1.20795	-10.3386	0.605358	1.42093	-1.88679
GPR153_335	GPR153	Knockout	GGTAGCGGTCGCAGGCCCAG	GCGTCTGCTTCCTGCTGCTGGTG	-0.406942	8.60351	-6.49751	-8.08331	-10.2776	-14.1894	-18.6836	-7.13689	-5.92187	-16.971	4.15241	16.2361	7.43651	0.124273	0.699958	0.844196	-0.124788	-0.154249	-0.140254	-8.22713	-9.85951	-11.4113	-1.10867	0.719707	-3.48871
GPR153_336	GPR153	Knockout	CTTCACCGTGCCCACCATCG	AGGTCAGCCCGGTAGCGGTCGCA	-14.8956	6.41427	-0.0017625	1.59237	0.0236645	-13.2266	-10.6943	-1.01417	-3.98162	-5.85853	6.70787	14.3704	11.3176	1.03048	1.02566	-0.56906	-1.84727	0.39311	-0.422502	-1.90854	-4.37188	-8.20809	-0.527288	-2.74726	-2.46435
ACOT7_337	ACOT7	Knockout	TGAGGTGGCGCATGTCAGCG	TCGCAGTATTCCCGGCAGGAGCA	-5.32884	-10.7865	-12.0544	-0.018266	-21.0373	-20.1225	-12.1581	-20.9478	-11.9061	-19.1396	-1.22453	7.90272	15.4312	-0.636184	0.735805	-0.149287	1.33962	0.283607	-1.15862	-11.5569	-3.25221	-6.46838	-1.03117	1.21506	-3.68546
ACOT7_338	ACOT7	Knockout	CAGGGGCACATACCACAGGG	GGAGGCAGGCATCTTCCAGGAGG	-1.3083	-2.79698	-5.98341	-11.841	-2.64717	-1.54249	-4.94507	-12.3203	-5.90844	-4.37694	6.23385	11.256	12.6626	0.0663924	1.16153	-0.0175572	-0.867185	-0.147231	-1.26401	-7.7791	-12.8953	-8.73344	-1.40017	0.771131	-2.14592
ACOT7_339	ACOT7	Knockout	GCATTGCAACAGCCAGAACG	TGGCGCGGCCCGGGCTCATTCAT	6.84047	11.0061	0.0906415	-3.79345	-6.85537	9.82134	7.60201	6.40914	0.89075	-4.97213	1.49135	6.52103	6.74331	0.436202	-0.71347	-0.551035	-1.58066	2.3956	-1.06267	-4.06192	-12.8784	-3.28764	1.94214	9.99486	0.707206
ACOT7_340	ACOT7	Knockout	GGTGCGCTCGACACGAGCCA	CAATTCCAGAGCCGAACACTGTC	-8.75321	-10.3499	-9.10818	13.2869	3.39597	-12.8076	-18.8594	-26.463	-5.73774	-18.113	1.50654	4.43606	3.55643	0.104557	-0.71347	-1.00766	0.785391	-0.611915	-0.225205	-5.89708	-0.00603602	-16.2365	1.68792	0.898187	-0.18005
HES2_341	HES2	Knockout	GCAGAGCCTGAAGCCGCTGC	ATAGGATGCTTCTGGCTGGCACA	17.6661	14.149	7.56672	7.38783	-3.75096	5.86442	0.025376	2.18322	-6.94054	-5.964	8.69223	3.65063	10.9364	-0.636184	-0.71347	-0.345405	-1.55288	-0.33618	-0.987486	-1.55557	12.3068	-2.23195	-0.742229	-1.81566	0.0434575
HES2_342	HES2	Knockout	GCAGGATGAGCCCCTTAAGC	TAGCAGGATATCTCCTCATCTGA	-2.41875	3.45509	1.4763	-2.94579	-8.80449	-6.92172	-9.60907	-13.1417	-8.95526	-8.09724	1.08388	-1.20138	2.40738	-0.474633	0.478583	-0.330964	0.604647	0.36608	-0.580635	-5.2211	-3.27257	-5.79601	-0.413788	-0.717823	-3.28016
HES2_343	HES2	Knockout	TCTGGTTGATGCGCGCGCGC	CAGGACGTCTGCCTTCTCTAGCT	-7.30245	-7.15529	-4.23244	-1.53429	1.01292	-1.21874	-7.98112	6.1404	-7.3308	-3.15681	5.40755	6.92233	12.2409	-0.636184	-0.71347	-1.00766	-2.45785	-0.142431	2.23701	15.0368	-16.996	-9.16302	-1.83002	0.316838	12.4063
HES2_344	HES2	Knockout	TGAGCCCCTTAAGCTGGCTC	CAAGTAATTGTATAGGTGCATAT	-2.5958	10.7006	2.19399	7.16669	0.976582	4.19782	4.49735	2.25808	7.91041	3.74597	-0.921993	-2.20657	-3.24811	-0.355285	0.133988	-0.51746	0.381904	-0.374103	-0.23122	18.5483	-6.07838	7.46257	-0.996427	-4.00741	2.43632
ESPN_345	ESPN	Knockout	GCTCTCGAGGGGCAGAGGCG	AGGAGGAGGAGGAGGAGGCCCGG	4.89267	-25.8569	-0.430861	17.221	18.0951	17.3825	7.02758	5.31944	35.8967	4.50108	-16.2756	12.3929	5.48186	-0.636184	-0.053404	-0.823494	7.13119	-0.611915	-1.34435	4.51825	-7.46484	-0.705307	-1.12901	1.51511	-1.65493
ESPN_346	ESPN	Knockout	GGCCGGCGGTGGCGAACTCG	AACATGATGTCCCCGACGGGCGA	-4.57778	-0.874359	-5.81712	-5.2069	-8.40861	-14.8172	-21.1838	-17.9061	-7.76637	-16.7271	8.72907	10.0782	15.3458	-0.0427119	-0.71347	1.93352	0.287245	-0.476414	-0.126777	-0.0770762	-17.5212	-7.72965	0.571787	6.0675	-3.35241
ESPN_347	ESPN	Knockout	TTTCAACATGATGTCCCCGA	CAGAAAACAAGATCTACAAAACA	28.4056	-14.7458	9.0135	-4.93437	5.82962	15.7069	8.97467	3.60906	6.74741	2.58457	-5.13006	-7.68868	-9.74235	0.00897754	-0.71347	-1.00766	-1.18974	-0.611915	-2.05318	-2.74671	7.26868	-6.93256	4.72492	-3.2542	-4.26945
ESPN_348	ESPN	Knockout	CTCCGAGTTGTCGCCCGTCG	AAGATGCAGCCCCAATATTTATG	-10.0539	3.14897	4.76717	1.92915	-1.09678	-14.3753	-14.0151	-5.82816	-4.8211	-6.69503	9.65454	-10.1153	5.90888	0.0884539	-0.71347	5.39628	-0.88305	-0.316057	0.563359	-11.2734	9.24832	4.09456	5.07842	7.22084	-1.27724
TNFRSF25_349	TNFRSF25	Knockout	TCCCGCAGAGATACTGACTG	TGGAGTGCCAGGTCAGCCAATGT	9.16096	-3.09933	2.24521	11.2342	0.128707	1.73539	1.03813	6.76919	9.10898	2.00985	4.59199	0.546401	3.7285	-0.236184	0.795964	-0.559226	0.840498	15.4416	-1.46929	-2.35661	-5.08697	4.48449	0.359698	-3.84904	-1.24914
TNFRSF25_350	TNFRSF25	Knockout	AGCCTGGCTTACAGCCACAG	TGAGAACTACTCCTTCCTACTTT	4.7492	20.8189	9.26319	12.0143	4.90322	15.1522	14.1076	8.68602	7.60037	17.5624	-7.54986	-20.0543	-21.4298	-0.41247	0.449321	-1.00766	-0.226448	0.0351438	-0.102469	4.93318	2.8097	-1.56572	0.0388467	0.178585	1.41603
TNFRSF25_351	TNFRSF25	Knockout	CAGGCCAAGAAGGTGTCTTG	CGCGGCCCTGGAGCGCATGGGGC	-4.24484	1.04799	-1.07135	6.00519	-8.22107	-2.24743	-10.8438	-2.02194	-3.52193	-0.228621	1.96891	3.6603	6.82005	1.4136	-0.311864	-0.502606	-1.50226	-0.0600386	-0.476674	1.17672	3.00102	-5.30045	0.629543	0.474237	-0.672722
TNFRSF25_352	TNFRSF25	Knockout	AGGGTGAACTGCTGACACAT	AGTGTTCTGGGTCCAGGTGCTCC	-13.5922	-8.94285	-9.02463	-3.33482	-3.24606	-13.4834	-14.8083	-13.4536	-7.45608	-11.3494	7.12748	2.05199	10.7549	0.413292	-0.264032	-0.227625	-0.849666	0.0906611	-0.430319	3.0268	-10.0615	-9.9087	-1.45496	-0.135636	-3.1555
PLEKHG5_353	PLEKHG5	Knockout	AGATGTCCAGGCTCTCCCGG	AGGAAGTCCCCGGGCTGTAGCAG	-5.20228	-4.70204	-6.2653	0.538724	-6.88774	-17.3974	-18.838	-23.3006	-14.9987	-15.6738	14.7621	-1.19514	10.4601	-0.636184	0.438604	-0.0859972	-1.05138	2.09079	3.56104	-5.28446	-3.4836	4.04085	1.63666	-6.20445	-0.041631
PLEKHG5_354	PLEKHG5	Knockout	CGACAGCTGGAAGAACCGGG	CCCAGCGCAATGCCCTTCCTTTC	-5.97509	-19.0733	-7.20601	-1.40289	-4.03796	-4.59446	2.81249	-0.236623	2.18426	-4.35476	-1.35306	7.71333	5.65816	-0.636184	-0.71347	-1.00766	0.79418	-0.611915	-2.27658	7.76692	-8.72175	-10.1301	2.86034	5.28099	-3.27473
PLEKHG5_355	PLEKHG5	Knockout	CTACATCCGCTACTGCATGG	GCCCAGGCTGCTTCTCACCTTTG	1.91164	12.6343	3.50828	15.4889	29.4253	-29.7453	-0.66647	-16.6165	-6.84459	-2.33797	5.59472	4.21948	5.01855	-0.168894	-0.71347	-1.00766	-0.955349	-0.611915	1.40523	-7.38227	-14.3677	-20.8663	2.44823	14.1769	9.64736
PLEKHG5_356	PLEKHG5	Knockout	CCCTCTAGAAGCTGACCCGG	ACACGAAGGTAGTGTCCCCCGAA	10.1172	23.6177	9.49906	18.7738	-1.64323	10.5615	-7.98747	5.03307	12.9445	1.05747	3.07592	-6.61083	-6.77489	0.479058	0.712555	-0.308356	-1.22519	-0.12411	-1.03384	11.7634	8.02291	-3.84209	7.66275	-0.384795	4.12405
NOL9_357	NOL9	Knockout	AGCAACACAATGGAACACTG	ATTACCAAGGTTAAGATGAGATT	16.1799	1.53823	-6.13458	0.440503	11.7237	13.7425	13.4547	6.82123	12.277	16.2062	-2.14801	-2.60631	-1.99562	-0.636184	-0.484112	-0.373138	22.1879	0.094175	-1.70328	2.29035	-1.78463	9.37091	3.59858	1.91656	-3.02101
NOL9_358	NOL9	Knockout	ATCCACAAACTAGAATGACA	CAGATGACAGGCGTTGGTCGATG	-0.381856	-9.84559	-7.54426	5.94091	-13.0015	3.38451	-3.40927	-11.6433	-19.3677	3.05972	3.41544	22.0651	20.0057	0.401879	0.701624	-0.456692	-1.22159	-0.0990945	0.405885	3.15328	-8.24423	-12.7928	0.92136	-6.80666	-4.79802
NOL9_359	NOL9	Knockout	GCTGTGAGTAGTGAAGTGCA	TGGATCCCAGGATGTTGGAAAGT	-12.0873	3.71634	-3.78656	-3.59632	-5.58678	-15.2519	-18.0805	-13.9828	-11.3158	-17.0854	1.89196	6.27843	6.77542	-0.368087	-0.71347	0.0753763	-0.950315	-0.611915	-1.80138	-11.4402	-1.15136	-9.59651	0.161893	-6.00904	-1.18343
NOL9_360	NOL9	Knockout	CTCTCCTCATCCCACCGGTG	GTGGGATCTGTCGTGTGACTTGC	-13.6332	5.52185	-3.68488	-1.27629	-9.43012	-18.6325	-5.64625	-6.49325	0.211274	1.38092	-7.06665	-0.920807	3.01234	0.0487478	-0.71347	0.673016	5.01878	1.02743	0.214753	-4.19487	-4.34389	-9.17509	0.127154	-2.44688	3.60365
TAS1R1_361	TAS1R1	Knockout	CAACACCACATAGAGCTCCA	TCCACAGGTCTTGTAGCTTCAAT	-7.68562	-14.3066	-6.00079	-4.31001	-11.4301	-22.3815	-18.4915	-22.5905	-7.77784	-15.634	0.0879661	6.81395	7.48558	0.715168	-0.71347	1.48103	1.45781	-0.0555868	-1.17414	-5.68477	-7.60343	-13.3234	-2.28899	-5.49434	-1.55195
TAS1R1_362	TAS1R1	Knockout	ATCATACAGCTGGTACCCCA	GCTGAACTGGAGACCATGTGGAG	-5.56792	2.23366	-2.24294	-4.86409	-4.36877	4.20359	3.7519	6.81493	-0.673814	1.83642	4.0977	9.26237	2.11411	-0.442947	0.348477	-0.404641	0.496935	-0.274789	0.360388	5.84575	7.65122	-8.47026	-1.66426	-0.0595587	-2.29596
TAS1R1_363	TAS1R1	Knockout	CAGGGAGAGCACTCTCAGCG	GAGCAGATCCACAAGGTGCATTT	3.58245	-6.40856	8.39228	-4.38965	-1.51086	12.3921	6.08011	2.65636	12.5386	7.5195	-0.45452	3.82203	7.4757	-0.187753	1.11803	-0.666359	-1.04767	-0.214459	0.0144329	-1.88214	-11.0363	-3.10241	-1.50335	0.168248	-2.74632
TAS1R1_364	TAS1R1	Knockout	TGAGGAGATAAACAACTCCA	ATGACAACAGAGATCCCCTCAGT	-7.36998	-8.06316	-1.65591	-7.50872	3.21356	4.88272	3.43026	4.8904	-0.734912	-7.83863	-6.71675	-4.11914	10.9173	-0.636184	0.0138027	-1.00766	0.689	-0.611915	4.75038	-9.55314	-8.59266	8.84609	-0.792136	0.423533	2.35789
ZBTB48_365	ZBTB48	Knockout	CCTTGAGGACAAGAAACCCG	GGCTTGAAGCTCTGGCACAGCTC	-8.44774	-22.5653	-3.07278	-5.53785	-8.46112	-4.0258	-3.66155	-2.05498	0.128179	-14.6568	-7.01924	-4.08972	1.2321	0.401161	-0.0377943	-0.816817	-0.633395	0.363015	1.94282	-8.2977	-4.90085	-8.11603	-0.920205	-4.16253	-2.24601
ZBTB48_366	ZBTB48	Knockout	TCCTGGCAGGAAACATACTG	TACACTGGTCACCTCGCTCTCAC	-4.43553	3.45918	4.4488	0.172013	-2.22673	5.25989	-6.30625	6.00151	7.84905	-4.35147	1.15652	8.61701	11.1429	-0.636184	-0.71347	-0.544693	-0.547025	-0.611915	-1.91878	4.12756	25.8313	4.19014	1.70361	4.07728	-3.44851
ZBTB48_367	ZBTB48	Knockout	GTGGCTGTTCACATTCTGGG	GATAATATTTGCTGAGGAACTTT	-9.23243	-0.113446	3.12732	4.2749	6.2865	-8.27583	-14.6648	-8.52732	-10.1083	-4.14179	-2.52582	-3.17655	-10.0051	-0.169983	0.163723	-0.412418	0.410465	-0.611915	4.92659	-7.84563	-1.30303	-8.74076	-0.0169531	-0.917098	6.61299
ZBTB48_368	ZBTB48	Knockout	TGTAGAAAAAGTCCAACAAG	GGAAGGAGAACCTCCTGGAGCAT	1.81197	-10.7062	1.12732	-2.52559	-3.79428	-1.83762	-0.809465	-5.24653	-8.73258	-11.0232	7.14701	8.04103	10.6819	0.0842773	0.481069	-0.251513	-0.069793	-0.326812	-1.58673	-9.83969	-4.5504	-3.31364	0.495282	-2.48061	-4.19089
KLHL21_369	KLHL21	Knockout	CTTCAGCTACACGGGCCGCG	CAACCCAAGTGTCATCGTGATGA	3.17282	3.23256	0.383276	-0.14847	5.6023	-0.172063	-7.79134	-0.539709	-8.15235	-16.033	3.79556	8.95259	1.06374	-0.636184	-0.0117156	-0.230051	-0.692252	0.345023	-3.56432	5.00537	-12.4695	-0.820558	-2.89503	-0.331672	1.0277
KLHL21_370	KLHL21	Knockout	GTTCCTGGACGTGACCCTGG	AACTCTCGGACGTGGTAGAGGCC	-4.08605	-5.77961	4.3169	-6.64741	-5.71217	-18.1041	-4.00483	-10.7135	2.3821	-13.3009	-5.3512	21.0868	-11.3098	-0.636184	2.94507	2.16695	-0.724375	-0.611915	-2.21781	15.16	-18.3329	-9.44039	-2.47628	-4.37602	-3.57801
KLHL21_371	KLHL21	Knockout	ACTTCCGCGCCATGTTCGCG	GCCCACAGGTACATGTGGGGGGC	4.49429	-3.09768	6.99361	9.97309	-8.2041	5.79019	5.03439	5.77581	4.36044	5.20134	2.25353	0.666178	3.32359	4.55705	-0.416734	-0.104042	0.202164	-0.611915	-0.211539	-2.93249	-2.33457	-3.45015	0.34967	-3.00896	0.823065
KLHL21_372	KLHL21	Knockout	TGTCGCCGCTTACCGCCACG	GAGTCGCAGTCTTGGGGGCGAAG	1.51904	0.814059	0.585025	-0.103715	4.94142	-4.6591	-5.67739	-9.74402	-11.8105	-10.0978	-4.53277	4.72812	5.57874	-0.182669	-0.71347	8.27806	0.217733	-0.110033	0.904202	2.5613	-5.28578	-12.0956	0.272637	2.56799	-2.92874
PHF13_373	PHF13	Knockout	CAGCGGTCAGAGACTGGCAA	TCTTGGCCTATGCTGGCTACATC	-3.56262	11.5398	6.56774	0.279751	-12.1161	-1.86461	4.51608	3.22127	2.30171	-2.65681	3.35481	7.0324	7.07696	-0.438945	2.13013	-0.559226	-0.808368	-0.365001	1.34109	-0.746489	7.89085	-5.06876	2.67637	0.724421	0.850898
PHF13_374	PHF13	Knockout	GGAAGCCGCTGACCCCTACG	AGGAGCAGCCCCAGCCCTGCTAA	29.6155	32.4347	-4.00088	-4.85254	48.4967	18.3868	15.3439	9.54156	24.9537	21.9948	-3.76025	-20.935	-15.3814	-0.636184	-0.71347	-1.00766	0.568463	-0.611915	-0.28663	-2.74034	3.84576	-0.854507	-0.419078	4.66906	6.27619
PHF13_375	PHF13	Knockout	GCTGGTACCATTGACAGCGA	TTTGACCTGATCAGGTGACACAG	1.94752	-2.20913	-5.14624	-0.197956	13.7304	0.263075	2.94595	7.63087	3.72733	1.84116	-7.20859	-3.49238	-1.01974	-0.280312	-0.235001	-1.00766	-0.816266	0.207011	0.469309	15.1715	2.29645	4.0188	0.475072	-2.22561	-1.80506
PHF13_376	PHF13	Knockout	GCCAGCATAGGCCAAGACAA	TCAGACATCGCGTCCTCAGTGCC	-2.18313	8.77397	6.53938	-5.56479	-3.15739	-12.3984	6.68831	-12.5331	-4.27863	-12.9155	8.95552	-13.2282	5.98785	-0.636184	-0.71347	-1.00766	-1.63952	-0.611915	-1.46435	20.3746	52.8359	-13.4141	-0.551256	-1.55169	-2.68466
THAP3_377	THAP3	Knockout	CTTCAAGCCCAAGCAGCACA	CAAGCACGGAGGCGGCTGGACAT	2.33569	7.92413	-5.68541	11.9167	-0.826878	-1.19644	-12.4616	-8.87974	-12.8874	-10.8796	5.13814	8.29238	4.17922	-0.464067	-0.409056	-0.0952475	2.16693	0.412413	-1.49793	-8.3479	-0.343165	0.648648	-1.6314	-2.85398	-3.4494
THAP3_378	THAP3	Knockout	AAGGAATGGGTGCTGAACAT	ATGTAGAAAATGGAACCCCAGCT	12.4678	6.97875	11.544	14.3782	-0.490723	3.8364	6.65747	3.80169	6.2934	7.42328	-3.10058	8.62736	-6.17092	-0.1667	0.00595445	-0.751246	2.34215	0.356452	-0.692381	-8.65678	17.628	-1.74028	1.40054	-2.6064	-4.52921
THAP3_379	THAP3	Knockout	CATTGTGCTTTAGGTTCTTG	CTCTCTCACTGGCAGGGTCTGTG	-6.45614	-5.47961	-3.4664	-4.51066	-7.88819	-10.3818	-11.2183	-10.3355	-5.84312	-14.0716	6.39023	13.0119	10.1533	-0.369161	0.532636	0.645236	-1.3076	-0.0777904	-0.348754	5.12588	-3.29796	-7.62111	1.80742	4.04315	-2.54884
THAP3_380	THAP3	Knockout	CAGCCGCCCGGAGCTGCTGA	GAAACCGCAAGAACCTAAAGCAC	21.0575	-1.59497	10.027	8.8026	16.9588	4.78408	14.477	5.5154	11.685	-1.43842	1.86822	-15.5381	5.53268	-0.636184	-0.71347	-1.00766	-1.54423	-0.611915	-1.63786	-6.5779	-11.1437	3.84081	39.2087	-0.834103	12.9055
DNAJC11_381	DNAJC11	Knockout	TCTGTGCATAGGTTGTGGAA	CAGTCCTCTCTTCCCATATATAT	-19.9207	4.17653	-1.21502	4.06484	-11.3608	-18.6485	-3.53907	-15.8442	-8.52488	-8.72461	-7.07347	1.23606	-1.17333	0.0832407	1.12864	0.08524	-0.556712	0.153949	-0.445602	-10.1768	-4.17919	-3.62089	0.22422	-4.27612	-0.536504
DNAJC11_382	DNAJC11	Knockout	AAATTCGAGAGGAGTTTGAG	GAGCTGGAGACCTACAGGGGCCT	13.6931	-12.4066	10.311	53.6945	-9.43012	-0.167047	0.02436	4.94275	-24.7135	7.39488	0.741236	9.94354	2.64576	-0.636184	2.36345	-1.00766	0.307124	0.0291106	2.22339	-7.07642	1.8741	-1.18021	-1.15524	-3.43341	9.76698
DNAJC11_383	DNAJC11	Knockout	GCTTAGTGACCCCCAAACCA	ATCGCTATGATGAGGAGTATGAA	31.5636	18.149	2.71861	6.35148	10.8213	23.7354	11.7725	7.58202	13.2464	14.741	2.91406	-5.21556	-10.521	0.078102	1.40667	-1.00766	0.328525	0.194537	-0.431913	-0.969061	5.0286	7.48819	-1.01566	-0.132584	0.131898
DNAJC11_384	DNAJC11	Knockout	GCACATATCCCAGTCCATTG	GGCACCCTTGACAGCGACAGACA	-0.822539	-3.39584	-2.08586	13.8477	-3.91404	5.21399	-7.59844	-1.02257	-5.11483	-3.30118	3.30143	10.933	-2.7596	-0.132828	0.047565	-0.348026	-0.8538	0.575029	0.522441	-0.661841	4.83835	-4.67958	1.14608	-0.318838	-2.26936
CAMTA1_385	CAMTA1	Knockout	GACCTCTGACATGAACACCG	TGCCCATGGAGTCCTCAGGATTG	-4.51726	-4.0955	-2.64982	-0.707653	-1.24506	-1.72115	4.17395	-4.96531	-3.99442	-3.03012	4.49133	2.97848	7.37758	-0.636184	-0.335827	-0.328539	-1.33179	-0.10344	-0.737257	-3.48375	-3.40163	-3.53186	-0.715981	-4.05397	-2.59808
CAMTA1_386	CAMTA1	Knockout	TGACCGACTACTCCCCAGAG	CATGACTACTATTGCTGTTCCCA	15.0598	3.49379	9.92227	-8.59944	5.23233	-13.5745	5.84256	2.90693	-2.01954	6.92214	1.66041	6.4046	-9.88595	0.416448	-0.71347	6.68465	1.11358	-0.550528	-0.552704	21.0798	-4.69656	9.30616	0.837575	-3.80783	-4.87629
CAMTA1_387	CAMTA1	Knockout	AGAAGCGTACTCCTCCTCCG	CAGACCACAGAATGGCTCAATGA	-9.87396	9.1225	6.7166	4.05358	-4.29313	-2.08362	5.73755	4.36844	-3.15095	-4.10272	3.24631	5.23606	14.8726	-0.636184	0.174104	-1.00766	0.567561	-0.252203	3.36516	16.4454	-2.29014	-10.8271	-1.02055	1.25169	0.826532
CAMTA1_388	CAMTA1	Knockout	GAGCTGCTTTGAGAGCCGTG	CAGTCACCTGTACTGTAGACACA	2.1907	-2.91164	-3.41319	-1.63433	17.3346	-32.2092	-10.5349	-16.7468	-10.1515	-1.57989	7.55942	-9.94505	8.11679	-0.636184	-0.71347	-1.00766	1.24585	-0.611915	-1.95939	-6.96609	-3.57145	-7.01963	6.04367	0.0612142	-3.51053
VAMP3_389	VAMP3	Knockout	GACACAAAATCAAGTAGATG	CAGAACCTTGTCCACGTTAACTC	-9.82638	-15.7551	2.49608	-0.840063	-5.22658	-2.96348	0.312702	-21.5961	-2.30432	-11.3365	-3.00026	-4.82455	8.79438	-0.317712	1.29995	0.278517	-1.54042	-0.611915	1.09859	7.92003	-11.8394	-13.3556	-2.54991	0.431943	-3.26441
VAMP3_390	VAMP3	Knockout	GATCACACTCATCTAGGTGG	TGTCTGCTGAAGTCTTCGATTAC	-7.16954	-3.35051	-5.38872	-6.0242	-12.6251	-14.3237	-13.8622	-11.3309	-11.5051	-13.619	-1.5271	10.332	11.6204	-0.00126311	-0.518538	0.0714805	1.06361	-0.0180908	-1.68629	-4.62637	-4.95802	-7.45095	-1.10759	-2.45282	-1.41593
VAMP3_391	VAMP3	Knockout	CTGCCTGCAGTGCGTCTGCA	AGAGCAATACCTCATCTACTTGA	20.0505	0.877672	6.00154	14.4663	12.4203	7.12825	9.21037	0.93691	-0.59791	2.00985	-4.63229	-23.1969	-1.80529	-0.636184	-0.71347	0.343695	-1.16753	-0.336281	-0.55596	-4.19487	-2.76003	2.10592	-2.30437	-3.57126	0.487725
VAMP3_392	VAMP3	Knockout	GGACATAATGCGAGTTAACG	CATGTTCCAGGTCTACAGGTCCA	-2.35781	-8.14414	-1.01932	-1.74288	3.14298	4.35621	1.86491	-7.84616	-3.55546	-3.59076	4.62792	-2.85154	7.70883	-0.27122	-0.71347	-0.162586	-1.54876	0.26682	-1.02592	2.80549	-22.8784	-10.9225	-2.56142	-3.52675	-2.80118
PER3_393	PER3	Knockout	AAATGAAAATACTGCCACAA	GGTCCAGTTGTTCCAGAAAGGAA	-2.09383	-20.8798	2.07645	-1.12034	-5.69315	-3.22935	1.63902	-4.7094	-4.67826	1.02087	4.05512	1.10115	1.57175	-0.118942	-0.71347	-0.881712	0.0794607	-0.343818	0.0118466	-1.70256	-4.92258	-1.36582	0.962979	-5.87834	-1.7219
PER3_394	PER3	Knockout	GCTTGCACCTCAAGACATGA	ACCGGAGCACATTCATACCGTGC	14.3482	-1.90917	8.09571	-1.08331	-3.99533	12.4158	1.29807	6.82022	10.1113	13.9424	3.75711	6.29242	-2.2546	-0.319227	-0.0214285	-1.00766	-0.961254	-0.213509	-1.63612	0.284396	8.06085	13.272	-1.6626	0.0518404	-4.69807
PER3_395	PER3	Knockout	AGTGTGTTCTGAAGCGATAG	ATAGGATACCTTTGTGGCAGTAT	20.2792	17.5079	-3.33084	4.74826	0.580365	-8.00258	7.54316	2.31626	7.83035	4.15053	-2.34838	5.41051	7.39876	-0.467834	-0.71347	-0.270555	-0.643337	8.87425	-0.0657611	0.422301	12.1887	1.26686	3.54847	0.857393	-1.72616
PER3_396	PER3	Knockout	TACATGCTCACATCTGCCTG	TGTCTGGAAGGTTAGTGCACATT	0.157189	2.41863	3.26578	-0.446943	-4.75031	2.32125	7.29464	-0.154737	4.14759	3.08802	4.93273	-5.78453	-5.08853	0.0034751	-0.71347	-0.346863	-0.649823	-0.230478	-1.11338	-1.37775	13.4853	5.58103	-1.23309	3.4445	-2.23783
UTS2_397	UTS2	Knockout	ATTTCCCTGGAGTCAAGGAG	CTCTGTAGCACCTCATGAAGACG	-9.18238	-6.81237	0.0313947	-1.08865	-0.448081	-23.9	-18.0774	-17.1236	-19.4241	-14.1754	0.729047	18.687	11.977	-0.0467928	0.757118	0.953128	-0.531927	-0.0855992	-1.85268	-1.3663	-6.22873	1.8458	-2.35402	-4.87076	-0.677629
UTS2_398	UTS2	Knockout	AATCTTACCTGAGAGTTGAA	TGCACCCAGCATCTCTGGCAGTA	11.6803	1.73482	-8.87268	18.7738	28.6571	-18.1877	-18.7547	-3.03413	3.9867	15.438	6.83065	18.0102	-4.11384	-0.636184	-0.71347	-1.00766	0.266943	-0.268272	-2.11142	-2.72859	63.2327	12.0491	6.14527	-2.53964	7.65099
UTS2_399	UTS2	Knockout	GTTAAGCGCGCGTCTTCATG	ATAGGATTCTTAAATCCTCTCTT	-0.54341	15.072	-6.78387	-1.82897	22.7127	-15.5293	4.03439	-12.2158	-11.1555	-5.17405	-1.79845	4.90388	2.60636	3.46218	-0.138757	-1.00766	-0.895353	-0.611915	-3.19049	-0.343524	-3.64761	-18.0645	-0.932767	-7.34619	-2.9163
UTS2_400	UTS2	Knockout	CAGATACTGCCAGAGATGCT	CCTGGAGTCAAGGAGAGGAAGAG	-2.00925	-5.78085	-0.424633	-7.74725	-5.11523	-15.2915	-9.69265	-15.6387	-13.087	-10.2429	5.20552	-3.02624	3.90557	-0.0444678	-0.71347	28.6102	-0.751368	0.151444	0.064151	-5.50467	-4.65178	-7.53601	-1.24905	2.65905	-1.06454
TNFRSF9_401	TNFRSF9	Knockout	CAGAGTGTGACTGCACTCCA	GAGGACAGGGACTGCAAATCTGA	-2.84839	-5.04151	6.20308	2.09256	5.03177	5.27385	-15.0009	2.32495	-8.15235	-0.889793	10.0819	5.31373	7.80838	-0.1678	-0.315064	-1.00766	-0.527637	-0.361706	-1.39808	-7.0596	-5.78654	2.70716	-1.48948	0.0171225	-1.66784
TNFRSF9_402	TNFRSF9	Knockout	TGTGAACAGGATTGTAAACA	CACTGCCTGCATATGTCACAGGT	-5.9819	1.80134	4.27468	-0.655634	-6.2422	7.71506	11.8533	7.59113	1.51007	-1.4038	7.74227	6.38264	0.955187	-0.296048	-0.3779	0.0676126	1.1341	-0.0654669	-1.60816	7.46995	4.5726	10.034	-2.09794	-0.791804	-0.922903
TNFRSF9_403	TNFRSF9	Knockout	TAACTGGGTACTCACCAGCT	ATACAAGGTTGTAAAGACTGTTG	5.84096	17.4609	3.89623	3.53334	7.08503	10.0416	2.54721	3.92843	-0.300403	18.3014	-7.91304	2.56939	-2.50519	-0.299483	-0.71347	-1.00766	-1.23002	0.271087	-0.551913	5.55424	10.455	21.5974	-0.554255	0.81879	-2.67544
TNFRSF9_404	TNFRSF9	Knockout	ACACTGCCTGCATATGTCAC	AGAGGACAAGATCATTGCAGGAT	6.79254	8.52293	4.58298	-2.91214	1.08901	4.1034	7.44071	6.79516	3.29202	-0.477708	2.14347	5.19545	-9.25066	-0.636184	-0.348507	-0.780899	-2.45785	0.677714	-0.683939	3.13241	0.805834	3.32291	0.991574	3.61812	7.26369
PARK7_405	PARK7	Knockout	AGATGTCATGAGGCGAGCTG	TTCTTAGGTCCTACTGCTCTGTT	-14.0385	-2.52268	0.566672	2.01231	-0.490723	-5.37175	-3.89722	-3.56347	-0.583148	-3.8381	0.499105	0.110515	3.24339	-0.636184	0.0355937	0.0340105	-0.630023	0.0518018	-1.72969	-5.60402	-10.5961	-1.51275	0.117227	-3.81667	-0.687564
PARK7_406	PARK7	Knockout	CAGGACAAATGACCACATCA	AACTGTTACAGGGACCATATGAT	4.2436	1.47102	9.76723	1.27282	-5.58396	-1.11115	1.5834	4.45562	-5.87535	-1.07753	-1.90853	-12.5084	9.21139	-0.636184	0.481749	0.530805	0.683859	-0.235975	-2.70789	8.56251	11.1216	4.147	0.805679	1.60812	-2.67891
PARK7_407	PARK7	Knockout	TCACTAGTCTGCTGCTGTGA	TCGTAGATTAAGGTCACCGTTGC	-3.19609	2.7942	-7.07953	-5.84969	13.3477	-6.10688	-8.79802	3.54781	-3.84104	-7.84447	2.1525	13.2058	6.88133	-0.636184	-0.71347	0.103455	-0.866665	-0.366817	-1.37016	-2.95874	-12.7089	-13.2664	-0.333067	-6.99661	-2.65374
PARK7_408	PARK7	Knockout	GTCACCGTTGCAGGCCTGGC	ACTAGTCTGCTGCTGTGAAGGAG	-12.6615	-16.4664	-0.652611	0.729427	2.20956	-19.4794	0.381417	-13.0717	0.73152	-4.54445	8.33864	7.14515	-0.851533	1.11436	-0.71347	3.35916	-1.08486	-0.611915	-1.43995	-11.2544	1.1648	-3.28132	0.295711	-2.72489	-2.43841
ERRFI1_409	ERRFI1	Knockout	CTCACTGCGACTGCTCCAGT	TCACCGAGTAACTCGCGCACACC	-2.50571	-4.21946	-15.158	2.00365	-4.95908	-8.14931	-25.8638	-9.4649	-5.06712	-4.65681	8.01637	5.387	14.4262	0.878968	6.30407	-1.00766	5.14449	0.751721	-1.30291	-6.53193	-5.28578	-8.81066	-2.0281	-1.70278	-5.26492
ERRFI1_410	ERRFI1	Knockout	AGCAGAAGAGTTCAGACTGT	GGAGGCCTGTCTTCATCACTATA	3.76478	-10.4334	4.35035	-1.76188	-3.45451	-6.7056	-14.4205	-3.84072	-3.75981	-11.5716	6.10284	-1.05164	-0.82984	-0.0201673	-0.71347	0.400794	-1.03888	-0.25392	14.2823	-10.3043	-8.64227	-2.35776	-2.10314	-4.15313	-1.5759
ERRFI1_411	ERRFI1	Knockout	GCCGAGCCATGGGGAATATG	GTCAGACACATAGCTGAGATCTG	4.6946	-5.77411	4.10684	-3.18167	-11.3532	-5.82983	-10.7275	3.28546	-1.04451	-0.681657	0.543105	-1.23308	-4.02451	-0.341198	-0.71347	-0.442684	-0.697953	-0.020199	-3.95191	-10.336	-13.4444	-10.9079	0.0482587	6.0136	9.02643
ERRFI1_412	ERRFI1	Knockout	GTTCACAAAGAGGGGCACAG	AACTCACTGCGACTGCTCCAGTA	-9.15846	-3.90636	2.81841	2.93797	-4.25504	-8.50126	-9.73373	-3.65188	2.78067	6.46388	8.02643	15.3101	11.2999	-0.167141	-0.175836	0.788751	-0.244239	-0.511715	0.066532	-0.420745	-1.21171	-3.65338	0.920481	12.5168	0.893066
SLC45A1_413	SLC45A1	Knockout	TCACTCCAAGCACCCAACAG	GCATCGAGTTCAGCTACGCCATG	0.0476592	-5.15705	-2.9647	5.93166	0.569883	-14.7552	-7.27972	0.751581	-0.630805	-0.325602	1.03924	6.9768	-0.299723	0.227747	-0.11106	0.484881	-2.12115	1.64433	0.222907	2.98	8.64563	-7.69562	-1.54261	4.49962	-0.412943
SLC45A1_414	SLC45A1	Knockout	GCTGCCCGCTTCTCACTCGG	CATGCCAAAACAACAGACCTATA	8.31826	7.33501	0.552611	3.75174	-8.46858	-3.74034	-7.55174	-4.30731	0.0566673	-2.25472	-2.60307	-5.14076	-23.3967	-0.201401	0.296631	-0.472897	-1.47332	0.398186	-2.06512	0.141696	-19.8557	-14.3536	-0.0841678	6.5238	3.94963
SLC45A1_415	SLC45A1	Knockout	AGTCATTTACCTCTTCACTG	AGGATTCCTACTGCAGCCTCTGT	8.93573	1.74272	1.60694	2.40676	-22.728	-3.19981	10.9868	0.152274	-0.853333	1.27321	11.2618	13.7361	20.9199	-0.636184	-0.71347	-1.00766	-2.45785	-0.611915	-1.45785	-8.92909	-0.987829	-7.81969	-0.191099	-5.41498	-4.21285
SLC45A1_416	SLC45A1	Knockout	GCCCATCTGCAGGAGCACCG	TCCCAGTGGATTCCGCCGACCAC	-3.14708	-3.30086	2.18926	-1.27504	-4.02146	-6.39234	-6.34931	-7.14135	-14.8758	-13.4332	4.36459	7.0712	12.9781	0.0610274	-0.234428	-0.309576	-0.037888	0.113015	-1.51801	-1.96115	-3.52636	-8.39499	-0.538001	-2.66314	-1.06529
RERE_417	RERE	Knockout	CTCCAAGAAGACAAAAACGC	GGGTCACTGCTACCCTCATCGTT	8.42325	0.158311	11.5871	-0.296899	0.156349	-6.08709	3.58614	1.73903	11.3857	-1.77593	2.43947	0.765467	2.88522	0.806124	-0.71347	-0.653046	-0.668588	0.258596	-0.853086	-8.04428	-17.2046	7.18394	0.823418	4.45515	0.857891
RERE_418	RERE	Knockout	TGACCCCAAAGACATCGACC	GCTGCATGAAAGCGGTTACGATG	9.603	-5.65343	8.12512	4.07203	0.099031	11.1134	-5.12419	6.71804	11.149	4.60315	-12.6849	4.46024	11.0336	0.715168	0.35036	-1.00766	0.0561138	-0.179015	0.639923	-10.9036	-5.23132	-9.01565	-1.73554	-0.307517	-2.10171
RERE_419	RERE	Knockout	CCAGGACAATGAGAGTGACT	CCCTGCAGAAGGTGAAGGAGGAA	6.55805	4.83728	-1.55305	-1.77902	-0.625879	9.60947	1.9866	5.63044	-1.88189	-6.64936	-1.04634	-2.01196	-1.51198	0.441016	-0.379022	-0.318001	-0.316878	0.0112873	0.39413	1.85399	0.589224	-6.3811	-1.17996	-5.87691	0.255995
RERE_420	RERE	Knockout	AACTCGCCATCTGAAGGTGA	GCCTCCCTCCCCAGGCCTCCCAA	22.3963	28.5859	5.29399	-15.3877	57.2365	33.9793	19.7532	13.9616	27.0119	29.3282	-10.5522	-24.0701	-40.3814	-0.636184	-0.71347	-1.00766		-0.611915	-0.945232	3.33201	0.198547	36.4698	-2.59533	0.0180363	-1.35742
ENO1_421	ENO1	Knockout	GCGTTCAATGTCATCAATGG	CAGACGGCAAGGGACACCCCCAG	-19.4196	-4.7677	-5.51196	-3.24022	-4.17471	-5.82408	-5.66881	-7.9118	-5.90333	-5.57822	6.07737	14.1772	17.8201	-0.636184	-0.71347	0.992344	0.156526	-0.611915	-2.99726	8.7003	-2.02217	-1.29866	-0.568726	-1.48361	-0.662657
ENO1_422	ENO1	Knockout	TGCCAGCCAAGTCAGCGATG	AGGTGAAGAGATCAACCTCAACA	-2.76212	-5.81859	8.78498	2.42832	-8.70664	1.78624	2.49774	-4.98912	-6.90836	-9.93983	8.07121	3.79644	18.4895	-0.0680019	0.625816	1.09025	-0.772459	0.460471	3.68445	10.3266	11.881	17.2239	-0.412789	5.12657	-3.11181
ENO1_423	ENO1	Knockout	AGGTCCTACCTTGCTAACCA	CTTAGTGGTGTCTATCGAAGATC	-2.58226	-14.5279	1.38373	13.0318	-13.4856	4.74521	7.27448	-1.41976	5.93824	6.43014	7.18623	-1.42606	-2.16901	-0.214243	-0.0190256	0.397966	0.797961	0.221418	-0.166424	12.2522	-19.0322	3.80181	2.28562	3.79685	-3.72575
ENO1_424	ENO1	Knockout	ACCAGCTTTGCAGACGGCAA	ATTGTTCCTTCCAGGTGTCTCAA	-6.10307	-8.63831	-6.97453	-4.8434	-6.30512	-13.8505	-0.939039	-12.58	-11.3291	-7.49569	-2.58389	7.64924	3.94669	-0.280312	-0.26302	0.962787	-0.545892	-0.23785	-0.303265	0.087177	9.15287	-0.3562	-0.285805	0.23228	-1.30976
CA6_425	CA6	Knockout	TATCAACCTACAGAGGACGA	GAATTGTAGTGAACAATGTGAAT	9.22208	9.56963	7.49987	4.25677	3.10834	-5.39064	0.461661	10.3355	17.7717	10.095	-4.40293	-9.43962	-4.92517	-0.268537	0.226969	1.80925	-0.273945	-0.11991	-1.68062	9.07844	0.992591	12.7067	-1.0705	1.23201	1.79058
CA6_426	CA6	Knockout	ATGGTCAACAATGGCCACAC	CTGTCTTAGAAGGGGCACTGGAC	-8.17314	-1.41244	3.80435	2.97297	6.19488	1.49117	-1.29383	4.49803	-1.31088	-9.23308	5.74555	-2.25507	9.44208	-0.476948	-0.325873	0.48935	-0.989663	-0.611915	-1.13941	0.106208	8.70057	-6.72588	1.68637	7.2359	2.9488
CA6_427	CA6	Knockout	CATATTGAGCCCCTTCAAGG	TCATCTGGCCAACATCAAGTACC	4.5257	9.90646	2.95141	1.59763	16.2876	7.23097	1.97765	-3.77627	10.7469	5.47306	-1.12378	6.95034	7.93742	0.235909	-0.71347	-0.494836	0.595582	-0.233127	-0.134409	-0.635013	-1.44981	-4.28086	0.28987	1.16994	2.32563
CA6_428	CA6	Knockout	CAGCACTACCCCGCCTGTGG	GCTGTACTGGCAGCCTTCGTTGA	1.90441	2.71804	-2.97138	-4.27706	-5.40713	-2.30942	3.324	3.87654	-5.31157	-2.14043	11.5984	3.81507	15.1455	-0.474633	0.801682	0.229689	-0.672138	25.8205	-0.84689	1.68566	-0.672281	2.35771	0.608266	-5.96306	-2.69858
SLC2A7_429	SLC2A7	Knockout	CCTGATGGGAGTCAGCAAAG	CCTGCCGCAGCTATCAACCAGCA	-13.3523	-2.58747	-6.84369	-6.85966	-6.82831	-11.6481	6.82545	1.17512	-3.72833	-2.71237	6.19823	5.59891	2.26561	-0.488473	0.596574	0.388992	-1.57028	0.469166	1.24289	-4.63064	8.67718	-9.48033	-1.0197	-1.95028	-0.662657
SLC2A7_430	SLC2A7	Knockout	CATGGTGGGAACAATGACCG	CAGAAAGGGGACCCTGCTGATCA	16.4361	-4.63658	7.59363	11.4636	17.3771	10.2275	8.32783	11.0002	11.0313	11.8003	8.49871	-5.46724	2.29665	-0.289563	-0.71347	-0.544693	0.786794	-0.531723	-0.211573	3.19498	-2.03331	3.69529	-1.73787	1.17413	-0.780804
SLC2A7_431	SLC2A7	Knockout	TCCAACGATGACGAAAACCT	CAACGAAACCTACTTTGAGCGAC	17.7226	22.0149	5.82818	-7.10217	-7.8995	1.87493	20.7011	9.1942	8.32524	17.7993	-14.1913	7.90272	-26.0957	-0.636184	-0.71347	5.05295	-0.341451	-0.248939	-2.17677	12.3598		8.74332	2.85878	9.9097	4.65928
SLC2A7_432	SLC2A7	Knockout	GGTTGCCCAAGATGGCCTGG	CCGAGTGGTGCTGGGAGTCTGTG	-5.97033	-8.31755	-8.51855	-2.38642	-8.9365	-12.667	-8.10629	-8.21832	-4.93905	-9.86149	6.29822	5.08298	4.35349	0.290815	0.251781	1.59923	-1.27815	0.201602	0.49	-4.47622	0.773076	-3.38252	0.133809	-3.8267	-1.74788
SLC2A5_433	SLC2A5	Knockout	CCTGCCAAATTTATTCACCA	TATCGTGCCTGCGATCTTAATGG	4.86803	-8.86897	8.31277	4.26315	4.42123	9.98315	8.67098	1.16491	-3.63218	0.685	-4.7137	5.63166	-6.90319	-0.1615	0.542811	-0.661635	-1.14393	-0.256465	1.29887	-1.276	-10.7237	-8.73862	-1.08886	1.337	-3.74774
SLC2A5_434	SLC2A5	Knockout	TTTATCGGATCCCTCCTGGT	ACCTCCTCCCAGGTGTATCTTCC	-1.90844	0.760206	-3.69563	-7.38656	-12.2572	-6.60169	-12.3076	-3.11625	-10.0635	0.642872	0.743243	3.52474	7.94756	-0.208833	-0.00223246	0.960848	0.296385	-0.247118	-1.15803	-0.26905	-3.96585	-9.60267	-2.42792	-3.29231	-0.645485
SLC2A5_435	SLC2A5	Knockout	GAAGTCTTCCATGAATTCAC	AGCTTATCATTATTTCCAGACTT	-2.27854	14.3754	5.63399	-6.46765	-12.6164	-24.7919	-11.1574	-14.8689	-4.24619	-5.91555	6.75428	14.8624	1.00511	-0.636184	2.68789	0.972542	0.254625	-0.611915	-0.670663	-1.57844	-16.8439	3.17085	0.791371	-1.7245	-3.30523
SLC2A5_436	SLC2A5	Knockout	ACAGACCACAGCAACGTCAA	GGGGCCAGCTCCCCTAAGTACAT	0.396824	-0.300817	2.96841	10.0252	9.88126	-0.304644	4.04736	6.69511	5.51369	9.09319	-6.185	-3.91701	-3.70112	-0.636184	-0.71347	-0.419421	-0.35259	-0.135346	-1.70621	-4.18405	1.74284	7.91203	-0.514233	-2.63302	-4.71354
GPR157_437	GPR157	Knockout	CAGCACTCCGTAGAAGTAGG	TCCCGACAGGGTATCGGGAACAC	-6.19381	-7.90209	-15.8964	-5.28631	7.91516	-1.51924	1.42569	4.23209	-1.49868	-0.371098	2.07899	1.76237	-0.287107	-0.636184	-0.71347	-1.00766	0.723483	-0.202079	-2.10386	-1.90702	6.77279	-0.301895	-1.08007	1.85921	-1.6578
GPR157_438	GPR157	Knockout	GGTCCCGTTGGTCATCACTG	CATGTTGCTGTCATTTGAATGTT	-12.7859	-9.76392	-6.19824	-2.41943	-3.07698	-11.6863	-17.9597	-10.1096	-12.0872	-17.9626	4.49188	12.5198	-0.903135	0.389457	-0.241772	0.120163	0.239822	-0.29974	-1.18948	-9.96717	-9.35379	-9.02042	1.71332	-1.58101	-0.95343
GPR157_439	GPR157	Knockout	TGGTGGCCACGCACGCCCTG	AGGGAGGTGCCAACTGCATCATG	20.2075	-22.9801	12.0248	-24.0833	15.5699	-0.568405	8.48983	6.18551	6.49789	6.54572	-3.41929	-58.7639	-12.7803	-0.636184	-0.71347	-1.00766	-0.249017	-0.611915	-1.62091	18.0756		2.00126	-0.257332	-3.16701	-0.0118413
GPR157_440	GPR157	Knockout	CCAGCCCACAGACACGTCCG	AAAGCCATCATATTGTTTCTAAA	7.39328	9.66879	7.0413	5.79474	9.0884	11.7439	12.043	8.60297	13.187	7.74579	-10.1895	-1.02336	-8.0044	-0.636184	1.87274	-1.00766	-0.810566	1.41084	1.99036	-0.865155	37.1216	8.04698	2.95684	5.58927	-1.17135
H6PD_441	H6PD	Knockout	CCTCCAGAACCATCTGACGG	TCAAGGACAACCCGCAGCCAGGC	6.88823	-9.62881	-14.5137	5.22704	-5.26345	1.52228	-40.7275	-0.0628728	11.2225	-1.06796	13.9901	20.8279	1.79413	-0.636184	-0.71347	0.484881	-1.07377	-0.611915	-3.95191	-15.3307	-9.97515	3.43272	0.190386	11.7279	0.624808
H6PD_442	H6PD	Knockout	AGACTGGTACTGGCCCACGA	CAGGAGGAGGAGATGTACCGGGT	-10.1428	-3.00488	4.10523	-5.52909	9.20625	5.34957	-8.34004	-4.06821	-2.33219	3.28577	7.15547	10.1591	-9.21706	-0.636184	3.084	-0.641356	-0.393337	-0.357462	3.02483	12.3546	-6.96929	-3.526	-0.484939	-0.955046	-1.92755
H6PD_443	H6PD	Knockout	ACTCCTCATAGAAGCTGGTG	GACGGCCTCTGGAACCGGCACCA	-8.22131	-11.3682	3.91069	-8.49395	-4.5723	-30.0221	-29.2989	-14.8715	-4.20089	-9.32572	7.59734	-2.44211	-1.18392	-0.636184	1.41419	2.99234	-0.421193	-0.611915	-2.92627	-11.8794	-22.8784	-5.61535	-4.38104	1.70294	-2.49247
H6PD_444	H6PD	Knockout	GCCCCACAATGTCAGCAGTG	GCCATGACCACTTCTCAGCCCAG	1.78274	4.16162	-0.580365	-1.72629	1.22389	2.18631	-5.99086	-16.6299	3.54373	-0.0381682	3.93163	7.25547	9.74546	0.381628	-0.210957	-0.719472	1.16534	0.111674	0.481076	3.56167	0.257088	-2.49694	-0.206907	-1.16756	-1.43542
SPSB1_445	SPSB1	Knockout	GTACCCGACAGAGTGCAGGG	TGAAGGAGGACGACAAGCTCATC	-2.87161	-0.317702	-2.3673	-6.53229	1.86796	-9.50945	2.66062	0.604684	-6.21144	-9.93983	4.22257	15.9454	20.0297	0.31923	3.10332	0.135201	-1.1758	0.26785	-1.56028	-4.88431	-15.0443	-4.06913	-1.75522	-0.989703	-3.24822
SPSB1_446	SPSB1	Knockout	CTGGACATCATAGGACACAG	GGGGACTCAAGGGCAAAAAACTG	10.0433	7.58045	1.26507	4.57523	14.0729	-4.21642	5.51118	-3.33877	-0.836452	8.37349	3.06266	-4.82455	-4.97876	-0.636184	-0.71347	-1.00766	-1.25303	-0.611915	-0.154445	13.3108	6.93529	-11.057	9.57245	15.8658	8.8139
SPSB1_447	SPSB1	Knockout	CTCGTGGTTATTCCCCACGA	ACCGGCATCCGGTGGCCCAGAGC	-0.767889	0.859925	4.51455	1.96974	0.965072	-3.23629	0.996191	-0.716538	4.33942	-0.0347553	5.7078	7.30748	7.00417	0.283659	0.432662	-0.779346	0.761031	-0.107229	-0.462348	7.64961	5.3785	-0.0297274	-0.850409	-1.5052	2.8526
SPSB1_448	SPSB1	Knockout	CAGTAGCAGATCCAGCCGGG	CTTGGCTGGTTCTTGCCATCGTG	-0.539356	-6.1217	-7.50721	-0.869021	-8.8369	-13.3568	-12.1866	-10.4079	-7.47341	-11.9252	-4.10047	8.63937	13.4064	0.522117	-0.71347	-0.638653	-0.791186	-0.611915	-1.72207	-6.14345	11.0199	-2.33651	-2.12371	1.32276	3.8146
SLC25A33_449	SLC25A33	Knockout	AAGGAATTTGTGATAAAAGC	CCTTACAGGTGTGGAGGCACAGT	-2.82829	-1.49986	-2.33986	-1.6961	2.65236	-7.70018	-4.11995	-2.42532	-9.53917	-7.00209	5.98125	4.19109	3.16597	-0.317204	-0.178711	-0.277729	-0.465821	-0.00447385	0.395913	-8.84899	4.57754	-4.58851	-0.833584	-1.47992	-0.00935335
SLC25A33_450	SLC25A33	Knockout	AAGTTTAATGCTTACCTTGA	TGCAGAGTGAGGGGCTCTAAGCA	23.8517	19.4202	-0.567591	23.3526	40.5699	-28.9265	-7.12504	5.90602	15.8967	27.4485	-1.36915	-2.88159	-5.38145	-0.636184	0.899433	0.381233	-0.681896	0.188085	-0.832484	49.244	68.7883	25.6855	9.90467	41.7279	25.6761
SLC25A33_451	SLC25A33	Knockout	CTTATTATTCAGGTCGATCT	TTCTAACAGGGCTGTATACTTTG	-0.722761	5.45796	2.91379	7.53262	-7.05582	-1.12615	8.66786	5.55706	4.16527	0.565537	4.72419	-7.72228	-1.64716	-0.372332	-0.360113	1.91917	-1.21161	-0.456273	0.342565	3.21844	-10.0877	-8.19253	2.11822	-3.77774	0.922255
SLC25A33_452	SLC25A33	Knockout	ACTTCTGTTCTAGCTGCATT	ATGCTTACCTTGATGGTGCAACT	-14.0989	3.61408	-6.30239	12.7854	14.9526	-27.3489	-35.5489	-18.4429	-21.5547	-17.2884	8.58402	-4.84238	5.38778	-0.636184	10.3976	-1.00766	-2.45785	-0.611915	-3.95191	-0.589554	-18.1165	-24.3145	5.55273	28.7649	-6.14211
TMEM201_453	TMEM201	Knockout	CTTGGAGCACCTGAACCACG	CTTGGTCCACAGGATGAAGCCAA	-1.26988	-6.92216	-1.57253	-6.71347	-3.06193	-1.84989	-9.42006	-14.4767	-4.89965	-5.95551	4.59256	12.4565	7.63193	-0.509119	0.184734	0.582169	0.134477	0.526065	1.15858	-0.744353	-9.70965	-6.64749	-1.94316	0.793815	-4.80779
TMEM201_454	TMEM201	Knockout	GCAGTACAACGGCTTCCAGG	GGCAGAGCCACCAGACGGGCGTC	1.69343	5.32845	-5.08737	5.91669	-18.5478	-10.7691	-7.57481	-4.77062	-2.05682	-5.95034	27.5766	6.45345	5.20679	-0.636184	-0.71347	1.03316	-1.36296	-0.611915	6.5586	-10.8791	-1.04739	14.8159	-2.81505	-3.16263	-4.24097
TMEM201_455	TMEM201	Knockout	GATGAAGCCAACGCACACGA	AGGCTCCGGAGGATCGATGCCTT	-7.12599	0.83379	-4.9076	-6.83389	-13.7752	-14.1567	-17.9593	-2.62078	-9.38815	-9.07135	5.04393	5.00724	1.69462	0.813092	-0.281505	-0.06426	-0.658752	0.278557	-0.77996	-9.15301	-8.35692	-2.50501	2.10751	4.10883	-3.66533
TMEM201_456	TMEM201	Knockout	GTTCTGCAACCAGGATACGC	CAGAACTTCTCCTCCGCCGTGAA	-6.51336	4.33944	-10.0722	-2.76351	-2.17205	-11.893	-2.47491	-5.42008	-22.0447	-20.552	-4.49374	-0.238599	14.4037	-0.455352	1.53372	0.665984	-1.92022	-0.611915	-3.11392	-4.29042	-9.56568	-6.88334	-3.24702	-5.4866	-5.62397
PIK3CD_457	PIK3CD	Knockout	GATGTGCCAATTCTGCGAGG	CACGGCAACGAGATGCTGTGCAA	-1.3946	-9.36637	-1.00348	-6.12362	-8.50821	-12.1446	-11.7482	-9.64664	-7.99638	-15.8835	3.62354	-4.86986	6.91802	0.513242	4.64367	-0.628868	0.0227674	-0.311615	-1.62109	-10.382	-5.45413	-8.40902	-1.35753	0.755659	-2.45142
PIK3CD_458	PIK3CD	Knockout	CGAGTGTGTGCATGTCACCG	TCGATCACGGCGTACAGCGCAAA	-4.11397	-4.8224	-2.16443	-1.96792	-3.5321	-8.3225	-6.5881	-0.274247	-3.12279	-9.81476	4.46156	-0.143255	8.9275	-0.38927	-0.71347	0.536745	-0.962126	0.299435	-0.0804141	-8.45436	11.5754	2.97958	0.250083	-0.387888	-2.58022
PIK3CD_459	PIK3CD	Knockout	CCTGGGGGCCTGGTACCCTG	CTGCCCTGGATGAGCTCGATGCG	-12.0396	-2.78676	3.25424	-1.32882	7.88872	4.06351	-0.925932	4.95968	-1.18328	2.19775	-5.63011	0.357677	-4.80452	-0.636184	-0.140404	-0.659224	-0.85387	-0.338317	0.0163407	-1.40403	-1.77746	-0.730871	0.724062	-4.71225	-4.47544
PIK3CD_460	PIK3CD	Knockout	TGTGCGCAGTAACCCCAACA	ACTACAAGGACCAGCTTAAGACC	11.3539	-3.8309	5.65807	3.3241	-6.34793	9.54966	-0.132282	0.126619	7.20279	5.70401	1.44808	-3.11177	21.411	-0.636184	-0.260981	-1.00766	-1.1535	0.357077	0.178139	11.0035	8.62847	13.7721	3.63289	7.9441	4.55308
CLSTN1_461	CLSTN1	Knockout	GCTGGTTTCTAGCTCCACTG	ACGTTGGTGCCATCAGGTCCCTT	-17.2033	-3.99777	-7.96778	-3.4938	-3.23932	-14.9649	-10.408	-7.51096	-9.49496	-16.0834	4.52237	7.52046	4.52563	0.934981	-0.18991	0.0988445	0.0746148	0.114477	-1.64865	-2.17523	-12.919	-1.72171	-0.456624	0.473464	-0.551613
CLSTN1_462	CLSTN1	Knockout	ACTCAGAGAAGTCCCTCCAC	TTCCCACAGTCATAGGCAGTGAC	6.40321	-2.35337	-7.09612	-0.787852	-1.88419	6.54098	0.331606	-1.27122	-0.645706	-2.30494	-0.515378	1.65272	2.83839	-0.636184	-0.71347	-0.706149	-0.547868	0.396277	3.669	3.19171	-10.9683	-5.29253	-0.546927	-2.92095	0.178237
CLSTN1_463	CLSTN1	Knockout	CACTCGGGAATTCTACATTG	TAGCTCCACTGTGGCCTGTACTG	6.04425	-20.0329	11.0324	7.41669	-6.14326	9.29912	-30.8027	4.54557	7.8245	3.76424	0.514215	6.84452	3.1117	-0.0877377	-0.71347	-0.266915	-1.80426	0.855975	1.06481	-4.12785	-19.8082	3.63936	-1.58206	-5.18332	-0.229066
CLSTN1_464	CLSTN1	Knockout	AAGCTCACCTTGCCACCCAG	GGGCTGACCGACACGACGCCATC	-4.40113	7.56945	-4.68663	-3.46074	6.26756	5.98891	-15.1685	1.9221	-4.1391	1.15296	13.7675	10.9729	5.45189	-0.636184	-0.71347	0.0024448	-0.898399	-0.611915	-0.913239	-4.45733	8.2537	-6.85042	-0.302739	-6.00675	-2.22054
CTNNBIP1_465	CTNNBIP1	Knockout	AGCTCCCGGGAAGAGTCCGG	CAGGTCGGAGACGGAAGACCGGA	-2.19623	-4.36639	1.45517	4.78898	-5.93012	-2.30453	-7.07673	2.57258	-7.92589	-5.5659	7.8049	8.93062	6.64297	-0.0999907	2.95252	0.277391	-0.821005	-0.354017	-0.178328	8.65848	-3.58282	3.72831	0.740251	-2.78601	-1.82317
CTNNBIP1_466	CTNNBIP1	Knockout	GCGCAGGAACTCCTCCTCGC	ATCCCATCTTCCGCAGCATGAGC	-8.40364	-8.4891	-1.98998	-1.7997	-18.1258	-24.1566	-13.4499	-24.4701	-4.69248	-12.3475	1.7451	12.4611	3.27695	-0.636184	-0.157914	-0.143725	0.739078	-0.356813	-1.24775	-3.26985	-11.2505	-1.2278	-1.3683	-3.00896	-3.12324
CTNNBIP1_467	CTNNBIP1	Knockout	TCCGAGTGCTGCTCATGCTG	AAGTCAATCAGAATTTATAAAAA	9.16096	-22.0684	2.64248	-1.42706	-0.387564	1.69217	4.37981	11.0964	-0.933521	2.20709	-1.3237	-1.55241	6.32908	-0.636184	-0.71347	-1.00766	-1.25182	-0.611915	-2.76497	-14.5413	-0.750717	-2.5754	3.84407	7.38005	4.02738
CTNNBIP1_468	CTNNBIP1	Knockout	TCTTCCCGGGAGCTCCCTCG	CAGCTACTGCCTCCGGTCTTCCG	3.54207	1.02862	-7.63215	-4.96566	-11.9769	-16.0747	-14.4	-1.02552	-21.137	-0.262873	17.618	9.32116	6.27754	9.89013	-0.71347	-1.00766	-0.687941	-0.611915	2.96298	-5.12909	12.1216	-1.86555	-0.346461	3.26634	-6.14211
LZIC_469	LZIC	Knockout	CCAGGCCTTTAAAACCCCAG	AGAGAGGAACTTGATACAGATGA	4.65065	-6.50621	5.42986	2.56179	-9.78946	1.93497	4.0575	3.22495	2.57379	-0.91474	-3.69338	9.43459	9.68383	0.341015	-0.468971	0.838498	-1.5066	-0.611915	-1.52136	-10.2958	1.49137	-3.964	-0.920835	-5.06266	-1.95185
LZIC_470	LZIC	Knockout	GCAACAATTACAAGATCTGG	CAAACAATCTGATGACCTCTGGG	7.69037	4.58687	7.58272	-3.88381	-6.87713	1.27356	1.34276	-2.59426	-2.70318	-0.0309619	-1.68734	3.79313	1.31256	-0.102376	-0.71347	0.637682	-1.58322	0.132133	0.218941	-8.55117	-3.21171	5.90699	-0.813058	2.80896	-1.44048
LZIC_471	LZIC	Knockout	ACTTTGGTAGATGAACTAAG	TAGGCTATTCAGGCAGCTATCAG	0.232388	7.92754	5.07314	3.53266	3.14385	6.5486	4.66502	-1.91262	10.8626	9.30967	-6.80409	-0.52865	-8.30246	-0.117377	-0.338938	-0.596134	-0.43339	0.582511	0.835321	9.51709	1.2843	1.55503	0.991903	-0.89399	-1.76201
LZIC_472	LZIC	Knockout	TCACTAAAGAAAATTATGTC	GAAGAACAGTTGGATAGACTCAT	3.50252	13.5352	-4.27808	-3.03068	8.42703	9.26645	11.2314	12.3609	0.304311	12.9294	-0.712461	1.53756	3.23394	-0.636184	-0.71347	-0.592718	0.11174	-0.611915	-2.52334	0.583788	-12.0257	-7.41703	-0.739586	-3.27821	-4.92074
NMNAT1_473	NMNAT1	Knockout	ACTACATGAATGGAACAGGT	TCTAGGAAGGTACACAGTTGTCA	5.38545	-7.32072	3.66286	0.311659	13.3095	12.0851	6.29391	5.77076	11.4128	8.92311	-3.69467	3.7107	-5.67229	0.064517	-0.71347	-0.298436	0.336828	20.8284	-1.75625	0.0470908	-2.95428	-1.98798	-1.17591	-3.01959	-2.16426
NMNAT1_474	NMNAT1	Knockout	TTGCTACCAAGAATTCTAAA	GTTACTGCTCCTACCTGTTCCAT	15.7488	15.9238	-2.63284	17.6005	18.8738	0.438689	6.53439	-0.109602	8.73427	13.0615	-2.75804	-3.63574	0.184591	-0.330373	-0.71347	-1.00766	-0.490482	-0.360659	-1.00136	1.52042	63.4853	6.4547	-0.887593	7.46559	-6.14211
NMNAT1_475	NMNAT1	Knockout	GGAAGGTACACAGTTGTCAA	CTGTTCCCAATTTGTGGAAGAGT	2.15404	-5.78971	3.69825	-0.655227	2.70681	-3.93319	-8.32314	0.795271	1.23085	-4.99094	7.70979	-0.83168	2.88146	-0.131982	-0.142041	4.00278	-0.803112	0.123379	-0.808282	-0.658253	-10.8501	-4.50385	-0.704572	-4.30629	-1.9227
NMNAT1_476	NMNAT1	Knockout	TGCCTATCACCGGGTCATCA	TTCTTCCCAGCTGTGCCAAAGGT	2.94532	-2.9778	1.53939	-0.570762	-1.2582	-0.701865	-10.3099	-11.6713	-3.67805	-5.31525	5.71322	3.29746	11.1295	-0.240536	-0.372173	6.54521	-0.457853	0.902194	-1.3696	-5.14776	-5.10805	-5.67047	-1.61301	1.03524	-1.55424
RBP7_477	RBP7	Knockout	CTCAGCAGCGACAACTTCGA	CCATCCACACGAACAGCAGCCTA	-2.80713	-0.898654	-12.0154	1.96711	1.17594	-8.22967	-38.1225	-8.23213	-13.2196	-10.3795	-4.09442	11.868	12.2186	0.405483	-0.71347	-1.00766	1.54215	-0.611915	0.405713	-0.221907	-22.8784	3.49034	0.28368	4.59917	-2.8863
RBP7_478	RBP7	Knockout	GAAAGTGATTGAGCAGAATG	TCCTCTCTTCATGCAGAGTTTGG	-1.61042	-13.174	-2.25972	-4.56917	-11.8406	-4.92448	-9.13393	-12.7412	-10.07	-14.5646	3.71712	15.2147	11.2386	-0.0552709	-0.1235	-0.00206962	-1.73769	0.772396	-1.89131	1.57522	-10.193	-7.49531	-1.87623	-1.57309	-1.26759
RBP7_479	RBP7	Knockout	TGGTTATCTGGGACAATGAC	CCACTCGTAAAATAGCCAAGTTG	-1.90261	-10.9729	-5.92789	-3.93942	-6.43969	-8.09852	-7.2432	-6.73122	-5.30763	-14.7621	6.396	-0.944039	8.99041	0.908218	1.31356	0.897106	-0.821861	-0.142431	-0.95907	-5.23941	-2.21722	-3.12248	-3.09899	1.21693	-1.68242
RBP7_480	RBP7	Knockout	TCCACACGAACAGCAGCCTA	TCCCGCGATCCCCGACCATGCCC	30.9352	29.549	13.7124	39.9167	25.5699	24.2439	18.5734	10.665	3.53601	8.62254	-16.9202	41.2361	-25.0306	-0.183695	1.91811	-1.00766	1.66586	-0.611915	2.84129	3.4164	-22.8784	-2.62439	-2.70507	-6.86367	-6.14211
UBE4B_481	UBE4B	Knockout	TATGGGATATGCACTGTGAG	GGAGCCTCTGGTGGAGCAAGTAA	8.82763	-0.533345	8.49167	-3.7332	-5.94779	5.36746	-4.67606	2.30343	6.0068	-3.83987	3.24505	0.847287	6.45068	-0.636184	-0.71347	0.420915	-0.945565	-0.480853	-1.43339	-10.917	-11.4728	-5.99392	-2.1254	-4.17376	-0.360859
UBE4B_482	UBE4B	Knockout	GCATTACTTAGAGCTCGGAA	GGAAGACACACCCTGTGTGCAAT	8.62904	1.29874	8.16436	1.69794	4.63238	1.96832	5.59531	8.03855	7.92504	4.53511	-2.63178	-9.78435	-24.2856	1.05873	-0.71347	1.77012	-0.615101	-0.611915	2.61743	-9.2221	-22.8784	6.19394	9.57245	26.6485	9.64736
UBE4B_483	UBE4B	Knockout	GAGCCAGGCCTTGTAAAATG	GTACTACAAGGCTCCCTAACACA	13.3817	3.41682	-7.24889	6.78089	-17.0388	7.65651	7.97378	9.58536	18.2814	10.5828	-11.0282	-12.0248	-10.4364	-0.380429	0.84903	-1.00766	1.35849	-0.2273	1.40939	11.293	20.8716	14.5744	-0.670468	-1.19247	4.50878
UBE4B_484	UBE4B	Knockout	GCTTACCAACCTTATCACTG	AGATGTGCAGCCAGCCAGCAGTC	1.66096	3.30833	-2.83506	0.106758	17.0467	-7.59842	2.23258	-2.28265	0.246502	3.49134	4.81602	-1.09523	-6.26893	-0.636184	0.873832	-0.130463	-0.878905	2.11536	-0.752861	3.20356	-1.373	-7.03986	-0.764604	1.50566	-3.7864
KIF1B_485	KIF1B	Knockout	CATCGTAGTTGATATCCGCG	ACTAGTGGTCAACATACCTAAAT	-7.13698	12.7568	-4.25325	-0.0448451	-13.8419	-11.1826	-31.9305	-1.18103	-3.1758	-6.9645	-13.2698	-24.6176	-25.9584	-0.636184	-0.71347	-1.00766	-1.52327	-0.611915	-1.09477	-1.42989	77.1216	-2.09231	0.0775559	16.7279	13.8579
KIF1B_486	KIF1B	Knockout	CGGAGTGAGAGAAGCAACAG	ACCCAGAAGAAACACGATAATGA	-9.13172	2.68654	6.76196	17.5834	-6.22499	12.3542	-0.132282	-5.68838	-1.82384	0.618647	-7.10975	10.5909	2.67148	0.0282681	-0.71347	0.381233	0.570266	-0.378815	-1.51828	4.1759	3.9873	11.3998	3.92567	-1.39927	7.06544
KIF1B_487	KIF1B	Knockout	AGGATCATGTCTACACCTGG	GGTGGCAATTCTCGGACTGCAAT	-30.635	1.35792	-0.511094	0.0608375	-6.75155	-2.12159	5.94438	0.709469	-8.51784	-2.07617	9.38023	7.17197	2.42761	-0.0444678	0.0300244	0.291045	-0.947279	-0.134816	-0.559345	3.54166	-3.95946	-3.77882	0.591333	1.70869	-3.38176
KIF1B_488	KIF1B	Knockout	AGAGAAGCTTCGTAAAACAG	GGACAGTGGCAGCTACAAACATG	4.86803	5.64897	-6.78513	1.58665	1.30253	-11.9493	-1.94561	-5.28867	5.09864	0.797733	6.11201	16.3024	6.37319	-0.636184	2.81594	-0.601152	-0.299579	-0.0236797	-1.08142	-2.83074	-2.60811	1.61139	-1.18615	-1.34143	1.27547
PGD_489	PGD	Knockout	GAACTTGCCCAGTCACAGCA	CCATCGGTGTCTTGGAACTTGAG	-15.7144	-9.20739	-10.8395	-7.12424	-8.38361	-16.9789	-31.5002	-21.8218	-23.8095	-20.7442	11.5266	12.0053	7.34583	-0.636184	-0.71347	-0.294644	0.281873	-0.0710821	2.85282	-17.535	-7.66802	-8.07167	-1.35074	-6.5772	-3.75977
PGD_490	PGD	Knockout	TTCGTGAAGATGGTGCACAA	TGTCCTTCAGAGACGGTGCCGAG	7.12882	-15.2833	-4.35366	-12.4269	-1.79684	-16.8824	-11.0508	-20.4755	-21.461	-21.7997	8.77126	3.96571	1.11206	-0.636184	-0.71347	-0.48134	0.667147	-0.405303	1.06992	0.413428	-15.3441	-4.68837	-0.456396	-2.75195	4.03753
PGD_491	PGD	Knockout	GGCCCATCGCTCATGCCAGG	CACAGGCCCCACATCAAGACCAT	-2.20268	-34.2248	2.92788	3.01347	-7.29257	-6.90563	-11.1261	-2.91023	-11.1122	-3.91607	-0.511897	4.65597	2.04712	1.38402	-0.71347	-0.362495	-0.92154	-0.478582	-0.0706347	6.12531	-7.72686	-2.95186	2.76181	5.61677	3.45385
PGD_492	PGD	Knockout	ATGTCACCAGTATCCAACAA	GGCACTCTACGCTTCCAAGATCA	4.99429	-3.11969	-4.35655	2.07054	-4.64288	-9.92314	-15.6271	-20.5406	-14.0932	-14.0046	13.0428	1.70803	-0.541264	1.76766	-0.71347	0.332826	0.0745747	-0.279689	0.00288898	-10.3765	17.1674	-8.3787	0.60936	12.5505	-3.58529
CENPS_493	CENPS	Knockout	GTTCAGCAAACAGACCATTG	CTGTACCTGTTGGTAAGAGAATC	1.74338	20.4686	7.01555	7.41276	9.24804	-4.32286	11.3261	4.58997	11.9773	8.49134	-19.7945	-15.9068	-17.4648	-0.636184	9.04263	-1.00766	-1.82494	-0.611915	5.07064	-18.0448	39.9788	-13.8543	-1.9568	18.0437	-0.555517
CENPS_494	CENPS	Knockout	GAAGCTTCATACCACACTGT	CCAAAGACCTTGAAATGTTTGCA	-13.8616	-14.7821	4.2401	1.61227	-2.16516	-3.7436	-9.38744	-12.4408	8.61569	-8.79646	-4.70142	7.90272	1.23642	0.441402	3.44083	0.308133	0.206724	0.776974	-1.39751	0.0745028	-2.31386	-0.3224	-2.95654	1.63939	-0.762363
CENPS_495	CENPS	Knockout	ACCTTGAAATGTTTGCAAGG	CCCAGAGGCTAAAGGCAGCAGTT	-14.128	-10.538	-3.68749	4.73248	3.91037	-0.475134	4.56181	3.38898	12.2927	6.80008	-1.11865	9.23056	0.0221773	0.288031	0.667201	0.035822	2.31717	-0.508609	14.2603	12.1315	17.2258	9.1524	2.51551	-2.69835	7.39
CENPS_496	CENPS	Knockout	GCAGCGATTCTCTTACCAAC	TCCAATGCAACTTCCTCGCAAAG	-2.81383	6.51103	-6.95601	-8.29383	-18.1622	-12.8163	-8.33121	-27.2237	-15.0405	-23.2185	2.00497	15.0113	11.0891	-0.636184	-0.71347	-1.00766	-2.45785	-0.0166769	2.00047	-14.5084	28.2844	-7.07315	-1.68874	5.18243	-1.5396
CORT_497	CORT	Knockout	TCCACTCAAACCACCAAGCG	CAGGAGGAGAAGGTCTTCCAGAA	5.90009	-5.85953	0.0537585	-2.284	-11.917	0.903378	-6.65125	-9.66756	1.89667	-13.3963	1.10037	0.881289	9.98512	0.121392	0.397641	-1.00766	-0.617659	-0.329429	-1.67343	6.70754	-11.2032	-0.155131	0.0113437	-0.456027	0.632084
CORT_498	CORT	Knockout	CCGGTGGGGCCACCCTCCAG	AAAGCATATGCAGGAAGCGGCAG	3.43807	-12.837	-3.3645	-1.91706	1.08988	-18.6242	-2.37587	1.87003	-5.5196	-2.21779	-0.51029	4.33326	10.0594	-0.636184	-0.71347	-1.00766	6.73646	-0.611915	0.538777	-2.12253	-13.3132	-1.63737	1.97938	2.36137	1.69728
CORT_499	CORT	Knockout	CCCCACCGGCCGAGACAGCG	TTTGCAGGAGGAGAAGGTCTTCC	1.70482	1.72455	-5.77549	-8.53371	-14.6315	-5.62028	-1.35578	-18.0418	-15.9981	-15.765	0.185465	16.5302	9.81037	-0.41045	-0.71347	-0.459711	-1.53619	2.12246	2.62703	-6.87027	3.5709	-5.97713	-1.56414	-3.74909	-2.93806
CORT_500	CORT	Knockout	ACCGCTGCCCTGCCCCTGGA	AGTGGACCTCCCAGGCCAGTGCC	14.5291	6.78533	10.1017	11.0518	0.185268	18.6483	17.5955	9.85895	8.45643	3.87466	2.16213	-15.4073	-2.22355	2.89323	-0.71347	-1.00766	-0.667779	-0.611915	-0.962377	-8.79991	-19.1747	25.142	-2.40084	-4.75099	-1.49095
DFFA_501	DFFA	Knockout	GATGTAGATGAAACAGACAG	TCATTACTAGCCAATGCCACAAA	-4.96948	13.5571	9.81853	20.521	12.9383	-5.71756	-3.50277	6.69368	0.778456	2.30747	15.4238	-15.102	8.77586	0.368841	-0.71347	-1.00766	-2.45785	3.49767	2.29809	-15.877	8.70057	-9.49972	2.39862	-8.27212	8.1436
DFFA_502	DFFA	Knockout	CTCGAAGACCTGAGGAGCAA	TGTGTCTACCTTCCAATACTAAG	12.4218	16.4823	7.55777	7.89162	4.54424	6.28085	-1.94046	-11.9181	2.3821	9.34319	-11.8207	-7.20144	-12.1651	-0.636184	-0.71347	-1.00766	-2.20723	0.280942	-1.3571	-13.2366	10.1651	-8.59826	0.542034	20.2993	7.91194
DFFA_503	DFFA	Knockout	GCCACAAACTTAGTATTGGA	AGCTGCCTGGCCACATTCTTCCA	-3.3956	11.4577	6.53328	5.45193	15.2251	1.07582	-5.30318	2.64996	0.571702	-0.117063	6.59482	2.47317	-2.35249	-0.501413	0.581028	-0.508903	-0.646727	0.619395	0.217649	-0.814967	-1.27559	-0.657509	-1.52018	-4.15901	-0.451053
DFFA_504	DFFA	Knockout	GCCATCCTCTGCCAGGACCA	TCCCATGTGTCAGATGGAGGTAC	-2.75324	-10.8014	-2.78537	-1.80608	-6.75716	1.21402	-0.721995	-5.95217	-6.5559	-3.58364	8.3717	0.633219	3.5228	1.03746	-0.223274	-0.75828	-0.670862	8.30528	5.99573	-4.30256	-2.63899	-4.98974	-0.449971	-3.59766	-2.92241
PEX14_505	PEX14	Knockout	TGGCTGAGATATGAGGTGAG	TCCTCGCAGTGACTCAGTTACAG	-7.53788	-12.3463	-5.55284	-3.65474	2.19853	-10.7252	-5.77824	-9.87151	-12.7982	-16.8422	-0.649168	14.9355	4.19687	-0.370226	-0.399005	-0.414184	-0.967787	-0.0166769	-2.04855	6.34014	-6.38091	-5.73794	0.519774	-4.62153	-0.775383
PEX14_506	PEX14	Knockout	AATCAGCAGCTCCTGGACGG	TACAGAATTCCCGGGTCCGCCAG	-14.3931	0.139847	-4.36287	-3.72707	6.93114	-15.891	-19.6215	-9.09882	-17.6014	-19.4126	7.28885	3.14082	-1.42041	-0.636184	-0.71347	0.109662	-1.07536	0.83736	-1.46323	-1.24099	7.12162	3.0512	4.34714	-8.27212	-3.7469
PEX14_507	PEX14	Knockout	CTCTGAGCTGAGTGGCAGCG	AGCGGGTGACTTACTGTATGGCT	15.3325	15.6041	2.50473	8.3241	-5.13075	-5.61526	-17.7605	2.61886	8.0464	12.1174	0.35583	-1.5271	10.9191	-0.636184	2.09552	-1.00766	-0.82878	-0.352512	-1.42027	2.15727	2.12162	3.2084	0.426649	-6.93879	26.2108
PEX14_508	PEX14	Knockout	CTGGACAGGAACCACCTGTG	GGAATGCTCTCCTGGTTGCAAGT	-13.3038	5.28769	-2.25677	-0.0723926	-8.7483	-16.2646	-9.11639	-2.17359	-1.00188	-7.2872	13.0157	6.33301	1.65975	-0.39752	1.42939	1.35455	1.90578	0.215508	-0.269743	-5.45334	1.65579	-7.06805	-1.21649	4.26707	-1.43863
CASZ1_509	CASZ1	Knockout	AAACAGACTCCATCACCACG	AGCCCGCTGGACGACTGCAGCGT	-0.784828	4.33541	-13.1679	2.79841	-11.0799	-10.7045	0.85609	-1.19147	-15.3072	-9.91543	0.193117	0.656346	5.32794	0.00211412	-0.71347	1.08439	0.129793	-0.239476	-0.92161	5.12526	-4.5151	-3.2249	-2.1877	-1.22084	1.42969
CASZ1_510	CASZ1	Knockout	GGGAGCGCCTTACTTGACAG	GATGAAGAAGTCGTACTTGGAGG	-10.6691	-13.0444	-11.1566	-7.25251	-2.17954	-19.8616	-7.78095	-8.57781	-12.1787	-11.8733	1.23574	9.20263	14.7592	-0.109868	-0.71347	0.945469	-0.650624	-0.611915	-2.1715	-5.89818	15.3034	-12.2731	-0.281482	3.03223	-2.92982
CASZ1_511	CASZ1	Knockout	GCTATGATGACCAGAACACG	GAGAAGGTTGACTTCAGGTACTC	-4.61833	0.807552	-4.05948	-8.42745	-6.16925	-9.70244	-5.49703	-5.08777	-12.5926	-12.9108	6.69362	8.17723	6.37531	-0.36296	-0.455738	-0.54254	-0.179372	-0.492725	-0.541775	-6.2382	-10.0465	-3.99442	-1.86356	0.80548	-0.465254
CASZ1_512	CASZ1	Knockout	AATACCCAGCTCATTAACGA	GCTATGATGACCAGAACACGCGG	10.7843	0.888523	1.293	-5.23347	1.56988	6.91603	-6.67081	8.18846	-0.852824	4.0116	0.912441	4.24975	6.8318	-0.0226868	-0.71347	-0.241373	0.405133	-0.210577	-3.15826	12.6402	13.4853	5.71742	-2.71601	-4.75191	-0.345008
C1orf127_513	C1orf127	Knockout	GGATGAACATGGGCCCACAG	GACGGTGACAGTGGTGGCATTCA	-6.22664	8.19947	-1.37699	-4.62876	-7.0136	-8.47636	-12.3794	-13.3084	-8.6611	-12.5648	13.7001	10.5909	0.0213966	-0.45236	1.80542	0.693024	-0.768964	-0.0388491	1.22827	-4.16205	-4.06305	-1.59364	-1.54013	4.07098	-5.04472
C1orf127_514	C1orf127	Knockout	CACCTGGACCTGGAGCACCC	TATAGGGTAGACCTGAGCCTGGA	6.49106	0.125709	5.09558	17.9457	16.936	12.3425	9.67743	9.08683	17.9681	14.1626	3.9982	-23.1475	-16.2289	-0.636184	6.8337	-1.00766	-1.08898	-0.524731	-0.928155	-5.44415	14.6216	6.27673	5.34869	2.74483	9.24251
C1orf127_515	C1orf127	Knockout	TGTCTATTGTCCCTCCACAG	TGCACAAAGCAGGCCGAGTATTG	-5.73803	14.8471	-6.00348	-1.15513	0.453604	-1.5879	0.603012	2.11826	2.53605	-5.05581	-3.34898	-2.22548	-3.15922	0.106391	-0.71347	0.237157	-0.179032	0.253886	0.166998	-2.4081	-1.5669	-1.35002	2.58361	-3.49758	-3.48181
C1orf127_516	C1orf127	Knockout	AGGCCTTCTTCAGAGGTGGG	TGGTGACTGAGAACAAGGACTTT	0.460822	0.551562	-9.21166	0.749804	-2.58932	-11.5119	-18.9386	-3.40482	7.80721	-6.24813	0.907092	2.8432	0.469068	0.0937433	-0.71347	-1.00766	-0.774351	0.173425	-1.64311	-10.9113	10.1113	6.18192	2.84243	10.8188	-0.259757
TARDBP_517	TARDBP	Knockout	TATGTTGTCAACTATCCAAA	CCTGCACCATAAGAACTTCTCCA	-8.64186	3.21665	2.69518	-4.63449	15.3515	0.635203	-15.148	-3.7078	-3.06121	-7.4729	6.48878	3.41826	5.5777	0.526607	-0.31743	0.0607199	-1.40563	-0.254772	-0.30608	2.06802	0.368856	-4.87198	-1.24123	-3.16122	-0.367462
TARDBP_518	TARDBP	Knockout	ATACTCTTTCAGGTCCTGTT	ATCAGCAAAGCCAAGATGAGCCT	-8.66773	5.51683	4.68423	-0.193243	4.25301	-4.15733	-2.96092	2.90842	-8.26234	1.36135	5.57317	13.7635	8.22966	0.063117	-0.71347	-1.00766	-1.18397	3.37039	-0.998893	-7.54718	8.78829	-3.73373	-2.04393	8.53049	-3.78521
TARDBP_519	TARDBP	Knockout	ACATCCGATTTAATAGTGTT	TTATAGATTGCGCAGTCTCTTTG	-0.276126	2.77957	-9.63707	4.98646	4.36082	-0.349115	-7.43515	-5.96482	-9.05778	4.2885	1.66996	-0.00482019	7.32263	-0.636184	1.50875	-1.00766	0.133431	-0.28829	-0.34831	-8.52737	7.0536	15.3304	-1.10235	9.77299	-1.06965
TARDBP_520	TARDBP	Knockout	GACGCAAGTACCTTAGAATT	GATAGTTGACAACATACACCAGA	9.47742	16.8332	6.23436	17.7886	6.82549	0.427553	9.58994	5.07445	15.6424	19.1056	-0.0487064	6.39999	8.51329	0.157467	0.801682	-0.399753	-0.0687742	-0.408041	-0.503637	4.29026	22.455	8.56484	0.0854584	-3.51021	1.95946
MASP2_521	MASP2	Knockout	GAAGTCGTACTCGCAGAGGT	TACTCGCTGGGCTCCAGCCTGGA	-12.0766	-38.2236	4.64119	-6.99997	-6.19482	-19.6057	-19.8343	-14.9064	-15.0081	-14.2677	2.76945	15.2946	-1.91688	-0.636184	-0.71347	0.155134	-2.12998	-0.611915	16.5399	-10.2933	1.44595	-4.85752	0.360336	35.2061	-4.11312
MASP2_522	MASP2	Knockout	GACCCCACAGCTGAGCTCGG	TAGGTGGTCACTCCAGGACCTGT	0.709841	6.44228	4.35829	2.69572	-4.15123	1.1267	-9.22414	8.13255	-0.789641	-5.26402	-4.91631	13.2155	16.7536	-0.256677	-0.71347	-0.589246	-0.874739	-0.203752	-0.91174	4.16833	-4.16768	-0.66374	0.950557	1.61799	8.49877
MASP2_523	MASP2	Knockout	GCTCTCCTGCCCGCACAGCG	TACATGAAGGTTATACTCATGAT	0.11304	6.36035	7.53047	1.42102	15.4151	-1.2365	-2.12248	2.10734	-0.403575	0.784364	-2.57085	-1.55001	-4.52226	1.10598	0.0138027	0.755568	-1.36496	-0.611915	-0.200296	5.03237	-7.93585	11.1487	-2.17083	5.24139	5.6959
MASP2_524	MASP2	Knockout	GTAGAAAGTGTCCTTGCCAG	CAGGGGAGTATGCCAATGACCAG	-7.50571	2.91573	-2.18237	0.649314	3.00471	2.67426	3.86573	5.57259	-1.1092	6.74523	-2.38747	7.78085	0.798094	-0.112075	1.56357	0.360333	-0.836468	-0.25875	-1.27279	2.03973	12.5547	-1.50046	0.195616	-1.06325	1.70103
SRM_525	SRM	Knockout	CTGGACCACGGACTCCACGG	GCGGGTTGGGGTGGCTGCAGAGA	-9.51322	4.97329	-5.51889	-5.09221	-2.79746	-15.9213	-22.0302	-12.2913	3.98	-11.2015	8.53693	5.6805	6.44395	-0.636184	-0.71347	-1.00766	1.54215	-0.611915	-1.55957	-0.446082	1.80517	-0.326995	-0.705994	6.06355	0.43066
SRM_526	SRM	Knockout	GGTCCAGTGTGAGATCGACG	AGTTCATGAAACAGAATCAGGAT	-9.66088	-11.4753	2.12148	-1.30788	-9.80549	-11.0472	-6.61172	-4.19817	-10.1096	-7.62116	-0.223825	-0.748677	6.08829	-0.311508	1.76178	0.187563	-1.45667	0.475042	0.645788	-2.39879	-7.41944	-11.5594	-1.58809	-5.13311	1.10088
SRM_527	SRM	Knockout	GCCCCCGATGATCAGCACCT	ATGAACTCAAAACCGTCACCCAC	11.0575	6.57489	5.9729	10.7652	11.0983	-14.8455	-18.8199	-7.45003	0.490266	5.62333	0.192397	1.23606	-33.437	-0.636184	-0.71347	-1.00766	5.213	-0.611915	-0.30608	6.68699	-10.3784	5.74499	2.58413	9.56572	14.5786
SRM_528	SRM	Knockout	CAACACCAGCACGTTGCCAT	TGCTGCCCGAGTTTGCCCGCAAG	4.12182	4.98541	4.44211	11.2963	10.9811	-5.90805	-6.64137	-3.36242	1.98156	-4.16407	2.26236	3.74984	4.35936	0.0372169	0.616907	-0.153766	-0.830211	-0.0109535	-0.334697	0.397581	-0.388417	-5.43698	-1.21406	2.75545	2.74486
EXOSC10_529	EXOSC10	Knockout	TTCCACGAGTTCATCCAGGG	AAGCACTGCATCTGCTGGGGTAA	1.71314	5.81344	-11.354	-2.29469	2.14646	8.84372	-4.4221	-6.82389	-2.8952	3.32656	1.22624	-13.1343	2.91124	-0.145185	-0.0765273	-0.558218	-1.62278	0.0314673	-2.0347	-8.40712	-8.59266	-6.20588	-0.700061	-3.26168	-0.829609
EXOSC10_530	EXOSC10	Knockout	AGGCTGGCTGACCTTAACGA	CTACATACAACCCAAAGTCTTTC	2.18491	4.21218	1.43313	1.68089	13.0092	2.88076	4.203	5.17253	-1.64584	5.31124	-9.19852	3.99598	-8.80652	-0.073332	-0.71347	-1.00766	0.0968918	-0.0855992	1.67938	7.20798	-6.06156	12.7058	0.0854584	-1.54943	-3.91608
EXOSC10_531	EXOSC10	Knockout	CCTGAAACTCTACTGCAACG	GGAAGAAATGGTGTGTTGGAATT	1.88671	16.9745	4.20373	-4.54308	11.4715	11.7475	7.25567	2.15395	14.7755	0.823064	19.0247	10.3755	-27.9747	0.685402	-0.71347	0.654394	-0.820497	-0.432864	-1.23082	17.1949	4.0338	6.17814	-2.94564	-1.49246	-0.055153
EXOSC10_532	EXOSC10	Knockout	CATGTCACTTCGAAGCTCGA	TGTAGCCATTCTATGTCTGAATC	-15.5975	-4.32026	4.21374	-1.95941	3.34078	-13.0106	-12.1988	-8.13592	-4.54663	-13.8969	-2.00503	3.6603	12.4218	-0.636184	-0.71347	-0.25008	-0.727749	-0.611915	4.52865	-13.3347	-15.8211	-17.9017	-0.65077	0.07243	5.81961
MTOR_533	MTOR	Knockout	CGTGCTGGACATCATCCGAG	ACCCCCTCCACTAAGGCCTCATT	12.161	0.166509	17.794	-1.00638	65.5699	28.4413	12.8063	-7.33182	25.23	13.2844	-35.049	-4.59728	-10.836	-0.636184	-0.71347	3.99234	0.966805	-0.611915	-0.257332	29.9987	-22.8784	-13.8668	0.380862	1.56395	-6.14211
MTOR_534	MTOR	Knockout	TCAGGAAATGATCCGCACAG	AATACCAGGTTATACCTCAGCTC	-5.83904	-1.67277	-14.4641	1.56245	-3.76345	-14.4407	-27.5342	-31.7417	-6.54162	0.84184	-0.772081	-7.61187	-8.34441	-0.636184	-0.71347	-1.00766	-1.36694	-0.611915	-0.41209	6.02809	24.9477	-10.1636	2.49856	8.13413	-6.14211
MTOR_535	MTOR	Knockout	GATACGCCCAGACCCTTGGT	GGGTCCCACACGGCCACAAAAAT	3.54871	0.000277003	15.1624	6.47225	13.892	1.76818	8.70105	8.37699	-6.65406	7.41142	2.3249	-1.62109	6.61855	-0.141134	0.0518361	-1.00766	-1.33036	-0.611915	0.419671	-0.74512	0.578414	0.0635759	-0.825487	-3.81169	-2.82108
MTOR_536	MTOR	Knockout	GATACCTGAGTGTATCCTGG	TGACACCCACCTTAGTCCCACTG	14.5468	11.4001	5.11593	19.8883	23.276	1.00979	-12.3667	6.46935	14.3763	10.1366	-7.2258	13.2249	-5.02902	-0.0720089	-0.112869	-1.00766	-0.6654	-0.0573864	22.1261	13.5281	-0.656154	21.7639	-1.16135	1.92525	-1.6645
ANGPTL7_537	ANGPTL7	Knockout	TGTGACATGGAGACTTCAGG	TTCTCTTGTAGATGCCATCTACG	1.21259	-3.71132	-2.15582	-4.33589	-13.9047	-15.7602	-12.716	-4.80234	-7.4923	-13.387	8.47127	0.514406	5.43823	-0.636184	2.15734	0.0561736	0.383623	-0.445248	-0.867801	-7.71256	-18.4872	3.32657	-0.553882	-0.317574	-4.27876
ANGPTL7_538	ANGPTL7	Knockout	CTGCCCAGGAAGTCATCAGG	GTTGTTCATCTCGGAGTACTTGC	-5.70125	-9.22011	-7.21981	-3.83601	-7.34393	-24.125	-35.4633	-29.5456	-16.5664	-28.5518	4.08366	7.79757	2.71507	0.610699	-0.71347	-1.00766	0.479797	1.47686	-0.343666	-5.02524	-19.3541	1.36114	-2.25132	-0.595351	-2.64675
ANGPTL7_539	ANGPTL7	Knockout	CAAAGCGGCCAACTGCTGTG	GTCTCTGGATGATGGTCCAGCCT	-5.83904	-3.00488	7.93484	-5.68182	-5.77032	13.8599	-8.71071	-38.2131	-10.3256	-9.03181	4.74745	17.9027	27.9519	-0.636184	19.2865	-0.201205	2.92676	-0.611915	0.446914	14.4431	-2.74415	-10.2847	-1.87535	-1.8501	-0.259757
ANGPTL7_540	ANGPTL7	Knockout	GCTTATACACTCCAGAGATG	AGCTGTGGCTGTGCTGGTGTCTT	-2.77835	-3.75825	-8.13363	-2.18876	-1.91378	-14.3751	-9.45531	-20.2989	-10.5427	-17.7283	6.32699	8.60695	11.3609	-0.28345	-0.71347	0.770122	-1.18439	-0.611915	-2.45938	-8.31784	2.08162	-4.56558	0.468455	-3.65914	-1.14211
UBIAD1_541	UBIAD1	Knockout	CCTCAGGGCCAACACGTAGG	TGGTCAATGCCCTTGGAAAAGTC	-16.6499	-12.9972	1.59146	4.9571	11.5822	-8.38725	-4.04642	1.84692	9.18833	-3.76972	0.969199	2.72015	11.6456	-0.0150657	-0.71347	0.012752	-2.45785	3.16167	-3.95191	2.57241	5.17918	-3.76461	-0.602705	-3.15401	-1.88679
UBIAD1_542	UBIAD1	Knockout	ACCGTGGGATCTGTAGGCAA	ACAGTCTCTCCCGACAGGATGTT	-9.13436	-7.86926	-6.16777	-3.6617	-10.0544	-14.9089	-14.5951	-11.9673	-9.57783	-11.8575	3.3361	6.20352	11.1374	0.781586	-0.71347	-0.0741673	0.15183	-0.264693	0.382125	-10.6085	6.65287	-3.23807	-0.493848	-1.65191	-1.88307
UBIAD1_543	UBIAD1	Knockout	CAGTGCCTCACTCACACCGG	GCCCGCTGGCTGTGATGTTCGCC	8.31391	20.659	8.81019	-0.207504	-7.93211	6.60061	8.20105	3.57082	-7.19424	-3.72704	2.96721	12.2489	8.94152	-0.292541	-0.48037	-0.856141	-1.02835	-0.421257	-0.72015	-3.29001	-4.12838	-4.21431	-1.28732	-6.37708	-3.63563
UBIAD1_544	UBIAD1	Knockout	GCACAACCCACCAAGAGCCT	TGGCCGCAGGAATTGGATTCAAG	4.7562	12.651	-2.55796	0.386283	-1.59061	-0.777428	-2.06527	1.57747	1.7593	-3.20227	-1.44848	13.6576	6.43484	0.815429	-0.180137	1.59538	-1.39202	-0.411313	-0.884098	1.76283	-4.37243	-7.4003	0.19546	2.64129	-2.10365
DISP3_545	DISP3	Knockout	GAGAGCGTCGAAACGCTGTG	GGATTGCCAGCATTGGTCTCAGC	6.24298	4.70316	5.19557	-4.72847	-12.4301	-7.67306	0.801807	-9.86402	-10.7357	0.332247	5.2742	11.2959	7.75288	0.430483	-0.71347	-0.366631	-1.24081	-0.150731	-2.00544	-3.79049	-5.23132	-9.7312	-2.06375	0.337152	-2.35833
DISP3_546	DISP3	Knockout	TAGGTCATGAGCGAGCTGGG	GAGCACCCCTGCCCAACTACTAC	16.7901	18.149	-7.64632	7.27764	-10.088	-5.81212	9.35651	-1.33997	7.50848	5.93904	-0.995555	-5.74381	-11.3145	0.568636	-0.71347	-0.374745	-1.00225	0.354269	-1.93426	8.96189	5.69305	0.420916	4.30748	8.29765	2.29163
DISP3_547	DISP3	Knockout	TAGGAGATGTCAATGTCCAG	GTATCCAGTACTTGGGCATCCTG	-10.5391	-12.0336	-9.04905	-4.43045	-9.50134	-15.9982	-20.6528	-16.27	-8.66277	-15.5043	2.06696	0.495315	5.6372	1.41805	-0.0512184	-0.220943	-0.377474	-0.560973	-0.0664327	-3.47071	-5.11301	-11.9342	-1.13802	-5.38124	-2.23821
DISP3_548	DISP3	Knockout	ACTGGATACCAAAGACCACG	ACCAGTGAGCGCCTGGTCACGAT	4.62428	8.5625	7.02476	5.42959	-7.91715	4.23102	9.08489	-2.06867	1.0671	-5.34449	-1.11971	0.878203	-5.38145	-0.0391688	0.328197	0.0449754	0.0359129	0.135749	2.80965	0.825749	-4.32168	8.19575	-1.25228	7.81749	0.900144
FBXO2_549	FBXO2	Knockout	TCCAGCGCAGGCACACCAGG	AAATAACAAAGATGTTATGAATT	14.161	17.8742	5.08213	-11.1203	8.90322	10.8587	8.20105	5.02493	-1.04451	13.121	-0.383468	-20.0543	-12.9151	-0.636184	4.37128	-1.00766	-1.39402	0.116682	-1.75411	-6.975	29.1216	0.685466	1.71918	0.169439	5.6226
FBXO2_550	FBXO2	Knockout	CAGCTCGTCCAGGTACGCGG	TGCTCAGCGTTGTTCCTCATCTG	-6.06493	-6.93564	-1.6788	-1.46847	-7.33982	-11.3789	-9.48763	-4.48725	-16.5145	-14.0865	2.45162	10.6673	6.65739	1.92792	1.55068	0.232013	1.05092	0.53751	-0.581127	-9.32143	-11.8692	-4.73278	-0.168183	0.321631	6.74549
FBXO2_551	FBXO2	Knockout	AGTTCTACTTCCTGAGCAAG	AAACCATGTTCAAAGTGAAGATG	5.21359	2.32564	-4.79253	-5.47288	2.09381	-10.2849	1.42394	-3.5562	-9.33621	-12.9126	7.86822	14.7655	-3.36846	-0.456328	-0.71347	-1.00766	-0.393443	-0.440975	-1.47079	-0.589554	-12.1226	-4.50421	1.25805	1.12638	0.246097
FBXO2_552	FBXO2	Knockout	GTCCCTACAGAGGACTTGGA	TTAGTCAATGTAAAGTTCAGCAA	-1.97611	-2.17478	-11.6566	2.18683	9.53273	5.12063	-2.24977	5.50073	7.48877	-9.90821	-3.22357	3.6474	-23.5987	-0.636184	-0.325873	-0.751902	1.46942	6.15732	0.855779	-0.534234	-11.8894	1.92514	0.213552	1.95652	10.1978
FBXO44_553	FBXO44	Knockout	GCGAGAGGGCTTCATCACTG	CCAGTCAGGGTTCAGCAGATGGG	-17.8493	-11.8758	-9.11308	-2.21742	-11.9091	-21.0025	-15.7573	-21.9288	-16.3606	-15.8129	11.063	9.3454	13.6994	-0.355285	-0.71347	-0.592718	-0.430826	-0.611915	4.99304	-12.1339	-2.40594	-10.789	0.737067	-0.301105	0.875434
FBXO44_554	FBXO44	Knockout	TGAGGACTGGGACCAGCCCG	TTGACCTGGTCATTGGGGAATTC	7.70935	43.149	8.9051	3.5029	-8.83488	8.67526	9.07314	-6.05163	7.63437	12.1432	4.88573	7.90272	6.3053	-0.636184	-0.0724444	-1.00766	-1.32053	0.499196	-0.687308	10.5859	-18.4988	14.0332	3.03341	-4.47465	1.57848
FBXO44_555	FBXO44	Knockout	GTACCCCACCTTCAGCGCAC	CATCAGAGGGGTTCGAGTTCTGG	3.06507	-4.67341	-6.98051	-1.55201	-5.15255	4.6128	0.510156	2.41799	-4.1977	-2.39266	0.117341	7.85392	1.09529	-0.39551	0.192327	0.504949	-0.277254	-0.453436	-1.11061	0.904543	-0.873486	-1.86555	-1.17273	5.61023	-1.33161
FBXO44_556	FBXO44	Knockout	GGGGTTCGAGTTCTGGAGCC	AGCACGGCGGCGTGGACACTCAT	-1.46581	1.13541	0.00607744	-6.961	-10.3983	-7.03472	-12.867	-3.43679	-11.3605	-13.4393	6.11839	8.28586	-5.56962	0.362152	-0.71347	-1.00766	0.463496	-0.517218	0.845135	-0.491686	-11.064	0.147832	-1.45951	7.15341	-1.19914
FBXO6_557	FBXO6	Knockout	GCCATGCAAACATATCCTCT	CAGTCGGCCACGGGCTGGTCCCA	-4.87884	-7.53768	-3.60166	0.525513	-6.63791	-12.4121	-21.7202	-12.6283	-6.12531	-10.7932	4.37312	2.53413	10.8034	-0.636184	1.24731	0.19924	0.960951	-0.611915	35.367	-4.86258	-1.00338	-2.118	-1.80773	3.50733	-2.09353
FBXO6_558	FBXO6	Knockout	CCATGCCACCTTCAGCACAC	GGGTCAGGAAAATCTGTCCCGTG	-7.3569	5.54804	3.97682	-2.21027	-3.41275	-1.30593	-10.1537	-1.12655	3.4698	2.14613	9.84132	5.72204	7.4678	-0.0836976	-0.318213	-0.862096	-0.343485	0.048151	-1.07928	1.73279	-3.01536	-3.10401	-0.00353281	-1.42081	-0.97779
FBXO6_559	FBXO6	Knockout	GCGAGAGGGCTTCATCACCA	AGTTGGTAGGTGCAGCCACAGTC	-8.07246	-7.32723	-11.5711	-10.7415	-7.77082	-9.99928	-34.4053	-11.758	-7.5872	-13.234	5.72655	7.46122	15.6287	0.603486	0.547034	0.972542	21.5822	-0.118088	-2.45714	-7.47316	-4.62743	-10.1895	-0.396979	-3.82767	-5.05041
FBXO6_560	FBXO6	Knockout	GGTTCCTATGCAGGCTCCGT	AATGGTGGGGACCGCTGGAAGGT	13.0129	-8.58715	5.29399	5.53998	5.45258	-9.63094	-1.64408	-7.03223	-5.43891	1.86679	5.13533	8.50878	13.4363	-0.255956	-0.125235	0.202021	-1.01157	-0.611915	1.13283	-6.34224	-6.83742	-2.35801	1.62239	2.61717	-0.00714016
MAD2L2_561	MAD2L2	Knockout	GGATAAAGAGCACCGCCCAG	TGGAAGATGCCCACGGGGTAGAC	8.09258	19.4252	1.61752	1.1486	-3.43381	6.17725	-0.127487	-0.271639	2.39453	6.39371	6.44322	8.41752	3.40994	0.561421	1.32735	0.316847	-0.645353	0.703874	-0.241666	10.9537	-4.97445	2.28764	0.951526	-1.84155	-1.8701
MAD2L2_562	MAD2L2	Knockout	TGTGCTCTGCGAGTTCCTGG	GATAAAGAGCACCGCCCAGTGGA	-11.096	-11.8672	2.47754	8.38423	0.894115	1.14611	-7.05225	1.31337	-3.69714	2.45219	0.732417	-4.96409	-2.34514	-0.375087	0.563126	-0.152955	-0.460203	0.16569	-0.840418	-3.43882	5.39387	3.7832	1.70125	0.854094	1.76998
MAD2L2_563	MAD2L2	Knockout	TATACTGATTCAGCTCCGGG	AGATCACCCAGCCTCCACTGCTG	10.0146	25.024	5.23118	-7.08331	-5.10681	-14.5405	-11.8747	-6.1273	-3.56725	5.31403	8.75345	4.68783	8.14796	1.21567	-0.71347	0.274395	-0.247908	-0.192628	1.02321	-0.147839	-13.6679	-15.068	-0.516309	-5.39442	-4.41797
MAD2L2_564	MAD2L2	Knockout	GTTTCTGGAAGATGCCCACG	CAGAATGATGTGGAGAAAGTGGT	-0.115247	-15.0143	-6.93328	-3.29123	0.424129	-16.3828	-9.03516	-15.5699	-16.4608	-2.75205	6.99723	3.0451	1.45147	0.235909	2.03378	8.53591	-0.816062	-0.29745	1.53196	5.04541	-2.76003	-11.7928	-1.35807	1.8256	-1.39943
DRAXIN_565	DRAXIN	Knockout	GACAGGTTGAGGCTGCACCA	TCACCACCTTTGAGGCAGCACCT	8.18057	8.18095	-14.1757	-1.09752	-1.78549	-18.1838	-25.8598	-15.2211	-7.49858	-5.74208	6.81266	6.23606	3.00565	1.52598	-0.71347	-0.0175572	-1.57912	-0.0262635	3.57497	-2.33142	-2.87838	10.2938	0.132356	6.34327	1.97755
DRAXIN_566	DRAXIN	Knockout	GGTCAATGTGATTCTCAGGG	CTGGTCCTCTCCCAACCTGGAGG	-1.15313	-6.09154	-2.35416	-9.49001	-4.46496	-7.60075	-0.51107	0.75666	3.27029	1.58924	7.41512	9.79501	15.642	-0.636184	-0.160984	0.161934	-1.60731	-0.611915	-0.98895	-1.12507	-19.545	-15.2638	-0.40377	-5.51078	-3.55479
DRAXIN_567	DRAXIN	Knockout	GAGGTCGGTTCTCCTTCTCG	GGGACCCCTTACCTGGGGCCGCA	0.184126	-7.56329	7.36745	3.59402	-11.0356	-16.1168	-33.6946	-27.3631	-7.895	-18.3265	7.7002	-6.46509	0.634178	0.0832407	0.410125	-1.00766	-1.2371	0.826934	-0.114704	-15.7156	-9.433	-19.3145	-1.71438	3.09152	-3.84326
DRAXIN_568	DRAXIN	Knockout	CGGTGACCACAGCCCCATCC	GTTACCATCACTGGAGAGTTTAC	2.01457	3.77664	2.41672	0.856741	7.39995	5.87193	-1.55701	0.861621	-1.87579	7.64204	-7.15379	6.19225	5.24538	0.462717	-0.365038	-0.0664797	-0.472413	-0.453687	-1.54685	-1.61095	0.651035	2.61375	-1.6442	-5.91772	2.12561
AGTRAP_569	AGTRAP	Knockout	ATTCTCAGGCTCCTATGCCT	CAAAGTGCACAGGTGAGCTCAAT	12.7406	2.89306	-0.913492	2.30738	-5.54123	-2.73897	-4.54859	-0.92069	-10.2417	-2.30192	-2.12097	0.962083	-2.89869	0.123695	-0.270992	-0.00263109	-0.165935	0.429752	1.77389	3.06727	29.6396	-1.9246	0.397114	6.04827	1.18183
AGTRAP_570	AGTRAP	Knockout	AGCCACAGCCCACACGCCCA	ATCTGTTGAGCTTCTGGAGACAT	-0.24271	-2.55613	1.57902	-4.80403	1.59294	-0.307542	2.45288	-3.71623	-2.77987	-2.74609	4.56809	-9.03338	7.61778	-0.22968	-0.306138	-0.497824	1.09449	0.0429968	0.483386	-1.11243	-6.63544	6.17986	-0.976451	-4.7999	-1.38926
AGTRAP_571	AGTRAP	Knockout	CAGGATGGTGAAGTTGGCCC	TCTGCCAAACCAAGACTGGAAAC	-14.5395	-6.17536	5.7665	1.11049	-13.2056	-9.04975	-5.2658	1.57679	-5.29758	-14.5076	8.33565	-11.6095	16.5256	-0.377786	11.4817	-0.226406	-1.64814	-0.611915	2.82775	-13.4919	-1.13925	3.53357	-0.81598	9.72788	0.218315
AGTRAP_572	AGTRAP	Knockout	TTGTCAGCAGCCAGTGACCT	TGGGTGGCTTGCTGGCCACCATC	-6.97477	-5.82011	2.6538	9.25003	-9.21018	-8.23829	-0.0232944	5.70405	11.3943	0.653922	-5.09172	0.19128	5.32168	-0.210652	-0.0190256	-0.405247	-2.0199	-0.127486	-2.62473	-7.26035	-6.38901	5.16599	2.03988	6.67353	0.654007
C1orf167_573	C1orf167	Knockout	TGAGTGGTAGACATGACCAG	CACGAACTGCTGCCACGCCCCGA	-1.27448	-2.03622	4.25232	-6.19713	-1.93012	-6.45618	-4.64141	2.62882	-5.43667	-12.5441	1.18766	-14.0831	-3.84299	-0.636184	-0.71347	2.99234	-0.848195	-0.304223	-2.55749	1.69267	14.6216	2.00126	-3.3372	-8.27212	-6.14211
C1orf167_574	C1orf167	Knockout	TCGGATTTGAATCTAGACGG	TGTACTGCCCCCATGCTGCCTCC	0.612573	-34.6288	12.3886	7.73488	-19.8468	23.0211	-15.6626	1.70632	1.89667	25.0491	-8.18734	-13.3094	22.8538	-0.636184	-0.71347	-1.00766	15.3603	-0.611915	-3.23249	-30.0013	-6.87838	-9.18295		25.0612	43.8579
C1orf167_575	C1orf167	Knockout	AGCATGGGGGCAGTACACAA	GAGCAACGAAGATTCCGGAGGAG	-7.06884	-4.09165	-10.3365	-0.545503	-2.51264	-8.60877	-4.03553	-13.3967	-3.04701	-1.4662	-0.827976	14.9302	9.09347	0.166671	-0.284899	-0.125822	0.646007	-0.139846	0.427649	-5.57166	-5.83435	-6.54139	-0.650156	-4.22771	-3.74955
C1orf167_576	C1orf167	Knockout	TAGAGCAACGAAGATTCCGG	GTCCAGGAAGTCTGAGGGAGGAG	-15.3283	-2.77178	-16.4368	-0.252236	5.44718	-21.6909	-12.0303	-6.04418	-8.85384	-11.8184	5.02841	-2.00719	10.0686	-0.104269	3.32693	0.810526	4.20881	-0.611915	-1.64718	-14.4596	-21.5361	-15.043	-1.18301	-3.97412	7.9993
MTHFR_577	MTHFR	Knockout	GGTGCTGGCGATCATCATGG	GTGACTACTTTGACATCTGTGTG	-8.53385	-6.50997	-2.44589	-0.763149	-4.71583	-11.5838	-18.5442	-0.30886	-4.23374	1.13266	6.23574	13.1462	6.92625	-0.247079	-0.71347	0.291045	0.154974	-0.487071	3.34494	-2.43053	5.39167	-9.05257	0.303053	1.46472	1.57601
MTHFR_578	MTHFR	Knockout	CAGGCCACAGTAGTTCACGG	TGAAGGCATGCACCGACATGGGC	-5.37133	-12.8096	-0.618708	1.47961	-8.51135	-10.7252	-13.9603	-5.78117	-2.82923	-1.84093	0.666831	8.43351	-1.65596	1.08795	-0.71347	-1.00766	-1.03888	2.29506	-0.555687	-8.244	10.455	-8.26515	-0.45177	6.83205	1.10427
MTHFR_579	MTHFR	Knockout	TGACTACTTTGACATCTGTG	AGGCTGACCTGAAGCACTTGAAG	5.33213	-3.90986	-2.93594	3.52612	10.3812	-7.75232	-7.09646	0.819104	-1.53471	1.41284	-2.59868	2.03076	3.42923	-0.223813	0.187431	-0.206053	-0.0431344	0.219439	0.0181242	-4.6834	-6.97942	-4.76146	0.429954	1.99278	0.764797
MTHFR_580	MTHFR	Knockout	AGACCCAATAGGTGACCAGT	AGGCTGACACATTCTTCCGCTTT	4.49063	-17.7822	-2.74864	-3.2335	-6.54106	-0.467841	-1.57168	1.18857	2.05147	-2.21646	0.682183	7.25729	10.1988	-0.301736	0.112976	-0.700437	0.0118809	-0.334907	0.576999	6.46617	7.21281	-9.72761	-1.35287	-3.66686	0.248868
CLCN6_581	CLCN6	Knockout	GAAGGCCCCATGATCCACAG	GGGTGCACGTTTCGCATACGGTA	9.24868	-0.513007	5.67535	3.14746	-2.01092	-1.82203	-11.6519	-2.89212	-4.47367	-7.52474	-1.8717	0.670018	3.62873	0.846142	0.151083	0.366914	-0.687229	-0.178148	-0.0359087	-1.02867	1.11084	-1.23761	-0.412171	-3.58984	-0.47658
CLCN6_582	CLCN6	Knockout	TCACCTCAATGAGAACAAGG	CATACCTGTCGCTTCGGAAATAG	11.808	15.3229	3.63628	12.9246	16.4173	-2.82108	8.99735	9.73888	17.4246	26.2246	-5.96131	-3.14264	9.05221	0.327672	-0.71347	-1.00766	-0.800394	-0.611915	0.185126	17.5234	24.529	3.91127	-1.55085	0.6468	6.64859
CLCN6_583	CLCN6	Knockout	GGCCACAAACACCACCACGG	ACTGAAGGTCCTCCTCACCACTT	-3.6885	-2.90367	5.29399	-1.92762	-7.61852	-18.5087	-0.791486	-10.4827	1.89667	-7.60983	-2.58389	10.1891	8.2245	0.187992	0.813248	-0.785434	-0.127047	-0.542519	-0.257755	-10.8059	-1.73744	-8.63406	-1.77028	9.81067	0.505289
CLCN6_584	CLCN6	Knockout	GCATTCTCCTAACACCATCG	AGAGCATCTCCTTACGGAAGATC	-2.08904	-0.188855	0.599062	-0.682941	-0.317967	-4.8292	-6.03162	-9.64598	-8.82622	-9.38158	9.47639	0.355553	-1.42385	0.104557	-0.71347	-1.00766	-0.479435	0.00975462	-2.22778	-12.2918	-13.2919	-5.88957	-0.890283	-5.18993	-0.472006
NPPA_585	NPPA	Knockout	TGAGCCGAATGAAGAAGCGG	CTGGCATTCCAGCTCCTAGGTCA	-3.35926	-2.56958	4.78479	-4.33409	-12.0163	-11.0973	-13.5953	-11.409	-5.22154	-11.9584	6.11351	4.79713	11.1717	-0.636184	0.259293	-0.255777	-0.760725	-0.0972091	0.619515	-4.63509	2.23273	-6.14077	-0.294862	-2.84884	2.29163
NPPA_586	NPPA	Knockout	GATTAGCTCTGGTCTGACCT	GGAGGGCAGATCGATCAGAGGAG	6.02195	-4.54751	-4.78846	-5.90759	6.22562	3.91512	5.2216	-1.49474	-4.64138	-0.933662	4.38523	5.58937	7.56727	-0.158286	-0.71347	0.274395	-0.688765	1.18864	-2.05184	-2.26879	-2.174	-5.39401	-0.444035	-2.62549	-1.53218
NPPA_587	NPPA	Knockout	GACCTGATGGATTTCAAGGT	CTGGACCATTTGGAAGAAAAGAT	7.98908	-2.36386	-0.992702	-5.08889	-4.35493	-4.93066	-3.02267	2.76919	0.823706	7.64236	6.08781	-9.03568	3.06403	-0.636184	0.675419	-1.00766	-1.30717	0.167306	-1.36026	-10.9774	32.0599	-7.20927	2.08872	-4.84533	0.567847
NPPA_588	NPPA	Knockout	GTTGGACACGGCATTGTACA	GAAGATGAGGTCGTGCCCCCACA	1.07272	1.03358	-3.32294	1.15655	-0.0996327	-2.04619	3.94758	1.31601	-1.12347	-1.85561	2.93652	0.243889	3.00565	-0.218938	2.46744	1.06551	-0.541632	-0.0254047	-2.64286	4.44228	6.41124	-0.428616	-1.86848	-4.40173	-2.62923
NPPB_589	NPPB	Knockout	CCAAGTCCGAGGCTGAACCG	GGAGGAAGATGGACCGGATCAGC	-3.99165	3.19739	-7.16356	1.84262	-6.89975	0.998906	1.63439	-0.652124	-12.7947	-8.34912	5.098	9.20216	7.57993	0.25139	-0.71347	-1.00766	2.19535	-0.611915	1.65865	-11.5881	-3.05856	4.17031	-2.03156	-1.22987	-2.4579
NPPB_590	NPPB	Knockout	CAAACTGTCGGAGCTGCAGG	CTGGGAGGTCGTTCCCACCCGCT	2.10354	11.1205	1.01433	5.79717	-8.62367	-5.68396	5.79422	-7.95083	4.09179	4.32467	-2.37523	0.283675	10.809	-0.636184	-0.71347	-1.00766	-0.875574	0.645947	-1.51289	-13.1535	12.3639	-1.05169	-0.872271	1.47845	-3.86421
NPPB_591	NPPB	Knockout	TTGCATCTGGCTTTCCTGGG	CAGGGCAAACTGTCGGAGCTGCA	-5.34008	-7.27262	-3.29444	4.3666	-11.9332	-20.0624	-28.221	-4.51789	-12.8143	-10.4595	16.8256	7.60242	8.38904	-0.636184	-0.71347	-0.18966	5.95336	0.612575	-1.70666	-4.88921	-6.66216	4.53162	-0.235527	-0.305086	-2.07707
NPPB_592	NPPB	Knockout	GCGGGTGGGAACGACCTCCC	CGGTGCCCACGGATGCCCTCGGT	-15.839	-5.15292	11.1874	6.14925	-4.65484	-2.69318	9.24272	3.00229	-7.31079	-5.07493	5.34147	15.1249	8.45576	-0.636184	0.410125	-0.0552753	-0.873694	19.8325	-1.27417	-1.50847	1.09423	1.39975	-1.74129	-5.62562	-1.15345
KIAA2013_593	KIAA2013	Knockout	CAACAACCCCACGGAGCGCG	GGGGGCTGCAGTTCACAGAGAAC	1.36526	4.42716	4.02697	7.93108	1.86618	1.16897	10.9788	2.55531	5.72383	11.3323	1.59527	2.41457	-12.4134	0.359832	0.0647401	1.85693	-0.677267	0.0603539	1.14125	9.20841	-3.7648	-8.83002	0.4761	1.96044	0.534909
KIAA2013_594	KIAA2013	Knockout	TGAGCACCTGGGGGTTAATG	ATGGTGTTGCAGGAGTGGAAATG	-1.27965	5.79957	9.8548	2.13731	16.4515	14.51	5.58994	10.2502	10.3788	7.63448	2.27311	10.2589	-0.410238	0.272907	0.291555	3.91988	-0.0570177	-0.329748	-1.3758	15.8115	-0.0388703	5.44903	1.69941	-1.56159	-0.24971
KIAA2013_595	KIAA2013	Knockout	CCACCTCACCGCGCTCCCGC	GACCAGATGGCGGCTTCCTACCT	-4.9152	4.96331	-1.28496	3.87196	-4.43012	-8.07808	-33.5158	-2.70219	-7.29336	2.40201	2.38959	-5.13266	0.590775	0.000758927	-0.71347	0.400794	-1.86191	-0.611915	-2.91743	-20.7908	-2.87838	-12.1194	2.45126	10.5958	-6.14211
KIAA2013_596	KIAA2013	Knockout	CGGCGGCGCCCGGCTCACCG	TGAATTGAACAGGAAGATCCCAG	9.91854	-4.87363	-5.89022	4.3512	1.5112	-7.47395	-5.29895	-8.05332	-9.24195	-16.6944	6.63624	10.028	4.83132	0.470827	0.962508	1.55645	-2.15204	-0.31071	-2.06512	-2.69505	11.5479	-3.9509	-2.33239	7.43036	14.9463
PLOD1_597	PLOD1	Knockout	ATGACGTGCTGTTTGCATCG	GAAGGTCCAGAAGCGCGGGATGT	-4.90853	-8.29484	-9.31858	-6.59822	-10.3436	-17.9726	-6.83636	-11.8621	-8.94166	-14.7814	2.3628	8.99771	7.12113	-0.256437	0.738143	0.633482	0.372336	0.230351	-0.446906	-2.64721	-8.98585	-9.14063	-1.1477	-4.6519	-2.13957
PLOD1_598	PLOD1	Knockout	GCTGGAGACCAAGTATCCGG	TGGGGGTAGTGGAGCCGCAGGAG	-3.28816	-13.8593	2.53203	-4.71991	4.74039	-13.1227	-18.4083	-7.44361	-9.43667	-10.9711	-6.91862	2.17356	9.70388	0.565017	-0.13038	-1.00766	-2.15979	0.911895	-1.80467	-17.6235	-6.79797	-3.4812	0.568011	-1.10231	1.70103
PLOD1_599	PLOD1	Knockout	TCAGCAAACTGGTGGCCGAG	TGACCCCCAGATGAGGTCGTGCT	4.43123	-2.27961	3.86994	2.4102	-1.09678	-4.42672	-4.86286	-11.4603	5.97074	2.33244	-2.04866	-1.55464	2.34583	-0.276472	2.73481	0.435643	-0.00171237	-0.522389	-0.604633	5.04332	-6.5067	-6.1812	0.799137	-2.52499	-3.73247
PLOD1_600	PLOD1	Knockout	GCGCAGCCTCAAGGGCATTG	CACCAAGATCTTCTTGGACCCGG	0.198696	-0.918832	-0.510741	-4.74997	-0.0441521	-2.34864	-0.398239	-4.92728	-4.11276	-14.555	6.51996	8.9594	1.04498	0.397408	-0.496079	0.924711	3.09248	-0.0076854	1.43111	4.12445	-5.43289	-5.24897	1.17451	-4.17701	-1.54117
MFN2_601	MFN2	Knockout	GCGTTGTACCAGCTTCCTGG	GCCGGGAGAGACGCTCACTCACC	-13.7772	-18.6157	-19.9109	-2.34418	5.56988	-33.4075	-22.1561	-53.8596	-42.0427	-39.6568	0.0753762	-0.430611	5.20679	-0.636184	-0.71347	-1.00766	-2.45785	-0.611915	-3.95191	1.57763	-22.8784	-24.3145	1.86896	46.9003	-6.14211
MFN2_602	MFN2	Knockout	CTGAGGCAGATGCATCCCAG	GCCCTGGTATTGATGTCACCACA	-6.31013	-16.8995	5.7792	-5.96736	-0.638908	-29.3038	-8.46561	-11.5301	-14.6038	-7.14765	-3.89629	8.81285	6.36371	4.12572	0.861333	0.631688	3.02738	-0.611915	-2.14468	-4.66041	6.28829	-5.59998	-2.59987	2.18706	0.584348
MFN2_603	MFN2	Knockout	CAAAGTGAGAGGCATCAGTG	GGCTCCAGGTGCGGCGGCAGCAC	0.678417	-14.0863	-3.12029	-5.51353	-7.364	-11.0289	-19.5798	-12.2554	-13.2516	-16.2847	2.51506	5.54375	13.8169	0.431432	0.715101	-0.0564077	0.18765	0.245534	-1.43536	-9.54537	-7.32282	-4.31453	-2.35499	-2.19924	-2.96924
MFN2_604	MFN2	Knockout	AGTTACCGTCTGCATCAGGG	TCCCAGAGCATGGCATTGATCAC	6.31286	-0.150618	-3.30158	-4.33022	-5.48763	-8.81563	-4.01291	-3.75141	-2.15461	1.98253	1.89181	12.6101	0.0947434	-0.0971002	1.5679	-0.26874	-0.933665	-0.313852	-0.707908	-4.39462	2.46409	-4.3908	1.60321	3.3539	-1.76644
MIIP_605	MIIP	Knockout	CCGATCTGGCCACATCACGG	GCCGGTGGATGTGGTACCGGTGC	1.47013	-9.59703	-4.54911	-3.77679	-2.71295	-15.1971	-8.71071	-13.7955	-2.4352	-10.2182	0.767432	0.750226	6.78437	-0.102376	-0.160984	0.690457	-1.3411	0.282539	-2.98666	-0.879778	-5.15351	2.72827	0.159825	-2.4666	-2.16122
MIIP_606	MIIP	Knockout	TTGAGCCAGGATGGACCTCG	CCGAAACTCCTGCAGCTTGGAGA	-5.22198	-8.16811	-6.14447	-1.08559	-7.13041	-10.8333	-8.56316	-2.21924	-9.97495	-8.53209	3.33891	3.76194	10.7946	-0.636184	-0.71347	-0.76611	-1.34674	-0.389693	-0.503637	-1.64515	-1.25675	-3.44732	-1.70963	-3.1823	-1.71836
MIIP_607	MIIP	Knockout	CCCCTCGACAGGCATCTGGT	CCCACACCAGGGTCTCTGGACAC	1.87868	-3.65336	-0.709128	6.59565	-2.3218	-0.419627	-3.87522	-9.4028	-7.41769	-2.80637	2.67585	4.98606	9.17729	-0.232958	0.598866	-0.591567	-0.726932	0.658293	0.494395	3.34989	-7.80039	-1.97864	0.362547	-3.95712	-1.58603
MIIP_608	MIIP	Knockout	TTGAGCACCTCCTGCCCACG	ACGCCTCTGACACACTGGCCCTG	25.0701	1.17366	-5.89939	10.6106	-0.101759	19.2071	-1.17395	8.49584	23.6004	20.1813	-8.30776	-6.59003	-17.974	-0.636184	-0.71347	1.93352	-1.55753	0.914803	-3.95191	27.6766	30.7802	17.0435	0.62985	7.9441	2.59575
TNFRSF8_609	TNFRSF8	Knockout	GTGTCCCTTAGATGACCTTG	GAAGCAGCTTCCTGGGCGAGGCG	-1.11885	-11.9818	-1.21427	-5.52107	-5.91501	-16.5557	-16.0078	-17.9486	-13.7735	-20.7292	-0.93486	6.21581	1.57507	-0.250083	0.248068	-1.00766	1.09977	-0.611915	1.91811	-8.60597	30.455	-2.96147	-0.0436934	-4.56842	-1.38573
TNFRSF8_610	TNFRSF8	Knockout	TGCCAGCCCAGAGAACTGCA	CCCAGGTCTGTCCCCAACACAGC	8.85079	-14.6288	4.65674	3.36299	4.75117	2.28727	4.03439	8.66125	2.0991	-0.560731	-1.76577	3.4188	7.48101	0.914204	-0.0683087	-1.00766	3.18999	-0.246507	4.69911	2.36064	-6.42268	-8.17104	-1.72304	-3.4282	-4.62067
TNFRSF8_611	TNFRSF8	Knockout	GGTGGGAACTGCTTACCCTG	AGGCGCCACCCCTGGGGACCCAG	30.5895	-19.7082	8.93323	30.784	18.6949	16.6979	11.6882	11.6206	26.054	26.589	-17.4151	-36.2414	-24.4291	0.926316	-0.71347	-1.00766	-1.47519	-0.368606	-1.71728	23.464	0.321624	9.20659	0.312098	3.0182	7.60789
TNFRSF8_612	TNFRSF8	Knockout	AGCTGCTTCTAAACTGACGA	CCTTGCAGAGAAAATCTACATCA	4.62728	-6.24195	-0.468159	0.916693	-14.1013	-5.66049	4.37752	1.08477	-1.84692	-0.0351354	-5.08583	8.2446	0.634178	-0.636184	-0.366248	0.723946	-1.24426	3.58022	-0.460418	-5.68545	-6.21171	-0.50501	-0.363826	3.76328	5.25495
TNFRSF1B_613	TNFRSF1B	Knockout	AGTCTTCTGTACCAAGACCT	CTGCAGCACATCTGAGCTGTCTG	1.1747	8.18803	1.29645	3.11993	2.77772	-5.51834	-1.47876	-1.7167	2.41948	-2.65413	3.21376	-0.739253	-4.21291	0.1301	0.0126711	0.0726949	-0.831207	0.266884	-0.973705	1.15003	9.07755	-6.02155	1.41814	0.139831	-0.230779
TNFRSF1B_614	TNFRSF1B	Knockout	CACCGTGTGTGACTCCTGTG	CACCCTACGCCCCGGAGCCCGGG	0.0195456	7.96773	6.91164	6.93859	-15.0753	-4.08416	3.57259	5.23523	0.401219	1.59935	-1.95157	0.00382823	4.11855	-0.338565	-0.71347	-1.00766	-0.0917257	0.168573	-1.78086	1.13903	-11.7673	-2.95668	1.27198	18.7771	-0.852437
TNFRSF1B_615	TNFRSF1B	Knockout	GTGCTGCAGCAAATGCTCGC	CTCAGGCCAACATGCAAAAGTCT	-13.5026	-8.018	-5.92973	0.538288	1.22725	-23.3091	-17.0942	-13.3648	-10.6204	-3.47856	2.08169	-0.00105768	2.01943	0.0110654	-0.71347	-0.630298	0.0754806	-0.314738	2.8974	-1.94455	7.12162	-8.00684	-1.12094	-0.875669	0.130292
TNFRSF1B_616	TNFRSF1B	Knockout	GGTCATAGTATTCTCTGAGC	TCTGAACCTACTCACCAGAGCTA	6.36245	17.5782	5.58025	-0.965027	-3.18012	-13.4075	-6.79895	0.604684	6.73538	1.84565	-6.66295	-5.14076	-8.08415	1.07322	-0.71347	-0.366631	-0.828683	-0.244268	-2.55331	-0.271589	8.60311	0.427735	3.38151	8.58181	-6.14211
VPS13D_617	VPS13D	Knockout	AGTATGCACATACTGCACAG	GAATCGGCTCCACTGCAGACAAC	0.0700506	-9.33551	-0.881731	0.658961	-4.68328	-24.7287	-8.37384	-16.0874	-9.90705	-6.24973	13.9317	11.9285	8.56813	-0.636184	-0.114668	0.0973162	-0.853575	-0.293105	-3.53869	-1.93592	-15.1249	-0.349392	-3.37937	-1.88526	-3.0426
VPS13D_618	VPS13D	Knockout	CCGAAGGTGGAAACCCAAGG	GTGCCACCTATACTTGCAGTTGC	13.1677	8.49193	5.83747	0.748908	-5.91026	1.98281	2.42519	3.60635	0.696667	2.86585	-3.23317	8.02241	3.01801	-0.244794	-0.71347	-0.494836	-0.421022	0.0980241	-0.799421	5.41269	-6.4011	-3.33892	-0.310246	-1.68529	-3.24955
VPS13D_619	VPS13D	Knockout	AGAGTGGAGTAGTTACCAAG	TACTCACCAATTAGCACAGAAGT	7.4468	3.84548	0.264952	8.83654	8.27061	-12.6353	-5.25315	-4.78173	0.407306	-1.45457	2.55313	0.725107	-1.4574	-0.424767	-0.71347	-1.00766	-1.18234	-0.611915	-2.55135	1.53021	13.6081	-11.1277	0.967794	5.91473	12.0397
VPS13D_620	VPS13D	Knockout	GGGCTTATAGGTGAGCACTG	TGCCCAGTACCTCCACCAAGCAG	-1.71944	4.77425	0.880044	9.25003	-9.1874	1.6207	2.72054	5.8525	-1.15298	-2.62674	-3.40546	-1.11598	1.07324	0.233381	3.16027	-0.571926	5.30734	0.0399047	-1.20877	-4.7586	-16.3363	-4.51758	0.376666	1.12182	0.84366
DHRS3_621	DHRS3	Knockout	GAGAACGTCCTCATCACCGG	GATGTGCAGTAGTCGATGGCACC	-9.88014	-14.2334	0.00773124	-5.37582	-13.1166	-16.5331	-7.60777	-12.313	-15.411	-15.9068	1.4391	-6.30493	8.498	-0.317712	-0.210957	-0.328923	-2.45785	-0.611915	2.33643	0.55926	-10.5188	-5.0581	-2.2802	-4.35567	-0.830331
DHRS3_622	DHRS3	Knockout	CCTTACCCAGAACTGGCCCA	TCAGTCCGGCCCCAGAGAACAAT	16.1158	9.98263	4.22615	7.88214	-1.3944	12.1784	6.35227	8.60402	5.08273	8.69366	3.07189	7.11283	-5.38145	-0.42654	-0.151672	-1.00766	-0.606498	-0.0594288	-2.02884	2.26748	6.94618	-0.0802993	-0.776293	7.28344	3.70097
DHRS3_623	DHRS3	Knockout	GCTCTTCCCATGGACCACGG	ACCACCAGATAGATCATCTGTAG	-3.05297	4.70885	-6.15391	10.6106	-7.5515	-9.06835	-11.2464	-8.52367	-7.92342	-7.12908	3.44461	4.89585	1.5151	-0.364445	-0.71347	-0.0952475	0.653887	-0.161465	1.56533	-1.60036	-14.2691	-8.20715	-1.78845	13.1183	9.31842
DHRS3_624	DHRS3	Knockout	CCGGACTGAGAAATGCCTGA	TGGCGCCGCGCTCCGCGAACTCG	-0.694176	15.8222	6.96176	1.07526	-0.472898	-14.2207	-34.446	-1.05414	-15.6342	-12.6755	0.436695	5.46963	0.0391137	-0.636184	-0.71347	-0.59782	-0.486022	0.0770614	1.25296	-4.01623	4.51888	-2.5116	-1.1847	23.5461	-6.14211
AADACL4_625	AADACL4	Knockout	TAGAAGATGATGCCTCGCCG	GGCATGGAGCAAATTCCCAGCTT	-0.429611	-0.721227	-1.24845	-0.368248	-15.4511	-7.92634	-5.79018	-3.08654	-4.68228	-9.33616	1.567	3.08379	4.70291	-0.331306	0.317458	-0.624514	-1.29205	-0.473315	-1.44201	0.635446	-11.8277	0.0717185	-0.63166	-1.51665	-0.539654
AADACL4_626	AADACL4	Knockout	GGCCTTCAGGAAGTGAATGG	GGACGATACCCGTGAGGCTGTTC	-6.54536	-3.18308	-4.81239	-3.57321	-2.62184	-13.4568	-9.27658	-6.28607	-7.04016	-8.25112	8.73127	13.4583	16.7729	0.00279389	-0.71347	0.173446	-1.56144	25.7274	-1.04243	-6.77788	-9.74112	-11.7185	-1.52916	-3.42363	-4.56553
AADACL4_627	AADACL4	Knockout	GTGGTCTGTGGAGAAAGCGT	TTACCTCCAACAGGGGAATATAT	-5.12475	-56.851	6.98318	-5.14391	-1.09678	-39.5979	-12.6323	-38.4429	-1.1088	29.6289	-14.2059	-58.7639	-26.251	-0.636184	-0.71347	-1.00766	-2.45785	-0.611915	-2.50264	-12.3543	-22.8784	75.6855	5.96378	17.8148	-6.14211
AADACL4_628	AADACL4	Knockout	GTAAACTCACCAAAGTGACC	GGTACCGCAAGCTTCCTGACCAC	15.2049	7.19391	10.9238	17.8522	21.9335	7.28455	-0.908144	5.77438	5.42364	0.250839	-12.0616	4.02675	-2.88145	-0.298346	0.552353	0.934091	-0.642422	0.241975	0.303406	0.216073	16.0105	-10.0977	1.14382	1.63779	-6.14211
AADACL3_629	AADACL3	Knockout	AAGTTGTTGACAAACCACTG	GCGGAGGCAGATCTTGCATGAAA	-8.81029	0.885355	-1.08848	-6.69648	-1.49361	-12.0387	-20.6058	-5.85552	-9.73809	-16.9901	7.35134	19.9717	6.99618	-0.636184	-0.71347	-0.405247	-0.270068	-0.611915	-0.495692	-10.5039	-10.7162	-10.2074	-0.414446	-2.60709	3.72992
AADACL3_630	AADACL3	Knockout	GGCATCGTGTACTACCACGG	GTTACCGCAAGTTACCTAAGCAT	16.6352	20.6264	11.8238	14.2888	5.56988	19.1085	14.424	12.8346	15.7622	5.2461	-5.7556	-4.2924	3.62814	-0.636184	-0.71347	-0.731413	-1.09449	-0.0785817	0.180318	8.7396	11.6287	8.76817	0.882115	-1.57756	13.7052
AADACL3_631	AADACL3	Knockout	TCACAGGGATTGTCCCAAAG	GGAGGGGCAATAGCCGCAGTGGT	4.73858	3.05093	3.72647	12.6043	5.3114	1.06633	-6.94601	-0.957268	-0.258505	3.74358	4.87349	2.27502	10.4828	0.132308	-0.0805586	-0.33312	-0.338543	-0.611915	0.832037	2.36726	16.6565	-6.32752	0.386141	-2.73753	0.961716
AADACL3_632	AADACL3	Knockout	AATCCGTGACCACAACATCG	CAGTGCCAGTAAGAGACTGCTTG	7.55902	-4.66953	2.37998	-2.38411	-3.43838	-2.76191	-7.14433	2.04914	0.787699	1.18782	4.06936	0.049615	-0.748679	-0.329905	0.585231	-0.519851	-0.12563	-0.42071	-2.46123	-6.69363	-4.92966	-2.69737	-1.36975	-0.446032	0.524557
C1orf158_633	C1orf158	Knockout	GACCAGACCAGATCTCCAGG	CAGTGAGCACTTTCGTTGAATAC	-8.72651	-5.36589	3.3586	-3.69826	-9.27548	-16.5854	-17.7605	-10.1414	-3.15515	-16.2263	-3.10492	9.63606	-2.76707	-0.139906	1.61211	0.499881	3.65462	0.0637607	-1.74371	-7.47517	6.41678	-12.8355	-2.41718	2.61897	-4.75322
C1orf158_634	C1orf158	Knockout	ACACCTGATCACCCACCACC	TGTAAATGGATTGGGGTGTCTTG	17.1339	7.71589	-10.2813	19.2733	12.7397	14.8731	1.31779	11.4465	7.45222	19.2613	-0.993458	4.59942	-2.9219	0.0394919	-0.71347	0.673016	-0.832717	0.0440182	-2.38622	13.0602	24.4634	11.9795	-0.744679	3.46877	0.486462
C1orf158_635	C1orf158	Knockout	GTGCTGATCAGGTAGCGATG	CTCTTCCCATACCACCTGGAGAT	-13.4326	-8.87416	1.29567	3.84462	-12.5254	-41.5979	-29.2989	0.69685	-2.40198	-4.8046	-0.981453	23.3789	15.653	0.0534714	-0.71347	2.11734	-0.0306683	-0.224318	-3.95191	10.7245	-6.41496	-0.88796	-4.38104	22.3401	-6.14211
C1orf158_636	C1orf158	Knockout	AGTGCTCACTGGAAATTGGA	TCTTGCAGCTCCCCCTACAAACT	2.77798	-6.17353	9.75828	-1.47692	1.46732	-0.470337	4.14367	2.80634	-3.99853	5.69019	-5.63463	-5.70272	-1.74508	0.0110654	-0.148498	5.34155	-1.29136	0.00158193	0.565791	1.17152	5.53388	10.1299	-1.73127	1.52287	0.8682
PRAMEF12_637	PRAMEF12	Knockout	TAGATTACATGACTTCATCA	CTTCAAGAATGGGACGCTGGATG	-7.7711	-3.8429	-4.28304	0.294803	-11.769	-14.7138	-14.728	-8.22226	-17.0648	-8.15057	-1.49795	7.2819	11.027	-0.157715	13.0189	0.479947	-0.103957	-0.424474	-1.16834	5.23522	-6.79142	-1.86187	-1.75731	3.05933	-2.65374
PRAMEF12_638	PRAMEF12	Knockout	AGCCATCCACAGGATCATAG	CCCCACTGTTCATGGAGGCCTTT	7.08741	10.5811	-10.0321	5.79717	-8.04975	0.818725	2.18253	3.23991	6.84874	1.66621	-4.49237	7.41253	-16.2586	-0.636184	-0.328855	-1.00766	-1.94503	-0.611915	0.772496	15.2598	10.455	0.19527	-1.80594	-6.21026	-2.09353
PRAMEF12_639	PRAMEF12	Knockout	TAAGAATGGACAGCTCCCAC	GAGCTGTGCTGGAGGGGCTTGAT	1.64168	-10.6097	2.85065	-1.69525	0.69325	-7.14377	-2.96677	1.03714	-1.51786	-3.37721	6.12145	1.94066	7.63993	-0.319059	-0.0832179	-0.168495	-0.738983	0.752341	-1.0522	-1.81466	8.24864	6.34662	-0.548646	-1.53223	-0.725918
PRAMEF12_640	PRAMEF12	Knockout	AAGGTCTAGGATCACCATCA	CCAGGAGATGCTGCGAGACCCTG	-8.22436	-6.09632	-1.03352	-5.50824	-15.5895	-1.14266	-20.8951	-8.32389	-0.196356	-9.3698	4.39558	4.4793	-6.3691	-0.636184	-0.71347	0.723946	-0.923557	-0.24393	-1.16065	-7.30352	-18.918	-5.91376	2.8864	-0.442141	-2.04273
PRAMEF11_641	PRAMEF11	Knockout	TCAGCACCATAACTTTCCTG	TAGTCCCAATGTTATGACACATT	-9.21378	-6.85103	0.122981	1.77639	-5.74795	4.21229	5.39818	-0.932081	5.52262	-1.34512	-7.11591	-3.24295	-9.0205	1.05301	-0.0362691	-0.441084	-0.417036	-0.469465	-1.97872	-5.57332	23.6781	1.1319	-0.985457	0.592578	0.0602844
PRAMEF11_642	PRAMEF11	Knockout	AGCACCATAACTTTCCTGCG	TGTAATTAGATGAGTAGACATTA	7.37197	13.3617	2.68064	-0.573373	4.48614	4.25948	1.23796	-2.25603	4.51447	-10.6474	-6.79845	-12.65	-9.28389	0.482384	-0.71347	-1.00766	0.637635	-0.264693	-0.380485	4.03525	-13.3546	4.94592	-0.720157	9.20361	3.47328
PRAMEF11_643	PRAMEF11	Knockout	CAGCACCATAACTTTCCTGC	TTCAGACAAAATCGTCTTACTTT	1.86929	1.58611	2.47308	-8.90112	-2.91828	-2.75208	5.76394	1.14417	3.50017	12.0953	4.2579	1.13189	-4.79031	-0.636184	-0.429379	0.930328	1.36728	0.592904	-1.57096	-8.31292	27.6593	6.26582	0.259841	2.4823	-4.45861
PRAMEF11_644	PRAMEF11	Knockout	CCATAACTTTCCTGCGGGGC	TATAAACTACTTCAATACTGTTG	8.27861	13.0309	4.96213	2.80194	-4.43012	6.54027	4.95302	6.59477	10.9571	1.94155	2.49919	-7.55913	-0.675565	-0.636184	0.156095	-1.00766	-0.62018	-0.141327	8.47342	-11.5208	5.69305	23.067	1.56691	-2.5108	3.58011
HNRNPCL1_645	HNRNPCL1	Knockout	GATAGACGTTGACGTTTCGA	CAACCAAAACTCATCATATTTGA	6.31873	-18.3895	-8.03934	1.03297	-6.65234	-1.81435	-1.49722	0.897224	-5.24619	-7.51396	1.33647	20.1834	2.97298	-0.636184	-0.71347	-0.277729	2.45696	-0.131146	-0.500505	-1.15516	24.994	-9.64272	-1.08071	-0.35845	2.19122
HNRNPCL1_646	HNRNPCL1	Knockout	TGATAGACGTTGACGTTTCG	TTGCTCCACCCGGAATACTGAGT	-17.924	-21.594	-1.98623	0.0989364	-5.1157	-11.9143	-5.1795	-15.5185	-10.9979	-10.3661	4.76132	3.28734	3.51704	-0.283243	-0.181555	1.15953	-0.922933	-0.611915	-1.65306	0.462258	-6.94431	-10.268	-0.861981	0.141674	-2.21769
HNRNPCL1_647	HNRNPCL1	Knockout	TCGAAACGTCAACGTCTATC	TTAAGACAAATATAAATAGATCA	6.02537	11.899	6.83509	-4.21576	7.59887	8.59439	5.91844	10.2927	7.5601	-2.00621	1.95862	4.56939	-16.1429	-0.636184	0.715101	-1.00766	-0.41472	0.337452	-0.951031	-2.4503	18.7883	-12.6072	-0.902782	1.72788	15.597
HNRNPCL1_648	HNRNPCL1	Knockout	AGATCAGGGGGATGACCAGC	CAGCTTCATGTAGATCCTAAATA	2.12786	-0.0457419	-0.766615	-1.96074	0.443833	-1.25028	4.31774	4.49955	1.69383	-4.74302	3.75504	-2.4291	4.51676	-0.217774	-0.71347	-0.405971	-0.741784	-0.370369	-0.377034	0.478456	5.12162	0.314547	0.0949397	0.926694	-1.39828
PRAMEF2_649	PRAMEF2	Knockout	TGGAAATTCACAACACGTGC	CAGTCGCTATGTCACAGGCAAAA	-2.28685	-10.5841	-1.69646	-2.88112	1.81562	-2.67086	-14.8853	-18.4657	-11.0409	-15.7543	2.62727	3.16377	7.43409	0.0582607	0.0441057	-0.770689	-1.20693	0.361536	-1.69428	0.276226	-4.65408	1.63669	2.18675	-3.32652	-1.33591
PRAMEF2_650	PRAMEF2	Knockout	CCTTCCAGCAATGCTTTCAA	CTTACTGCTGAACGCATGAGATT	11.5419	-2.26388	6.18685	-2.89372	6.96773	12.9225	7.23166	10.0904	0.646667	4.60245	-1.23045	0.670018	-6.49643	0.015282	0.945298	-1.00766	-0.618388	-0.292936	2.12749	7.49868	5.38249	-4.15231	1.33004	-0.184828	-3.85571
PRAMEF2_651	PRAMEF2	Knockout	CATTAATAGTATTGGGGAGC	TGGTGGACCCAGAAGGTTTAAGA	9.91854	19.4848	9.85748	-4.34646	-6.16925	6.23539	14.8852	8.48014	20.5357	17.79	-0.23279	13.9633	-2.12563	-0.0373814	0.367611	0.479333	-1.50999	-0.390186	-1.57781	3.77795	15.7423	6.86194	-0.91684	-0.0226221	24.3664
PRAMEF2_652	PRAMEF2	Knockout	GGAGCCATTGAAAGCATTGC	CAATCCTGTAGAATTGGTCCTAG	0.588249	-4.67186	-7.69862	1.51503	-3.15976	-3.99446	-0.983536	-9.68399	1.66836	-9.43488	8.68452	-6.47636	5.10131	0.0713634	-0.438745	-0.407956	0.456537	0.229993	-1.24555	5.90202	-11.9472	-2.50516	0.0913541	-0.696362	0.297962
PRAMEF4_653	PRAMEF4	Knockout	GGATGCACTGCTTAACCTAG	AAGCAGTCCCTGCTTCTTGTCTT	-2.72793	4.5733	7.10434	6.80354	16.0124	3.10293	0.875133	0.122956	7.0407	4.02068	5.62845	0.19128	-6.04484	-0.39522	-0.35886	-0.656779	-0.748451	-0.611915	1.25642	1.23193	-0.478376	-4.49781	-0.119679	-2.43495	-1.98507
PRAMEF4_654	PRAMEF4	Knockout	TTAACCTAGGGGTTCGTCCC	TCAAAGCATCTATTTCACTATAT	23.0099	24.6805	8.61968	6.01873	-7.21493	25.603	14.2425	6.7158	14.0179	17.6869	-7.84561	-15.1502	-21.9952	-0.136808	0.0138027	-1.00766	0.451886	0.186193	-0.835228	23.4233	15.3456	19.4982	3.01622	-1.69038	1.78242
PRAMEF4_655	PRAMEF4	Knockout	CTGGATGCACTGCTTAACCT	TATTGGCACAATTTAAGAATGGA	-4.61455	4.01853	12.1122	11.631	23.2622	6.4505	1.15218	-10.5451	12.0777	15.4045	-1.81479	-6.45625	-0.974667	-0.636184	-0.71347	-1.00766	-1.439	-0.611915	0.585292	-2.00132	2.12162	-4.00203	-0.264405	7.45822	7.3714
PRAMEF4_656	PRAMEF4	Knockout	TGGATGCACTGCTTAACCTA	TAACTCATCTCTATGTCAAAAGT	5.3474	-3.95847	4.93092	5.64642	16.7944	4.22586	3.05399	8.05623	6.04301	8.49755	-9.82274	-11.1657	-1.10824	-0.636184	1.13155	-0.244297	0.858822	0.0753702	0.14921	5.18952	9.37162	-1.25628	1.4764	-0.164011	3.82099
HNRNPCL2_657	HNRNPCL2	Knockout	CCAGGTTAATAACTGCAACC	TGATAAGTAGCTTTCAGCAATGA	3.53997	10.527	11.1273	10.9742	2.6986	13.0676	-2.33102	3.52302	6.87088	5.86748	-0.853212	-8.39357	3.72512	0.00621454	0.981445	-0.432944	0.0282326	-0.343098	0.127197	2.23948	-3.20625	-0.374384	-1.17099	0.299309	-0.808776
HNRNPCL2_658	HNRNPCL2	Knockout	TATTCTTGATCAAATGAAGC	TGCCACTTATTACTTACTATTTG	-15.839	-6.91797	1.83922	1.97902	-4.68653	-29.3003	-26.7127	-12.5344	-10.9066	2.60776	12.1888	9.32816	-0.0243042	-0.636184	1.50875	-1.00766	-0.77718	-0.0713745	-1.48023	-14.5326	-17.1641	-14.4554	-1.28245	2.79171	-6.14211
PRAMEF18_659	PRAMEF18	Knockout	CCCTTCTTACATAAAGCATC	TAATAACAATATTATGCTAATGG	-32.5057	19.8156	10.8172	20.3611	45.5699	34.8644	20.7011	12.4952	12.5027	0.343188	-2.83019	-34.5704	-65.3814	-0.636184	-0.71347	-1.00766	5.6903	-0.611915	1.35355	14.9651	-22.8784	36.91	-3.64575	-6.18879	-4.53568
PRAMEF18_660	PRAMEF18	Knockout	CTTGGCTGTCAGAGCTTAGC	TACTCTGTTCAGCTGTCTGTCAA	-1.38121	2.12901	7.58991	0.124186	-2.12242	-10.421	-5.72035	-6.55104	-7.76469	-8.31006	6.73901	4.08895	6.82513	1.04606	1.53733	-0.362495	-1.67507	-0.611915	-1.68367	-3.42325	-6.12796	-6.89231	-1.45505	1.377	-2.75015
PRAMEF18_661	PRAMEF18	Knockout	CGCAAACTCTTCATCTCTGA	ATCAATTCTAAGCTACCTACAAA	9.44613	12.6405	11.8885	9.05955	2.01056	15.2342	2.99481	9.18174	20.7563	17.0137	-16.5506	-15.0139	-18.6566	-0.636184	-0.71347	-1.00766	-0.0188283	-0.323523	0.108336	6.42145	31.2393	10.2826	1.51639	-0.341085	7.55216
PRAMEF18_662	PRAMEF18	Knockout	TCCAGATGCTTTATGTAAGA	AGTAACTGATCTGCACAGGAATG	11.712	-1.94907	6.0569	1.67427	16.6072	15.5246	6.2083	5.34085	2.64294	15.8675	-8.20502	0.210415	-21.844	0.768311	1.86718	0.242344	-0.38629	-0.11991	2.98589	21.7121	30.8253	0.0469596	-0.280514	-3.73697	3.8965
PRAMEF19_663	PRAMEF19	Knockout	TTGCCTCAAGGAAAAATCCG	CTCACCTGATCAGCTGGTCCAGG	-6.30769	-10.2515	-6.73431	2.12752	-4.39817	-35.34	-47.3317	-33.1488	-13.8794	-9.2722	0.356968	0.538381	1.47734	-0.395799	1.85063	3.15901	1.72717	0.273041	-3.4443	-10.2385	-18.1165	-18.9091	-0.809614	27.839	0.107891
PRAMEF19_664	PRAMEF19	Knockout	GAAGCTCAGATCTTCATCCA	TATGAGAAGGATCCGCTTCTTCG	-11.5767	-3.96988	-5.80397	-4.38222	-13.2283	-29.0548	-17.1494	-7.15521	-14.9029	-21.7328	9.13769	-0.442884	8.37499	-0.434977	5.3149	0.325677	2.38086	-0.0667437	-1.95043	-14.4691	-2.60811	-9.89764	-1.99493	-3.2674	-3.9935
PRAMEF19_665	PRAMEF19	Knockout	AGAAGGATCCGCTTCTTCGA	GAAGATTCTTCATCTGGCTCAGG	-12.9121	-13.138	-5.22894	-7.31312	-11.4793	-21.078	-23.3233	-20.5034	-13.682	-13.3623	9.88369	5.8702	7.66543	0.947975	-0.71347	-0.0507184	-0.87966	-0.611915	0.305729	-11.1389	-2.23494	3.9189	-1.69786	-0.756196	-4.46144
PRAMEF19_666	PRAMEF19	Knockout	TCCAGATGCTTTATATGAGA	CCACCTTAGTACAGCACAGGTGT	1.86524	-7.03886	0.17104	-0.839373	-9.43012	5.32354	5.89842	4.50136	-4.25413	0.0126092	0.973314	7.58221	-5.19908	-0.496908	2.45457	-0.719472	-0.32193	0.403886	1.39886	-5.38665	-13.4556	-4.42957	-0.761411	0.096525	-1.61571
PRAMEF17_667	PRAMEF17	Knockout	TAACTCATCGTCATAACCGA	GCAGAGGTCTATGAACACCTTCA	8.8736	-0.0368757	-3.52218	-8.88141	-2.65822	-3.07163	-8.43941	-4.79547	-6.45072	-9.02423	-0.750627	-2.45326	7.10474	-0.116253	-0.0724444	-1.00766	-1.85472	-0.611915	0.287488	15.9853	0.525879	6.34986	-1.43987	-4.4645	-3.9137
PRAMEF17_668	PRAMEF17	Knockout	TTCTCTTAATTTCCAACTCC	ACTGGAGATTTGTCAGAATGAGC	2.89458	-3.92483	-6.95848	-2.7989	-4.95198	-14.2097	-13.5942	-6.86187	-4.09269	-10.3127	6.73046	5.36382	6.18405	-0.636184	-0.71347	1.07568	-1.02004	-0.0524744	12.5548	4.90992	-9.7562	2.72772	-1.1266	5.31673	-1.95217
PRAMEF17_669	PRAMEF17	Knockout	GACGATGAGTTATATGTAAG	TCTTAATTTCCAACTCCTGGATA	0.105232	-13.0049	-1.10198	3.26712	-0.550336	-10.5031	-17.5736	-5.457	0.350968	-9.2361	6.33798	1.81697	5.84078	0.111946	-0.341723	-0.25008	-0.817581	-0.611915	1.85228	7.40788	-0.273954	-8.11916	-0.439134	-0.56664	-1.02211
PRAMEF17_670	PRAMEF17	Knockout	GGCCTCAAAATGTCTCATGC	GCGGAAATGAGACCTCCACGAAT	5.21359	8.15891	4.87732	-2.15119	-8.57978	-2.14304	-18.8104	-2.80762	-2.70456	-2.01591	0.599366	2.63016	1.67936	0.173533	1.47951	0.233039	0.284083	-0.313408	1.70558	0.514145	3.5709	-10.4718	-0.296536	-0.530184	0.181076
PRAMEF20_671	PRAMEF20	Knockout	CTTTCTATGGGTCAAGCAGA	GTAAGCACCTACGGGCCATGGCT	-2.09402	-3.74099	7.68761	14.859	18.7614	5.59814	15.5971	8.87355	3.30629	3.97787	-3.29781	-12.0426	-13.0595	-0.636184	-0.71347	-0.685076	-1.87533	0.607597	-1.09758	5.21648	23.9966	-1.06167	-1.34011	4.78271	0.289426
PRAMEF20_672	PRAMEF20	Knockout	GAAGATTCCTCATCTGGCCG	ATCAGAGACCCCAGAGGAAGGCG	6.80714	4.40438	-0.230701	-2.44588	-5.2524	-11.9543	-4.5863	-8.36083	-3.33838	-7.82228	-2.02536	2.48962	4.79748	1.56646	0.410125	1.77012	1.56562	-0.521906	1.42443	-10.3974	-17.4238	-3.92347	5.42288	4.77136	27.704
PRAMEF20_673	PRAMEF20	Knockout	GCAGAGTTTACCCCATACCT	CTCAGGAGGTGGAAACTTCAAGT	1.5744	1.87237	-8.91683	0.370842	-2.91353	2.85433	1.55747	6.20524	5.23	16.3091	6.90008	5.76939	2.92044	-0.0111837	0.322799	-0.516256	-1.32871	-0.320086	-0.365113	-2.11811	7.42465	-8.20117	0.0905019	14.7196	-3.46525
PRAMEF20_674	PRAMEF20	Knockout	GATGAACAGAAAACCACTGC	TGATATTGTGGAAGAGCATTCCC	6.69429	-7.78271	1.82987	-3.7562	-1.22623	-9.28085	5.33566	0.836911	-0.588882	-3.11053	3.8925	3.90729	3.75436	-0.636184	-0.196674	-1.00766	0.440698	0.651623	-0.292301	-1.13064	-10.7528	0.978817	-0.527996	-2.66988	0.344377
LRRC38_675	LRRC38	Knockout	CCTGGCTAACAACAACCTGG	CCCCTGGACGTGCGCAAGCTGCT	14.3935	5.09587	12.8557	4.75105	-26.8829	19.3831	10.1568	10.6	2.47537	13.2606	-5.92322	-0.837115	2.03745	-0.137016	-0.3431	1.46982	-0.102044	-0.611915	-0.92161	8.01448	-5.91087	6.73285	-1.77749	-1.33094	-1.25172
LRRC38_676	LRRC38	Knockout	CTGCACCGACCCGCACACCG	TCAGGCCTTGATGAAATCCAGTG	-5.05473	-5.90191	-5.00731	-5.22719	-1.92283	-16.8693	-17.9782	-11.8589	-15.313	-8.93542	11.1847	6.52766	11.8913	0.114285	0.0498888	0.665984	-1.33285	-0.245615	0.0918026	-0.906778	-2.70547	-7.61241	-0.420647	-2.10083	-0.616503
LRRC38_677	LRRC38	Knockout	CCGCATCCAGCGGATCCCCG	TCCGGTGTGGCCGTGTCCATTGC	7.66429	-7.79049	-10.813	-6.40435	-7.55846	-11.0422	-4.27387	-9.50823	-8.89781	-8.07786	-1.18082	8.99921	6.89678	0.163816	-0.291529	-0.445858	-0.588694	-0.508609	-0.364057	2.68956	-4.84559	-5.70988	-2.04256	-3.24123	-3.18044
LRRC38_678	LRRC38	Knockout	GCAGCTTGCGCACGTCCAGG	GATGCGTTCTCCTGGATCCAGGA	-11.8079	-4.02904	-11.9296	-1.75253	0.51612	-19.2886	-13.5938	-13.9135	-11.7531	-19.1321	8.27785	11.275	0.299026	-0.136184	-0.08847	-0.694177	-1.09057	-0.611915	3.33185	-5.48469	0.130473	-7.27686	0.614794	1.36644	-2.31532
PDPN_679	PDPN	Knockout	GAAGATGATGTGGTGACTCC	TGAAGTTGGCAGATCCTCGATGC	-9.57712	-8.60201	-7.19403	-8.11065	-14.6675	-23.4059	-23.2989	-12.1947	-10.6762	-22.0129	5.28085	4.05194	9.81235	0.077083	1.16741	-0.390372	-1.02182	0.432471	-1.55191	-8.30125	-11.858	-10.7796	-0.162509	1.06332	-3.60645
PDPN_680	PDPN	Knockout	TGTAACAGGCATTCGCATCG	GGAAGCGCGTCGCTCTGGGTCCT	-4.09527	-6.16359	-7.62974	1.37601	-18.4507	-12.7757	-13.5669	-2.01967	-12.7913	-15.6226	7.14285	9.29161	3.8586	-0.0479485	-0.71347	1.30257	-2.45785	-0.611915	2.53457	-13.5682	12.9111	-3.94979	0.0159421	-4.66681	-1.98563
PDPN_681	PDPN	Knockout	GAGACTACAGGTTTGGAAGG	CACCTACAATAGGTGGCAACAAG	3.71477	7.35015	4.68858	1.16922	7.38806	8.65886	6.54176	-0.403719	4.79989	3.37972	-6.32563	-1.56394	3.40976	-0.276472	-0.71347	-1.00766	-0.998462	0.364128	-0.205985	3.99078	-11.9613	13.7358	1.50131	-6.80153	-0.456491
PDPN_682	PDPN	Knockout	TTGTCAAGCCAGACTTATAG	CTGTCCGGCTGCCTAGGGTCTGG	-2.81383	11.9846	12.6727	3.51754	1.50738	2.22327	-2.64606	4.42886	4.78653	0.607288	-1.9823	9.98606	7.02658	-0.193706	-0.71347	-1.00766	-1.11218	0.0340798	0.399416	-4.50928	0.651035	8.45062	0.426649	1.75359	-0.628325
PRDM2_683	PRDM2	Knockout	GGAAGTTTACAACCAAACAG	CAGCACTACACGTAGGCTGCACT	13.2612	16.797	1.5629	9.72707	15.0436	15.949	9.4831	-0.65254	5.44277	2.05542	-5.49232	4.84792	-3.15013	-0.260244	-0.71347	0.161934	-0.427396	0.409796	-0.663504	2.63271	19.4529	4.70613	-0.218318	1.05146	-1.7488
PRDM2_684	PRDM2	Knockout	TTGGCACACAGATTAACCGG	CAAACAGAACACACAAAGATATT	11.8502	10.1593	8.70308	-6.692	3.80518	15.6235	17.6241	6.47456	-2.85912	3.9999	-7.82326	4.87242	-12.19	0.598384	-0.71347	2.23308	-0.156062	-0.363776	-3.01733	7.18876	12.4157	-1.53966	2.08154	21.8866	-5.13708
PRDM2_685	PRDM2	Knockout	AAGAGCAAGAGGGGACCATG	ACTACCGCCATTCGCTGCACAAA	3.06852	6.74344	6.3094	5.93927	7.23655	3.21815	3.14872	8.79033	1.49949	6.93267	7.89628	4.00978	-3.35099	-0.636184	-0.142041	2.56377	-0.991884	-0.321217	-0.879879	3.33201	31.5661	0.809598	-1.30587	4.61132	-2.98005
PRDM2_686	PRDM2	Knockout	AGTGGCAACAGTTAATACCG	GAACTCATACTAATATGAGACGG	12.2311	0.350611	5.88923	42.5834	-4.95643	2.19693	-0.313441	6.1404	5.3183	2.31993	-3.06438	6.2963	-4.42254	-0.636184	-0.0555753	-0.220255	-1.85179	-0.611915	-0.24821	-2.00132	13.1872	19.3892	5.04145	0.465745	1.5502
KAZN_687	KAZN	Knockout	AGAGCCAAAGAAGCCTTGCA	TCCCCAGCCATGAAAGCTGATCG	3.79587	-26.8081	2.38743	1.56161	4.39967	1.34255	0.181216	-4.90181	-4.28106	-0.0455522	1.19911	8.33562	-4.42973	0.870408	-0.71347	-0.731413	1.00212	2.01506	-0.93852	-1.87383	1.77916	-3.74348	-0.953933	0.0852296	-2.83936
KAZN_688	KAZN	Knockout	AGTCTCGGAGCTGCTCCTCG	ATGGTACCGCCCCTGATTATTAC	11.5072	8.20921	-11.0311	3.83548	0.336908	13.5097	-0.777822	5.09448	12.8562	11.1046	-4.26474	-7.24879	-2.60189	-0.636184	-0.223274	-1.00766	-0.110914	-0.611915	-0.00616728	0.744023	5.51669	-1.13857	-0.704572	-1.63005	-3.06948
KAZN_689	KAZN	Knockout	TGCCACACTGGAGAGCCGCG	CAGCGGTCAGGGTGAGCCCCTGC	-2.99029	-17.9465	4.92577	3.89288	6.13592	-11.6964	-9.65889	-10.632	-6.05205	-11.879	-4.46782	9.50529	11.378	0.0832407	0.35036	0.189949	-1.46513	-0.456635	-0.731877	0.55961	36.5622	-5.53	-1.14425	-1.106	3.85789
KAZN_690	KAZN	Knockout	AAAGGGCGAGAAGACAGACC	GCTCTGGCTAGCTCCTGCTCCTT	-6.02472	-8.95831	-12.6705	-7.26512	-2.77874	-3.74783	-0.43716	-3.97547	0.683278	12.9855	6.41687	4.00529	10.776	-0.636184	-0.422772	-0.149287	-2.18648	-0.611915	1.93044	-1.76212	9.17291	0.949737	-0.359595	1.25169	-3.21324
TMEM51_691	TMEM51	Knockout	TCAGGGCAGCAACAAGACCG	AGATTTAATCCTTCGAACTTTCA	-7.58457	7.88885	0.475008	0.29027	-12.8841	-7.3112	0.503032	-4.94122	-19.9603	-6.629	1.0267	16.4654	2.63975	0.250734	-0.23728	0.535554	-0.779612	-0.611915	-2.27252	-2.87714	0.597922	-1.56453	0.261366	0.603621	-2.54041
TMEM51_692	TMEM51	Knockout	TTGGGGTGATCATGGCCATG	TATCTGCCTGAGTATCAGGGATA	-19.2637	-2.04878	2.84072	6.68592	5.38031	-11.1375	0.404022	-1.77627	-1.12659	2.95452	2.31266	12.815	8.22966	-0.0226868	2.67636	-0.090225	-0.0514356	-0.611915	-2.78573	11.2358	-8.59266	-6.36087	-0.555906	-3.37701	2.74678
TMEM51_693	TMEM51	Knockout	CAAGAGCAAGACCTTCTCTG	GCCAACTTAGAGTTCTGCCTGTC	3.68759	-13.3895	-6.72524	-2.25232	0.634818	-3.43442	-0.0966691	5.22432	14.308	-1.06707	-2.18734	-5.51719	-1.74508	2.14159	3.35157	-1.00766	-0.542959	0.739436	-0.404241	13.4542	-17.2446	-4.08553	0.722927	-6.7661	0.928598
TMEM51_694	TMEM51	Knockout	CCTGGTACCCGGCTTCAGCG	TCTGGGAGGTTGATCCTAAAGTC	-20.3529	13.0605	-17.0502	-4.99499	54.4588	-9.03689	2.77652	-15.2086	7.56417	3.93615	4.00963	15.0893	7.45806	-0.636184	-0.71347	-1.00766	9.78705	-0.611915	1.54809	13.7113	-18.1486	2.89858	-2.0689	-2.38977	-2.27738
FHAD1_695	FHAD1	Knockout	TCACCTAAAAAGTCAGAACA	TCACCAGTTAATAGAGAAAATTA	-22.089	4.26008	17.794	-9.98074	-0.219591	5.53314	20.7011	3.93149	5.18614	18.6765	-13.6873	5.52177	-57.0481	-0.636184	-0.71347	-1.00766	-2.45785	-0.611915	-3.03448	1.57763	1.51187	-10.801	6.64258	-8.27212	11.6357
FHAD1_696	FHAD1	Knockout	CTTACTCACTCTAGAGCCAA	AGTTCTCGCCCTCATTCTTCAGG	11.0002	2.22756	-0.601583	5.32494	2.94013	-1.06729	-5.74126	-4.54679	-5.74847	-7.91211	-2.96564	6.91819	4.81229	-0.10568	-0.71347	-0.099835	-0.285135	-0.319346	-1.39071	0.758067	3.36276	6.73765	-2.08128	-1.26781	-2.78685
FHAD1_697	FHAD1	Knockout	AGAGACAACGCTATCACATC	CAAAAAGACATATTAGCAAAGGA	21.0031	2.90506	11.1902	22.5834	52.2365	23.649	14.1296	12.1126	1.6764	17.3293	-12.8371	-25.4306	2.26561	-0.636184	-0.71347	-1.00766	-0.928801	3.23424	-2.66159	-3.1196	53.3928	2.5237	0.164412	8.39455	-0.898664
FHAD1_698	FHAD1	Knockout	GTTCTCGCCCTCATTCTTCA	GGTGACTGACCTCTTCCTTTAGT	10.7965	0.648965	3.11822	2.97552	-9.09678	-9.74183	9.81395	-7.80287	-4.97234	-14.1501	5.62845	-1.71266	-3.95711	0.264717	-0.71347	1.80133	-0.773915	0.240358	0.303406	-4.95723	-7.11751	-13.0469	-2.88851	-1.09263	-0.662657
EFHD2_699	EFHD2	Knockout	TGTAGGGGTTGAAGACGCGG	ACAGCAAGCTGAGCTTCCGGGAG	-6.58971	-5.42896	1.99765	-2.22796	-11.1172	-11.7696	-1.32692	-13.6426	-14.0516	-13.5785	2.99456	5.8702	7.53522	-0.636184	0.66584	-1.00766	-0.110435	-0.611915	-1.21219	4.36797	-14.1827	8.76817	-1.95757	0.389298	-3.12703
EFHD2_700	EFHD2	Knockout	CGGCGCGCAGACCTCAACCA	AGGCCCAGGTGGGTCTGAGGGGC	5.30382	14.7635	2.92637	5.32846	12.2085	15.1896	11.4184	11.4159	9.39667	5.91888	-5.63357	-20.3711	0.184591	-0.225506	-0.71347	-1.00766	-1.15988	-0.28597	-1.94008	11.7559	-3.67106	12.3155	-0.470428	-3.5467	7.35482
EFHD2_701	EFHD2	Knockout	GTTCAGCCCGGGCTGCTCCG	CTCCTGCTCTGCCTTGATCTCCT	16.4222	-0.750239	-3.74632	2.04089	-5.85869	3.44762	3.62788	-1.10314	5.5771	1.16996	3.23228	7.96468	1.46159	-0.444245	-0.426114	2.36584	6.67676	-0.14188	-2.0541	0.802253	-11.1137	1.3053	-2.4393	-6.31133	-2.21129
EFHD2_702	EFHD2	Knockout	AGCTGAGCGCCAAGCTGCTG	GCTCCATCAGGTCGATGAAGCCG	1.53453	4.81821	0.699974	0.753295	-11.8248	-0.143781	-4.49375	1.77125	-5.44029	-9.49502	7.6038	12.5294	4.44399	1.07688	-0.71347	-0.0686891	-0.462287	-0.304223	-0.864813	6.73338	-0.0638775	8.15673	3.47922	-5.37077	2.45662
CTRC_703	CTRC	Knockout	CGTGGGAAAGAACAACCTGG	ATTGCTAGCAACTTCGTCCTCAC	9.81455	3.02291	5.76294	-1.1631	6.54211	6.71595	-7.94687	-0.125576	7.97775	7.0246	0.474599	1.11354	3.85577	-0.636184	0.415198	-0.771807	-0.190034	-0.237208	0.051855	-0.800041	-5.58278	15.2925	-0.473908	2.33147	-1.36683
CTRC_704	CTRC	Knockout	CAACACCCGGACCTACCGTG	TTCACCCTGAAGCCCCACCAGTC	-3.77007	4.07612	8.22461	2.38728	4.88023	-2.02732	-10.8207	10.9758	20.1086	31.1547	-0.0351618	-10.7639	7.78928	0.0832407	0.506042	-1.00766	-1.44262	-0.377723	-1.09906	23.69	19.9788	-3.9011	0.277342	-8.27212	2.30859
CTRC_705	CTRC	Knockout	GGTGTCCACACCCACAAACA	CCAGGGACGATACTCACTCCAGA	-0.547849	1.61844	-4.97938	-1.27153	-3.73169	-12.001	-10.2702	-7.0407	-5.73205	1.89202	3.59012	10.7293	7.07138	0.112179	0.326842	2.39621	-0.0299316	0.825457	0.360497	1.56142	-5.96759	3.13492	2.49836	1.37208	-1.65972
CTRC_706	CTRC	Knockout	GCTGAGTGACACCATCCAGG	CCACGGCCACACGGTAGGTCCGG	-19.6852	-2.69591	-10.6566	0.406489	0.271376	-27.5813	-41.1508	-20.1973	-11.1948	-13.3625	3.33024	6.77177	6.67131	0.817305	-0.398013	1.27661	-0.951829	0.137149	-0.489309	-4.1231	10.7792	-11.3145	2.34165	-2.48873	0.351397
CELA2A_707	CELA2A	Knockout	ACTCCAACCAAATCTCCAAA	TCCCAGCTCCTCCAGGACCTACC	-5.56297	-2.58747	1.12732	12.3574	-3.56592	-22.1737	-0.72752	-70.8239	-15.7292	-7.15681	-1.66003	-22.8264	10.3467	-0.636184	-0.71347	0.168814	-2.45785	-0.611915	-3.95191	-15.7156	-16.996	-18.759	-4.38104	32.8494	45.4708
CELA2A_708	CELA2A	Knockout	TGTGCCGGCCCAGCCCCACG	ACAGCCCTCAGTTGTGGGGACCC	16.7901	18.6279	-1.99768	-1.31545	2.28863	16.4316	4.64601	10.0617	11.0558	7.34319	-10.8389	-11.5808	-0.302082	-0.636184	-0.71347	-0.729105	-1.17697	-0.131146	1.9445	-2.08465	20.0703	-5.73577	0.647971	-6.08633	-2.64793
CELA2A_709	CELA2A	Knockout	TATGTGACTAGGGTGGTTGG	ACGCTGCTGCCCCACCAGGCAGA	3.72618	-2.72732	8.01404	-1.50266	-3.78496	2.04308	6.86706	3.84503	8.23725	2.81892	2.57765	1.38757	13.1371	-0.636184	-0.71347	1.82253	-1.61516	-0.477867	5.28722	16.2637	-1.49473	1.205	-0.0402068	6.96598	5.0501
CELA2A_710	CELA2A	Knockout	CGGTAGGTCCTGGAGGAGCT	GTTGGAGTTCCAGTCCTTGTGCA	-4.54872	-7.25103	-14.7931	5.69056	-5.99605	-16.6526	-7.83705	-16.4283	-10.9688	-10.6857	3.34741	-4.42432	6.07825	0.320754	-0.71347	0.861503	-2.13734	-0.611915	-3.07183	6.51459	19.4293	2.88141	2.02921	-4.27212	1.78242
CELA2B_711	CELA2B	Knockout	GAACCCTTTGGAGACCTGGT	TCCCCAGGTCTCCCTGCAGTACA	-10.5931	3.64483	-6.35628	2.54713	4.06195	-1.61114	5.83004	-4.27627	-5.97135	5.70714	1.52079	6.70368	-7.41378	0.190263	-0.71347	-0.366631	1.43825	0.636135	-1.69748	4.76059	7.77489	1.44966	-1.21203	6.50451	-2.58655
CELA2B_712	CELA2B	Knockout	CATCACGCGGTAGATCCCGG	ACAGCCCTCAGTTGTGGGGTCTC	4.91936	-6.85103	1.21045	6.35148	13.3547	3.44891	-2.35882	2.16988	4.12651	8.67652	-0.121925	5.05315	7.88059	-0.307777	-0.71347	-0.438396	-0.547894	-0.251165	0.210066	-4.8057	6.77462	1.75499	1.59786	7.59786	2.50534
CELA2B_713	CELA2B	Knockout	GATATGTCTAGGATGCTTGG	GAGACCTGGTCGGAGTTCCAGTC	3.33622	-0.0768414	-5.31922	-6.09629	-1.3353	-23.6579	-17.8596	-4.28993	-8.69361	-11.1984	0.140649	11.9833	-1.04267	0.606052	-0.138757	0.594908	-0.940512	-0.611915	0.0604324	3.91998	3.07981	-8.88688	-1.50075	-2.19309	0.18864
CELA2B_714	CELA2B	Knockout	GGCCCTGCTTCAGGTCATCA	TCCCAGCTCCTCCGGGATCTACC	-1.1994	9.33716	5.88388	2.90082	5.98439	-10.6103	3.28965	2.05672	5.84539	6.14611	-3.46213	7.41863	0.98866	-0.20077	0.735805	-1.00766	-0.896788	-0.543749	-1.61689	-4.7567	5.23954	-11.4113	-0.884539	-2.82188	-3.40075
CASP9_715	CASP9	Knockout	ACCAGAGATTCGCAAACCAG	ATGGAGACTCACCAAATCTGCAT	2.0557	-3.72603	3.78839	4.83561	-3.6082	-19.6154	-6.12014	-10.2895	-5.52691	1.67982	-12.1613	-1.35654	5.00482	-0.636184	-0.71347	-0.0461177	-0.532719	0.0730165	-3.3495	-5.59187	-5.23132	-7.64787	1.69798	10.4195	7.3714
CASP9_716	CASP9	Knockout	ACCGGAAACACCCAGACCAG	ATGGTGGAGGTGAAGGGCGACCT	7.94145	-0.150004	4.81153	2.35648	15.8657	-4.84082	-5.75635	1.35194	7.54183	-6.2803	3.85395	4.21948	3.77632	-0.636184	21.5757	-1.00766	-0.538132	-0.611915	-1.1664	7.53149	21.5661	-7.79471	-2.40618	4.74727	-5.46643
CASP9_717	CASP9	Knockout	TCTGGAGGATTTGGTGATGT	CAAACAGCGGGCAGGCTCTGGAT	-8.8558	-8.68254	0.507339	-1.69959	-4.74975	-15.2588	-22.8197	-11.7343	-13.9173	-15.8944	3.28702	4.00662	0.155276	-0.336783	-0.71347	-1.00766	-1.49539	-0.611915	-0.13796	-9.57878	-13.692	-8.14203	2.02392	-0.948887	-3.67778
CASP9_718	CASP9	Knockout	CGCAGCAGTCCAGAGCACCG	CGGTCTGAGAACCTCTGGTTTGC	-8.74145	-3.00036	-1.83542	-0.116826	-0.571849	-15.8193	-8.90789	-14.8126	-2.90657	-9.68051	1.16829	14.8927	8.11062	0.897559	2.48482	0.570253	-1.28633	-0.362227	-0.663241	4.44598	-7.88306	-3.41738	-0.466452	3.77713	1.83237
DNAJC16_719	DNAJC16	Knockout	TTCATGGAACAACTTCTGGC	ACCAAACGCCCATTGTGCCACTG	-4.50571	5.29182	-0.024191	18.7738	0.0526416	-12.1332	-15.7695	-14.2269	-0.401273	-3.35811	6.55756	14.73	-3.07375	0.190263	4.38857	0.0024448	0.503423	-0.611915	0.763927	0.154661	2.92808	-10.9087	-2.68293	8.04733	2.50654
DNAJC16_720	DNAJC16	Knockout	TGAAACGGTCGCATCGACAG	TCCACCAAGTTCCCTGGAAGAAG	-1.266	-5.92018	1.09045	-6.50651	1.22628	-2.71057	-20.1927	0.133597	-5.79106	-10.5752	2.08753	10.5144	-2.89597	-0.636184	-0.71347	-0.502606	-0.241541	-0.283508	-0.023588	3.0944	-9.63334	-15.1309	-1.79888	-7.44907	2.15483
DNAJC16_721	DNAJC16	Knockout	CACCCGAAACAAATATCTAT	CACACAGGCTCGATATGAATGCA	-1.92151	19.2684	6.55804	-13.9993	-2.85117	5.13494	-4.60015	4.20257	-0.181572	-5.4242	-11.3034	3.10046	-4.45121	-0.0956432	-0.71347	-0.489521	0.332845	-0.0488519	-1.9668	4.82296	-1.44981	3.68547	-0.534889	8.39455	-3.35881
DNAJC16_722	DNAJC16	Knockout	GAAAGTACCTTGTATAACAG	ACAGGGCAGAGTTCATGGAACAA	-6.12073	-3.4768	-1.63276	0.611815	-0.0489775	18.4221	10.8021	7.18228	6.87137	12.5441	7.9171	-4.65573	0.714024	1.16238	-0.22207	0.420915	0.67605	0.841573	6.81556	-1.67538	4.42723	-1.70584	1.84579	-1.21818	-1.5023
AGMAT_723	AGMAT	Knockout	CGCCTAGGTCTGCAACCATG	CCATCGCTTGCAATATGGGATAT	10.243	11.2831	3.12177	0.71508	1.28417	-3.85875	4.43311	-6.4466	-2.59954	-1.49015	9.48045	-2.55956	1.87694	-0.401992	-0.71347	-0.571926	-0.97675	0.131887	-2.40552	0.34694	-9.82655	6.18807	-1.10832	-1.36303	-2.79422
AGMAT_724	AGMAT	Knockout	GACAGTCAATCCTAGCACGG	ATCCGGGGCGCCGCCAGAGCCGC	12.5701	-38.6692	8.9051	-4.93437	-5.70284	1.11244	-63.2185	-3.19471	-32.3499	9.20682	16.3127	27.3996	13.2962	-0.636184	-0.71347	-1.00766			1.12055	-5.46144	72.3597		-3.77681	-8.27212	-1.48261
AGMAT_725	AGMAT	Knockout	TTGGAGGTCCCAGTATCCAG	CCTCCCATCTGCTGCCTGACTTC	1.23202	-16.7567	-5.22759	-3.61547	-20.1444	-18.2952	-18.7275	-1.3596	-3.60333	-17.4518	1.93171	17.7361	1.46252	-0.168894	0.248068	0.778058	-0.762937	-0.166811	3.74039	-10.0013	-19.7394	-9.79399	-2.59533	-7.46567	-5.30354
AGMAT_726	AGMAT	Knockout	CGGTGCAGACCTCCCCCGAG	TCATAGGCCTCTTGAATTCGCCG	-1.47576	-1.02065	1.0287	-4.52264	-7.83437	-7.16029	-8.66206	-17.2609	-4.02649	-7.47249	-11.134	0.786618	9.36258	-0.636184	0.117555	0.387693	-0.4934	-0.611915	0.0206895	-11.0927	-1.66626	3.30143	-1.0197	-1.22864	-5.40137
DDI2_727	DDI2	Knockout	GCTGGATTGTCCAAGCCCTG	CGACAGAAGGAGAATGCAGACCC	24.5916	-13.5177	-16.934	-0.365358	37.5699	-9.77475	-17.9587	10.514	-10.6968	0.168769	-0.519268	-1.82964	-2.5243	-0.636184	1.66748	-1.00766	-1.55369	-0.330621	7.30128	5.63087	-9.54504	-13.3145	3.26227	-0.724949	-3.15066
DDI2_728	DDI2	Knockout	TTACTTGGGAACTGCACTGG	AGTAGTATAGCTGTGCCTGGCAC	19.7819	8.80553	3.44973	10.7652	11.0923	-1.63961	10.4046	10.0089	14.7155	13.525	-6.98487	-5.32479	-10.7215	-0.222961	-0.71347	2.3758	-1.40205	-0.611915	-0.534647	-0.0914087	3.72261	9.0188	1.93475	-1.60545	-4.63835
DDI2_729	DDI2	Knockout	GATCTGTGGTTGTCTGTGAG	CCCAACAGACTTACCCCGAATAG	-2.53106	-9.87817	-0.791536	7.43184	21.9335	-31.8744	-43.4781	-51.7763	-20.1463	-18.4383	9.16703	27.443	0.0861789	1.34401	-0.71347	1.07568	-2.45785	-0.611915	-2.02472	-18.1201	28.876	-24.3145	3.4761	21.3575	2.19122
DDI2_730	DDI2	Knockout	ATACTACTGAAATCTATTCG	TAAGCTTACCAAGGTCTCCACTG	15.293	9.14223	4.91559	14.9825	12.1005	13.9961	-20.0397	6.27796	10.0496	24.349	-0.609615	3.85741	1.28522	-0.290562	-0.408592	0.0024448	-0.767346	-0.360974	2.35307	13.447	-22.8784	3.0876	-0.358054	17.5091	-0.717155
RSC1A1_731	RSC1A1	Knockout	GAGATGAAATTTGAGGCCCT	TTGTGCAACCTCATACTGTTCAT	5.58953	14.316	7.44296	0.711053	10.8477	-4.86274	-11.5154	9.14454	5.95072	-0.756397	3.9716	24.1629	7.41267	-0.193706	-0.71347	-0.41594	-1.07854	-0.0532558	0.863496	-7.99696	27.414	-8.16069	0.662544	9.9097	-0.999252
RSC1A1_732	RSC1A1	Knockout	TTGGAGGATCCACATTCTGT	ACCTAGAAACATCTGTGGTTCAT	-12.923	1.59967	-16.9601	-4.52686	-4.71766	-12.6803	-3.07105	2.40319	2.92352	-5.8412	-0.56803	6.13169	1.53585	0.394744	-0.71347	-0.478556	-0.123222	-0.268036	-1.60746	1.24868	-0.223914	-4.37684	-1.1956	8.96192	3.85789
RSC1A1_733	RSC1A1	Knockout	CTCAGCAGCACGAAGAACCA	GATAATCCCTTGATGGAAGTAGA	-2.07179	-5.5815	-7.90409	-8.01756	-3.13142	-18.2826	-14.6047	-10.9858	-14.1057	-17.0656	0.232968	12.4974	7.59153	-0.278615	0.290834	0.180463	-0.0533266	-0.308425	1.41893	-10.8782	-13.0483	-11.5776	0.0128163	-3.51021	-1.23255
RSC1A1_734	RSC1A1	Knockout	TGGGGGCTGTAAATCCTGAG	TGATCATGCTTCCTCAGCAGACC	6.01281	0.387272	7.03166	0.416693	0.0143275	-5.47409	2.06987	-12.8166	-0.0641171	-7.7737	0.534887	-0.889929	0.876222	0.583328	-0.71347	-1.00766	0.37355	-0.611915	5.24349	10.2503	13.6434	9.61404	0.669462	-4.25752	8.35064
PLEKHM2_735	PLEKHM2	Knockout	AAAGCGGTAGAAGTCCATTG	AACTCCGTCACCTCCACCAACCT	-3.0012	-4.33052	-4.03197	-7.41664	10.7312	-11.4654	-11.7348	-6.36396	11.2717	-0.371098	-0.20711	7.7165	6.69648	-0.157715	-0.71347	-0.574756	4.36033	-0.611915	2.29809	2.21022	9.67976	1.49192	-1.74078	7.28344	-2.54211
PLEKHM2_736	PLEKHM2	Knockout	GACCTCACAGACACGGTCAG	CAGCAGTGCCGTCTGTACCCAGC	4.88823	5.85058	7.35756	11.2879	6.90322	5.49856	-4.73513	1.45756	-0.184821	-4.30368	10.6507	8.91898	15.4318	0.241009	-0.71347	-0.00431173	-0.631006	0.957592	-0.42128	5.30865	11.4521	0.70134	-2.74066	4.33062	-1.72444
PLEKHM2_737	PLEKHM2	Knockout	TGGTCGATAACCTTGCTCAG	TGGGCCCCTCCCTGCTGACCTGA	14.758	22.0963	8.33453	17.2011	24.6608	-2.21055	-15.9656	11.8684	30.7363	11.1821	-21.8067	-16.6587	-9.82589	-0.636184	-0.71347	-1.00766	-2.45785	0.926547	-1.18876	11.8169	61.737	1.54754	-0.677339	6.0136	4.2475
PLEKHM2_738	PLEKHM2	Knockout	ACTCCTTGGAGAGCTACCTG	GTGAGGGGCTTTCAGCCCCAATG	4.68863	-4.64978	0.471156	3.28314	-1.70284	-2.3349	11.7831	3.81255	3.95926	5.91675	3.8187	-5.88723	5.98607	-0.235382	1.61211	-1.00766	-1.07748	-0.301163	0.82104	4.76859	5.01007	3.65829	-0.0615644	-1.60545	-1.19829
SLC25A34_739	SLC25A34	Knockout	AGATGGTCTCCAAGGCACCC	TACTGCTACAGCCTGGCGTGCCA	21.4849	-18.1414	9.67216	2.88299	-5.26345	4.92942	16.0714	8.31145	-4.78996	-15.1758	-3.15622	9.32116	-4.94838	0.470827	-0.228033	-0.448216	4.45272	-0.611915	-0.15881	25.62	-9.01699	19.2149	-0.271454	8.74916	4.72746
SLC25A34_740	SLC25A34	Knockout	GCCCGAGCAGACGGGCTGTG	CGAAGCTCGTCCCAGAAGAGCAT	5.54824	-1.53733	2.05325	1.94409	19.7868	4.50887	-22.646	-12.6168	1.66766	-6.79967	6.98442	2.63956	10.6431	0.353915	0.283208	1.73207	-1.38041	0.424354		20.4491	-3.20625	2.42539	6.19588	0.46914
SLC25A34_741	SLC25A34	Knockout	AGAAACGAACGCCATTCATG	TCCAATTCTAAGGACCCATAAAA	9.67116	-10.053	9.39291	0.288553	2.07782	6.15093	7.23951	3.77077	3.75381	8.2082	0.18568	-7.80241	-4.41206	-0.636184	-0.148498	-0.519851	-1.13657	-0.0241736	-1.31165	-3.80206	-5.48707	-4.12223	0.115999	5.12074	4.21211
SLC25A34_742	SLC25A34	Knockout	AGAGGCTATGAAGCCATGGT	CCCAGGGCCAGCTCTATGGGGGC	12.3845	-4.69586	10.1808	6.16361	16.0372	24.1686	10.9923	6.58831	12.8429	15.9384	-8.18734	2.53235	-13.8244	0.103188	3.18263	-0.264162	-0.57106	0.143209	0.0163407	12.5133	-2.1664	7.75275	-1.05598	1.71871	-2.2799
TMEM82_743	TMEM82	Knockout	GGAGAACTCGAGCACCACGA	CCGTGGGTGACCTGGCAGCTGTG	12.8541	5.20025	2.80628	-0.773283	3.36516	9.88526	8.99892	-3.6118	-2.81185	-4.62915	6.49657	1.308	9.32672	0.0884539	-0.71347	-1.00766	0.292147	0.280942	-1.53904	-8.01832	-5.41113	7.14242	-3.2724	-5.56419	-3.23973
TMEM82_744	TMEM82	Knockout	CGAAGAAGTAAACTTTCAGG	TGACGGTCGTGGGGTCCCGGGTG	0.614293	-7.78686	-8.83021	-3.84301	-8.62135	-12.8586	-20.4121	-14.3386	-5.78783	-10.6386	4.14488	7.04251	3.49216	-0.504778	-0.36382	-0.0208141	-0.846131	0.0274712	-0.886088	0.736936	3.54364	-11.7979	-0.949203	-3.95874	-2.39815
TMEM82_745	TMEM82	Knockout	GCAGCGTGGACACGGCCCGG	AGGAGGCTGTTCAGGACCAAGAC	1.44634	-4.3464	-4.22848	3.30857	8.06988	-3.01461	0.266269	-9.41899	-2.44871	-6.92856	11.0518	7.77881	19.063	-0.450655	-0.0512184	-1.00766	-1.49862	0.428668	2.15698	-4.96482	5.58115	-3.40456	-0.610845	11.3565	-1.52672
TMEM82_746	TMEM82	Knockout	GTTCAGGACCAAGACTCCAA	CAGGGAGGCCCACTGGGCCCGAA	9.6407	7.60263	1.44461	-3.97157	-1.87198	0.534729	1.86338	-0.931604	3.50118	5.09627	3.98372	-7.21465	-3.9256	0.1301	1.73551	-0.613955	1.80124	15.5171	-1.52977	-0.717611	-3.09518	12.4376	-1.79802	2.82319	-1.26406
FBLIM1_747	FBLIM1	Knockout	CCTATGCAGCTCTTCAATGG	TCACCCTGGCACCCCCGCGCCGC	19.3461	25.5019	-31.7928	-11.8192	40.5699	10.6499	13.708	2.76022	1.20796	12.486	3.646	2.05238	-1.74508	-0.636184	-0.71347	-0.277729	1.16752	-0.611915	-2.85702	1.55606	0.672348	-18.759	-0.0588425	0.524177	5.22153
FBLIM1_748	FBLIM1	Knockout	TGCCCCCATGAAGACACCCG	CCCTGGGCAGCCAGAACGAGGTG	-5.48482	3.27555	5.63713	-8.14924	-3.87456	-1.16006	6.88526	1.91571	-9.20854	2.00985	-3.76099	1.96113	8.30276	0.0558578	0.491349	-0.659224	-2.1082	0.340466	-2.59368	6.34709	11.2943	6.13903	-1.53069	0.603621	0.0794383
FBLIM1_749	FBLIM1	Knockout	CCGGCGTGGCCGCCCCTGGG	TAATAAACCAGTAGACAGGAAAC	-3.63808	10.5908	2.02636	-12.1364	0.521339	-14.5736	-25.276	0.93691	-2.43404	-0.262873	6.33287	-8.76394	15.4221	-0.636184	7.85796	-1.00766	-2.45785	-0.31071	-3.95191	-10.5419	-12.8784	-16.1241	-2.72815	30.1894	4.8873
FBLIM1_750	FBLIM1	Knockout	GGCAGAAGGCACAGATGTCT	TGAGGCCCGGCGTGGCCGCCCCT	1.88248	2.95095	1.96577	0.608051	3.72017	-2.42612	4.7436	-18.0641	-0.974954	3.94962	4.31266	6.1399	9.02933	-0.636184	-0.71347	1.5028	-0.931135	-0.223188	-2.96083	-2.84849	0.779675	-3.59493	-1.71984	-0.579811	-4.0884
UQCRHL_751	UQCRHL	Knockout	ATCCGGAGATCCTGAGGAGG	CATGCAAGAAGTCAAAGAGCTCC	1.75355	-5.41616	-7.51851	-3.2161	7.67515	-23.2242	-11.1781	-30.4942	-20.153	-15.3104	1.64994	12.3472	10.7966	2.34889	-0.71347	-1.00766	-0.44443	-0.611915	-2.70813	-0.535389	-9.00741	-8.31453	2.85878	7.022	8.1436
UQCRHL_752	UQCRHL	Knockout	CCTGGTGGTAAGGCAATCTG	CATGCAAGAAGTCAAAGAGCTCC	-7.125	-0.675263	-2.12259	0.327828	-2.94561	-10.3176	-1.10346	-2.93026	-12.1094	-15.7069	0.979331	5.61701	8.15831	-0.636184	-0.71347	-0.51806	-0.429772	-0.524426	-1.37127	3.03616	-2.39965	-4.27166	-1.84241	2.28107	-1.74651
UQCRHL_753	UQCRHL	Knockout	ATCCGGAGATCCTGAGGAGG	TGAAAAGACCTTGTCCAGGCTTT	-11.2733	-2.87376	-2.49586	1.34625	-4.17075	-19.477	2.34489	-17.4851	-9.5726	-9.77876	8.9402	13.7992	15.4696	-0.636184	-0.71347	-1.00766	0.582147	-0.611915	1.01885	-4.77609	-4.27373	3.83361	-1.09337	1.02436	-0.772982
SPEN_754	SPEN	Knockout	CTTATCCTGAGGATTCCAGG	GCATGCAGATTGAAGTAACAGCA	-0.177399	4.99107	1.36177	0.572657	2.14706	-6.17056	-4.18784	-3.43551	-3.93667	-0.47412	6.57657	3.57127	8.59625	-0.636184	-0.21347	-0.209784	-1.67045	-0.301549	0.413758	-10.4213	16.2689	-4.89438	4.41784	5.5307	-0.377698
SPEN_755	SPEN	Knockout	ACCGGGACAGAGACCATGAG	TGGTAGGATCTATGGGAAGCAGA	9.43369	8.42674	11.707	8.15354	35.9403	21.1678	12.5043	8.49942	17.1449	19.088	-12.4805	5.19545	-8.04811	-0.401992	-0.71347	-1.00766	-1.09995	0.144229	-2.54346	2.31912	26.8514	15.8017	1.48315	11.5299	7.0711
SPEN_756	SPEN	Knockout	CTTCATGGAAGGAACCATGT	GGACTGCCAAACTTCTCAGACTT	7.31532	4.30434	5.44532	1.63098	-0.990627	0.426646	-1.73797	3.64211	5.73169	6.42636	6.60624	16.0536	3.97722	-0.636184	0.0801808	0.712246	-0.821861	-0.411514	-0.305349	8.65959	1.36405	-3.5974	2.71573	5.09091	-2.96549
SPEN_757	SPEN	Knockout	GCAGATTTATGGAGCTCACA	CCACAGGCCCATATCGGCAGAAA	-2.44116	4.47776	1.7147	4.20617	12.9802	-2.68695	-7.07673	-8.07903	-4.50105	-0.641293	8.6173	7.14042	8.31063	0.513242	0.276629	-1.00766	-1.93429	-0.165486	6.33517	3.74101	15.3367	-9.01663	0.703703	-0.72954	13.5007
ZBTB17_758	ZBTB17	Knockout	GCACATCCGCATCCACACGG	TGTACACGGCCAAGCTGAGCCTG	-5.83904	-7.07728	-1.02015	-7.41664	-11.7672	-12.9135	-17.6551	-13.2649	-6.55922	-22.1568	18.4918	4.66198	5.8476	1.05873	-0.0512184	0.992344	-0.791186	-0.419976	-3.4256	6.09336	18.8135	-1.26766	-1.12017	-1.87212	2.55354
ZBTB17_759	ZBTB17	Knockout	CGTAGGCCTTGGACTCCGTG	CGACCCGGCCGCGTGCAAGGCCC	-2.4062	-1.72808	-0.285594	0.332581	-1.62007	-12.0338	-11.0881	-5.86432	-0.205331	-14.0536	9.62895	0.3511	7.87761	0.389457	-0.371004	-0.327384	-0.365501	-0.487382	4.16839	1.17075	9.01352	4.08705	1.14891	7.35957	-2.64417
ZBTB17_760	ZBTB17	Knockout	CTCCGAGCTCTCGGACAAAG	TCCGCAGAAATGGAGGTGGAGCC	-2.9819	-7.56874	-28.8192	-2.29226	-2.76989	-16.4196	-17.8954	1.00151	-14.1833	-16.2919	15.6825	14.3355	8.66529	1.78806	-0.00425015	-1.00766	-0.672138	-0.611915	-0.213596	-4.49111	-10.5496	-10.2427	0.401566	2.2542	-3.05569
ZBTB17_761	ZBTB17	Knockout	TCTGGCTTGAGCTCCACAGG	CAGACCCCGGCGCTCTGCAGCGG	8.58226	6.68108	-5.65839	1.02308	-2.49294	-10.9976	-7.63228	4.42408	-0.942839	-10.1314	21.6422	17.3677	9.90925	1.92792	0.513524	-0.51746	-0.927798	-0.299415	0.86989	-9.62598	-12.4938	1.49192	-0.711318	-5.2926	0.498516
SRARP_762	SRARP	Knockout	CAAAAGTCAGGTGAGCCGTG	AGGTTGGCTCTCCAGTCCCTGGG	-3.13251	-1.19333	-6.41114	-0.366925	-6.33668	-5.17427	-1.08351	-14.7747	-5.76901	-7.89593	5.08666	10.5669	6.65413	-0.332694	0.357194	-0.120738	-0.193702	-0.187587	-1.4499	-7.0195	11.2125	-9.15705	1.21201	-0.882182	-0.456751
SRARP_763	SRARP	Knockout	GACCTACATCGTGTTCTGTG	TTATTGACTGCACCCACGGGAAG	8.74842	14.4065	3.09466	7.86475	7.45022	4.07795	4.58879	0.106004	16.5102	6.04382	1.258	3.49287	0.418553	0.145066	-0.71347	0.0524145	-0.18925	-0.402125	0.422144	6.54302	7.93395	11.6777	-0.742398	1.26791	5.89802
SRARP_764	SRARP	Knockout	TTGTTATTGACTGCACCCAC	AGTGAGTCCTTGACTGTTCCCCA	-0.282272	-0.501445	0.845939	-3.28261	-2.33645	-1.18008	-5.86868	-0.30784	0.319673	2.90893	1.11679	5.8587	4.55576	-0.502494	-0.71347	-0.543978	-0.944465	0.212584	-0.961649	3.42753	-2.5308	-10.1756	-1.27223	-4.14887	-1.66111
SRARP_765	SRARP	Knockout	ACAGGCCTGGAGACCAGCTC	CCCACAGAACACGATGTAGGTCT	-1.83253	-2.83644	-9.64962	0.364911	-8.25824	-11.1555	-13.8313	2.8572	-8.73903	-18.6125	3.54343	-0.635865	7.7941	0.0606804	-0.71347	-0.66519	-0.387459	-0.611915	-1.89712	-7.8554	4.8994	0.685466	0.255549	12.9235	-2.9285
HSPB7_766	HSPB7	Knockout	CCAGGACCCGCCCATGGAGA	TCCTCCCACAGCACCTGGCAGTG	14.2214	8.57313	8.98964	5.61172	2.57505	8.06375	2.55946	10.2855	9.79569	8.67652	3.29406	3.52461	4.59598	-0.636184	-0.55673	1.92568	-0.245714	0.760298	-1.19272	5.05824	-4.18939	-5.88907	-1.44505	1.18601	-2.53235
HSPB7_767	HSPB7	Knockout	TGATGTTGCCTGCCCCACCG	GAGAGGACAGCAGAGGCCCTTAA	6.49429	16.5972	7.27812	-1.66063	2.75581	2.98569	7.22737	9.72347	9.24264	-0.668717	1.47355	-7.60564	4.43279	-0.636184	-0.71347	2.50112	-0.639671	1.39254	0.301395	-4.33366	-6.54174	-15.3896	1.08942	-3.51021	0.509267
HSPB7_768	HSPB7	Knockout	CATCCCACAGCCCGCCCCGG	GCAGCTTCATGCGGCCCCACTCG	8.074	0.435397	1.09864	-2.81401	-16.9154	9.50928	5.86674	2.38653	20.4506	20.9577	1.88364	1.49784	10.9705	-0.431685	-0.323353	-0.13353	-0.702825	-0.573409	-1.46573	7.55184	-0.423503	-10.1694	-2.54112	-5.69402	-2.68811
HSPB7_769	HSPB7	Knockout	CATGAAGCTGCCAAAGTCAT	CGGTGGACGTGAGAGACTTCTCA	-6.01057	-6.89152	-9.52687	-5.20713	-6.27719	-14.1966	-15.9953	-17.948	-13.7847	-14.619	4.80837	5.54255	10.6806	0.227126	0.839928	-0.0126313	-1.12958	-0.331607	-1.01485	-2.70433	0.335909	-0.481849	0.362233	-1.93028	-1.75964
CLCNKA_770	CLCNKA	Knockout	AGGAAGTGGCCCACACCAGG	CCCAGGAACAGGGTGCTGCCGGT	-6.07276	-30.6681	-5.07423	-5.32042	-6.56835	-4.32286	-15.3534	-8.8596	-9.67196	-8.2052	-8.51919	24.3778	-2.24781	1.10295	2.83263	-1.00766	-0.132271	0.858673	4.99237	-0.320044	-20.2117	-9.56734	1.50131	3.37172	-4.14211
CLCNKA_771	CLCNKA	Knockout	GATTGGTCTTGATGAAGCTG	TCCTCAGGCTTCTCCCAGAGCAT	-8.11662	-13.354	-7.39881	-5.95417	-10.0223	-23.9146	-19.8026	-17.9863	-15.8337	-14.8459	7.47189	2.96286	4.88122	1.94557	-0.71347	0.493845	-1.10972	0.394796	1.21882	-8.78572	-2.73449	-11.4154	-2.41855	-0.800855	-2.9925
CLCNKA_772	CLCNKA	Knockout	ACCTCGGACCACACACCCGA	GAGCTGTACCGATTGGTCTTGAT	11.3418	-4.54823	1.49638	0.279512	7.78778	5.17973	-2.77618	3.39855	0.176125	7.12637	-1.25578	4.14915	7.92364	0.683692	-0.57723	0.560609	0.0350797	0.132334	0.286139	7.46694	18.2645	0.733822	-0.778231	-2.75429	-1.58302
CLCNKA_773	CLCNKA	Knockout	TACCACTTTGCCCAGGAACA	GTGGGAATGGTACCACCCGCGGT	3.06852	6.49738	4.55635	8.49112	0.44847	11.6167	0.525613	-2.17807	-2.93425	4.8651	2.2037	-3.83437	3.0271	-0.636184	0.675419	-0.382656	1.30669	-0.611915	1.87333	2.85141	-0.293684	6.81354	-1.64573	0.268254	-0.903139
CLCNKB_774	CLCNKB	Knockout	ATCACCTACCCACCCAGCGC	GAGCTGAACCTATTGTTCCTGAT	18.6437	-3.29653	15.8522	23.4167	-7.50704	23.0391	11.2274	3.69747	33.3781	23.1937	-22.8409	-20.1585	-5.49773	-0.636184	-0.71347	-1.00766	-0.642422	-0.46997	0.00587037	25.8023	22.1766	18.7603	1.34583	-1.7973	-0.892109
CLCNKB_775	CLCNKB	Knockout	TTAGCCCGGAGCCTACCTGG	TCTTCAGGCTTCTCTCAGAGCAT	7.53206	2.27533	2.25544	-4.74325	0.657602	-0.09508	-1.76416	-4.85482	1.21174	8.43044	5.38738	6.62067	9.21855	-0.260949	0.691024	-0.713539	-0.616811	-0.172933	-0.625657	-2.15322	-4.33905	-4.92115	-1.44821	-0.318779	-1.50211
CLCNKB_776	CLCNKB	Knockout	CTTCATGTTCCGGCTCCTGG	CCGAGGAAGAGGGTGCTGCCACA	-2.20268	0.755456	-7.42424	-1.55882	-12.5551	-30.2046	-22.1133	-15.1227	-5.189	-23.3119	4.11024	10.644	-2.73777	-0.636184	-0.71347	1.91205	-1.55533	0.293062	-0.773429	-9.34198	-16.1368	-6.24224	-3.31267	0.870738	-5.02479
CLCNKB_777	CLCNKB	Knockout	AGAAGATTCGCTGACAGAAG	GCCCCAAAGTTCTTGATATCCAG	-15.718	-0.625354	-9.98005	-2.90946	-6.13983	-12.4831	-10.828	-15.7584	-10.8536	-15.245	9.24313	-0.99502	8.60958	0.100465	0.0801808	-0.358306	0.313327	-0.00950536	-2.75431	-0.640139	-17.764	-8.70837	-2.4044	0.73689	5.34983
FAM131C_778	FAM131C	Knockout	CGGCCAGAACCTACCCACAA	CAGACCTGTTCACAAGTGCCCAC	22.7788	2.39897	9.82298	13.4167	19.6983	16.8123	10.2317	11.9347	17.369	26.5309	-8.11508	-16.4563	-31.5579	-0.307236	6.42939	-1.00766	-1.50677	0.451915		15.0854	1.10536	19.0104	-0.224564	3.19847	6.73668
FAM131C_779	FAM131C	Knockout	CCTCACGCAGCTCATCCGGG	AGTAAAAATCTATCTGTGAACAT	-4.61455	24.8391	7.87664	0.467592	29.2062	12.3274	-1.21676	10.0255	1.89667	18.4893	0.120435	11.6064	-17.1358	-0.22968	-0.71347	-1.00766	-1.14314	-0.003087	-1.79751	5.52057	-3.33815	-0.596585	-0.193851	-1.51536	5.66345
FAM131C_780	FAM131C	Knockout	ACACAGTCTGGAGCCACGGT	TTACTTTACCACTCACTAATTCT	5.90543	3.84079	6.56592	2.9794	-0.904105	-10.2134	-25.5676	6.15477	-0.468749	6.24783	-0.84523	-0.942162	-4.58145	-0.636184	-0.429379	-0.714401	-1.85453	-0.46997	0.605049	-8.76607	-3.20625	10.0413	4.63812	11.9922	-3.33086
FAM131C_781	FAM131C	Knockout	GACACAGTCTGGAGCCACGG	TGTGTCCAAGAGGAGTTTAATAT	-2.21453	-13.5102	-0.650454	4.28549	-11.8443	-6.52394	0.764343	3.12569	-2.79647	-3.29988	5.3918	4.92583	4.26289	-0.636184	0.281555	-0.617793	0.661948	0.0322074	1.65645	0.294248	-11.7196	-10.0965	0.484382	-2.19104	0.642551
EPHA2_782	EPHA2	Knockout	CATGAACTACACCTTCACCG	AGTTTGAGGCATCTGAGAGCCCC	-0.492506	21.9625	6.53997	-2.01123	8.26651	8.68062	1.41171	-15.469	2.28426	15.7514	5.05013	-7.7383	-15.0404	-0.636184	-0.71347	-0.0272641	3.78141	-0.473602	0.166803	-9.82805	26.4887	1.06425	-1.70247	8.39455	0.309503
EPHA2_783	EPHA2	Knockout	CTTCTTGTAGTAGACACGGA	CTGTACGTGACTGCAACAGCTTC	-14.177	-8.15745	-6.13168	-6.08142	-12.6099	-22.727	-15.5286	-19.4492	-7.59207	-11.0744	7.34124	0.759865	-0.296058	-0.257396	-0.71347	-1.00766	-0.681896	0.370082	4.473	-1.61422	5.26977	-2.83212	-0.415807	12.3477	-3.52847
EPHA2_784	EPHA2	Knockout	ACGCCACGTGAAGCTGAACG	AGGAGGAAGAACCAGCGTGCCCG	1.62128	-2.17123	10.3866	7.9986	6.65515	-9.66387	6.25018	9.4187	2.4148	-5.23453	5.73498	-2.40031	6.60552	-0.636184	-0.71347	-1.00766	-0.355751	0.563173	-1.66184	-6.8732	7.35418	-12.652	-2.46323	8.76492	-0.438687
EPHA2_785	EPHA2	Knockout	ACAGGCACCGATATCCTGGA	AACCTCTACTATGCCGAGTCGGA	1.38209	8.7559	6.18685	4.06795	-10.9007	2.7179	-0.638512	-2.46865	0.674445	-0.0103476	-1.35863	-15.3367	17.7354	-0.269211	-0.71347	-0.220255	0.221365	-0.284404	0.294548	7.04735	30.9678	4.91624	0.902462	-2.06865	1.14791
ARHGEF19_786	ARHGEF19	Knockout	GCTCGAAGTGTAGAGATGAG	CCCCAGCCGTCCTCTATCAGGAA	5.81938	-1.93774	-4.63592	-5.6784	-14.4301	-26.3552	-15.3831	-6.32976	-12.9794	-5.60675	5.90841	3.70104	4.14821	0.934497	-0.71347	2.02265	0.213903	1.26778	-1.10954	-1.52341	-11.6424	-1.19423	-1.20256	-0.907778	-4.44195
ARHGEF19_787	ARHGEF19	Knockout	AGATACAGAGATCACCAGCG	AGCTGATCACCTCCGAGGCCTCC	-10.1343	2.53358	-26.2782	15.9167		-13.5249	-4.29895	3.70619	-25.8811	-7.51396	20.9793	21.0233	12.8308	-0.636184	-0.71347	1.69505	-2.45785	-0.611915		0.0686115	10.455	-12.911	0.123462	-7.06	-6.14211
ARHGEF19_788	ARHGEF19	Knockout	CTATCAGGAATACAGCGACG	GGGTCCAGGAGCACCAACGAGCG	-7.19837	-9.16268	-3.27327	-2.94341	-2.79077	-14.836	-10.3217	-2.6242	-12.8129	-8.05783	2.30553	13.9454	11.7925	-0.261652	-0.477063	-0.699014	-0.0188283	-0.122917	0.981673	0.167326	10.5653	5.29586	-1.1506	-1.48786	-1.31378
ARHGEF19_789	ARHGEF19	Knockout	TGAGCCTCGAAGGTCCTGAG	CTAGGCTAGACACACAGGAAGAG	6.07697	-4.0473	1.87977	5.91669	10.2187	-0.820357	1.63326	4.56458	1.69627	3.85487	1.99355	-9.47763	-0.242005	-0.345063	0.190144	-0.53222	-1.48563	0.156134	-1.06856	6.96123	-4.25858	-0.252592	0.643771	2.32814	-0.624868
CPLANE2_790	CPLANE2	Knockout	ACTTACCAAACACCCGCCGG	GCCAGCCAAGCTGCAGGCCAGCA	-0.17639	25.2628	12.6216	29.5399	20.0414	10.3316	11.5011	11.4351	25.5163	23.3131	3.04506	0.129336	-6.49256	0.468789	-0.252641	0.291045	-2.09355	0.188085	17.198	12.4736	11.9042	30.0972	-0.29544	16.9279	-0.189729
CPLANE2_791	CPLANE2	Knockout	GCAGTGTCAATGGACACAGG	AGTGCAGACTCTCCACAGTCCCA	2.10702	0.713977	-4.39922	-2.51468	-9.43012	-3.66461	7.01918	-12.7342	-7.32842	-7.72348	-2.20329	5.6066	8.76821	-0.334069	-0.23728	0.964175	-0.726009	0.448156	0.295191	-7.28717	11.3939	-0.924258	-3.05946	-1.20141	-2.51257
CPLANE2_792	CPLANE2	Knockout	GGCTGGCCAAAATACCACGG	TGTCCGGGAAGAGTGGTGTGGGC	-3.44966	1.56681	4.84435	-4.9387	-8.37378	-0.862142	-1.00713	-9.43006	-4.07266	-1.984	8.15026	-1.92184	2.51628	-0.210652	-0.71347	0.246262	-0.699059	0.310351	3.97262	3.86965	-4.06305	-9.66807	-1.34746	-4.05666	-1.66032
CPLANE2_793	CPLANE2	Knockout	CAAAACGAAACATGACGACA	CCCTAGGGCTGCTTGAGCGGCCA	6.35608	-2.26491	1.48826	-3.50165	0.396767	13.9308	7.86981	4.62787	-3.27093	3.93615	2.90201	2.5147	-5.77554	-0.435783	1.5541	0.772759	-0.420705	0.0660511	-1.81777	18.1343	-2.64028	4.46698	-2.37682	0.145389	-3.11944
FBXO42_794	FBXO42	Knockout	TGTTTAGGTCAAGTCTCCAG	ATGAAGGCTGTCCAGGAAGGAAA	-9.21804	4.67613	-12.3647	5.42489	2.35149	-2.66564	-0.902512	-8.24748	-7.35683	-1.99015	-3.00441	9.71636	14.1552	-0.636184	-0.71347	-0.405247	-1.565	0.0814594	-1.4929	-3.71733	-8.59266	-3.1234	-3.0767	2.74829	4.68822
FBXO42_795	FBXO42	Knockout	ACTGCATTGTGACAACCCAT	GAGGCTGTACCCAGAGCAGCTGC	19.3003	9.16204	7.05953	13.2118	17.4217	5.67088	5.09072	3.51315	0.372277	5.71356	1.78102	-13.4514	5.38778	-0.636184	-0.71347	1.93352	-2.45785	0.0477156	-2.72992	12.4784	-13.8558	13.4265	1.03562	-4.16253	-0.308776
FBXO42_796	FBXO42	Knockout	ATACCACTGTTTGCAGACAA	GGTCAAGTCTCCAGAGGTCATTG	-4.32417	-13.6921	-6.07881	0.291693	2.95306	-9.77572	-11.3342	-10.1096	-11.2538	-15.8941	2.28055	1.35072	6.93998	0.131734	1.33198	-0.352992	-0.424414	-0.126478	-0.411326	3.14802	-1.8336	-6.42806	1.10598	-2.94193	-0.981967
FBXO42_797	FBXO42	Knockout	CACCTCGAGGATGAGGACTG	GAGGGTGAGTAAGTGTGTATTTC	23.0498	3.14897	2.16899	17.6749	3.84149	20.4344	5.28255	12.0602	6.36095	20.709	5.78325	0.70974	-7.89642	-0.636184	-0.71347	0.992344	-2.45785	-0.265295	-3.95191	4.75804	-10.1267	28.877	-1.97404	5.12501	1.82602
SZRD1_798	SZRD1	Knockout	AGGACGATAGCCTTCCCGCG	AGGCCAACCAGGATCTCCCAACC	1.59437	4.61955	-4.03553	1.00827	-5.9277	5.5851	-21.8771	2.74982	-4.70435	-1.52756	-2.65112	8.74508	-1.07168	-0.431685	-0.71347	0.0561736	0.0668454	0.527436	1.55267	-15.7625	4.8994	-9.93685	-1.06613	3.74711	-2.36852
SZRD1_799	SZRD1	Knockout	ATCTGTGGAGGGGGCCCCGC	TCCTGCTCCTCCTCGGGGCTGGC	7.82232	3.21841	2.19364	2.73057	-11.0166	-10.4143	-3.3073	5.68462	-5.05116	-8.35861	15.4823	19.8418	14.4121	-0.143573	-0.71347	0.760517	-1.41401	2.48486	4.06641	-0.133836	-15.1861	-6.10434	-1.45707	-5.58617	-3.10028
SZRD1_800	SZRD1	Knockout	GTGGGCCTGCTGGTGGAGTT	CTCTAGGAAATAGACAGACGGTT	7.80961	0.98029	-0.412531	16.6697	-8.47856	-17.6794	-25.8106	7.92661	-3.10333	-6.25517	12.6744	19.5379	7.7278	6.26037	-0.71347	-1.00766	-0.874418	-0.611915	-2.45191	0.586917	-22.8784	-6.50631	-0.493354	-0.955046	-2.0001
SZRD1_801	SZRD1	Knockout	CAAGTCCCTAGCACAGCGAG	TCAGCAGGAAATCCAAATCTCCT	-1.93455	4.28718	-9.69416	-3.88723	-6.13341	-1.3733	-3.34436	-9.72667	5.25801	-10.6886	6.88619	-0.0881452	6.0987	0.163816	-0.242882	0.827206	6.48903	-0.611915	-2.10532	-2.51128	9.03652	-4.56931	-0.961232	-0.362515	-5.54509
SPATA21_802	SPATA21	Knockout	AGAAAATGGAGGCCTCCCAT	CGGATGCTTCGGAAGTGGGCAGC	1.78456	3.5715	-9.32098	-1.89788	-7.20007	0.104499	-10.0682	-5.87463	-2.66682	-8.63531	-1.77708	6.7533	13.1626	-0.127709	-0.71347	-0.583927	-0.14078	-0.278952	-0.523342	-2.81456	-14.3784	2.57368	-0.373409	-7.37793	-6.14211
SPATA21_803	SPATA21	Knockout	TGAAGATCTCAAAGTAGCTG	CCCAGGAAGAAACAGCCCTCTTG	-3.20482	-8.54915	-1.91957	-2.90104	-2.57733	-17.2221	-8.02426	-24.5209	-12.8526	-8.48694	2.3602	4.11031	15.8561	0.110085	0.0897428	0.91132	-1.46635	-0.214301	0.950048	-13.413	-3.69233	-1.17728	-2.00865	-0.552821	24.8635
SPATA21_804	SPATA21	Knockout	GAGAACCCTGAGCTACGCCA	TGGTGATCCTCAGGCCAGGACTT	-5.20635	-7.60861	4.5587	4.53945	0.671924	-0.355517	-0.0745716	-0.218946	-1.68301	-1.29306	0.385963	11.3234	6.4654	-0.0806282	-0.71347	-0.19133	-0.847114	-0.0076854	0.545441	2.48276	14.8265	-0.72479	-1.4847	-2.28921	-5.5092
SPATA21_805	SPATA21	Knockout	AGCCCTGCCGGAAGTTCCCG	AGAAGGGGCCTTCAGAGCTCAGA	1.54558	7.57204	-0.369682	0.275668	-3.94231	-7.32303	6.81775	6.05062	-1.88712	-6.66263	-0.11538	10.2501	3.35469	0.301316	3.19278	-1.00766	-0.0601094	3.58879	1.02734	-5.85271	10.8965	-5.82026	0.638262	1.99815	-3.79836
NECAP2_806	NECAP2	Knockout	TGAAGTCAAAGGCATCACCT	AGGGGAGCTCTTTGCTCAGGCCC	13.06	8.7297	11.0372	5.70393	13.1068	11.7651	9.03439	-3.81548	8.55389	11.7672	4.16251	-3.37361	11.7527	-0.636184	4.01094	-0.710479	-1.01778	-0.143805	-0.841314	-10.9945	5.87162	2.33745	-0.557513	3.62379	1.5502
NECAP2_807	NECAP2	Knockout	GCCAGGAAACTGATCCACCG	TTGGAATTGGCTTCGGGGACCGA	11.8057	18.5184	0.592825	-0.246097	-1.69202	10.8654	8.52266	0.327291	5.56307	1.97215	2.4079	1.23606	7.70724	-0.214243	-0.71347	-0.738839	0.121813	-0.213962	3.89562	0.564179	-9.44326	-2.5754	0.0744027	-3.28873	1.03492
NECAP2_808	NECAP2	Knockout	GATGGCCTACATCAAGCTGG	CTGGCACAGCTGTGGAGAGTGTG	10.8408	8.90389	3.93106	7.87361	11.4636	1.90053	-1.32276	2.46616	3.31696	-0.337246	8.03464	8.96962	2.94391	-0.636184	-0.71347	0.0449754	-0.142192	-0.204859	-1.35076	-2.03984	-12.1713	-2.30567	-1.07708	-1.26198	-0.086463
NECAP2_809	NECAP2	Knockout	GCATCGAAGATGGAAATGGT	ACTTCAATGTTGCATTGCAGGAC	-10.9598	-3.58517	-2.99639	1.05794	-1.95885	-19.0721	-27.2989	-17.9973	-10.1632	-16.7042	-0.212963	2.60331	-9.64917	-0.431685	1.9461	-0.562222	-1.09851	-0.191747	-1.20191	-4.38448	11.3478	-5.28468	-1.49215	-5.39027	-0.115744
CROCC_810	CROCC	Knockout	GTCTTGTCAGACTCTGAGAG	AGTGCCACGCGCCTCCTCCAGGG	-10.6452	5.82502	-1.1884	-0.961919	-11.7135	-10.7362	-9.08156	-21.5395	-9.0981	-15.3773	7.21589	4.45131	14.6479	1.63654	-0.71347	0.470176	3.5123	-0.128823	1.28369	-1.8703	11.2746	-4.00506	-2.68351	4.39455	-0.00877615
CROCC_811	CROCC	Knockout	CCACACCCCAGGACATGCGT	TCGGGGCCTGACCCTGCAGGCTG	16.0376	3.10496	7.52783	3.29488	4.73338	15.8011	12.3115	0.723417	8.47059	12.7974	0.937015	-2.20501	9.48674	-0.252675	0.398877	-0.264162	-0.47064	0.57927	1.65556	0.577777	14.0651	0.484296	-2.3006	2.82414	-4.3722
CROCC_812	CROCC	Knockout	AGGAACGGCTAGAGGAGCTG	TCCAGGGCTGCCTCGGCCCGGCT	-19.2873	15.8133	-3.71139	10.3253	-9.61809	-8.68007	20.7011	5.45644	-0.707499	-2.69855	-5.68734	11.4115	17.1767	-0.636184	7.28653	-1.00766	1.4484	1.083	-1.20277	-9.65248	27.1216	5.80595	0.9761	29.0612	-3.99157
CROCC_813	CROCC	Knockout	TGGAGAGCTCGAGCTCCACG	CCACAGACACTGGAGAGCAGCGT	2.91096	-4.41572	-0.131935	-8.01682	-5.68996	-1.13961	-4.62269	-10.2352	-10.4622	-11.0854	1.4081	5.72204	3.00221	-0.122045	0.322799	0.930328	0.424915	-0.611915	-0.64373	-0.613564	-3.24875	3.63159	-2.42926	0.0960817	2.21232
MFAP2_814	MFAP2	Knockout	TGGACGTGGTCAGGGAACGG	CAAGGCCTGTGTATGGAGTAGAG	11.8621	13.467	6.97148	-4.78983	-5.89476	6.68535	0.287615	-5.05052	-10.1177	4.11642	-0.962565	-7.63612	8.50091	-0.337676	-0.71347	0.61836	-0.0993622	1.56726	1.27457	13.7607	5.63402	-2.02714	-1.79484	2.65225	-1.40838
MFAP2_815	MFAP2	Knockout	ACCCACTATAGCGACCAGAT	CAGACAACCCAGACTACTATGAT	-4.42172	19.9782	12.794	12.0869	22.7127	13.7173	9.62839	13.8151	19.1829	15.4403	-10.4859	-19.3195	-21.4159	0.0606804	-0.71347	-1.00766	-0.979438	0.123379	1.68027	22.6729	14.2645	10.5012	-1.40299	11.5954	7.2778
MFAP2_816	MFAP2	Knockout	GAACTGGAACTGTTCCTCGG	TTGCCATGAGAGCTGCCTACCTC	0.440029	43.149	-3.88433	14.3782	32.2365	-3.13961	-22.1561	-11.4254	-5.7388	35.3432	-4.02067	3.35727	-5.76606	0.662518	-0.71347	-0.261388	2.54215	-0.611915	-3.95191	-15.9662	-22.8784	-24.3145	13.119	19.3141	-6.14211
MFAP2_817	MFAP2	Knockout	TGGCTGCAGAGGTGACTCCT	CCTCCCCACAGCAGGCTTGCTGG	-3.7761	-6.57171	-5.16601	1.32975	-3.52883	-12.982	-17.9042	-14.4161	-12.2984	-13.7268	10.2729	12.0895	6.06991	-0.268537	0.306938	-0.255777	13.624	0.135749	-1.28958	-8.69806	-5.37432	-7.69279	-0.584389	-1.20141	-2.53248
ATP13A2_818	ATP13A2	Overlapping_genes	TCTACGCCCAGAGCCGACTG	CTCCATCTCCATCTGCCTGTCGC	-38.7204	4.07612	-2.14903	-5.81408	-26.3656	-20.9989	9.16259	10.7453	6.89667	6.82756	4.98834	10.7548	5.21989	-0.636184	-0.71347	5.05295	-2.45785	0.226074	-3.25261	7.63544	-22.8784	-19.35	-2.76814	-8.27212	-6.14211
ATP13A2_819	ATP13A2	Overlapping_genes	CCACCATCTTCAAGTCCATG	GGTAGAGGATGAAGATGCTGTAG	-8.77967	-9.67626	-4.072	-3.82594	-7.58448	-14.221	-13.4369	-13.271	-8.04248	-10.3329	2.58225	8.20783	11.0675	-0.0111837	-0.547633	-0.288232	0.291785	-0.189974	0.39125	-4.79159	-3.20434	-8.21795	-0.628809	4.39252	-1.67175
ATP13A2_820	ATP13A2	Overlapping_genes	ACATGGTCAAGTTGTCCATG	TGCATCCACCCACTGCGCATCAA	8.79439	-5.417	-1.49771	-12.2412	-1.46308	-7.54965	4.66332	-3.58786	-9.46191	5.15838	1.31865	8.61803	1.34788	-0.636184	2.70116	-1.00766	-1.50934	1.04098	0.986358	0.0799822	8.86075	-2.83116	3.34963	-3.14391	-1.81519
ATP13A2_821	ATP13A2	Overlapping_genes	ACTGTGCAGAGACACACCGG	CGGCCCCAACGTGATCAGCATAC	10.4249	5.2988	1.63172	9.85334	19.934	-3.4482	-5.41171	-3.75367	-6.89963	-4.32112	-0.103579	6.06588	7.16497	-0.459193	0.814914	0.471087	-0.292611	-0.131566	0.145143	-1.22192	-2.7785	1.81159	-0.947834	3.49259	-1.63588
RP1-37C10.8_822	RP1-37C10.8	Overlapping_genes	CGGCGATGAGCGCGAGGAGC	GAAACACATCCCTTGCTCAGAGA	-4.06019	0.500119	-3.25149	0.159118	-21.189	-6.905	-1.07977	-10.7763	-8.96986	-10.7888	2.65264	2.23241	3.45819	-0.636184	-0.71347	-0.0155927	-0.637124	-0.145594	0.846551	-0.512853	-4.75611	6.35101	-0.627289	4.72695	-1.07362
RP1-37C10.8_823	RP1-37C10.8	Overlapping_genes	CGGGGCCGGCGATGAGCGCG	ATTAAAGAACTTCAAAGGCATTA	1.45747	0.724723	-1.83023	1.55772	-7.45517	0.850211	-9.52283	-2.48093	2.2224	-10.9425	-0.444966	5.50926	9.4387	-0.0373814	-0.260981	-0.538173	-0.780433	-0.611915	-1.66123	-0.0839632	18.2327	-10.9894	-0.657639	0.0999739	-1.82112
ATP13A2:RP1-37C10.8_824	ATP13A2:RP1-37C10.8	Overlapping_genes	TATTTCGATAACGAGTGTTT	TGTCCACAGACAGCAGCCCTCTC	-9.292	-4.28693	-8.80743	1.12217	-14.0181	-2.29635	3.91119	-9.24753	-3.45887	-2.0277	-1.56495	3.6726	-7.95787	0.69715	-0.71347	-0.710037	-0.461325	-0.203196	-2.04715	2.00399	-2.26434	-0.306789	-2.04985	-5.54071	-1.94631
ATP13A2:RP1-37C10.8_825	ATP13A2:RP1-37C10.8	Overlapping_genes	GGTCATCGGCTATCACGTCG	GGCGTGGGCCAGGTTGCAGGGCC	-3.44012	-25.1003	0.36339	-3.84832	-15.6484	-22.3007	-27.7998	-6.25345	-0.103333	-11.8029	0.95132	10.4843	5.78644	-0.636184	-0.71347	-1.00766	0.827862	-0.0259775	-1.51289	-5.4714	9.7532	-11.6772	-2.00363	4.91469	-4.79076
ATP13A2:RP1-37C10.8_826	ATP13A2:RP1-37C10.8	Overlapping_genes	CGATAACGAGTGTTTCGGCG	CATTGCTAAAGCAGCACTGTCAG	-1.63559	8.87519	0.924895	2.31187	2.64506	0.214265	3.59423	2.05892	-1.93233	-7.98591	-0.0661544	-2.99075	5.50721	-0.39752	0.0557608	0.0383689	0.893499	-0.495093	0.204816	-1.53417	-6.92507	-7.24999	-0.457838	-2.94024	-0.783053
ATP13A2:RP1-37C10.8_827	ATP13A2:RP1-37C10.8	Overlapping_genes	TCCAACGGAAGAGCAGCAAA	GATAACGAGTGTTTCGGCGTGGG	3.8939	-8.65431	-0.749965	-0.615444	-2.77657	-6.85947	1.96626	2.79677	-0.913984	-4.03629	4.05756	0.770939	8.78522	-0.408911	-0.248354	1.33609	-0.233276	-0.611915	-2.37372	-11.4536	-7.57225	-6.03747	-0.36175	-2.99868	-2.11526
SDHB_828	SDHB	Knockout	TTAAAGCATCCAATACCATG	AGGCATCTGTGGCTCTTGTGCAA	2.55791	0.985303	5.66284	-0.28049	-8.99033	-11.6428	-0.593912	-0.452281	-4.48264	-1.51688	6.71908	4.80645	6.11177	-0.41247	-0.71347	-1.00766	-2.24688	0.181736	1.09467	7.52628	-3.2761	0.114038	-0.932767	-0.800855	-2.77304
SDHB_829	SDHB	Knockout	TGTGCAATGAACATCAATGG	ACAGAGATACTCACTTATTAAGG	12.7324	-6.66092	3.44105	7.46243	8.91589	-17.4834	-24.2989	-11.6402	-3.75072	3.06806	6.69362	-7.19162	2.02596	1.13373	0.602319	-0.0507184	-2.12284	-0.611915	-0.401617	-14.4974	-22.8784	-3.10241	-1.79037	7.43669	-6.14211
SDHB_830	SDHB	Knockout	TCACATACATGTGTGGAAGA	AGGCCTCCCGAGGAGCCCAGACA	13.4252	-0.101035	3.99031	-0.819418	9.35098	14.3818	8.85895	11.5485	5.68455	8.74319	-6.32563	4.98833	4.66931	-0.636184	-0.418485	0.302387	2.82074	-0.611915	-2.61323	12.3871	-13.4396	-3.67176	0.404851	0.0345902	-3.66758
SDHB_831	SDHB	Knockout	ATGGCAAATTTCTTGATACG	TTAGATGTGGCCCCATGGTATTG	-5.15528	-8.5177	-2.26211	5.10037	3.29716	-4.81597	-0.850162	-6.23029	-5.89503	-3.21813	4.71338	-4.12608	8.65829	-0.636184	-0.48516	-0.169667	-0.94423	-0.350135	-1.3098	-0.954614	-12.9671	-0.294926	0.487227	7.56668	-1.56545
PADI2_832	PADI2	Knockout	ACATGTCCCAGATGATCCTG	GGTTGTTCTTCTCCACCACACCA	-10.1209	-7.13591	-5.98111	-1.70173	-14.7194	-16.3474	-14.6999	-13.4958	-14.0091	-16.8805	6.76914	4.81317	6.23167	-0.369695	-0.336586	0.0769425	0.325392	-0.264391	-0.948037	-3.40512	5.22885	-7.33406	-2.37965	-1.83337	-3.58003
PADI2_833	PADI2	Knockout	CAGAACTATCTCGTATCCGG	TTCCTGCCACTGTAGGCATCCTG	-15.839	11.9692	3.8405	0.731508	-0.830117	-9.15717	-7.53636	0.126619	-9.36571	-4.61497	-3.30323	0.87461	5.40893	-0.636184	3.83198	-1.00766	-1.75855	5.27044	3.06563	-6.98545	15.455	-13.2034	-0.879949	-3.51021	6.97264
PADI2_834	PADI2	Knockout	ACTGTGACCGAGAGACACCC	GTCCGCAGGATCATCTGGGACAT	4.36504	-0.513007	13.1548	12.2803	30.5699	9.06106	5.88624	1.52833	2.74618	-1.21034	-5.72106	2.73947	0.00316834	-0.417843	1.02566	-0.699964	1.56	-0.346193	-1.63875	8.62613	-15.5815	-1.92891	0.465183	-4.26066	-0.547704
PADI2_835	PADI2	Knockout	GCTCATGGTGACCCGCAGGG	CATGTCAGACTCAGACAAAGTGG	-1.342	-7.28431	-3.57099	-4.08331	-6.52314	-7.70865	-9.50029	5.50343	-1.40664	-4.4004	5.55645	7.18094	8.49103	0.015282	-0.71347	-0.152955	-0.788961	-0.611915	0.621891	-8.35682	-12.6325	-9.24604	-0.26482	2.83899	-0.643828
PADI1_836	PADI1	Knockout	GTTGGGCGTCATGATCCAGG	TTATCACACGATGACTTCCAGTA	-20.5001	-20.2313	2.59862	-2.01434	-4.36222	-18.2832	-16.0078	-15.7726	-13.9396	-17.8351	9.78712	1.96213	-6.62806	0.200636	2.42789	-0.138091	-1.1758	0.346551	0.96612	-5.48833	-15.1861	0.0922461	-1.58254	1.47147	-0.757494
PADI1_837	PADI1	Knockout	ACTTCATAGGACAGACACTG	TACAGCATGGATATTAGTATTTG	-4.17237	6.76837	6.79814	9.07642	-6.7557	2.81959	-5.30514	1.99544	-4.75073	0.343188	-5.7688	-8.17571	-11.1009	-0.636184	-0.32737	1.32244	-0.738327	-0.314517	-0.505069	-6.27333	10.6295	-3.34024	-1.4694	0.55843	-1.0633
PADI1_838	PADI1	Knockout	CTCCAATGAGAAATTCCTGG	TGCTCACCTAGATTCTACTTCAT	-18.4273	15.1769	2.50347	1.29484	-7.1142	-5.2925	-14.5781	-2.71115	4.61406	2.55296	1.23667	-2.83689	-5.16167	-0.360702	-0.243986	-0.765525	-1.12006	-0.189974	-1.36793	-3.67435	-5.28181	-16.0716	-2.14527	12.107	-1.93158
PADI1_839	PADI1	Knockout	GCCCTAGGAAATCGGCATCG	TTGCAGGGCCTCAGCTCTTTCTT	4.87747	6.57872	1.58709	7.44979	3.50092	2.43497	0.242498	-20.6634	-1.22054	0.970751	2.31945	19.0895	10.3004	-0.12857	-0.0980854	-0.140604	-0.824555	-0.290199	0.998582	-1.68378	2.94944	-6.12397	-0.280815	-2.54525	-3.09126
PADI3_840	PADI3	Knockout	TGACACTGTGGTGTTCCGAG	AATGTCTCTGGATATGTCATTTG	-9.79877	-10.2921	-2.47503	-1.23848	-4.21644	-11.2541	-9.47684	-11.3149	-7.37501	-13.2302	5.33456	0.888984	5.54393	0.910208	2.77859	-0.740277	-0.78673	1.64913	0.567397	0.401066	-9.39956	3.38465	-0.0244066	6.30167	-0.881666
PADI3_841	PADI3	Knockout	TCTGCTGGACGACTCCAACG	TGAGGCAAAACAATTCTTCATTT	-11.1138	-6.61407	2.01058	-6.11606	-3.77035	-12.8741	-23.3829	-15.4939	-15.5249	-24.7479	0.0140218	-11.1129	7.60492	0.157467	0.137594	-0.74656	-0.299579	0.185957	-1.25377	-10.5234	-7.2432	-12.3523	0.575225	4.57341	2.83622
PADI3_842	PADI3	Knockout	ACATGTCTGTCATGGTCCTG	GATTCCAAGCTGAACATTTCCCA	-4.75579	-5.32432	2.73608	-3.5915	-6.52063	-21.1693	-2.90143	-21.9899	-6.54028	-14.7946	5.51266	7.90272	8.15545	-0.398089	-0.384523	0.70803	-0.322621	0.832128	-0.393519	1.16088	-5.53144	-5.55898	-0.567484	-0.0702264	-3.74511
PADI3_843	PADI3	Knockout	CGCGACTTTGGAGATCATCG	TAGCTGTTATAGATTCTCATTAT	5.28846	-3.18308	-0.782608	-0.185725	-11.8868	-2.8277	-0.00540384	-5.20416	-2.70651	-9.96293	6.58539	0.401669	-4.17862	-0.122045	1.94876	0.266229	-2.04802	-0.381712	-0.612921	0.614623	24.6741	-8.09832	0.0321027	-2.22334	-3.08088
PADI4_844	PADI4	Knockout	AATCCACAGGTTCCTCCACA	AACTCTGGTGATGCCTTTCAAAA	-10.7032	8.03119	3.29657	-5.0791	0.325346	-18.7374	-10.9001	-4.81188	-4.9909	-10.7054	-5.56514	-0.38831	9.51325	-0.0308569	-0.71347	1.95646	-0.448396	9.59704	1.688	5.09141	-1.59738	-7.94091	1.60782	-1.9864	3.53051
PADI4_845	PADI4	Knockout	CCAGCCAAGAAGAAATCCAC	GATGGCATTTCTGCTTAGGGAAT	10.0084	-3.1166	-17.4919	-0.908124	6.85675	11.5017	7.2191	1.28916	-1.55328	0.652388	-1.97811	15.4964	1.18344	0.710618	0.167587	-0.829403	0.548868	0.133559	-0.866359	0.490878	6.71066	-2.3055	-2.78799	4.61571	0.533829
PADI4_846	PADI4	Knockout	GTCAGGGTCACCTCTACCCC	TATGAAATGCAAATCCATAGAGA	7.84517	6.81263	0.364585	7.61068	13.9876	17.7477	5.90581	9.50762	8.55301	12.3607	-5.14188	-8.0221	-11.8331	0.209482	1.84407	-0.825174	-0.194204	0.171375	-1.50573	-8.91974	24.7407	3.76917	-0.905908	12.4726	-1.48261
PADI4_847	PADI4	Knockout	CTTCTTGGCTGGAGGGCCGT	TATACAATTAGTAATGCTCTTTA	4.33098	-20.908	6.01895	6.57548	-0.996382	-16.1879	-8.33121	0.862084	-7.68277	-5.3863	1.57073	13.8217	13.9154	0.409112	-0.71347	4.46109	-0.0839655	0.569187	0.476428	-6.03818	-0.854567	-7.14639	1.70125	2.81484	-0.851104
PADI6_848	PADI6	Knockout	TGTGCTGTACAAAGACACGG	AAAATCCACTGGGATCAGCTTAT	-9.62602	1.8316	1.64279	3.85787	-17.481	0.650286	-7.37918	7.65276	0.392908	7.29038	-12.6557	1.39542	-0.566632	-0.112624	-0.71347	-1.00766	-1.89605	-0.0563594	-1.72754	18.5464	-15.7006	-0.0608022	0.0171053	-0.342604	-2.27656
PADI6_849	PADI6	Knockout	CACATACTATGGGCCCAACG	AATAAGCCCAAATTCATCAAATG	14.2892	13.7372	5.3538	24.4881	8.25281	9.96916	7.70315	4.56508	19.9492	4.73633	-7.19176	-1.7464	-14.1067	-0.636184	-0.71347	-1.00766	-2.45785	4.61374	-0.624317	8.8458	19.3897	15.3151	3.04355	-1.77861	-2.65779
PADI6_850	PADI6	Knockout	AGACACGGTGGTGTTCCGGG	CACACCAATAACAATCAAATTGA	-0.327489	1.0437	-0.340273	-2.23344	-2.1311	-3.30831	3.51066	2.4847	-3.17983	-5.13636	3.08686	6.18267	-2.36775	0.519886	-0.71347	1.84367	0.0217789	0.646363	-0.345124	-2.08323	-5.3526	3.49882	-1.68077	3.35113	3.47003
PADI6_851	PADI6	Knockout	GGGCGATGTCATCTTCACTG	TTACCCCCATGAGTTAGTAGTTG	8.074	-4.02389	4.56103	-2.84892	3.53598	-6.19545	-6.29062	-6.56709	-7.92068	3.17407	1.10296	-8.4572	9.12836	0.121392	-0.71347	-1.00766	2.14646	0.919814	-0.430134	-7.41232	14.287	-6.95662	0.472514	-0.441567	2.60052
RCC2_852	RCC2	Knockout	AGAAGCCCCTAGACTCATCG	CTTAGAAGAAATCCAAACCAAAA	28.6054	14.9438	13.6273	3.99551	15.5699	-20.6625	10.505	11.2941	-7.21264	10.8772	-1.40629	4.22818	-16.81	-0.636184	-0.71347	-1.00766	-0.214862	-0.611915	-0.524193	2.10394	12.5383	18.4417	1.72224	-1.75746	2.45518
RCC2_853	RCC2	Knockout	GCCAGGCACCCATATCTGTG	ATGATGTTGCTTGGGCAAGATCA	4.37642	2.29182	3.49807	4.50342	-0.157817	6.55229	3.42123	4.52506	-5.24619	5.5738	5.14858	5.20114	-0.209033	-0.0188998	-0.13793	0.935543	-0.484616	-0.169192	-1.14878	-0.567707	2.39756	-1.1825	-0.0673174	-1.13298	-1.37407
RCC2_854	RCC2	Knockout	CACCGAACCCGAGCACACCA	CAAGGAATGCATTTAAGATCCAA	0.878987	-9.27567	-0.845465	1.02618	-1.3944	4.40377	-0.546512	5.7704	-14.1811	-2.11444	9.98277	-3.98134	5.26327	1.26858	-0.198006	-1.00766	-1.37278	-0.140587	3.13782	-4.82831	11.4211	-2.46987	-1.99725	18.5253	0.718597
RCC2_855	RCC2	Knockout	AAAGAAGTGCCTAAACAGCA	TTTACATAGCAACAAACAAATTA	14.2685	6.45172	-0.0167699	12.7882	4.93996	7.09746	11.7799	7.77175	11.1336	14.0435	-4.90521	-20.4986	-11.4926	-0.636184	-0.71347	0.716482	1.07156	-0.000294208	-0.80506	-2.903	12.7538	34.9162	2.62704	1.72788	0.418527
ARHGEF10L_856	ARHGEF10L	Knockout	TCAGCCCGTAGAGGGTGACA	CTCAGATGACCCAGCTCATGAAG	8.82095	-0.329296	-8.93123	4.66497	-2.22291	12.477	11.895	0.947204	1.08498	0.661691	-0.464406	6.32696	9.61855	-0.0172624	-0.360736	-0.39728	-0.293891	0.0147987	-1.35801	-1.82248	-9.11816	-10.0371	-1.89863	-4.10545	-1.39166
ARHGEF10L_857	ARHGEF10L	Knockout	TGGAATCCCACTCAGCCACG	GGACATCAAGCCCCCAGCCCCAG	-2.18519	5.56582	3.0043	8.58001	2.76287	14.0499	13.0638	10.3553	12.6921	20.7599	-6.51965	-6.17774	11.7517	0.320754	-0.71347	-1.00766	-0.836231	-0.0205172	-1.6662	3.69616	-11.4644	4.92341	-1.69075	6.79338	-2.61067
ARHGEF10L_858	ARHGEF10L	Knockout	GCAGAGCGAAGGCAGCTACG	TGACGACGTCCCCTGCGAGAGCC	6.33221	-3.58643	-9.4225	-0.653355	-11.1347	3.83902	-55.7217	-40.4815	-12.4093	-17.4127	13.3085	2.85768	11.1618	-0.636184	-0.71347	1.58975		1.0141	-1.25424	-12.8989	-20.4394	-18.1921	-0.185239	-3.31716	-5.13201
ARHGEF10L_859	ARHGEF10L	Knockout	TGAGTTCGAGAGCTACAGCG	GGGACACTTACCGAGGCCACGAA	2.88343	-17.3162	1.62633	4.10818	-20.2887	-32.1267	-34.5621	0.374269	-7.68667	-14.6568	20.3841	-58.7639	1.28522	-0.636184	-0.71347	7.81587	-2.45785	11.8881	-3.49529	-17.5013	-4.81386	9.0188	2.89168	8.67703	-2.06048
ACTL8_860	ACTL8	Knockout	CTGGTGGAAAGGCTGCACGC	GGTCCGCAGGCTCCCTCAAGGGT	0.282964	14.0445	-7.68762	-4.46067	-9.33208	-30.5116	-16.4418	-22.8301	-8.94917	-5.96116	-5.6382	-3.31371	13.4482	-0.636184	-0.205856	-0.467116	-0.706539	-0.611915	-1.61425	-2.24374	2.57617	-2.61499	-0.829906	-2.61784	-4.05443
ACTL8_861	ACTL8	Knockout	GGACCGAAAGAAGATGCTGG	AGTTGCTGCATGTCCCATCGGTC	-10.0405	-10.1034	-6.65045	-3.56444	-5.60916	-13.8	-16.2247	-2.05405	-10.4745	-15.5685	10.3484	0.816108	1.66836	0.479888	1.86718	1.43137	-0.659862	-0.426041	-3.17066	-0.42599	-10.9381	-12.0275	-0.276565	-4.70069	-0.404405
ACTL8_862	ACTL8	Knockout	TGTCTCCGTGATGATCACAG	CACCAGGGCCGCCCCTTGCCCGC	-4.59085	-6.59593	-8.08836	3.76479	-6.50219	-9.84884	-21.152	1.30344	-11.5379	-8.20861	2.78517	4.22818	6.1856	-0.298346	-0.71347	0.319777	-0.93501	-0.611915	-1.64644	-11.2825	0.931147	-14.9455	-0.872271	14.8048	-0.41145
ACTL8_863	ACTL8	Knockout	GAGACTCTTGAGGAGATAGG	TGTTGGAGAACCACAGACGGGAG	-7.64769	-5.5557	-5.51682	-2.20831	-7.93758	-17.9066	-23.2729	-21.855	-3.06966	-8.37409	8.13432	5.6752	2.51979	0.910208	2.10343	-1.00766	-1.11737	0.250154	-0.673225	-4.63307	-5.66226	-5.99155	-1.73204	9.64696	-0.839079
IGSF21_864	IGSF21	Knockout	TGGTGTACCAGTCCACTGTG	AAACGAGATGGGGAACCAATCGA	11.1683	-0.480379	5.46258	7.32695	-24.0949	11.2449	-0.783323	8.87774	1.39833	17.8733	1.05382	0.0428739	-10.9955	-0.203283	-0.71347	-1.00766	0.38469	-0.0717394	-0.0666772	7.61062	-1.59716	19.5451	4.40274	-3.22404	2.00604
IGSF21_865	IGSF21	Knockout	TGGTCCCTATGAGTGCCATG	GGGCAGCTCCTCCCACCTCCATT	4.90723	-3.64116	10.7352	12.058	0.210406	7.28333	7.825	2.43085	8.71741	5.00862	7.07984	3.25044	2.19374	-0.12598	1.91811	-0.777771	-1.08505	0.302831	-2.79807	10.1092	15.745	1.01298	0.103262	1.46239	-0.992608
IGSF21_866	IGSF21	Knockout	AGCAGCCACCACTTCAATGG	AAGTGTAACTTCAAGACAGATGG	-9.26009	-0.431505	0.947837	-1.93141	-9.43012	-5.69857	-22.4697	-12.3326	0.334167	-6.35565	3.01284	5.26045	7.39792	-0.373717	0.656393	-0.0109785	-0.562118	0.0569813	0.395913	-0.69375	-9.08527	-2.62256	3.86191	-3.66961	-1.6393
IGSF21_867	IGSF21	Knockout	CCAAGCCCAGAACTTCACGC	CTTGATGGTGCCACCATCCGTCA	-5.80352	0.736514	-14.7793	-5.15267	-4.84534	-18.3062	-15.3298	-9.55792	-10.3433	-22.1987	4.26667	-8.35744	2.16069	-0.0598149	-0.449618	-0.215577	-1.2794	-0.611915	-0.41209	0.56979	-6.5215	-4.40503	-1.9685	-2.67645	-3.43941
KLHDC7A_868	KLHDC7A	Knockout	ACCTCCCCACTGTCACTACG	TCTGGGGCTTCCTGTCTGTGGAA	10.7042	-5.75614	10.0667	-5.79062	0.755068	20.5566	5.01478	8.31472	14.2934	20.494	-7.20997	0.240448	-9.74235	-0.460437	0.187431	-0.403427	-0.614535	-0.303844	-1.17414	0.888734	-1.23659	-7.22941	-3.72934	-5.43443	-4.07376
KLHDC7A_869	KLHDC7A	Knockout	GGAGCATTTCATACAGAAGG	CTGTCCTGCCATGGAGAAGGCTC	-30.5568	-2.22548	1.06322	-4.60279	-15.5895	-6.84736	1.18886	-0.309602	-1.08841	-9.68992	14.2028	-1.52564	5.45189	0.225885	3.18263	-0.300942	1.24585	-0.611915	-3.95191	11.5446	-11.6484	-11.1362	0.306457	-8.27212	1.53052
KLHDC7A_870	KLHDC7A	Knockout	CCCCTATGTCCTGGTCACGG	GGCTGCACCCTTTGTGTCACCGG	6.24017	4.11022	5.58262	5.76927	-1.78015	10.1245	8.46881	-0.0167377	-0.322316	0.433943	0.338465	2.67203	6.57093	0.305436	-0.00508748	-0.0935794	-0.942291	-0.136291	-0.193104	7.09049	3.94811	3.41625	-1.10079	-0.926698	-2.31436
KLHDC7A_871	KLHDC7A	Knockout	TGCAGCTGTGAGAATCCAAG	ATACAGAAGGCGGAGGGGGTTGA	-4.30564	-4.99654	-1.0421	2.71139	-4.79397	-12.7683	-16.5859	-4.0224	-3.41401	-7.28147	6.17149	-3.77592	0.979739	-0.192233	0.550353	-0.127375	-0.162133	0.261794	1.40254	-3.8404	-7.57225	-2.12082	1.63695	4.0925	4.1997
PAX7_872	PAX7	Knockout	CCCAGACATATACACCCGCG	TCTACATCCGGAGTCGCCACCTG	0.530007	23.0597	-1.20601	1.0278	-5.11075	12.6307	10.8245	8.6404	5.7232	-7.15681	-8.38575	1.40203	-6.07912	-0.636184	-0.71347	-0.492192		0.000642424	-2.00544	-16.3242	-2.87838	12.7822	-1.47782	4.85919	1.19734
PAX7_873	PAX7	Knockout	GAGTACAAGAGGGAAAACCC	GTGAGTTCGATTAGCCGCGTGCT	-7.57458	-2.42066	-2.20601	5.10409	2.03777	7.35222	5.74095	-3.39632	9.36479	4.01878	5.41999	8.05849	7.8802	-0.407873	0.884704	-0.125303	0.151874	0.170864	0.120131	3.09782	22.698	3.75023	-0.575269	-4.20962	-1.57394
PAX7_874	PAX7	Knockout	AGCTGTCGGGAGATGACACA	TCGCCCAGGATGCCGTCGATGCT	-17.32	-5.01009	-4.18182	0.0130789	-6.76021	-28.0106	-11.5475	-8.53119	-7.72707	-12.2829	13.6347	19.303	13.644	-0.430845	-0.71347	-0.16496	-1.58829	-0.611915	2.21549	-3.60907	6.11571	1.53686	-3.26993	-7.71346	-4.27045
PAX7_875	PAX7	Knockout	CAAGTTCGGGAAGAAAGAGG	AGAGGACCCACTACCCAGACATA	27.3428	14.1167	9.40689	13.1507	35.9403	25.0663	17.4578	11.0524	21.0633	17.4265	-11.6448	-16.6256	-30.0873	-0.636184	-0.71347	-1.00766	-1.93972	-0.370951	-1.87055	2.78256	-22.8784	34.8691	-0.392439	-1.66055	13.8579
TAS1R2_876	TAS1R2	Knockout	CAGCGCCGACCACCACATCG	TCACAGCCGAGGAGGCTGTGCAG	-8.12403	1.63272	-2.78712	1.00421	8.03564	-10.8473	-5.63927	-8.23364	-4.62054	-4.63526	-0.745379	6.28796	5.44389	-0.0444678	-0.71347	-0.190218	-0.441245	0.0270626	-1.17414	-5.80986	5.1704	-8.73012	2.42425	2.31612	2.09034
TAS1R2_877	TAS1R2	Knockout	GCACAATGATCCAGTTCCAG	GTGGTCCAGGAGAGTGAAGTTGA	-9.66757	-14.5476	-11.5048	-2.73598	-4.82251	-11.9986	-20.7705	-23.8975	-8.8947	-24.2678	9.12251	9.41787	3.36855	1.12206	0.301758	0.21	-0.0702123	-0.110243	-1.25253	-1.21817	-9.94249	-11.8238	-0.471578	-5.76821	-0.894296
TAS1R2_878	TAS1R2	Knockout	CGTCTACAGCGTGTACTCTG	CGGTGGAGGAGATCAACAATGAC	-9.13801	-1.6427	5.46522	-5.34913	5.04357	12.1761	-3.81315	2.8964	-4.97665	6.06858	1.357	-0.963433	-5.91301	0.183488	1.24731	6.87113	4.67316	0.982618	-2.55331	-3.22166	-5.15686	13.4818	-2.82704	-6.2313	-2.01453
TAS1R2_879	TAS1R2	Knockout	CCTGTACCACTTCTTCAATG	CTGCGTACCACACCCAGCGCCGA	-2.72793	-17.6353	9.15525	12.2803	-9.33921	-9.18432	2.60895	-4.44776	-1.10435	9.12596	3.18484	11.3148	1.25131	-0.074386	-0.71347	-1.00766	-1.99274	-0.611915	-3.03448	-4.15098	14.6216	-6.48237	-2.01137	1.4053	-4.95517
ALDH4A1_880	ALDH4A1	Knockout	GATCCTCGCCAAGACCATGG	ACTTCACTGCAATCGGCGGCAAC	-0.02328	-3.76339	-2.42947	2.33422	-7.18874	2.73703	-0.251329	-5.73521	-3.4308	-2.79784	1.88351	9.79181	9.82098	0.307212	-0.0400693	0.741151	-1.73843	-0.611915	-0.40395	8.58454	-6.61043	-3.31642	1.86896	-4.65995	-1.04828
ALDH4A1_881	ALDH4A1	Knockout	GGGTAAGACCGTGATCCAAG	TGCCAGCTGATGGGCCCCTATTT	-5.83904	2.60842	10.1273	-2.82727	24.0416	-5.0866	3.39609	8.53343	11.2938	1.02061	1.62145	-3.03478	-4.92626	0.613816	-0.71347	-1.00766	0.863618	0.362902	0.809991	-1.65281	12.9076	-6.25286	-0.99869	16.4852	3.82099
ALDH4A1_882	ALDH4A1	Knockout	ACCAACAGCACGGTGTACCG	GGGACACTGTCACCAGCTCAGAG	2.60622	6.36736	-0.712503	-0.6059	-5.72044	-5.54395	-7.03944	-4.45196	-0.863514	-8.32153	2.39557	0.915464	-0.84244	-0.107083	0.690039	0.986646	-0.879192	-0.396212	-0.433395	-2.99051	10.0825	-11.8846	0.349186	-1.53977	-3.74298
ALDH4A1_883	ALDH4A1	Knockout	GTGCCCACATCTCACCATCA	GAGCCTGCTCAACAAAGCCATTG	-8.15788	7.30667	4.44224	-1.48544	11.1395	-0.56169	-4.39166	-2.40548	-4.23025	-6.92614	7.24476	3.22436	-7.07284	0.142632	1.20434	-0.762558	-1.40813	-0.428765	-1.8629	4.33289	-6.60479	0.341114	0.23981	1.55244	6.15025
IFFO2_884	IFFO2	Knockout	AGCGCGACGAGTATAAGCGG	CAGGTGGGAGGAGGAGCTCGCCA	-2.28405	-4.27693	2.44961	2.5222	-12.4233	1.56585	-3.63647	2.71772	-7.25651	-10.0745	1.8349	7.03045	10.558	-0.459505	-0.71347	0.406485	0.117636	-0.101711	-1.21219	4.93019	11.4353	5.7196	-0.935737	-3.82767	-0.534633
IFFO2_885	IFFO2	Knockout	GACCATCTGGAGCTACACGC	CGGTTCAGGTGGTCCCCAAAAAG	-7.54029	-9.99637	-2.91679	-2.02692	6.22922	-0.0479794	-1.52117	5.49646	-5.19424	-6.14617	4.51592	-3.77707	-16.1237	-0.636184	0.502335	-0.3891	0.0214861	0.119346	-1.56465	-3.03614	0.850437	9.80061	-1.06894	-1.36641	-1.98142
IFFO2_886	IFFO2	Knockout	GCACGTTGAGCCCCTTCAAG	ACGACGACTGTGACAGCCTGACG	-2.30963	-30.8623	0.666919	-6.56918	-7.50704	-20.4982	0.701052	-6.82389	-5.96497	-21.2358	-12.9859	4.69759	7.69548	2.39412	0.203961	-1.00766	-2.09553	-0.312514	1.17629	-8.7892	-22.8784	1.33992	-1.77235	-8.27212	-3.23973
IFFO2_887	IFFO2	Knockout	AGACCGGGCCCGAGTTGCTG	ACCAACTGCAATCCGACCATCGA	-2.3747	-12.8381	7.20371	-6.22616	-9.12148	-12.3797	-8.39378	-15.923	-2.58911	-9.49402	8.9666	-0.199129	13.7705	0.526607	-0.71347	-1.00766	0.780243	-0.496508	-0.430787	-1.86025	0.385512	-1.79601	-0.839728	9.11919	-4.09898
UBR4_888	UBR4	Knockout	ACTACAGCGAGGGCACTGCA	AACTCCACGATGGCCTGCACGGT	13.2307	-2.29606	-4.5817	-1.58331	-17.449	-4.48314	-19.4699	0.434953	-3.87256	-1.9746	6.17988	-0.0941106	6.57701	-0.636184	1.06431	0.285447	0.788901	-0.257619	-0.371011	-1.95254	-6.87838	-12.9148	2.3373	-6.17422	-4.50812
UBR4_889	UBR4	Knockout	CCGAACCGTGCAGGCCATCG	CTAGGCCAGCTCGCTGGCACAAA	5.05433	-4.81851	3.9326	5.87537	-5.57106	-5.57016	-10.5091	-1.02797	-3.30198	4.85992	-2.65945	4.14814	6.63802	-0.636184	-0.71347	-1.00766	-0.984985	-0.45901	-0.85913	-2.63813	40.9311	2.56294	-1.06613	9.28886	-0.832375
UBR4_890	UBR4	Knockout	GCTGACCCCTGGACAGACAG	CAGCATCTATCATGGTGACACCT	9.16096	-8.33383	9.46066	25.9167	13.9909	11.303	7.02027	12.9296	5.43997	4.28729	1.18766	5.94194	-0.220157	-0.159993	-0.71347	11.1136	0.149509	-0.0254047	-0.797339	8.88757	10.8295	1.77242	5.68185	3.30683	-5.41218
UBR4_891	UBR4	Knockout	AGACTTCTATGAAAACTACC	GTGCGGGACATGAAGACACTCAG	2.3558	0.323358	9.91222	2.29032	-5.77737	3.00959	8.30105	5.7188	6.38097	9.43148	-1.18472	-0.736865	1.59969	-0.348827	0.472301	-1.00766	-1.42692	0.00346961	-0.213596	5.48975	0.651035	-9.85487	5.25198	0.78937	0.754442
EMC1_892	EMC1	Knockout	ACATTTAGCCTGGAACAGAG	AGCAAACTCAGCGTTCCATAATG	7.04828	7.12102	9.8761	11.443	9.56988	1.11039	7.9652	-4.91158	4.88472	1.33742	-0.766342	-3.45144	-3.26541	-0.636184	4.61197	0.319777	0.431036	-0.611915	-1.0481	-6.43696	25.0286	16.1617	-2.02348	-4.19049	4.969
EMC1_893	EMC1	Knockout	GTTCTGAAGATGGGTCAATG	GCCTGGAACAGAGCGGCACTCGG	-4.36845	1.62004	0.0750498	2.97552	-4.77232	-11.9789	-9.19586	-5.52724	3.95852	-10.1114	5.098	-4.41612	7.41855	-0.636184	-0.71347	0.462932	-2.45785	-0.611915	-0.66244	-1.10224	-18.4008	-7.48479	-2.04186	20.8736	-2.80878
EMC1_894	EMC1	Knockout	AGTGAGCTTTGCCACCACTG	GAGGGAACGTGAGCTCGGGTCAG	3.94513	1.4823	7.41024	-1.97534	7.92577	13.4238	-10.2035	-18.5898	-8.03365	-0.350454	-1.0152	9.63754	2.29737	-0.318723	-0.71347	-0.60925	-2.24046	0.798743	0.272357	-12.5574	10.455	-4.43382	0.618957	4.83842	-3.37481
EMC1_895	EMC1	Knockout	GCCGCCGACCTGTCTCCACG	ATGTGGAAGATGGAGAGATTGTT	1.67151	-13.6585	4.72345	0.687336	-2.66911	-5.64032	-0.181301	-10.595	-2.0249	-1.98558	-0.515996	10.2361	5.75257	-0.636184	-0.71347	-0.484096	-0.543977	-0.611915	-3.16036	11.5717	8.78829	4.38112	3.58356	-3.69197	4.72746
MRTO4_896	MRTO4	Knockout	CCCACAGCTTCGGAAATGTG	ACTGTGAGCCTGGATCCAGGGCC	-19.5704	0.324891	-3.97151	1.33725	-8.86377	0.878249	-1.13518	-4.40516	-3.05725	-6.77802	-4.15728	3.59238	-3.88832	0.168106	3.30439	-0.661635	-0.859016	-0.132069	-2.13373	-3.18071	12.2178	-3.9812	0.713744	4.57192	-2.12136
MRTO4_897	MRTO4	Knockout	ATCAGATGGGCTCCGACCCA	TAGGTCAGCAAAAGGTTGAGGGG	-10.7133	1.46475	3.80317	4.87353	-4.068	13.2659	-9.60198	-0.0498409	8.63351	4.22808	2.17199	6.86106	-0.850197	-0.636184	-0.71347	-1.00766	-0.502181	0.022143	-0.0011693	4.34846	3.22604	-8.24955	3.44019	-3.13993	2.62501
MRTO4_898	MRTO4	Knockout	GTAGGTCAGCAAAAGGTTGA	TATTCATCAGATGGGCTCCGACC	-6.00297	-16.8859	2.06551	-3.57049	-10.8168	-3.23006	-14.0212	-4.00724	-35.9538	-22.9092	-0.994598	16.8229	14.5684	1.28689	-0.0999731	0.137382	0.590928	-0.611915	-0.960073	20.9078	-5.54504	-1.81926	-1.87806	-1.77861	-2.41871
MRTO4_899	MRTO4	Knockout	GCCAGAGACTTACCTGGTGC	CCTTAGGTGGTTCACGAAATACA	0.322576	-6.13161	7.60688	21.3013	28.861	-13.6041	-46.4418	-2.88738	0.850642	-5.92665	7.59734	-4.09728	-12.8814	-0.636184	5.25668	5.51408	1.35894	-0.611915	-0.966839	19.9987	42.4277	-15.2236	3.98716	31.463	-6.14211
AKR7A3_900	AKR7A3	Knockout	TATGCCAGACCACAGCACCC	CCATTCTTGTCCTCATACTTGTA	-8.20978	-4.89969	-10.7613	-3.6036	4.34181	-6.3087	-10.9828	-1.07306	-4.49135	-3.29669	-1.62575	6.94719	9.93989	0.517662	-0.71347	-0.178469	-0.201153	-0.0716989	-0.535543	-1.44237	0.248659	-4.12442	-1.03975	-4.45488	-2.21557
AKR7A3_901	AKR7A3	Knockout	CACGGCCTTCGTGTACAGCG	AGGGCATTGCCCTGGTGGAGAAG	-6.89476	-9.73678	-4.77011	1.53947	2.78793	7.39552	-0.480504	2.81557	-0.728631	-4.81225	5.85113	5.47217	5.34394	0.739963	0.141231	-0.656779	2.15753	1.34887	0.672364	-6.54111	-1.46916	-3.86319	0.413478	-2.14073	5.01327
AKR7A3_902	AKR7A3	Knockout	GGAGTTCCCAAACAGTGGAA	GGAATACCTGGGCAGAGATGTAC	1.57669	-1.41866	5.54328	2.32119	-7.33982	-18.5572	0.13249	-0.161958	5.79277	7.93578	6.70561	7.26659	6.70336	1.92196	-0.71347	0.08524	-0.859983	-0.611915	-3.95191	-4.26058	-18.2541	4.60113	-2.86971	2.2542	-4.3774
AKR7A3_903	AKR7A3	Knockout	TGCAGTCGCTGCCGCCCAGC	CCTCAGGGGGCCTGCTGACCGGC	7.15867	-16.912	8.70308	-0.228345	-2.91886	-6.12376	-9.33847	-2.84359	-16.6554	-11.5746	17.8641	15.3101	10.5114	-0.636184	1.39921	-1.00766	-2.45785	-0.611915	1.52177	-11.0232	-9.08527	-10.3049	-2.68613	-6.43726	-6.14211
AKR7A2_904	AKR7A2	Knockout	CGCACCTGACCACGGCACCC	TGGAGCGCGGCCACACCGAACTG	19.728	13.3147	6.05157	17.2122	6.69138	10.9898	12.2469	9.37413	2.4444	11.3867	0.903573	8.53165	1.87913	-0.636184	0.824992	-0.349761	-0.107039	-0.448783	0.207821	1.85196	-8.06356	8.63007	1.69862	-1.20997	-0.677629
AKR7A2_905	AKR7A2	Knockout	AGGCCGTGTCCAGTTCGGTG	TGGACTCCACACCTAATCAAGAA	0.913537	7.63099	3.55451	-4.36786	-10.0466	-15.3028	-0.63786	0.360484	-0.759583	0.482304	-11.3678	4.19902	-2.4601	-0.636184	-0.71347	14.8654	-2.09422	0.104931	1.19515	-2.22354	-7.75233	-5.44661	1.37435	8.20728	-5.58655
AKR7A2_906	AKR7A2	Knockout	CCCAGCTAGCATAGTTGGAG	CATCCCAAGGGTTGGCCTTGGTG	3.15659	14.9098	6.16033	2.94372	5.3847	6.73674	2.86514	7.17014	4.35568	1.51966	-0.939861	5.0081	7.97921	-0.085523	-0.71347	-0.696614	-1.77943	0.167306	-0.97839	7.36281	10.6089	-1.86448	0.340269	2.83899	-0.476387
AKR7A2_907	AKR7A2	Knockout	TAGGTAGAAGAGGTCCACTT	TAATGTCTGTATTGACCTCTTTG	6.63802	-4.21946	-22.0344	3.98322	-3.0762	1.67038	-3.32996	-6.07734	-4.9363	-3.28202	-7.44282	-4.04696	-0.448884	-0.636184	-0.71347	-1.00766	0.997432	0.461046	39.3093	8.58136	-9.64308	-7.30899	2.24635	-2.68553	8.8713
SLC66A1_908	SLC66A1	Knockout	CCCCATGAGGAACAACAGCA	CCGGCTGCCTCAGATCCGCACCA	4.06775	-11.4082	-0.00705634	2.41573	-4.14526	-4.5285	8.1575	1.25403	-2.64879	-1.47	-2.08977	-7.06116	19.7726	-0.368804	-0.71347	-1.00766	-0.181788	-0.611915	-0.359099	-9.67401	-8.71529	-6.81453	-1.73127	-1.17752	-2.43841
SLC66A1_909	SLC66A1	Knockout	GCATCTCTTACAGACCTACA	AGCAGCACGCTCAGCCCATACAG	16.419	-11.0652	6.84725	3.53818	4.87337	19.2437	-7.57219	4.70652	0.272736	7.78221	6.84998	6.01593	4.76073	0.602206	0.203961	-1.00766	-1.06368	-0.415065	1.5444	-8.07006	38.6601	6.70151	1.85677	15.7845	7.27252
SLC66A1_910	SLC66A1	Knockout	CAGCAAGGAAGGAGCCGATG	CTACAAGTTCAGGACGCGCCCCT	12.2765	5.09587	1.96066	-3.2364	-9.71102	-11.6744	-4.04642	-28.2131	-6.8582	-7.00975	7.73732	21.779	-6.19027	-0.217774	-0.71347	0.579645	-2.45785	2.83636	-0.75326	-4.95691	-9.54504	2.63157	-0.295785	5.73754	2.56501
SLC66A1_911	SLC66A1	Knockout	GTCCCCATACTCACACAGAG	AACTTAGTAGTCAAGTGTATAAA	-9.35368	4.64629	5.61905	8.67953	1.81988	14.6082	3.01684	4.2328	14.266	9.50732	-0.540609	7.07968	0.472211	-0.636184	-0.0285385	-1.00766	-1.15915	0.105445	-0.52986	4.97521	38.074	-11.2464	-1.61479	8.96926	4.6986
CAPZB_912	CAPZB	Knockout	ATTGCCAGAGACAAGGTGGT	TCAGCCGAGCTGACGGCATGGCC	3.9284	-9.7436	3.66025	-0.135556	-0.722252	-3.32343	3.38656	1.35449	-6.41599	-4.51188	1.08952	-8.03931	12.5295	1.09542	1.31356	2.30204	-0.888815	-0.453562	-0.998617	-10.2554	26.0578	-6.08793	0.662817	-1.21136	0.805259
CAPZB_913	CAPZB	Knockout	GGAGATCCTCACATAGACTG	TGAGGATCACTCCAGCAAAGCCA	9.78079	-14.0195	4.04604	-0.209433	4.06361	-14.8101	-0.531825	-5.31686	9.26344	-4.94807	1.64276	2.2226	9.45189	0.133047	0.000815705	-0.405247	-1.53478	-0.355833	6.24299	-2.89426	5.91419	-14.5959	2.18461	-3.34254	-0.736704
CAPZB_914	CAPZB	Knockout	GGCATGGCCCCATCCTCCAA	TCTCTGCCAGGTCCCCAGTCTAT	9.81313	-1.91128	-4.38085	-0.908703	7.3252	13.7897	3.82288	0.503938	8.88115	1.42798	1.87873	-2.11837	-3.8746	-0.401992	0.440376	0.03764	-1.54042	-0.5592	0.752791	-0.681205	-14.2659	-4.35034	-1.79407	-4.15627	-2.19767
CAPZB_915	CAPZB	Knockout	AGCTCGGCTGAGAAAGCTGG	AGTGGCTGGTCAACAGAAGACAG	9.73348	-1.49103	2.12819	2.18397	-5.1538	-5.13848	-13.8469	5.46057	-8.19105	-31.4792	-0.0351618	12.475	8.2245	0.0884539	0.84903	0.00929294	6.60415	-0.393574	1.13991	-7.19165	9.21118	0.591127	3.77747	-4.96752	2.2311
MICOS10_916	MICOS10	Knockout	GTCGGAGCTCGGCAGGAAGT	TCCCTCTTTGTAGGTACTGGTTT	2.06975	-1.37308	-5.6366	1.42958	3.35761	-16.6143	-16.147	-11.2578	0.356051	-11.1632	3.63481	13.6465	3.6975	0.0385801	-0.101225	-0.391323	0.322265	-0.167865	-2.42442	-6.26556	-2.46789	-10.1651	0.844182	8.71459	-1.68305
MICOS10_917	MICOS10	Knockout	AGCTCGGCAGGAAGTGGGAC	CTCACTAGGAAGAATGTGGCCAT	-1.39099	-7.46832	5.85983	-0.0496932	-14.9645	3.11039	12.1011	-2.21058	-4.07348	1.42761	4.50063	5.41825	7.76829	-0.30285	-0.184369	1.96853	-0.88305	-0.611915	-1.42318	-8.55285	-3.7829	-4.74932	2.59202	0.61677	10.2513
MICOS10_918	MICOS10	Knockout	TTTGCTCACTAGGAAGAATG	CATATCATTGGGACTAGCATCAA	12.1864	-2.56532	15.287	6.19192	0.64451	0.501069	12.3677	11.3275	7.87048	9.88864	-0.154194	3.2121	9.13778	0.07053	2.61986	-1.00766	-1.29082	-0.336433	1.11287	-1.24436	16.2194	9.29202	-0.274267	3.55221	-2.49152
MICOS10_919	MICOS10	Knockout	CGACCGCATCCGCCAGACAC	TTCTGAAATTCTCTGGTTACTAG	-6.60209	1.89666	1.1583	-4.26764	-5.01835	0.361898	3.23782	-3.04226	2.44915	1.27886	4.07112	0.25941	-10.4051	-0.198228	0.912546	-0.764347	-0.419226	-0.119304	-1.68241	0.184661	-4.18468	0.927246	1.50131	12.7922	0.465033
NBL1_920	NBL1	Knockout	AAGAACATCACCCAGATCGT	CAGCCAAGCTAGGTAAAACACAT	-0.107577	6.33304	2.61986	4.91078	30.7873	4.09575	-16.1157	6.33583	1.48514	9.18285	-4.56308	-2.68918	-4.69179	1.66267	-0.0845392	-1.00766	96.6219	-0.611915	0.0480867	-1.82074	-14.7844	10.0941	0.909962	2.65225	9.58823
NBL1_921	NBL1	Knockout	AGTGCCAGCTTGTTGATGGG	CAGCATAGTTACCTGTGTCCATG	-5.15834	-7.8495	1.48133	-3.77586	0.294741	-33.3614	-45.1624	-21.428	-13.0013	-11.3235	4.46372	5.55324	-6.10001	-0.636184	0.832922	-1.00766	5.11426	-0.611915	-1.5203	-12.8961	-18.7117	-17.853	2.70557	15.9515	-3.54471
NBL1_922	NBL1	Knockout	CAAGTCCATCCAGAACAGGT	GTTTGCGGGCAGGAGGGTCTGCG	-11.2936	-5.16564	0.831147	-4.48532	9.60658	-7.4871	3.63756	-8.94599	-14.0672	-5.93488	6.47213	13.5765	0.776314	-0.636184	-0.71347	-1.00766	-1.86526	0.776974	-2.26109	-6.1786	-6.41251	-16.4627	-2.75061	-5.89682	-3.01711
NBL1_923	NBL1	Knockout	ACCCAGATCGTGGGCCACAG	CCTAGCTTGGCTGGAAACTTCCA	-1.13316	-3.26538	-0.121319	-1.39812	4.8556	4.08398	-2.80322	2.4092	-1.21927	-1.52036	1.32121	1.86452	10.527	0.416448	1.75228	-0.621556	-1.24104	-0.147231	-0.965634	3.38739	-2.31763	-5.7022	-1.74484	0.35654	-4.40414
HTR6_924	HTR6	Knockout	GGTGAAGCATATGGCACCCG	TGACCTGGTTGCCCTTCTTTGTG	13.3626	11.9634	2.35281	10.2663	2.22882	18.3297	9.83387	-2.17335	10.2645	3.7894	-0.960335	-2.39226	-4.18487	0.0110654	-0.71347	-0.56648	-0.577788	-0.0594288	4.51682	11.2044	1.07224	10.0905	-2.08659	2.99801	-3.80694
HTR6_925	HTR6	Knockout	GCAGCACATCACGTCGAAGG	AATATTAATCTACCATGTAACTT	-14.0261	1.57853	3.06215	0.378845	1.23253	-12.1096	-4.43861	-3.25948	2.64294	8.60138	-0.721661	1.77822	1.70363	-0.226348	-0.71347	-1.00766	-0.658262	0.256855	-1.0385	-7.46873	-18.1165	-12.1325	0.221066	2.70827	-1.33161
HTR6_926	HTR6	Knockout	GAGCGCGATCAGCAGCGAGT	TTCAACATCGACCCCGCGGAGCC	-0.0802854	7.59341	-10.9986	7.7506	-1.09678	-22.417	-4.92395	-13.9898	-4.57582	-9.51557	-0.0775796	11.3192	5.51408	1.22428	4.11109	1.89691	-0.659442	-0.487537	0.294801	-11.2753	-11.9243	-6.36582	1.48828	11.4044	-2.37499
HTR6_927	HTR6	Knockout	GTGAAGCATATGGCACCCGA	TTATAGCCTCCCAAATTTATTCA	6.54191	8.33668	1.38373	3.36767	-4.64288	18.5788	15.7082	-3.23959	10.5174	12.402	-6.40656	-2.77509	-6.35367	-0.636184	-0.71347	-0.7203	-0.489889	0.454183	4.75776	11.7174	8.48451	6.5829	-1.59863	-1.34248	-2.11526
TMCO4_928	TMCO4	Knockout	AGGACATCCAGCTCCTCCAA	GGATACAAGATGAAGAAGCGAGT	-2.51096	-2.89695	-10.8926	-2.45632	-6.81107	-15.6606	-7.1185	-14.9215	-7.13747	-11.1469	4.31266	3.85586	6.17028	1.69845	-0.71347	0.631688	-1.17729	3.09179	-2.17414	5.75287	-4.88896	-10.1731	0.28217	-3.15164	2.83225
TMCO4_929	TMCO4	Knockout	ACATCACCATCGCCGTCACG	GTGCAGCTGGAGCTGGCCTGACA	-4.19936	2.26401	-2.1493	-0.0715936	-9.21765	-0.136203	-0.934832	-0.483933	0.283764	-9.83172	1.76119	12.2398	12.096	-0.451341	-0.241772	-0.743106	-1.66649	-0.427583	0.279971	-1.91015	21.5661	-5.60807	-1.17093	17.3324	-0.72339
TMCO4_930	TMCO4	Knockout	CATCTTGAAGGACGACCCGA	GAGGGCACTATGACGCCCGGGCC	8.79864	-16.2888	5.92184	-1.41664	5.56988	-3.92086	0.701052	-5.71262	-0.180895	-1.7488	4.31266	-19.7809	12.2885	-0.636184	-0.71347	0.992344	0.24485	-0.611915	-3.95191	-6.3372	77.1216	3.59244	-2.76814	3.32208	-6.14211
TMCO4_931	TMCO4	Knockout	TCCAGCTGCACCAAACAGCG	CCACATGACCTCCCTGCTCCAAG	13.1271	5.80457	-4.24777	1.51084	0.592924	-1.34953	6.12246	1.93824	8.138	11.4211	-3.81287	3.12417	7.11046	0.440739	-0.71347	-0.637286	0.285761	-0.524731	-0.246249	5.96299	9.94438	6.71545	-0.264405	6.64385	-4.75046
RNF186_932	RNF186	Knockout	AAGGTCACCGCCGTCCCCGG	CACTTACTTCATCCTGTCCATCC	-15.839	3.44308	-15.7112	-14.824	-8.11433	-31.4161	-42.6323	-32.478	-25.3311	-18.7109	-3.95505	-15.0139	-10.3814	-0.636184	-0.71347	-1.00766	-0.791186	-0.611915	0.677716	-19.1905	39.6216	-16.4714	-1.71438	-8.27212	2.55354
RNF186_933	RNF186	Knockout	GCGGTGACCTTGCGGCACAG	TTCGGTGATGATATGCAATGATA	-16.6154	-11.8376	1.59146	-0.642446	1.10995	-15.6746	-4.15102	0.586439	-0.809518	-4.94985	-4.81777	3.00076	9.07111	-0.368804	-0.0468033	-0.210843	-1.00507	0.182998	0.745596	-15.2843	11.9431	-14.3786	0.938106	-0.926148	-3.45554
RNF186_934	RNF186	Knockout	CCCGGCACACCAGACACTCC	TGCTCTCTGCAGAAGAGAGTCCT	-0.872597	-5.72521	-7.45092	10.2245	10.3515	-0.20777	-11.4945	-1.6395	-0.0592556	-0.161014	1.60468	2.33496	-1.11366	-0.337379	-0.166025	-0.39164	-0.0760142	-0.611915	-0.340563	12.7418	0.34743	-5.72354	0.961423	6.19443	3.08866
RNF186_935	RNF186	Knockout	CGGGGACGGCGGTGACCTTG	TGCAATAAATCTACAACACATAA	12.0181	1.57593	5.19236	-3.18778	23.4646	10.2974	16.3948	12.7383	22.2415	15.8068	-4.88734	-20.1675	-46.2105	-0.636184	-0.71347	-0.336515	1.1908	-0.487846	0.615016	1.18148	4.68068	-2.49372	0.551693	10.7755	1.00075
OTUD3_936	OTUD3	Knockout	GAGGATCAATGACAACTCAG	TCATGTAGTCCACTGTCTCCTGT	-3.21306	-7.64613	-4.45812	-2.47012	-11.4648	-7.23993	-10.5176	-6.29573	-5.95364	-9.57382	0.10181	5.88016	9.3312	0.904773	0.968487	-0.46061	-0.90119	0.145934	-1.53032	-2.70672	-8.67808	-5.8731	-0.780023	-4.04625	-0.758629
OTUD3_937	OTUD3	Knockout	TACAGAGAAAAGCAGCGTGA	GTGAGTGTCCCTCCAATTGATCA	9.04611	2.19262	5.26676	-3.35792	-7.40991	0.432734	1.60854	3.32757	-2.16805	0.727803	4.18347	-0.430611	2.31578	0.0287099	-0.302792	-1.00766	0.113743	0.141989	2.05946	-1.14102	-15.2582	-12.1179	-1.14347	-4.84533	-2.29596
OTUD3_938	OTUD3	Knockout	GCTCTTGGTGATCAATTGGA	CATGCAGTGGCCAGTTTGGCAAA	-1.57675	2.17861	-1.31429	-4.08331	6.47897	-13.8866	-12.2567	1.17611	-6.93726	-6.23757	-7.0133	12.7592	9.61855	-0.636184	1.20961	-0.546827	0.483324	-0.319089	-2.24737	-0.572243	1.60373	-1.64787	-0.932767	0.188118	-1.80935
OTUD3_939	OTUD3	Knockout	AAATCATCTCAAGCACAGAC	TCTACAGATTCGTGGTACAGAGA	-1.38817	-0.588201	1.61017	1.24709	-4.12709	-10.9607	-6.76808	4.60101	-0.62034	4.71819	-0.12968	-1.09199	3.02133	0.00897754	-0.43414	-0.244297	2.54215	2.21364	-0.554572	1.02635	-7.87838	-5.41545	1.70415	3.09152	-2.17735
PLA2G2E_940	PLA2G2E	Knockout	ACGCCCGTAGCAGCAGTCGT	GGGTGATGATCGAGAAGATGACA	-10.1222	-3.27961	-8.35613	-2.36493	-21.9301	-14.4925	-2.16396	-5.74118	-3.35447	-12.3673	14.3127	20.1834	1.61855	0.358841	-0.71347	-0.318001	0.0737928	-0.611915	-0.726107	-5.7791	32.294	-5.86534	4.57166	-5.46838	-2.29596
PLA2G2E_941	PLA2G2E	Knockout	ATAGTCGTTGTACTGCAGGG	TCCCATCCAGCCGGCAGGACCAC	-3.9597	-11.2578	-8.73662	-0.452852	-4.77343	-13.8764	-7.95667	-12.9272	-4.37846	-8.28207	7.29861	5.48337	13.5636	1.93524	-0.0662208	1.71343	-1.52065	0.0666261	10.4058	-8.37555	-13.7988	-5.28228	-0.494853	-2.50137	-1.95741
PLA2G2E_942	PLA2G2E	Knockout	GTGATGATCGAGAAGATGAC	GGCTCACAGCCCAGCTTCTCCAG	-8.20172	-14.5571	-9.76856	-3.50178	-8.9735	-22.1183	-21.2453	-19.998	-4.36566	-15.6277	3.76919	9.02747	5.96107	-0.165964	-0.71347	-0.551035	0.71675	-0.388201	1.04809	-3.44886	-5.61453	-6.54151	0.80519	3.60667	-2.55043
PLA2G2E_943	PLA2G2E	Knockout	CGGGAACCTGGTTCAGTTTG	CGGTTGTAGGTGCCCAGGTTGCG	-10.8865	-14.5603	1.02117	-5.17305	3.87723	-8.11891	-1.96734	-6.64245	-8.47567	-8.76267	7.77587	9.09902	7.97059	0.536837	0.264525	-1.00766	-1.0476	-0.419607	-1.87669	-2.53578	2.63886	3.10024	-0.198533	-1.76654	-2.35879
PLA2G2A_944	PLA2G2A	Knockout	GATCAAGTTGACGACAGGAA	TAGCAACAGTCATGAGTGACACA	2.46362	1.49811	-0.0142284	4.86739	-2.94453	-6.92759	-9.09785	-13.773	-6.74715	-14.4243	3.59284	-5.06024	1.15135	0.507399	-0.71347	-1.00766	0.339805	-0.611915	-1.27578	1.42377	-10.9518	1.64365	-1.41862	9.07948	0.524557
PLA2G2A_945	PLA2G2A	Knockout	GAAATTCACCAAATTCCCAT	TGAGCTACAAGTTTAGCAACTCG	-1.74508	17.3425	12.2767	1.58041	10.7088	12.1564	5.28752	2.74982	7.99065	4.74452	-3.77752	1.69631	-5.73232	-0.636184	-0.333242	-1.00766	-1.87898	-0.161465	0.330203	-12.0585	3.6703	-0.314534	-0.917839	14.1521	3.29185
PLA2G2A_946	PLA2G2A	Knockout	GGGTGGCAGAGGATCCCCCA	GTGCCACATCCACGTTTCTCCAG	-6.39166	-6.64558	-3.23688	-1.34127	-1.06308	0.745345	-4.14471	-1.32086	-0.141335	-0.308715	3.66571	5.84586	10.659	1.51071	0.934882	-0.423999	-1.22231	-0.404123	-0.527622	0.0586168	5.03071	-9.25696	0.704761	-4.44521	-1.04787
PLA2G2A_947	PLA2G2A	Knockout	GTAGAAGCCATAACTGAGTG	TCACCCAAGAACTCTTACCATGA	6.90669	8.66101	7.45553	15.2345	5.89509	-15.7105	-10.3548	-3.02551	5.07032	6.34319	7.23095	-3.49122	-2.50852	-0.246067	0.00595445	-0.716959	-1.18544	-0.337567	-1.00886	-2.14062	15.4778	9.36968	-0.0148457	23.5136	-0.776256
PLA2G5_948	PLA2G5	Knockout	CCAATCGGTGCCATCCTTGG	TAGGACTGTGTGCGAATGTTGCA	11.7193	0.793956	8.60044	-1.19929	-1.96	3.91152	2.68719	-0.685223	4.23312	-7.38678	6.09132	-1.23499	0.852319	-0.135349	0.245763	-0.384603	-0.192696	-0.416983	-1.42629	9.81931	11.3758	-3.71268	0.747162	0.798677	-2.2889
PLA2G5_949	PLA2G5	Knockout	GTAGAAGCCGTAGTTTGTCA	CAGAACCCCAGAGATGAAAGGCC	-0.577996	-9.34398	3.47238	5.93927	-7.01895	-10.5419	1.28209	-9.52712	-2.89785	-5.87678	6.73985	10.7428	14.3732	0.00279389	-0.71347	-0.610831	-0.161934	0.0104916	-1.41048	-9.52238	-7.11074	-15.0697	0.14157	-1.0323	1.41603
PLA2G5_950	PLA2G5	Knockout	CAATGATCGAGAAGGTGACA	CAGAGCCCGGGCCCTTCTGCCAT	11.3215	-4.21946	4.04399	4.34807	14.9032	6.38971	-20.2628	1.25967	-4.77645	8.29401	-4.79845	0.150784	12.301	-0.253042	-0.71347	-0.620059	-0.428332	1.40421	-0.34831	6.67203	-1.09067	-7.58855	1.24076	-0.579811	-4.32723
PLA2G5_951	PLA2G5	Knockout	GGTGTGCCTGCTGTGCAAGG	TCTTGAGGCAGTAGACGAGCTTC	-14.4729	-8.11939	-8.00157	-8.16077	-7.88806	-9.48392	-19.2446	-16.311	-15.9305	-15.4206	9.73992	12.8807	-2.07693	0.529317	0.668223	0.164219	-0.593051	0.471676	0.758719	-0.168605	-11.4159	-7.31286	-1.57023	-2.07494	-3.32521
PLA2G2D_952	PLA2G2D	Knockout	GATCCTGAACCTGAACAAGA	TACTGGCGGCCCCACTGCCGGGG	17.8344	16.5865	6.5695	10.1272	4.8556	31.871	16.647	-7.96674	-0.433082	-18.1051	8.15882	8.88311	11.5416	0.363816	-0.71347	11.8956	1.95391	-0.611915	0.402441	26.933	-22.8784	-14.9028	-2.1711	-3.00896	-6.14211
PLA2G2D_953	PLA2G2D	Knockout	TTCAGGATCCCGCCCTGGAT	GGTTGGCCTCTGCCACCTAGTCC	12.642	-21.5569	5.13576	16.2393	-7.40309	4.3045	9.52458	4.98702	11.4008	1.32257	-1.01728	12.3591	10.1505	0.00897754	-0.71347	-1.00766	-2.45785	-0.611915	0.753969	3.33201	-0.440703	-8.5665	-0.587939	-5.68591	-6.14211
PLA2G2D_954	PLA2G2D	Knockout	TGTGGGCTGGTGGTGATGGC	CCAGTCACTTGCTTGACCATCTT	-2.99421	-17.1854	-5.8347	-7.33858	-10.0778	-15.6616	-7.82836	-23.6845	-7.6425	-10.3973	6.96855	0.0702998	11.4877	0.503417	-0.71347	0.0340105	-0.459851	-0.611915	-0.133298	-14.3096	-13.4177	-11.9582	-2.14557	-5.76247	-3.78362
PLA2G2D_955	PLA2G2D	Knockout	GGTGTGATTCCAATCCAGGG	TTACTGTGAGTAGGCAAGTTTGA	-0.786684	-5.7719	-7.83799	-1.86108	1.99745	-11.9105	-7.60084	-13.3292	5.96293	-4.34994	3.94726	2.9345	-0.831793	-0.420201	-0.00172624	-0.16199	0.471018	-0.611915	-1.26185	-8.8083	-10.2528	-2.71955	1.7918	3.75491	8.31943
PLA2G2F_956	PLA2G2F	Knockout	TATGAAGAAGTTCTTCACCG	CCACCCCATCCCCCTGTAGGTGA	3.97228	5.88278	8.86951	15.2163	1.86618	19.751	16.0257	10.393	24.0558	23.815	-6.45657	-25.6457	-3.96412	-0.164486	-0.71347	-1.00766	-1.30024	-0.330111	-0.656784	17.0424	-4.32168	7.94126	-0.393082	-4.44198	-4.24578
PLA2G2F_957	PLA2G2F	Knockout	GTAGCAACCGTAGCCCACGA	ACCAAGGCTGTCACCCCTATGTG	-15.0883	-7.24268	7.20209	18.0551	2.33459	3.88577	7.67894	5.87079	10.8784	17.3881	-4.62964	-4.7516	-18.5594	3.24441	-0.71347	-1.00766	-0.640941	2.11993	7.06559	-5.09584	0.463799	-0.791558	1.43528	-4.27212	0.857891
PLA2G2F_958	PLA2G2F	Knockout	GGCAACAGGCACCTACCTGG	GTCCTCCCTCAGGTCTAGCCTGG	5.18369	13.3871	9.79399	8.25202	10.4347	14.3815	13.1429	10.4624	27.2538	17.8829	1.33647	-11.5198	-0.312954	-0.636184	-0.71347	0.567147	-1.52077	-0.611915	0.663471	24.1032	1.12162	0.736383	0.221468	2.52788	-5.28004
PLA2G2F_959	PLA2G2F	Knockout	TGGATAGATGCTTCTCTGGG	CTCACCGCTGCCAGCAAGGATGG	-2.41665	-11.2903	-7.43174	-6.39228	-5.19136	-17.2102	-10.9783	-1.37889	-10.5713	-9.9632	6.92311	7.67788	12.3256	-0.636184	0.867558	-0.184611	-0.532307	-0.501783	-1.12453	-1.51009	13.7655	-5.7431	-2.27894	-2.12384	0.524557
PLA2G2C_960	PLA2G2C	Knockout	ACCTGTCAGTGTCATCCACG	TCATCGGTGGTGGCAGCCCCCAC	4.91814	4.01103	1.69355	9.98263	27.1083	-7.97965	-0.973825	0.478633	13.9986	12.5584	9.4673	1.87863	1.19819	-0.636184	1.20961	1.58975	-0.120624	-0.273506	-2.45041	11.3641	57.1216	-3.4812	-0.373757	-5.40327	-5.32244
PLA2G2C_961	PLA2G2C	Knockout	AAACTGCCAGAAACTGCTGT	TCATAGGTGGGCAGGCTCTCTTT	2.36905	3.93022	4.98824	1.09071	-5.35763	-0.629545	-0.834974	2.04953	3.1194	1.20857	3.26161	6.31633	5.31251	0.0452473	0.195621	-0.71724	-0.816086	0.386421	-0.706525	0.54389	-11.2986	-7.67441	-0.338754	-0.310336	-0.625844
PLA2G2C_962	PLA2G2C	Knockout	TGGGGATAAAGGGATCCCCG	AAGCAGTGCACGGATTGCTTGTC	8.32312	7.82288	-2.8784	5.09136	3.1805	16.5	4.65454	1.55706	-0.165188	3.74236	4.62713	6.52815	-2.80786	0.193692	-0.0206294	-0.489521	-0.847311	0.365428	-0.0909094	-5.83376	-0.809411	-1.40868	-0.551721	-2.52954	0.967628
PLA2G2C_963	PLA2G2C	Knockout	AACTCCTTCAGCTTCTCGTA	AGAGGAGGGTCAAACACATCACG	-8.97184	-16.6966	-2.96073	-0.64117	-14.4826	-18.4547	-20.208	-10.5998	-18.1033	-10.6494	4.98531	12.6646	6.32651	-0.636184	-0.71347	0.915421	-1.58237	-0.611915	-1.32033	-14.0013	-13.5563	1.24102	6.52121	-1.57109	1.27416
UBXN10_964	UBXN10	Knockout	GCAGCAGCAAGTACCCACTG	GCAGCCAAACTCACTAAATATGC	14.5873	-6.59197	-9.24542	20.5321	16.5903	14.8509	8.8492	13.1826	8.32979	21.5584	-11.3796	-23.2591	2.51443	-0.636184	-0.34717	-0.624514	-0.43339	0.594843	-1.53985	3.58647	34.2645	24.838	-1.69347	5.80834	-4.02061
UBXN10_965	UBXN10	Knockout	CATCAACAGAAAGAACCTGG	GCTGCTTGGCAACTCATAGGGAA	14.6142	-10.7984	7.25535	1.86264	8.1072	-2.85182	12.6148	8.15828	7.39667	9.12509	2.34706	1.2876	-1.99162	-0.636184	-0.71347	-0.730648	0.637385	0.320921	1.15949	-5.77861	10.455	13.2806	0.248587	2.04817	5.36868
UBXN10_966	UBXN10	Knockout	ATAAGGCCCAAGTCCGCCAA	TGTTGATGGAAGGAAGGACTGGA	5.21359	4.06446	5.63929	5.08336	-3.52103	15.7984	9.21823	4.45783	7.67009	1.5112	-0.00149496	5.89469	-6.41284	0.0566569	-0.529646	-0.0516333	0.0613149	0.417245	-0.596999	6.57373	-12.1706	-2.43677	-2.16068	-3.50354	-1.80267
UBXN10_967	UBXN10	Knockout	CCGAGTCTGCAGAAATCCCA	GCAACGGTTTCCACAGCCTCCTC	-8.2846	-10.1156	-5.26043	0.781558	-3.84188	-23.0603	-25.4155	-22.9241	-16.0248	-16.5207	5.14474	-0.382441	14.708	-0.0663832	0.694981	0.0367302	3.03665	0.588085	3.13572	-7.73607	-3.79235	-14.4193	-1.00163	-1.55456	-0.607054
VWA5B1_968	VWA5B1	Knockout	GAGATCCTCATCCACCCCAG	ACCAGCACTTGAAGGGAAGAACA	19.4943	-17.274	2.06365	-1.00638	-14.2862	-0.915771	10.8745	7.59873	0.507778	-2.15681	-11.9595	4.06791	17.2427	0.450773	-0.71347	-1.00766	-1.04542	1.11781	-1.97705	3.62441	1.73701	-6.4106	-2.50134	-2.26119	-5.57393
VWA5B1_969	VWA5B1	Knockout	TTCCAGCCAGACCTACAGTG	TATGCCACTCAGGGGTGGAGAGT	16.6217	7.17013	-3.59329	-3.87333	4.35776	17.3913	5.29565	1.69595	-2.43404	6.48943	0.882585	6.12967	-9.32608	-0.636184	-0.71347	-1.00766	-0.959919	-0.611915	0.102141	12.4395	0.38693	-10.203	-1.2249	-2.92861	5.64828
VWA5B1_970	VWA5B1	Knockout	GATCTTCCCTGAGACCACTG	GAGCGGATCCTGTTCGTGGCCAA	-6.97616	-16.8962	-6.59625	-0.519414	1.77678	-16.308	-9.74143	-5.43046	-13.095	-10.2495	10.6164	8.42766	0.0816613	-0.636184	0.328197	-1.00766	-1.21921	0.202417	0.14365	-6.30088	2.29404	-1.49361	-0.832957	-4.26544	-0.237103
VWA5B1_971	VWA5B1	Knockout	TCACGCCTTCTCCACCAGGT	GAATTGGACCCAACGTCTGCCAC	5.01986	10.3759	9.51813	-1.00638	-3.81787	1.68241	5.66837	6.82994	7.02487	-8.95029	-5.59072	5.60853	-4.04811	-0.636184	-0.71347	-1.00766	-0.610278	-0.611915	-0.087179	-5.07824	4.39435	15.0113	-0.412789	-2.84839	11.0007
CAMK2N1_972	CAMK2N1	Knockout	AAGCTGAGCCCCTACGGCGA	GGGGAGTTAGACACCAGGAGGTG	17.4189	18.149	-6.88955	-5.80374	6.67418	13.0552	-11.1171	3.55927	10.8657	8.86837	-6.24839	-10.1528	-10.9099	1.75289	-0.142041	-1.00766	-1.77386	0.451915	-2.5726	7.49868	-5.52977	1.72425	-0.843307	9.21422	-4.03685
CAMK2N1_973	CAMK2N1	Knockout	CGTCGCCGCCGTCGCCGTAG	CAGTTGTTATTGAAGATGATAGG	-12.1915	-9.94028	-8.41047	-8.45831	0.418368	-31.9305	-23.2645	-10.6629	-20.6524	-26.819	12.7571	-7.60115	-14.1565	-0.0513884	-0.71347	0.128707	0.128354	-0.139102	-1.1076	-5.78114	-15.1198	-9.62259	1.64305	4.5751	-1.57779
CAMK2N1_974	CAMK2N1	Knockout	ATGTCGGAGGTGCTGCCCTA	AGCACGTCATCAATCCTATCATC	1.12525	5.60851	-1.7442	4.45652	15.2049	-18.1113	0.476333	-1.64077	0.695899	-3.39727	-2.93477	-8.76394	-1.93448	-0.0836976	-0.71347	-0.429622	-2.45785	-0.402051	0.426996	-3.86495	-14.0548	-7.7791	3.55547	-8.27212	3.05329
CAMK2N1_975	CAMK2N1	Knockout	AGTTGTTGGTGTCCTGCAGG	AAAAATACATCCAATCACTGTGA	-18.4364	0.756705	-0.639941	-1.89723	4.24538	-17.4251	-0.234909	-11.4348	-13.3665	-10.4125	3.19514	4.11914	-0.0866751	-0.221246	1.25374	-0.335387	-1.94765	-0.289854	-0.277633	-10.3573	-7.1921	-7.79093	0.835839	0.977881	-0.522513
MUL1_976	MUL1	Knockout	GTTTGTGGAAAACTGCAAGG	GGGAGCTAAAAAAGTTCATTTGG	18.9171	-29.824	9.20024	-1.03643	12.4997	14.8258	13.3426	11.1237	19.9728	8.70952	-4.1779	-3.16228	-5.31755	0.583328	0.156095	0.441619	-0.802546	-0.514449	-2.11408	9.18911	3.16814	-7.53213	3.72707	1.85813	-1.48817
MUL1_977	MUL1	Knockout	GTGTCCACTTAGGAGCTGTG	GGCCGCTCACCGCTGATGTAGTG	-4.71726	-4.99271	-4.83743	-4.8142	-4.88181	-16.5784	-13.7971	-14.6419	-8.59297	-16.1459	8.15882	6.98769	-0.974667	0.454725	0.191507	-0.177781	0.308946	-0.0488519	-0.127666	-6.76575	-2.49314	-11.0064	-0.367885	-2.31264	-2.94014
MUL1_978	MUL1	Knockout	GTCATCGGCCACTACATCAG	TGGAAAACTGCAAGGGGGTAATT	19.2356	34.5468	2.46832	24.5653	1.56988	11.7178	7.45602	10.446	3.10149	6.91509	-13.4505	9.37765	-43.3814	-0.636184	-0.71347	-1.00766	-1.16475	-0.148236	0.739077	4.39359	-1.25675	5.5284	2.02921	11.1218	2.51174
MUL1_979	MUL1	Knockout	CGGTGAAGGACTGAATCGAG	TGTCCACTTAGGAGCTGTGCGGT	-5.66737	-1.94032	0.216577	-7.90479	-5.92544	-12.2189	-18.2989	-17.65	-8.66313	-11.9986	11.3779	6.66815	-1.29694	-0.636184	2.88365	0.652095	-0.619617	0.128826	-1.70191	-4.39994	-5.53967	-4.58209	-0.615352	-5.93879	3.72631
FAM43B_980	FAM43B	Knockout	GCGCATCACCTACTGCACGG	TGGCGCCGGCTGCGGAACACACG	2.80418	8.34377	1.19268	-1.93141	-6.27478	3.13682	2.49625	6.56513	3.94981	-1.72245	6.29127	9.54441	8.14006	0.0973126	-0.71347	-0.442684	-0.553954	-0.441847	-0.775018	-8.22384	-4.17919	-9.40058	1.84464	1.84349	-2.90137
FAM43B_981	FAM43B	Knockout	AGGACCCGACCTACACCGTG	GCCGCCGCCGCGATGCTGCCCTG	23.2021	-7.45344	7.79399	8.31893	-5.85869	-7.25876	0.701052	3.18007	-0.131972	-12.6568	2.15217	-6.40792	-0.00831272	0.185734	-0.256849	-1.00766	-0.529478	-0.402271	-1.32033	7.71055	37.8359	4.85213	1.03297	-2.71656	-4.71127
FAM43B_982	FAM43B	Knockout	GAAAGTGGAGCTCAACAAGG	TTGTGTATCTTCAAAAAAATCAA	-9.88666	23.0533	-2.91607	11.2908	-10.4718	14.7615	-11.3336	5.24517	-0.138216	5.9761	-3.12323	3.6185	1.68087	-0.109868	0.794068	-1.00766	-0.689506	0.854361	2.38814	15.4532	2.43808	-0.182041	-3.09072	-4.22957	17.2224
FAM43B_983	FAM43B	Knockout	GCCCAGGTACCACACGGTGT	AAGCATAAATGTTTACTAATTAA	29.1295	18.3626	6.77249	31.4722	14.8346	1.30061	8.24204	11.3568	5.70619	22.5432	-2.83019	-8.16871	-19.2276	-0.636184	-0.71347	-1.00766	6.36568	-0.611915	0.223239	10.2972	0.232735	4.34926	6.18499	12.9779	9.60592
CDA_984	CDA	Knockout	CCACAGGAAAGTGACTGTAG	ATTCTTTGCTTCCCCAGTGACAT	4.23876	1.43522	-5.27573	-2.1338	-7.03814	-0.0408317	-1.76189	1.46284	-2.45366	-0.824524	0.00987549	4.60955	5.91348	-0.0836976	0.0508612	-0.0130812	-0.0644101	-0.407667	1.50948	-4.74016	3.74231	-2.77381	-1.15405	1.89122	0.297833
CDA_985	CDA	Knockout	CAGGAGGGGAGAATCTTCAA	CCACTCACCTGGCGATAGCAATT	-11.9929	-15.9419	1.12732	7.73488	-1.09678	-30.7869	-45.6356	-57.0608	-1.01031	-33.0779	-5.83226	15.6263	4.38599	-0.636184	-0.71347	-1.00766	-0.374519	-0.611915	-3.35311	-12.797	-20.8982	-22.886	2.21794	3.72788	-4.14211
CDA_986	CDA	Knockout	CGTTCAGCACAGATGCCCAG	CTCCCAGGAGGCCAAGAAGTCAG	-10.5233	-5.83281	-5.00831	-1.74585	-3.70352	-14.627	-13.1119	-15.8459	-7.80127	-10.6816	0.505793	-0.391851	1.18032	-0.256317	-0.148498	-0.0291826	-0.0907733	-0.277839	-0.0207798	-3.93688	-3.87011	-13.2075	-0.952888	3.43357	-0.455835
CDA_987	CDA	Knockout	GCTGCTGGTTTGCTCCCAGG	GCACCAACTGGCCCGTGTACATG	-7.65242	12.2547	-1.86072	3.11848	-0.274519	-16.1571	-2.9476	-4.27044	-8.07929	-3.57573	6.8356	13.0309	10.1999	0.00484189	-0.71347	-1.00766	0.646625	-0.479815	-1.22774	1.30859	-3.36618	-4.21528	0.939771	3.80335	0.388503
PINK1_988	PINK1	Knockout	ACATCATCTTGATGGCCAAG	CCCAGAAAAGCAAGCCGGGGCCT	-1.99539	4.71838	-12.3947	-5.51791	-3.6436	-14.7261	-4.72268	-7.06727	-4.57151	-8.78151	-7.42647	-0.461361	3.82271	-0.636184	-0.71347	-0.362495	-2.45785	-0.611915	-0.929037	-4.32074	3.59221	1.25068	-2.38104	1.22509	-2.05289
PINK1_989	PINK1	Knockout	GCTGGTCCCAGCGAGCCGAG	GGCTGGAGGAGTATCTGATAGGG	-1.34818	-15.8152	2.07724	0.875371	-1.81473	-12.1088	-19.2989	-8.70511	-7.61848	-6.72759	3.57192	6.7533	8.34404	-0.636184	-0.71347	1.78304	-1.32149	-0.198692	-3.26698	2.54585	1.4806	4.92275	0.489087	-2.42597	-3.87796
PINK1_990	PINK1	Knockout	CCTCATCGAGGAAAAACAGG	TCACCTCCAGGTTCTGGGGCAAT	8.7929	-7.03622	3.42424	2.13518	-2.08298	-2.67193	0.842896	6.64124	-3.31375	-5.55211	0.284887	10.6002	9.61855	0.0655706	-0.71347	0.915421	0.154088	-0.315179	-0.730625	-2.44678	-4.69656	-4.55227	-0.0533767	2.11039	-1.52026
PINK1_991	PINK1	Knockout	TACATTGCCCCAGAACCTGG	CTCGATGAGGCCCAGCCCTAGCC	14.7435	32.6226	6.68288	1.47225	-29.6682	32.9827	11.8005	-45.8239	-5.16216	14.0666	-19.1567	-7.94427	-14.832	-0.636184	-0.71347	-1.00766	-1.8773	-0.611915	-2.58205	13.0609	30.9678	29.1738	-2.77676	-5.13311	4.1143
DDOST_992	DDOST	Knockout	GTGCGGGATTGAGTTTGACG	CAGCATACGCTCATCGTGGCTGA	1.96068	1.99024	2.53685	-3.61917	-7.45545	-7.88556	-10.9494	-2.96674	-10.6633	-13.7245	4.89575	2.79212	7.00759	0.236417	-0.409519	-0.0708881	-0.142063	-0.444411	3.64167	-0.926429	-17.327	-0.432309	-0.11837	-2.66188	-1.69296
DDOST_993	DDOST	Knockout	ATCAGTGCCTTTATTGACGG	ACGAGGAGAAAACGGCTGTCATT	4.93844	5.0226	-1.58317	4.16781	-19.9031	2.27881	-1.61602	4.66313	-1.99741	-2.3711	0.727267	0.2342	11.133	-0.357632	-0.71347	-1.00766	-1.20094	0.0964675	-0.273875	-0.679656	17.0108	6.4547	-0.37488	1.38039	-2.15438
DDOST_994	DDOST	Knockout	GAACCCTTACCTTCTACCGA	GAGGCAACATCAACGTGGAGACC	7.80802	11.2341	2.30103	8.10954	19.7195	-9.05873	-3.09895	3.70472	4.48025	23.5276	8.9501	2.66039	0.0485698	0.746305	0.199772	-1.00766	-0.428083	-0.319517	-1.3751	4.15253	13.6601	6.17789	-1.39597	5.46179	-0.803568
DDOST_995	DDOST	Knockout	TTTGCAGCATACGCTCATCG	GTGCTGGACATCCTGACGGGCTC	1.10868	-4.4799	-1.50213	1.57807	-15.3565	-1.12313	-15.7651	-8.91913	-1.57973	-11.3235	10.0723	7.66118	3.18636	-0.247079	-0.374487	-1.00766	-1.0527	-0.611915	-0.166424	-0.882989	7.76678	0.196549	-1.5239	-4.58359	-3.56858
KIF17_996	KIF17	Knockout	CTGCTGCAGGACTCACTGGG	CCTGGTCTGTGTGCAGATGAGCG	-10.36	-6.3302	-4.19023	-3.54155	-7.8704	-20.1909	-15.1519	-5.82702	-9.02505	-11.5737	10.5757	7.90272	9.13505	0.212713	2.3857	3.22963	0.554781	-0.0334026	3.75621	-7.30193	-1.02534	-1.1535	-0.942987	-3.16504	1.4321
KIF17_997	KIF17	Knockout	GCTGCTTCGCGAGTACCAGG	AGCCGGGCCAGGCGCTCTTCATA	7.01088	-0.0435232	1.2492	-5.47193	-10.4235	-2.62949	-0.292737	2.8164	0.375632	-4.8879	1.98708	7.26476	-2.5742	0.325355	2.29405	-0.0759792	0.371446	0.108892	0.312793	-1.25403	0.106698	-3.65033	-1.89142	0.160028	-3.80995
KIF17_998	KIF17	Knockout	CAACACCAAGACGCTCATGG	TCCCCCAGCCCTGCTGTCCAGGC	-7.43196	-0.143718	8.39549	11.9898	8.54509	8.21074	6.30629	3.00015	7.5601	6.79185	-3.68734	1.3121	-4.23859	0.531131	-0.71347	-1.00766	-0.796132	-0.611915	-3.95191	1.14622	13.9738	-3.50235	-1.61387	-5.56454	-1.25839
KIF17_999	KIF17	Knockout	ACCGTGACTCGAAGCTGACG	ACCACTGTCTCATACTGAAAAGC	2.80001	11.3308	-2.9314	6.17985	-11.7028	-14.1369	0.201943	3.85436	7.56503	-6.37867	4.94826	-8.29665	-4.78362	-0.136184	-0.71347	-1.00766	-2.45785	-0.0421144	2.41513	4.21795	6.53339	-13.2976	13.266	-4.31528	-1.94043
SH2D5_1000	SH2D5	Knockout	TTCGGCGGCTGCCAGCAGAG	CACCCAGGACTGTCCCCGACGCC	-15.7125	-16.6884	2.97918	7.06423	-8.62367	-11.0933	-29.7122	-17.8507	-6.28515	-15.8019	4.93433	11.4742	18.4023	0.0680416	-0.71347	-1.00766	0.13474	-0.174597	-1.05036	-6.15415	-22.8784	-9.53192	0.0166627	-6.28974	-0.718381
SH2D5_1001	SH2D5	Knockout	CGTTCTGAGAGAGCTGATCA	CCTTCATGGCTCGAAACCCACGG	-8.99842	-22.4112	-5.95816	-4.92622	-16.2483	-24.4246	-13.6371	-4.3096	-17.3341	-11.9912	10.1266	-5.29456	9.19482	-0.636184	0.187431	-1.00766	-0.887172	0.169335	-1.28919	-1.77551	-15.2834	-0.0370769	-1.80277	-3.04135	-2.46564
SH2D5_1002	SH2D5	Knockout	TTACCTCTTGCAGCACCCTG	GGCGGCTGCCAGCAGAGGGGCTG	7.38193	-1.00822	-2.1585	6.24636	8.67942	8.48505	-4.89217	5.36659	7.56589	4.4132	-2.30272	-14.6899	4.77984	-0.234039	0.041247	-0.60605	-1.0299	0.355203	-1.86132	-8.36309	37.1216	-6.76646	-0.534889	6.34106	2.73363
SH2D5_1003	SH2D5	Knockout	CTGGCTGGCTGCCCACAAAG	CAGCTGGCTTACCTCTTGCAGCA	-7.18382	-7.07728	-1.3152	6.1306	10.3251	-30.2372	-34.5137	-23.4075	-20.251	-12.556	2.01064	3.03863	3.18998	-0.636184	-0.71347	0.452198	-0.606001	2.64895	-2.60056	-14.8161	-17.6152	-20.4386	5.09608	11.9893	-3.43941
HP1BP3_1004	HP1BP3	Knockout	TAACTGGCAAAGGTGCTTCG	GAACCAGACATAAGTTCAGAGGA	-11.8176	-2.17478	-8.00848	-3.53733	9.78041	0.446802	1.48708	-4.20735	2.83684	2.00985	-2.15421	10.639	9.70881	-0.129855	-0.71347	-0.788838	-0.957853	-0.340176	-0.634378	-0.167064	-5.99526	-5.97134	-1.00484	4.77136	-0.511042
HP1BP3_1005	HP1BP3	Knockout	AAGCTTCTTTAGGTTCACAA	GGAGGAGTTTCCCGGGTAGAATT	-6.90368	-6.7558	-1.41932	-2.88765	-7.7352	-14.7735	-16.0854	-12.4588	-12.5661	-21.485	0.785693	-2.23128	-0.0414802	-0.636184	1.26673	3.27042	-1.61448	-0.369784	-2.82579	-3.23552	-14.0965	-9.51309	0.939392	6.99882	-3.85063
HP1BP3_1006	HP1BP3	Knockout	TCGAACTGTGAATTCTACCC	CAGGCCTCAGCTGTTGAAGAACG	2.05005	-6.36371	1.85992	-4.46525	-3.00155	-8.33758	-1.8423	-18.062	-8.15695	-16.2032	6.73985	0.810524	-1.63522	-0.636184	-0.71347	-0.06426	-2.18161	-0.611915	-1.7737	8.12504	-9.88313	2.82832	0.581736	-0.228243	3.58011
HP1BP3_1007	HP1BP3	Knockout	AAGCAAGCTTGCTGAAGGGG	GGTTCACAAAGGCGAGTAAAGGC	2.58201	-11.7764	-0.318254	-8.13239	-12.8615	-14.3693	-2.97242	-63.0757	1.94672	-8.0343	-8.99009	11.8243	8.86098	0.344208	2.24949	-1.00766		0.384101	-3.95191	4.83739	-6.21171	-3.841	0.0926414	2.35288	-2.53851
EIF4G3_1008	EIF4G3	Knockout	GAGGACTAGCCTAAGGACTG	TACTTCAAATCCCAGCAGCTGCC	1.60282	-12.7951	13.4224	9.25003	-10.9007	-11.1033	-7.87038	12.6926	6.21765	4.3087	16.1182	-10.9379	12.5947	-0.636184	-0.71347	-1.00766	-2.23058	-0.611915	-3.95191	5.5127	-22.8784	70.1299	1.27933	31.7279	-6.14211
EIF4G3_1009	EIF4G3	Knockout	CCACAGTCCCATAAACCACA	AGATGTCTGGCCTTCTTGTTCTT	0.902131	-13.1744	-5.93543	-7.1499	-10.4418	-0.970765	-2.55728	-11.0438	-1.47903	-0.172685	0.512106	6.38245	1.90549	-0.186312	1.28486	-0.390372	-0.0445797	0.0990846	0.66474	1.33626	-9.86953	-2.26496	-2.33334	-5.46421	-3.33121
EIF4G3_1010	EIF4G3	Knockout	TCACTCTGTCTTACCTGAGG	CCCAGAGGAGAAGCCAAAACCAG	8.61104	19.7478	-10.9085	16.1764	12.1956	2.03085	-11.9775	-11.6947	-1.15677	15.8669	4.5339	7.19991	12.1997	-0.636184	0.117555	-1.00766	0.150843	-0.0504327	-1.34231	19.4751	29.6857	5.14722	0.682248	7.4527	1.966
EIF4G3_1011	EIF4G3	Knockout	AGAAATCCTACTCCACCCAT	TTCTCTCCACTGAGGACTAGCCT	9.67765	6.25576	2.78583	4.64201	9.27168	4.44189	0.929189	9.68379	4.78128	4.50985	-0.997386	-8.83694	-12.4955	0.0253378	0.0049208	0.362207	1.74192	0.0332463	12.2933	8.92376	25.2024	-0.716855	-0.675433	3.76492	-0.620637
ECE1_1012	ECE1	Knockout	AGCTTCGCTCAGGCACACAG	TCAACACCATCTTCTACCCCGTG	-1.96621	-6.44692	3.71171	-5.11779	-17.481	6.8669	3.60921	0.613043	-1.38202	-0.102175	2.18088	-2.02464	5.93486	-0.0276645	0.896548	-0.691201	0.270558	11.7457	0.604253	-0.744353	-0.969483	-1.28083	-1.522	-3.4517	-1.71051
ECE1_1013	ECE1	Knockout	GAGCTCCATGGACCCCACAG	CCTTGCAGACCTTGGCACCCGCC	-3.09394	-15.4717	0.471156	-24.0833	15.5699	-0.502526	-0.194471	1.06926	-6.78102	-4.93459	7.01537	16.2361	6.55733	-0.636184	5.9532	29.5806	-0.0889864	-0.611915	-0.770095	-4.00132	-19.0322	-18.0645	-1.18104	-0.821139	-6.14211
ECE1_1014	ECE1	Knockout	GCTCATCTACCACAAAGTGA	GCCCTGAGCTCCTCGATCCTGGT	6.17183	5.14897	0.703921	9.95363	-4.78188	7.02368	2.56225	-1.52751	4.93149	4.69703	-4.05617	-1.02743	3.58073	-0.39551	-0.443928	-0.883894	-0.552082	-0.131805	-0.14129	1.71454	2.19855	5.94316	-1.10321	-1.75038	-1.17567
ECE1_1015	ECE1	Knockout	CGGATTCATTGATCTCCACG	AGACGGCACTGGCCAACATCACC	1.19636	16.0061	2.59964	0.0698598	0.792555	-4.23161	5.70105	3.12085	3.35372	6.93852	6.20037	1.23606	12.6673	7.43835	-0.71347	-0.546827	-1.61545	0.521688	-0.613281	3.29722	1.25955	10.8253	-1.13955	3.97278	2.37371
NBPF3_1016	NBPF3	Knockout	ATCCAACCATTCATCATGAG	ACATCTTCATCCTCATCGTCATC	-4.78898	-10.1529	-0.0364332	-7.41664	-8.09083	-28.9919	-30.166	-13.3274	-13.8633	-15.7058	1.03182	7.13467	14.5349	-0.00327236	6.34535	-1.00766	-0.942701	-0.611915	0.0557203	-4.67664	0.830544	-5.40262	-1.52018	2.83899	-3.47035
NBPF3_1017	NBPF3	Knockout	GCTGGTTGGACTCACAAGGG	CCGGTTGGCCAGGAAGTAGGCCA	-5.67644	-7.39877	-0.822361	0.957344	-9.25155	-8.76461	-12.1994	-12.1529	-5.1714	-16.9824	2.47172	10.339	7.70249	0.000758927	-0.26504	0.377385	-1.47263	0.00220987	-0.957901	-8.78618	-4.37617	-6.77067	-1.259	-1.80153	-3.99003
NBPF3_1018	NBPF3	Knockout	AGCCGGACAACTCCCAGGGA	AGTACCTGGAACTGCCTGACTTA	11.2101	10.3365	14.669	-1.76188	10.0143	-0.225961	11.0625	9.18864	18.1467	2.92939	-24.4373	-8.76394	-44.8686	0.878968	0.873832	-1.00766	-2.45785	-0.123316	-2.60056	-6.57275	-22.8784	-6.16167	1.45837	11.1723	-1.79428
NBPF3_1019	NBPF3	Knockout	AAGGCTGGTTGGACTCACAA	ATTTAGAGCCAAATTCCCAAAAA	12.7324	27.656	10.6883	2.70241	8.47529	-3.34794	4.30014	-0.839939	-1.44558	-4.41091	-4.88197	3.06314	3.35642	-0.214243	-0.71347	0.23845	-0.43116	-0.418491	-0.891326	-5.53563	-11.1137	-5.63667	-0.0199881	-3.2512	-0.46199
ALPL_1020	ALPL	Knockout	CCCGGTGCAACACCACCCAG	AAGCTCTTCCAGGTGTCAACGAG	-2.20268	-10.5045	-11.1658	7.98796	-2.37437	-3.91351	-2.97736	-0.518407	-6.68021	-5.26051	2.83183	8.9885	11.5252	-0.636184	-0.71347	0.432673	0.147887	-0.462884	-1.01563	0.0600311	-11.6162	-6.31991	-2.18726	2.13438	-4.08872
ALPL_1021	ALPL	Knockout	GATGTTATGCATGAGCTGGT	GGTGATCATGGGGGGTGGCCGGA	6.13066	-1.7159	3.89438	-6.3263	-4.2677	-19.2497	3.01616	-6.21687	-4.10333	-10.5752	2.37468	-15.7688	0.720248	0.204152	-0.71347	-0.3979	-2.02307	-0.611915	-3.95191	-0.834652	-22.8784	-5.81453	-3.22631	-8.27212	-3.67732
ALPL_1022	ALPL	Knockout	AGACAACGAGATGCCCCCTG	TCGTCACTCTCATACTCCACATC	-2.68731	-6.27398	3.04704	-7.16568	-9.88799	0.924538	-5.24489	-4.51259	-6.00173	-8.22167	3.37658	-3.59153	1.13953	-0.0207991	-0.215958	-0.279501	-0.202214	-0.250251	1.52973	-7.3111	-0.134694	0.425351	0.788216	1.38613	0.468298
ALPL_1023	ALPL	Knockout	AGCTCTTCCAGGTGTCAACG	GAGAAAGAGAAAGACCCCAAGTA	1.9029	-16.6936	8.43229	-3.15307	16.6115	7.25331	15.823	-5.28699	5.34494	3.82804	-1.77799	-4.63171	-18.2703	0.0582607	-0.71347	-1.00766	-0.539117	1.47142	0.0906399	-6.85721	16.6772	12.7225	-2.22055	31.4338	0.944505
RAP1GAP_1024	RAP1GAP	Knockout	GGTGTGTGAAGACGTCAATG	TTGGCCAGAAGGTCAAACTGCAG	-8.33196	-2.53185	-2.71665	4.47466	-0.359321	-6.47346	-6.5978	0.975741	-9.35831	-11.9208	0.224614	7.71572	6.04712	-0.636184	3.22918	-1.00766	-1.5	0.00810271	0.201773	-0.984158	-6.76727	5.88274	-1.66314	-1.43982	-1.87026
RAP1GAP_1025	RAP1GAP	Knockout	GCACATCGGGAACGACATCG	AATTACTACTCACTGGACGCTGC	-2.62065	14.5775	9.14014	1.89072	-16.2483	-22.7053	-57.0767	-10.1096	-12.3341	-5.83328	4.02027	-11.5417	3.84932	-0.636184	-0.71347	14.377	-0.473726	-0.611915	-3.95191	-12.541	-22.8784	-24.3145	1.75931	-5.33094	-6.14211
RAP1GAP_1026	RAP1GAP	Knockout	ACTCAAGTACGATGTCATCG	ACGAGCATGTCATCAGCAATAAC	5.76761	1.38348	3.19222	-1.10513	-14.1484	-3.82338	-4.69327	6.43745	-2.62656	-7.38069	4.73588	9.00714	0.934342	0.332339	0.271752	-0.512607	-0.182663	-0.434295	1.08164	6.30555	-0.0212336	-8.97157	3.58997	3.44663	-0.97779
RAP1GAP_1027	RAP1GAP	Knockout	AGAACTCTTCAGCACCAATG	ACGTGTCCACCAAGCTGCCATAC	-3.40249	8.82553	-0.218432	-8.37915	-1.09678	-6.69548	-0.917306	-14.6896	-2.76435	-1.33163	5.02063	17.7477	2.58829	-0.344639	0.373487	-1.00766	-0.98002	-0.114403	-0.710263	-5.08975	-11.469	-5.15601	-1.35779	3.9875	3.06143
USP48_1028	USP48	Knockout	TATTATAGTTGCAACCAGTG	TATAGTAGATATGGAGGAGGTCC	2.32423	-7.9874	-11.4899	-4.92272	4.33277	-2.83604	-7.63457	-4.53268	0.632076	-5.55028	2.78361	6.49285	10.9165	0.450773	-0.71347	0.0793003	-0.972704	1.07262	-1.07007	-5.53323	14.8575	0.550331	-1.18578	-0.966183	1.79058
USP48_1029	USP48	Knockout	TACTACACATTCCTTACACA	CAACAAGGCAAACAAGTACTGGA	0.827626	-11.3065	9.11092	11.1685	25.7347	10.8226	11.896	8.89351	3.70725	8.10438	-5.45909	-2.49917	-11.4246	0.388406	0.0770438	-0.0774237	-0.201666	-0.380255	1.81732	12.4335	17.6954	3.04396	0.818957	-5.23381	3.65571
USP48_1030	USP48	Knockout	AGTGACTACATGCTGGGAGA	GTTGGTTCTTCAGACGCAATATG	-2.23145	6.94987	-0.637382	-3.33232	-4.49381	6.74317	-1.27936	-4.31083	-1.98779	0.0921417	-1.80436	0.43001	8.36855	-0.247079	-0.393981	0.112792	0.902264	-0.268862	-1.00052	14.2579	-19.9962	-6.19794	3.44504	4.00061	-2.6033
USP48_1031	USP48	Knockout	TTCCCATGACAAGCTTCACC	GACAAAGTATCTTCCAATAGAGA	-1.09185	-8.19633	-5.48566	-5.81021	-4.36019	-20.7471	-9.74671	-15.3273	-13.4638	-7.88758	-3.25313	-1.7546	1.10146	1.60262	4.09422	1.24315	0.578585	-0.611915	-0.470289	-5.87851	-3.05856	19.5822	-1.69448	-4.23754	-0.762363
LDLRAD2_1032	LDLRAD2	Knockout	CCGCACAGTGGGGACCCCAG	GGGCAACTGCAGAAGACAACAAG	16.5139	-10.6972	5.33497	19.6667	2.89046	-0.781579	9.58994	7.82825	11.8967	13.9146	2.27185	-19.0581	-17.7911	-0.636184	-0.71347	-1.00766	-2.45785	-0.611915		-6.10521	-4.12838	-1.65828	-1.5239	-3.03294	-1.05736
LDLRAD2_1033	LDLRAD2	Knockout	GTTCTACGAGGGCCCGCCGG	CGTGCCTTCCGCTGCAGCCGACC	-7.83232	5.96485	-8.02627	-4.3109	-9.62392	-22.6646	-17.689	-14.3386	-7.77184	-13.39	8.00725	10.0222	-5.01559	-0.636184	0.195621	0.915421	-1.29267	-0.611915	0.370853	3.0632	4.95668	10.0605	-0.0332168	-7.06244	-4.56316
LDLRAD2_1034	LDLRAD2	Knockout	GTGGCTCCGGACACCGACTG	TAGGCCTGCGCCTGGTCACGAGA	1.84157	4.99731	8.12116	2.73057	-3.23354	-7.94528	-8.19239	7.45797	4.59645	-3.33747	4.40647	0.43001	2.91752	0.0680416	-0.71347	1.44848	-0.924752	-0.162981	-1.68461	-1.41546	-8.99736	-5.69208	0.333243	-1.02574	-3.34979
LDLRAD2_1035	LDLRAD2	Knockout	GTGCGGGCAGACGTGGCAGG	ATGAGGGCTTCACTCAGTGGAGC	-5.60897	-15.9028	-2.18793	-1.86108	-9.37961	-6.61755	-10.2138	-10.1331	-14.6327	-15.1558	16.0682	1.27358	11.7135	0.733679	4.18849	-1.00766	-0.45284	-0.611915	-1.97416	-11.9685	15.3415	-5.93379	0.96814	-3.27212	6.81126
HSPG2_1036	HSPG2	Knockout	AAGCTCGCAGAACTCCCCTG	GCTGTGCAGATGAAGGTGACGTC	-6.54417	-13.2706	-6.23916	-0.328517	-13.7094	-25.7207	-22.2989	-20.626	-10.7146	-12.9327	3.54931	12.0053	4.89253	4.62697	-0.71347	-0.152955	-2.45785	-0.611915	-2.01643	17.4987	-14.2577	-9.3539	-1.07298	-8.27212	-0.617248
HSPG2_1037	HSPG2	Knockout	CCTGACAGGAGAATTCACTG	TGCCCCTGGCTACTACGGAGATG	16.6352	-2.58747	0.318263	10.3665	2.26053	14.7288	12.5271	4.98941	7.48275	2.69274	-3.20482	-0.0622868	-3.8791	-0.636184	1.29802	-1.00766	-1.34892	-0.0924345	0.408552	-8.32053	-6.37738	1.37191	-0.932767	-4.72881	-5.9057
HSPG2_1038	HSPG2	Knockout	GTGCCAGCCAGGATACTACG	TGCCCCCAGGACTGTGACACAGG	7.14844	-1.81857	4.60326	-1.37144	8.00834	4.69071	5.68228	0.555592	6.87922	5.84272	5.53447	-3.78498	1.59716	-0.459817	0.513524	0.0275405	-0.808021	-0.0249744	-0.590569	6.98293	-3.3763	4.8927	0.021819	-0.909763	0.473943
HSPG2_1039	HSPG2	Knockout	CATCATCCTAGAGCACCATG	GTCCTGTCCCCACAGATGCCCCA	2.42443	8.78603	5.29399	8.48374	-1.35925	13.7026	0.188231	3.92607	18.6588	-0.523796	-2.03251	-11.2331	-23.0457	-0.636184	1.36986	0.133028	-0.270974	0.190492	-0.0431185	7.8264	0.539345	-5.47395	-2.09398	-2.38977	2.9488
CELA3B_1040	CELA3B	Knockout	GAGCTCCCGGACCTACCAGG	TGCCTTTGGCTGCAACACCCGCA	1.09009	13.3912	4.97348	12.2803	13.0058	7.98443	10.8526	0.754273	9.14574	8.65146	-11.8935	-1.22275	0.534469	-0.440489	-0.461581	-0.513829	0.312928	-0.228283	-0.392477	12.3374	17.2703	5.14385	-1.57868	-1.13853	-0.924718
CELA3B_1041	CELA3B	Knockout	AGAGGTCCCCAGAGTTGATG	GCTGCAACACCCGCAGGAAGCCC	-12.3273	4.35586	-2.92483	5.05577	-1.63269	-1.71915	4.08743	2.21959	-3.50281	-6.24166	-0.0806411	3.76172	-0.798114	-0.444979	1.96293	-0.382656	-0.61182	-0.512264	-0.0922642	-5.14538	-6.28546	0.809668	0.331948	-3.31103	-1.08259
CELA3B_1042	CELA3B	Knockout	AACGCGGCTGGAAGGGCGAG	TCGCTGCAGCCAACGGGCCACTC	7.58895	-0.887732	-1.90551	-0.569436	-14.5954	-9.90634	-15.0293	-0.76104	-3.74638	-4.15524	9.60678	14.1938	6.7835	-0.123363	2.03882	0.0286132	-1.31406	-0.233127	-0.443141	-7.0145	2.2424	-6.90277	-1.5239	5.93078	-2.22054
CELA3B_1043	CELA3B	Knockout	TCCAGAGTGGATGCACAAAG	TATCCCTCTAGTATAGCCACAAT	4.2397	5.49714	2.3362	0.110242	4.68279	22.4252	7.77229	11.717	-3.57407	17.8174	-7.32796	-10.1778	-8.14239	5.93874	0.380622	0.0630076	-0.362044	0.176867	0.446235	11.3616	21.2188	13.0498	0.871683	0.81879	1.11341
CELA3A_1044	CELA3A	Knockout	GAGGGATCTGACCTACCAGG	TTCACGGTGGAACCCCACCAGTT	11.3374	-12.2817	7.44916	3.12433	7.61534	13.8637	12.6964	9.91802	21.6256	18.666	-3.51599	0.584893	-4.35295	-0.11535	-0.304751	-0.686113	8.81691	-0.199714	-0.914172	7.25845	8.95477	12.3089	-0.120743	4.06185	-1.48109
CELA3A_1045	CELA3A	Knockout	ACAGCTCCTCAGAGTTGATG	TCCTTGCAGCCAATGGGCCACTC	-16.9086	-20.688	0.949071	-5.76101	1.37497	-11.9289	-17.4371	-12.8369	-1.497	-6.09238	12.3397	-0.827436	11.4301	-0.636184	1.25697	0.515186	1.36841	-0.611915	2.62703	-7.29525	-13.0044	-8.59638	2.63064	3.39897	-3.1398
CELA3A_1046	CELA3A	Knockout	AGGGGACCGCATCCTCACCA	TGCCTTTGGCTGCAACTTCATCT	15.6089	-0.303416	3.18725	12.9537	-6.43012	-8.09185	4.38899	0.146808	9.45481	1.54689	5.05893	20.6254	9.61855	-0.636184	-0.71347	6.07199	-1.87306	-0.179015	1.52754	-0.571889	0.0382902	4.11186	-0.92283	-4.29485	-2.9047
CELA3A_1047	CELA3A	Knockout	AACGCGGCTGGAAGAGTGAG	GCTGCAACTTCATCTGGAAGCCC	-9.12154	-12.9116	-3.65745	-4.94198	-10.6128	-3.14385	-10.782	-14.9734	-1.34013	-10.3247	7.73732	-0.073768	10.5412	0.581208	-0.71347	0.131945	-0.065248	-0.387322	-0.783486	8.40267	-5.88809	-10.0288	-0.994401	-4.46953	-4.07263
CDC42_1048	CDC42	Knockout	TCTGAAGAATGTGTTTGATG	ATGCCATTCTTACCTGTGTAAGT	2.24132	7.08339	-4.05475	13.8199	-1.09678	-24.9826	-52.2156	-43.4429	-1.01031	-28.9425	3.45552	-15.2857	-20.937	0.583328	2.41153	-1.00766	-1.19203	-0.611915	-3.95191	17.2209	60.455	-19.5526	-3.54771	21.1396	15.07
CDC42_1049	CDC42	Knockout	GGAGTGTTCTGCACTTACAC	GTGGGTGCCTGAGATAACTCACC	-11.0207	-13.9939	5.88923	32.3148	0.185268	-19.901	-25.1323	-31.2634	-4.64179	-13.494	9.10718	-8.76394	1.28522	2.06652	-0.71347	-1.00766	-2.45785	-0.611915	-3.95191	-17.5013	-22.8784	-24.3145	0.766016	25.0612	-6.14211
CDC42_1050	CDC42	Knockout	TTGAGTTTCCGGAGGCTCGA	TACTTACAGTCGGTACATATTCC	0.37393	-6.61481	-5.96511	-5.23781	-6.65234	-34.8071	-32.6323	-45.6224	-11.7397	-26.9519	3.26258	-4.54708	14.3061	0.241009	-0.71347	-1.00766	8.40307	-0.0684367	-0.998893	-13.2349	2.45496	-18.3912	-4.38104	-3.03018	-4.29026
CDC42_1051	CDC42	Knockout	CCGGAGGCTCGAGGGCAGCT	TAGGGCAAGAGGATTATGACAGA	10.5712	11.5338	-0.100746	-2.91067	6.57708	4.99037	6.122	5.16067	12.1837	5.02404	-11.072	7.39985	-7.3704	-0.636184	1.38077	-0.160199	0.157841	-0.0259775	-1.52276	-9.31621	13.4853	-5.99481	3.92012	9.9097	14.9549
WNT4_1052	WNT4	Knockout	GACGCGGGCGTGCAGCAGTG	TCGCACGTCTCCTCCTCTGAGAT	-13.2303	-12.2796	-1.30415	-10.5086	-11.3532	-21.9464	-27.6685	-19.3279	-16.7258	-21.7484	8.52059	18.0879	4.88287	1.44715	0.339162	-0.0859972	-0.0881845	-0.611915	-2.50264	-12.5534	-17.3228	10.9796	7.84118	-6.61466	-0.0445485
WNT4_1053	WNT4	Knockout	CTGTGACAGGACAGTGCATG	TGGATGTGCGGGAGAGAAGCAAG	1.86929	6.18694	0.43288	9.91308	13.0457	-5.23536	1.88186	-3.03723	1.89667	6.408	2.67715	5.05185	14.6639	-0.155415	3.03653	-1.00766	-0.844949	-0.457116	3.8572	-8.6933	-0.0783764	5.44065	0.564556	0.187095	-2.09054
WNT4_1054	WNT4	Knockout	CGAAGAGATGGCGTACACGA	CCTCACAGGAGCCTGACACCCCG	3.18028	-3.59017	4.50961	-0.105105	-9.28726	-6.79766	-7.67145	-1.6062	-5.50491	-12.7209	6.86605	4.08983	2.12758	-0.277117	-0.0612961	-0.776175	-0.47019	0.383818	-0.0765974	-5.06907	-1.64426	-6.40877	-0.0541198	-4.7034	0.427234
WNT4_1055	WNT4	Knockout	GTCGGTGGGGAGCATCTCAG	CAGTGACGCGGGCGTGCAGCAGT	-7.08746	-10.5404	-7.53798	-2.41229	-6.74555	-19.1999	-28.8938	-7.84423	-18.2038	-15.8161	5.19874	-9.67858	11.9456	-0.636184	-0.71347	0.316847	-0.965315	-0.611915	-0.602631	-0.803134	-2.48731	-5.50987	2.9293	-1.00262	1.5266
ZBTB40_1056	ZBTB40	Knockout	CCACTTTAGAAACAATCCTG	ATGATAGCGTCTCAATAGCTCAG	-7.34102	2.41726	1.01547	7.19329	0.327718	-9.2461	-9.40648	-1.66719	-11.4809	-5.77413	-3.27354	8.27641	6.24646	0.198309	-0.444653	-0.128535	-0.00189971	-0.0953861	-3.95191	2.79314	2.48394	11.4843	-0.587661	6.74129	-1.61172
ZBTB40_1057	ZBTB40	Knockout	AAGTCGTCTTCACAGCCTGG	TCCAGGGGCTAAACTTGTCATGT	-11.4138	-11.3007	-2.10588	-2.86757	-1.20227	-5.89964	0.752865	-11.2158	-11.6806	-16.1131	8.06602	10.5098	6.84078	-0.344639	0.35036	-1.00766	-1.60679	-0.400945	0.171798	-13.705	-18.9458	-8.78363	-0.565253	7.45115	-1.99846
ZBTB40_1058	ZBTB40	Knockout	TGTAGTAGGAGTCTCCGCTG	GGATGTGAAAGGAAACACTACCA	0.407016	-5.32042	4.56935	1.51782	-3.82902	-16.4327	-4.18374	-0.158145	0.165898	2.00985	4.56142	22.258	-2.57153	0.248772	-0.71347	-1.00766	0.499633	-0.611915	-3.95191	7.64236	-3.64761	25.6855	-1.26901	2.39455	-6.14211
ZBTB40_1059	ZBTB40	Knockout	GGTGATTCTGAATTGCTGTG	AGTGACCACCCCAGAACATGCCA	10.3514	11.1722	6.78482	14.7227	-2.87274	4.80081	8.05111	9.11005	2.36475	5.50348	-5.4379	-0.00326052	-13.6609	-0.314123	0.775364	-0.382656	-1.52947	-0.496575	-0.966839	2.68534	8.85815	-1.53155	4.95804	4.0842	-2.33133
EPHA8_1060	EPHA8	Knockout	ACCCAAGATGTACTGCAGCG	AGGAACTGGCTTTCTTGTGTGCT	6.20707	5.53082	2.35456	-1.03643	0.889032	7.83423	3.86432	-3.31688	-2.0813	3.5594	-3.51046	-3.80211	-19.0178	0.865318	0.0441057	-0.574756	-0.267272	0.191298	-1.04494	-12.0526	14.7454	-2.69291	1.96337	-4.39152	-6.14211
EPHA8_1061	EPHA8	Knockout	CCTCAAAATCGACACCATTG	TCGATGTGGATCCTAGAGGCCTC	-0.261444	-23.5177	0.622274	-0.807445	-3.89577	-6.26461	-3.03996	-3.31237	-11.2741	-5.70619	11.5161	16.4361	4.43837	-0.392281	-0.71347	-1.00766	-0.441724		-2.04974	-0.733026	-2.18872	-10.23	1.8173	-3.27212	4.5375
EPHA8_1062	EPHA8	Knockout	GGCACCTGTGAAGCTCTCGT	CAACGTCATGAGCCCCAACCAGA	1.38247	13.7912	8.13882	-0.699276	9.80065	-2.04892	0.881232	2.98241	-1.94949	-10.1114	3.96863	2.8063	2.01943	-0.636184	0.361799	-1.00766	-0.886514	-0.162981	1.38382	8.16662	21.5661	8.05262	0.126295	3.97278	-2.07707
EPHA8_1063	EPHA8	Knockout	TAGAAGCCGCGCTTGCTGAG	CCCTGCGCGACTGCAACAGCATG	-2.01368	-10.3164	-3.48629	-0.97925	-0.219591	-3.49196	-12.4255	-7.50397	-2.18188	-3.34153	-1.03713	0.372268	-0.730284	-0.636184	0.953197	-0.680859	-0.590439	0.197802	1.92339	-1.85761	-8.26299	-8.00684	-0.0644961	-0.711982	-1.6393
C1QA_1064	C1QA	Knockout	AAGGCCTTAAAGGAGACCAG	CCACTGGGACAGCACCTGGAAGG	12.0957	3.19922	2.87037	3.74841	0.300422	-4.08253	-21.7631	-2.80397	0.832837	2.69573	-2.15478	-2.37807	3.19653	-0.49901	-0.484112	-1.00766	-1.26336	-0.430427	-1.92187	0.414045	-5.81316	-1.21327	-1.48699	0.86559	0.918224
C1QA_1065	C1QA	Knockout	CAGCCTTCTCCGCCATTCGG	AGGCCTTGGATGCCTGTCCGGAT	-17.1017	-2.61823	-1.41131	-4.70691	-1.49361	-21.3165	-9.55536	-5.94294	-2.60455	-2.09137	10.0192	-2.99987	20.9199	0.848965	-0.71347	7.50298	-1.21818	-0.611915	-2.66986	-7.08465	-9.67083	-0.910278	-0.892671	-3.33385	-1.56464
C1QA_1066	C1QA	Knockout	CAGGAAGACCTGGCAGACGG	CTGGGCTGCCCTTGGTGCCTTTA	3.70004	-9.61636	0.670703	1.02634	6.3902	-7.67637	4.03439	4.84503	-3.88846	-3.68373	-0.68146	10.662	4.0731	-0.124238	0.234397	-0.465651	4.99904	0.138085	0.60974	-6.1605	1.208	-0.879308	1.29361	-4.57855	-0.90073
C1QA_1067	C1QA	Knockout	GATGCCTGTCCGGATGCCAG	TTCCCGTCTGGTGCTCGGCACAA	-4.86585	-16.164	2.05037	0.791818	-7.05222	-3.80422	-0.963413	-4.47444	-4.53272	-11.4145	1.37149	8.48118	14.3889	-0.521505	-0.302792	-0.346135	-0.817339	-0.0690268	1.6701	2.41547	-5.84016	-6.80655	-1.98508	0.749723	1.76303
C1QC_1068	C1QC	Knockout	CCAGGGAAGGATGGGTACGA	CCAGGATGGCCGGGTAAGCCGGG	8.00202	-19.8987	-0.8309	-6.49218	-16.2968	-2.86882	7.42422	-7.36788	-5.37847	-2.38244	0.579855	8.77259	15.3328	-0.205149	-0.0468033	-0.331981	-0.658752	0.316878	-0.366256	-2.99743	-4.26586	-6.55091	-0.865418	-7.63961	-2.91244
C1QC_1069	C1QC	Knockout	CAGGCTGCTACGGGATCCCA	TGCTTGTATCTGCCCTCCTCACC	-8.29714	-12.9321	1.39528	-1.74288	-26.7378	-18.4597	-18.5847	-30.7236	8.80274	-6.80557	-1.56969	10.8013	22.3737	-0.636184	-0.71347	-1.00766	-0.666808	-0.611915	-2.10006	-17.2013	-22.8784	-24.3145	1.43291	70.2993	-6.14211
C1QC_1070	C1QC	Knockout	CCGGGATCCGAGGACCCAAA	CAGGTGAACTTGCCAGTGCTCGT	-1.90461	-6.37484	-0.74169	-1.76188	22.1216	-13.9162	-7.59026	-9.17377	-4.73212	-11.3235	-2.83019	2.14257	13.5049	-0.636184	5.59721	-0.354061	0.894103	-0.611915	-0.438841	3.49806	5.69305	1.25799	-0.699158	-2.24802	-4.47544
C1QC_1071	C1QC	Knockout	CGGACTGCCGGGGCCCAAGG	GGTCCTCGGATCCCGGGAATGGC	-5.15439	-2.56532	-10.4615	-6.61969	-5.17352	-9.23013	7.68735	-5.87573	-2.59998	-12.8817	12.544	6.2846	-3.89653	0.0558578	1.17332	0.731474	1.37846	-0.611915	0.218451	-0.733026	-11.3632	-10.8788	-1.94718	6.11902	-2.72331
C1QB_1072	C1QB	Knockout	GGGCCCTAAAGGTGGCCCAG	TCCCTGGGGTCCCAGGTTGGCCA	15.9558	8.69831	-0.498692	14.0119	-4.11097	4.05466	0.542949	4.60568	2.59305	8.24641	8.91266	-0.153672	4.65222	-0.636184	1.1991	-0.524564	-0.853575	-0.411915	1.31454	7.44609	12.5221	2.08462	-2.0689	-2.16446	-0.402595
C1QB_1073	C1QB	Knockout	GGGGACGTTGATGGTTCTTG	CAGGGCTTCCAGGGCTGGCTGGA	-2.40537	-6.12338	-1.5736	-4.4686	-18.9939	-11.4305	0.736387	-14.0178	-12.0558	-15.7013	1.11679	7.40147	20.9256	-0.17429	0.463001	0.723946	-0.811927	-0.611915	-0.0670212	-1.15046	4.94532	-7.988	-1.00149	2.5077	0.207097
C1QB_1074	C1QB	Knockout	ATGGCCAACCTGGGACCCCA	GGGCCTGGGGCTCCAGGGGCCCC	14.919	27.4347	7.50918	2.83977	-0.339208	5.73539	0.562163	0.112073	4.71168	9.8443	5.4975	4.97651	8.77586	0.405483	0.0995381	0.492344	0.915427	-0.209014	-1.715	9.30754	-3.15726	6.17327	2.22765	-2.5687	-2.4579
C1QB_1075	C1QB	Knockout	CAGGGATACCCGGGATGCCA	TGGGTGGCCTTGTAGTCTCCCGA	4.65622	-4.97134	0.368248	-0.108543	-4.87347	-7.32008	1.01506	-1.80772	0.651116	-4.672	1.96996	12.0022	7.15701	0.0487478	-0.71347	-0.843722	-1.23937	0.213678	0.482994	3.5734	-10.7337	-8.14869	-0.635724	-1.76682	1.33848
EPHB2_1076	EPHB2	Knockout	CTTGCGGTAGAAGACACGCA	ACTCGGCCACCAAGACCTTCCCC	1.35589	-4.33305	3.54463	-2.67486	-3.30884	-3.53824	-4.06818	0.650569	3.80715	0.154832	5.65595	-7.93168	7.09167	0.733679	-0.35886	-0.178469	0.830738	-0.144625	-0.256032	2.1028	-9.99055	-6.22943	-1.80814	3.83314	-3.69113
EPHB2_1077	EPHB2	Knockout	CGTCATGAAAATCAACACCG	AAGGCCAACCAAGGGGATGAGGC	8.69063	7.66509	1.82625	0.61305	-0.531812	-0.354664	1.28358	6.99114	8.25632	6.11509	5.35869	8.6476	8.30276	-0.0985493	0.452711	-0.464178	-2.45785	2.04915	-1.08092	-2.35155	19.8636	9.91727	-0.647277	5.83576	3.42468
EPHB2_1078	EPHB2	Knockout	CGACGAGAGCTTCTCCCAGG	CTGGAAGATGGCGCCATTCTGGA	-6.18296	1.45405	-20.7195	-11.874	-14.5249	-10.9205	-3.87038	-0.761776	-10.5607	-14.6568	6.86741	7.12753	0.441338	-0.11535	-0.318213	0.197163	0.132821	-0.611915	-1.68883	-17.7331	-4.6302	-4.95969	1.39673	3.24621	-2.10753
EPHB2_1079	EPHB2	Knockout	GGGCAGCTGCATCGCCAATG	ATGACGCGGCCACCCAGGTCCAC	-5.28348	10.6961	-4.18403	0.592018	18.2015	-10.6632	10.8971	-3.71425	-2.01638	4.08209	13.0264	4.98606	8.08794	-0.636184	-0.71347	1.98636	4.22854	-0.611915	25.2789	-9.77927	-22.038	11.3274	-1.38104	5.48935	-6.14211
LACTBL1_1080	LACTBL1	Knockout	GCGCTGGTAGTCGCCCTGGG	CTCCTGGGTCATCACTGACCTTT	1.37407	19.011	10.8649	6.18218	-5.49395	0.247533	8.44144	5.38545	1.26376	13.079	-4.43464	11.3948	2.64181	-0.024563	-0.239536	0.296692	-1.02416	0.231967	0.295547	-6.71888	8.73082	6.4547	5.77124	1.25169	0.37963
LACTBL1_1081	LACTBL1	Knockout	TCTGTGGGAGGAGGGCATCG	ACCTCACGCCCGACGTGCGCGCG	-10.6152	17.1216	1.51492	-7.00256	-8.39461	-9.74446	-43.4015	-12.5923	2.97722	3.25243	-11.37	11.4179	8.2811	-0.636184	3.35157	0.187563	0.173726	-0.611915	-1.62633	-22.5231	4.33251	-10.7478	-1.54416	-8.27212	-1.46921
LACTBL1_1082	LACTBL1	Knockout	GTACATGGTGTACTCATTGG	CTGTCCTCATGCTGTACCGTCTG	-6.47109	6.21517	-1.32914	-4.00457	9.76631	7.92753	-1.16423	-2.9867	-10.2068	-6.22308	1.78348	4.99444	-7.91124	-0.636184	-0.71347	1.29119	-0.203424	-0.611915	0.720984	2.39477	-21.8145	-7.22801	-1.32761	-5.84007	-1.53853
LACTBL1_1083	LACTBL1	Knockout	GATGTGCTGGTAGTGGACCC	GGAAGAAGAATGGCTCAGACCCG	-8.55261	-19.351	2.85497	0.466243	-9.00639	-12.0338	-11.0063	-25.0146	1.30284	0.123062	9.58423	9.94109	1.11206	0.281247	1.09376	-1.00766	-1.01189	-0.385158	-0.880241	-2.87088	-13.5761	-3.53934	-1.66164	-3.53674	3.51698
TEX46_1084	TEX46	Knockout	TCCAGGACGAGATCCTCCAA	GGTTCCTATTCCTTCTGCTGTTG	-1.02091	-7.01901	-2.08618	-5.28146	-13.0337	-2.04203	-6.65163	-4.45506	-4.54273	-13.9876	2.63481	5.66392	-3.96276	0.298396	-0.71347	0.146745	0.413769	0.830393	1.72131	-2.46628	-4.38127	-4.11251	-2.54924	-2.99262	-4.73366
TEX46_1085	TEX46	Knockout	AGTTGCTAAGCAACAGCAGA	TTCCATATGATGAACATCTGATT	7.03201	5.36995	-2.84691	-1.66063	0.481126	7.75945	-4.3272	-8.74597	-0.0429879	-2.15681	-5.81853	11.7347	2.93406	0.148746	-0.210957	0.596622	-0.22208	0.23019	0.545441	2.43294	-2.81365	-1.21574	-0.89337	-0.84737	-3.23322
TEX46_1086	TEX46	Knockout	CCATAGGAGCAGTGGCAGCT	ACTGAACAACAGCCGTTGGAGGA	-1.7874	-13.7625	1.56022	-4.13949	-9.76219	-0.745127	-7.97028	-5.26667	-1.34565	-6.07398	12.3293	12.6309	14.5256	-0.325625	-0.471339	0.806403	-0.491714	-0.611915	-2.17808	-6.87207	3.99814	-4.5754	-2.86818	-4.15997	-3.03425
TEX46_1087	TEX46	Knockout	AATAGGAACCCAAACAAGGC	ATGGGAAAATTCCGATGTCTGCT	10.9726	30.649	-2.79424	-1.76188	-7.31147	10.4456	15.3711	2.55274	3.99751	4.40934	6.85207	8.95259	6.16785	-0.197587	-0.71347	-1.00766	-1.51643	-0.246951	2.69461	6.72185	-11.4498	-9.96476	0.357112	0.51909	-3.22949
KDM1A_1088	KDM1A	Knockout	TGGACCACAACAGACCCAGA	GCTAAAAAGACAGGAAAGGTAAT	27.7507	26.0635	2.45153	14.7227	44.9816	16.0827	1.25661	13.0611	13.5038	15.0533	-10.0148	-24.2017	-21.6314	1.0781	-0.71347	-1.00766	-1.74357	-0.217593	-0.871831	-6.9738	3.78829	8.06369	1.71215	7.41416	16.9348
KDM1A_1089	KDM1A	Knockout	GAATAGCAGAGACTCCGGAG	ACCGGTTGCTAGAAGCTACATCT	6.66096	10.0589	1.30048	4.39524	5.30322	-8.77478	-5.86611	-1.71899	-6.86402	-4.9735	-0.299882	4.45445	4.95469	0.384224	-0.71347	-0.285635	-0.242053	-0.0305197	-1.99113	-5.33851	10.8879	-0.483463	-0.552737	0.381727	-0.259757
KDM1A_1090	KDM1A	Knockout	TCATCCGGTCATGAGGAAGT	AGGCTACTCTCCAACAATTAGAA	12.1782	-8.87416	4.2456	7.27263	10.3975	-7.82711	-2.96759	-4.7415	0.016968	5.45188	-2.86749	3.14082	2.74355	-0.0775245	-0.23728	0.420915	-1.68565	-0.611915	4.15962	-7.33888	-3.47137	-5.33643	1.97142	13.1565	0.309503
KDM1A_1091	KDM1A	Knockout	AGCTGATCTTGGAGCCATGG	TAGGAGGGAATCCTATGGCTGTG	-4.3465	0.291822	2.88716	5.43541	1.61454	-4.89849	7.09158	0.379789	-5.24619	-4.20829	5.50125	5.73218	15.7161	0.261482	0.590878	0.0106737	-1.25717	0.873873	-1.46535	-4.48408	2.55183	16.0363	0.0673557	17.4804	1.29152
LUZP1_1092	LUZP1	Knockout	TGTGCTCCTGAGCAGCCGGG	GAGGCCACGGAAGTGAAGCTTCT	-8.94181	-9.09924	0.2813	-0.427393	-4.33933	-16.768	-9.99804	-15.0416	-11.3065	-13.3803	-1.35182	10.4054	5.87048	0.517029	-0.345146	0.0832529	0.610488	0.266562	-2.16027	-4.77446	3.82065	-8.92992	-0.484226	-3.64725	-3.06269
LUZP1_1093	LUZP1	Knockout	TGGGGGTGAGTACAGACAGT	CTGTCCAGCAAAGGCAGACATGA	1.39965	-11.6966	0.623661	-0.399096	9.43909	0.493922	-13.1755	-2.05471	11.1949	11.3562	3.13619	1.77417	5.89268	-0.636184	1.8246	-1.00766	-0.846033	0.0887857	0.262646	-1.39496	7.23858	-0.300197	1.05155	-2.09172	-1.00937
LUZP1_1094	LUZP1	Knockout	AGAGGAAGAAAACCTCACCC	TACCCGGCTCCTCCCAGAGCGAA	14.023	20.1808	6.41833	4.28748	0.102257	14.7255	11.6359	8.7151	21.3371	20.1258	-2.23906	-10.0119	1.13018	-0.636184	-0.481989	-0.76611	0.220719	-0.497367	-1.83551	35.713	-9.87838	7.14614	-1.1151	-2.58791	-0.823818
LUZP1_1095	LUZP1	Knockout	GCGGGAACGACTCCGGAACA	GACGGCAGTGTGGAAGAGATGCC	-17.7665	-20.5189	-4.36817	-0.141701	-6.80366	-21.9746	8.20105	-9.00897	4.67445	-15.8044	1.14462	9.62984	18.7455	-0.636184	-0.71347	-1.00766	-0.525486	-0.611915	-2.02884	-15.6809	5.49042	-0.941752	-0.63397	-2.67415	5.81441
HTR1D_1096	HTR1D	Knockout	TGAGTACAAAGGCATTGGAG	GCCAAATCTTGTGTGACATCTGG	4.14254	8.18313	-8.01648	-3.22	1.39876	6.05423	-1.02972	10.1742	2.47976	3.05403	2.66907	3.96099	-3.55932	-0.073332	0.422894	0.536083	0.310604	-0.431735	-1.73933	-1.32785	13.9141	2.25409	-2.52257	-1.93066	2.78931
HTR1D_1097	HTR1D	Knockout	TGTGATGACGGAAAGGACCA	CATCTTGGTAATGCCCATCAGCA	2.40809	0.501906	-9.7408	-0.91499	5.84766	0.775809	-16.8701	-8.551	1.27938	-4.9645	1.12707	10.1802	16.7081	-0.636184	-0.71347	1.10875	-2.45785	-0.611915	-0.669862	4.13561	31.0899	-8.60572	0.195934	-4.48203	-2.1566
HTR1D_1098	HTR1D	Knockout	TTACCAAGATGGAAACCAAG	CTGTATTCCAGGGCATCTGTGAT	-0.68156	-4.39366	-4.13963	-4.44259	-2.74695	4.84155	2.08906	0.134843	-1.85333	-1.85115	3.09315	-5.33605	9.44434	-0.420201	0.254272	-0.118767	-0.788308	0.119792	-0.461512	0.205746	14.3309	-7.08409	-1.5959	1.84024	1.2498
HTR1D_1099	HTR1D	Knockout	GGAATACAGTAAACGCAGGA	CGTCATCACACTGGCCACAGTCC	-3.12084	-7.76131	-6.10874	-3.37061	-7.89166	-10.3279	-0.108665	-7.33987	-9.63017	-16.6938	-2.34428	6.1536	12.0345	-0.0783037	2.20624	-0.0224345	-0.400891	0.735794	1.39462	7.55444	9.3116	-4.05591	-1.951	-1.30694	-2.85073
HNRNPR_1100	HNRNPR	Knockout	ATGACAAAAAGAAGAATCGG	TGCTGCAAATAGGATCAGGTTCA	2.81142	-2.44763	-8.1625	-1.63433	-5.15779	-5.35621	3.95828	1.182	-4.45396	0.445633	4.72491	-0.38831	0.929854	-0.458248	-0.71347	-0.841267	-0.915741	-0.540435	-1.09023	-8.89108	-9.85021	-8.75033	-0.437666	-1.28124	-0.181845
HNRNPR_1101	HNRNPR	Knockout	ACACTCCAAGGTGTTTACCA	TGGGGGCTGAAACATTATCCTAA	8.42997	0.587516	6.73271	18.7085	7.79603	16.9222	11.7067	9.16649	15.2541	4.69486	-7.73002	-10.3195	-17.675	0.0234469	-0.71347	-1.00766	-0.409294	-0.151439	-0.267034	18.0042	3.96987	8.88859	1.60451	3.6259	0.195919
HNRNPR_1102	HNRNPR	Knockout	ATTCGCCCTGGTAAACACCT	TAGTCAAGGCACATTTAAAAACA	27.911	-19.2273	-16.4282	7.34526	11.7237	15.7085	13.5582	9.18969	35.5505	26.8124	-26.1471	2.44295	-17.9238	-0.636184	-0.71347	-1.00766	-0.0353721	0.321418	0.649986	18.0848	0.805834	8.09653	-1.70247	5.10816	12.4063
HNRNPR_1103	HNRNPR	Knockout	CTTATGATGGATCCACTGTC	TTCCTTACACCACACCAGATGGT	-1.18016	7.00593	2.8521	-6.19918	-7.38609	-14.7761	-20.2131	-2.87431	-9.72947	-3.42086	12.716	8.19719	10.2637	-0.27122	-0.71347	-0.238425	-1.02864	-0.187887	8.47778	-11.1417	-5.37559	-1.07991	0.565611	3.54107	-4.72968
ZNF436_1104	ZNF436	Knockout	GATAGGTCAGAAAGACAATG	CAGAAACTGAGTAGTGGATACAG	13.161	-1.04458	1.38373	2.35648	5.14517	8.96874	14.9594	-3.62226	15.8142	3.19129	-7.13624	-2.78017	-10.8162	-0.636184	-0.71347	0.302387	0.752024	-0.424999	-0.614933	-1.09427	-7.92992	-2.25473	-0.00316266	-6.41536	3.10398
ZNF436_1105	ZNF436	Knockout	GTCCACAAAGAAGTCCACAC	TGTCCGAAGTTTATGGGAGTTTG	-10.6703	-15.0447	-11.3271	3.24687	5.1025	-12.9212	-4.87718	-21.0326	-8.03405	-13.3023	2.17436	4.63696	8.01834	-0.111937	-0.50025	0.636179	-0.109056	0.588085	0.747335	1.24192	0.66248	-2.90354	-1.13093	-2.10774	0.458316
ZNF436_1106	ZNF436	Knockout	TATGATAGCGGATGCCTGTG	TTACAGACCTAACATTTCAGTAG	15.0676	11.2162	7.36618	10.4372	10.3751	13.0468	15.3377	9.28098	10.9359	8.30997	-9.00255	-22.3056	-20.9889	0.224031	-0.301947	-1.00766	-0.992824	1.74523	-0.586943	7.19545	6.28829	21.7054	2.39129	4.49384	3.6405
ZNF436_1107	ZNF436	Knockout	AGATCAGTGACTGGTTGGAG	ATCACGTAATAAATACATGGAAG	0.401369	11.7148	-1.638	0.471149	-0.296784	-4.41567	6.73046	-5.97574	-0.562349	13.096	-0.0991004	9.27344	3.94371	0.0606804	-0.71347	-0.583927	-0.455182	0.251084	0.636322	7.32529	12.1791	1.07697	-1.51023	-0.487688	-0.0159834
TCEA3_1108	TCEA3	Knockout	CAAGCACTGCTCAGACAAGG	TCTTCACAGTGAAAAGAAGAAAA	8.69971	-10.7915	2.94653	2.70915	-6.27127	-0.601957	10.5895	1.51992	1.49905	-5.31206	4.35775	3.61791	4.40509	-0.447148	-0.71347	-0.787876	-0.92653	0.0677791	0.192551	-6.32517	12.0756	-0.414415	0.119288	-2.07965	1.7978
TCEA3_1109	TCEA3	Knockout	TCCATCCAGCTACTACAGGT	GACTTAAGAAGAAAAGGAGGATG	10.6315	18.6207	-5.46182	29.8641	-1.99768	19.6969	16.4457	-5.68376	31.8967	28.2003	-7.8495	3.14082	-0.164056	-0.636184	-0.71347	-1.00766	-2.45785	-0.611915	7.81279	12.4987	48.5502	8.64001	3.31126	-5.14712	4.20272
TCEA3_1110	TCEA3	Knockout	GCACTGCTCAGACAAGGAGG	CAATGGAAATTTATCTTGCCCCA	15.1954	23.3109	2.29399	1.00144	0.652756	0.407056	3.061	7.78718	4.41575	1.26785	-3.72715	-6.97241	9.10835	1.05301	-0.71347	2.11734	-0.956547	34.2294	-0.11528	-1.85006	-0.329357	5.54764	0.502678	-0.494341	-0.820602
TCEA3_1111	TCEA3	Knockout	CCGCAAGCACTGCTCAGACA	AAAGCCAGCAGTGATTTGATTAA	-11.5259	-1.58788	2.12579	20.8031	-13.1463	-0.0247375	4.15429	3.89267	0.381516	2.00985	7.01189	7.42311	-1.99683	-0.636184	-0.71347	2.05357	-0.384944	-0.611915	-0.535477	-10.2115	14.0069	-5.82305	-2.03363	-0.975982	-3.42472
ASAP3_1112	ASAP3	Knockout	TGGAGCATAGGTTTGCACGC	CAAGCCTCACACAAAGATTATTA	8.05259	26.5355	-3.8478	-5.11779	8.93271	1.01695	15.2956	8.07222	10.2677	8.0416	10.4102	-2.40031	-19.2276	1.182	0.552353	-1.00766	-0.272763	-0.611915	-1.1128	18.789	12.2865	-15.5426	4.92128	-0.795484	-6.14211
ASAP3_1113	ASAP3	Knockout	CTACATTATGGCCAAGTATG	TTGGTCGAAAGGAAACCAAGCAA	16.4073	-5.97384	0.0856575	17.5225	32.7574	19.2204	11.1693	9.11532	15.8673	9.55371	-3.94481	-6.42476	6.39769	-0.636184	-0.371004	0.122287	-0.0888649	-0.203474	-2.00871	-4.05537	4.62879	9.11612	-1.58916	4.13098	-3.89721
ASAP3_1114	ASAP3	Knockout	TGGCCAAGTATGTGGAGCAT	GAGTAGCGATTGCTGAATTGCAC	0.709632	-8.79689	-1.10845	4.86844	2.46975	7.45779	-7.96137	-1.99633	-3.79954	-3.30088	1.22418	2.96967	3.46537	4.17344	1.67561	0.0832529	-1.0651	-0.611915	-3.54208	0.474872	1.07996	7.89326	-1.69197	0.764025	-3.50475
ASAP3_1115	ASAP3	Knockout	AAACCTATGCTCCACATACT	TGTGAAAGTGAGATGGGAACTCA	4.5557	9.44423	8.21952	9.37973	13.9909	12.8032	1.53643	10.8037	3.60121	15.7628	-6.14759	2.66463	-19.5481	-0.636184	-0.71347	-1.00766	-0.935869	-0.100842	1.56041	9.42482	-17.0748	7.42199	0.791371	0.247151	-1.09479
E2F2_1116	E2F2	Knockout	CATACCGAGTCTTCTCCCCG	AAAGGAACTGGGTGGATATAGAA	15.2067	-14.6742	3.46066	8.15354	-9.14276	-3.22722	-15.6626	-7.4397	2.02654	2.97955	2.78205	-19.2291	-0.865318	1.04449	-0.71347	-1.00766	0.21444	-0.469465	0.12639	-9.02674	16.8163	-1.18953	2.22689	2.39455	1.90387
E2F2_1117	E2F2	Knockout	ATACCGAGTCTTCTCCCCGG	TGAATGCACTTAACAGAAGTAGT	-9.07199	-5.3016	-3.68071	-3.58174	1.33459	-10.261	-22.6487	-9.30865	-3.34452	-3.47971	2.6593	1.36164	-1.58351	2.6425	1.10105	-0.0748204	-0.351462	-0.272164	0.941264	-3.48298	-6.21171	-4.25763	1.07687	6.49711	3.41203
E2F2_1118	E2F2	Knockout	CTGCACGTCCAGCACCTCAG	ATCAACATGTTGATAGAATACAG	6.2082	9.50982	1.50916	-1.78414	1.03565	5.35545	0.666609	7.60478	-0.862418	-3.37735	5.84568	8.74942	-4.88582	-0.456004	-0.71347	-0.626704	-1.02483	0.274852	-0.664242	12.152	7.33969	0.600432	-0.055024	4.75352	1.59332
E2F2_1119	E2F2	Knockout	CAAGGGGAAGTGCATCAGAG	TTTGTGGGTGTACACATAACTGT	-5.36388	2.65015	1.87407	-0.0414948	9.12389	9.05019	6.21263	2.33924	11.8668	9.84518	-3.64798	5.08582	5.82598	0.279148	-0.518538	-0.65513	-0.684803	-0.0477401	-0.31555	9.90724	10.542	4.45017	-0.274495	0.125482	0.857891
ID3_1120	ID3	Knockout	ATGTCGTCCAGCAAGCTCAG	GAGTACATATGATAATTGAATGC	6.94116	2.01836	4.14267	7.36679	8.53471	-2.38384	-11.933	-0.875111	3.32524	3.3553	-0.135734	-2.7938	4.20189	-0.636184	-0.71347	-0.285635	0.507264	-0.211915	3.43547	-14.2792	-6.21171	6.21464	1.14382	1.49219	10.2061
ID3_1121	ID3	Knockout	CTGGTACCCGGAGTCCCGAG	TGGGATCCCAAATTTACATGCAA	9.55363	0.707105	8.45877	6.66103	17.1096	8.9595	14.482	9.92426	8.40969	13.5549	-4.34875	-3.63574	-6.27409	-0.339448	-0.544265	-0.534843	0.20649	-0.33433	-1.32033	5.94868	5.37769	8.27806	-0.237917	-3.06104	1.63887
ID3_1122	ID3	Knockout	CGAGGCGGTGTGCTGCCTGT	TCAGTTCATTGACAGTGTTTAAA	-2.11589	-4.68965	2.8047	4.68257	0.429934	14.1745	7.39883	1.36522	4.02303	3.06387	-3.10561	-3.09019	-7.04811	0.308996	1.48917	6.28135	0.425583	-0.261857	-0.897418	13.3713	11.2125	3.70226	2.14378	-1.94065	1.06128
ID3_1123	ID3	Knockout	ACCACTGCTACTCCCGCCTG	GAAACGCTGGAGCCTCCGCTCTA	-10.4767	-1.04458	-6.99142	4.69898	-10.9664	-14.07	-5.36899	0.668841	-13.6889	-10.5083	3.59324	-9.23564	10.153	0.252705	0.133988	1.30004	0.864932	-0.611915	-0.422502	-3.46286	-17.1873	2.18274	-2.22793	-3.97524	-2.94211
RPL11_1124	RPL11	Knockout	TACTCACCTTTGGAAAACAC	GCATCCGGAGAAATGAAAAGATT	34.161	-5.94194	8.9051	42.5834	48.9032	-27.0979	-25.4528	-37.3389	-13.1033	28.2003	-31.4016	9.86351	13.4064	-0.636184	-0.71347	-1.00766	-2.45785	-0.611915	-2.17414	-30.0013	77.1216	-2.09231	45.619	20.0465	-6.14211
RPL11_1125	RPL11	Knockout	TGTCCACTGCACAGTTCGAG	CGGATGCGAAGTTCCCGCATGGG	-9.63651	-12.594	-16.7156	11.1078	4.21825	4.58646	-24.7535	-6.99195	-20.4174	0.514692	-9.68734	5.61514	7.11592	0.914204	-0.235001	0.837362	-2.45785	0.19671	-2.29902	-19.3347	13.3179	-9.53621	4.17927	-0.363127	8.90214
RPL11_1126	RPL11	Knockout	AGGTGTTGGAGCAGCTCACA	GACCCTTCTCCAAGATTTCTTCT	-5.23754	0.724723	-6.13115	7.69964	-1.15037	-12.3622	-16.4679	-22.744	-16.2256	-13.0439	-11.8445	2.81366	16.3087	0.091089	-0.472506	0.0148387	0.61382	-0.293697	-2.86496	-15.7156	6.32516	-11.4718	12.1465	-2.9218	5.42814
RPL11_1127	RPL11	Knockout	TTCATTTCTCCGGATGCCAA	TCCACAGGTGCGGGAGTATGAGT	-10.5076	-0.0272136	-10.8988	9.96431	0.263761	-12.2646	-5.84216	-1.01454	-1.86187	-4.32936	-6.25072	3.50599	8.08426	-0.636184	-0.71347	-0.266915	4.91057	-0.611915	-1.39576	0.378428	-5.16184	-2.03192	11.0749	-2.80337	8.16468
ELOA_1128	ELOA	Knockout	AAGAAACCTGGAAAGCCACG	AGGACAGACTCGGGGCCAGCCAA	8.86684	0.841273	9.89925	24.2863	19.416	17.2648	0.17125	11.0163	14.4734	12.7426	2.58853	9.352	-10.0243	-0.636184	-0.71347	-1.00766	-1.63481	9.8776	-2.27124	17.2643	-22.8784	-5.96347	2.95034	-3.27212	9.85789
ELOA_1129	ELOA	Knockout	CGACCACTACAGATCCCTGG	CTGTGTCAAAGCTGTCCAGACCT	4.94409	20.5826	4.53642	-2.00538	0.215552	0.993457	1.03193	-32.4547	0.823706	-4.85052	3.18654	-4.21849	0.169734	11.0521	-0.71347	-1.00766	-1.07246	0.0619394	-0.333492	6.29111	18.8938	10.8818	2.23053	3.84909	0.207097
ELOA_1130	ELOA	Knockout	CATCACTCTTGGCATCCACG	TCTCATCTCTCCTCTCATGACCG	-5.65722	-8.04409	-1.07698	-2.09018	-14.5131	-20.5889	-24.8162	-8.37693	-13.1383	-13.191	-5.84565	11.8243	1.79247	-0.0806282	5.34714	-1.00766	-0.751368	-0.611915	0.452232	-4.71396	-2.52439	-1.79201	0.103262	3.49259	-6.14211
ELOA_1131	ELOA	Knockout	TGACCGTGAGACACTTTGTG	ACACCAGAAGCCTGGGAAAGGCC	17.0625	8.21746	-0.854658	1.77876	6.04607	10.6164	-7.14209	-32.1181	13.8967	-2.62473	8.38243	-4.12477	10.2942	-0.636184	-0.71347	0.992344	-1.52327	-0.611915	-3.3602	2.85582	-2.21722	10.9127	-1.9017	-7.45245	1.75263
PITHD1_1132	PITHD1	Knockout	CTTACAGTCTCATCTCAGAG	TTGAAAGTGATGCAGATGAAGAG	-2.31572	-4.2579	-3.61777	-2.42225	6.37177	-13.9481	-19.1401	-5.0358	-5.62959	-3.3546	4.35213	7.4956	4.28147	-0.636184	-0.349171	-0.248163	1.50516	0.195839	3.0153	0.0423495	-14.2883	-10.5002	0.422198	-5.09752	-2.07014
PITHD1_1133	PITHD1	Knockout	CCAGGCGGCCCACCTTGGAG	CGGGCAATGTCAAGCTCAAAGGC	3.45921	-18.4435	8.15944	8.03791	11.8385	8.25867	10.582	12.2978	-0.123535	-0.669674	-1.39203	5.36649	1.4757	-0.636184	-0.71347	-0.422861	-1.01851	-0.259389	-0.29822	12.8144	3.26841	11.1584	2.41996	-0.479911	1.98114
PITHD1_1134	PITHD1	Knockout	ATGCCTTAACGAGAGCCGCG	TCAGGTACAAGAATATTCCACAG	0.577626	-7.05024	-1.75794	-2.15682	-8.18491	-9.97446	-31.882	-20.7231	-7.1219	-8.75403	-0.78495	1.50096	1.28522	-0.636184	2.58323	-1.00766	1.01748	1.76904	-1.12506	-4.86471	3.04755	2.20062	0.424152	4.51477	-1.30827
PITHD1_1135	PITHD1	Knockout	CCCACGGCTTGAAGACGCCG	ATGATACAGAAAGGGAGCCAGAT	15.1989	-10.5352	5.98297	0.222249	13.6711	14.1716	8.50593	8.4771	1.51883	2.26825	-5.25723	3.73606	-1.8853	-0.636184	-0.28612	-0.114799	-1.31924	-0.282245	-1.67806	17.9892	4.74067	33.1273	1.74855	6.43376	-1.88247
LYPLA2_1136	LYPLA2	Knockout	TGGGGTGACACTCACGCATG	TGTCTGCATCCTCGTGGCTTGGG	0.588392	-10.5715	-8.10962	-4.47899	-7.55085	-8.64144	-2.18581	-0.647893	-3.55739	-7.07134	4.21041	8.08811	8.19213	-0.361458	-0.479278	0.00414817	-0.0156933	-0.135725	0.742086	4.66275	-0.187084	-5.37448	-1.7926	1.12182	-0.295581
LYPLA2_1137	LYPLA2	Knockout	TCCCAAGGTTTGACCTGATG	CCCAGGCCTAGGATCCCTGTGAC	23.3422	-4.67712	8.22877	-1.50266	7.99413	19.8003	16.7537	11.9201	20.2949	19.1363	-2.87797	-13.3533	-10.5869	-0.208833	0.08653	-1.00766	0.0921128	0.690545	-0.523342	6.46485	-5.41806	8.2008	-1.88671	-0.428982	-1.11698
LYPLA2_1138	LYPLA2	Knockout	TCACCTGTGAAAAGCCTCCC	TCCCGTCCCTCCTACAGGCACAG	3.56067	26.0367	5.85983	3.92545	6.70289	9.06516	18.6349	3.80792	1.89667	0.00401925	-0.287097	-6.50057	4.3281	3.70438	-0.71347	-0.544693	0.0569402	-0.245615	-0.906846	9.94843	25.6723	5.7688	2.54667	1.5963	0.455113
LYPLA2_1139	LYPLA2	Knockout	TGCTCAATCAAGGCCTTGAC	AAAGTCACAATCAGGCATGGAGA	-5.73511	-6.46041	-5.00673	-4.26102	-12.5148	-11.8311	-16.4297	-13.1909	-3.92663	-14.1666	3.76321	15.2915	4.10165	-0.0239389	-0.71347	-0.439474	-0.702783	-0.457355	-1.42347	-1.6516	6.441	-2.54747	3.1171	8.39455	-1.4015
GALE_1140	GALE	Knockout	GGTTGGTACAACCACCCGTG	GACCAGGGAGCCCTACAGCGTCT	24.4264	-3.76013	9.20024	7.16669	20.7611	14.5302	12.314	7.99385	13.7827	6.49703	-12.354	1.49247	1.54362	0.772267	1.13155	-1.00766	-1.30381	0.314011	-0.244689	16.9312	-5.17004	13.372	0.741908	-2.41438	-4.6858
GALE_1141	GALE	Knockout	CCAGATCATGAAGGCCCACG	CGGGGCTCAAGGCCGTGGGCGAG	5.86207	-3.3969	-0.992323	-1.36115	-5.07095	-0.709052	-5.07673	-1.51873	-0.371703	-2.14184	3.54558	0.692691	-5.53893	-0.417365	0.283208	-0.582124	-1.37594	0.13953	-0.253016	-0.048267	5.9095	5.064	-0.133939	-3.17953	-0.86688
GALE_1142	GALE	Knockout	CTGGGGGTTCCCGTACACAG	AACCCCACAGGTGCCCATGCCTC		43.149	17.794	-11.5833		-6.26461	10.7011		-6.92686	9.6289		18.5088	-12.7499	-0.636184	-0.71347	2.02265	-1.45785			61.4273	-22.8784		-4.38104	-8.27212
GALE_1143	GALE	Knockout	CCTGCAGTACAGCTTTATGG	CTCGATGAAGAACTTGGACTTGC	-7.84648	-10.7869	-11.6228	-5.13594	-2.62184	-6.86648	-2.30242	-8.40277	-9.29482	-7.72612	-9.17507	10.7038	7.13839	0.07556	-0.349834	-0.795792	0.363464	0.275003	-0.275443	-6.07842	16.4989	-0.88219	-1.34021	-0.150907	-5.07085
HMGCL_1144	HMGCL	Knockout	CCACTTAGGAGACACAAAGC	GGGTCAGGACTGGGTAGTTGATG	-8.25907	4.42945	-5.41276	0.106758	-7.22081	-3.67057	-1.50143	2.3087	1.48069	-3.45199	26.3127	6.66159	12.2457	0.373917	-0.71347	-1.00766	-0.893542	-0.270035	-3.95191	2.47731	22.9863	3.35117	-2.15174	-6.34904	-1.29949
HMGCL_1145	HMGCL	Knockout	TGCCCTTCAAGACTTCAGTG	TATAACAGAGAGTCCTGCTTCAG	4.65276	-9.28432	0.0645973	0.759064	-3.55126	-9.56229	-12.0736	-2.7355	-5.04051	-3.7809	-4.87537	-2.62359	7.65399	-0.0301231	0.00855165	-1.00766	-0.201153	0.773127	-0.109648	6.18289	-7.85692	-7.44283	-1.43409	-3.01588	4.77282
HMGCL_1146	HMGCL	Knockout	GTGGAAGTTGGTCCCCGAGA	TCTCTCCACTATAGAATATCGTA	0.298526	20.6683	4.93092	5.71802	0.98655	14.0201	9.03439	-0.261117	-1.67476	-7.31893	6.91142	3.70325	-0.280776	0.172442	1.14988	-1.00766	3.61358	-0.282426	2.99253	9.09118	-4.87195	0.855535	0.118957	-4.42597	-1.33862
HMGCL_1147	HMGCL	Knockout	CCCAAATTTGAAAGGCTTCG	TAGTCCATCTCGGGGACCAACTT	10.2926	0.781364	5.22568	-2.3743	11.0244	19.6591	3.45214	-6.38456	-6.56487	0.112835	-7.06813	-4.29966	-1.53305	-0.40089	-0.71347	-0.791206	-1.04775	-0.241201	-1.13648	0.0822468	9.11214	-5.24839	-1.04307	-3.86377	-0.995051
FUCA1_1148	FUCA1	Knockout	TTCGGGGTGTTCATCCACTG	AGTGTCTTACCTGTTAACAAGGT	-23.9951	-6.27632	-10.7774	-1.51386	5.56988	-33.6231	-39.2989	-55.6978	-7.62714	-45.9068	-17.1159	-34.9061	-6.45288	-0.636184	-0.71347	-1.00766	-2.45785	-0.611915	-2.70191	-18.8902		-5.26691	-4.38104	-8.27212	-6.14211
FUCA1_1149	FUCA1	Knockout	AAGAAGCGCGCAGTGAACTG	GTTGGTGAATTGGGAACAGCTCT	-1.4451	-9.66324	-16.8932	-0.651809	-13.0442	0.393577	-2.93531	-4.38838	5.09269	-10.0005	0.363335	3.3357	12.8865	-0.377116	1.20224	-0.263239	0.708374	-0.511311	1.56956	-3.49529	-2.94167	-6.04969	-1.66304	-0.571468	-2.05004
FUCA1_1150	FUCA1	Knockout	TTGACGACAAAGCATCACGA	AGGAACATCCGCTATGGACTATA	-0.18459	9.34615	6.96227	-1.46083	-1.09678	-4.8141	-1.37532	7.00816	-0.993	-5.98334	-1.22993	1.65272	5.6568	-0.339007	-0.453053	-0.130463	-1.05405	0.687992	0.6889	0.26774	-12.4617	5.95574	-0.264177	18.8465	-1.71173
FUCA1_1151	FUCA1	Knockout	GGTCGGCCCACTCCTCCGGG	ACGACAAAGCATCACGAAGGCTT	-5.03904	-6.76527	5.49115	-3.68857	-14.8223	-1.84765	8.30436	-19.5691	5.20549	-4.23128	-3.70016	5.99015	0.627325	-0.636184	-0.71347	-0.244297	1.00127	1.11222	-0.826913	16.0738	-0.297731	-11.494	-0.887593	-4.58359	-4.57143
CNR2_1152	CNR2	Knockout	ACAGGTATGAGGGCTTCCGG	TAGGAAGGTGGATAGCGCAGGCA	0.0458211	8.58432	4.75051	-0.455622	0.717275	-0.0386772	2.88287	2.7385	-9.97833	-5.23652	-0.181718	1.32098	1.52374	0.121392	-0.71347	-1.00766	-1.79119	0.616586	0.289158	7.28682	-10.1565	-4.31453	5.99632	-0.994491	-3.87674
CNR2_1153	CNR2	Knockout	GGTAGGAGACTAGTGCTGAG	CATGGTGTGGATTCCAAGGCTGT	-4.78202	1.97951	-5.40787	-3.01001	-6.32667	-3.86962	4.3145	-9.42213	-2.85715	-6.98106	2.40073	11.9367	11.5239	0.706098	0.146129	0.814206	-0.75492	-0.475675	0.656382	-7.22207	18.0855	-11.4994	-2.26624	-0.966513	0.220269
CNR2_1154	CNR2	Knockout	GCAGAGGTATCGGTCAATGG	CGGAATCATCTACACCTATGGGC	9.05458	8.55437	-1.13697	7.1197	7.36093	7.25359	3.81922	-0.566476	6.03083	5.63731	3.76187	-3.94252	-3.79681	-0.464657	-0.71347	-0.728327	-1.3915	0.942489	-1.36336	-3.91436	10.9054	4.68371	-0.980868	-0.783132	-0.496948
CNR2_1155	CNR2	Knockout	GCTGCATGCAAAGACCACAC	CCACTGATCCCCAATGACTACCT	4.25442	24.7279	4.70499	29.1218	-3.56592	1.42106	-12.1849	-6.53817	5.74282	12.9073	-5.75023	-3.11878	13.0276	0.802665	-0.272941	-1.00766	-1.29927	-0.429433	-1.59342	-11.1821	16.3373	12.7641	-1.28826	2.03091	2.8526
SRSF10_1156	SRSF10	Knockout	CGGCGTGAATTTGGTCGTTA	GATCCCCCTGGGCAAACTGTATT	4.04048	-21.4473	-4.75503	22.5834	-1.81209	17.6594	0.305314	11.2295	15.4003	6.07828	-1.02067	-3.01926	-9.1723	-0.636184	-0.71347	1.10502	-1.90075	-0.611915	-2.93668	8.99149	-3.69233	7.92231	-0.352607	0.154847	-1.58071
SRSF10_1157	SRSF10	Knockout	CGTGGCCGACGACACCAGGT	GCACATTTGAGGATGTTCGTGAT	-4.09407	-13.1829	-5.63055	-3.02448	-3.27434	-4.51444	-9.71257	-11.3484	3.08286	-9.33287	0.647381	4.98269	5.92033	-0.636184	-0.46777	-0.201205	3.90845	-0.529134	0.677086	0.901837	-7.34165	1.80487	1.08959	3.88203	4.08011
SRSF10_1158	SRSF10	Knockout	CTTACTCTTTCGATCCCCCT	GGTCTGAAGACTTGCGGCGTGAA	0.931146	-9.64673	-19.3113	-2.31297	-6.02775	21.1928	-3.03693	7.32563	12.2388	6.87001	-0.394263	0.0382336	3.36855	0.0410172	0.995932	0.454332	0.0214861	3.34928	1.24289	-1.46304	2.48606	3.58246	0.318696	-0.879123	-1.33662
SRSF10_1159	SRSF10	Knockout	CTTAACATTTAGCACATTTG	TACACTCGCCGTCCAAGAGGATT	2.71888	-5.24285	5.9466	2.30558	1.17964	17.6052	11.1772	-2.49849	0.00392278	7.8718	-0.580953	7.05075	5.17866	0.0372169	0.576853	4.56463	0.833018	-0.453436	-0.675373	-5.34378	13.9788	1.97198	1.34005	-1.37263	-1.11022
MYOM3_1160	MYOM3	Knockout	GAAGATTAGATGTAGCTCAG	GACCACTGAAACTCTGAGGAGTC	4.31686	16.4549	-0.639189	-1.87586	-5.25365	-9.11199	-8.94719	-6.79635	-6.06995	-8.4702	5.00573	5.71809	5.33816	-0.636184	1.08833	-0.672086	0.527222	1.48111	-2.28986	7.89904	5.54268	-9.60865	-1.61181	-3.24338	0.1556
MYOM3_1161	MYOM3	Knockout	TAGATGCTGAGAGCATCCAG	GTGCCGGAAAATACCGAATCACC	6.38318	4.26008	1.12732	7.97411	2.55102	12.0924	5.58994	-17.3193	18.4802	15.5701	0.245679	9.95643	1.08072	-0.636184	-0.71347	0.321247	-1.73111	0.451915	-1.37364	5.71297	-11.5576	-8.20342	-1.80594	-1.92291	-2.86938
MYOM3_1162	MYOM3	Knockout	AAAGACTGGCTTCAGCACCG	AGATGCGCCATTGAGGACTCAGC	5.45232	10.1741	4.44088	6.14268	-2.51093	4.31232	4.83811	-0.263787	7.26266	6.65238	8.89982	-6.28394	1.07623	0.133047	-0.71347	-0.35619	-1.14206	0.0908962	-0.886779	-3.08218	3.95089	-1.23761	-0.577703	8.3442	-1.19587
MYOM3_1163	MYOM3	Knockout	TCACTGCCTACACCATTGAG	GCTACCCTCCCTCCTCCAGCTCA	5.98227	-2.01233	9.34329	12.2803	14.9032	24.9703	17.0373	13.6626	16.4998	27.0375	-13.2631	-25.6969	-32.9196	-0.175354	-0.519672	-0.201205	1.02734	-0.0639698	0.427649	15.8502	5.46264	21.3751	-1.16635	-2.45817	-0.801656
IL22RA1_1164	IL22RA1	Knockout	CAGCATCGAGTATAAGACGT	GAGATACAGGTCACATCAGGTGG	9.19265	-7.06938	4.09175	-1.61635	-8.99152	-8.79208	-16.1715	-18.3823	-11.5896	-26.9158	-0.121586	1.65272	12.2215	-0.636184	6.26327	0.141769	1.90515	-0.611915	-0.192515	-4.23713	-4.69656	-2.59508	3.63473	5.17326	-5.21832
IL22RA1_1165	IL22RA1	Knockout	TGGCATAGTAGAGCTCCGTG	CCAGACCGGACATGGACCTACTC	-5.09138	6.27894	2.52682	-7.16023	15.2297	-14.5291	-11.6394	12.0495	-4.9708	-4.65681	-6.66295	6.17112	-7.8472	-0.636184	-0.71347	-1.00766	-2.45785	-0.611915		-0.749618	-8.44539	24.1065	0.821269	-8.27212	-1.26406
IL22RA1_1166	IL22RA1	Knockout	TGGCAAAGAAGGGCTGTCAG	AGCCGAACTCACCTGGCAGTGTC	-8.23034	-15.5177	1.96665	14.4994	-1.09678	-30.6722	-52.6323	-27.9667	-13.571	-14.6568	2.77892	2.70395	6.66156	-0.636184	-0.71347	-1.00766	-1.07854	-0.611915	-3.06696	-16.9061	-1.82574	-24.3145	-3.71879	25.0612	10.5246
IL22RA1_1167	IL22RA1	Knockout	TGTCTTCCAGGGTTAGCCGG	CCACCCAGTCCCTCTCTCCGTAC	3.5108	-10.0884	-5.15287	-8.25597	-7.71443	-9.5142	0.296067	-4.17981	-7.39111	-8.71857	2.00497	5.61193	6.95898	0.198309	-0.0490182	-0.130463	-0.655149	-0.49604	0.62325	-6.79829	-2.97316	-1.70917	-2.95295	0.161616	-2.36162
IFNLR1_1168	IFNLR1	Knockout	ACAAGTTCAAGGGACGCGTG	TGCAGTGGAGCCGGCCCCACCTG	-0.321799	14.2899	4.0685	3.76479	2.54467	11.1038	20.7011	-0.126667	8.70418	7.24651	-16.8738	41.2361	7.63443	-0.636184	-0.71347	-1.00766	-0.866341	-0.611915	-0.278444	23.4871	55.6026	-10.9656	-2.18324	10.3945	1.05789
IFNLR1_1169	IFNLR1	Knockout	GGTATTCGGACTCCACCCAG	CTGGGGCAAGAGCACCAGGCTCC	10.5837	19.2359	3.92538	-1.75321	-10.1444	-5.61526	10.1747	8.29069	-3.47523	9.01666	-2.27648	-7.29336	-1.68282	0.0131669	-0.71347	-1.00766	-1.47938	-0.611915	25.5341	14.1309	19.5459	4.97307	-3.42866	0.716645	-3.10157
IFNLR1_1170	IFNLR1	Knockout	GCTCTCCCACCCGTAGACGG	CGGCCCCCTCCTTCCAGAATGCC	16.1054	-23.0275	4.75051	0.532078	-8.78909	19.0779	4.83279	3.41004	0.0718497	4.1691	7.14285	-7.67699	12.7436	-0.636184	0.953197	-0.515045	2.66611	-0.611915	-3.95191	8.50443	40.2795	-9.1794	-2.70319	3.79685	-4.56316
IFNLR1_1171	IFNLR1	Knockout	GAGTCCCCTCTACCTCTGAT	TTCAGGCACATCATAGAACATAG	1.48122	1.49461	-0.823693	0.513085	8.52825	-5.22195	-6.62701	-2.58027	5.45398	-3.30712	-9.61569	-1.39469	6.56737	0.0260679	0.390283	0.0190378	-0.397767	-0.504734	-1.64099	2.60738	-15.0443	-3.31035	0.273986	0.578339	3.94272
GRHL3_1172	GRHL3	Knockout	AGTTCTACCCCGTCACCCTG	AGGCTGGGGTAGTCCTCTGGACA	11.3473	-2.81204	3.54898	-2.09378	-4.96152	10.8996	9.25067	6.50656	12.9103	9.49745	6.22002	2.253	14.3726	0.241009	-0.71347	-0.717801	-0.286889	-0.328629	-2.37711	6.1028	4.0447	0.172038	-0.720329	-6.18734	-0.596182
GRHL3_1173	GRHL3	Knockout	GAGCAAATCTGGGTACTCTG	GGGGAGCCCAGGGTGTATTCAAA	1.87077	2.63414	6.31251	2.16491	0.92064	3.25158	6.94444	5.69791	4.44131	7.81154	-1.02441	0.485732	-2.94522	0.0867078	-0.397014	-0.308356	-0.803984	-0.449709	-0.698651	-6.11328	-6.74934	-3.4606	-0.304192	-0.616293	-2.89887
GRHL3_1174	GRHL3	Knockout	AGTGACTTTGAATACACCCT	AGGATATCTGGGAAGAGCATCGA	17.1239	9.89054	7.86491	5.64642	4.17358	10.4021	6.22384	9.42846	13.5008	2.74458	0.0613476	1.93124	0.950211	0.7071	-0.71347	-0.67543	-0.145353	-0.362435	-1.53826	4.1597	-4.56336	8.73434	-0.580256	-3.64249	-2.6443
GRHL3_1175	GRHL3	Knockout	CTTCAAAGATGACCCACAGG	TTGGAGGACAAGGCAAGGCCTTT	-2.20268	-2.2628	-1.08356	2.28388	4.90322	-5.1535	4.34417	-2.53042	1.41391	1.25549	6.44214	11.4583	4.33284	-0.375087	-0.145288	-0.721123	-1.3641	0.0923103	0.0275476	-5.48088	-6.49907	-2.71744	1.22405	16.5178	10.3673
STPG1_1176	STPG1	Knockout	GAATGCATACACTATCCCAT	ACATAAACCCGGCTCGAGTACAG	5.51898	0.648965	7.79399	-5.37582	25.219	23.462	10.1889	7.61389	3.85928	2.87566	4.66944	-2.72946	6.55252	-0.315671	3.73097	0.277691	0.194253	0.0250277	-0.4937	7.71055	-12.8784	-2.87371	1.01464	1.03719	6.59502
STPG1_1177	STPG1	Knockout	TGAATAACATTGTAGAACCC	AATCTCAAGCTTCAGTAATCCCA	-8.07904	16.1827	2.08402	-0.94706	4.71274	-5.31379	-11.0063	4.58737	3.58076	-11.7722	-4.293	-6.3622	6.46606	-0.636184	-0.71347	-1.00766	-0.0564805	-0.343098	-2.11368	2.7746	-22.8784	-9.04007	-1.06613	12.7805	-0.107627
STPG1_1178	STPG1	Knockout	AATGAGACACTGTTGGACAC	GTTGTCTCCTTACAGTGCGCCCG	4.39507	5.06677	1.01839	0.331409	-10.017	-3.40465	3.23694	0.432567	-2.52917	-0.722386	2.04989	13.0848	2.18093	0.272907	-0.419352	-0.300942	-0.374519	-0.611915	2.99996	-4.69209	-5.92922	-6.34578	-2.7074	-2.34478	-3.83885
STPG1_1179	STPG1	Knockout	AGAAGTGGTTCTCACCATTG	GTGCAGGAGTTTCAAACTTGAGA	4.32267	-10.737	-4.21133	-4.37004	-15.7793	-4.24605	1.6745	-2.43429	-5.45514	-10.2656	0.689476	2.55411	5.39203	-0.204684	0.191507	-0.234859	0.0893171	-0.0288246	-0.888456	-0.908709	-4.61354	-4.82167	0.164412	3.12743	1.80131
NIPAL3_1180	NIPAL3	Knockout	CTCAGCGCAGTTTCTGTGAT	AGTCAAGCCTCACAGATGTACGA	-13.6097	-9.07876	-5.37915	-4.22734	-3.29239	-0.00444529	-10.1813	-11.3165	-9.54912	-12.9108	11.2317	-23.2376	3.16315	-0.253042	-0.71347	-0.51746	1.17851	-0.611915	-0.17603	-13.2215	-9.91541	-2.41148	-1.63594	-2.42796	-1.75614
NIPAL3_1181	NIPAL3	Knockout	GGTGCCCGAAGATCGCCAAG	AGCTAGTGCCATCATAGGAATCA	6.40071	-9.05229	7.99007	-1.70235	2.94362	3.67197	-3.52255	4.34062	10.5109	2.38022	-5.62709	-1.03524	3.1073	-0.636184	-0.272941	0.107585	-0.425544	-0.611915	-0.969267	-5.23829	-2.30695	5.22133	0.0673557	-3.31344	2.25205
NIPAL3_1182	NIPAL3	Knockout	GATGAATATGATTCCTATGA	AAGACCAAGACATGGTGGCTGGG	-0.913667	3.7654	-1.35495	-7.37243	0.734718	-4.68174	8.38578	6.99566	4.62074	7.95899	10.0819	9.28013	10.5001	0.00279389	0.715101	-1.00766	-0.664131	-0.611915	0.666561	7.04687	-5.02123	3.93825	-0.846433	2.66538	-0.615794
NIPAL3_1183	NIPAL3	Knockout	GGTAACTGAAACTTACCTGG	TTGGCTGCGGTTTGGCTGTCGTG	15.0888	29.0076	11.544	18.0515	5.56988	-22.3111	-25.4528	-3.02005	5.07586	3.20033	8.15882	19.8724	11.9519	1.36382	10.3976	-1.00766	-1.74101	-0.611915	-1.9469	11.0701	60.455	27.4096	7.55926	3.923	-0.542109
RCAN3_1184	RCAN3	Knockout	GAGGAACTGCTTGACAGGCT	CTTGCAGCGTCCATGAAGCAGTG	-9.48646	-9.59125	-16.0684	-4.88385	-11.9525	-12.2311	-25.0132	-17.7383	-11.2962	-21.1605	6.76022	4.11815	3.53448	0.540287	-0.71347	-0.467116	-1.43396	-0.278025	-0.696099	-10.844	-7.33174	-6.85315	-2.65377	0.650958	-0.632468
RCAN3_1185	RCAN3	Knockout	GCTCTGCTTCCACCCCACCG	GTGAAAATGAAGATGATTTGGAT	9.45508	4.50162	3.30124	8.19335	12.5848	6.00867	-11.6109	1.13524	-5.64719	10.0467	-0.882141	5.06035	10.1288	0.254685	-0.71347	-1.00766	0.208814	-0.611915	-1.19378	1.09624	16.6565	5.63596	4.65851	-1.65316	2.70745
RCAN3_1186	RCAN3	Knockout	GACGCTGCAAGCAAAAAGTG	TTACCTGGTCCCAATTTGGAAAC	-3.04834	-31.851	-9.98379	-11.0398	-6.22499	-50.0146	-43.5847	14.8904	4.30308	-4.65681	-21.1259	-58.7639	-36.81	-0.636184	2.85796	-1.00766	-2.45785	-0.611915	-3.95191	-15.7156	-6.21171	-24.3145	-4.38104	91.7279	-6.14211
RCAN3_1187	RCAN3	Knockout	GAGGCACGAGAGCAGAAGGT	TAACAGGCATCGCATCTTCGCTC	-12.1569	-3.70143	-6.38046	-4.73992	-11.1836	-20.0503	-16.7699	-9.56781	-11.4532	-2.80114	9.7629	3.37198	18.8778	-0.0680019	-0.23728	-0.662829	0.575003	-0.611915	-0.939001	-6.13301	2.01051	-11.4528	-1.00734	2.38362	2.33742
NCMAP_1188	NCMAP	Knockout	TCACTGAACATGACCACCAG	GGCCCACGGCAGAAGGGGCGGTT	-2.02712	3.63089	4.16889	2.95081	3.70548	3.53337	4.92455	6.67495	6.47413	4.25985	-3.32576	3.70771	0.467224	-0.509921	0.645753	-0.0093201	0.510811	1.18281	-0.0889395	-2.25785	1.69059	8.57287	0.829141	6.80081	-1.12317
NCMAP_1189	NCMAP	Knockout	CTTCAGCAGGATCAGAACCA	TCATCAGGATCGAGATGACCACA	-4.03714	-3.43144	-2.91757	-1.33116	-14.1737	-15.3974	-17.7412	-10.0134	-8.16525	-5.54016	4.96769	6.66463	9.44494	0.331558	1.43707	-0.540366	2.19669	0.326171	-1.71102	-9.43512	5.75868	-5.78171	-0.558601	-1.80262	-1.12691
NCMAP_1190	NCMAP	Knockout	GATGATGACAACCACCACAA	ACCTTACTCTTATACAGGAAGTC	-4.82582	-5.61545	1.45736	4.73443	12.1581	8.63147	3.58043	0.0315572	13.1255	2.28086	-3.10921	8.26504	9.12836	-0.190749	-0.71347	0.665984	0.884766	-0.0305197	9.16284	-3.20622	2.12162	-9.47435	-0.883428	0.399968	-2.84541
NCMAP_1191	NCMAP	Knockout	ATTTGACCTTACTCTTATAC	TGTAGGTTCTGGAGCCATTGTTG	5.43467	2.01075	0.825292	1.90236	0.391312	4.73803	4.90144	1.96732	9.7914	-1.6316	1.77535	2.22507	8.54712	-0.470071	0.126866	-0.732174	0.251311	0.225406	1.94937	-1.39046	-2.9128	-1.74769	-0.995626	-1.36019	-2.25697
SRRM1_1192	SRRM1	Knockout	GCCCCCCTCGGAAAACTCGT	ATCCTAGACGCAAATCCAGATCT	5.58953	2.10213	-6.54463	-7.56955	-7.46766	0.826301	-7.39173	-23.2311	2.84006	10.5927	-2.87043	6.62067	3.2978	0.379045	-0.71347	0.381233	-1.37677	1.21875	-0.51276	5.05615	-4.98364	2.41358	-1.33226	-4.26066	-2.59181
SRRM1_1193	SRRM1	Knockout	TGACCGTGAACGAGATGAAG	CACAGTGACATTCTGAAAGTTCC	4.93019	10.5757	-21.1223	-5.9752	-7.07163	-15.0881	-10.2724	-17.0577	-19.5319	4.6441	-1.09859	6.72278	-7.00448	-0.636184	-0.71347	-1.00766		0.151444	-0.343666	-19.5878	-3.58013	-17.8266	3.09818	-2.43879	-1.67561
SRRM1_1194	SRRM1	Knockout	AGCGGTCTCGTAGCCCAAGA	AATGGAAAAAATGCTCGAGAATT	-17.2676	1.76965	9.89925	47.3453	4.78557	19.0601	3.62788	5.1343	33.9479	22.9975	-6.88137	-23.0497	-9.35308	-0.636184	-0.71347	-1.00766	-2.45785	0.675639	-1.1002	19.9987	-22.8784	8.1179	-0.991212	0.238519	-6.14211
SRRM1_1195	SRRM1	Knockout	TTGGAGCGTGACCGAGATCG	GTGACAAAACATAAAGGTACTGA	-6.31523	23.6368	4.28048	13.1716	3.06988	5.003	6.35997	13.0212	-4.03554	7.50814	-8.79413	-3.02624	-0.48783	-0.636184	-0.71347	-1.00766	0.19275	-0.611915	-0.206595	11.5571	-12.6482	-6.00945	1.0735	-1.65447	-6.14211
CLIC4_1196	CLIC4	Knockout	TCCTTGATACTCACTTGGGA	AGGTCAACAGTCGTCACACTAAA	7.42829	25.5019	13.8167	22.213	18.0699	18.6673	16.8915	10.3449	30.4681	29.9168	-0.950494	-3.71168	-9.54811	-0.636184	-0.71347	-1.00766	-1.12895	0.319762	2.8974	7.06765	54.0447	4.95376	-1.83002	-0.335611	-2.14211
CLIC4_1197	CLIC4	Knockout	TCCCGGGAGCCAAGTTCTGC	GGTACTTAAAGCTTTCACCAAAA	9.67642	9.96511	-14.9646	-3.61087	-17.1462	7.80073	10.4207	3.74057	0.589478	-2.34912	-0.442379	0.176453	-8.7923	-0.303958	0.119863	-0.00263109	-1.6642	-0.0609508	-1.6371	6.07463	1.83427	13.052	-1.17591	-5.59832	-4.01445
CLIC4_1198	CLIC4	Knockout	TGACGACTGTTGACCTGAAA	CTTGATACTCACTTGGGAGGGCA	-5.43531	7.98915	-0.735421	3.12258	-10.2635	-22.7773	-33.4656	-23.9985	-8.48069	-8.59621	5.09391	11.9367	-5.45778	-0.636184	-0.71347	-1.00766	-1.03797	-0.611915	-2.92099	-9.05537	-0.0522895	-9.31453	4.04592	1.98429	19.3017
CLIC4_1199	CLIC4	Knockout	CCTCATCGAGCTCTTCGTCA	CAGGCTGGCAGTGATGGTGAAAG	-2.02062	-5.77448	-0.214058	0.98336	4.06647	0.235392	-10.3473	-8.99849	-0.484285	-23.3525	-0.404317	20.4027	8.23419	0.878968	-0.71347	-1.00766	0.79418	0.796536	-3.11392	-7.657	24.0243	2.16768	5.61896	-4.05376	7.62307
RUNX3_1200	RUNX3	Knockout	GGCCGTCATGAAGAACCAGG	ACCGCTCCTTCCCCACGCTGCCA	6.68843	-5.90764	-18.7914	1.72314	-11.2257	-23.1124	13.6835	-8.62151	5.41779	-6.41505	0.494483	7.02553	11.977	-0.636184	0.106202	-1.00766		-0.611915	-3.95191	-8.62727	-19.4301	-6.87267	-1.65067	-4.07631	-6.14211
RUNX3_1201	RUNX3	Knockout	TCCACTTACCTCGCCCACTG	ACCCTGACCATCACTGTGTTCAC	34.161	-56.851	11.544	18.7738	32.2365	30.4021	2.51923	10.2392	51.8967	9.41726	0.608961	-58.7639	34.6186	-0.636184	-0.71347	-1.00766	0.0802183	-0.611915	-0.951913	13.332	77.1216	36.555	-4.38104	-8.27212	15.07
RUNX3_1202	RUNX3	Knockout	CGGTCACCTTGATGGCTCGG	GGGACCTGGAACGGCTGCGCATG	-5.62962	-29.8669	1.85992	-1.76188	-9.43012	-7.95952	-9.10027	-3.80525	-9.23494	3.85148	-4.81777	1.61341	12.4757	0.307212	-0.71347	-1.00766	-2.2371	-0.611915	-2.47143	-15.2796	-2.87838	-7.07315	5.53631	0.55141	3.64512
RUNX3_1203	RUNX3	Knockout	GTTCACCAACCCCACCCAAG	TACTATCCACTGAGAGGAAAGCA	11.7472	2.09751	-0.0511271	-3.27406	7.6639	16.8727	13.7243	8.82979	17.7662	17.3131	-16.0391	-18.0064	-14.2521	-0.636184	-0.71347	-0.820039	-0.288903	-0.382907	6.36076	10.8111	17.1913	-3.36567	0.910786	-4.32475	-1.56944
SYF2_1204	SYF2	Knockout	CCGGGAGCTGCACCTGATGC	TGCATCTTCTGCACTGATCTCCA	-19.6321	-2.30108	-10.6393	-0.553895	-16.5117	-1.84982	-11.3547	-12.7055	-4.97939	-9.99912	6.44942	-8.88215	13.0163	0.285475	-0.71347	0.202021	0.970719	0.634191	1.77116	-11.5489	-4.68166	2.93482	-2.43299	-2.59904	1.966
SYF2_1205	SYF2	Knockout	TGACCTGAAAATCCCAGATC	CGCAGTCTCTGTTCGCGCTTCTG	-9.12394	-7.70222	-7.24588	0.746625	-4.01289	3.11942	-7.80748	-20.4317	-3.79003	-13.8657	12.5034	-6.44867	1.92233	-0.636184	-0.548725	0.828738	-0.472741	0.0124346	0.68445	7.5996	-1.08612	4.19326	-1.10755	2.05901	-2.65258
SYF2_1206	SYF2	Knockout	CCGATGATACTGGCGTAACT	GGAATGTGCGGCAAGAGGAGAAG	2.99817	-8.98374	-2.02378	2.64083	1.87351	-5.22726	3.3649	-5.94294	10.5839	-2.86721	8.49593	4.59303	6.15508	-0.636184	-0.71347	0.250205	-1.30511	1.08808	-0.271358	-7.16799	-9.30695	1.97539	0.310315	-0.711982	-2.86342
SYF2_1207	SYF2	Knockout	CTATGAGAAAGTGAAGTTGC	GATTATGCTGCTGCCCAGTTACG	8.56096	1.4823	-3.46847	21.1722	-13.6301	-0.350629	-11.9958	-20.3051	-8.23847	-3.4197	12.1252	-1.31714	-6.29961	-0.636184	-0.71347	-1.00766	0.738494	-0.611915	2.72561	-10.8232	-15.8361	7.29641	12.2856	2.50136	-2.69383
RSRP1_1208	RSRP1	Knockout	AGCGCCTCTCTCGGTAACGG	GTCGCACAGTGTACCCGGAGGAG	-0.386222	-2.37494	-8.37822	-1.25136	0.109697	-4.20154	-6.81726	-1.24802	-1.77	-3.80241	2.96873	3.35025	3.03639	0.172442	-0.56791	-0.124004	-0.815817	2.81488	-0.895397	0.606648	-8.23191	-1.78289	-0.744679	1.16184	1.12824
RSRP1_1209	RSRP1	Knockout	GGTTCACCAGGAGATACTAC	CAGAAGCTCTCGGTCCCATTCCC	-0.807395	-3.51234	-5.49368	-4.88868	-6.53586	-15.4177	7.87662	-5.60583	-7.06811	-11.7306	2.83813	7.26264	3.27376	-0.237777	0.15761	-0.131999	0.741035	-0.128239	-0.000959597	-5.78257	-12.1488	-11.6133	-0.826768	11.7279	-3.25654
RSRP1_1210	RSRP1	Knockout	GGAAGTACAGGCGCTACTCG	ACTTAAGCGAAAGGGGGTTCTGC	13.7906	-10.9051	1.29915	19.6935	1.28417	7.39454	-0.965615	4.94015	5.89667	22.44	5.95823	-14.8615	-7.30284	0.204152	-0.71347	-1.00766	-1.63345	-0.292426	0.788493	3.09727	9.58916	12.7544	1.71215	5.42215	13.2127
RSRP1_1211	RSRP1	Knockout	GGTCCAGCCGGCTGTCGTCG	GATCGAATGGAGCTGTTAGAAAT	8.79511	1.03458	3.71992	6.86907	11.8385	-9.6737	2.08036	-1.60229	-1.97153	-1.75359	-5.68734	9.49002	-2.88145	-0.636184	-0.0331979	-1.00766	-1.26738	-0.611915	-0.61858	-6.57275	0.857887	0.444309	0.0307219	-2.38977	-0.316867
RHD_1212	RHD	Knockout	GTCTCCGGAAACTCGAGGTG	AACTCTGCTCTGCTGAGAAGTCC	-11.0167	-3.14733	-8.6211	-8.52415	-10.5755	-27.7498	-14.7912	-14.4836	-8.30612	-2.52663	3.08717	1.55606	7.42557	0.185734	0.016457	1.30004	-1.6766	0.98383	-1.03646	-1.97102	10.846	1.40366	-0.708255	-6.88323	3.41964
RHD_1213	RHD	Knockout	GATCTCAGTGGATGCTGTCT	TCCTCCGTTCCCTCGGGTAGAGG	-7.11232	-11.8999	-4.74874	-2.27618	-8.13904	-20.4848	-13.2305	-17.6431	-9.87903	-17.6658	9.64113	10.2683	9.33446	0.759165	0.84903	-0.802738	0.319925	0.167508	-0.71013	2.03866	-11.6071	-6.63748	-0.246877	1.94065	-2.13891
RHD_1214	RHD	Knockout	AGATGTGCATCATGTTCATG	TCGGTGCTGATCTCAGTGGATGC	-2.98338	-7.1081	-5.41109	-6.62845	-5.80943	-20.9488	-9.23606	-7.83112	-11.07	-11.6991	1.99478	1.67562	8.32226	-0.429998	-0.71347	0.782625	5.3917	0.0923103	0.845135	-6.81932	-12.6172	-12.2122	-2.40235	-3.00251	-3.48928
RHD_1215	RHD	Knockout	TCTTTATCCTCCGTTCCCTC	CAATGAACTCTCACCTTGATAGG	-7.92903	-2.32273	-0.946167	-2.54813	-19.2254	-19.997	-19.5429	-17.654	-13.9925	-8.55925	-1.81269	4.00201	-1.65349	0.946095	-0.71347	-1.00766	-1.64484	-0.18273	-2.84998	-26.8567	-16.8178	-14.1105	-2.67164	-2.71656	13.8579
TMEM50A_1216	TMEM50A	Knockout	GTGGTTGAAATCTTTCATGG	ACCCAGACAACCTTCACTGTAAC	-3.54632	8.39487	1.17957	-0.132258	3.06988	-8.03101	7.76669	1.757	3.90757	1.03719	6.80212	-6.34459	5.29163	-0.0647552	0.229926	-0.565178	-0.40223	0.154956	2.69082	-10.7968	-4.447	6.81616	-0.0499553	3.13929	-1.18343
TMEM50A_1217	TMEM50A	Knockout	GTATCGAATGGACAAGTCCG	AACCACTCATACCATGCCTGTGG	14.161	-19.6071	7.44434	-9.31537	-0.749561	-5.84356	0.21233	1.17008	1.84042	10.6549	-3.22357	3.02467	0.00316834	-0.141134	-0.71347	-1.00766	-0.101688	-0.611915	0.129719	11.731	-21.6736	9.17829	0.170323	-1.70962	-3.40773
TMEM50A_1218	TMEM50A	Knockout	TATGGTTGCTATAACACCAC	TTCATACAGGATTAATGCAGTAT	7.76691	1.5414	-2.11686	-4.2085	6.26756	10.765	5.94576	-2.69349	3.69932	5.36351	-3.48988	8.70352	-9.82589	-0.230778	0.0327986	0.502918	-0.273216	-0.410977	0.667779	14.1496	-1.06019	1.7639	0.218481	3.69217	1.31862
TMEM50A_1219	TMEM50A	Knockout	TACTAGTACACCAGCAGCAA	ATGGTGGGATAAATAACAGCTGC	13.8515	-0.367518	5.93782	-0.684978	-0.559149	6.40617	1.81333	4.37573	-0.817618	10.7126	-0.673485	5.60692	10.1657	-0.507979	-0.71347	0.316847	0.213087	-0.46184	0.213307	8.23985	8.85239	-3.54582	1.3822	3.37254	0.775055
RHCE_1220	RHCE	Knockout	CAAATTTCCGGAGACACAGC	GGGGTGAGCCAAGGATGACCCTG	11.5888	8.40576	7.36454	-0.601525	-1.09678	-4.90907	-13.2197	-0.575189	1.52073	0.712838	-1.7621	6.63195	-5.45852	-0.244027	0.602319	-1.00766	-0.791917	-0.445802	2.76839	-0.649349	1.29745	-14.4084	0.740251	2.68679	-0.515975
RHCE_1221	RHCE	Knockout	ATGTCGGTGCTGATCTCAGC	AGGTGAGGAAGCCCAAGCCAAGG	-4.29458	-8.37498	-2.66671	1.12128	-4.49249	-2.35399	-0.0173575	-13.8149	-1.03466	-3.28839	-0.749064	-5.23453	6.22872	0.911804	-0.352459	-0.710037	-0.412398	-0.348757	-0.844894	-6.29865	-0.603495	-3.71152	-0.73521	0.305759	-3.00075
RHCE_1222	RHCE	Knockout	GTCTCCGGAAATTTGAGGTG	TTAATCCTCTATTCAGAAATGAT	3.56885	2.26425	3.07896	-2.90104	-11.4285	-14.538	3.29308	-5.56415	-4.58255	-7.27199	0.81965	3.94792	9.38804	0.565739	-0.0497532	-0.0686891	-0.410944	0.259027	-1.31356	-6.48857	-14.4151	-7.16577	0.676632	-3.7317	-0.173778
RHCE_1223	RHCE	Knockout	AGTGTGATGACCACCTTCCC	ATAACAATGAGAAGCTCTCATTA	4.50728	18.4299	-3.44058	0.0238362	6.86252	3.51249	-1.21331	-1.43931	1.78012	-5.84922	-4.25475	5.19709	13.5659	-0.10285	0.563126	-0.556189	13.7976	-0.143531	0.250806	-2.81238	-12.2589	-2.26484	1.50131	-2.35312	9.55296
MACO1_1224	MACO1	Knockout	GAGCAGCAAATGGACGACAA	ACGTGAATGCTACACAAACAAAA	2.48394	10.349	10.305	0.554375	4.26036	-6.26461	-17.4808	7.06917	-2.04273	-0.941909	2.48542	-11.1129	-9.38145	0.433335	0.694981	-1.00766	-2.16287	2.89898	-0.605193	-6.29195	5.69305	-14.7312	2.31187	-0.164011	6.64859
MACO1_1225	MACO1	Knockout	GTTCAGTACGTATGGCACAC	TCACAGAAAGGGGAGTGTGTTTG	10.3706	-3.76733	6.16608	0.639941	15.5699	16.1215	8.49946	7.78139	0.322817	6.72684	-0.34199	16.0562	-2.75518	0.110085	-0.71347	-0.0759792	-0.477655	-0.611915	-0.136333	13.8793	-14.7703	-1.06804	1.61896	9.9097	-4.25532
MACO1_1226	MACO1	Knockout	TATGATTCCTTCAGATACCA	CCTACAGTGTCTCTCTGGATCCT	-4.75592	-0.658798	-5.21748	-4.03349	-7.02451	-11.6252	-5.99867	-17.1609	-9.54079	-12.4638	2.16343	3.9737	5.22006	-0.216016	-0.452373	-0.414184	0.212649	0.0603539	-1.55629	-4.33059	-4.09225	-6.00657	-1.76748	-3.21755	-3.08655
MACO1_1227	MACO1	Knockout	TTACCAGACATACCAGTCCC	ATGTAGACCTTTGTCGTCCATTT	-5.79176	-2.89141	-3.13855	4.82035	1.69554	1.33213	4.68355	-4.77152	5.16569	10.1961	-1.73829	12.4712	6.12192	-0.0956432	0.219656	0.248052	-0.319003	0.0170158	1.47126	2.40351	4.43644	-4.38406	-0.326989	-3.38576	-2.22054
LDLRAP1_1228	LDLRAP1	Knockout	TCTGTCAGGATAATTCCCCG	CATACATCGCCCAGAGCCAGCAC	-5.29982	-2.73963	1.59586	-4.99437	-8.36008	5.62218	-7.87038	-6.13062	-1.70835	-6.79804	12.5771	16.0994	1.03922	0.14813	-0.71347	-0.152955	4.01697	-0.611915	-2.93668	24.0081	-6.21171	-4.91155	-1.48848	-1.83648	-4.42782
LDLRAP1_1229	LDLRAP1	Knockout	AGCCACGATCCTCTTGATGG	AGGATCTCCTATTGCACAGCAGA	-6.40422	-2.53631	2.85943	2.74915	-10.5879	-9.82364	-13.1036	-11.1729	-5.79564	-9.0244	3.48674	12.2361	-5.09867	-0.107083	0.103969	0.362207	-1.19999	0.253886	0.669935	-6.79457	4.74999	2.53732	2.59063	0.362419	-6.14211
LDLRAP1_1230	LDLRAP1	Knockout	AGCAGACAAGATGCACGACA	AGGCACAGGCTGTTACCCTCACC	9.5708	-3.11969	9.09834	4.39127	10.6248	-7.76373	-37.1937	4.22373	-4.59456	-4.27945	3.70783	4.27953	-10.763	-0.636184	-0.71347	-1.00766	-1.546	-0.611915	-3.48895	-0.589554	77.1216	-11.3275	-2.42026	71.7279	-6.14211
LDLRAP1_1231	LDLRAP1	Knockout	CTGAGAACTGGACAGACACG	CCCAAGGAGCTGGATGATGGCCT	-8.96916	-6.92511	-2.20601	-10.3991	-10.1343	-14.2421	-4.60015	-9.66907	-18.4605	-16.2526	8.62076	11.0474	13.4918	-0.00327236	-0.71347	-0.489521	0.27771	1.29083	1.139	-5.47958	-3.18607	-0.0356874	-2.49869	-6.32407	-4.40675
MAN1C1_1232	MAN1C1	Knockout	CTGTCAGGTAGAAGGCTGAG	AAGCTCACCACGCCCTTTGGGAT	-10.8722	-9.71207	4.78151	10.1979	6.82862	-1.27595	0.316436	0.154626	1.38776	3.0355	-5.27765	3.97064	-2.0844	0.21488	-0.311864	-0.368679	0.24485	-0.611915	-2.23921	-10.2762	8.29251	-5.71697	4.76657	11.6449	-4.3722
MAN1C1_1233	MAN1C1	Knockout	CGAATAAAGGCCATCAGGCT	AGCGAAGACCTGGTTGCCAGAGA	-10.5879	-9.39341	-0.801835	5.0076	4.33994	6.86508	6.90795	1.87521	1.28155	-4.2562	8.59838	6.08961	7.89442	-0.104269	-0.71347	-1.00766	1.05223	-0.611915	-0.565459	-1.19398	-13.9498	0.820602	2.51551	-6.11695	-0.816666
MAN1C1_1234	MAN1C1	Knockout	GCCGGCGTTCAACACCCCCA	AGGTGAACATCCGCTACATCGGG	8.20422	1.44141	-1.22009	0.142947	-4.00459	-6.83932	-14.6403	-2.70737	0.416616	-8.34102	3.00832	10.655	4.9377	-0.228852	0.0384097	12.9193	-1.44133	-0.375135	-0.128578	-2.60038	13.178	-9.21119	-1.34795	1.41069	1.40506
MAN1C1_1235	MAN1C1	Knockout	CACGCCCTTTGGGATTCCCG	AGTGGGAACTGGGGCTGGGCCAC	-4.34836	12.2097	6.46066	-6.58331	52.8039	14.7992	11.9889	2.82143	26.4421	12.0874	-9.64082	5.01558	-2.93419	-0.636184	-0.0555753	-1.00766	-1.17251	-0.611915	-1.68947	19.8721	9.58916	6.43413	1.39513	16.4985	1.9387
SELENON_1236	SELENON	Knockout	TCACTGGGGATGATCCACCA	TGAAGACCCGCTTTGCCCCTCAG	11.1836	-15.8924	5.26444	-2.55864	7.13615	8.91396	-1.92465	7.1392	10.5112	5.5949	1.11018	-5.43061	6.73394	0.127175	-0.71347	0.390945	0.517195	-0.435237	-0.434325	-0.579096	9.1971	8.01377	0.380862	-4.1829	-1.80878
SELENON_1237	SELENON	Knockout	ACCGCCGCCCAAGGGCAAGG	CTCCTTGGACACTGACGGGGATA	3.44935	-2.66601	6.55804	-4.51809	16.7699	15.3	9.21238	6.46215	-6.18717	13.5158	4.31266	8.09996	-11.3585	-0.636184	-0.71347	2.87584	-0.279822	-0.611915	-0.581127	14.3997	-16.6837	-2.59217	-1.54321	5.90699	-1.77649
SELENON_1238	SELENON	Knockout	CAGCTCCCTGAGGGGCAAAG	GGAGGCCGGACAGGGCGAGGCGG	-3.14271	5.57441	-3.51379	-1.06743	-3.31901	-5.19753	1.7165	-6.48641	1.04633	-1.99507	9.77342	5.89574	-4.98259	0.729004	-0.71347	-0.174323	34.1655	0.120984	-2.34465	5.26839	26.9337	-5.29075	-1.3405	-0.453189	-4.11165
SELENON_1239	SELENON	Knockout	GGATATGTACATCAGCCCTG	GAGAGGATGATGTGGCCGGTGAA	10.2454	-1.72603	-2.73469	-5.96843	6.17983	-8.6429	4.89858	-4.82114	3.19271	-1.65355	8.45901	10.0848	11.5638	-0.0150657	-0.446803	0.26894	-0.507739	0.0832722	1.61118	1.42103	8.95683	-7.89662	-0.924045	-2.08875	-1.90083
MTFR1L_1240	MTFR1L	Knockout	AATCCAGGCGATGTCAGCCA	AGCTTCGGCTTCATTAACGCCAG	-21.0508	-4.00912	-5.0285	3.27647	-5.65819	-21.1077	-13.7252	-6.8634	-13.4605	-12.4147	5.00519	15.4058	-5.38145	-0.636184	-0.114668	-0.226406	0.236448	-0.279689	-1.37957	0.511502	-11.7673	-18.2995	-2.86206	-6.35641	-2.21541
MTFR1L_1241	MTFR1L	Knockout	GGAGTGATACGCGCCCCCTG	CAATCTGGCTGCGCAAGTGGCTC	19.8752	14.2601	11.544	-7.53158	-14.048	13.0423	12.2898	-6.20665	18.2867	14.2377	-10.2443	-11.559	-7.74987	-0.0150657	-0.71347	-1.00766	-2.00942	-0.611915	-3.32691	6.98498	-16.6284	10.737	-2.42722	-8.27212	13.4231
MTFR1L_1242	MTFR1L	Knockout	CTGCCTCAACTACCTGACCC	TTATCTCCAGGAAGTTCAAATGT	1.32514	18.2686	4.87886	14.1717	18.0699	5.32845	12.6086	9.80058	17.104	13.2502	-9.12683	-6.65666	-0.931319	-0.636184	-0.187154	0.193545	0.767954	0.309358	-0.095164	3.5639	-2.20799	3.98479	1.31774	-2.67046	-2.35013
MTFR1L_1243	MTFR1L	Knockout	TTCCAACATACTCACCTCAA	GATCCTCATTCCACTCTACAACT	5.48963	14.1246	7.50273	25.5913	6.40322	-6.91963	-7.46796	-0.566276	7.76711	-4.74302	1.20262	16.2361	1.19079	-0.636184	0.328197	-0.419421	-0.321671	-0.611915	-2.53777	17.6671	1.60079	13.585	4.23434	19.2113	0.931846
AUNIP_1244	AUNIP	Knockout	TCGGTGAAGGAAAAAGCCAG	ATCCCAGGCTTAGCACACGATTG	-8.33904	7.70593	9.93236	-3.59873	1.68099	-5.08688	-9.97122	-9.00897	-5.46612	-10.6397	2.03994	-6.53722	-1.5048	1.87954	0.212456	-1.00766	-0.731425	0.667403	7.1592	-9.44864	-7.36114	-9.38611	0.446543	8.63965	-6.14211
AUNIP_1245	AUNIP	Knockout	GGTCACCATACCTGGCTGCA	GCCACTTCAACCACTGCAGACAT	-0.343173	8.95542	8.74227	-9.79759	22.9773	-5.47596	-0.78043	3.99504	9.80313	6.7995	0.605612	-6.14614	-13.3814	-0.319728	-0.380137	-1.00766	-1.70785	-0.329828	17.2899	-3.22166	-0.422236	2.29097	-3.5307	14.2279	3.85789
AUNIP_1246	AUNIP	Knockout	GATGTCTGCAGTGGTTGAAG	CTCAAAGAAGAGCTCCATCTACA	-4.79253	-2.07717	-4.25924	-3.44274	-3.58435	-16.512	-4.29895	-12.9212	-12.9618	-14.3268	10.0013	1.76237	7.46338	0.229617	0.0617238	-1.00766	-0.567818	-0.333363	1.32081	-7.72529	-7.30461	-5.50634	-0.565253	-1.96297	-1.5396
AUNIP_1247	AUNIP	Knockout	AGGCTTAGCACACGATTGCA	CAAGTCCTCGGTGAAGGAAAAAG	9.0454	0.33329	-2.9763	0.655369	4.53702	-8.06641	-0.462115	-12.1163	-6.52853	-10.4704	13.4184	9.63754	1.53032	0.225885	-0.71347	-0.147441	-0.322174	0.378184	-1.06623	-10.6764	-14.5172	-1.89593	-0.638353	-2.55288	0.847138
PAQR7_1248	PAQR7	Knockout	ATGTACGGCTTCCAGAAGAG	ACCTACCTCTCCTTCAGTGCCTT	-9.52325	-2.90367	6.02928	1.91669	-10.1058	-38.7646	-12.6323	-30.9429	1.89667	-58.4068	-14.2588	-15.2857	-1.86793	0.33469	2.41153	-1.00766	-0.417036			9.2844		-24.3145	3.95229	-0.955046	43.8579
PAQR7_1249	PAQR7	Knockout	AGCATAGTAGAAGTGTGCCA	CGCACGCTGTTCCAGCAGCACAA	-1.34116	-5.56693	-4.16354	-0.423276	-0.705547	-20.5705	-9.59922	-15.9331	-6.6127	-11.4072	-5.13434	9.48701	2.48741	-0.636184	-0.24727	-0.199575	-1.41308	-0.278804	-0.37771	-0.574674	-5.578	-8.38947	-0.944329	-1.70757	-0.680944
PAQR7_1250	PAQR7	Knockout	GCTGTTCCAGCAGCACAACG	CTGCATTGGCTCCTGCTATAACA	-8.20292	-5.0143	2.85146	2.48674	-3.05757	-16.621	-2.48735	4.35627	7.45222	9.69263	7.11556	-6.57736	17.5101	-0.286533	-0.71347	-0.525729	-0.791186	-0.611915	-1.84011	4.03777	-1.44981	-1.01178	1.01369	-7.08568	0.37963
PAQR7_1251	PAQR7	Knockout	AGTCCACGGTCTCCACAAAG	GCAGTGCCTTGGCACACTTCTAC	1.55476	4.173	-3.59679	-3.55879	-5.43506	-6.15627	8.50735	3.01379	7.94386	-3.0987	0.437851	3.84766	5.14995	0.277893	-0.353758	-0.090225	-0.420298	-0.44807	-2.06512	-0.216952	-13.5269	-7.34702	-0.36213	4.79978	-0.527542
STMN1_1252	STMN1	Knockout	TTTCCAGTCCCATGAAGCTG	TGTGAATTGCTTCGTTTACCTTG	-12.326	-4.99557	-11.4356	-0.720648	-2.91353	-23.1309	-55.6042	-28.3021	-15.154	-16.0796	-0.458328	-5.27557	18.7735	0.147106	-0.71347	-0.207656	-1.40522	0.169335	-1.04282	-9.32463	-21.3632	-18.6327	0.728446	5.48935	2.19122
STMN1_1253	STMN1	Knockout	TGAGAATCAGCTCAAAAGCC	CAGTCCCATGAAGCTGAGGTCTT	-3.99872	-2.52078	-5.59747	1.88354	1.93352	-6.44659	-13.5927	-10.1861	-10.5114	-8.75845	2.18766	-3.57876	10.3219	0.329067	-0.214717	-0.821089	1.74597	0.453804	-1.12705	-1.3434	0.36106	-0.259551	1.28906	-5.15102	1.07147
STMN1_1254	STMN1	Knockout	AGCTGCAGAAGAAAGACGCA	TCGTGCTCTCGTTTCTCAGCCAG	-13.1297	-17.4571	-12.8709	-1.39527	-8.18012	-24.619	-12.5119	-32.2525	-6.77571	-3.81174	-2.51794	15.5008	12.6405	-0.636184	-0.71347	-0.732174	-0.802224	-0.611915	-2.29902	-10.2081	-15.9375	-5.30045	-1.00182	-4.52032	0.584348
STMN1_1255	STMN1	Knockout	AGCTAATAAAGAGAACCGAG	GAGGGGAAAGGGGGAATTCTGGA	8.074	19.4376	10.1327	5.32846	18.5613	32.0237	13.9784	12.894	31.2355	23.5052	-12.9846	-23.1204	-30.7148	-0.0547884	-0.0190256	2.99234	0.535345	4.98093	-0.573535	13.7487	7.05793	9.44074	1.00451	-1.76324	-1.01916
PAFAH2_1256	PAFAH2	Knockout	TCATAGCGGGGAATCCACAG	CGTCGAGTTGAGGAAGGGGAGAA	-5.37269	-7.50989	4.78586	-3.42868	-3.56592	-9.27516	-11.2008	-6.03115	-5.85969	-7.44288	8.0875	-10.0683	8.57398	-0.313603	-0.71347	-0.230454	-0.987264	-0.611915	3.35312	-6.10619	10.1313	-5.14663	0.220528	8.91866	1.12533
PAFAH2_1257	PAFAH2	Knockout	CATGGGAGAAGATGATCAAG	TGCAAGCAGGCCCCAGAAGAGAA	2.70029	-6.72908	2.20958	-1.26777	-11.1936	-2.74812	-2.93792	-3.8734	-6.25994	-12.0617	1.49463	9.18972	7.75288	-0.408393	1.97711	-1.00766	-0.740548	2.04884	-0.130257	-2.68425	11.1796	3.36839	-1.29462	-6.29943	0.27382
PAFAH2_1258	PAFAH2	Knockout	GTATTTCAGGGACCGGTCAG	AGACAAAGGACTCTGGATACCCC	7.78733	-3.2052	8.90897	6.79905	-4.81847	0.472234	12.1384	-0.206083	1.23704	11.7068	10.4465	1.23606	3.4816	-0.276472	0.710018	-1.00766	-0.787009	-0.439203	-0.551409	25.0139	0.479288	1.54143	1.71652	12.581	1.50315
PAFAH2_1259	PAFAH2	Knockout	GAATGGCCCCTTTAAGACAA	AGGGACCGGTCAGCGGCAACCAC	4.00575	10.3464	9.28884	5.84627	7.59116	5.65529	6.19428	1.41214	6.2421	9.73997	2.62625	-8.87055	-3.42742	-0.431685	0.416473	-0.772362	0.71675	-0.242001	-2.07221	-1.71742	-5.13644	4.91012	1.63965	2.49711	3.17992
EXTL1_1260	EXTL1	Knockout	TAAGGTATTCGTGTACCCAG	TCCCTGAAGCCCACCCGTTGCGA	-26.4555	-15.7443	1.03099	8.48812	-4.12709	14.3999	15.961	8.82298	7.98295	9.58099	0.636194	2.76634	-12.0223	0.450773	1.80754	-1.00766	-0.40024	1.17006	-0.640797	10.4702	2.36124	12.5707	-1.09937	1.54931	-0.499476
EXTL1_1261	EXTL1	Knockout	GTGCAGGGGACATCTCCTGG	AGGTATCAAAGCAAGATTCCCAG	-1.7169	-1.77411	-5.73542	7.91669	0.0526416	0.478813	-0.00483065	-12.4955	1.29426	-15.6985	10.7483	-7.6164	12.6002	-0.636184	0.967202	-0.06426	-0.606001	-0.611915	-1.79558	-12.2655	28.7345	-12.0645	1.18796	-1.88914	-0.409625
EXTL1_1262	EXTL1	Knockout	CTTGGTCCAGTCGATGACCT	GGACCCAGCGCCAGGAGACGCTG	2.89758	17.7052	2.68363	0.763319	-4.65912	-4.86428	5.83619	-4.69294	7.02825	-0.827025	3.49299	11.1476	-7.68914	-0.16225	10.7151	1.12	-2.45785	0.400231	0.316379	-1.53242	0.198547	-9.47078	-0.600974	15.4121	0.867236
EXTL1_1263	EXTL1	Knockout	GCCGGAAGGAGTCCACCGTG	ACCTCCTCAAGCCCCTCATGGTG	-5.81444	-7.5441	-4.78665	-4.99617	-9.31998	-6.98692	-15.4692	-13.6684	-5.58947	-5.18873	9.88789	10.1436	7.63225	-0.182669	1.95829	-1.00766	-2.04969	-0.611915	-1.3104	-9.24108	12.6901	-14.1479	0.459721	5.72205	-1.12818
SLC30A2_1264	SLC30A2	Knockout	GGGACTATGAAATTGACGGG	TCTCCACTTCCATAGAATGGGGT	7.66523	2.49476	1.25787	-4.29836	-7.22705	5.77632	-0.141687	2.46162	6.83338	7.06036	6.3909	11.1308	8.58359	-0.202156	0.196655	0.0219448	0.409321	-0.126983	-0.240279	-0.174003	-3.51378	-2.90841	-0.775963	-0.470262	-2.31436
SLC30A2_1265	SLC30A2	Knockout	GATGGACAGTACAGAGACCA	CCAGCATGCTCATCAGCCTCTTC	-5.93805	6.13404	-11.0699	-11.2979	-22.3819	-15.1264	-21.2989	-10.4805	-13.2294	-8.17146	-7.96278	1.84212	9.32022	-0.319728	8.81034	0.286842	-0.524448	1.96873	-2.01017	-11.7115	-3.09816	-16.747	-2.4106	0.606386	-1.21253
SLC30A2_1266	SLC30A2	Knockout	CATCACTGCCATGCTCAGAA	TGCAGAGCATGGGTGTCCTAGTG	7.16531	14.9575	0.455281	6.77516	2.63655	10.4021	-6.10307	-4.16922	6.63644	-0.272197	3.26476	8.39395	5.22425	0.446849	0.20607	-0.735177	-0.529478	-0.213509	0.129719	-5.17007	9.45039	1.17566	-0.0449995	5.4482	-0.91042
SLC30A2_1267	SLC30A2	Knockout	GATCATGAACAACAGGCAGA	ATAGTCCCCAGAGATCAGCCGCT	9.20683	-9.26483	0.231267	-0.170263	-3.74046	-11.0816	-13.0639	-6.41729	-5.87299	-5.65681	3.95072	4.06328	12.216	0.944844	3.26883	0.277691	-0.441913	-0.611915	-2.38941	-8.95409	-8.07391	-4.24452	2.64883	-2.46206	-1.70236
TRIM63_1268	TRIM63	Knockout	GATCCATGATCACCTCGTGG	GGATCCACAAGGCCTGCGAGGTG	-0.24075	-3.14474	-2.97424	-1.24067	-4.15387	-5.74872	-5.26525	-4.27819	-10.0421	-9.93734	2.84782	6.40596	5.04011	-0.358406	-0.71347	1.46148	-0.528028	-0.101711	-1.36571	-3.32745	-7.64927	-5.01093	-2.00009	-0.72245	-0.0285724
TRIM63_1269	TRIM63	Knockout	CTGGAAGACACTCTGCAATG	CCAAGCCAGTGGTCATCTTGCCG	-15.839	-14.9811	-6.80228	-8.71716	-14.2818	-24.973	-11.205	-9.03598	-21.2496	-12.8838	4.9976	-4.04696	12.3963	0.241009	1.23458	0.649802	-1.29054	-0.611915		-11.3754	-3.10122	-8.34679	-0.201938	-2.70419	-1.03573
TRIM63_1270	TRIM63	Knockout	CAAACAGGAGTGCTCCAGGT	TCCCTGGAAGACACTCTGCAATG	-18.386	-3.92262	-0.546621	4.65233	1.14681	5.10459	2.48544	0.871707	-7.20156	-4.95347	1.16198	7.50112	-2.31327	-0.344639	-0.71347	3.40411	-1.60437	-0.611915	-1.27454	-7.3906	-5.54504	-1.60267	-0.331747	1.30872	-4.27295
TRIM63_1271	TRIM63	Knockout	CATCTACTGTCTCACGTGTG	TTCTCATCCAGGATGGCATACAA	-0.510573	-12.7721	5.09658	1.15734	-15.5571	-6.93877	-9.31241	-4.58751	-2.93334	-4.81066	-3.79916	3.28817	5.88171	-0.636184	0.146129	1.02723	0.0812098	-0.307037	-0.629473	-17.4289	-8.74353	-7.96838	0.886979	-4.73407	-0.342461
PDIK1L_1272	PDIK1L	Knockout	TATCAGGCTTAAGATCTCGG	TAGGATGCATTCCTCCAAGTGAA	0.763647	-0.609248	3.1343	-6.29675	-11.3935	-11.3544	-2.86217	-3.87021	-10.0153	-12.3491	9.77485	15.6194	3.956	-0.173221	-0.71347	-0.252939	0.831106	0.133658	-0.328725	4.75652	9.8489	-3.70962	0.688082	-3.95318	4.12405
PDIK1L_1273	PDIK1L	Knockout	TCCAAATGTGATTCACTTGG	TGACGGAGGAGATATGAATGAGT	-11.855	20.2415	2.66046	0.739388	5.05328	18.9017	7.5863	3.18241	6.15199	-0.0653726	6.21882	7.35515	-14.0153	-0.0444678	-0.306966	-1.00766	0.753156	0.349623	-1.35451	15.7317	-3.28654	-1.79798	1.61896	-1.76527	-3.86291
PDIK1L_1274	PDIK1L	Knockout	TTAGTGCCCAGAACTCACGA	TGCAAGAAAGCCAGGGCACTGCT	3.69221	-0.415391	5.00329	2.61826	9.53124	3.24596	10.0401	8.45263	6.95447	11.4301	-9.42124	5.99578	-3.92311	-0.636184	0.273372	1.40198	4.31722	-0.611915	-1.33509	15.3645	-1.44981	16.1435	4.30243	-2.2223	3.3817
PDIK1L_1275	PDIK1L	Knockout	ATGGTGCAAAAGATGTCCCA	CGATTGGGTTTCCTGGACAACAG	-14.4179	-8.42998	-10.8341	2.31263	-4.53688	-21.6437	-8.19629	-9.34689	-10.8218	-12.0795	-1.56969	-0.36174	5.94722	0.0511015	2.68459	-0.711798	0.0121543	0.0230056	-1.17414	-7.6766	3.49525	-1.41226	-0.48964	-6.61007	-4.35349
FAM110D_1276	FAM110D	Knockout	GGTGAACAAAGAGAACGCCA	TCGGCTTCCAGCCTCTCCACGGC	-0.341964	-7.1935	-6.54229	0.321455	-12.299	-2.14476	-11.3431	-4.05697	-7.9277	0.118601	0.888007	-21.2639	17.7818	0.517029	-0.71347	-1.00766	-0.346239	-0.611915	-1.77123	6.01401	-16.8178	-18.9348	-0.633508	2.83899	-2.76047
FAM110D_1277	FAM110D	Knockout	CGGCCCAGGACTCCCACGCA	TGGGTGCCCCGCGGGACGCTGCC	-12.7203	10.0581	2.06365	5.44689	-15.9116	2.70975	16.8549	-2.07389	-10.8865	0.0972861	9.07457	-1.31714	8.56813	-0.636184	-0.71347	-1.00766	-1.09309	-0.611915	-3.95191	7.57632	0.198547	3.62664	-1.45707	-4.5288	1.966
FAM110D_1278	FAM110D	Knockout	CAAGTATGTCAAGACGCACC	TTCACCGAAGCCTTGCAGTCCCG	-8.13596	-1.5699	-7.60158	-2.31571	-1.9711	-11.5683	-7.77734	-15.2551	-8.28454	-13.9119	3.5961	5.807	8.73984	0.474927	-0.00924466	-0.549781	-0.362768	-0.516267	0.809991	-1.32844	-9.89761	-5.33799	-1.9199	-2.30484	-4.30184
FAM110D_1279	FAM110D	Knockout	GTGAACAAAGAGAACGCCAA	CAAATCAATTCACAAGACAAGTA	-12.6305	11.1941	-0.097383	-11.0612	5.1351	5.07993	-20.9403	-3.98033	-18.0487	-1.19527	-1.27175	23.6361	-5.71294	-0.264437	3.06011	-1.00766	-1.46035	-0.387196	-0.380485	-1.58166	-7.7621	22.9216	0.504015	7.04703	3.06034
C1orf232_1280	C1orf232	Knockout	TGAGACAGCAGAACCGACCG	TTAAACAGAGATGACATTGTCAG	-3.13713	10.9479	-8.42282	6.68592	1.97156	-4.54957	0.959951	-16.0694	-2.23439	-3.81419	-0.977947	10.2837	-3.53934	-0.636184	-0.250507	-0.114799	1.57441	-0.394995	-0.897251	-7.534	12.0117	-6.07836	-1.877	3.01456	-0.325278
C1orf232_1281	C1orf232	Knockout	AGTGCTACAGACCCTGAGTG	ACAAAGAAGATGAAGATAAGCTG	14.2735	12.43	11.5253	4.04811	-15.9116	11.045	3.73135	6.53385	0.0579958	9.71294	-4.55097	1.16184	-12.1028	-0.636184	-0.303634	-0.429622	0.537316	0.14999	-2.41345	10.2708	-3.61232	6.38014	0.874835	1.5677	-1.2732
C1orf232_1282	C1orf232	Knockout	AAGGGAGAATACTCACCCGG	AAGAGCTCTCAGTTCTCCTGAGA	19.0407	12.2001	1.75304	20.5867	25.5699	-6.59141	0.430781	4.76382	14.3967	20.2783	3.14079	-3.76394	-30.4238	-0.175354	-0.71347	-1.00766	-1.80082	-0.369197	-2.32469	14.1653	19.7142	21.2855	6.92033	21.9961	-1.84103
C1orf232_1283	C1orf232	Knockout	ACTCAGGGTCTGTAGCACTT	TGGTGGTTCTGGAAGGGGCCTGA	-2.07935	3.72338	-9.6816	5.67404	-3.10268	-1.58183	-3.28504	7.98988	-1.89999	1.21255	5.72112	8.4541	-7.60883	0.13901	-0.303634	1.04013	-0.954093	-0.18026	-0.923821	11.692	6.00565	-6.66077	-0.913636	-2.31418	-0.443331
ZNF593OS_1284	ZNF593OS	Knockout	ACTCCTGCCAGCAGACTCCG	GACGCTTGACCCCTGGTTACTTC	-2.26288	-5.76069	-14.4702	-2.87588	-5.98567	-17.4723	-4.68755	-13.0871	-6.45131	-15.1162	-1.79706	10.8013	14.9816	-0.0985493	-0.306966	-0.592718	-1.29021	0.906523	-0.875997	-1.79798	-16.3566	-10.5181	-2.00009	-1.12926	-1.10525
ZNF593OS_1285	ZNF593OS	Knockout	TAACACCCGGAAGTAACCAG	ATTTCAGAGAGCAGTCACACTAA	26.4229	13.6526	11.3967	0.916693	24.5863	16.723	-2.57168	10.665	10.5174	1.94475	-11.1174	4.72153	-12.2694	0.593324	-0.71347	-1.00766	-0.0272972	-0.0782971	0.226169	15.9546	-3.45233	10.497	-3.40305	-5.30287	1.14956
ZNF593OS_1286	ZNF593OS	Knockout	GTAACACCCGGAAGTAACCA	TTGTGACAGTTTCTCAAATGTAT	8.42022	12.7825	-0.286677	2.36209	0.549307	5.3296	-6.31845	0.894749	-3.58036	6.29291	0.637831	-5.06024	-0.404489	-0.451341	0.0129222	-0.565178	-1.60751	-0.347365	2.17535	-3.25633	16.5953	-4.33441	0.864859	3.55054	0.961716
ZNF593OS_1287	ZNF593OS	Knockout	GGGTACTTACCTGTAACACC	TACCATTTAACTTGTGAAGAATG	0.939483	10.2723	14.8528	34.8258	39.2987	-13.9117	-3.82725	1.25403	15.1735	9.05211	-0.798447	9.98606	0.934342	0.813092	-0.71347	2.27103	-1.74357	-0.611915	-0.527256	19.9987	39.5148	15.6855	10.8967	37.3161	34.1805
ZNF593_1288	ZNF593	Knockout	TGGGGTCGTGCGGATCCCTG	TTGTGGTCTTTGGATCGGAAGTG	-8.69618	-12.8229	-2.82104	-4.3632	-0.413724	-5.18547	-6.79895	-12.0694	-12.4989	-6.70406	-2.4751	1.53382	4.37083	-0.406826	-0.353758	0.790905	-1.43483	-0.611915	-1.0673	7.99868	-6.51474	-11.2325	-1.45778	3.45628	-1.70998
ZNF593_1289	ZNF593	Knockout	CTCACGCGCAGGCCAGACAG	TGGCCATGGGTCGCTCCCGCCGG	-3.23886	-8.54915	-6.11578	-5.39086	-5.74159	-21.4035	-14.9094	-2.20362	-9.95962	-6.99665	7.27217	4.31298	-1.22482	-0.131133	-0.154811	-0.190218	-1.2305	-0.611915	-0.216769	-10.6101	-7.13034	-9.02042	-0.534889	2.47311	0.740482
ZNF593_1290	ZNF593	Knockout	ATGAGATTCACCGCGAGCTG	GATCGGAAGTGGGTCTTCAGGTT	-13.9021	-9.46365	-9.36443	-5.70767	-11.1108	-21.6265	-10.7275	-18.2525	-13.3066	-13.7566	3.57114	14.3647	9.91895	0.825805	-0.356327	-0.114799	-0.713667	0.212584	0.52737	1.42258	-7.45888	-11.6621	1.01505	-0.235025	-4.14
ZNF593_1291	ZNF593	Knockout	CCCGGCAGATGAAGGCGAAG	TCCCAGGCTGAAGCAGCTGAGCG	-7.53515	-0.160894	-6.52728	-8.62876	-7.32306	-20.2867	-21.8277	-17.6854	-7.11694	-19.9721	8.0027	6.37016	13.5969	0.387707	-0.71347	0.596622	-0.0188283	-0.611915	-1.47842	-2.0419	25.7198	-7.83726	0.636878	-4.48065	7.8439
CNKSR1_1292	CNKSR1	Knockout	GTGGGGCCAGAGACAGTGAT	TGGCACAGAGCTCCAGGCTACAG	-6.05111	-2.787	-5.78722	6.53596	-0.760762	-1.9493	-9.57418	-0.240432	-3.85451	-12.1211	2.20789	13.1111	8.30817	1.35883	-0.18991	-1.00766	-0.756282	-0.213773	1.63468	-3.09425	-11.5392	-3.89259	-0.405049	-0.158529	1.43959
CNKSR1_1293	CNKSR1	Knockout	TGTGGCAGATCCCAGCCACG	TGTCCCCCAGGTGGGATGGCCCC	6.5814	-2.16719	4.6157	1.24782	-4.65804	11.6498	7.31262	0.343041	5.83563	9.78917	-5.8839	1.76939	6.0867	-0.0293876	0.263092	-0.850424	-1.67169	1.44157	1.19393	3.39251	5.35224	-0.461916	-2.70471	5.42912	-0.958696
CNKSR1_1294	CNKSR1	Knockout	AAAGTGCTGGCAATTGCTGG	AAGACAGGTCAAAGGCAAAGACG	5.31481	13.2892	7.13001	0.439854	-3.39563	-2.3799	-5.50216	-3.71802	-7.22157	11.1496	3.85395	4.52108	2.56114	-0.203283	3.63436	-1.00766	-1.24573	0.533123	-2.45938	-6.52435	-4.23699	-0.420728	-3.02969	-6.83671	-2.55237
CNKSR1_1295	CNKSR1	Knockout	GACTTCCAGAGCATAGTCCA	TCAGCATGCCAGGAGATCCGAGA	3.3073	-5.18912	-6.00639	-7.58671	-11.2563	-12.0553	-7.64946	-15.9272	-2.23294	-2.95809	6.55705	9.97333	-1.67586	-0.222105	-0.243986	0.295275	-2.2976	-0.322479	0.536165	-2.30901	11.7169	-11.7775	-1.83327	-0.0615928	-0.160801
CATSPER4_1296	CATSPER4	Knockout	CCATTCACGAGTCCTACGGT	ATTAATGAAGAACCGCAAGAGCA	0.118407	4.4555	2.33945	6.43029	4.19057	6.82466	5.84598	4.65175	-2.1696	-0.87801	0.945317	3.90272	4.82403	-0.636184	-0.0641194	0.168814	-0.748451	-0.611915	0.972962	8.049	-7.62414	-11.9221	0.183273	3.40671	-2.63334
CATSPER4_1297	CATSPER4	Knockout	CCAGGAAATCACGAACAAAG	TGAGGTTCTCCTTGGCTGGCTCA	4.98803	-5.03944	7.03332	0.796308	-7.13543	1.17246	0.153107	3.77929	0.422744	-14.8916	-0.799555	0.695515	7.80508	0.759165	0.0441057	13.8188	-0.0468309	-0.347014	0.0547645	7.15715	6.37332	-1.51733	-2.68971	-3.76441	-4.00746
CATSPER4_1298	CATSPER4	Knockout	AAAGAGTGTTACTCCAAACA	TCCAGAGCTCCCCGCTCACCTGA	3.24977	6.15232	7.47965	14.1461	15.5699	-10.7991	-30.6358	-3.75677	-5.74356	7.02319	-4.46217	6.72724	4.88882	-0.636184	0.463001	-0.563212	0.747275	-0.259802	-1.79807	-3.05521	-6.48493	41.9017	1.50131	8.39455	-4.90754
CATSPER4_1299	CATSPER4	Knockout	AACTCCTACCTGGACCAGGT	CTGGCGGTTGATGAGCACTTGCT	-1.2695	14.9232	3.50828	6.17985	0.547461	-9.4225	-5.48279	1.3923	-0.883919	13.5367	0.133098	6.13672	2.25492	-0.217774	3.48821	-1.00766	-1.09916	0.456461	1.15013	-9.34558	5.24662	-7.80077	-1.88104	-2.21151	5.88321
CEP85_1300	CEP85	Knockout	CCATCTTAGAGCCAGCACAG	GAGGAAGAGGGTCCAACAGGTGT	0.911589	-2.75547	-2.97003	-7.60114	-13.4886	-2.55798	-10.2233	-7.06632	-10.3788	-5.71501	-0.185606	4.87242	6.6332	-0.00126311	-0.0400693	0.27714	-1.36296	-0.35195	1.90583	-5.0991	-17.0906	-4.00641	2.5301	-2.03212	-4.00043
CEP85_1301	CEP85	Knockout	ACCACATTCTAATAGCAGTG	TCCAGTAGCACCAGAGAAATACA	10.2375	-4.04205	4.18574	3.85787	-7.6444	8.02111	9.35725	5.57866	9.97359	8.44832	1.85365	11.0474	-1.16481	-0.636184	-0.258925	7.37744	-0.22829	-0.433662	4.21135	11.147	67.1216	16.3105	-0.657639	-0.648801	-2.21049
CEP85_1302	CEP85	Knockout	GTTGTACAGAGTGTTGCCTG	ATGGCCCACTGCTGGAAACCAGG	4.19251	-14.3602	-0.0868039	-2.32405	3.11141	0.575015	5.8573	0.68043	-3.08672	-1.5514	4.80771	-4.59728	1.28522	-0.636184	0.335481	-0.177781	-0.92724	1.71367	0.178522	7.22812	-5.04542	8.44409	0.399834	0.423533	-0.219558
CEP85_1303	CEP85	Knockout	GCAAGCAGACATCACCAAAG	GGGACCTCTCCTGCCAAGCCAAA	18.4034	3.50933	7.42055	0.675536	-1.09678	14.4172	8.98557	8.8206	1.10511	4.44431	3.3833	-17.0973	-24.419	-0.636184	-0.71347	0.637081	-0.33367	-0.376897	-1.23082	3.74101	28.0307	-0.0370769	-2.40736	11.5555	-0.189729
SH3BGRL3_1304	SH3BGRL3	Knockout	GCGCATCCAATACCAGCTAG	TATCACTGTATTTCTCAGTTGAG	5.2983	6.24801	-7.02173	3.25003	4.40322	-12.9042	-22.5756	-9.85846	-9.4262	-9.29387	-0.03077	6.32696	-0.760508	-0.636184	-0.71347	-1.00766	0.450873	-0.237383	-0.989543	7.85463	16.8807	-7.90315	2.04618	-1.99906	-0.526167
SH3BGRL3_1305	SH3BGRL3	Knockout	GATCAAGTCCCAGCAGAGCG	GAGCTGTAAACTATGCAGCATGG	-2.36754	-9.46107	-2.90665	-4.28133	-4.717	-1.36627	10.8151	-33.732	-5.3881	-6.60932	9.73902	3.15659	2.16241	-0.636184	-0.164019	-0.283019	-1.77135	-0.427413	-2.58579	0.438012	-4.09385	-6.16593	1.11896	7.44217	0.37963
SH3BGRL3_1306	SH3BGRL3	Knockout	GAGGTGACCCGAATCCTGGA	TCCTCCTAGCTCAGGGATGGGGA	9.27408	2.11804	4.2316	13.0962	2.05637	-0.382255	1.61708	1.78035	3.7039	-2.53719	4.25604	7.41253	-1.32186	0.797975	-0.381244	-0.540366	-1.25485	0.629315	-0.316633	-0.810897	-0.297731	1.64506	0.0599985	-0.746793	0.758769
SH3BGRL3_1307	SH3BGRL3	Knockout	CCGGGCGCGCACTTACTTCG	TCCAAGGCCTTATCAAGATGTTT	-9.9657	0.324891	4.42256	-5.04777	-1.93012	-5.76075	4.54674	2.29577	-1.05663	-7.95578	-0.598578	7.90272	3.66617	0.392976	1.02063	1.22164	-1.41401	1.06876	-0.0706347	-5.76528	5.24662	6.00675	-0.338864	-0.321049	-0.855766
UBXN11_1308	UBXN11	Knockout	CCAGCGACTGTACCCCAATG	CCACAGCGGTTCCTCAGTGACTA	2.56827	4.05716	-3.57075	0.00760247	7.44488	-0.555838	8.34256	-2.08287	-3.84104	1.00128	3.40357	8.49177	9.58788	-0.636184	0.229926	2.15261	-0.733715	-0.308425	1.36795	-4.62915	-3.12668	-3.62735	-2.19126	0.680262	-2.17659
UBXN11_1309	UBXN11	Knockout	GCGCAATCAGGTCTACCTGG	TGTGCTTGGCAGTCCCTGCATCC	-45.839	-15.9419	7.00561	7.16669	65.5699	3.38451	14.5624	2.30762	9.03952	1.17233	19.6188	-2.35369	-15.3814	-0.636184	-0.71347	-1.00766	0.0189275		2.59981	21.35	11.6454	6.93547	-4.38104	-6.33037	-6.14211
UBXN11_1310	UBXN11	Knockout	CTTCCCAGGCGAGGGCCGTG	ACAGGCTGCTGGCCAGCCTGCAG	-8.31396	-4.65323	6.26517	-0.918543	4.57698	2.95414	-16.9278	1.52634	7.51311	-6.80884	-2.04804	-4.29966	5.74382	-0.237777	0.252714	-1.00766	-1.39299	-0.091759	-2.83771	-2.61142	-6.46047	5.07677	-0.61392	-1.58564	5.01492
UBXN11_1311	UBXN11	Knockout	AGCAGCTTATCACCTTAAAG	CCAGGGGACTCATTGGCGCCCCC	0.908181	-6.95124	0.0890728	0.0906064	6.28135	3.01443	8.35985	4.0476	6.11431	4.43781	-2.35081	-5.26254	2.62373	0.0464101	0.163723	-0.846626	-0.398052	0.286457	1.96009	7.41416	7.23315	-1.5842	-1.07094	-0.24504	-0.139966
CD52_1312	CD52	Knockout	CTCTTACCTGTACCATAACC	TTCGTGGCCAATGCCATAATCCA	3.03395	9.91915	0.397245	22.3521	33.8867	-5.50599	2.14435	-1.27915	8.90601	15.8815	1.50368	0.885179	-8.80868	-0.636184	0.322799	-0.470022	-1.08073	-0.308885	1.21456	6.92176	-7.87838	25.4727	5.57266	1.46239	4.29745
CD52_1313	CD52	Knockout	TTACCTGTACCATAACCAGG	TGTATACAAAGTGTCAGTGTAAG	10.2375	0.01425	7.08487	12.5893	17.1005	14.8512	7.4522	8.42711	15.5965	23.8206	-13.8692	-11.411	-32.124	-0.210652	-0.498878	-0.846366	-0.0960199	-0.142431	-0.405115	10.3705	5.35692	-1.24255	1.63098	6.28891	-0.448813
CD52_1314	CD52	Knockout	TACCATAACCAGGAGGCTGA	CACACTGACTTAATCATAACAGG	6.86929	-5.84769	5.12908	10.43	7.67515	6.71508	-0.416961	7.90573	5.78268	19.3768	-6.07569	3.10474	-3.52098	-0.0647552	1.9414	-1.00766	0.204377	-0.0464108	-0.622848	7.13223	8.93981	-0.785122	2.34347	4.02024	0.875434
CD52_1315	CD52	Knockout	CCTACTCACCATCAGCCTCC	GATGGGTGTCTAGATTACAACAT	16.1337	7.87842	10.3936	19.6857	-8.88556	5.13749	12.3901	5.25649	20.3067	7.4311	-1.45657	1.03335	-1.74508	-0.0887385	-0.71347	-1.00766	1.25158	0.0140631	2.32611	8.85636	6.15388	4.73405	-1.01446	12.1752	1.90387
CRYBG2_1316	CRYBG2	Knockout	CACTGTGCGGACCACCACAG	TGCTCCATCGTCCCCAAGGAATA	7.58352	-3.95947	0.620078	3.99094	-1.51241	9.83104	4.79449	2.86736	1.59179	1.44488	1.77029	3.96444	1.60376	0.3219	-0.250507	0.295275	-0.905459	-0.32054	-1.10291	-2.01579	8.53524	-4.08367	-2.09097	-3.87845	-2.34163
CRYBG2_1317	CRYBG2	Knockout	GTGTCACTCGGTATTCCTCG	GGCCCTGGACAACCTCAGTTGAC	2.52033	-4.30866	-0.183537	2.72082	15.5699	11.6573	8.51618	6.8114	9.53859	4.21927	-5.35812	2.34717	4.76781	-0.12072	-0.26504	2.11734	-0.598685	0.0339408	0.194893	17.1596	0.688503	6.43389	2.53072	0.648586	-1.15458
CRYBG2_1318	CRYBG2	Knockout	CTTGTCCCCCAAGTCAACTG	GGGGGCAGAACAAGGGGAGTGAG	2.8624	10.427	2.01759	9.56534	7.2648	16.3474	8.49425	4.49421	18.8823	12.6776	-0.79772	-6.54265	-19.337	-0.536383	-0.436077	-0.462202	-0.594292	-0.279774	-1.11408	4.50389	2.27268	0.399051	2.30078	6.78304	-0.0453567
CRYBG2_1319	CRYBG2	Knockout	CGGGAGACCTGACGGCCCCG	GGGTGGTGGACAAGGCAGCAGGA	11.4659	8.5625	5.53103	-3.23023	-5.28032	-0.49225	0.701052	3.27214	10.7508	8.26626	-1.77516	17.6646	3.57902	-0.0373814	-0.71347	-1.00766	-0.578658	0.921104	-1.82802	1.89692	-9.41684	0.135344	-1.34121	1.35961	-1.22041
ZNF683_1320	ZNF683	Knockout	TGATGATGGTCAATGAGCTG	TGCCCCTGTCCCCCTGTCAACTC	1.69343	3.56172	1.5698	7.04877	9.11827	7.28581	7.06469	8.41267	8.66847	13.771	-7.68259	4.54138	-10.0656	-0.12857	-0.71347	0.299533	0.477753	-0.439798	-1.19329	12.0719	-10.9466	-7.49821	0.486214	-4.63923	-3.51053
ZNF683_1321	ZNF683	Knockout	CTTGGAGATGGAGTTGACAG	TTGTCATCGGTGGAGCTGGCCTG	5.3959	2.71886	-10.7504	-2.87849	-2.80956	-6.02764	8.16283	-12.0327	-3.93155	-11.5318	4.31266	3.46627	9.36082	0.843106	-0.71347	-0.00765621	-1.15915	-0.422879	-2.02884	-8.66681	10.8173	0.3273	-1.11181	-3.41885	3.97025
ZNF683_1322	ZNF683	Knockout	ATCCAGGGTAGAAGGCGTGG	CTGCTTAGAGCACGAGCCACCAG	-8.8406	-10.4593	-6.23083	-2.74141	-2.93294	-13.2024	-12.0721	-6.3862	-4.82431	-6.41854	10.0882	0.544128	5.01433	0.0394919	0.138803	-0.124654	0.0181856	0.108157	-2.28723	-8.02717	-2.30224	-0.889119	-0.525903	0.266342	0.654007
ZNF683_1323	ZNF683	Knockout	CCACAGAACAAGGACAAGCT	TCCTCCACGCCTTCTACCCTGGA	5.64503	9.01517	4.90604	-0.102882	-1.81473	13.2761	4.8871	8.28747	3.08479	2.10578	1.11432	4.42171	3.28555	-0.375767	-0.522265	-0.546473	-0.779771	-0.373365	-0.503637	0.573209	-7.52512	5.40883	-2.01907	0.889892	-2.15522
LIN28A_1324	LIN28A	Knockout	GTGCACAAAGACATCCACTG	ATCTGCGCTTCTGCATGCTCTTT	-7.19135	-2.80727	1.52568	-1.86108	-12.4004	-9.18858	-5.54645	-2.76561	-9.64589	-1.79967	2.40487	11.3805	-17.4941	-0.0658415	0.579633	3.61789	-0.535832	-0.0332113	-0.81158	-9.08802	-8.46951	-7.41188	0.28217	2.3808	-4.05256
LIN28A_1325	LIN28A	Knockout	GTCCATGACCGCCCGCGCCG	TACTAGGTGCTACAACTGTGGAG	4.20064	14.2016	5.00329	4.44383	5.6267	-0.0656978	0.34586	4.10753	9.93863	6.16286	-2.99186	-4.77621	-13.9082	-0.636184	-0.159453	-0.782937	0.341525	-0.137081	-0.683939	10.0596	9.88024	6.33797	2.5634	0.579105	6.5502
LIN28A_1326	LIN28A	Knockout	AGTGGTTCAACGTGCGCATG	GAGAGGAAGAAGAAGAAATCCAC	-8.48209	-14.1266	-2.20601	-5.23715	-3.32507	-22.2561	1.93675	-11.242	4.90872	-15.07	2.79751	17.7066	12.5921	-0.636184	-0.0805586	0.0340105	-1.03017	0.168781	-0.873637	-0.188712	-2.27536	-0.0068412	-3.2018	-0.908699	-3.57801
LIN28A_1327	LIN28A	Knockout	TCCAGGTGGCTGCGCCAAGG	CTGCATTTCCCTTCACCAGAGTA	11.8309	14.1635	-3.41813	4.01587	13.718	6.69836	10.8745	8.01755	4.83784	7.99944	-3.65835	-6.09219	-1.53705	-0.104269	-0.71347	-1.00766	-1.43848	-0.611915	-3.14285	-1.27503	31.6671	-2.46023	0.654928	1.93196	-6.14211
DHDDS_1328	DHDDS	Knockout	CTATGCCAAGAAGTGCCAGG	TTCCATCAAGCGGCTGAACTTCT	0.0108831	-8.36619	2.09277	7.47698	-0.597141	-5.54518	-23.49	-21.8527	-6.7778	-14.9947	16.8913	16.8905	14.0381	-0.636184	-0.240657	0.0477528	-1.1399	0.340466	-1.6513	7.35823	6.96289	-9.25257	-1.94943	0.56766	-4.08575
DHDDS_1329	DHDDS	Knockout	GGGCTTCAACAAGCTAGCTG	AAGTTCTCAATGCTGAATGCGTA	4.38568	-11.1597	9.1733	1.20078	-1.09678	-10.4313	-2.14715	3.50505	17.4568	0.0734782	-4.68439	-3.13481	7.31592	-0.636184	-0.71347	-1.00766	-2.05625	-0.611915	-1.4996	27.1415	10.9678	-8.18911	-1.81408	-2.09928	2.62686
DHDDS_1330	DHDDS	Knockout	CGGCAGGAAGGCCACTCACA	AACCTGGGCATCCTAGAGGTGAC	7.69037	5.18801	-5.84237	-1.9459	0.23655	-8.51461	-6.11713	-3.92828	0.248316	0.940855	-3.05913	0.317475	-12.2371	-0.636184	0.720222	-1.00766	-0.909865	-0.380968	-1.48165	14.7444	11.7585	-7.20695	-2.4106	7.86961	-2.12425
DHDDS_1331	DHDDS	Knockout	CTTCAAACGCTCCAAGAGTG	CCTGATCAGGGAGAAACTGCAGA	0.409216	17.3504	-15.9509	2.36506	-2.46467	-5.79439	-14.8727	-12.8766	-1.09479	-7.81719	11.4555	2.24235	11.8574	-0.636184	0.106202	-1.00766	-1.26738	0.557676	-1.41735	-9.75592	9.53921	-6.84974	2.01431	-4.58448	6.61651
HMGN2_1332	HMGN2	Knockout	TGTTAGCACTTACCTTTGCA	TTATAGGCTGAAGGGGATGCTAA	23.0498	36.4823	17.794	37.9857	50.5699	18.7354	12.5929	6.55706	13.187	12.2663	4.88085	-17.3354	-18.013	-0.636184	-0.71347	-1.00766	0.281873	-0.611915	-3.39943	55.713	-22.8784		3.31126	29.2279	34.8835
HMGN2_1333	HMGN2	Knockout	ACTTACAGCAGACAACCTCG	AGAAGGGAGAGAAGGTACCCAAA	14.5028	10.4823	4.75051	27.8154	10.6679	25.6288	11.8722	11.7944	18.5633	19.8715	-3.78789	-1.44687	-21.1913	-0.343786	2.31683	1.30448	-0.417036	-0.611915	-0.977936	3.63971	10.8359	19.0921	2.08215	14.1159	-0.372879
HMGN2_1334	HMGN2	Knockout	TTGTTTCTTATAGGCTGAAG	ATAGCCACAGAGAAGATCCGCGA	0.605589	-9.98608	-7.87565	-9.61888	-11.3532	-8.89965	-14.5228	-9.72282	-6.42294	-17.237	-2.4141	2.96445	13.1342	0.82367	-0.71347	0.03764	-0.945974	0.143372	-3.95191	-10.052	-12.1189	-10.5722	-0.322321	-0.696362	-3.43534
HMGN2_1335	HMGN2	Knockout	GCGCCACGTACCTTTCTCTT	GGCACAGAAAGCTGAAGGTGCTG	6.75711	9.09491	2.36983	7.16669	-6.51134	2.44186	4.17213	1.43284	9.61726	12.1388	0.630954	-8.27375	3.25209	-0.636184	-0.71347	-1.00766	-2.45785	-0.396398	-2.7324	13.1021	27.1216	11.3543	-1.67834	-6.74928	-2.34807
RPS6KA1_1336	RPS6KA1	Knockout	AGGGTGGCTTGATCTCACGA	AAGTGGTCTTTGCCCTGGGTATT	-1.97349	13.5715	-2.44991	2.55903	1.15271	-11.6924	-7.87038	3.18972	0.184338	8.19265	-7.10466	0.0420259	8.41534	-0.636184	-0.71347	-1.00766	-1.7956	0.205245	-1.07717	-7.03715	2.87413	-4.47453	-1.90485	-2.55783	0.956656
RPS6KA1_1337	RPS6KA1	Knockout	ACTCACATTCCAGTCAATGG	TGAGTGAGTTCTTACATGTAGTA	-7.42749	-4.02618	-1.75779	3.71039	11.186	-1.93511	0.728791	-10.9855	-9.12028	2.85161	2.64202	1.80276	-2.75097	-0.0201673	0.272445	-0.790265	-0.3843	0.26785	1.32978	1.24428	0.905407	-9.99434	-0.786963	-3.58691	-3.61741
RPS6KA1_1338	RPS6KA1	Knockout	CTGGCGGTTGACGACCTCAG	TTATGTGAGAATGTAGGCTATTA	-1.30913	7.71207	10.9447	9.86165	1.17594	-5.3744	5.43012	3.01195	5.61369	10.4285	-0.322444	1.15167	-4.96478	12.3135	-0.71347	-1.00766	-2.06799	0.389754	5.0571	5.65328	-9.78314	-3.69915	1.97938	14.0856	8.1436
RPS6KA1_1339	RPS6KA1	Knockout	AGTGGAGTACATGGCCCCTG	TAGAATAGAGAATGTGACATAAT	-0.321799	22.514	10.2182	-7.41664	11.4032	4.34725	7.33207	9.10527	14.0918	11.5337	5.53218	-11.6375	-33.5633	-0.636184	-0.71347	-1.00766		-0.255409	-2.10006	13.9547	-4.35986	-8.5842	4.77737	13.3188	3.66181
ARID1A_1340	ARID1A	Knockout	ACCAAGTTGTATGAGCTGGG	CAGGGATGGCAGCCAGCCCAGAG	10.7042	2.81632	-14.6855	4.20498	3.88764	4.48128	-6.10898	-3.57498	-3.36299	-1.59061	-4.26857	0.561898	-3.20323	-0.127278	1.74555	-0.582124	-0.576665	-0.495501	-2.14779	-0.35057	-9.43642	2.63921	-1.30495	-2.19526	-2.25991
ARID1A_1341	ARID1A	Knockout	TATGGACAACAAGGCCCCAG	GTTATACAGGTCAACAAGAACAA	18.7064	19.5968	5.88923	-2.3146	-2.17205	29.3354	11.8253	6.30534	22.1997	8.84319	-6.01791	-5.43061	-0.766062	0.298396	0.506042	-1.00766	1.08406	0.471117	-0.644025	13.0367	-5.76126	2.7748	3.51369	-1.30833	2.87428
ARID1A_1342	ARID1A	Knockout	GCGAGACTGAGCAACACTGG	GATAGAGTTGGCAGCAACATGCA	-3.64392	7.41126	2.67372	1.0319	0.453604	-14.9043	-4.8545	1.80516	5.79911	-2.44019	-11.4993	3.26814	9.69946	0.142026	-0.71347	-0.0175572	1.24585	-0.364084	-2.66712	-7.73717	-13.2784	-4.11651	-1.70615	-4.13011	1.61299
ARID1A_1343	ARID1A	Knockout	CCTACCAGCAGAACTCCATG	TAGCCATCCAGTCCAATGGATCA	1.57864	-5.78371	-7.34805	-3.89403	-7.85779	-8.29873	-9.42076	-18.8191	-2.60883	-11.9032	-1.24289	4.41363	0.751886	-0.312559	-0.0456904	0.33163	-0.526389	-0.178702	-2.19753	-8.85507	4.50258	-7.21695	-0.479872	-4.00113	-2.1252
PIGV_1344	PIGV	Knockout	GAACACCGACAGAAACAGAG	GGTAGCATCACTCAATTTCTTGT	4.3164	2.80698	-3.13515	1.20739	-12.3884	-2.31294	-5.87038	-4.0042	-8.66439	-8.31878	4.63804	8.99921	8.57977	0.662518	0.550752	0.00978565	-0.137178	-0.309343	0.401922	-10.2111	-3.31847	-5.09163	-1.0686	2.2542	-1.41238
PIGV_1345	PIGV	Knockout	AGTGCAAAACCAGACAACCC	TGGACCAACTCGTGGAAGGTCTT	2.34278	19.7845	8.70308	3.89288	4.8556	3.71178	0.0113965	4.76109	1.08185	3.19021	-9.39868	1.17842	1.73567	-0.636184	-0.71347	4.38653	0.150843	-0.498149	1.16116	-10.0715	-15.7355	-1.10778	-0.497548	-2.62358	0.177593
PIGV_1346	PIGV	Knockout	AACTGTTGAGACCCTTACGG	CCCTCCTGACATTCAGTGCCATG	4.36298	5.89406	10.5385	6.33336	-4.70039	2.37737	8.52307	9.67948	8.1872	7.97149	-3.80137	2.05797	8.28719	-0.328491	-0.448218	1.65901	-0.804241	-0.128044	-0.692461	8.15856	-1.95787	-0.520856	1.10419	-0.654932	-1.97544
PIGV_1347	PIGV	Knockout	CTCGTGGAAGGTCTTCTGGG	AGCTGATGGCCTCTCTGTTTCTG	-3.20168	-6.2945	-4.33068	-2.73735	-4.91933	-18.6529	-8.9192	-10.7899	-5.66363	-6.47403	3.52948	2.53235	8.25427	4.51533	-0.0627108	0.879136	1.95733	-0.441364	0.26791	-6.8377	-3.75039	-7.91696	0.0502043	-4.15612	-3.63363
ZDHHC18_1348	ZDHHC18	Knockout	GCCACCCCCTCGGACCCGGG	TCCAGGGCGGCTGCTTCACAGAC	-5.53861	-10.0425	-17.3022	-6.55457	-9.15539	17.4806	-17.4345	-10.9455	-1.6369	4.37206	5.24203	5.09148	-1.65088	0.33469	-0.71347	-0.751902	-1.35288	-0.0532558	-0.468604	-6.36036	-6.26708	-8.83654	1.90827	-4.38323	-4.20207
ZDHHC18_1349	ZDHHC18	Knockout	AGACAAGCTTCACCGACCCT	ACCATCACTGCCCCTGGGTGGGC	8.44667	9.6073	4.23467	3.0076	-1.21712	3.76415	-3.42938	2.76593	-1.96028	0.751227	1.75202	-0.655836	0.841957	13.8525	2.33997	-0.489521	0.316714	0.214531	-0.668015	1.82664	0.198547	2.13558	-0.552214	4.18989	-4.68226
ZDHHC18_1350	ZDHHC18	Knockout	CGCAATCGCTTCTACTGCGG	TCCCCAGGCGCTCAGGGAAGCAA	8.9954	0.65425	-26.8677	-3.04584	-6.10844	17.3586	-15.6626	-11.2332	-4.50247	-8.34102	-9.72674	-6.26394	6.95189	-0.636184	-0.289741	-1.00766	-1.12452	-0.210309	-1.52604	7.49868	-3.83076	-6.09077	0.0634016	3.50617	-2.81142
ZDHHC18_1351	ZDHHC18	Knockout	ACCGATCTGTTTCTCCAGGG	TCTCCTCCTTCCCTCAGACAACA	-6.1126	1.13619	1.71212	-7.41664	-19.9374	-11.2106	-7.23827	-5.53049	-6.58786	-7.40563	3.35847	6.67723	-5.89002	-0.221246	-0.71347	-0.383956	-0.34033	-0.38669	-0.423687	-2.71937	-11.0034	-4.98785	-1.76982	0.0829723	-2.31515
SFN_1352	SFN	Knockout	TATTGAGCAGAAAAGCAACG	ATGAAGGCTGCCATGTCCTCATA	1.60282	-15.4225	-10.6341	-0.333307	-12.5961	-0.34929	-13.7559	-0.109602	0.935129	-10.1486	-0.338498	-6.46854	8.15941	0.320754	1.37712	-1.00766	0.230319	-0.406576	-1.15862	-7.69916	1.18942	-7.58897	-2.1711	-4.26066	-4.07671
SFN_1353	SFN	Knockout	AGCCTTCATGAAAGGCGCCG	GACGAGGCCATGGCTGATCTGCA	10.8276	-2.04334	1.12732	-4.27891	1.72373	5.24925	-5.14641	1.52737	-1.27794	-0.708314	-2.54013	-3.16228	-0.907763	-0.181638	-0.71347	-0.500042	0.577707	-0.611915	-1.79364	-1.46415	-6.36052	-10.8084	-2.12694	2.34432	-2.68361
SFN_1354	SFN	Knockout	GGTCTTCTACCTGAAGATGA	TGCTCAATACTGGACAGCACCCT	1.43925	1.00611	0.512885	1.74695	4.23159	0.477715	-15.0516	2.48299	-2.09993	0.76872	4.31266	1.56214	3.09313	-0.261652	-0.71347	-1.00766	-1.33845	-0.133446	-0.7221	-4.62818	4.24401	-1.39787	-1.37675	1.6013	2.59915
SFN_1355	SFN	Knockout	GAGCTCCTCGCCCTTCTCCA	CGTCTTCCACTACGAGATCGCCA	6.16096	-15.9419	6.80498	15.9167	65.5699	-4.6517	15.4379	-2.75666	-4.10333	-4.65681	-3.58207	24.5694	6.04712	-0.636184	-0.71347	-1.00766	-2.45785	2.61389	6.76237	15.4532		-11.8145	-4.38104	-8.27212	-6.14211
GPN2_1356	GPN2	Knockout	TGCAGTAGTGAGAATCCACG	GGAGAAGATGCTGCGCAAGGCGC	-12.5496	-1.99389	-8.6173	-5.33331	-8.62367	-14.7187	-4.36633	-8.33235	-6.98184	0.656841	6.91382	-3.47384	6.51398	-0.636184	-0.11106	-1.00766	-0.0687742	-0.437395	-1.25202	-12.7764	46.7845	-5.99392	0.9761	11.1156	-2.83085
GPN2_1357	GPN2	Knockout	GCTGCCGTACGAGTGTGCCG	GCCTTCAACCTGGACTACTACAC	7.38931	15.0788	12.327	-1.86108	15.5699	15.7233	12.73	6.66459	0.372277	11.4116	1.28236	-10.6073	-13.7421	-0.636184	-0.71347	-0.207656	0.120416	-0.363673	0.206302	-4.58587	7.99062	8.27288	-1.01656	3.06697	-3.43378
GPN2_1358	GPN2	Knockout	GCCAAGCTCGACCCCCTCCG	CAAGATGGACCTCATTGAGCATT	11.9387	0.0853812	3.20433	0.916693	-14.4301	9.8465	-4.84152	-4.19674	-10.8771	5.12341	0.689476	5.58651	-3.32611	-0.636184	-0.71347	-0.0730768	-0.864715	-0.453687	-1.05336	-5.00132	15.2511	9.16861	0.483822	-3.68196	-0.878952
GPN2_1359	GPN2	Knockout	ACCTGGACCCGGCCAACGAG	AGTACTGTGTACCTCCCTGGCCA	9.95043	13.2928	10.3616	-9.26849	17.294	0.319022	3.73135	8.88578	7.56677	23.5785	-0.938477	-8.18479	-27.7232	0.235909	-0.0980854	-0.502606	0.411346	-0.422162	-1.56919	-1.18776	5.40031	1.77242	4.82141	11.9922	-6.14211
GPATCH3_1360	GPATCH3	Knockout	GAGGGTGAAGAAATACCCCA	CACTACCGGCATCGGCCTGAGCG	-2.63904	1.87237	6.3075	-5.98807	-8.71583	-5.65111	3.78563	-0.781244	-8.49294	-2.61302	1.73202	9.49002	8.2245	0.121392	-0.71347	0.61836	0.406964	-0.291402	-1.09023	11.7569	-19.6175	1.19567	-2.28899	-6.93879	-4.89211
GPATCH3_1361	GPATCH3	Knockout	GATTGGAGTAGAGTCTCGAG	AGTATGAGGACTCAGAGACTGTG	0.247916	-0.0836236	4.27547	0.980632	-10.2401	-14.6212	-4.87067	-13.535	-5.14172	-1.62765	4.51081	6.54218	1.76657	2.72773	-0.71347	1.09318	3.1241	-0.611915	-0.150435	-7.28664	-7.31035	-2.68392	-0.957806	-0.795484	-0.194154
GPATCH3_1362	GPATCH3	Knockout	CAGCTGGGTGATGATCCGAG	TCACTCTTACCTGATGCCTCCGT	-33.5695	-54.7458	-24.9646	0.426497	36.9985	-32.7352	-12.6323	-65.1096	-13.5579	-48.8673	1.72646	-9.98346	16.4367	-0.636184	15.9532	-1.00766	-2.45785	-0.611915	-3.95191	-25.0833	-22.8784	75.6855	-4.38104	71.7279
GPATCH3_1363	GPATCH3	Knockout	CCACCAGTGCTGATGCCCAG	TTCACCCTCTGCTGTATACACAA	6.07877	21.0156	3.57488	4.72622	3.48197	-2.21476	-2.85664	-0.730601	7.42788	7.3353	5.58655	5.68386	7.51771	-0.636184	-0.71347	-1.00766	-0.843648	2.09893	-1.43393	6.6399	8.41933	4.94079	0.626321	0.159584	0.774317
[truncated: 94,470 more rows]

## Sheet: CRASP-Seq HIT Gene dPSI
Hybrid Gene Symbol	Guide Class	gene_dPSI_EZH2_HAP1_[E13_E14_E15]	gene_dPSI_EZH2_HEPG2_[E13_E14_E15]	gene_dPSI_EZH2_RPE1_[E13_E14_E15]	gene_dPSI_EZH2_HAP1_U6_wt_T1_[E13_E14_E15]	gene_dPSI_EZH2_RPE1_U6_wt_T1_[E13_E14_E15]	gene_dPSI_FAS_HAP1_[E5_E6_E7]	gene_dPSI_FAS_HEPG2_[E5_E6_E7]	gene_dPSI_FAS_RPE1_[E5_E6_E7]	gene_dPSI_FAS_HAP1_U6_wt_T1_[E5_E6_E7]	gene_dPSI_FAS_RPE1_U6_wt_T1_[E5_E6_E7]	gene_dPSI_LMNA_HAP1_MUT_[E11_5SS]	gene_dPSI_LMNA_HEPG2_MUT_[E11_5SS]	gene_dPSI_LMNA_RPE1_MUT_[E11_5SS]	gene_dPSI_LMNA_HAP1_WT_[E11_5SS]	gene_dPSI_LMNA_HEPG2_WT_[E11_5SS]	gene_dPSI_LMNA_RPE1_WT_[E11_5SS]	gene_dPSI_PKM_HAP1_[E9]	gene_dPSI_PKM_HEPG2_[E9]	gene_dPSI_PKM_RPE1_[E9]	gene_dPSI_SRSF7_HAP1_CHX_[E3_PE_E4]	gene_dPSI_SRSF7_HEPG2_CHX_[E3_PE_E4]	gene_dPSI_SRSF7_RPE1_CHX_[E3_PE_E4]	gene_dPSI_SRSF7_HAP1_UNT_[E3_PE_E4]	gene_dPSI_SRSF7_HEPG2_UNT_[E3_PE_E4]	gene_dPSI_SRSF7_RPE1_UNT_[E3_PE_E4]
[truncated: 412 more rows]

[truncated: 5 more sheets: FAS HIT Gene dPSI, EZH2 HIT Gene dPSI, PKM HIT Gene dPSI, SRSF7 HIT Gene dPSI, LMNA HIT Gene dPSI]
