# Supplementary material for: RNA-coupled CRISPR Screens Reveal ZNF207 as a Regulator of LMNA Aberrant Splicing in Progeria
Source: bioRxiv. 2025 Apr 26:2025.04.25.648738. Preprint. [Version 1] doi: 10.1101/2025.04.25.648738 (PMC12191140; doi:10.1101/2025.04.25.648738)
Supplement: Supplement 3 — Table S3: Genome-wide knockout CRASP-Seq data. Related to Figure 2. (Sheet 1) ΔPSI values for each hgRNA across 25 screens conducted in this study. (Sheet 2) ΔPSI values for 370 gene hits identified across the five splicing reporter screens. (Sheets 3–7) ΔPSI values for gene hits from individual splicing reporter screens: FAS (Sheet 3), EZH2 (Sheet 4), PKM (Sheet 5), SRSF7 (Sheet 6), and LMNA (Sheet 7). [file media-3.xlsx]

## Sheet: Whippet analysis
Gene_ID	Event_Coord	Event_Type	Event_Size	Event_Strand	Gene_Name	Gene_Type	Gene_Size	FPKM_FLAG_EV_siCTL	PSI_sample_[FLAG_EV_siZNF207_vs_FLAG_EV_siCTL]	PSI_control_[FLAG_EV_siZNF207_vs_FLAG_EV_siCTL]	dPSI_[FLAG_EV_siZNF207_vs_FLAG_EV_siCTL]	Probability_[FLAG_EV_siZNF207_vs_FLAG_EV_siCTL]	PSI_sample_[FLAG_ZNF207_FL_siCTL_vs_FLAG_EV_siCTL]	PSI_control_[FLAG_ZNF207_FL_siCTL_vs_FLAG_EV_siCTL]	dPSI_[FLAG_ZNF207_FL_siCTL_vs_FLAG_EV_siCTL]	Probability_[FLAG_ZNF207_FL_siCTL_vs_FLAG_EV_siCTL]	PSI_sample_[FLAG_ZNF207_FL_siZNF207_vs_FLAG_EV_siCTL]	PSI_control_[FLAG_ZNF207_FL_siZNF207_vs_FLAG_EV_siCTL]	dPSI_[FLAG_ZNF207_FL_siZNF207_vs_FLAG_EV_siCTL]	Probability_[FLAG_ZNF207_FL_siZNF207_vs_FLAG_EV_siCTL]	PSI_sample_[FLAG_ZNF207_FL_siZNF207_vs_FLAG_EV_siZNF207]	PSI_control_[FLAG_ZNF207_FL_siZNF207_vs_FLAG_EV_siZNF207]	dPSI_[FLAG_ZNF207_FL_siZNF207_vs_FLAG_EV_siZNF207]	Probability_[FLAG_ZNF207_FL_siZNF207_vs_FLAG_EV_siZNF207]
ENSG00000142945.13	chr1:44740003-44740042	AD	40	+	KIF2C	protein_coding	27949	4.93502	0.71	0.42	0.29	0.683	1.79	0.42	1.37	0.869	0.59	0.42	0.17	0.581	1.79	0.7	1.09	0.869
ENSG00000142945.13	chr1:44740637-44740746	CE	110	+	KIF2C	protein_coding	27949	4.93502	1.37	0.98	0.39	0.641									1.19	1.35	-0.16	0.588
ENSG00000142945.13	chr1:44740913-44741007	CE	95	+	KIF2C	protein_coding	27949	4.93502	99.02	99.8	-0.78	0.955	99.78	99.8	-0.02	0.545	99.73	99.8	-0.07	0.543	99.54	99.05	0.49	0.806
ENSG00000142945.13	chr1:44746406-44746759	AF	354	+	KIF2C	protein_coding	27949	4.93502	0.93	0.37	0.56	0.809	0.38	0.37	0.01	0.529	0.44	0.38	0.06	0.509	0.46	0.92	-0.46	0.764
ENSG00000142945.13	chr1:44747384-44747485	CE	102	+	KIF2C	protein_coding	27949	4.93502	99.77	99.77	0	0.502	99.76	99.78	-0.02	0.528	99.73	99.78	-0.05	0.558	99.74	99.77	-0.03	0.509
ENSG00000142945.13	chr1:44747652-44747700	CE	49	+	KIF2C	protein_coding	27949	4.93502	99.68	99.69	-0.01	0.522	99.65	99.69	-0.04	0.524	99.61	99.69	-0.08	0.57	99.63	99.68	-0.05	0.536
ENSG00000142945.13	chr1:44750309-44750441	AA	133	+	KIF2C	protein_coding	27949	4.93502	2.72	1.89	0.83	0.673	0.82	0.7	0.12	0.532	0.88	0.67	0.21	0.57	2.64	2.74	-0.1	0.573
ENSG00000142945.13	chr1:44750442-44750564	CE	123	+	KIF2C	protein_coding	27949	4.93502	98.72	98.88	-0.16	0.583	99.66	99.69	-0.03	0.516	99.58	99.69	-0.11	0.565	99.34	98.72	0.62	0.768
ENSG00000142945.13	chr1:44753132-44753254	CE	123	+	KIF2C	protein_coding	27949	4.93502	82.16	86.06	-3.9	0.901	85.47	85.59	-0.12	0.523	83.43	85.56	-2.13	0.694	83.89	82.11	1.78	0.69
ENSG00000142945.13	chr1:44753733-44753833	CE	101	+	KIF2C	protein_coding	27949	4.93502	99.81	99.8	0.01	0.515	99.78	99.81	-0.03	0.525	99.76	99.8	-0.04	0.559	99.75	99.8	-0.05	0.598
ENSG00000142945.13	chr1:44754750-44754845	CE	96	+	KIF2C	protein_coding	27949	4.93502	93.39	98.55	-5.16	0.98	99.78	99.8	-0.02	0.507	98.57	99.8	-1.23	0.906	97.24	93.56	3.68	0.935
ENSG00000142945.13	chr1:44755929-44755983	CE	55	+	KIF2C	protein_coding	27949	4.93502	91.43	96.66	-5.23	0.941	98.43	97.5	0.93	0.607	92.77	97.51	-4.74	0.923	92.64	91.45	1.19	0.595
ENSG00000142945.13	chr1:44756043-44756074	AA	32	+	KIF2C	protein_coding	27949	4.93502	8.48	3.72	4.76	0.88	5.51	2.89	2.62	0.797	7.61	2.9	4.71	0.898	7.75	8.34	-0.59	0.542
ENSG00000142945.13	chr1:44756075-44756114	AA	40	+	KIF2C	protein_coding	27949	4.93502	95.74	99.65	-3.91	0.928	99.66	99.65	0.01	0.54	99.5	99.67	-0.17	0.626	98.1	96.34	1.76	0.617
ENSG00000142945.13	chr1:44756115-44756237	CE	123	+	KIF2C	protein_coding	27949	4.93502	99.32	99.74	-0.42	0.77	99.74	99.74	0	0.511	99.68	99.75	-0.07	0.553	99.66	99.26	0.4	0.733
ENSG00000142945.13	chr1:44757556-44757646	CE	91	+	KIF2C	protein_coding	27949	4.93502	98.29	98.91	-0.62	0.774	99.76	99.78	-0.02	0.52	99.7	99.77	-0.07	0.588	99.35	98.37	0.98	0.864
ENSG00000142945.13	chr1:44757908-44757971	CE	64	+	KIF2C	protein_coding	27949	4.93502	96.21	95.95	0.26	0.576	99.79	99.76	0.03	0.52	99.72	99.78	-0.06	0.532	97.35	96.43	0.92	0.678
ENSG00000142945.13	chr1:44758049-44758140	CE	92	+	KIF2C	protein_coding	27949	4.93502	97.56	97.56	0	0.527	99.84	99.84	0	0.534	99.75	99.82	-0.07	0.593	98.53	97.38	1.15	0.819
ENSG00000142945.13	chr1:44760592-44760702	CE	111	+	KIF2C	protein_coding	27949	4.93502	98.84	99.78	-0.94	0.947	99.78	99.8	-0.02	0.542	99.75	99.8	-0.05	0.592	99.73	98.65	1.08	0.963
ENSG00000142945.13	chr1:44761916-44761934	CE	19	+	KIF2C	protein_coding	27949	4.93502	97.69	99.04	-1.35	0.955									99.33	97.7	1.63	0.96
ENSG00000142945.13	chr1:44761935-44761983	AD	49	+	KIF2C	protein_coding	27949	4.93502	97.76	99.02	-1.26	0.95									99.37	97.71	1.66	0.956
ENSG00000142945.13	chr1:44762140-44762178	AF	39	+	KIF2C	protein_coding	27949	4.93502	0.99	0.33	0.66	0.879									1.15	1	0.15	0.52
ENSG00000142945.13	chr1:44762179-44762228	RI	50	+	KIF2C	protein_coding	27949	4.93502	0.68	0.51	0.17	0.623									1.47	0.7	0.77	0.774
ENSG00000142945.13	chr1:44762229-44762345	AA	117	+	KIF2C	protein_coding	27949	4.93502	0.89	0.68	0.21	0.61	0.34	0.34	0	0.505	1.27	0.32	0.95	0.827	1.58	0.86	0.72	0.782
ENSG00000142945.13	chr1:44762346-44762369	AA	24	+	KIF2C	protein_coding	27949	4.93502	98.72	99.3	-0.58	0.765									99.78	98.68	1.1	0.94
ENSG00000142945.13	chr1:44762370-44762451	CE	82	+	KIF2C	protein_coding	27949	4.93502	98.72	99.23	-0.51	0.716									99.78	98.68	1.1	0.934
ENSG00000142945.13	chr1:44762545-44762658	CE	114	+	KIF2C	protein_coding	27949	4.93502	99.82	99.82	0	0.516	99.8	99.8	0	0.533	99.75	99.8	-0.05	0.529	99.76	99.81	-0.05	0.546
ENSG00000142945.13	chr1:44766826-44766829	AA	4	+	KIF2C	protein_coding	27949	4.93502	98.64	99.8	-1.16	0.98									99.14	98.66	0.48	0.754
ENSG00000142945.13	chr1:44767097-44767516	CE	420	+	KIF2C	protein_coding	27949	4.93502	99.67	99.65	0.02	0.52									99.57	99.66	-0.09	0.572
ENSG00000142945.13	chr1:44767517-44767547	RI	31	+	KIF2C	protein_coding	27949	4.93502	97.59	98.95	-1.36	0.763									98.69	97.56	1.13	0.716
ENSG00000174307.7	chr1:201466311-201466657	AF	347	-	PHLDA3	protein_coding	4959	8.89727	0.52	0.48	0.04	0.524	0.48	0.5	-0.02	0.512	0.5	0.48	0.02	0.5	0.5	0.53	-0.03	0.506
ENSG00000174307.7	chr1:201465944-201466178	TE	235	-	PHLDA3	protein_coding	4959	8.89727	76.24	74.96	1.28	0.698	74.82	74.97	-0.15	0.508	75.78	74.97	0.81	0.642	75.85	76.21	-0.36	0.542
ENSG00000174307.7	chr1:201464278-201465943	TE	1666	-	PHLDA3	protein_coding	4959	8.89727	23.83	24.97	-1.14	0.63	25.17	25.03	0.14	0.503	24.22	24.99	-0.77	0.651	24.14	23.81	0.33	0.564
ENSG00000116299.17	chr1:109198573-109198674	CE	102	+	ELAPOR1	protein_coding	93102	0.00916079	87.12	92.35	-5.23	0.642	89.64	92.4	-2.76	0.604	86.48	92.5	-6.02	0.646	86.24	86.65	-0.41	0.541
ENSG00000116299.17	chr1:109202944-109203105	TE	162	+	ELAPOR1	protein_coding	93102	0.00916079	6.62	47.6	-40.98	0.995	7.46	48.38	-40.92	0.99	9.9	48.88	-38.98	0.984	9.59	6.72	2.87	0.598
ENSG00000116299.17	chr1:109203106-109203123	TE	18	+	ELAPOR1	protein_coding	93102	0.00916079	80.9	10.84	70.06	1	61.68	11.08	50.6	0.996	27.97	10.05	17.92	0.749	27.69	81.1	-53.41	0.986
ENSG00000116299.17	chr1:109203124-109203231	TE	108	+	ELAPOR1	protein_coding	93102	0.00916079	16.29	50.06	-33.77	0.966	32.61	50.74	-18.13	0.823	64.56	49.73	14.83	0.725	65.06	16.51	48.55	0.989
ENSG00000116299.17	chr1:109203232-109206781	TE	3550	+	ELAPOR1	protein_coding	93102	0.00916079	9.82	12.79	-2.97	0.586	11.12	12.7	-1.58	0.53	16.68	12.75	3.93	0.597	17.27	9.72	7.55	0.669
ENSG00000097021.21	chr1:6393362-6393767	TS	406	-	ACOT7	protein_coding	129498	1.14038	87.22	90.66	-3.44	0.751	91.76	90.67	1.09	0.604	93.09	90.64	2.45	0.723	93.16	86.99	6.17	0.882
ENSG00000097021.21	chr1:6393257-6393361	TS	105	-	ACOT7	protein_coding	129498	1.14038	12.74	9.31	3.43	0.746	8.13	9.29	-1.16	0.622	6.95	9.28	-2.33	0.753	6.93	12.92	-5.99	0.872
ENSG00000097021.21	chr1:6385494-6385813	AF	320	-	ACOT7	protein_coding	129498	1.14038	2.26	1.37	0.89	0.602	1.3	1.37	-0.07	0.508	1.98	1.36	0.62	0.616	1.99	2.18	-0.19	0.545
ENSG00000097021.21	chr1:6360570-6360707	AF	138	-	ACOT7	protein_coding	129498	1.14038	2.18	1.37	0.81	0.612	1.32	1.37	-0.05	0.52	2.01	1.4	0.61	0.581	1.95	2.24	-0.29	0.533
ENSG00000097021.21	chr1:6358826-6359344	AF	519	-	ACOT7	protein_coding	129498	1.14038	2.16	1.36	0.8	0.608	1.32	1.4	-0.08	0.542	1.93	1.32	0.61	0.616	2.03	2.26	-0.23	0.538
ENSG00000097021.21	chr1:6352225-6358825	AD	6601	-	ACOT7	protein_coding	129498	1.14038	2.22	1.43	0.79	0.597	1.36	1.35	0.01	0.513	1.96	1.32	0.64	0.604	1.93	2.3	-0.37	0.516
ENSG00000097021.21	chr1:6349749-6349866	CE	118	-	ACOT7	protein_coding	129498	1.14038	99.69	99.82	-0.13	0.64	99.81	99.8	0.01	0.522	99.73	99.83	-0.1	0.599	99.72	99.65	0.07	0.554
ENSG00000097021.21	chr1:6333477-6333568	CE	92	-	ACOT7	protein_coding	129498	1.14038	99.66	99.78	-0.12	0.597	99.76	99.78	-0.02	0.534	98.92	99.9	-0.98	0.947	97.5	99.66	-2.16	0.904
ENSG00000097021.21	chr1:6327414-6332354	AA	4941	-	ACOT7	protein_coding	129498	1.14038	2.5	1.9	0.6	0.579	2.36	1.93	0.43	0.566					2.49	2.79	-0.3	0.551
ENSG00000097021.21	chr1:6327402-6327413	AA	12	-	ACOT7	protein_coding	129498	1.14038	99.23	99.43	-0.2	0.532	99.28	99.44	-0.16	0.537	98.92	99.9	-0.98	0.924	96.98	99.12	-2.14	0.821
ENSG00000097021.21	chr1:6320589-6320918	CE	330	-	ACOT7	protein_coding	129498	1.14038	0.38	0.24	0.14	0.616	2.55	1.1	1.45	0.873	0.84	1.16	-0.32	0.702	1.02	1.39	-0.37	0.597
ENSG00000097021.21	chr1:6318492-6318578	CE	87	-	ACOT7	protein_coding	129498	1.14038	99.84	99.9	-0.06	0.566	99.89	99.9	-0.01	0.507	99.87	99.92	-0.05	0.576	99.83	99.84	-0.01	0.502
ENSG00000097021.21	chr1:6305420-6306882	CE	1463	-	ACOT7	protein_coding	129498	1.14038	0.3	0.18	0.12	0.621	2.21	1.84	0.37	0.633	2.65	1.95	0.7	0.764	2.95	2.04	0.91	0.789
ENSG00000097021.21	chr1:6294864-6294980	CE	117	-	ACOT7	protein_coding	129498	1.14038	99.85	99.9	-0.05	0.616	99.9	99.9	0	0.53	99.85	99.91	-0.06	0.608	99.85	99.85	0	0.524
ENSG00000097021.21	chr1:6293004-6294863	AD	1860	-	ACOT7	protein_coding	129498	1.14038	0.32	0.18	0.14	0.623									0.3	0.32	-0.02	0.507
ENSG00000097021.21	chr1:6282797-6282888	AA	92	-	ACOT7	protein_coding	129498	1.14038	0.32	0.19	0.13	0.621	0.23	0.2	0.03	0.543	0.31	0.19	0.12	0.608	0.31	0.31	0	0.513
ENSG00000097021.21	chr1:6282724-6282796	CE	73	-	ACOT7	protein_coding	129498	1.14038	0.32	0.18	0.14	0.685	0.23	0.19	0.04	0.57	0.31	0.18	0.13	0.589	0.32	0.32	0	0.518
ENSG00000097021.21	chr1:6264273-6264695	TE	423	-	ACOT7	protein_coding	129498	1.14038	98.9	98.95	-0.05	0.52	98.94	98.94	0	0.501	98.89	98.94	-0.05	0.534	98.9	98.9	0	0.517
ENSG00000097021.21	chr1:6264272-6264272	TE	1	-	ACOT7	protein_coding	129498	1.14038	1.09	1.05	0.04	0.501	1.06	1.05	0.01	0.501	1.1	1.06	0.04	0.531	1.09	1.1	-0.01	0.516
ENSG00000097021.21	chr1:6264269-6264271	TE	3	-	ACOT7	protein_coding	129498	1.14038	0.12	0.07	0.05	0.603	0.07	0.07	0	0.512	0.11	0.07	0.04	0.597	0.11	0.12	-0.01	0.518
ENSG00000142920.18	chr1:33092050-33092222	CE	173	+	AZIN2	protein_coding	42388	0.0187023	89.86	85.55	4.31	0.627	88.14	86.77	1.37	0.508	69.73	86.78	-17.05	0.828	70.14	89.59	-19.45	0.888
ENSG00000170989.10	chr1:101237498-101237765	AF	268	+	S1PR1	protein_coding	6848	0.780158	10.7	11.63	-0.93	0.524	4.25	11.88	-7.63	0.795	13.68	11.66	2.02	0.557	13.97	10.49	3.48	0.601
ENSG00000170989.10	chr1:101238335-101238425	AF	91	+	S1PR1	protein_coding	6848	0.780158	3.5	5.74	-2.24	0.641	4.4	6.29	-1.89	0.596	4.77	6.04	-1.27	0.564	4.69	3.48	1.21	0.599
ENSG00000170989.10	chr1:101238822-101239519	TE	698	+	S1PR1	protein_coding	6848	0.780158	9.21	6.83	2.38	0.596	9.16	6.8	2.36	0.587	5.66	6.89	-1.23	0.526	5.47	9.3	-3.83	0.555
ENSG00000170989.10	chr1:101239520-101241189	TE	1670	+	S1PR1	protein_coding	6848	0.780158	0.34	2.81	-2.47	0.908	0.37	2.25	-1.88	0.892	0.29	2.53	-2.24	0.901	0.29	0.35	-0.06	0.555
ENSG00000170989.10	chr1:101241190-101241308	TE	119	+	S1PR1	protein_coding	6848	0.780158	60.44	54.04	6.4	0.647	64.33	54.42	9.91	0.654	62.88	54.34	8.54	0.808	63.08	60.62	2.46	0.519
ENSG00000170989.10	chr1:101241309-101241518	TE	210	+	S1PR1	protein_coding	6848	0.780158	30.76	37.44	-6.68	0.764	26.85	37.61	-10.76	0.746	31.71	37.11	-5.4	0.687	31.81	30.35	1.46	0.526
ENSG00000158793.14	chr1:161118105-161118116	TS	12	+	NIT1	protein_coding	7359	2.49597	7.28	10.59	-3.31	0.577	7.14	10.32	-3.18	0.579	9.23	10.08	-0.85	0.53	9.94	6.78	3.16	0.629
ENSG00000158793.14	chr1:161118117-161118117	TS	1	+	NIT1	protein_coding	7359	2.49597	6.87	10.07	-3.2	0.589	7.21	10.54	-3.33	0.551	9.56	10.54	-0.98	0.528	10.04	7.19	2.85	0.581
ENSG00000158793.14	chr1:161118179-161118209	AD	31	+	NIT1	protein_coding	7359	2.49597	36.96	25.79	11.17	0.846	38.68	28.24	10.44	0.74	25.71	28.21	-2.5	0.554	20.59	34.1	-13.51	0.912
ENSG00000158793.14	chr1:161118240-161118551	AD	312	+	NIT1	protein_coding	7359	2.49597	17.9	12.72	5.18	0.762	14.65	14.57	0.08	0.504	12.16	14.39	-2.23	0.563	14.75	16.6	-1.85	0.626
ENSG00000158793.14	chr1:161118552-161118785	RI	234	+	NIT1	protein_coding	7359	2.49597	15.35	11.22	4.13	0.769	10.71	12.98	-2.27	0.654	11.35	12.96	-1.61	0.577	13.31	14.54	-1.23	0.585
ENSG00000158793.14	chr1:161118816-161118881	CE	66	+	NIT1	protein_coding	7359	2.49597	97.46	96.87	0.59	0.568	88.99	95.33	-6.34	0.957	93.82	95.25	-1.43	0.637	89.93	95.97	-6.04	0.836
ENSG00000158793.14	chr1:161119134-161119388	CE	255	+	NIT1	protein_coding	7359	2.49597	99.26	99.24	0.02	0.51	99.3	99.22	0.08	0.536	99.28	99.25	0.03	0.51	99.29	99.25	0.04	0.524
ENSG00000158793.14	chr1:161119509-161119612	CE	104	+	NIT1	protein_coding	7359	2.49597	98.64	97.96	0.68	0.7	99.21	97.93	1.28	0.857	99.21	97.96	1.25	0.85	99.21	98.64	0.57	0.717
ENSG00000158793.14	chr1:161119819-161119824	AA	6	+	NIT1	protein_coding	7359	2.49597	98.12	98.22	-0.1	0.546	97.13	98.11	-0.98	0.587	99.19	98.08	1.11	0.732	99.17	98.11	1.06	0.74
ENSG00000158793.14	chr1:161120107-161120232	CE	126	+	NIT1	protein_coding	7359	2.49597	99.23	99.3	-0.07	0.521	99.14	99.3	-0.16	0.565	99.11	99.31	-0.2	0.566	99.1	99.21	-0.11	0.533
ENSG00000158793.14	chr1:161120499-161120568	TE	70	+	NIT1	protein_coding	7359	2.49597	0.39	0.35	0.04	0.536	0.36	0.34	0.02	0.522	0.38	0.36	0.02	0.518	0.38	0.37	0.01	0.531
ENSG00000158793.14	chr1:161120569-161121193	TE	625	+	NIT1	protein_coding	7359	2.49597	92.33	92.27	0.06	0.501	92.35	92.31	0.04	0.513	92.4	92.38	0.02	0.515	92.31	92.35	-0.04	0.522
ENSG00000158793.14	chr1:161121194-161121194	TE	1	+	NIT1	protein_coding	7359	2.49597	7.66	7.64	0.02	0.508	7.71	7.61	0.1	0.519	7.68	7.7	-0.02	0.525	7.7	7.71	-0.01	0.523
ENSG00000158793.14	chr1:161122339-161122523	AD	185	+	NIT1	protein_coding	7359	2.49597	12.43	23.05	-10.62	0.706	23.49	22.47	1.02	0.529					39.28	12.44	26.84	0.906
ENSG00000158793.14	chr1:161123075-161123174	CE	100	+	NIT1	protein_coding	7359	2.49597	30.23	25.8	4.43	0.612	23.19	25.25	-2.06	0.554					39.87	30.61	9.26	0.673
ENSG00000158793.14	chr1:161124141-161124210	CE	70	+	NIT1	protein_coding	7359	2.49597	93.84	90.23	3.61	0.62	89.01	90.28	-1.27	0.508	88.76	90.14	-1.38	0.504	87.86	93.98	-6.12	0.702
ENSG00000158793.14	chr1:161124211-161124339	RI	129	+	NIT1	protein_coding	7359	2.49597	89.83	90.31	-0.48	0.504	88.26	90.22	-1.96	0.549	88.32	90.54	-2.22	0.562	88.11	89.83	-1.72	0.54
ENSG00000158793.14	chr1:161124340-161124413	AA	74	+	NIT1	protein_coding	7359	2.49597	90.1	90.74	-0.64	0.547	92.21	90.14	2.07	0.554	87.89	89.91	-2.02	0.553	87.15	90.32	-3.17	0.591
ENSG00000158793.14	chr1:161124476-161124526	AD	51	+	NIT1	protein_coding	7359	2.49597	90.12	92.86	-2.74	0.555									87.24	90.14	-2.9	0.555
ENSG00000158793.14	chr1:161124527-161124811	TE	285	+	NIT1	protein_coding	7359	2.49597	35.53	10.79	24.74	0.732	19.18	10.73	8.45	0.62	7.14	14.36	-7.22	0.752	7.33	33.33	-26	0.783
ENSG00000158793.14	chr1:161124812-161125445	TE	634	+	NIT1	protein_coding	7359	2.49597	64.14	89.26	-25.12	0.695	80.85	89.17	-8.32	0.657	92.48	86.1	6.38	0.702	92.78	66.7	26.08	0.788
ENSG00000134717.18	chr1:52056271-52056294	TS	24	+	BTF3L4	protein_coding	34517	3.76712	0.72	0.7	0.02	0.506	0.6	0.73	-0.13	0.554	0.73	0.71	0.02	0.506	0.68	0.68	0	0.5
ENSG00000134717.18	chr1:52056295-52056303	TS	9	+	BTF3L4	protein_coding	34517	3.76712	0.67	0.68	-0.01	0.521	0.61	0.7	-0.09	0.535	0.7	0.71	-0.01	0.509	0.68	0.68	0	0.513
ENSG00000134717.18	chr1:52056304-52056313	TS	10	+	BTF3L4	protein_coding	34517	3.76712	0.7	0.71	-0.01	0.521	0.63	0.72	-0.09	0.525	0.71	0.72	-0.01	0.504	0.68	0.67	0.01	0.506
ENSG00000134717.18	chr1:52056314-52056320	TS	7	+	BTF3L4	protein_coding	34517	3.76712	97.97	98.12	-0.15	0.576	98.21	98.07	0.14	0.511	98.06	98.07	-0.01	0.507	98.12	97.97	0.15	0.518
ENSG00000134717.18	chr1:52056321-52056379	TS	59	+	BTF3L4	protein_coding	34517	3.76712	2.06	1.91	0.15	0.554	1.82	1.94	-0.12	0.526	1.94	1.87	0.07	0.503	1.92	2	-0.08	0.522
ENSG00000134717.18	chr1:52059835-52059901	CE	67	+	BTF3L4	protein_coding	34517	3.76712	93.64	96.97	-3.33	0.987	92.97	94.76	-1.79	0.833	92.19	94.16	-1.97	0.831	95.58	94.63	0.95	0.786
ENSG00000134717.18	chr1:52064825-52064831	AA	7	+	BTF3L4	protein_coding	34517	3.76712	99.85	99.84	0.01	0.509									99.86	99.85	0.01	0.525
ENSG00000134717.18	chr1:52064832-52064890	AA	59	+	BTF3L4	protein_coding	34517	3.76712	99.8	99.79	0.01	0.509									99.8	99.79	0.01	0.531
ENSG00000134717.18	chr1:52064891-52064898	CE	8	+	BTF3L4	protein_coding	34517	3.76712	99.68	99.68	0	0.525									99.59	99.61	-0.02	0.525
ENSG00000134717.18	chr1:52064899-52064938	AD	40	+	BTF3L4	protein_coding	34517	3.76712	99.55	99.53	0.02	0.517	99.12	99.06	0.06	0.513					99.2	99.25	-0.05	0.511
ENSG00000134717.18	chr1:52083340-52083541	CE	202	+	BTF3L4	protein_coding	34517	3.76712	93.09	93.37	-0.28	0.575	94.35	92.22	2.13	0.693	96.18	95.44	0.74	0.641	93.26	92.86	0.4	0.584
ENSG00000134717.18	chr1:52086112-52086171	CE	60	+	BTF3L4	protein_coding	34517	3.76712	99.78	99.79	-0.01	0.518	99.78	99.77	0.01	0.524	99.8	99.78	0.02	0.505	99.82	99.8	0.02	0.522
ENSG00000134717.18	chr1:52086712-52086853	CE	142	+	BTF3L4	protein_coding	34517	3.76712	99.82	99.82	0	0.504	99.82	99.82	0	0.503	99.81	99.82	-0.01	0.517	99.83	99.82	0.01	0.528
ENSG00000134717.18	chr1:52088419-52090716	TE	2298	+	BTF3L4	protein_coding	34517	3.76712	13.98	13.86	0.12	0.532	12.7	13.82	-1.12	0.729	13.35	13.86	-0.51	0.61	9.27	9.93	-0.66	0.763
ENSG00000123473.17	chr1:47313930-47313946	AA	17	-	STIL	protein_coding	64753	0.960538	10.13	7.18	2.95	0.676	8.23	7.01	1.22	0.579	6.49	7	-0.51	0.556	6.41	10.09	-3.68	0.705
ENSG00000123473.17	chr1:47313847-47313929	CE	83	-	STIL	protein_coding	64753	0.960538	15.15	15.44	-0.29	0.511	20.91	15.1	5.81	0.725	7.65	15.47	-7.82	0.886	7.22	14.85	-7.63	0.874
ENSG00000123473.17	chr1:47313315-47313320	AA	6	-	STIL	protein_coding	64753	0.960538	9.54	11.23	-1.69	0.56	8.36	9.35	-0.99	0.583	7.35	11.45	-4.1	0.649	11.8	9.1	2.7	0.601
ENSG00000123473.17	chr1:47313297-47313314	AA	18	-	STIL	protein_coding	64753	0.960538	22.22	16.91	5.31	0.748	15.18	13.3	1.88	0.599	10.59	17.58	-6.99	0.838	15.05	22.83	-7.78	0.827
ENSG00000123473.17	chr1:47313157-47313296	AA	140	-	STIL	protein_coding	64753	0.960538	32.78	22.74	10.04	0.817	17.8	19.97	-2.17	0.592	23.56	22.45	1.11	0.555	20.44	32.59	-12.15	0.897
ENSG00000123473.17	chr1:47312948-47313021	CE	74	-	STIL	protein_coding	64753	0.960538	36.58	23.75	12.83	0.911	25.08	21.19	3.89	0.651	26.66	23.74	2.92	0.648	23.72	36.92	-13.2	0.934
ENSG00000123473.17	chr1:47304889-47304996	CE	108	-	STIL	protein_coding	64753	0.960538	99	99.12	-0.12	0.501	99.12	99.11	0.01	0.51	98.9	99.13	-0.23	0.564	98.93	98.99	-0.06	0.509
ENSG00000123473.17	chr1:47301561-47301748	CE	188	-	STIL	protein_coding	64753	0.960538	98.3	97.84	0.46	0.589	98.69	97.86	0.83	0.695	98.62	97.79	0.83	0.681	98.57	98.24	0.33	0.564
ENSG00000123473.17	chr1:47300110-47300152	CE	43	-	STIL	protein_coding	64753	0.960538	97.71	97.78	-0.07	0.507	95.98	97.8	-1.82	0.617	98.56	97.75	0.81	0.646	98.51	97.77	0.74	0.652
ENSG00000123473.17	chr1:47299969-47300109	RI	141	-	STIL	protein_coding	64753	0.960538	88.54	77.85	10.69	0.87	85.68	78.08	7.6	0.867	89.91	78.28	11.63	0.957	89.76	88.68	1.08	0.509
ENSG00000123473.17	chr1:47299905-47299968	CE	64	-	STIL	protein_coding	64753	0.960538	97.54	97.97	-0.43	0.556	99.02	98.01	1.01	0.7	98.91	98	0.91	0.682	98.92	97.64	1.28	0.711
ENSG00000123473.17	chr1:47295765-47295848	CE	84	-	STIL	protein_coding	64753	0.960538	97.55	99.09	-1.54	0.747	98.47	99.09	-0.62	0.631	96.62	99.09	-2.47	0.795	96.64	97.49	-0.85	0.589
ENSG00000123473.17	chr1:47293458-47293544	CE	87	-	STIL	protein_coding	64753	0.960538	95.94	98.99	-3.05	0.827	99.05	99.13	-0.08	0.523	98.07	99.13	-1.06	0.755	97.68	96.01	1.67	0.635
ENSG00000123473.17	chr1:47289531-47289585	AA	55	-	STIL	protein_coding	64753	0.960538	97.47	98.89	-1.42	0.748									98.4	97.55	0.85	0.618
ENSG00000123473.17	chr1:47289435-47289530	CE	96	-	STIL	protein_coding	64753	0.960538	99.01	99.17	-0.16	0.543									98.9	99	-0.1	0.574
ENSG00000123473.17	chr1:47287551-47287660	CE	110	-	STIL	protein_coding	64753	0.960538	99.14	99.19	-0.05	0.52	99.15	99.2	-0.05	0.538	99.03	99.17	-0.14	0.524	98.99	99.14	-0.15	0.565
ENSG00000123473.17	chr1:47283277-47283541	CE	265	-	STIL	protein_coding	64753	0.960538	10.93	6.15	4.78	0.819	5.54	6.29	-0.75	0.553	5.33	6.86	-1.53	0.616	5.19	12.94	-7.75	0.926
ENSG00000123473.17	chr1:47282345-47282459	CE	115	-	STIL	protein_coding	64753	0.960538	92.59	98.88	-6.29	0.996	98.58	98.88	-0.3	0.557	99	99.18	-0.18	0.531	98.94	95.77	3.17	0.82
ENSG00000123473.17	chr1:47281616-47281638	AF	23	-	STIL	protein_coding	64753	0.960538	5.58	2.43	3.15	0.766	3.36	2.43	0.93	0.665	1.82	2.47	-0.65	0.617	1.75	5.08	-3.33	0.817
ENSG00000123473.17	chr1:47280946-47281209	CE	264	-	STIL	protein_coding	64753	0.960538	92.68	99.04	-6.36	0.998	98.8	99.03	-0.23	0.574	99.18	99.39	-0.21	0.568	99.16	96.09	3.07	0.855
ENSG00000123473.17	chr1:47280364-47280945	RI	582	-	STIL	protein_coding	64753	0.960538	88.08	92.83	-4.75	0.857	96.73	92.98	3.75	0.874	94.19	94.7	-0.51	0.545	94.14	92.49	1.65	0.619
ENSG00000123473.17	chr1:47280241-47280363	CE	123	-	STIL	protein_coding	64753	0.960538	91.7	96.65	-4.95	0.966	97.18	96.65	0.53	0.621	96.37	98.27	-1.9	0.766	96.25	95.91	0.34	0.51
ENSG00000123473.17	chr1:47269635-47269731	AD	97	-	STIL	protein_coding	64753	0.960538	96.89	97.71	-0.82	0.53	99.22	97.72	1.5	0.859					99.2	97	2.2	0.799
ENSG00000123473.17	chr1:47266661-47269634	AD	2974	-	STIL	protein_coding	64753	0.960538	2.56	3.93	-1.37	0.625					3.62	5.08	-1.46	0.582	3.65	2.52	1.13	0.631
ENSG00000123473.17	chr1:47263114-47263116	AA	3	-	STIL	protein_coding	64753	0.960538	29.15	22.49	6.66	0.719	26.33	22.68	3.65	0.624	24.91	19.92	4.99	0.701	26.01	29.01	-3	0.616
ENSG00000123473.17	chr1:47263063-47263113	AA	51	-	STIL	protein_coding	64753	0.960538	80.18	62.27	17.91	0.9	58.25	63.18	-4.93	0.639	71.47	55.57	15.9	0.948	74.78	80.41	-5.63	0.725
ENSG00000123473.17	chr1:47262903-47263062	CE	160	-	STIL	protein_coding	64753	0.960538	99.24	96.61	2.63	0.947	99.23	96.55	2.68	0.949	97.29	96.36	0.93	0.701	97.36	99.21	-1.85	0.817
ENSG00000123473.17	chr1:47251136-47251922	TE	787	-	STIL	protein_coding	64753	0.960538	10.45	8.36	2.09	0.518	19.89	8.28	11.61	0.894	2.84	8.32	-5.48	0.698	2.8	10.31	-7.51	0.759
ENSG00000123473.17	chr1:47250659-47251135	TE	477	-	STIL	protein_coding	64753	0.960538	44.44	27.98	16.46	0.816	36.85	27.6	9.25	0.718	54.05	27.69	26.36	0.905	52.29	40.3	11.99	0.881
ENSG00000123473.17	chr1:47250622-47250658	TE	37	-	STIL	protein_coding	64753	0.960538	2.44	23.49	-21.05	0.799	5.49	23.26	-17.77	0.729	5.17	23.51	-18.34	0.748	7.93	5.94	1.99	0.556
ENSG00000123473.17	chr1:47250243-47250621	TE	379	-	STIL	protein_coding	64753	0.960538	0.16	0.15	0.01	0.513	0.15	0.14	0.01	0.506	0.18	0.15	0.03	0.545	0.18	0.16	0.02	0.517
ENSG00000123473.17	chr1:47250173-47250242	TE	70	-	STIL	protein_coding	64753	0.960538	40.47	37.52	2.95	0.678	37.98	38.33	-0.35	0.544	38.23	37.9	0.33	0.556	37.22	41.38	-4.16	0.729
ENSG00000123473.17	chr1:47250139-47250172	TE	34	-	STIL	protein_coding	64753	0.960538	2.55	3.03	-0.48	0.526	0.16	3.07	-2.91	0.954	0.18	3.02	-2.84	0.951	0.17	2.53	-2.36	0.944
ENSG00000175147.13	chr1:15115981-15117807	TE	1827	-	TMEM51-AS1	lncRNA	41803	0.0359767	34.85	33.87	0.98	0.534	49.12	33.16	15.96	0.761	19.24	34.28	-15.04	0.803	19.88	35.35	-15.47	0.816
ENSG00000175147.13	chr1:15111869-15115980	TE	4112	-	TMEM51-AS1	lncRNA	41803	0.0359767	29.42	65.78	-36.36	0.844	50.97	66.07	-15.1	0.733	34.46	66.26	-31.8	0.778	33.61	29.47	4.14	0.521
ENSG00000175147.13	chr1:15111815-15111868	TE	54	-	TMEM51-AS1	lncRNA	41803	0.0359767	37.7	2.59	35.11	0.8	4.21	2.58	1.63	0.609	49.38	2.56	46.82	0.65	49.43	37.65	11.78	0.559
ENSG00000162415.7	chr1:45087881-45088237	CE	357	-	ZSWIM5	protein_coding	289810	0.0372173	85.3	94.66	-9.36	0.768	94.23	94.73	-0.5	0.545	81.15	94.49	-13.34	0.76	81.36	85.5	-4.14	0.555
ENSG00000162415.7	chr1:45060099-45060247	CE	149	-	ZSWIM5	protein_coding	289810	0.0372173	96.5	96.01	0.49	0.523	95.92	96.02	-0.1	0.513	96.48	96.06	0.42	0.548	96.51	96.6	-0.09	0.506
ENSG00000162415.7	chr1:45058609-45058759	CE	151	-	ZSWIM5	protein_coding	289810	0.0372173	82.62	92.16	-9.54	0.829	82.54	92.22	-9.68	0.796	90.36	92.24	-1.88	0.626	90.13	82.49	7.64	0.771
ENSG00000162415.7	chr1:45051074-45051253	CE	180	-	ZSWIM5	protein_coding	289810	0.0372173	93.56	90.14	3.42	0.618	96.03	90.07	5.96	0.728	92.9	90.19	2.71	0.553	93.11	93.86	-0.75	0.543
ENSG00000162415.7	chr1:45043219-45043395	CE	177	-	ZSWIM5	protein_coding	289810	0.0372173	88.72	84.19	4.53	0.65	75.04	84.15	-9.11	0.685	72.31	84.19	-11.88	0.809	71.95	88.92	-16.97	0.915
ENSG00000162415.7	chr1:45040392-45040538	CE	147	-	ZSWIM5	protein_coding	289810	0.0372173	85.44	94.92	-9.48	0.875	96.09	94.81	1.28	0.595	84.74	94.96	-10.22	0.895	85.16	85.94	-0.78	0.534
ENSG00000162415.7	chr1:45038936-45039073	CE	138	-	ZSWIM5	protein_coding	289810	0.0372173	96.92	96.28	0.64	0.564	96.72	96.4	0.32	0.518	97.56	96.42	1.14	0.592	97.59	96.89	0.7	0.54
ENSG00000162415.7	chr1:45036039-45036299	CE	261	-	ZSWIM5	protein_coding	289810	0.0372173	96.43	96.36	0.07	0.512	96.01	96.33	-0.32	0.539	97.31	96.38	0.93	0.577	97.26	96.38	0.88	0.567
ENSG00000162415.7	chr1:45035688-45035823	CE	136	-	ZSWIM5	protein_coding	289810	0.0372173	95.71	97	-1.29	0.596	96	97.07	-1.07	0.56	96.94	96.88	0.06	0.5	96.92	95.62	1.3	0.598
ENSG00000162415.7	chr1:45034470-45034558	AA	89	-	ZSWIM5	protein_coding	289810	0.0372173	18.86	13.83	5.03	0.621					23.97	13.77	10.2	0.793	23.84	18.9	4.94	0.666
ENSG00000162415.7	chr1:45034312-45034469	CE	158	-	ZSWIM5	protein_coding	289810	0.0372173	96.2	94.64	1.56	0.622	90.21	94.81	-4.6	0.681	93.23	94.45	-1.22	0.563	93.24	96.22	-2.98	0.698
ENSG00000162415.7	chr1:45020625-45020788	CE	164	-	ZSWIM5	protein_coding	289810	0.0372173	96.59	96.07	0.52	0.527	94.04	96.08	-2.04	0.608	95.36	96.21	-0.85	0.554	95.31	96.64	-1.33	0.579
ENSG00000162415.7	chr1:45020066-45020147	CE	82	-	ZSWIM5	protein_coding	289810	0.0372173	95.09	93.1	1.99	0.6	93.94	93.18	0.76	0.556	93.16	92.9	0.26	0.508	93.26	94.81	-1.55	0.587
ENSG00000092853.14	chr1:35769968-35769978	TS	11	-	CLSPN	protein_coding	49760	2.43705	1.07	1.04	0.03	0.535	1.01	0.99	0.02	0.5	1.06	1.03	0.03	0.512	1.06	1.11	-0.05	0.531
ENSG00000092853.14	chr1:35769929-35769967	TS	39	-	CLSPN	protein_coding	49760	2.43705	88.03	87.75	0.28	0.532	91.81	87.85	3.96	0.818	87.95	87.78	0.17	0.512	88.1	87.93	0.17	0.505
ENSG00000092853.14	chr1:35769859-35769928	TS	70	-	CLSPN	protein_coding	49760	2.43705	11.9	12.25	-0.35	0.53	8.23	12.18	-3.95	0.795	12.05	12.15	-0.1	0.514	12	11.93	0.07	0.503
ENSG00000092853.14	chr1:35769847-35769858	AD	12	-	CLSPN	protein_coding	49760	2.43705	86.06	88.66	-2.6	0.74	85.4	88.52	-3.12	0.755	93.77	88.52	5.25	0.924	93.75	85.94	7.81	0.989
ENSG00000092853.14	chr1:35765218-35765326	CE	109	-	CLSPN	protein_coding	49760	2.43705	96.5	99.04	-2.54	0.84	98.58	99.04	-0.46	0.668	99.34	99.07	0.27	0.608	99.34	96.54	2.8	0.9
ENSG00000092853.14	chr1:35764266-35764714	CE	449	-	CLSPN	protein_coding	49760	2.43705	98.89	99.44	-0.55	0.721	99.2	99.41	-0.21	0.612	99.38	99.44	-0.06	0.527	99.38	98.97	0.41	0.64
ENSG00000092853.14	chr1:35763160-35763321	CE	162	-	CLSPN	protein_coding	49760	2.43705	98.94	99.46	-0.52	0.681	98.76	99.43	-0.67	0.769	99.41	99.44	-0.03	0.501	99.4	98.95	0.45	0.654
ENSG00000092853.14	chr1:35762404-35762481	CE	78	-	CLSPN	protein_coding	49760	2.43705	98.92	99.42	-0.5	0.662	98.78	99.52	-0.74	0.813	99.39	99.44	-0.05	0.547	99.35	98.99	0.36	0.653
ENSG00000092853.14	chr1:35762399-35762403	AD	5	-	CLSPN	protein_coding	49760	2.43705	1.79	1.32	0.47	0.584									1.52	1.7	-0.18	0.544
ENSG00000092853.14	chr1:35761998-35762070	CE	73	-	CLSPN	protein_coding	49760	2.43705	98.92	99.42	-0.5	0.644					99.38	99.43	-0.05	0.522	99.41	98.98	0.43	0.612
ENSG00000092853.14	chr1:35761096-35761204	CE	109	-	CLSPN	protein_coding	49760	2.43705	99.03	99.53	-0.5	0.684	98.73	99.49	-0.76	0.776	99.5	99.51	-0.01	0.523	99.52	99.05	0.47	0.714
ENSG00000092853.14	chr1:35760342-35760916	CE	575	-	CLSPN	protein_coding	49760	2.43705	98.99	99.5	-0.51	0.704	98.74	99.53	-0.79	0.818	99.1	99.54	-0.44	0.692	99.12	99.06	0.06	0.523
ENSG00000092853.14	chr1:35753745-35753936	CE	192	-	CLSPN	protein_coding	49760	2.43705	94.07	96.19	-2.12	0.759	97.81	96.22	1.59	0.615	96.37	96.16	0.21	0.522	96.43	93.73	2.7	0.794
ENSG00000092853.14	chr1:35749653-35749811	AA	159	-	CLSPN	protein_coding	49760	2.43705	97.46	96.45	1.01	0.682	97.83	96.46	1.37	0.762	98.58	96.41	2.17	0.861	98.02	97	1.02	0.595
ENSG00000092853.14	chr1:35749467-35749531	CE	65	-	CLSPN	protein_coding	49760	2.43705	99.17	99.19	-0.02	0.509	99.16	99.22	-0.06	0.55	99.09	99.18	-0.09	0.506	99.08	99.2	-0.12	0.559
ENSG00000092853.14	chr1:35748405-35748604	CE	200	-	CLSPN	protein_coding	49760	2.43705	99.4	99.4	0	0.53	99.44	99.38	0.06	0.501	99.4	99.37	0.03	0.514	99.15	99.07	0.08	0.5
ENSG00000092853.14	chr1:35746766-35746992	CE	227	-	CLSPN	protein_coding	49760	2.43705	93.74	96.77	-3.03	0.745					96.89	96.75	0.14	0.537	96.96	93.76	3.2	0.747
ENSG00000092853.14	chr1:35745451-35745562	CE	112	-	CLSPN	protein_coding	49760	2.43705	97.59	98.42	-0.83	0.578	98.66	98.26	0.4	0.649	98.06	98.42	-0.36	0.594	98.05	97.56	0.49	0.529
ENSG00000092853.14	chr1:35743455-35743530	CE	76	-	CLSPN	protein_coding	49760	2.43705	99.05	99.53	-0.48	0.713	99.48	99.52	-0.04	0.524	99.42	99.53	-0.11	0.588	99.43	99.03	0.4	0.689
ENSG00000092853.14	chr1:35743141-35743241	CE	101	-	CLSPN	protein_coding	49760	2.43705	99.09	99.4	-0.31	0.663	98.19	99.38	-1.19	0.763	99.48	99.4	0.08	0.582	99.5	99.09	0.41	0.713
ENSG00000092853.14	chr1:35739365-35739529	CE	165	-	CLSPN	protein_coding	49760	2.43705	99.63	99.66	-0.03	0.535					99.61	99.66	-0.05	0.52	99.61	99.61	0	0.507
ENSG00000092853.14	chr1:35739136-35739257	CE	122	-	CLSPN	protein_coding	49760	2.43705	99.52	99.53	-0.01	0.504	99.55	99.56	-0.01	0.519	99.58	99.54	0.04	0.513	99.55	99.53	0.02	0.532
ENSG00000092853.14	chr1:35738583-35738635	AA	53	-	CLSPN	protein_coding	49760	2.43705	4.9	1.67	3.23	0.893									1.67	4.93	-3.26	0.895
ENSG00000092853.14	chr1:35738455-35738582	CE	128	-	CLSPN	protein_coding	49760	2.43705	99.44	99.4	0.04	0.516	99.4	99.4	0	0.516	99.46	99.42	0.04	0.555	99.47	99.44	0.03	0.5
ENSG00000092853.14	chr1:35737992-35738097	CE	106	-	CLSPN	protein_coding	49760	2.43705	99.54	99.57	-0.03	0.557	99.54	99.59	-0.05	0.51	99.49	99.58	-0.09	0.557	99.48	99.52	-0.04	0.521
ENSG00000092853.14	chr1:35737698-35737991	AD	294	-	CLSPN	protein_coding	49760	2.43705	0.96	0.76	0.2	0.547	1.16	0.74	0.42	0.635	1.84	0.77	1.07	0.744	1.79	0.95	0.84	0.663
ENSG00000092853.14	chr1:35737418-35737421	AA	4	-	CLSPN	protein_coding	49760	2.43705	82.22	92.65	-10.43	0.924	94.71	92.68	2.03	0.767	89.12	92.58	-3.46	0.862	89.13	82.11	7.02	0.788
ENSG00000092853.14	chr1:35737339-35737417	CE	79	-	CLSPN	protein_coding	49760	2.43705	83.88	94.92	-11.04	0.958	96.09	94.9	1.19	0.692	89.96	94.88	-4.92	0.957	90.1	83.65	6.45	0.83
ENSG00000092853.14	chr1:35736914-35737075	CE	162	-	CLSPN	protein_coding	49760	2.43705	99.55	99.58	-0.03	0.534	99.56	99.6	-0.04	0.519	99.58	99.61	-0.03	0.526	99.59	99.54	0.05	0.537
ENSG00000092853.14	chr1:35736485-35736606	CE	122	-	CLSPN	protein_coding	49760	2.43705	89.75	87.4	2.35	0.643	91.21	86.85	4.36	0.76	83.8	86.31	-2.51	0.626	84.4	88.28	-3.88	0.662
ENSG00000092853.14	chr1:35732112-35734668	AL	2557	-	CLSPN	protein_coding	49760	2.43705	9.89	9.4	0.49	0.539									77.71	79.51	-1.8	0.543
ENSG00000092853.14	chr1:35720978-35720980	AA	3	-	CLSPN	protein_coding	49760	2.43705	13.2	15.1	-1.9	0.554	66.62	24.52	42.1	0.952	13.23	14.65	-1.42	0.574	13.1	12.75	0.35	0.502
ENSG00000117586.11	chr1:173183734-173186865	TE	3132	-	TNFSF4	protein_coding	23600	0.0298283	78.87	77.9	0.97	0.535	77.44	77.57	-0.13	0.509	77.38	77.76	-0.38	0.528	77.75	78.82	-1.07	0.527
ENSG00000117586.11	chr1:173183731-173183733	TE	3	-	TNFSF4	protein_coding	23600	0.0298283	21.47	22.27	-0.8	0.539	22.45	22.15	0.3	0.532	22.25	22.3	-0.05	0.517	22.47	21.58	0.89	0.538
ENSG00000158748.4	chr1:19678567-19678725	CE	159	+	HTR6	protein_coding	16091	0.162662	91.01	94.91	-3.9	0.675	93.13	94.96	-1.83	0.588	86.42	95.19	-8.77	0.741	86.67	91.12	-4.45	0.616
ENSG00000285629.1	chr1:6186702-6186710	AA	9	-	ENSG00000285629	protein_coding	38327	0.00024937	93.13	89.23	3.9	0.622									87.43	92.7	-5.27	0.632
ENSG00000116819.9	chr1:35594398-35595261	TE	864	+	TFAP2E	protein_coding	22014	0.0349953	92.61	91.95	0.66	0.532					91.31	91.53	-0.22	0.504	90.74	92.45	-1.71	0.567
ENSG00000116819.9	chr1:35595262-35595266	TE	5	+	TFAP2E	protein_coding	22014	0.0349953	7.83	8.24	-0.41	0.503					8.37	8.23	0.14	0.51	8.97	7.17	1.8	0.581
ENSG00000116819.9	chr1:35595267-35595286	TE	20	+	TFAP2E	protein_coding	22014	0.0349953	7.64	8.14	-0.5	0.533					8.92	8.22	0.7	0.514	9	7.09	1.91	0.605
ENSG00000116819.9	chr1:35595287-35595300	TE	14	+	TFAP2E	protein_coding	22014	0.0349953	7.39	7.89	-0.5	0.532					8.76	8.04	0.72	0.523	8.72	7.66	1.06	0.55
ENSG00000116819.9	chr1:35595301-35595328	TE	28	+	TFAP2E	protein_coding	22014	0.0349953	7.54	7.85	-0.31	0.528					9.02	8.14	0.88	0.552	8.82	7.29	1.53	0.532
ENSG00000169242.12	chr1:155131339-155131634	CE	296	+	EFNA1	protein_coding	7023	0.729748	97.85	97.94	-0.09	0.532	97.19	97.92	-0.73	0.575	97.77	97.86	-0.09	0.523	97.74	97.81	-0.07	0.511
ENSG00000169242.12	chr1:155133503-155133568	CE	66	+	EFNA1	protein_coding	7023	0.729748	84.53	83	1.53	0.578	85.45	83.22	2.23	0.59	94.35	83.04	11.31	0.925	94.29	84.43	9.86	0.87
ENSG00000169242.12	chr1:155133730-155133780	CE	51	+	EFNA1	protein_coding	7023	0.729748	97.22	97.38	-0.16	0.533	96.7	97.41	-0.71	0.562	96.86	97.36	-0.5	0.526	96.93	97.1	-0.17	0.51
ENSG00000169242.12	chr1:155133955-155134125	TE	171	+	EFNA1	protein_coding	7023	0.729748	20.86	0.87	19.99	0.997	12.19	0.88	11.31	0.927	1.03	0.87	0.16	0.544	1.02	20.59	-19.57	0.997
ENSG00000169242.12	chr1:155134126-155134857	TE	732	+	EFNA1	protein_coding	7023	0.729748	79.03	99.12	-20.09	0.992	72.33	99.16	-26.83	0.914	98.94	99.12	-0.18	0.51	98.96	79.27	19.69	0.984
ENSG00000169242.12	chr1:155134858-155134899	TE	42	+	EFNA1	protein_coding	7023	0.729748	0.71	0.87	-0.16	0.575	16.45	0.85	15.6	0.93	1.06	0.84	0.22	0.551	1.05	0.69	0.36	0.607
ENSG00000168528.12	chr1:31413213-31413304	AF	92	+	SERINC2	protein_coding	25115	0.889746	97.09	98.31	-1.22	0.612	96.73	98.29	-1.56	0.689	96.24	98.29	-2.05	0.709	96.26	96.99	-0.73	0.568
ENSG00000168528.12	chr1:31413813-31414064	AF	252	+	SERINC2	protein_coding	25115	0.889746	4.12	1.71	2.41	0.747	1.74	1.68	0.06	0.513	2.27	1.74	0.53	0.574	2.38	4.11	-1.73	0.654
ENSG00000168528.12	chr1:31414065-31414777	AD	713	+	SERINC2	protein_coding	25115	0.889746	4.12	1.7	2.42	0.754	1.78	1.75	0.03	0.507	2.38	1.67	0.71	0.58	2.29	4.12	-1.83	0.708
ENSG00000168528.12	chr1:31415873-31415907	CE	35	+	SERINC2	protein_coding	25115	0.889746	5.77	1.67	4.1	0.871	1.68	1.73	-0.05	0.516	5.02	1.71	3.31	0.794	4.97	5.82	-0.85	0.542
ENSG00000168528.12	chr1:31423693-31423854	CE	162	+	SERINC2	protein_coding	25115	0.889746	96.9	99.16	-2.26	0.83	99.29	99.19	0.1	0.513	97.56	99.17	-1.61	0.805	97.54	96.93	0.61	0.544
ENSG00000168528.12	chr1:31424683-31424873	CE	191	+	SERINC2	protein_coding	25115	0.889746	96.84	99.11	-2.27	0.823	99.15	99.1	0.05	0.526	97.52	99.07	-1.55	0.74	97.41	96.88	0.53	0.557
ENSG00000168528.12	chr1:31425330-31425409	CE	80	+	SERINC2	protein_coding	25115	0.889746	91.43	99.07	-7.64	0.977	99.07	99.08	-0.01	0.527	92.93	99.06	-6.13	0.902	93.12	91.53	1.59	0.64
ENSG00000168528.12	chr1:31426654-31426823	CE	170	+	SERINC2	protein_coding	25115	0.889746	97.5	99.48	-1.98	0.855	99.34	99.5	-0.16	0.575	98.95	99.47	-0.52	0.683	98.88	97.5	1.38	0.705
ENSG00000168528.12	chr1:31426824-31427609	AD	786	+	SERINC2	protein_coding	25115	0.889746	1.23	0.78	0.45	0.61									1.67	1.24	0.43	0.595
ENSG00000168528.12	chr1:31428978-31429068	CE	91	+	SERINC2	protein_coding	25115	0.889746	99.34	99.61	-0.27	0.598	99.58	99.61	-0.03	0.519	99.21	99.62	-0.41	0.661	99.18	99.36	-0.18	0.558
ENSG00000168528.12	chr1:31429397-31429538	CE	142	+	SERINC2	protein_coding	25115	0.889746	99.19	99.54	-0.35	0.645	99.52	99.56	-0.04	0.514	99.08	99.55	-0.47	0.64	99	99.18	-0.18	0.565
ENSG00000168528.12	chr1:31429539-31431631	AD	2093	+	SERINC2	protein_coding	25115	0.889746	2.94	1.14	1.8	0.79									3.68	3.02	0.66	0.544
ENSG00000168528.12	chr1:31432967-31433185	CE	219	+	SERINC2	protein_coding	25115	0.889746	99.05	99.38	-0.33	0.639	99.42	99.41	0.01	0.509	98.77	99.4	-0.63	0.662	98.72	99.01	-0.29	0.514
ENSG00000168528.12	chr1:31434064-31434677	TE	614	+	SERINC2	protein_coding	25115	0.889746	94.41	94.59	-0.18	0.527	94.56	94.57	-0.01	0.508	94.42	94.62	-0.2	0.558	94.38	94.4	-0.02	0.504
ENSG00000168528.12	chr1:31434678-31434678	TE	1	+	SERINC2	protein_coding	25115	0.889746	5.53	5.42	0.11	0.524	5.43	5.41	0.02	0.507	5.54	5.38	0.16	0.518	5.65	5.56	0.09	0.536
ENSG00000168528.12	chr1:31434679-31434680	TE	2	+	SERINC2	protein_coding	25115	0.889746	0.48	0.3	0.18	0.65	0.31	0.29	0.02	0.527	0.5	0.3	0.2	0.62	0.5	0.48	0.02	0.517
ENSG00000127481.15	chr1:19201718-19201815	CE	98	-	UBR4	protein_coding	135756	3.30384	99.12	99.06	0.06	0.57	99.33	99.1	0.23	0.591	98.14	99.11	-0.97	0.724	98.18	99.09	-0.91	0.708
ENSG00000127481.15	chr1:19199651-19199754	CE	104	-	UBR4	protein_coding	135756	3.30384	99.21	99.04	0.17	0.563	99.27	99.02	0.25	0.595	99.14	98.98	0.16	0.56	99.11	99.19	-0.08	0.526
ENSG00000127481.15	chr1:19198799-19198928	CE	130	-	UBR4	protein_coding	135756	3.30384	99.13	98.98	0.15	0.594	99.17	99.03	0.14	0.553	99.13	99	0.13	0.541	99.14	99.16	-0.02	0.511
ENSG00000127481.15	chr1:19198541-19198680	CE	140	-	UBR4	protein_coding	135756	3.30384	99.07	99.02	0.05	0.524	99.2	98.97	0.23	0.6	98.88	99	-0.12	0.508	98.88	99.1	-0.22	0.571
ENSG00000127481.15	chr1:19197947-19198049	CE	103	-	UBR4	protein_coding	135756	3.30384	98.99	99	-0.01	0.514	99.28	99.05	0.23	0.594	98.97	99.06	-0.09	0.527	98.96	99	-0.04	0.507
ENSG00000127481.15	chr1:19197670-19197811	CE	142	-	UBR4	protein_coding	135756	3.30384	99.16	99.1	0.06	0.546	99.28	99.1	0.18	0.547	98.95	99.1	-0.15	0.503	98.95	99.18	-0.23	0.525
ENSG00000127481.15	chr1:19197141-19197265	CE	125	-	UBR4	protein_coding	135756	3.30384	99.28	99.1	0.18	0.578	99.26	99.13	0.13	0.551	99.06	99.15	-0.09	0.527	99.04	99.28	-0.24	0.543
ENSG00000127481.15	chr1:19193433-19193557	CE	125	-	UBR4	protein_coding	135756	3.30384	99.1	99.07	0.03	0.506	99.14	99.04	0.1	0.536	98.93	99.08	-0.15	0.527	98.91	99.15	-0.24	0.555
ENSG00000127481.15	chr1:19192481-19192540	CE	60	-	UBR4	protein_coding	135756	3.30384	99.02	98.87	0.15	0.54	99.04	98.92	0.12	0.541	98.56	98.93	-0.37	0.571	98.61	99.03	-0.42	0.57
ENSG00000127481.15	chr1:19192188-19192378	CE	191	-	UBR4	protein_coding	135756	3.30384	99.12	83.17	15.95	0.922	98.21	96.57	1.64	0.663	98.81	91.69	7.12	0.833	98.76	99.14	-0.38	0.581
ENSG00000127481.15	chr1:19187441-19187540	CE	100	-	UBR4	protein_coding	135756	3.30384	99.24	99.04	0.2	0.596	99.36	99.09	0.27	0.588	99.2	99.06	0.14	0.56	99.18	99.22	-0.04	0.528
ENSG00000127481.15	chr1:19187164-19187301	CE	138	-	UBR4	protein_coding	135756	3.30384	99.3	99.11	0.19	0.577	99.33	99.06	0.27	0.612	99.34	99.09	0.25	0.61	99.32	99.28	0.04	0.526
ENSG00000127481.15	chr1:19186540-19186657	CE	118	-	UBR4	protein_coding	135756	3.30384	99.36	99.12	0.24	0.625	99.32	99.13	0.19	0.609	99.24	99.12	0.12	0.564	99.26	99.36	-0.1	0.524
ENSG00000127481.15	chr1:19185099-19185286	CE	188	-	UBR4	protein_coding	135756	3.30384	99.32	99.05	0.27	0.62	99.24	99.07	0.17	0.581	99.11	99.11	0	0.514	99.13	99.32	-0.19	0.563
ENSG00000127481.15	chr1:19184016-19184175	CE	160	-	UBR4	protein_coding	135756	3.30384	99.31	99.15	0.16	0.572	99.24	99.13	0.11	0.554	99.12	99.08	0.04	0.526	99.04	99.3	-0.26	0.607
ENSG00000127481.15	chr1:19183811-19183896	CE	86	-	UBR4	protein_coding	135756	3.30384	99.3	99.19	0.11	0.531	99.38	99.19	0.19	0.576	99.22	99.18	0.04	0.536	99.21	99.3	-0.09	0.51
ENSG00000127481.15	chr1:19179051-19179220	CE	170	-	UBR4	protein_coding	135756	3.30384	99.25	99.1	0.15	0.601	99.36	99.04	0.32	0.609	99.24	99.07	0.17	0.578	99.23	99.28	-0.05	0.516
ENSG00000127481.15	chr1:19177461-19177743	CE	283	-	UBR4	protein_coding	135756	3.30384	99.06	98.87	0.19	0.558	99.1	98.92	0.18	0.602	98.93	98.87	0.06	0.52	99.11	99.3	-0.19	0.559
ENSG00000127481.15	chr1:19174954-19175033	CE	80	-	UBR4	protein_coding	135756	3.30384	99.35	99.14	0.21	0.587	99.38	99.15	0.23	0.59	99.34	99.15	0.19	0.562	99.3	99.35	-0.05	0.526
ENSG00000127481.15	chr1:19174319-19174447	CE	129	-	UBR4	protein_coding	135756	3.30384	99.14	99.12	0.02	0.513	99.26	99.09	0.17	0.602	99.17	99.09	0.08	0.542	99.19	99.15	0.04	0.537
ENSG00000127481.15	chr1:19173439-19173621	CE	183	-	UBR4	protein_coding	135756	3.30384	99.29	99.12	0.17	0.596	99.28	99.14	0.14	0.568	99.14	99.14	0	0.515	99.07	99.3	-0.23	0.558
ENSG00000127481.15	chr1:19173181-19173306	CE	126	-	UBR4	protein_coding	135756	3.30384	99.34	99.13	0.21	0.592	99.32	99.11	0.21	0.554	99.16	99.08	0.08	0.557	99.2	99.36	-0.16	0.552
ENSG00000127481.15	chr1:19172864-19173093	CE	230	-	UBR4	protein_coding	135756	3.30384	99.31	99.12	0.19	0.604	99.4	99.13	0.27	0.633	99.16	99.2	-0.04	0.507	99.16	99.27	-0.11	0.548
ENSG00000127481.15	chr1:19170762-19170883	CE	122	-	UBR4	protein_coding	135756	3.30384	99.24	99.12	0.12	0.547	99.34	99.12	0.22	0.583	99.19	99.18	0.01	0.504	99.17	99.27	-0.1	0.548
ENSG00000127481.15	chr1:19169435-19169532	CE	98	-	UBR4	protein_coding	135756	3.30384	99.31	99.21	0.1	0.543	99.38	99.2	0.18	0.572	99.35	99.16	0.19	0.599	99.4	99.32	0.08	0.532
ENSG00000127481.15	chr1:19168027-19168184	CE	158	-	UBR4	protein_coding	135756	3.30384	99.4	99.26	0.14	0.541	99.43	99.22	0.21	0.613	99.39	99.22	0.17	0.561	99.38	99.43	-0.05	0.506
ENSG00000127481.15	chr1:19167022-19167231	CE	210	-	UBR4	protein_coding	135756	3.30384	99.29	99.19	0.1	0.553	99.36	99.19	0.17	0.518	99.3	99.19	0.11	0.572	99.26	99.29	-0.03	0.506
ENSG00000127481.15	chr1:19165656-19165757	CE	102	-	UBR4	protein_coding	135756	3.30384	98.91	99.05	-0.14	0.546	98.82	99.12	-0.3	0.637	98.79	99.09	-0.3	0.603	98.78	98.98	-0.2	0.547
ENSG00000127481.15	chr1:19165249-19165349	CE	101	-	UBR4	protein_coding	135756	3.30384	99.07	99.22	-0.15	0.551	98.97	99.19	-0.22	0.561	99.42	99.15	0.27	0.602	99.44	99.06	0.38	0.67
ENSG00000127481.15	chr1:19164799-19164997	CE	199	-	UBR4	protein_coding	135756	3.30384	99.48	99.22	0.26	0.632	99.49	99.19	0.3	0.638	99.42	99.24	0.18	0.602	99.41	99.47	-0.06	0.535
ENSG00000127481.15	chr1:19164253-19164441	CE	189	-	UBR4	protein_coding	135756	3.30384	99.24	99.09	0.15	0.557	99.24	99.01	0.23	0.605	99.14	99.05	0.09	0.521	99.35	99.37	-0.02	0.502
ENSG00000127481.15	chr1:19162420-19162611	CE	192	-	UBR4	protein_coding	135756	3.30384	99.06	99.07	-0.01	0.523	99.17	99.06	0.11	0.563	98.97	99.09	-0.12	0.509	98.96	99.1	-0.14	0.543
ENSG00000127481.15	chr1:19161827-19161897	CE	71	-	UBR4	protein_coding	135756	3.30384	98.71	98.7	0.01	0.578	98.84	98.79	0.05	0.578	98.2	98.73	-0.53	0.631	98.33	98.7	-0.37	0.606
ENSG00000127481.15	chr1:19161589-19161736	CE	148	-	UBR4	protein_coding	135756	3.30384	99.29	99.16	0.13	0.569	99.38	99.07	0.31	0.64	99.24	99.15	0.09	0.531	99.22	99.29	-0.07	0.528
ENSG00000127481.15	chr1:19160917-19161147	CE	231	-	UBR4	protein_coding	135756	3.30384	99.51	99.21	0.3	0.623	99.56	99.22	0.34	0.645	99.28	99.22	0.06	0.543	99.3	99.5	-0.2	0.553
ENSG00000127481.15	chr1:19160111-19160281	CE	171	-	UBR4	protein_coding	135756	3.30384	99.52	99.18	0.34	0.646	99.58	99.24	0.34	0.663	99.32	99.18	0.14	0.568	99.35	99.51	-0.16	0.564
ENSG00000127481.15	chr1:19157815-19157997	CE	183	-	UBR4	protein_coding	135756	3.30384	99.43	99.14	0.29	0.637	99.46	99.14	0.32	0.635	99.29	99.15	0.14	0.568	99.27	99.41	-0.14	0.554
ENSG00000127481.15	chr1:19156767-19156925	CE	159	-	UBR4	protein_coding	135756	3.30384	99.25	98.97	0.28	0.611	99.25	99	0.25	0.593	99.12	99.02	0.1	0.554	99.11	99.28	-0.17	0.567
ENSG00000127481.15	chr1:19156358-19156423	AA	66	-	UBR4	protein_coding	135756	3.30384	98.83	82.82	16.01	0.945	98.81	95.35	3.46	0.963	98.11	78.56	19.55	0.93	98.14	98.86	-0.72	0.684
ENSG00000127481.15	chr1:19156271-19156357	CE	87	-	UBR4	protein_coding	135756	3.30384	99.43	99.16	0.27	0.613	99.36	99.15	0.21	0.575	99.29	99.16	0.13	0.563	99.29	99.44	-0.15	0.576
ENSG00000127481.15	chr1:19155441-19155668	CE	228	-	UBR4	protein_coding	135756	3.30384	99.45	99.22	0.23	0.64	99.47	99.23	0.24	0.629	99.36	99.22	0.14	0.522	99.36	99.45	-0.09	0.527
ENSG00000127481.15	chr1:19155076-19155078	AA	3	-	UBR4	protein_coding	135756	3.30384	1.15	3.59	-2.44	0.884	2.68	2.83	-0.15	0.562	2.14	4.86	-2.72	0.805	2.1	1.16	0.94	0.704
ENSG00000127481.15	chr1:19154918-19155075	CE	158	-	UBR4	protein_coding	135756	3.30384	99.22	99.2	0.02	0.525	99.33	99.2	0.13	0.565	99.22	99.15	0.07	0.567	99.15	99.14	0.01	0.525
ENSG00000127481.15	chr1:19153940-19153954	AA	15	-	UBR4	protein_coding	135756	3.30384	7.39	15.24	-7.85	0.783	9.7	5.67	4.03	0.733	8.65	5.64	3.01	0.664	9.84	5.01	4.83	0.754
ENSG00000127481.15	chr1:19153900-19153939	AA	40	-	UBR4	protein_coding	135756	3.30384	99.11	94.2	4.91	0.904	99.26	88.13	11.13	0.953	99	85.27	13.73	0.918	98.77	98.78	-0.01	0.506
ENSG00000127481.15	chr1:19153301-19153502	CE	202	-	UBR4	protein_coding	135756	3.30384	98.94	98.83	0.11	0.522	98.98	98.9	0.08	0.525	98.82	98.85	-0.03	0.51	99.39	99.43	-0.04	0.527
ENSG00000127481.15	chr1:19150577-19150793	CE	217	-	UBR4	protein_coding	135756	3.30384	99.1	99.05	0.05	0.539	99.26	99.11	0.15	0.551	99.08	99.11	-0.03	0.526	99.09	99.14	-0.05	0.502
ENSG00000127481.15	chr1:19149763-19150576	AD	814	-	UBR4	protein_coding	135756	3.30384	1.51	3.9	-2.39	0.732	1.12	8.9	-7.78	0.892	1.37	6.07	-4.7	0.849	1.37	1.45	-0.08	0.507
ENSG00000127481.15	chr1:19148563-19148626	CE	64	-	UBR4	protein_coding	135756	3.30384	99.25	99.19	0.06	0.534	99.39	99.15	0.24	0.578	99.2	99.11	0.09	0.541	99.19	99.26	-0.07	0.502
ENSG00000127481.15	chr1:19147993-19148127	CE	135	-	UBR4	protein_coding	135756	3.30384	99.36	99.15	0.21	0.598	99.39	99.18	0.21	0.571	99.21	99.18	0.03	0.531	99.24	99.38	-0.14	0.565
ENSG00000127481.15	chr1:19146826-19147000	CE	175	-	UBR4	protein_coding	135756	3.30384	99.36	99.13	0.23	0.594	99.36	99.13	0.23	0.578	99.23	99.18	0.05	0.535	99.25	99.33	-0.08	0.534
ENSG00000127481.15	chr1:19146023-19146106	CE	84	-	UBR4	protein_coding	135756	3.30384	12.79	15.33	-2.54	0.623	10.55	20.24	-9.69	0.797	19.74	11.29	8.45	0.922	19.86	12.84	7.02	0.847
ENSG00000127481.15	chr1:19145934-19146022	RI	89	-	UBR4	protein_coding	135756	3.30384	1.81	0.95	0.86	0.656	1.65	0.94	0.71	0.645	1.94	0.93	1.01	0.699	2.01	1.72	0.29	0.555
ENSG00000127481.15	chr1:19145931-19145933	AA	3	-	UBR4	protein_coding	135756	3.30384	82.25	61.04	21.21	0.999	71.34	73.68	-2.34	0.602	81.21	72.56	8.65	0.788	81.14	82.19	-1.05	0.56
ENSG00000127481.15	chr1:19145793-19145930	CE	138	-	UBR4	protein_coding	135756	3.30384	99.12	99.09	0.03	0.542	99.24	99.08	0.16	0.559	99.03	99.12	-0.09	0.515	99.02	99.15	-0.13	0.527
ENSG00000127481.15	chr1:19143980-19144091	CE	112	-	UBR4	protein_coding	135756	3.30384	99.35	99.15	0.2	0.607	99.36	99.14	0.22	0.591	99.18	99.15	0.03	0.523	99.2	99.37	-0.17	0.547
ENSG00000127481.15	chr1:19141775-19141777	AA	3	-	UBR4	protein_coding	135756	3.30384	90.92	87.75	3.17	0.708	89.43	91.83	-2.4	0.668	87.28	92.13	-4.85	0.822	87.18	91	-3.82	0.769
ENSG00000127481.15	chr1:19141650-19141774	CE	125	-	UBR4	protein_coding	135756	3.30384	98.59	97.51	1.08	0.725	99.18	97.43	1.75	0.889	94.6	97.5	-2.9	0.746	94.49	98.58	-4.09	0.877
ENSG00000127481.15	chr1:19141647-19141649	AD	3	-	UBR4	protein_coding	135756	3.30384	97.1	89.14	7.96	0.982	97.45	89.23	8.22	0.984	89.36	92.81	-3.45	0.763	89.25	97.15	-7.9	0.966
ENSG00000127481.15	chr1:19141347-19141524	CE	178	-	UBR4	protein_coding	135756	3.30384	98.87	97.46	1.41	0.828	99.4	97.5	1.9	0.94	94.96	97.5	-2.54	0.736	95.02	98.87	-3.85	0.912
ENSG00000127481.15	chr1:19140788-19140892	CE	105	-	UBR4	protein_coding	135756	3.30384	98.92	91.04	7.88	0.974	93.52	84.72	8.8	0.751	99.3	88.26	11.04	0.979	99.29	98.93	0.36	0.649
ENSG00000127481.15	chr1:19139221-19139238	AA	18	-	UBR4	protein_coding	135756	3.30384	5.86	3.29	2.57	0.709	4.71	2.16	2.55	0.731	1.77	2	-0.23	0.602	1.74	5.88	-4.14	0.863
ENSG00000127481.15	chr1:19139215-19139220	AA	6	-	UBR4	protein_coding	135756	3.30384	84.35	70.42	13.93	0.754	84.57	81.4	3.17	0.646	86.75	83.87	2.88	0.631	86.82	84.25	2.57	0.672
ENSG00000127481.15	chr1:19139083-19139214	CE	132	-	UBR4	protein_coding	135756	3.30384	99.46	99.23	0.23	0.605	99.46	99.22	0.24	0.625	99.33	99.15	0.18	0.564	99.27	99.46	-0.19	0.591
ENSG00000127481.15	chr1:19138007-19138181	CE	175	-	UBR4	protein_coding	135756	3.30384	99.52	99.21	0.31	0.643	99.55	99.28	0.27	0.629	99.37	99.24	0.13	0.589	99.39	99.55	-0.16	0.565
ENSG00000127481.15	chr1:19128978-19129074	CE	97	-	UBR4	protein_coding	135756	3.30384	99.47	99.53	-0.06	0.515	99.43	99.49	-0.06	0.528	99.33	99.53	-0.2	0.566	99.34	99.46	-0.12	0.55
ENSG00000127481.15	chr1:19128211-19128318	CE	108	-	UBR4	protein_coding	135756	3.30384	99.5	99.52	-0.02	0.506					99.4	99.53	-0.13	0.553	99.4	99.5	-0.1	0.522
ENSG00000127481.15	chr1:19127623-19127739	CE	117	-	UBR4	protein_coding	135756	3.30384	99.55	99.51	0.04	0.567	99.53	99.49	0.04	0.586	99.43	99.49	-0.06	0.541	99.41	99.55	-0.14	0.544
ENSG00000127481.15	chr1:19126446-19126655	CE	210	-	UBR4	protein_coding	135756	3.30384	99.54	98.9	0.64	0.81	99.16	98.9	0.26	0.64	99.41	98.9	0.51	0.789	99.4	99.51	-0.11	0.554
ENSG00000127481.15	chr1:19125603-19125699	CE	97	-	UBR4	protein_coding	135756	3.30384	1.36	1.66	-0.3	0.602	1.18	1.64	-0.46	0.647	2.89	1.65	1.24	0.715	2.79	1.38	1.41	0.728
ENSG00000127481.15	chr1:19124541-19124690	CE	150	-	UBR4	protein_coding	135756	3.30384	99.48	99.39	0.09	0.587	99.51	99.39	0.12	0.568	99.33	99.36	-0.03	0.501	99.34	99.5	-0.16	0.565
ENSG00000127481.15	chr1:19122833-19123060	CE	228	-	UBR4	protein_coding	135756	3.30384	99.52	99.7	-0.18	0.596	99.54	99.7	-0.16	0.638	98.51	99.69	-1.18	0.881	98.41	99.52	-1.11	0.824
ENSG00000127481.15	chr1:19121934-19122012	CE	79	-	UBR4	protein_coding	135756	3.30384	99.54	99.75	-0.21	0.638	99.61	99.74	-0.13	0.626	98.63	99.74	-1.11	0.877	98.58	99.57	-0.99	0.791
ENSG00000127481.15	chr1:19120180-19120348	CE	169	-	UBR4	protein_coding	135756	3.30384	99.34	99.56	-0.22	0.611	99.32	99.55	-0.23	0.609	98.2	99.56	-1.36	0.859	98.17	99.34	-1.17	0.775
ENSG00000127481.15	chr1:19119557-19119701	CE	145	-	UBR4	protein_coding	135756	3.30384	99.56	99.72	-0.16	0.598	99.59	99.72	-0.13	0.581	98.59	99.73	-1.14	0.884	98.54	99.6	-1.06	0.816
ENSG00000127481.15	chr1:19118872-19118957	CE	86	-	UBR4	protein_coding	135756	3.30384	99.56	98.19	1.37	0.958	99.12	98.21	0.91	0.859	97.96	98.2	-0.24	0.554	97.96	99.56	-1.6	0.948
ENSG00000127481.15	chr1:19117823-19117910	CE	88	-	UBR4	protein_coding	135756	3.30384	99.53	99.72	-0.19	0.638	99.56	99.71	-0.15	0.618	98.56	99.71	-1.15	0.889	98.52	99.54	-1.02	0.804
ENSG00000127481.15	chr1:19117221-19117414	CE	194	-	UBR4	protein_coding	135756	3.30384	99.49	99.7	-0.21	0.642	99.51	99.71	-0.2	0.633	98.5	99.7	-1.2	0.883	98.46	99.51	-1.05	0.82
ENSG00000127481.15	chr1:19115398-19115637	CE	240	-	UBR4	protein_coding	135756	3.30384	99.54	99.72	-0.18	0.654	99.49	99.72	-0.23	0.643	98.57	99.74	-1.17	0.898	98.48	99.56	-1.08	0.821
ENSG00000127481.15	chr1:19114811-19114949	CE	139	-	UBR4	protein_coding	135756	3.30384	99.54	99.73	-0.19	0.622	99.56	99.73	-0.17	0.645	98.57	99.72	-1.15	0.869	98.58	99.55	-0.97	0.78
ENSG00000127481.15	chr1:19113945-19114070	CE	126	-	UBR4	protein_coding	135756	3.30384	99.51	99.72	-0.21	0.657	99.18	99.72	-0.54	0.746	98.57	99.73	-1.16	0.849	98.42	99.49	-1.07	0.788
ENSG00000127481.15	chr1:19113828-19113944	RI	117	-	UBR4	protein_coding	135756	3.30384	1.06	0.54	0.52	0.676	1.41	0.55	0.86	0.755	1.21	0.52	0.69	0.701	1.2	1.02	0.18	0.532
ENSG00000127481.15	chr1:19113699-19113827	CE	129	-	UBR4	protein_coding	135756	3.30384	99.49	99.75	-0.26	0.643	99.18	99.73	-0.55	0.796	98.59	99.74	-1.15	0.889	98.54	99.49	-0.95	0.813
ENSG00000127481.15	chr1:19112868-19113698	RI	831	-	UBR4	protein_coding	135756	3.30384	1.54	0.77	0.77	0.68	1.32	0.75	0.57	0.633	1.04	0.79	0.25	0.542	1.01	1.58	-0.57	0.65
ENSG00000127481.15	chr1:19110742-19110832	CE	91	-	UBR4	protein_coding	135756	3.30384	99.63	99.79	-0.16	0.641	99.45	99.78	-0.33	0.766	98.66	99.78	-1.12	0.895	98.61	99.62	-1.01	0.831
ENSG00000127481.15	chr1:19110380-19110464	CE	85	-	UBR4	protein_coding	135756	3.30384	99.47	99.72	-0.25	0.668	99.56	99.73	-0.17	0.602	98.46	99.73	-1.27	0.874	98.5	99.5	-1	0.746
ENSG00000127481.15	chr1:19110096-19110223	CE	128	-	UBR4	protein_coding	135756	3.30384	97.83	99.17	-1.34	0.741	99.13	99.17	-0.04	0.538	97.24	99.2	-1.96	0.783	97.33	97.89	-0.56	0.575
ENSG00000127481.15	chr1:19106837-19106966	CE	130	-	UBR4	protein_coding	135756	3.30384	99.55	99.72	-0.17	0.621	99.5	99.64	-0.14	0.571	98.39	99.72	-1.33	0.889	98.4	99.57	-1.17	0.806
ENSG00000127481.15	chr1:19106569-19106726	CE	158	-	UBR4	protein_coding	135756	3.30384	99.56	99.72	-0.16	0.608					99.4	99.73	-0.33	0.669	99.41	99.56	-0.15	0.554
ENSG00000127481.15	chr1:19105733-19105842	CE	110	-	UBR4	protein_coding	135756	3.30384	99.43	99.66	-0.23	0.623	99.48	99.68	-0.2	0.613	99.34	99.67	-0.33	0.634	99.33	99.46	-0.13	0.558
ENSG00000127481.15	chr1:19105048-19105189	CE	142	-	UBR4	protein_coding	135756	3.30384	99.45	99.7	-0.25	0.639	99.51	99.7	-0.19	0.64	99.35	99.7	-0.35	0.681	99.33	99.43	-0.1	0.544
ENSG00000127481.15	chr1:19104753-19104916	AF	164	-	UBR4	protein_coding	135756	3.30384	14.44	5.73	8.71	0.993	2.45	4.69	-2.24	0.875	7.04	4.77	2.27	0.777	7.07	14.77	-7.7	0.979
ENSG00000127481.15	chr1:19104667-19104752	RI	86	-	UBR4	protein_coding	135756	3.30384	14.24	5.6	8.64	0.996	2.25	4.56	-2.31	0.865	6.79	4.57	2.22	0.759	6.81	14.4	-7.59	0.976
ENSG00000127481.15	chr1:19104585-19104666	CE	82	-	UBR4	protein_coding	135756	3.30384	99.44	99.1	0.34	0.681	99.56	99.7	-0.14	0.567	99.38	99.7	-0.32	0.661	99.38	99.53	-0.15	0.587
ENSG00000127481.15	chr1:19101636-19101641	AA	6	-	UBR4	protein_coding	135756	3.30384	97.58	95.36	2.22	0.834	98.09	95.05	3.04	0.919	97.76	95.1	2.66	0.884	97.67	93.13	4.54	0.758
ENSG00000127481.15	chr1:19101520-19101635	CE	116	-	UBR4	protein_coding	135756	3.30384	99.26	98.87	0.39	0.629	99.33	98.86	0.47	0.657	98.81	98.83	-0.02	0.512	98.94	99.13	-0.19	0.553
ENSG00000127481.15	chr1:19097193-19097280	CE	88	-	UBR4	protein_coding	135756	3.30384	92.81	96.27	-3.46	0.943	97.39	96.29	1.1	0.762	95.19	96.38	-1.19	0.65	94.82	92.28	2.54	0.812
ENSG00000127481.15	chr1:19095545-19095652	CE	108	-	UBR4	protein_coding	135756	3.30384	99.47	99.74	-0.27	0.677	99.53	99.72	-0.19	0.641	99.41	99.74	-0.33	0.696	99.41	99.45	-0.04	0.54
ENSG00000127481.15	chr1:19094906-19095025	CE	120	-	UBR4	protein_coding	135756	3.30384	96.31	98.84	-2.53	0.965	99.19	98.86	0.33	0.728	96.56	98.87	-2.31	0.872	96.65	96.29	0.36	0.591
ENSG00000127481.15	chr1:19093949-19094139	CE	191	-	UBR4	protein_coding	135756	3.30384	99.61	99.76	-0.15	0.62	99.64	99.76	-0.12	0.604	99.54	99.76	-0.22	0.66	99.54	99.6	-0.06	0.519
ENSG00000127481.15	chr1:19093313-19093486	CE	174	-	UBR4	protein_coding	135756	3.30384	99.58	99.75	-0.17	0.652	99.57	99.74	-0.17	0.62	99.49	99.74	-0.25	0.639	99.48	99.58	-0.1	0.578
ENSG00000127481.15	chr1:19092819-19092918	CE	100	-	UBR4	protein_coding	135756	3.30384	99.61	99.76	-0.15	0.598	99.42	99.75	-0.33	0.726	99.47	99.75	-0.28	0.674	99.5	99.61	-0.11	0.573
ENSG00000127481.15	chr1:19088759-19088977	CE	219	-	UBR4	protein_coding	135756	3.30384	99.53	99.72	-0.19	0.623	99.58	99.71	-0.13	0.608	99.42	99.71	-0.29	0.664	99.42	99.5	-0.08	0.568
ENSG00000127481.15	chr1:19087816-19087929	CE	114	-	UBR4	protein_coding	135756	3.30384	93.8	96.79	-2.99	0.924	97.17	96.75	0.42	0.632	96.84	96.73	0.11	0.552	97.01	93.88	3.13	0.907
ENSG00000127481.15	chr1:19086679-19086821	CE	143	-	UBR4	protein_coding	135756	3.30384	99.58	99.81	-0.23	0.694	99.68	99.8	-0.12	0.626	99.6	99.8	-0.2	0.673	99.57	99.59	-0.02	0.518
ENSG00000127481.15	chr1:19086145-19086270	CE	126	-	UBR4	protein_coding	135756	3.30384	99.63	99.83	-0.2	0.67	99.72	99.83	-0.11	0.604	99.63	99.84	-0.21	0.699	99.62	99.65	-0.03	0.508
ENSG00000127481.15	chr1:19084987-19086144	AD	1158	-	UBR4	protein_coding	135756	3.30384	0.65	1.02	-0.37	0.688	1.36	1.01	0.35	0.584					1.79	0.64	1.15	0.826
ENSG00000127481.15	chr1:19084366-19084503	AD	138	-	UBR4	protein_coding	135756	3.30384	2.52	1.81	0.71	0.569									2.72	3.08	-0.36	0.562
ENSG00000127481.15	chr1:19081349-19081573	CE	225	-	UBR4	protein_coding	135756	3.30384	99.5	99.44	0.06	0.584	99.52	99.45	0.07	0.575	99.48	99.74	-0.26	0.655	99.5	99.52	-0.02	0.515
ENSG00000127481.15	chr1:19077785-19077975	AD	191	-	UBR4	protein_coding	135756	3.30384	1.81	1.79	0.02	0.543	2.15	1.73	0.42	0.545	2.11	1.74	0.37	0.511	1.72	1.23	0.49	0.612
ENSG00000127481.15	chr1:19074518-19074896	TE	379	-	UBR4	protein_coding	135756	3.30384	84.75	59.61	25.14	0.902	56.79	59.67	-2.88	0.527	45.43	59.53	-14.1	0.674	45.43	84.57	-39.14	0.939
ENSG00000127481.15	chr1:19074514-19074517	TE	4	-	UBR4	protein_coding	135756	3.30384	1.8	14.18	-12.38	0.998	4.14	14.25	-10.11	0.987	27.34	14.28	13.06	0.968	27.4	1.84	25.56	1
ENSG00000127481.15	chr1:19074510-19074513	TE	4	-	UBR4	protein_coding	135756	3.30384	13.86	26.3	-12.44	0.754	39.34	26.33	13.01	0.682	27.69	26.44	1.25	0.567	27.63	13.89	13.74	0.602
ENSG00000081870.12	chr1:53945611-53945699	TS	89	-	IFT25	protein_coding	29125	1.15174	0.41	0.34	0.07	0.539	0.36	0.34	0.02	0.507	0.43	0.36	0.07	0.528	0.41	0.4	0.01	0.509
ENSG00000081870.12	chr1:53945603-53945610	TS	8	-	IFT25	protein_coding	29125	1.15174	97.6	97.81	-0.21	0.569	97.78	97.78	0	0.502	97.62	97.8	-0.18	0.551	97.59	97.62	-0.03	0.503
ENSG00000081870.12	chr1:53945555-53945602	TS	48	-	IFT25	protein_coding	29125	1.15174	2.47	2.21	0.26	0.579	2.23	2.19	0.04	0.508	2.41	2.18	0.23	0.57	2.39	2.38	0.01	0.523
ENSG00000081870.12	chr1:53945205-53945554	AD	350	-	IFT25	protein_coding	29125	1.15174	0.58	0.54	0.04	0.514					0.61	0.57	0.04	0.528	0.63	0.58	0.05	0.519
ENSG00000081870.12	chr1:53939985-53940097	CE	113	-	IFT25	protein_coding	29125	1.15174	98.78	99.82	-1.04	0.987	98.01	99.81	-1.8	0.998	98.7	99.8	-1.1	0.906	98.7	99.12	-0.42	0.601
ENSG00000081870.12	chr1:53929846-53930038	AD	193	-	IFT25	protein_coding	29125	1.15174	0.98	0.36	0.62	0.748	0.34	0.36	-0.02	0.536	0.37	0.31	0.06	0.559	0.37	0.87	-0.5	0.736
ENSG00000081870.12	chr1:53928436-53928440	AA	5	-	IFT25	protein_coding	29125	1.15174	89.9	95.75	-5.85	0.998	96.31	95.72	0.59	0.61	93.98	95.81	-1.83	0.86	93.94	92.42	1.52	0.834
ENSG00000081870.12	chr1:53928372-53928435	CE	64	-	IFT25	protein_coding	29125	1.15174	92.76	98.54	-5.78	0.994	98.28	98.5	-0.22	0.625	95.45	98.52	-3.07	0.929	95.45	94.18	1.27	0.727
ENSG00000081870.12	chr1:53923904-53923947	CE	44	-	IFT25	protein_coding	29125	1.15174	99.63	99.7	-0.07	0.541	99.69	99.7	-0.01	0.537	99.69	99.72	-0.03	0.535	99.69	99.66	0.03	0.548
ENSG00000081870.12	chr1:53921562-53921767	TE	206	-	IFT25	protein_coding	29125	1.15174	99	99.18	-0.18	0.563	99.22	99.16	0.06	0.522	99.05	99.14	-0.09	0.544	98.99	99	-0.01	0.509
ENSG00000081870.12	chr1:53921561-53921561	TE	1	-	IFT25	protein_coding	29125	1.15174	0.97	0.86	0.11	0.544	0.82	0.83	-0.01	0.522	0.97	0.85	0.12	0.518	0.96	0.99	-0.03	0.513
ENSG00000162923.18	chr1:224434586-224434719	AD	134	-	WDR26	protein_coding	51887	4.67066	98.7	98.58	0.12	0.533	98.83	98.55	0.28	0.573					98.44	98.73	-0.29	0.559
ENSG00000162923.18	chr1:224434542-224434585	RI	44	-	WDR26	protein_coding	51887	4.67066	86.86	92.56	-5.7	0.868	91.08	92.46	-1.38	0.641					96.37	86.59	9.78	0.964
ENSG00000162923.18	chr1:224434442-224434541	AA	100	-	WDR26	protein_coding	51887	4.67066	99.32	99.26	0.06	0.533	99.62	99.28	0.34	0.691					99.39	99.32	0.07	0.573
ENSG00000162923.18	chr1:224433872-224433888	TS	17	-	WDR26	protein_coding	51887	4.67066	0.12	0.11	0.01	0.519	0.12	0.11	0.01	0.52	0.18	0.11	0.07	0.574	48.28	46.24	2.04	0.848
ENSG00000162923.18	chr1:224433851-224433871	TS	21	-	WDR26	protein_coding	51887	4.67066	0.12	0.11	0.01	0.501	0.12	0.12	0	0.507	0.18	0.11	0.07	0.637	0.08	0.06	0.02	0.596
ENSG00000162923.18	chr1:224433096-224433265	AL	170	-	WDR26	protein_coding	51887	4.67066	1.34	1	0.34	0.544	0.54	0.93	-0.39	0.682	1.35	0.97	0.38	0.588	1.35	1.34	0.01	0.506
ENSG00000162923.18	chr1:224431778-224431781	AA	4	-	WDR26	protein_coding	51887	4.67066	93.79	94.22	-0.43	0.587	94.43	93.49	0.94	0.664	91.09	94.14	-3.05	0.918	90.91	94	-3.09	0.914
ENSG00000162923.18	chr1:224431682-224431777	CE	96	-	WDR26	protein_coding	51887	4.67066	94.72	95.22	-0.5	0.579	95.3	94.71	0.59	0.617	92.7	95.19	-2.49	0.898	92.57	94.98	-2.41	0.876
ENSG00000162923.18	chr1:224431525-224431581	CE	57	-	WDR26	protein_coding	51887	4.67066	99.74	99.75	-0.01	0.506					99.05	99.76	-0.71	0.823	99.04	99.75	-0.71	0.842
ENSG00000162923.18	chr1:224431477-224431524	AD	48	-	WDR26	protein_coding	51887	4.67066	39.52	44.07	-4.55	0.8	46.56	44.4	2.16	0.701	40.3	44.05	-3.75	0.768	40.56	39.51	1.05	0.556
ENSG00000162923.18	chr1:224424655-224424719	AA	65	-	WDR26	protein_coding	51887	4.67066	2.11	3.41	-1.3	0.791	2.36	3.39	-1.03	0.718	2.63	3.38	-0.75	0.648	2.64	2.14	0.5	0.618
ENSG00000162923.18	chr1:224424518-224424654	CE	137	-	WDR26	protein_coding	51887	4.67066	98.43	99.48	-1.05	0.914	98.86	99.5	-0.64	0.732	98	99.5	-1.5	0.925	98.03	98.46	-0.43	0.602
ENSG00000162923.18	chr1:224419616-224422044	AA	2429	-	WDR26	protein_coding	51887	4.67066	1.17	1.5	-0.33	0.664	0.81	1.49	-0.68	0.791	1.16	1.48	-0.32	0.639	1.17	1.16	0.01	0.502
ENSG00000162923.18	chr1:224419518-224419615	CE	98	-	WDR26	protein_coding	51887	4.67066	99.81	99.82	-0.01	0.503	99.77	99.79	-0.02	0.549	99.73	99.81	-0.08	0.574	99.73	99.81	-0.08	0.586
ENSG00000162923.18	chr1:224418399-224418416	AA	18	-	WDR26	protein_coding	51887	4.67066	97.01	97.43	-0.42	0.621	97.99	96.96	1.03	0.775	97.36	97.44	-0.08	0.518	97.32	97.01	0.31	0.64
ENSG00000162923.18	chr1:224418335-224418398	CE	64	-	WDR26	protein_coding	51887	4.67066	98.38	99.67	-1.29	0.975					98.85	99.67	-0.82	0.817	98.78	98.34	0.44	0.724
ENSG00000162923.18	chr1:224418260-224418334	AD	75	-	WDR26	protein_coding	51887	4.67066	98.33	99.68	-1.35	0.978					98.03	99.68	-1.65	0.875	98.35	98.43	-0.08	0.571
ENSG00000162923.18	chr1:224413253-224413335	CE	83	-	WDR26	protein_coding	51887	4.67066	1.23	0.92	0.31	0.631	1.11	1.44	-0.33	0.649	1.29	0.93	0.36	0.641	1.51	1.42	0.09	0.505
ENSG00000162923.18	chr1:224411566-224413252	RI	1687	-	WDR26	protein_coding	51887	4.67066	1.84	0.53	1.31	0.914	0.97	0.72	0.25	0.614	1.62	0.54	1.08	0.847	0.9	1.92	-1.02	0.823
ENSG00000162923.18	chr1:224411563-224411565	AA	3	-	WDR26	protein_coding	51887	4.67066	96.22	91.21	5.01	0.933	91.73	91.24	0.49	0.515	92.94	91.21	1.73	0.68	91.57	93.25	-1.68	0.615
ENSG00000162923.18	chr1:224404436-224404570	CE	135	-	WDR26	protein_coding	51887	4.67066	98.83	99.3	-0.47	0.78	99.49	99.41	0.08	0.544	99.63	99.31	0.32	0.715	99.68	98.74	0.94	0.964
ENSG00000162923.18	chr1:224404430-224404435	AD	6	-	WDR26	protein_coding	51887	4.67066	95.23	95.25	-0.02	0.532	98.72	97.78	0.94	0.848	97.04	95.09	1.95	0.824	96.98	94.9	2.08	0.843
ENSG00000162923.18	chr1:224404225-224404429	AD	205	-	WDR26	protein_coding	51887	4.67066	1.58	0.72	0.86	0.707									1.29	1.66	-0.37	0.548
ENSG00000162923.18	chr1:224402004-224402109	CE	106	-	WDR26	protein_coding	51887	4.67066	4.03	1.83	2.2	0.929	2.85	1.89	0.96	0.741	3.6	1.85	1.75	0.863	3.62	4.15	-0.53	0.606
ENSG00000162923.18	chr1:224399025-224399034	CE	10	-	WDR26	protein_coding	51887	4.67066	99.34	99.7	-0.36	0.744	99.66	99.71	-0.05	0.538	99.54	99.71	-0.17	0.616	99.53	99.6	-0.07	0.503
ENSG00000162923.18	chr1:224398889-224399024	AD	136	-	WDR26	protein_coding	51887	4.67066	99.36	99.81	-0.45	0.823	99.78	99.81	-0.03	0.522	99.71	99.81	-0.1	0.609	99.7	99.66	0.04	0.576
ENSG00000162923.18	chr1:224398515-224398593	CE	79	-	WDR26	protein_coding	51887	4.67066	98.77	99.37	-0.6	0.868	98.8	99.37	-0.57	0.833	98.04	99.26	-1.22	0.782	98.61	98.77	-0.16	0.559
ENSG00000162923.18	chr1:224398097-224398226	CE	130	-	WDR26	protein_coding	51887	4.67066	99.01	99.61	-0.6	0.838	99.8	99.62	0.18	0.747	98.7	99.63	-0.93	0.969	99.51	99	0.51	0.781
ENSG00000162923.18	chr1:224397167-224397326	CE	160	-	WDR26	protein_coding	51887	4.67066	0.4	0.46	-0.06	0.577	0.3	0.48	-0.18	0.714	0.58	0.56	0.02	0.509	0.64	0.39	0.25	0.631
ENSG00000162923.18	chr1:224393828-224394013	CE	186	-	WDR26	protein_coding	51887	4.67066	97.09	96.16	0.93	0.778	98.65	96.93	1.72	0.944	97.73	96.59	1.14	0.759	98.69	96.55	2.14	0.898
ENSG00000162923.18	chr1:224393222-224393827	AD	606	-	WDR26	protein_coding	51887	4.67066	20.04	15.03	5.01	0.69	7.98	17.81	-9.83	0.816	6.94	10.04	-3.1	0.582	18.2	13.26	4.94	0.554
ENSG00000162923.18	chr1:224392752-224392899	CE	148	-	WDR26	protein_coding	51887	4.67066	10.37	8.85	1.52	0.607	1.83	11.12	-9.29	0.871	3.12	1.91	1.21	0.702	5.84	3.23	2.61	0.749
ENSG00000162923.18	chr1:224389851-224389860	AA	10	-	WDR26	protein_coding	51887	4.67066	55.45	59.62	-4.17	0.652									82.34	81.24	1.1	0.515
ENSG00000162923.18	chr1:224389553-224389850	CE	298	-	WDR26	protein_coding	51887	4.67066	98.23	84.04	14.19	0.893									99.3	99.72	-0.42	0.75
ENSG00000162923.18	chr1:224389254-224389552	TE	299	-	WDR26	protein_coding	51887	4.67066	0.12	0.12	0	0.507									0.17	0.12	0.05	0.591
ENSG00000162923.18	chr1:224389184-224389253	TE	70	-	WDR26	protein_coding	51887	4.67066	0.12	0.12	0	0.505	0.07	0.06	0.01	0.516	0.09	0.06	0.03	0.587	0.18	0.12	0.06	0.598
ENSG00000162923.18	chr1:224389150-224389183	TE	34	-	WDR26	protein_coding	51887	4.67066	0.12	0.11	0.01	0.507	0.07	0.06	0.01	0.516	0.09	0.06	0.03	0.591	0.18	0.12	0.06	0.605
ENSG00000162923.18	chr1:224389148-224389149	TE	2	-	WDR26	protein_coding	51887	4.67066	0.12	0.12	0	0.527	0.07	0.06	0.01	0.53	0.09	0.06	0.03	0.616	0.18	0.12	0.06	0.581
ENSG00000162923.18	chr1:224389136-224389147	TE	12	-	WDR26	protein_coding	51887	4.67066	99.89	99.88	0.01	0.506	99.93	99.94	-0.01	0.506	99.91	99.94	-0.03	0.601	99.82	99.88	-0.06	0.59
ENSG00000162923.18	chr1:224385184-224386502	TE	1319	-	WDR26	protein_coding	51887	4.67066	91.26	60.71	30.55	0.978	72.04	60.67	11.37	0.831	48.28	60.41	-12.13	0.679	48.62	91.23	-42.61	0.965
ENSG00000162923.18	chr1:224385161-224385183	TE	23	-	WDR26	protein_coding	51887	4.67066	8.76	39.26	-30.5	0.98	28	39.27	-11.27	0.817	51.54	39.52	12.02	0.686	51.31	8.8	42.51	0.965
ENSG00000162923.18	chr1:224385146-224385160	TE	15	-	WDR26	protein_coding	51887	4.67066	0.2	0.19	0.01	0.559	0.22	0.18	0.04	0.546	0.25	0.18	0.07	0.586	0.25	0.19	0.06	0.556
ENSG00000162775.17	chr1:110339323-110339376	TS	54	+	RBM15	protein_coding	8175	7.30213	1.21	1.67	-0.46	0.569	1.63	1.71	-0.08	0.519	1.21	1.7	-0.49	0.589	1.14	1.24	-0.1	0.521
ENSG00000162775.17	chr1:110339377-110339421	TS	45	+	RBM15	protein_coding	8175	7.30213	26.19	45.55	-19.36	0.725	1.63	45.69	-44.06	0.975	42.5	45.27	-2.77	0.583	44.85	18.27	26.58	0.686
ENSG00000162775.17	chr1:110339422-110339424	TS	3	+	RBM15	protein_coding	8175	7.30213	65.22	49.23	15.99	0.656	90.38	49.21	41.17	0.916	53.59	49.39	4.2	0.574	51.42	70.74	-19.32	0.64
ENSG00000162775.17	chr1:110339425-110339465	TS	41	+	RBM15	protein_coding	8175	7.30213	3.37	4.87	-1.5	0.607	3.14	4.93	-1.79	0.633	1.95	4.73	-2.78	0.768	1.19	3.89	-2.7	0.814
ENSG00000162775.17	chr1:110340003-110342181	AD	2179	+	RBM15	protein_coding	8175	7.30213	97.07	98.03	-0.96	0.583	96.32	98.02	-1.7	0.762					98.02	96.88	1.14	0.637
ENSG00000162775.17	chr1:110342182-110342268	AD	87	+	RBM15	protein_coding	8175	7.30213	96.49	98.08	-1.59	0.722	96.47	98.07	-1.6	0.734	99.41	98.76	0.65	0.704	98.31	96.19	2.12	0.825
ENSG00000162775.17	chr1:110345539-110345649	CE	111	+	RBM15	protein_coding	8175	7.30213	30.59	32.73	-2.14	0.599	23.59	32.9	-9.31	0.833	42.79	30.01	12.78	0.802	21.15	27.93	-6.78	0.762
ENSG00000162775.17	chr1:110346308-110346633	TE	326	+	RBM15	protein_coding	8175	7.30213	74.13	76.01	-1.88	0.569	81.06	76.06	5	0.696	69.62	76.02	-6.4	0.747	68.99	73.82	-4.83	0.668
ENSG00000162775.17	chr1:110346634-110346673	TE	40	+	RBM15	protein_coding	8175	7.30213	13.73	24.17	-10.44	0.933	18.79	24.03	-5.24	0.717	30.48	23.95	6.53	0.76	30.98	13.92	17.06	0.944
ENSG00000162775.17	chr1:110346674-110346677	TE	4	+	RBM15	protein_coding	8175	7.30213	1.67	0.79	0.88	0.74	0.9	0.77	0.13	0.562	0.85	0.77	0.08	0.535	0.86	1.65	-0.79	0.72
ENSG00000162775.17	chr1:110346678-110346681	TE	4	+	RBM15	protein_coding	8175	7.30213	11.78	0.75	11.03	0.919	0.87	0.77	0.1	0.539	0.81	0.77	0.04	0.525	0.85	11.92	-11.07	0.916
ENSG00000117477.13	chr1:169427463-169427474	TS	12	-	CCDC181	protein_coding	65799	0.216632	97.42	96.85	0.57	0.567	96.89	96.77	0.12	0.519	77.3	96.83	-19.53	0.846	76.95	97.36	-20.41	0.847
ENSG00000117477.13	chr1:169427288-169427462	TS	175	-	CCDC181	protein_coding	65799	0.216632	2.57	3.3	-0.73	0.58	3.18	3.08	0.1	0.504	22.78	3.13	19.65	0.84	22.75	2.66	20.09	0.84
ENSG00000117477.13	chr1:169424931-169424950	AA	20	-	CCDC181	protein_coding	65799	0.216632	43.11	43.75	-0.64	0.511	39.88	43.72	-3.84	0.624	36.36	42.48	-6.12	0.632	36.7	41.1	-4.4	0.611
ENSG00000117477.13	chr1:169424811-169424930	CE	120	-	CCDC181	protein_coding	65799	0.216632	96.78	95.84	0.94	0.547	91.61	95.74	-4.13	0.65	97.96	96.23	1.73	0.632	97.92	96.93	0.99	0.648
ENSG00000117477.13	chr1:169424201-169424810	AD	610	-	CCDC181	protein_coding	65799	0.216632	9.99	2.92	7.07	0.903	7.76	2.9	4.86	0.804	8.8	2.95	5.85	0.833	8.67	9.62	-0.95	0.592
ENSG00000117477.13	chr1:169419013-169419159	CE	147	-	CCDC181	protein_coding	65799	0.216632	98.33	95.52	2.81	0.713	97.15	95.58	1.57	0.603	96.65	95.93	0.72	0.553	96.8	98.41	-1.61	0.664
ENSG00000117477.13	chr1:169397389-169397391	AA	3	-	CCDC181	protein_coding	65799	0.216632	55.4	69.74	-14.34	0.817	65.85	70.4	-4.55	0.62	44.16	66.76	-22.6	0.94	43.92	56.97	-13.05	0.769
ENSG00000117477.13	chr1:169397237-169397388	CE	152	-	CCDC181	protein_coding	65799	0.216632	91.55	98.31	-6.76	0.971	93.64	98.41	-4.77	0.809	96.14	98.41	-2.27	0.751	96.09	91.82	4.27	0.845
ENSG00000117477.13	chr1:169395894-169397236	AD	1343	-	CCDC181	protein_coding	65799	0.216632	2.2	2.46	-0.26	0.539	2.95	2.49	0.46	0.525	2.8	2.46	0.34	0.523	2.77	2.1	0.67	0.572
ENSG00000117477.13	chr1:169395047-169395206	TE	160	-	CCDC181	protein_coding	65799	0.216632	5.87	1.57	4.3	0.829	1.82	1.6	0.22	0.535	1.92	1.66	0.26	0.544	1.86	6.31	-4.45	0.802
ENSG00000117477.13	chr1:169394870-169395046	TE	177	-	CCDC181	protein_coding	65799	0.216632	94.2	98.37	-4.17	0.817	98.19	98.4	-0.21	0.539	98.14	98.37	-0.23	0.53	98.07	93.7	4.37	0.822
ENSG00000162367.12	chr1:47218688-47220174	TE	1487	-	TAL1	protein_coding	15935	0.0729202	22.1	10.93	11.17	0.816	9.12	11.05	-1.93	0.555	36.4	10.88	25.52	0.935	36.59	21.87	14.72	0.804
ENSG00000162367.12	chr1:47216292-47218687	TE	2396	-	TAL1	protein_coding	15935	0.0729202	40.62	43.87	-3.25	0.592	44.77	44.37	0.4	0.534	28.76	44.4	-15.64	0.853	28.24	41	-12.76	0.817
ENSG00000162367.12	chr1:47216291-47216291	TE	1	-	TAL1	protein_coding	15935	0.0729202	27	31.04	-4.04	0.657	31.01	31	0.01	0.509	22.72	31.11	-8.39	0.787	22.75	26.99	-4.24	0.689
ENSG00000162367.12	chr1:47216290-47216290	TE	1	-	TAL1	protein_coding	15935	0.0729202	15.02	18.44	-3.42	0.666	17.42	18.22	-0.8	0.539	16.82	18.2	-1.38	0.583	17.33	14.8	2.53	0.62
ENSG00000163155.12	chr1:151165903-151165948	TS	46	-	LYSMD1	protein_coding	6200	2.16293	26.42	46.51	-20.09	0.788	48.39	48.42	-0.03	0.545	31.08	48.52	-17.44	0.855	31.78	26.62	5.16	0.633
ENSG00000163155.12	chr1:151165747-151165902	TS	156	-	LYSMD1	protein_coding	6200	2.16293	73.55	53.22	20.33	0.764	51.43	51.58	-0.15	0.529	68.99	51.53	17.46	0.864	68.18	73.54	-5.36	0.623
ENSG00000163155.12	chr1:151165688-151165746	AD	59	-	LYSMD1	protein_coding	6200	2.16293	85.79	88.92	-3.13	0.648	83.75	94.14	-10.39	0.911	82.89	89.22	-6.33	0.781	82.86	85.56	-2.7	0.614
ENSG00000163155.12	chr1:151165268-151165687	RI	420	-	LYSMD1	protein_coding	6200	2.16293	84	84.82	-0.82	0.542					83.14	85.1	-1.96	0.613	83.19	83.6	-0.41	0.532
ENSG00000163155.12	chr1:151165079-151165267	CE	189	-	LYSMD1	protein_coding	6200	2.16293	83.5	91.6	-8.1	0.878					83.38	91.87	-8.49	0.928	83.38	84.98	-1.6	0.584
ENSG00000163155.12	chr1:151164705-151164931	CE	227	-	LYSMD1	protein_coding	6200	2.16293	6.87	6.01	0.86	0.561									6.33	7.28	-0.95	0.589
ENSG00000163155.12	chr1:151161736-151162100	CE	365	-	LYSMD1	protein_coding	6200	2.16293	98.34	98.56	-0.22	0.528	98.46	98.62	-0.16	0.516	98.6	98.61	-0.01	0.515	98.59	98.94	-0.35	0.606
ENSG00000163155.12	chr1:151160815-151161020	CE	206	-	LYSMD1	protein_coding	6200	2.16293	98.95	98.57	0.38	0.572	98.4	98.59	-0.19	0.541	98.42	98.64	-0.22	0.54	98.42	98.96	-0.54	0.584
ENSG00000163155.12	chr1:151160585-151160814	TE	230	-	LYSMD1	protein_coding	6200	2.16293	0.5	0.56	-0.06	0.513	0.6	0.57	0.03	0.512	0.63	0.57	0.06	0.555	0.64	0.49	0.15	0.566
ENSG00000163155.12	chr1:151159748-151160584	TE	837	-	LYSMD1	protein_coding	6200	2.16293	99.54	99.43	0.11	0.545	99.4	99.42	-0.02	0.508	99.36	99.42	-0.06	0.501	99.38	99.53	-0.15	0.603
ENSG00000143222.12	chr1:161153978-161153983	TS	6	+	UFC1	protein_coding	6080	21.221	0.13	0.12	0.01	0.501	0.13	0.12	0.01	0.551	0.16	0.11	0.05	0.557	0.16	0.12	0.04	0.573
ENSG00000143222.12	chr1:161153984-161153984	TS	1	+	UFC1	protein_coding	6080	21.221	0.13	0.11	0.02	0.541	0.13	0.11	0.02	0.534	0.16	0.11	0.05	0.617	0.16	0.13	0.03	0.548
ENSG00000143222.12	chr1:161153985-161153993	TS	9	+	UFC1	protein_coding	6080	21.221	0.12	0.12	0	0.51	0.13	0.11	0.02	0.534	0.15	0.12	0.03	0.588	0.16	0.12	0.04	0.551
ENSG00000143222.12	chr1:161153994-161154056	TS	63	+	UFC1	protein_coding	6080	21.221	0.13	0.12	0.01	0.54	0.13	0.12	0.01	0.526	0.16	0.12	0.04	0.597	0.16	0.12	0.04	0.562
ENSG00000143222.12	chr1:161154057-161154070	TS	14	+	UFC1	protein_coding	6080	21.221	99.87	99.88	-0.01	0.519	99.87	99.88	-0.01	0.523	99.84	99.88	-0.04	0.547	99.85	99.88	-0.03	0.539
ENSG00000143222.12	chr1:161154091-161154120	AD	30	+	UFC1	protein_coding	6080	21.221	95.14	95.92	-0.78	0.794	97.09	95.94	1.15	0.9	95.41	95.48	-0.07	0.561	95.59	94.58	1.01	0.839
ENSG00000143222.12	chr1:161156950-161157017	CE	68	+	UFC1	protein_coding	6080	21.221	99.92	99.92	0	0.513	99.91	99.92	-0.01	0.525	99.89	99.92	-0.03	0.574	99.88	99.92	-0.04	0.596
ENSG00000143222.12	chr1:161157018-161157253	RI	236	+	UFC1	protein_coding	6080	21.221	0.16	0.17	-0.01	0.514	0.18	0.17	0.01	0.502	0.21	0.17	0.04	0.542	0.21	0.15	0.06	0.563
ENSG00000143222.12	chr1:161157318-161157346	AD	29	+	UFC1	protein_coding	6080	21.221	1.59	0.57	1.02	0.937	0.22	0.2	0.02	0.524	0.24	0.19	0.05	0.562	0.23	1.48	-1.25	0.995
ENSG00000143222.12	chr1:161157599-161157616	AA	18	+	UFC1	protein_coding	6080	21.221	0.19	0.64	-0.45	0.81	0.22	0.2	0.02	0.529	0.23	0.2	0.03	0.546	0.23	0.17	0.06	0.572
ENSG00000143222.12	chr1:161157694-161158120	RI	427	+	UFC1	protein_coding	6080	21.221	0.13	0.12	0.01	0.51	0.15	0.13	0.02	0.546	0.17	0.12	0.05	0.542	0.17	0.13	0.04	0.569
ENSG00000143222.12	chr1:161158121-161158211	CE	91	+	UFC1	protein_coding	6080	21.221	93.81	96.07	-2.26	0.93	97.37	96.12	1.25	0.825	97.46	97.99	-0.53	0.762	95.17	93.54	1.63	0.769
ENSG00000143222.12	chr1:161158412-161158509	CE	98	+	UFC1	protein_coding	6080	21.221	99.94	99.94	0	0.513									99.93	99.94	-0.01	0.57
ENSG00000143222.12	chr1:161158510-161158618	AD	109	+	UFC1	protein_coding	6080	21.221	99.93	99.94	-0.01	0.516									99.91	99.94	-0.03	0.595
ENSG00000143222.12	chr1:161158686-161158749	AA	64	+	UFC1	protein_coding	6080	21.221	99.91	99.9	0.01	0.522									99.88	99.91	-0.03	0.581
ENSG00000143222.12	chr1:161158750-161158791	CE	42	+	UFC1	protein_coding	6080	21.221	99.84	99.83	0.01	0.516									99.79	99.84	-0.05	0.568
ENSG00000186283.14	chr1:179082070-179082085	TS	16	+	TOR3A	protein_coding	15953	4.35623	0.41	0.52	-0.11	0.533	0.42	0.52	-0.1	0.541	0.48	0.5	-0.02	0.504	0.46	0.41	0.05	0.527
ENSG00000186283.14	chr1:179082086-179082335	TS	250	+	TOR3A	protein_coding	15953	4.35623	99.57	99.47	0.1	0.524	99.58	99.48	0.1	0.501	99.54	99.52	0.02	0.505	99.56	99.58	-0.02	0.516
ENSG00000186283.14	chr1:179082336-179082387	AD	52	+	TOR3A	protein_coding	15953	4.35623	99.7	99.68	0.02	0.504	99.72	99.7	0.02	0.508	97.58	99.69	-2.11	0.895	97.6	99.69	-2.09	0.912
ENSG00000186283.14	chr1:179082940-179083053	CE	114	+	TOR3A	protein_coding	15953	4.35623	94.62	97.66	-3.04	0.908	99.68	97.6	2.08	0.902	99.68	97.62	2.06	0.906	99.67	94.5	5.17	1
ENSG00000186283.14	chr1:179083054-179085038	AD	1985	+	TOR3A	protein_coding	15953	4.35623	0.67	0.63	0.04	0.522	0.6	0.62	-0.02	0.528					0.62	0.7	-0.08	0.522
ENSG00000186283.14	chr1:179085628-179085768	AA	141	+	TOR3A	protein_coding	15953	4.35623	87.18	93.33	-6.15	0.848	91.61	94.02	-2.41	0.723	89.15	89.77	-0.62	0.58	92.23	87.55	4.68	0.915
ENSG00000186283.14	chr1:179087911-179087916	AA	6	+	TOR3A	protein_coding	15953	4.35623	99.66	99.67	-0.01	0.516	99.62	99.68	-0.06	0.541	99.7	99.68	0.02	0.503	99.67	99.66	0.01	0.501
ENSG00000186283.14	chr1:179087917-179088089	CE	173	+	TOR3A	protein_coding	15953	4.35623	99.65	99.69	-0.04	0.53	99.64	99.68	-0.04	0.518	99.69	99.7	-0.01	0.501	99.67	99.65	0.02	0.524
ENSG00000186283.14	chr1:179094968-179095996	AL	1029	+	TOR3A	protein_coding	15953	4.35623	99.67	99.62	0.05	0.528	99.64	99.62	0.02	0.531	99.65	99.61	0.04	0.521	99.65	99.65	0	0.519
ENSG00000178028.14	chr1:44213455-44213470	TS	16	+	DMAP1	protein_coding	7226	5.49046	0.82	1.18	-0.36	0.596	1.18	1.11	0.07	0.503	1.73	1.22	0.51	0.569	1.81	0.79	1.02	0.708
ENSG00000178028.14	chr1:44213471-44213477	TS	7	+	DMAP1	protein_coding	7226	5.49046	0.79	1.18	-0.39	0.622	1.18	1.14	0.04	0.538	1.75	1.15	0.6	0.594	1.69	0.79	0.9	0.69
ENSG00000178028.14	chr1:44213478-44213487	TS	10	+	DMAP1	protein_coding	7226	5.49046	0.78	1.16	-0.38	0.593	1.16	1.13	0.03	0.51	1.69	1.24	0.45	0.581	1.66	0.81	0.85	0.658
ENSG00000178028.14	chr1:44213488-44213502	TS	15	+	DMAP1	protein_coding	7226	5.49046	0.78	1.2	-0.42	0.64	1.23	1.16	0.07	0.503	1.74	1.17	0.57	0.609	1.71	0.79	0.92	0.7
ENSG00000178028.14	chr1:44213503-44213527	TS	25	+	DMAP1	protein_coding	7226	5.49046	99.2	98.87	0.33	0.571	98.79	98.83	-0.04	0.541	98.35	98.83	-0.48	0.572	98.36	99.22	-0.86	0.672
ENSG00000178028.14	chr1:44213528-44213549	AD	22	+	DMAP1	protein_coding	7226	5.49046	56.61	64.19	-7.58	0.768	59.37	65.51	-6.14	0.64	67.72	63.94	3.78	0.596	67.76	56.76	11	0.926
ENSG00000178028.14	chr1:44213550-44213662	AD	113	+	DMAP1	protein_coding	7226	5.49046	54.65	60.48	-5.83	0.731					66.1	60.37	5.73	0.697	66.08	54.66	11.42	0.933
ENSG00000178028.14	chr1:44213663-44213708	AA	46	+	DMAP1	protein_coding	7226	5.49046	68.45	67.87	0.58	0.54					78.53	67.73	10.8	0.963	78.75	68.31	10.44	0.935
ENSG00000178028.14	chr1:44213709-44213748	AA	40	+	DMAP1	protein_coding	7226	5.49046	95.19	96.08	-0.89	0.657	92.92	96.92	-4	0.928	93.39	96.08	-2.69	0.825	93.34	95.24	-1.9	0.794
ENSG00000178028.14	chr1:44213749-44213858	CE	110	+	DMAP1	protein_coding	7226	5.49046	99.64	99.54	0.1	0.575	99.56	99.53	0.03	0.512	99.47	99.5	-0.03	0.54	99.48	99.62	-0.14	0.568
ENSG00000178028.14	chr1:44214350-44214441	CE	92	+	DMAP1	protein_coding	7226	5.49046	96.58	98.07	-1.49	0.621	98.6	98.04	0.56	0.695	97.82	98.04	-0.22	0.544	96.97	96.57	0.4	0.523
ENSG00000178028.14	chr1:44214617-44214702	RI	86	+	DMAP1	protein_coding	7226	5.49046	3.06	3.16	-0.1	0.532	3.83	3.17	0.66	0.615	3.58	3.05	0.53	0.587	3.55	2.44	1.11	0.681
ENSG00000178028.14	chr1:44214899-44215305	RI	407	+	DMAP1	protein_coding	7226	5.49046	10.36	6.86	3.5	0.808	7.38	7.32	0.06	0.514	5.95	7.39	-1.44	0.652	6.77	11.48	-4.71	0.826
ENSG00000178028.14	chr1:44215306-44215319	CE	14	+	DMAP1	protein_coding	7226	5.49046	10.69	9.14	1.55	0.637	8.8	11.38	-2.58	0.702	11.13	11.19	-0.06	0.503	12.21	12.04	0.17	0.512
ENSG00000178028.14	chr1:44215320-44215498	AD	179	+	DMAP1	protein_coding	7226	5.49046	10.48	7.12	3.36	0.796									10.61	11.75	-1.14	0.594
ENSG00000178028.14	chr1:44217990-44218194	AA	205	+	DMAP1	protein_coding	7226	5.49046	11.1	9.04	2.06	0.706									14.64	12.37	2.27	0.671
ENSG00000178028.14	chr1:44218195-44218310	AA	116	+	DMAP1	protein_coding	7226	5.49046	14.49	10.29	4.2	0.795									16.36	15.68	0.68	0.562
ENSG00000178028.14	chr1:44218311-44218340	AA	30	+	DMAP1	protein_coding	7226	5.49046	97.37	97.75	-0.38	0.625	97.73	97.76	-0.03	0.532	97.23	97.82	-0.59	0.605	97.57	96.7	0.87	0.696
ENSG00000178028.14	chr1:44218588-44218590	AA	3	+	DMAP1	protein_coding	7226	5.49046	98.83	98.39	0.44	0.603	97.09	98.34	-1.25	0.614	99.28	98.39	0.89	0.7	99.04	98.81	0.23	0.552
ENSG00000178028.14	chr1:44218591-44218755	CE	165	+	DMAP1	protein_coding	7226	5.49046	99.62	99.64	-0.02	0.509	99.55	99.63	-0.08	0.526	99.47	99.63	-0.16	0.58	99.42	99.58	-0.16	0.562
ENSG00000178028.14	chr1:44219056-44219241	CE	186	+	DMAP1	protein_coding	7226	5.49046	99.63	99.62	0.01	0.508	99.59	99.63	-0.04	0.525	99.51	99.62	-0.11	0.575	99.49	99.61	-0.12	0.585
ENSG00000178028.14	chr1:44219406-44219477	CE	72	+	DMAP1	protein_coding	7226	5.49046	99.52	99.51	0.01	0.525	99.5	99.53	-0.03	0.518	99.33	99.52	-0.19	0.548	99.34	99.52	-0.18	0.579
ENSG00000178028.14	chr1:44219761-44219805	AA	45	+	DMAP1	protein_coding	7226	5.49046	4.17	4.17	0	0.502	3.94	4.12	-0.18	0.533	4.05	4.24	-0.19	0.543	4.02	4.15	-0.13	0.553
ENSG00000178028.14	chr1:44219806-44219878	CE	73	+	DMAP1	protein_coding	7226	5.49046	99.59	99.62	-0.03	0.52	99.63	99.62	0.01	0.504	99.49	99.61	-0.12	0.559	99.54	99.6	-0.06	0.52
ENSG00000178028.14	chr1:44220017-44220309	CE	293	+	DMAP1	protein_coding	7226	5.49046	98.94	99.57	-0.63	0.76	99.56	99.59	-0.03	0.504	99.5	99.59	-0.09	0.513	99.5	98.97	0.53	0.695
ENSG00000178028.14	chr1:44220559-44220673	TE	115	+	DMAP1	protein_coding	7226	5.49046	85	53.9	31.1	0.968	74.96	53.51	21.45	0.809	47.85	53.47	-5.62	0.595	47.86	85.23	-37.37	0.934
ENSG00000178028.14	chr1:44220674-44220681	TE	8	+	DMAP1	protein_coding	7226	5.49046	14.64	46.39	-31.75	0.977	24.76	46.71	-21.95	0.837	52.01	46.47	5.54	0.586	51.89	14.96	36.93	0.928
ENSG00000007968.7	chr1:23530542-23531093	AD	552	-	E2F2	protein_coding	24795	3.66235	96.11	96.78	-0.67	0.685	96.71	96.77	-0.06	0.501	95.17	96.81	-1.64	0.708	95.5	96.06	-0.56	0.585
ENSG00000007968.7	chr1:23524383-23524488	CE	106	-	E2F2	protein_coding	24795	3.66235	97.21	97.32	-0.11	0.529	97.87	97.27	0.6	0.681	99.36	97.23	2.13	0.959	99.65	97.67	1.98	0.883
ENSG00000007968.7	chr1:23521843-23522056	CE	214	-	E2F2	protein_coding	24795	3.66235	99.47	99.34	0.13	0.55	99.16	99.36	-0.2	0.554	99.48	99.34	0.14	0.593	99.46	99.48	-0.02	0.512
ENSG00000007968.7	chr1:23521070-23521071	AA	2	-	E2F2	protein_coding	24795	3.66235	96.1	92.83	3.27	0.823	97.19	92.86	4.33	0.899	94.2	92.54	1.66	0.651	98.97	98.86	0.11	0.511
ENSG00000007968.7	chr1:23520913-23521069	CE	157	-	E2F2	protein_coding	24795	3.66235	99.23	99.04	0.19	0.543	99.12	99.32	-0.2	0.564	98.63	98.95	-0.32	0.618	99.04	99.18	-0.14	0.558
ENSG00000007968.7	chr1:23520447-23520912	AD	466	-	E2F2	protein_coding	24795	3.66235	2.36	2.03	0.33	0.548									1.75	1.35	0.4	0.56
ENSG00000007968.7	chr1:23519016-23519081	CE	66	-	E2F2	protein_coding	24795	3.66235	99.68	99.56	0.12	0.587									99.63	99.68	-0.05	0.534
ENSG00000007968.7	chr1:23516335-23516527	CE	193	-	E2F2	protein_coding	24795	3.66235	99.78	99.69	0.09	0.589	99.59	99.72	-0.13	0.548	99.73	99.71	0.02	0.534	99.72	99.77	-0.05	0.54
ENSG00000007968.7	chr1:23509939-23510148	CE	210	-	E2F2	protein_coding	24795	3.66235	99.75	99.7	0.05	0.547	99.53	99.69	-0.16	0.598	99.66	99.69	-0.03	0.501	99.68	99.76	-0.08	0.573
ENSG00000049245.13	chr1:7771680-7771916	CE	237	+	VAMP3	protein_coding	10136	12.6245	7.05	4	3.05	0.952	2.78	3.99	-1.21	0.824	3.65	3.71	-0.06	0.508	3.08	5.79	-2.71	0.934
ENSG00000049245.13	chr1:7773442-7773511	CE	70	+	VAMP3	protein_coding	10136	12.6245	99.37	99.85	-0.48	0.858	99.36	99.86	-0.5	0.827	99.88	99.47	0.41	0.846	99.88	99.02	0.86	0.997
ENSG00000049245.13	chr1:7776852-7777159	AA	308	+	VAMP3	protein_coding	10136	12.6245	2.39	1.21	1.18	0.805	0.28	1.12	-0.84	0.84	1.09	1.58	-0.49	0.706	1.11	2.14	-1.03	0.768
ENSG00000049245.13	chr1:7777160-7777318	CE	159	+	VAMP3	protein_coding	10136	12.6245	99.79	98.6	1.19	0.87	99.79	98.58	1.21	0.893	99.83	96.32	3.51	0.999	99.83	98	1.83	0.932
ENSG00000049245.13	chr1:7778118-7778151	CE	34	+	VAMP3	protein_coding	10136	12.6245	99.66	98.43	1.23	0.862	99.66	98.43	1.23	0.842	99.71	97.58	2.13	0.998	99.72	98.96	0.76	0.832
ENSG00000049245.13	chr1:7778152-7778154	RI	3	+	VAMP3	protein_coding	10136	12.6245	95.67	96.42	-0.75	0.654	97.9	96.47	1.43	0.79	96.91	95.7	1.21	0.708	96.93	95.33	1.6	0.718
ENSG00000049245.13	chr1:7778155-7778169	CE	15	+	VAMP3	protein_coding	10136	12.6245	99.6	98.4	1.2	0.853	99.61	98.41	1.2	0.848	99.65	97.56	2.09	0.992	99.66	98.92	0.74	0.831
ENSG00000049245.13	chr1:7779626-7779647	AA	22	+	VAMP3	protein_coding	10136	12.6245	99.65	99.63	0.02	0.508	99.64	99.63	0.01	0.522	99.66	99.62	0.04	0.556	99.65	99.67	-0.02	0.54
ENSG00000116747.13	chr1:193059454-193059611	TS	158	+	RO60	protein_coding	32323	2.72881	7.51	11.18	-3.67	0.607	8.68	8.86	-0.18	0.516	7.49	8.68	-1.19	0.522	7.63	7.01	0.62	0.528
ENSG00000116747.13	chr1:193059612-193059632	TS	21	+	RO60	protein_coding	32323	2.72881	91.93	89.28	2.65	0.589	91.06	90.92	0.14	0.509	92.34	90.88	1.46	0.553	91.96	93.29	-1.33	0.591
ENSG00000116747.13	chr1:193059633-193059770	CE	138	+	RO60	protein_coding	32323	2.72881	93.12	94.61	-1.49	0.549	97.69	97.44	0.25	0.524	97.42	97.42	0	0.526	97.42	97.34	0.08	0.526
ENSG00000116747.13	chr1:193059771-193059776	AD	6	+	RO60	protein_coding	32323	2.72881	80.02	78.43	1.59	0.542	64.11	89.96	-25.85	0.977	94.8	89.88	4.92	0.78	94.52	71.47	23.05	0.994
ENSG00000116747.13	chr1:193060034-193060056	TS	23	+	RO60	protein_coding	32323	2.72881	6.54	9.05	-2.51	0.592	4.73	5.92	-1.19	0.55	6.21	5.92	0.29	0.512	6.27	14.93	-8.66	0.679
ENSG00000116747.13	chr1:193060057-193060222	TS	166	+	RO60	protein_coding	32323	2.72881	93.6	91.02	2.58	0.558	95.2	94.05	1.15	0.6	93.83	94.14	-0.31	0.512	93.89	84.88	9.01	0.649
ENSG00000116747.13	chr1:193069034-193069046	CE	13	+	RO60	protein_coding	32323	2.72881	73.27	91.29	-18.02	0.908	77.44	82.88	-5.44	0.717	73.91	83.81	-9.9	0.875	72.38	61.54	10.84	0.825
ENSG00000116747.13	chr1:193069047-193069047	RI	1	+	RO60	protein_coding	32323	2.72881	49.59	90.85	-41.26	0.931	67.44	83.13	-15.69	0.94	66.16	83.72	-17.56	0.969	64.84	58.85	5.99	0.744
ENSG00000116747.13	chr1:193069048-193069181	CE	134	+	RO60	protein_coding	32323	2.72881	78.1	94.29	-16.19	0.993	77.85	83.55	-5.7	0.786	74.03	84.12	-10.09	0.902	72.69	61.72	10.97	0.861
ENSG00000116747.13	chr1:193070554-193070619	CE	66	+	RO60	protein_coding	32323	2.72881	7.02	14.18	-7.16	0.851	7.48	12.03	-4.55	0.729	7.17	12.37	-5.2	0.775	6.33	4.04	2.29	0.693
ENSG00000116747.13	chr1:193075820-193076040	CE	221	+	RO60	protein_coding	32323	2.72881	95.37	99.39	-4.02	0.968	94.76	98.14	-3.38	0.854	97.35	98.11	-0.76	0.656	97.33	93.04	4.29	0.778
ENSG00000116747.13	chr1:193076501-193076647	CE	147	+	RO60	protein_coding	32323	2.72881	97.37	99.49	-2.12	0.847	99.44	99.48	-0.04	0.523	99.07	99.46	-0.39	0.699	99.08	97.64	1.44	0.755
ENSG00000116747.13	chr1:193076913-193077050	CE	138	+	RO60	protein_coding	32323	2.72881	97.36	99.38	-2.02	0.833	99.35	99.41	-0.06	0.54	99.33	99.43	-0.1	0.511	99.31	97.49	1.82	0.812
ENSG00000116747.13	chr1:193081364-193081480	CE	117	+	RO60	protein_coding	32323	2.72881	99.15	99.2	-0.05	0.532	99.2	99.2	0	0.509	98.49	99.19	-0.7	0.657	98.51	99.13	-0.62	0.643
ENSG00000116747.13	chr1:193082186-193082299	CE	114	+	RO60	protein_coding	32323	2.72881	99.12	99.26	-0.14	0.557	99.26	99.3	-0.04	0.524	99.17	99.3	-0.13	0.541	99.16	99.14	0.02	0.505
ENSG00000116747.13	chr1:193084579-193084657	CE	79	+	RO60	protein_coding	32323	2.72881	98.75	98.98	-0.23	0.544	98.76	98.99	-0.23	0.559	98.66	98.99	-0.33	0.569	99.03	99	0.03	0.524
ENSG00000116747.13	chr1:193084658-193084698	AD	41	+	RO60	protein_coding	32323	2.72881	98.64	98.98	-0.34	0.554	98.83	98.97	-0.14	0.558	98.62	99	-0.38	0.616	98.63	98.71	-0.08	0.538
ENSG00000116747.13	chr1:193084989-193085040	CE	52	+	RO60	protein_coding	32323	2.72881	98.97	99.13	-0.16	0.551	99.09	99.15	-0.06	0.516	98.83	99.16	-0.33	0.563	98.84	98.94	-0.1	0.533
ENSG00000116747.13	chr1:193085041-193085985	TE	945	+	RO60	protein_coding	32323	2.72881	51.28	13.71	37.57	1	18.95	13.56	5.39	0.684	32.19	13.84	18.35	1	31.96	51.29	-19.33	1
ENSG00000116747.13	chr1:193085986-193091219	TE	5234	+	RO60	protein_coding	32323	2.72881	48.83	86.32	-37.49	1	80.99	86.48	-5.49	0.705	67.88	86.17	-18.29	1	68.04	48.68	19.36	1
ENSG00000088035.18	chr1:63367575-63367602	TS	28	+	ALG6	protein_coding	70978	0.561197	8.27	11.6	-3.33	0.6	8.83	11.98	-3.15	0.578	11.25	11.56	-0.31	0.511	11.36	8.02	3.34	0.604
ENSG00000088035.18	chr1:63367603-63367626	TS	24	+	ALG6	protein_coding	70978	0.561197	9.16	11.45	-2.29	0.532	8.77	11.54	-2.77	0.577	11.11	11.88	-0.77	0.549	11.15	8.07	3.08	0.567
ENSG00000088035.18	chr1:63367627-63367642	TS	16	+	ALG6	protein_coding	70978	0.561197	87.98	86.52	1.46	0.501	89.19	86.3	2.89	0.585	88.76	86.83	1.93	0.557	88.62	88.62	0	0.523
ENSG00000088035.18	chr1:63367643-63367687	TS	45	+	ALG6	protein_coding	70978	0.561197	12.38	13.74	-1.36	0.517	10.65	13.1	-2.45	0.565	11.05	13.47	-2.42	0.588	11.05	11.23	-0.18	0.53
ENSG00000088035.18	chr1:63367737-63367848	AF	112	+	ALG6	protein_coding	70978	0.561197	1.32	1.68	-0.36	0.608	2.38	1.64	0.74	0.627	1.64	1.65	-0.01	0.51	1.4	1.19	0.21	0.554
ENSG00000088035.18	chr1:63367849-63367864	AD	16	+	ALG6	protein_coding	70978	0.561197	1.29	1.77	-0.48	0.591	1.53	1.75	-0.22	0.536	1.97	1.8	0.17	0.582	1.67	1.22	0.45	0.633
ENSG00000088035.18	chr1:63367865-63368190	AD	326	+	ALG6	protein_coding	70978	0.561197	2.01	1.55	0.46	0.556	1.76	1.46	0.3	0.558	1.93	1.51	0.42	0.613	1.75	1.93	-0.18	0.511
ENSG00000088035.18	chr1:63368191-63368996	AD	806	+	ALG6	protein_coding	70978	0.561197	3.09	1.74	1.35	0.682	2.68	1.75	0.93	0.625	1.76	1.69	0.07	0.543	1.72	2.93	-1.21	0.676
ENSG00000088035.18	chr1:63375266-63375388	CE	123	+	ALG6	protein_coding	70978	0.561197	6.9	5.5	1.4	0.571	8.88	7.35	1.53	0.515	5.78	7.09	-1.31	0.541	0.72	0.94	-0.22	0.566
ENSG00000088035.18	chr1:63396513-63396597	CE	85	+	ALG6	protein_coding	70978	0.561197	95.59	96.27	-0.68	0.524	98.34	96.04	2.3	0.749	97.87	95.74	2.13	0.691	99.45	98.63	0.82	0.745
ENSG00000088035.18	chr1:63404453-63404541	CE	89	+	ALG6	protein_coding	70978	0.561197	99.47	99.49	-0.02	0.511	99.45	99.47	-0.02	0.52	99.54	99.49	0.05	0.523	99.6	99.5	0.1	0.573
ENSG00000088035.18	chr1:63406317-63406399	CE	83	+	ALG6	protein_coding	70978	0.561197	99.54	99.6	-0.06	0.515	99.61	99.61	0	0.526	99.35	99.61	-0.26	0.666	99.37	99.55	-0.18	0.62
ENSG00000088035.18	chr1:63407062-63407126	CE	65	+	ALG6	protein_coding	70978	0.561197	99.57	99.64	-0.07	0.532	99.63	99.65	-0.02	0.508	99.66	99.63	0.03	0.549	99.66	99.56	0.1	0.567
ENSG00000088035.18	chr1:63411146-63411155	CE	10	+	ALG6	protein_coding	70978	0.561197	99.52	99.59	-0.07	0.55	99.36	99.61	-0.25	0.631	99.36	99.55	-0.19	0.597	97.84	97.57	0.27	0.539
ENSG00000088035.18	chr1:63411156-63411254	RI	99	+	ALG6	protein_coding	70978	0.561197	98.07	98.51	-0.44	0.633	99.14	98.5	0.64	0.649	98.55	98.34	0.21	0.547	97.13	96.27	0.86	0.618
ENSG00000088035.18	chr1:63411255-63411331	CE	77	+	ALG6	protein_coding	70978	0.561197	97.97	98.43	-0.46	0.652	99.34	98.38	0.96	0.734	98.48	98.26	0.22	0.559	97.06	96.26	0.8	0.641
ENSG00000088035.18	chr1:63411682-63411806	CE	125	+	ALG6	protein_coding	70978	0.561197	1.41	2.05	-0.64	0.625	2.13	2.05	0.08	0.537	2.27	2	0.27	0.547	3.32	2.53	0.79	0.555
ENSG00000088035.18	chr1:63411926-63412061	CE	136	+	ALG6	protein_coding	70978	0.561197	98.81	98.8	0.01	0.514	99.39	98.84	0.55	0.686	99.42	98.8	0.62	0.71	97.92	98.2	-0.28	0.604
ENSG00000088035.18	chr1:63414061-63414070	AA	10	+	ALG6	protein_coding	70978	0.561197	95.31	94.7	0.61	0.542	98.49	94.77	3.72	0.891	98.29	95.72	2.57	0.837	96.08	94.85	1.23	0.637
ENSG00000088035.18	chr1:63414071-63414146	CE	76	+	ALG6	protein_coding	70978	0.561197	99.27	99.33	-0.06	0.501	99.38	99.31	0.07	0.512	98.77	99.3	-0.53	0.703	97.01	98.52	-1.51	0.822
ENSG00000088035.18	chr1:63415818-63415872	AA	55	+	ALG6	protein_coding	70978	0.561197	1.28	1.57	-0.29	0.611	1.13	1.64	-0.51	0.615	0.94	1.54	-0.6	0.679	0.91	1.31	-0.4	0.594
ENSG00000088035.18	chr1:63415873-63415893	AA	21	+	ALG6	protein_coding	70978	0.561197	99.04	99.01	0.03	0.521	99.02	99.03	-0.01	0.532	97.28	99.01	-1.73	0.842	95.6	98.38	-2.78	0.904
ENSG00000088035.18	chr1:63415894-63415957	CE	64	+	ALG6	protein_coding	70978	0.561197	98.98	99.4	-0.42	0.708	99.45	99.38	0.07	0.533	97.72	99.4	-1.68	0.813	95.94	98.33	-2.39	0.842
ENSG00000088035.18	chr1:63419370-63419438	CE	69	+	ALG6	protein_coding	70978	0.561197	99.11	99.25	-0.14	0.551									97.87	98.47	-0.6	0.705
ENSG00000088035.18	chr1:63419439-63419440	AD	2	+	ALG6	protein_coding	70978	0.561197	99.02	99.12	-0.1	0.54									97.8	98.42	-0.62	0.664
ENSG00000088035.18	chr1:63428733-63428801	CE	69	+	ALG6	protein_coding	70978	0.561197	99.1	99.27	-0.17	0.572	98.4	99.27	-0.87	0.685	99.44	99.28	0.16	0.566	97.78	98.31	-0.53	0.662
ENSG00000088035.18	chr1:63428802-63428927	RI	126	+	ALG6	protein_coding	70978	0.561197	1.56	1.26	0.3	0.543	1.34	1.21	0.13	0.503	1.02	1.26	-0.24	0.557	1.2	2.1	-0.9	0.648
ENSG00000088035.18	chr1:63429516-63436822	AA	7307	+	ALG6	protein_coding	70978	0.561197	17.76	5.96	11.8	0.857	8.04	5.98	2.06	0.613	7.58	5.72	1.86	0.635	7.41	17.88	-10.47	0.816
ENSG00000088035.18	chr1:63436823-63437126	TE	304	+	ALG6	protein_coding	70978	0.561197	1.19	1.2	-0.01	0.502	1.09	1.25	-0.16	0.531	0.8	1.23	-0.43	0.605	0.81	1.17	-0.36	0.579
ENSG00000088035.18	chr1:63437127-63437133	TE	7	+	ALG6	protein_coding	70978	0.561197	90.18	93.09	-2.91	0.705	96.23	93.07	3.16	0.683	94.66	93.01	1.65	0.53	94.58	90.26	4.32	0.801
ENSG00000088035.18	chr1:63437134-63437176	TE	43	+	ALG6	protein_coding	70978	0.561197	9.71	6.97	2.74	0.69	3.76	6.87	-3.11	0.657	5.37	6.95	-1.58	0.519	5.37	9.71	-4.34	0.844
ENSG00000221978.13	chr1:1399329-1399335	TS	7	-	CCNL2	protein_coding	13624	4.0822	1.27	0.91	0.36	0.57	0.96	0.9	0.06	0.505	0.92	0.94	-0.02	0.554	0.93	1.32	-0.39	0.565
ENSG00000221978.13	chr1:1399318-1399328	TS	11	-	CCNL2	protein_coding	13624	4.0822	2.17	1.27	0.9	0.687	10.82	1.4	9.42	0.901	30.8	1.28	29.52	1	30.24	2.12	28.12	1
ENSG00000221978.13	chr1:1399312-1399317	TS	6	-	CCNL2	protein_coding	13624	4.0822	81.98	69.03	12.95	0.789	57	72.52	-15.52	0.878	44.4	69.39	-24.99	0.984	44.56	82.15	-37.59	0.956
ENSG00000221978.13	chr1:1399310-1399311	TS	2	-	CCNL2	protein_coding	13624	4.0822	17.06	11.28	5.78	0.629	22.12	7.87	14.25	0.69	25.52	11.15	14.37	0.886	25.94	16.98	8.96	0.749
ENSG00000221978.13	chr1:1399019-1399309	TS	291	-	CCNL2	protein_coding	13624	4.0822	1.22	20.29	-19.07	0.903	11.88	20.13	-8.25	0.58	0.94	20.03	-19.09	0.899	0.94	1.24	-0.3	0.582
ENSG00000221978.13	chr1:1398988-1399018	AD	31	-	CCNL2	protein_coding	13624	4.0822	7.06	2.77	4.29	0.851	1.55	2.82	-1.27	0.763	3.28	2.86	0.42	0.566	3.33	6.92	-3.59	0.785
ENSG00000221978.13	chr1:1398597-1398671	CE	75	-	CCNL2	protein_coding	13624	4.0822	98.93	99.47	-0.54	0.683	99.42	99.48	-0.06	0.521	99.36	99.48	-0.12	0.554	99.38	98.93	0.45	0.678
ENSG00000221978.13	chr1:1398343-1398418	AA	76	-	CCNL2	protein_coding	13624	4.0822	6.37	5.7	0.67	0.579					6.2	5.64	0.56	0.518	6.12	6.35	-0.23	0.525
ENSG00000221978.13	chr1:1398288-1398304	TS	17	-	CCNL2	protein_coding	13624	4.0822	1.02	0.85	0.17	0.563	0.78	0.88	-0.1	0.512	0.92	0.85	0.07	0.532	0.95	1.01	-0.06	0.504
ENSG00000221978.13	chr1:1398233-1398287	TS	55	-	CCNL2	protein_coding	13624	4.0822	98.99	99.16	-0.17	0.524	99.21	99.14	0.07	0.51	99.04	99.15	-0.11	0.559	99.05	98.96	0.09	0.531
ENSG00000221978.13	chr1:1395515-1395537	AA	23	-	CCNL2	protein_coding	13624	4.0822	3.8	2.96	0.84	0.624	2.43	3.16	-0.73	0.528	1.53	3.26	-1.73	0.723	1.52	3.97	-2.45	0.837
ENSG00000221978.13	chr1:1393440-1393460	AA	21	-	CCNL2	protein_coding	13624	4.0822	98.09	97.57	0.52	0.559									98.18	98.09	0.09	0.509
ENSG00000221978.13	chr1:1393396-1393439	CE	44	-	CCNL2	protein_coding	13624	4.0822	99.26	98.12	1.14	0.758									98.18	99.27	-1.09	0.741
ENSG00000221978.13	chr1:1392790-1392803	CE	14	-	CCNL2	protein_coding	13624	4.0822	72.52	43.95	28.57	1	37.41	44.14	-6.73	0.786	65.38	43.09	22.29	0.996	65.76	73.1	-7.34	0.855
ENSG00000221978.13	chr1:1392679-1392789	AD	111	-	CCNL2	protein_coding	13624	4.0822	57.94	37.58	20.36	1	33.93	38.59	-4.66	0.781	62.27	37.17	25.1	0.999	61.15	56.39	4.76	0.73
ENSG00000221978.13	chr1:1391650-1391754	TS	105	-	CCNL2	protein_coding	13624	4.0822	5.72	5.78	-0.06	0.513	6	5.88	0.12	0.52	6.08	5.83	0.25	0.521	6.16	5.43	0.73	0.522
ENSG00000221978.13	chr1:1391576-1391649	TS	74	-	CCNL2	protein_coding	13624	4.0822	94.28	94.44	-0.16	0.5	94.21	94.19	0.02	0.508	93.16	93.94	-0.78	0.553	93.74	94.8	-1.06	0.583
ENSG00000221978.13	chr1:1390766-1390865	CE	100	-	CCNL2	protein_coding	13624	4.0822	99.43	99.52	-0.09	0.543	99.49	99.53	-0.04	0.501	99.4	99.54	-0.14	0.535	99.4	99.44	-0.04	0.503
ENSG00000221978.13	chr1:1390459-1390563	CE	105	-	CCNL2	protein_coding	13624	4.0822	99.46	99.52	-0.06	0.538	99.48	99.54	-0.06	0.535	99.43	99.54	-0.11	0.546	99.44	99.43	0.01	0.534
ENSG00000221978.13	chr1:1390230-1390371	CE	142	-	CCNL2	protein_coding	13624	4.0822	99.42	99.52	-0.1	0.561	99.5	99.53	-0.03	0.506	99.48	99.52	-0.04	0.515	99.5	99.43	0.07	0.555
ENSG00000221978.13	chr1:1388950-1389047	CE	98	-	CCNL2	protein_coding	13624	4.0822	1.11	0.87	0.24	0.575	0.85	0.87	-0.02	0.501	0.92	0.86	0.06	0.506	3.16	3.09	0.07	0.553
ENSG00000221978.13	chr1:1388511-1388625	RI	115	-	CCNL2	protein_coding	13624	4.0822	3.94	2.49	1.45	0.728	2.4	2.54	-0.14	0.515	3	2.38	0.62	0.632	2.68	3.95	-1.27	0.688
ENSG00000221978.13	chr1:1388492-1388510	CE	19	-	CCNL2	protein_coding	13624	4.0822	3.93	2.57	1.36	0.715	2.36	2.13	0.23	0.575	2.39	1.98	0.41	0.583	2.19	3.87	-1.68	0.76
ENSG00000221978.13	chr1:1388066-1388491	RI	426	-	CCNL2	protein_coding	13624	4.0822	3.85	4.55	-0.7	0.582	2.36	4.73	-2.37	0.821	4.73	4.6	0.13	0.52	4.46	3.94	0.52	0.578
ENSG00000221978.13	chr1:1387954-1388065	CE	112	-	CCNL2	protein_coding	13624	4.0822	99.58	99.63	-0.05	0.52	99.64	99.63	0.01	0.524	99.59	99.61	-0.02	0.515	99.58	99.57	0.01	0.515
ENSG00000221978.13	chr1:1387777-1387869	CE	93	-	CCNL2	protein_coding	13624	4.0822	99.57	99.61	-0.04	0.57	99.56	99.56	0	0.522	98.93	99.64	-0.71	0.787	98.91	99.58	-0.67	0.756
ENSG00000221978.13	chr1:1387720-1387776	AD	57	-	CCNL2	protein_coding	13624	4.0822	1.3	1.23	0.07	0.523									1.02	1.34	-0.32	0.606
ENSG00000221978.13	chr1:1387235-1387582	CE	348	-	CCNL2	protein_coding	13624	4.0822	99.33	99.4	-0.07	0.559					99.27	99.41	-0.14	0.526	99.27	99.35	-0.08	0.506
ENSG00000221978.13	chr1:1387122-1387124	TE	3	-	CCNL2	protein_coding	13624	4.0822	0.47	0.36	0.11	0.587									0.42	0.4	0.02	0.511
ENSG00000221978.13	chr1:1386713-1387121	TE	409	-	CCNL2	protein_coding	13624	4.0822	22.64	17.75	4.89	0.548	5.39	2.65	2.74	0.662	7.75	2.85	4.9	0.813	42.16	41.7	0.46	0.524
ENSG00000221978.13	chr1:1386708-1386712	TE	5	-	CCNL2	protein_coding	13624	4.0822	63.98	67.78	-3.8	0.508	7.78	9.1	-1.32	0.67	7.47	9.94	-2.47	0.738	42.99	45.11	-2.12	0.507
ENSG00000221978.13	chr1:1386502-1386707	TE	206	-	CCNL2	protein_coding	13624	4.0822	0.45	0.39	0.06	0.558	0.29	0.25	0.04	0.512	0.31	0.25	0.06	0.554	0.41	0.4	0.01	0.522
ENSG00000221978.13	chr1:1386499-1386501	TE	3	-	CCNL2	protein_coding	13624	4.0822	13.81	14.82	-1.01	0.586	2.5	2.16	0.34	0.619	2.43	2.37	0.06	0.527	0.43	0.41	0.02	0.516
ENSG00000221978.13	chr1:1386482-1386494	TE	13	-	CCNL2	protein_coding	13624	4.0822	94.38	94.66	-0.28	0.513	95.62	94.72	0.9	0.574	93.37	94.69	-1.32	0.595	6.5	7.6	-1.1	0.519
ENSG00000221978.13	chr1:1385711-1386481	TE	771	-	CCNL2	protein_coding	13624	4.0822	5.75	5.19	0.56	0.528	4.27	5.28	-1.01	0.604	6.42	5.2	1.22	0.611	8	6.48	1.52	0.732
ENSG00000116161.18	chr1:174999163-174999470	TS	308	+	CACYBP	protein_coding	12864	14.9264	74.53	81.35	-6.82	0.622	68.64	81.16	-12.52	0.911	67.48	81.39	-13.91	0.913	67.91	74.49	-6.58	0.675
ENSG00000116161.18	chr1:174999471-174999594	TS	124	+	CACYBP	protein_coding	12864	14.9264	25.68	18.58	7.1	0.665	31.33	18.59	12.74	0.879	32.92	18.82	14.1	0.924	32.03	25.38	6.65	0.66
ENSG00000116161.18	chr1:174999595-174999689	CE	95	+	CACYBP	protein_coding	12864	14.9264	98.86	99.03	-0.17	0.531					98.78	98.91	-0.13	0.523	98.88	98.86	0.02	0.513
ENSG00000116161.18	chr1:174999945-174999946	TS	2	+	CACYBP	protein_coding	12864	14.9264	30.02	16.83	13.19	0.606	5.83	3.57	2.26	0.618	2.45	16.89	-14.44	0.84	2.32	29.85	-27.53	0.837
ENSG00000116161.18	chr1:174999947-174999954	TS	8	+	CACYBP	protein_coding	12864	14.9264	1.26	1.45	-0.19	0.527	5.99	3.44	2.55	0.613	1.59	1.47	0.12	0.502	1.56	1.24	0.32	0.532
ENSG00000116161.18	chr1:174999955-175000088	TS	134	+	CACYBP	protein_coding	12864	14.9264	70.09	83.26	-13.17	0.601					97.5	83.13	14.37	0.842	97.62	70.06	27.56	0.843
ENSG00000116161.18	chr1:175000089-175000195	CE	107	+	CACYBP	protein_coding	12864	14.9264	74.6	67.82	6.78	0.882	72.28	57.12	15.16	0.844	78.07	70.8	7.27	0.754	71.74	71.84	-0.1	0.523
ENSG00000116161.18	chr1:175000196-175000599	AD	404	+	CACYBP	protein_coding	12864	14.9264	3.54	4.76	-1.22	0.822	0.31	2.81	-2.5	0.901	3.79	6.61	-2.82	0.937	2.69	3.87	-1.18	0.836
ENSG00000116161.18	chr1:175004614-175004619	AA	6	+	CACYBP	protein_coding	12864	14.9264	99.07	99.52	-0.45	0.891	99.45	99.4	0.05	0.57					99.21	99.06	0.15	0.612
ENSG00000116161.18	chr1:175004672-175004814	CE	143	+	CACYBP	protein_coding	12864	14.9264	98.82	99.21	-0.39	0.801									99.04	98.78	0.26	0.753
ENSG00000116161.18	chr1:175004815-175004833	AD	19	+	CACYBP	protein_coding	12864	14.9264	98.7	99.21	-0.51	0.863	98.74	98.65	0.09	0.578	98.67	98.71	-0.04	0.526	98.96	98.65	0.31	0.745
ENSG00000116161.18	chr1:175006745-175006770	CE	26	+	CACYBP	protein_coding	12864	14.9264	99.54	99.75	-0.21	0.654									99.91	99.55	0.36	0.868
ENSG00000116161.18	chr1:175006771-175006771	RI	1	+	CACYBP	protein_coding	12864	14.9264	99.26	99.76	-0.5	0.931									99.91	99.31	0.6	0.996
ENSG00000116161.18	chr1:175007098-175007197	CE	100	+	CACYBP	protein_coding	12864	14.9264	99.56	99.71	-0.15	0.607									99.92	99.32	0.6	0.985
ENSG00000116161.18	chr1:175009923-175009926	AA	4	+	CACYBP	protein_coding	12864	14.9264	99.18	98.4	0.78	0.832	99.58	99.29	0.29	0.638	99.16	98.41	0.75	0.794	99.61	99.6	0.01	0.517
ENSG00000270276.3	chr1:149861149-149861159	TS	11	-	H4C15	protein_coding	7114	0.0122874	0.32	0.42	-0.1	0.584	0.54	0.41	0.13	0.57	0.48	0.42	0.06	0.534	0.48	0.32	0.16	0.591
ENSG00000270276.3	chr1:149861139-149861148	TS	10	-	H4C15	protein_coding	7114	0.0122874	32.14	45.57	-13.43	0.551	45.38	45.53	-0.15	0.504	61.08	45.59	15.49	0.616	60.98	32.22	28.76	0.774
ENSG00000270276.3	chr1:149860764-149861138	TS	375	-	H4C15	protein_coding	7114	0.0122874	67.94	54.47	13.47	0.537	54.74	54.48	0.26	0.533	38.98	54.43	-15.45	0.619	39.02	67.68	-28.66	0.752
ENSG00000270276.3	chr1:149859961-149860701	AD	741	-	H4C15	protein_coding	7114	0.0122874	82.01	80.93	1.08	0.582	82.93	81.03	1.9	0.655	84.3	80.73	3.57	0.74	84.1	82.03	2.07	0.687
ENSG00000270276.3	chr1:149859952-149859960	AD	9	-	H4C15	protein_coding	7114	0.0122874	23.25	51.46	-28.21	0.943	69.1	50.63	18.47	0.814	29.28	51.09	-21.81	0.876	29.47	23.12	6.35	0.719
ENSG00000270276.3	chr1:149858718-149859000	CE	283	-	H4C15	protein_coding	7114	0.0122874	21.86	18.57	3.29	0.582	18.91	18.56	0.35	0.529	28.92	18.28	10.64	0.749	28.7	21.54	7.16	0.665
ENSG00000270276.3	chr1:149858175-149858248	CE	74	-	H4C15	protein_coding	7114	0.0122874	10.64	12.58	-1.94	0.524	13.17	13.65	-0.48	0.5	15.82	12.95	2.87	0.601	16.01	10.6	5.41	0.632
ENSG00000270276.3	chr1:149854819-149855046	AA	228	-	H4C15	protein_coding	7114	0.0122874	10.82	12.7	-1.88	0.532					12.53	12.58	-0.05	0.515	12.63	10.82	1.81	0.574
ENSG00000270276.3	chr1:149854792-149854818	AA	27	-	H4C15	protein_coding	7114	0.0122874	10.7	12.17	-1.47	0.518					16.96	11.98	4.98	0.635	16.75	10.8	5.95	0.662
ENSG00000270276.3	chr1:149854610-149854791	CE	182	-	H4C15	protein_coding	7114	0.0122874	13.1	16.84	-3.74	0.596	16.08	17.72	-1.64	0.542	19.62	17.3	2.32	0.58	20.02	13.22	6.8	0.675
ENSG00000227963.2	chr1:110339154-110339171	TS	18	-	RBM15-AS1	lncRNA	52796	0.0302119	12.26	76.59	-64.33	0.997	13.76	76.13	-62.37	0.998	55.71	76.38	-20.67	0.812	55.34	12.5	42.84	0.98
ENSG00000227963.2	chr1:110338997-110339153	TS	157	-	RBM15-AS1	lncRNA	52796	0.0302119	87.82	23.69	64.13	0.998	86.38	23.73	62.65	0.988	44.72	23.54	21.18	0.838	45.03	87.58	-42.55	0.975
ENSG00000227963.2	chr1:110331034-110331146	CE	113	-	RBM15-AS1	lncRNA	52796	0.0302119	22.24	27.41	-5.17	0.614	35.15	25.86	9.29	0.667	27.24	25.71	1.53	0.508	25.66	18.78	6.88	0.612
ENSG00000227963.2	chr1:110318883-110318886	AA	4	-	RBM15-AS1	lncRNA	52796	0.0302119	20.72	12.22	8.5	0.691	17.47	19.85	-2.38	0.549	33.71	19.66	14.05	0.791	39.95	28.22	11.73	0.713
ENSG00000227963.2	chr1:110318765-110318882	CE	118	-	RBM15-AS1	lncRNA	52796	0.0302119	90.51	92.14	-1.63	0.567	80.12	86.94	-6.82	0.688	81.56	86.84	-5.28	0.708	94.49	90.84	3.65	0.678
ENSG00000185946.16	chr1:103525691-103525696	TS	6	+	RNPC3	protein_coding	29548	0.322702	86.02	6.35	79.67	1	91.05	5.99	85.06	1	47.19	6.19	41	0.715	46.82	86.19	-39.37	0.695
ENSG00000185946.16	chr1:103525697-103525698	TS	2	+	RNPC3	protein_coding	29548	0.322702	14.01	5.9	8.11	0.748	9.21	5.96	3.25	0.595	27.74	5.99	21.75	0.897	26.82	13.84	12.98	0.727
ENSG00000185946.16	chr1:103525699-103525823	TS	125	+	RNPC3	protein_coding	29548	0.322702	13.96	94.13	-80.17	1	8.73	94.25	-85.52	1	35.45	93.78	-58.33	0.983	34.98	14.37	20.61	0.746
ENSG00000185946.16	chr1:103525824-103525930	AD	107	+	RNPC3	protein_coding	29548	0.322702	56.18	41.16	15.02	0.911	56.58	41.33	15.25	0.804	45.79	41.19	4.6	0.618	45.94	56.33	-10.39	0.761
ENSG00000185946.16	chr1:103525931-103526066	RI	136	+	RNPC3	protein_coding	29548	0.322702	51.53	34.68	16.85	0.929	42.78	34.59	8.19	0.638	39.99	34.66	5.33	0.624	40.08	51.63	-11.55	0.79
ENSG00000185946.16	chr1:103526067-103526262	CE	196	+	RNPC3	protein_coding	29548	0.322702	98.42	98.28	0.14	0.51	97.94	98.19	-0.25	0.524	97	98.2	-1.2	0.676	96.83	98.4	-1.57	0.711
ENSG00000185946.16	chr1:103527695-103527742	CE	48	+	RNPC3	protein_coding	29548	0.322702	95.65	97.32	-1.67	0.66	96.86	97.23	-0.37	0.538	90.44	97.29	-6.85	0.806	90.73	95.6	-4.87	0.71
ENSG00000185946.16	chr1:103534774-103534857	CE	84	+	RNPC3	protein_coding	29548	0.322702	98.29	97.67	0.62	0.563	97.4	97.44	-0.04	0.507	97.77	97.43	0.34	0.533	97.7	98.18	-0.48	0.57
ENSG00000185946.16	chr1:103535330-103535441	CE	112	+	RNPC3	protein_coding	29548	0.322702	98.58	98.3	0.28	0.523	97.91	98.28	-0.37	0.543	97.67	98.28	-0.61	0.573	97.74	98.6	-0.86	0.622
ENSG00000185946.16	chr1:103536126-103536194	CE	69	+	RNPC3	protein_coding	29548	0.322702	97.14	98.42	-1.28	0.678	97.7	98.38	-0.68	0.574	97.86	98.45	-0.59	0.596	97.91	97.24	0.67	0.589
ENSG00000185946.16	chr1:103541350-103541475	CE	126	+	RNPC3	protein_coding	29548	0.322702	98.16	98.04	0.12	0.521	97.43	97.96	-0.53	0.551	97.62	98	-0.38	0.541	97.72	98.2	-0.48	0.57
ENSG00000185946.16	chr1:103543296-103543298	AA	3	+	RNPC3	protein_coding	29548	0.322702	56.63	68.7	-12.07	0.802	68.8	68.7	0.1	0.513	54.97	68.58	-13.61	0.787	54.69	56.18	-1.49	0.549
ENSG00000185946.16	chr1:103543299-103543447	CE	149	+	RNPC3	protein_coding	29548	0.322702	97.39	97.2	0.19	0.523	97.13	97.33	-0.2	0.503	96.99	97.19	-0.2	0.502	96.94	97.36	-0.42	0.531
ENSG00000185946.16	chr1:103544941-103544976	AA	36	+	RNPC3	protein_coding	29548	0.322702	82.29	83.72	-1.43	0.519	88.31	83.78	4.53	0.637	76.67	83.73	-7.06	0.682	76.24	82.12	-5.88	0.654
ENSG00000185946.16	chr1:103544977-103545102	CE	126	+	RNPC3	protein_coding	29548	0.322702	94.99	96.82	-1.83	0.697	97.65	97.02	0.63	0.542	86.94	96.99	-10.05	0.82	86.73	95.05	-8.32	0.719
ENSG00000185946.16	chr1:103545103-103546247	RI	1145	+	RNPC3	protein_coding	29548	0.322702	7.88	11.07	-3.19	0.607	5.27	11.41	-6.14	0.752	6.52	10.69	-4.17	0.678	6.61	7.96	-1.35	0.6
ENSG00000185946.16	chr1:103546248-103546342	CE	95	+	RNPC3	protein_coding	29548	0.322702	97.8	97.37	0.43	0.571	97.74	97.49	0.25	0.529	97.34	97.36	-0.02	0.503	97.27	97.76	-0.49	0.553
ENSG00000185946.16	chr1:103546343-103546976	RI	634	+	RNPC3	protein_coding	29548	0.322702	12.29	11.1	1.19	0.57	7.93	10.71	-2.78	0.652	19.69	11.02	8.67	0.745	19.6	12.21	7.39	0.723
ENSG00000185946.16	chr1:103546977-103547035	CE	59	+	RNPC3	protein_coding	29548	0.322702	95.08	95.56	-0.48	0.567	96.97	95.54	1.43	0.607	93.53	95.35	-1.82	0.588	93.22	94.99	-1.77	0.549
ENSG00000185946.16	chr1:103550941-103551073	CE	133	+	RNPC3	protein_coding	29548	0.322702	97.72	93.29	4.43	0.783	96.73	93.41	3.32	0.725	93.37	93.47	-0.1	0.506	92.96	97.22	-4.26	0.738
ENSG00000142627.13	chr1:16156053-16156069	TS	17	-	EPHA2	protein_coding	31732	2.67681	1.76	1.71	0.05	0.538	1.49	1.14	0.35	0.563	1.48	1.65	-0.17	0.547	1.53	1.73	-0.2	0.509
ENSG00000142627.13	chr1:16155848-16156052	TS	205	-	EPHA2	protein_coding	31732	2.67681	98.23	98.29	-0.06	0.503	98.55	98.82	-0.27	0.549	98.56	98.33	0.23	0.521	98.46	98.25	0.21	0.529
ENSG00000142627.13	chr1:16150964-16155755	AA	4792	-	EPHA2	protein_coding	31732	2.67681	1.43	1.55	-0.12	0.534					1.33	1.51	-0.18	0.525	1.32	1.41	-0.09	0.52
ENSG00000142627.13	chr1:16150896-16150963	CE	68	-	EPHA2	protein_coding	31732	2.67681	95.5	95.82	-0.32	0.576	95.05	94.12	0.93	0.596	99.23	95.83	3.4	0.955	99.2	95.41	3.79	0.977
ENSG00000142627.13	chr1:16145727-16148377	AD	2651	-	EPHA2	protein_coding	31732	2.67681	1.81	0.79	1.02	0.717									0.78	1.76	-0.98	0.704
ENSG00000142627.13	chr1:16138275-16138430	CE	156	-	EPHA2	protein_coding	31732	2.67681	99.57	99.18	0.39	0.698	99.58	99.19	0.39	0.686	99.63	99.17	0.46	0.735	99.63	99.55	0.08	0.538
ENSG00000142627.13	chr1:16137853-16138185	CE	333	-	EPHA2	protein_coding	31732	2.67681	99.64	99.13	0.51	0.737	99.63	99.18	0.45	0.734	99.67	99.14	0.53	0.764	99.68	99.65	0.03	0.517
ENSG00000142627.13	chr1:16135655-16135770	CE	116	-	EPHA2	protein_coding	31732	2.67681	99.65	99.16	0.49	0.795	99.64	99.17	0.47	0.821	98.99	99.2	-0.21	0.54	98.98	99.64	-0.66	0.788
ENSG00000142627.13	chr1:16135100-16135189	AA	90	-	EPHA2	protein_coding	31732	2.67681	99.65	97.61	2.04	0.992									99.01	99.66	-0.65	0.778
ENSG00000142627.13	chr1:16135036-16135099	CE	64	-	EPHA2	protein_coding	31732	2.67681	99.68	97.59	2.09	0.991									98.99	99.67	-0.68	0.767
ENSG00000142627.13	chr1:16134468-16134567	CE	100	-	EPHA2	protein_coding	31732	2.67681	99.63	99.59	0.04	0.514	99.54	99.63	-0.09	0.55	99.64	99.63	0.01	0.509	99.59	99.65	-0.06	0.509
ENSG00000142627.13	chr1:16134209-16134212	AA	4	-	EPHA2	protein_coding	31732	2.67681	5.75	4.22	1.53	0.734									2.54	5.77	-3.23	0.885
ENSG00000142627.13	chr1:16133916-16134208	AA	293	-	EPHA2	protein_coding	31732	2.67681	6.64	4.17	2.47	0.795									2.57	6.74	-4.17	0.917
ENSG00000142627.13	chr1:16133860-16133915	CE	56	-	EPHA2	protein_coding	31732	2.67681	99.6	99.56	0.04	0.531	99.48	99.55	-0.07	0.523	99.49	99.55	-0.06	0.504	99.48	99.61	-0.13	0.562
ENSG00000142627.13	chr1:16133481-16133606	CE	126	-	EPHA2	protein_coding	31732	2.67681	99.67	99.68	-0.01	0.509	99.62	99.68	-0.06	0.545	99.56	99.64	-0.08	0.553	99.58	99.64	-0.06	0.53
ENSG00000142627.13	chr1:16132378-16132439	CE	62	-	EPHA2	protein_coding	31732	2.67681	99.44	99.48	-0.04	0.519	99.39	99.47	-0.08	0.502	99.43	99.48	-0.05	0.509	99.42	99.42	0	0.513
ENSG00000142627.13	chr1:16132064-16132273	CE	210	-	EPHA2	protein_coding	31732	2.67681	99.62	99.6	0.02	0.516	99.54	99.62	-0.08	0.547	99.6	99.61	-0.01	0.517	99.61	99.63	-0.02	0.534
ENSG00000142627.13	chr1:16130351-16130419	AA	69	-	EPHA2	protein_coding	31732	2.67681	99.6	98.42	1.18	0.941	99.01	98.4	0.61	0.75	99.57	98.89	0.68	0.777	99.58	99.58	0	0.515
ENSG00000142627.13	chr1:16130226-16130350	CE	125	-	EPHA2	protein_coding	31732	2.67681	99.55	99.56	-0.01	0.505	98.97	99.54	-0.57	0.738	99.58	99.56	0.02	0.511	99.55	99.57	-0.02	0.507
ENSG00000142627.13	chr1:16129569-16129589	AA	21	-	EPHA2	protein_coding	31732	2.67681	94.82	95.74	-0.92	0.648	97.21	95.7	1.51	0.696	97.89	95.64	2.25	0.81	98.06	94.82	3.24	0.921
ENSG00000142627.13	chr1:16129454-16129568	CE	115	-	EPHA2	protein_coding	31732	2.67681	99.36	99.37	-0.01	0.5									99.33	99.34	-0.01	0.5
ENSG00000142627.13	chr1:16129434-16129453	AD	20	-	EPHA2	protein_coding	31732	2.67681	98.42	99.29	-0.87	0.714									96.8	99.3	-2.5	0.825
ENSG00000142627.13	chr1:16125321-16125463	AA	143	-	EPHA2	protein_coding	31732	2.67681	55.61	40.36	15.25	0.987	25.67	22.18	3.49	0.732	38.95	22.09	16.86	1	59.84	55.2	4.64	0.726
ENSG00000157933.11	chr1:2228319-2229735	AF	1417	+	SKI	protein_coding	82825	2.98403	99.11	99.69	-0.58	0.729	96.33	96.37	-0.04	0.525	94.23	96.5	-2.27	0.624	94.15	93.07	1.08	0.516
ENSG00000157933.11	chr1:2280553-2282569	CE	2017	+	SKI	protein_coding	82825	2.98403	2.29	0.53	1.76	0.868									7.87	14.31	-6.44	0.648
ENSG00000157933.11	chr1:2302978-2303103	CE	126	+	SKI	protein_coding	82825	2.98403	99.58	99.85	-0.27	0.724	99.69	99.7	-0.01	0.505	99.33	99.7	-0.37	0.648	99.35	99.23	0.12	0.53
ENSG00000157933.11	chr1:2303285-2303400	CE	116	+	SKI	protein_coding	82825	2.98403	99.61	99.85	-0.24	0.707	99.81	99.83	-0.02	0.507	99.58	99.83	-0.25	0.718	99.6	99.55	0.05	0.519
ENSG00000157933.11	chr1:2304103-2304108	AD	6	+	SKI	protein_coding	82825	2.98403	23.11	28.49	-5.38	0.825	30.41	30.39	0.02	0.53	31.24	28.52	2.72	0.689	31.23	22.97	8.26	0.912
ENSG00000157933.11	chr1:2306020-2306250	CE	231	+	SKI	protein_coding	82825	2.98403	99.56	99.83	-0.27	0.735	99.81	99.83	-0.02	0.524	98.24	99.84	-1.6	0.997	98.32	99.54	-1.22	0.936
ENSG00000157933.11	chr1:2308251-2308617	RI	367	+	SKI	protein_coding	82825	2.98403	97.11	99.82	-2.71	0.979									98.28	97.07	1.21	0.661
ENSG00000157933.11	chr1:2308618-2309675	CE	1058	+	SKI	protein_coding	82825	2.98403	99.34	99.71	-0.37	0.675					99.38	99.73	-0.35	0.679	99.38	99.31	0.07	0.527
ENSG00000157933.11	chr1:2309676-2309713	RI	38	+	SKI	protein_coding	82825	2.98403	87.01	85.53	1.48	0.621	86.91	90.02	-3.11	0.714	78.37	85.51	-7.14	0.629	78.47	86.63	-8.16	0.702
ENSG00000157933.11	chr1:2309714-2309790	AA	77	+	SKI	protein_coding	82825	2.98403	85.41	83.67	1.74	0.589					73.78	83.87	-10.09	0.69	73.33	85.48	-12.15	0.777
ENSG00000157933.11	chr1:2309791-2309831	AA	41	+	SKI	protein_coding	82825	2.98403	86.08	86.04	0.04	0.565					65.21	85.97	-20.76	0.908	64.57	86.08	-21.51	0.892
ENSG00000086015.23	chr1:45824433-45824580	CE	148	+	MAST2	protein_coding	249135	0.35854	98.16	98.14	0.02	0.502	98.26	98.35	-0.09	0.503	98.17	98.29	-0.12	0.543	97.48	97.08	0.4	0.512
ENSG00000086015.23	chr1:45829439-45829581	CE	143	+	MAST2	protein_coding	249135	0.35854	96.39	98.82	-2.43	0.785	98.75	98.86	-0.11	0.529	98.83	98.84	-0.01	0.504	97.2	96.73	0.47	0.525
ENSG00000086015.23	chr1:45882364-45882366	AA	3	+	MAST2	protein_coding	249135	0.35854	96.51	98.83	-2.32	0.76	91.3	98.87	-7.57	0.997	94.25	98.81	-4.56	0.827	92.21	93.58	-1.37	0.556
ENSG00000086015.23	chr1:45882367-45882395	CE	29	+	MAST2	protein_coding	249135	0.35854	96.55	99.07	-2.52	0.815	98.88	99.08	-0.2	0.555	98.92	99.06	-0.14	0.569	94.97	97.03	-2.06	0.638
ENSG00000086015.23	chr1:45913647-45913879	AF	233	+	MAST2	protein_coding	249135	0.35854	1.39	1.63	-0.24	0.522	3.64	1.62	2.02	0.754	2.13	1.6	0.53	0.543	5.7	3.5	2.2	0.608
ENSG00000086015.23	chr1:45917339-45917533	CE	195	+	MAST2	protein_coding	249135	0.35854	9.72	8.52	1.2	0.615	7.55	8.65	-1.1	0.617	5.78	8.4	-2.62	0.712	12.65	3.51	9.14	0.838
ENSG00000086015.23	chr1:45959386-45959477	CE	92	+	MAST2	protein_coding	249135	0.35854	96.76	99.34	-2.58	0.842	96.65	99.36	-2.71	0.853	99.27	99.34	-0.07	0.55	98.74	98.98	-0.24	0.566
ENSG00000086015.23	chr1:45997724-45997799	CE	76	+	MAST2	protein_coding	249135	0.35854	96.76	99.37	-2.61	0.84	97.65	99.37	-1.72	0.835	99.35	99.39	-0.04	0.501	99.18	99.28	-0.1	0.527
ENSG00000086015.23	chr1:46000959-46000979	CE	21	+	MAST2	protein_coding	249135	0.35854	14.86	11.46	3.4	0.73	11.86	11.51	0.35	0.521	15.38	11.32	4.06	0.743	14.93	14.35	0.58	0.537
ENSG00000086015.23	chr1:46002805-46002883	CE	79	+	MAST2	protein_coding	249135	0.35854	99.24	99.21	0.03	0.513	99.15	99.22	-0.07	0.526	99.11	99.23	-0.12	0.55	99.2	99.28	-0.08	0.531
ENSG00000086015.23	chr1:46008296-46008371	CE	76	+	MAST2	protein_coding	249135	0.35854	99.59	99.51	0.08	0.55	99.42	99.5	-0.08	0.506	99.54	99.52	0.02	0.52	99.56	99.56	0	0.502
ENSG00000086015.23	chr1:46010730-46010939	CE	210	+	MAST2	protein_coding	249135	0.35854	93.97	96.83	-2.86	0.825	96.99	96.79	0.2	0.504	99.4	96.86	2.54	0.859	99.42	94.37	5.05	0.999
ENSG00000086015.23	chr1:46019596-46019697	CE	102	+	MAST2	protein_coding	249135	0.35854	99.27	99.33	-0.06	0.535	99.08	99.31	-0.23	0.571	99.3	99.33	-0.03	0.512	99.29	99.28	0.01	0.522
ENSG00000086015.23	chr1:46022910-46022971	CE	62	+	MAST2	protein_coding	249135	0.35854	99.37	99.32	0.05	0.547	99.3	99.33	-0.03	0.508	99.31	99.32	-0.01	0.515	99.3	99.38	-0.08	0.547
ENSG00000086015.23	chr1:46023233-46023318	CE	86	+	MAST2	protein_coding	249135	0.35854	99.46	99.31	0.15	0.54	99.3	99.28	0.02	0.504	99.44	99.29	0.15	0.554	99.42	99.46	-0.04	0.506
ENSG00000086015.23	chr1:46023772-46023980	CE	209	+	MAST2	protein_coding	249135	0.35854	99.53	99.42	0.11	0.56	99.39	99.41	-0.02	0.503	99.5	99.4	0.1	0.559	99.48	99.53	-0.05	0.51
ENSG00000086015.23	chr1:46025677-46025815	CE	139	+	MAST2	protein_coding	249135	0.35854	99.54	99.48	0.06	0.544	99.44	99.48	-0.04	0.534	99.54	99.48	0.06	0.522	99.52	99.54	-0.02	0.504
ENSG00000086015.23	chr1:46027731-46027863	CE	133	+	MAST2	protein_coding	249135	0.35854	99.46	99.4	0.06	0.515	99.36	99.37	-0.01	0.525	99.41	99.38	0.03	0.501	99.42	99.47	-0.05	0.52
ENSG00000086015.23	chr1:46028768-46028933	CE	166	+	MAST2	protein_coding	249135	0.35854	97.49	94.71	2.78	0.68	99.31	94.7	4.61	0.906	99.3	94.78	4.52	0.876	99.32	97.52	1.8	0.826
ENSG00000086015.23	chr1:46029466-46029567	CE	102	+	MAST2	protein_coding	249135	0.35854	97.56	95.28	2.28	0.85	97.47	95.29	2.18	0.807	99.44	95.26	4.18	0.995	99.44	97.57	1.87	0.846
ENSG00000086015.23	chr1:46029831-46029953	CE	123	+	MAST2	protein_coding	249135	0.35854	99.5	99.5	0	0.527	99.27	99.48	-0.21	0.555	99.43	99.49	-0.06	0.515	99.41	99.51	-0.1	0.53
ENSG00000086015.23	chr1:46030129-46030137	AA	9	+	MAST2	protein_coding	249135	0.35854	99.45	99.53	-0.08	0.528	99.19	99.51	-0.32	0.615	99.29	99.49	-0.2	0.569	99.34	99.46	-0.12	0.556
ENSG00000086015.23	chr1:46030229-46030238	AD	10	+	MAST2	protein_coding	249135	0.35854	99.32	99.34	-0.02	0.508									99.13	99.26	-0.13	0.531
ENSG00000086015.23	chr1:46030239-46030240	AD	2	+	MAST2	protein_coding	249135	0.35854	6.1	1.32	4.78	0.86									1.61	6.84	-5.23	0.845
ENSG00000086015.23	chr1:46030607-46030761	CE	155	+	MAST2	protein_coding	249135	0.35854	99.44	99.41	0.03	0.506	99.46	99.56	-0.1	0.559	99.56	99.55	0.01	0.501	99.37	99.38	-0.01	0.502
ENSG00000086015.23	chr1:46031007-46031290	CE	284	+	MAST2	protein_coding	249135	0.35854	99.46	99.45	0.01	0.517	99.41	99.42	-0.01	0.53	99.47	99.42	0.05	0.557	99.48	99.5	-0.02	0.512
ENSG00000086015.23	chr1:46031391-46031585	CE	195	+	MAST2	protein_coding	249135	0.35854	99.61	99.59	0.02	0.543	99.56	99.59	-0.03	0.531	99.6	99.58	0.02	0.517	99.59	99.6	-0.01	0.53
ENSG00000086015.23	chr1:46032178-46032258	CE	81	+	MAST2	protein_coding	249135	0.35854	99.62	99.6	0.02	0.517	99.51	99.61	-0.1	0.534	99.57	99.61	-0.04	0.536	99.57	99.61	-0.04	0.501
ENSG00000086015.23	chr1:46032259-46032265	RI	7	+	MAST2	protein_coding	249135	0.35854	93.62	87.58	6.04	0.944									91.23	93.64	-2.41	0.722
ENSG00000086015.23	chr1:46032266-46032322	AA	57	+	MAST2	protein_coding	249135	0.35854	93.54	87.62	5.92	0.949									91.24	93.55	-2.31	0.716
ENSG00000086015.23	chr1:46032323-46032404	CE	82	+	MAST2	protein_coding	249135	0.35854	99.36	99.45	-0.09	0.53	99.31	99.47	-0.16	0.538	99.35	99.46	-0.11	0.505	99.39	99.39	0	0.508
ENSG00000086015.23	chr1:46032596-46032718	CE	123	+	MAST2	protein_coding	249135	0.35854	99.53	99.56	-0.03	0.51	99.5	99.55	-0.05	0.538	99.54	99.55	-0.01	0.529	99.56	99.52	0.04	0.57
ENSG00000086015.23	chr1:46034051-46034072	AA	22	+	MAST2	protein_coding	249135	0.35854	1.23	1.44	-0.21	0.529	1.65	1.39	0.26	0.536	1.28	1.39	-0.11	0.545	1.29	1.21	0.08	0.502
ENSG00000086015.23	chr1:46034073-46034075	AA	3	+	MAST2	protein_coding	249135	0.35854	89.65	83.28	6.37	0.888	82.21	83.34	-1.13	0.546	80.68	83.29	-2.61	0.653	80.88	89.7	-8.82	0.978
ENSG00000086015.23	chr1:46034076-46034266	CE	191	+	MAST2	protein_coding	249135	0.35854	99.5	99.52	-0.02	0.517	99.45	99.5	-0.05	0.525	99.55	99.5	0.05	0.534	99.56	99.52	0.04	0.531
ENSG00000086015.23	chr1:46034538-46034826	AA	289	+	MAST2	protein_coding	249135	0.35854	92.47	93.34	-0.87	0.629	93.68	93.3	0.38	0.582	90.49	93.33	-2.84	0.887	90.4	92.49	-2.09	0.822
ENSG00000116604.19	chr1:156483419-156483430	AA	12	-	MEF2D	protein_coding	37052	0.877163	86.4	73.68	12.72	0.737	64.68	76.25	-11.57	0.84	78.91	76.28	2.63	0.613	78.64	71.09	7.55	0.679
ENSG00000116604.19	chr1:156483239-156483418	CE	180	-	MEF2D	protein_coding	37052	0.877163	98.14	97.41	0.73	0.605	97.99	98.08	-0.09	0.534	98.04	98.11	-0.07	0.504	98.03	98.56	-0.53	0.563
ENSG00000116604.19	chr1:156482437-156482640	CE	204	-	MEF2D	protein_coding	37052	0.877163	99.01	98.85	0.16	0.526	98.29	98.95	-0.66	0.576	98.78	98.92	-0.14	0.509	98.83	99.08	-0.25	0.54
ENSG00000116604.19	chr1:156480834-156480971	CE	138	-	MEF2D	protein_coding	37052	0.877163	86.77	94.53	-7.76	0.852	88.84	94.54	-5.7	0.836	84.66	94.57	-9.91	0.934	84.64	86.66	-2.02	0.626
ENSG00000116604.19	chr1:156480643-156480777	CE	135	-	MEF2D	protein_coding	37052	0.877163	8.75	6.45	2.3	0.613	11.09	6.38	4.71	0.69	8.99	6.35	2.64	0.651	9.12	8.61	0.51	0.519
ENSG00000116604.19	chr1:156479290-156479346	CE	57	-	MEF2D	protein_coding	37052	0.877163	98.54	98.16	0.38	0.519	98.34	98.1	0.24	0.54	98.4	98.11	0.29	0.54	98.37	98.53	-0.16	0.505
ENSG00000116604.19	chr1:156477012-156477202	CE	191	-	MEF2D	protein_coding	37052	0.877163	98.98	98.73	0.25	0.576	98.7	98.76	-0.06	0.501	98.54	98.78	-0.24	0.516	98.59	98.96	-0.37	0.611
ENSG00000116604.19	chr1:156476494-156476514	CE	21	-	MEF2D	protein_coding	37052	0.877163	1.81	6.44	-4.63	0.937	6.31	6.36	-0.05	0.543	8.9	6.37	2.53	0.673	8.86	1.85	7.01	0.965
ENSG00000116604.19	chr1:156475108-156475237	CE	130	-	MEF2D	protein_coding	37052	0.877163	99.37	98.16	1.21	0.811	98.21	98.17	0.04	0.515	98.36	98.24	0.12	0.528	98.33	99.38	-1.05	0.792
ENSG00000116604.19	chr1:156468780-156469020	CE	241	-	MEF2D	protein_coding	37052	0.877163	99.46	99.17	0.29	0.626	99.09	99.19	-0.1	0.51	99.28	99.2	0.08	0.56	99.23	99.44	-0.21	0.589
ENSG00000116604.19	chr1:156467993-156468299	CE	307	-	MEF2D	protein_coding	37052	0.877163	98.74	97.08	1.66	0.829	92.62	97.07	-4.45	0.917	98.85	97.07	1.78	0.864	98.86	98.74	0.12	0.504
ENSG00000116604.19	chr1:156466210-156467656	TE	1447	-	MEF2D	protein_coding	37052	0.877163	51.94	56.78	-4.84	0.891	55.7	56.68	-0.98	0.579	54.84	56.48	-1.64	0.642	54.7	51.9	2.8	0.855
ENSG00000116604.19	chr1:156463727-156466209	TE	2483	-	MEF2D	protein_coding	37052	0.877163	48.08	43.24	4.84	0.885	44.29	43.27	1.02	0.595	45.19	43.42	1.77	0.686	45.22	48.11	-2.89	0.881
ENSG00000121905.10	chr1:32893765-32894063	TE	299	+	HPCA	protein_coding	12447	0.0352259	34.7	23.38	11.32	0.705	32.19	23.3	8.89	0.583	21.86	23.1	-1.24	0.527	20.32	34.85	-14.53	0.779
ENSG00000121905.10	chr1:32894064-32894143	TE	80	+	HPCA	protein_coding	12447	0.0352259	8.39	35.09	-26.7	0.769	36.94	35.22	1.72	0.531	47.82	35.49	12.33	0.649	49.72	8.18	41.54	0.991
ENSG00000121905.10	chr1:32894144-32894646	TE	503	+	HPCA	protein_coding	12447	0.0352259	64.81	48.71	16.1	0.746	41.36	49.14	-7.78	0.603	36.99	48.9	-11.91	0.708	37.24	65.23	-27.99	0.924
ENSG00000163444.12	chr1:203007774-203007863	CE	90	+	TMEM183A	protein_coding	17474	6.96184	97.31	97.73	-0.42	0.629	97.58	97.56	0.02	0.515	92.96	97.64	-4.68	0.999	92.86	97.8	-4.94	0.998
ENSG00000163444.12	chr1:203007864-203007913	AD	50	+	TMEM183A	protein_coding	17474	6.96184	1.05	1.63	-0.58	0.645	1.69	1.74	-0.05	0.521	0.71	1.72	-1.01	0.772	0.61	0.5	0.11	0.543
ENSG00000163444.12	chr1:203014889-203014891	AA	3	+	TMEM183A	protein_coding	17474	6.96184	39.57	35	4.57	0.818	39.18	34.59	4.59	0.813	34.07	34.84	-0.77	0.582	48.16	54.82	-6.66	0.858
ENSG00000163444.12	chr1:203014892-203015036	CE	145	+	TMEM183A	protein_coding	17474	6.96184	96.87	96.74	0.13	0.616	96.64	96.77	-0.13	0.513	96.9	96.76	0.14	0.544	97.42	97.34	0.08	0.538
ENSG00000163444.12	chr1:203015037-203015048	AD	12	+	TMEM183A	protein_coding	17474	6.96184	96.85	96.72	0.13	0.597	96.59	96.68	-0.09	0.51	96	96.72	-0.72	0.615	96.5	97.21	-0.71	0.678
ENSG00000163444.12	chr1:203015049-203015229	AD	181	+	TMEM183A	protein_coding	17474	6.96184	25.66	16.24	9.42	0.974	13.32	16.69	-3.37	0.804	19.42	16.74	2.68	0.706	17.92	25.36	-7.44	0.915
ENSG00000163444.12	chr1:203015939-203015959	AA	21	+	TMEM183A	protein_coding	17474	6.96184	3.88	3.51	0.37	0.53	4.63	3.54	1.09	0.666	3.51	3.54	-0.03	0.592	1.23	3.36	-2.13	0.854
ENSG00000163444.12	chr1:203015960-203016003	AA	44	+	TMEM183A	protein_coding	17474	6.96184	95.05	95.59	-0.54	0.539	96.49	95.6	0.89	0.683	98.67	95.5	3.17	0.97	98.6	94.61	3.99	0.803
ENSG00000163444.12	chr1:203016004-203016140	CE	137	+	TMEM183A	protein_coding	17474	6.96184	95.61	96.93	-1.32	0.521	96.96	96.82	0.14	0.562	99.34	96.86	2.48	0.972	99.36	95.55	3.81	0.882
ENSG00000163444.12	chr1:203017756-203017758	AA	3	+	TMEM183A	protein_coding	17474	6.96184	14.63	12.91	1.72	0.575	12.2	13.32	-1.12	0.597	19.35	13.13	6.22	0.865	17.64	13.69	3.95	0.694
ENSG00000163444.12	chr1:203017759-203017919	CE	161	+	TMEM183A	protein_coding	17474	6.96184	23.46	16.12	7.34	0.763	16.15	17	-0.85	0.566	24.56	16.73	7.83	0.904	23.65	22.14	1.51	0.579
ENSG00000163444.12	chr1:203018481-203018500	AA	20	+	TMEM183A	protein_coding	17474	6.96184	80.64	87.16	-6.52	0.946	91.81	85.9	5.91	0.953	86.94	86.02	0.92	0.593	89.24	79.68	9.56	0.967
ENSG00000163444.12	chr1:203018501-203018504	AA	4	+	TMEM183A	protein_coding	17474	6.96184	99.42	99.48	-0.06	0.558									97.58	99.45	-1.87	0.842
ENSG00000163444.12	chr1:203019176-203019288	CE	113	+	TMEM183A	protein_coding	17474	6.96184	13.41	10.52	2.89	0.675	7.89	10.62	-2.73	0.702	9.96	10.57	-0.61	0.545	9.82	13.8	-3.98	0.733
ENSG00000163444.12	chr1:203020793-203020800	AA	8	+	TMEM183A	protein_coding	17474	6.96184	90.84	99.3	-8.46	1	97.16	99.29	-2.13	0.845	96.97	99.27	-2.3	0.856	97.08	90.96	6.12	0.926
ENSG00000163444.12	chr1:203020801-203020891	CE	91	+	TMEM183A	protein_coding	17474	6.96184	97.95	99.42	-1.47	0.814	99.23	99.4	-0.17	0.568	98.98	99.42	-0.44	0.624	99	97.98	1.02	0.714
ENSG00000163444.12	chr1:203020892-203020948	AD	57	+	TMEM183A	protein_coding	17474	6.96184	94.56	98.36	-3.8	0.793	96.47	98.31	-1.84	0.691	94.25	98.3	-4.05	0.903	94.2	94.63	-0.43	0.604
ENSG00000162636.16	chr1:108600566-108600686	CE	121	+	EEIG2	protein_coding	84811	0.346488	97.03	97.89	-0.86	0.597	98.17	97.79	0.38	0.538	96.88	97.76	-0.88	0.549	96.68	97.12	-0.44	0.547
ENSG00000162636.16	chr1:108606223-108606252	CE	30	+	EEIG2	protein_coding	84811	0.346488	91.48	97.14	-5.66	0.784	97.78	97.13	0.65	0.549	96.36	97.25	-0.89	0.554	96.3	91.38	4.92	0.749
ENSG00000162636.16	chr1:108612178-108612294	CE	117	+	EEIG2	protein_coding	84811	0.346488	98.07	98.15	-0.08	0.501	98.23	98.2	0.03	0.508	88.14	98.17	-10.03	0.885	88.23	98.03	-9.8	0.888
ENSG00000162636.16	chr1:108616382-108616428	CE	47	+	EEIG2	protein_coding	84811	0.346488	98.16	98.53	-0.37	0.544	98.17	98.51	-0.34	0.554	97.14	98.51	-1.37	0.639	96.97	98.15	-1.18	0.601
ENSG00000162636.16	chr1:108624749-108628166	RI	3418	+	EEIG2	protein_coding	84811	0.346488	7.01	6.08	0.93	0.535	8.15	5.97	2.18	0.634	10.08	6.18	3.9	0.716	9.8	6.76	3.04	0.709
ENSG00000162636.16	chr1:108628167-108628262	CE	96	+	EEIG2	protein_coding	84811	0.346488	97.98	98.55	-0.57	0.588	98.2	98.6	-0.4	0.558	98.02	98.56	-0.54	0.58	97.99	98.05	-0.06	0.523
ENSG00000162636.16	chr1:108628263-108628394	RI	132	+	EEIG2	protein_coding	84811	0.346488	4.21	5.41	-1.2	0.572	3.47	5.4	-1.93	0.666	5.42	5.36	0.06	0.503	5.46	4.41	1.05	0.583
ENSG00000162636.16	chr1:108628395-108628584	CE	190	+	EEIG2	protein_coding	84811	0.346488	98.23	98.59	-0.36	0.557	98.31	98.62	-0.31	0.564	97.98	98.58	-0.6	0.586	98.03	98.2	-0.17	0.513
ENSG00000162636.16	chr1:108628677-108628804	CE	128	+	EEIG2	protein_coding	84811	0.346488	97.6	98.41	-0.81	0.613	98.38	98.33	0.05	0.533	98	98.38	-0.38	0.565	97.67	97.47	0.2	0.504
ENSG00000117262.19	chr1:145607988-145607989	TS	2	+	GPR89A	protein_coding	62662	0.164533	11.54	4.46	7.08	0.688	0.91	2.26	-1.35	0.748	6.6	3.36	3.24	0.739	21.11	16.33	4.78	0.671
ENSG00000117262.19	chr1:145607990-145608018	TS	29	+	GPR89A	protein_coding	62662	0.164533	76.43	79.72	-3.29	0.573	85.77	81.06	4.71	0.753	85.22	79.51	5.71	0.796	70.01	71.87	-1.86	0.559
ENSG00000117262.19	chr1:145608019-145608047	TS	29	+	GPR89A	protein_coding	62662	0.164533	5.86	3.19	2.67	0.654	6.61	3.43	3.18	0.633	3.79	3.66	0.13	0.524	4.32	5.83	-1.51	0.57
ENSG00000117262.19	chr1:145608048-145608175	TS	128	+	GPR89A	protein_coding	62662	0.164533	8.11	14.73	-6.62	0.794	8.54	14.9	-6.36	0.783	6.36	14.99	-8.63	0.855	7.47	8.94	-1.47	0.553
ENSG00000117262.19	chr1:145616234-145616293	CE	60	+	GPR89A	protein_coding	62662	0.164533	97.47	99.26	-1.79	0.796	98.72	99.35	-0.63	0.758	98.14	99.33	-1.19	0.867	98.21	97.62	0.59	0.561
ENSG00000117262.19	chr1:145618320-145618340	CE	21	+	GPR89A	protein_coding	62662	0.164533	99.47	99.53	-0.06	0.53	99.52	99.61	-0.09	0.53	99.3	99.59	-0.29	0.683	98.98	99.19	-0.21	0.576
ENSG00000117262.19	chr1:145618341-145618423	AD	83	+	GPR89A	protein_coding	62662	0.164533	99.54	99.38	0.16	0.603	99.6	99.14	0.46	0.789	98.9	99.22	-0.32	0.647	98.44	99.19	-0.75	0.727
ENSG00000117262.19	chr1:145623054-145623160	CE	107	+	GPR89A	protein_coding	62662	0.164533	99.63	99.26	0.37	0.699	99.68	98.97	0.71	0.863	98.94	99.14	-0.2	0.598	98.41	99.34	-0.93	0.774
ENSG00000117262.19	chr1:145623593-145623612	AA	20	+	GPR89A	protein_coding	62662	0.164533	8.25	6.43	1.82	0.692	4.48	6.43	-1.95	0.734	7.04	5.27	1.77	0.721	4.68	4.15	0.53	0.573
ENSG00000117262.19	chr1:145623613-145623681	AA	69	+	GPR89A	protein_coding	62662	0.164533	98.24	98.09	0.15	0.541	96.69	97.99	-1.3	0.856	97.93	98.14	-0.21	0.584	97.45	98.09	-0.64	0.634
ENSG00000117262.19	chr1:145623682-145623714	CE	33	+	GPR89A	protein_coding	62662	0.164533	99.6	99.24	0.36	0.662	99.69	99	0.69	0.887	98.91	99.16	-0.25	0.629	98.2	99.29	-1.09	0.773
ENSG00000117262.19	chr1:145623715-145625799	AD	2085	+	GPR89A	protein_coding	62662	0.164533	1.34	0.85	0.49	0.641									2.54	2.09	0.45	0.531
ENSG00000117262.19	chr1:145631664-145631744	CE	81	+	GPR89A	protein_coding	62662	0.164533	99.6	99.64	-0.04	0.537	99.69	99.73	-0.04	0.551	99.48	99.66	-0.18	0.63	98.89	99.23	-0.34	0.616
ENSG00000117262.19	chr1:145643869-145643978	CE	110	+	GPR89A	protein_coding	62662	0.164533	99.23	99.37	-0.14	0.536	99.68	99.36	0.32	0.719	99.13	99.38	-0.25	0.603	98.5	98.85	-0.35	0.584
ENSG00000117262.19	chr1:145643979-145644067	AD	89	+	GPR89A	protein_coding	62662	0.164533	5.26	3.09	2.17	0.801	1.66	3.11	-1.45	0.806	3.95	3.05	0.9	0.634	10.43	14.33	-3.9	0.731
ENSG00000117262.19	chr1:145645647-145645743	CE	97	+	GPR89A	protein_coding	62662	0.164533	6.17	3.7	2.47	0.763	2.94	3.06	-0.12	0.534	3.11	3.61	-0.5	0.558	6.97	7.97	-1	0.616
ENSG00000117262.19	chr1:145646184-145646203	AA	20	+	GPR89A	protein_coding	62662	0.164533	91.34	96.56	-5.22	0.987	98.23	96.76	1.47	0.835	94.48	96.64	-2.16	0.84	87.94	81.85	6.09	0.84
ENSG00000117262.19	chr1:145646273-145647174	RI	902	+	GPR89A	protein_coding	62662	0.164533	2.4	1.75	0.65	0.614	1	1.61	-0.61	0.66	1.05	1.7	-0.65	0.677	3.69	4.51	-0.82	0.612
ENSG00000117262.19	chr1:145647175-145647267	CE	93	+	GPR89A	protein_coding	62662	0.164533	99.46	99.58	-0.12	0.556	99.54	99.6	-0.06	0.541	99.34	99.59	-0.25	0.654	96.53	97.6	-1.07	0.582
ENSG00000117262.19	chr1:145663329-145663424	CE	96	+	GPR89A	protein_coding	62662	0.164533	96.67	97.91	-1.24	0.694					99.12	97.87	1.25	0.862	97.32	96.13	1.19	0.619
ENSG00000117262.19	chr1:145665562-145665651	CE	90	+	GPR89A	protein_coding	62662	0.164533	97.54	99.24	-1.7	0.925					99.48	99.24	0.24	0.676	98.85	79.49	19.36	0.898
ENSG00000117262.19	chr1:145669625-145669690	CE	66	+	GPR89A	protein_coding	62662	0.164533	89.75	95.9	-6.15	0.957	96.75	95.86	0.89	0.635	85.96	95.93	-9.97	0.998	82.47	89.54	-7.07	0.936
ENSG00000117262.19	chr1:145669834-145669965	CE	132	+	GPR89A	protein_coding	62662	0.164533	98.82	99.18	-0.36	0.671					98.77	99.21	-0.44	0.598	97.9	98.52	-0.62	0.575
ENSG00000117262.19	chr1:145669966-145670067	AD	102	+	GPR89A	protein_coding	62662	0.164533	98.26	99.09	-0.83	0.815									97.25	98.29	-1.04	0.639
ENSG00000117262.19	chr1:145670068-145670178	TE	111	+	GPR89A	protein_coding	62662	0.164533	0.91	0.81	0.1	0.534	0.75	0.66	0.09	0.527					1.54	1.37	0.17	0.519
ENSG00000117262.19	chr1:145670179-145670184	TE	6	+	GPR89A	protein_coding	62662	0.164533	99.09	99.18	-0.09	0.555	99.21	99.32	-0.11	0.53	99.54	99.57	-0.03	0.5	98.41	98.59	-0.18	0.511
ENSG00000117262.19	chr1:145670461-145670463	TE	3	+	GPR89A	protein_coding	62662	0.164533	83.64	93.9	-10.26	0.842	92.89	94.25	-1.36	0.658	80.94	94.07	-13.13	0.975	75.1	80.53	-5.43	0.571
ENSG00000117262.19	chr1:145670464-145670650	TE	187	+	GPR89A	protein_coding	62662	0.164533	6.84	6.1	0.74	0.596	5.57	5.7	-0.13	0.516	4.43	5.96	-1.53	0.692	24.52	19.12	5.4	0.588
ENSG00000271092.5	chr1:95143891-95144056	CE	166	+	TLCD4-RWDD3	protein_coding	129302	0.0015846	97.53	96.36	1.17	0.646	98.25	96.3	1.95	0.725	98.11	96.42	1.69	0.703	98.09	97.64	0.45	0.554
ENSG00000271092.5	chr1:95148702-95148791	CE	90	+	TLCD4-RWDD3	protein_coding	129302	0.0015846	98.87	97.48	1.39	0.733	99.15	97.58	1.57	0.779	99.04	97.57	1.47	0.745	99.08	98.88	0.2	0.548
ENSG00000271092.5	chr1:95150208-95150266	CE	59	+	TLCD4-RWDD3	protein_coding	129302	0.0015846	99.03	96.14	2.89	0.797	98.82	96.21	2.61	0.779	98.5	96.16	2.34	0.71	98.48	99.03	-0.55	0.633
ENSG00000271092.5	chr1:95151325-95151419	CE	95	+	TLCD4-RWDD3	protein_coding	129302	0.0015846	97.94	96.81	1.13	0.629	98.92	96.99	1.93	0.756	98.91	96.9	2.01	0.765	98.89	97.98	0.91	0.693
ENSG00000271092.5	chr1:95173816-95173889	CE	74	+	TLCD4-RWDD3	protein_coding	129302	0.0015846	95.59	98.34	-2.75	0.858	95.21	98.36	-3.15	0.783	98.88	98.32	0.56	0.636	98.85	95.67	3.18	0.916
ENSG00000271092.5	chr1:95191550-95230901	AA	39352	+	TLCD4-RWDD3	protein_coding	129302	0.0015846	96.47	98.12	-1.65	0.693	97.06	98.23	-1.17	0.639	95.08	98.22	-3.14	0.829	94.95	96.48	-1.53	0.637
ENSG00000271092.5	chr1:95230995-95234315	AD	3321	+	TLCD4-RWDD3	protein_coding	129302	0.0015846	89.72	94.69	-4.97	0.697	92.73	94.9	-2.17	0.675	76.9	94.88	-17.98	0.963	85.8	89.58	-3.78	0.6
ENSG00000271092.5	chr1:95237348-95237451	CE	104	+	TLCD4-RWDD3	protein_coding	129302	0.0015846	12.05	11.21	0.84	0.537	13.5	10.87	2.63	0.647	14.41	11.11	3.3	0.639	16.01	11.92	4.09	0.653
ENSG00000271092.5	chr1:95237453-95237460	CE	8	+	TLCD4-RWDD3	protein_coding	129302	0.0015846	12.21	11.11	1.1	0.538	13.93	10.69	3.24	0.645	14.7	10.94	3.76	0.645	16.65	12.05	4.6	0.655
ENSG00000271092.5	chr1:95239777-95239810	CE	34	+	TLCD4-RWDD3	protein_coding	129302	0.0015846	36.36	52.5	-16.14	0.875	57.39	51.91	5.48	0.657	36.69	51.33	-14.64	0.851	37	36.93	0.07	0.502
ENSG00000271092.5	chr1:95239811-95239909	AD	99	+	TLCD4-RWDD3	protein_coding	129302	0.0015846	36.8	51.49	-14.69	0.825	57.45	50.43	7.02	0.68	37.09	50.53	-13.44	0.81	36.16	37.09	-0.93	0.537
ENSG00000271092.5	chr1:95244211-95244212	AA	2	+	TLCD4-RWDD3	protein_coding	129302	0.0015846	94.34	94.29	0.05	0.517									95.24	94.46	0.78	0.546
ENSG00000271092.5	chr1:95244325-95244564	RI	240	+	TLCD4-RWDD3	protein_coding	129302	0.0015846	97.77	97.95	-0.18	0.504									97.52	97.82	-0.3	0.544
ENSG00000271092.5	chr1:95244565-95244651	CE	87	+	TLCD4-RWDD3	protein_coding	129302	0.0015846	97.85	97.83	0.02	0.517									97.84	97.88	-0.04	0.501
ENSG00000271092.5	chr1:95244652-95244698	AD	47	+	TLCD4-RWDD3	protein_coding	129302	0.0015846	96.18	95.94	0.24	0.527	95.41	95.05	0.36	0.535	95.89	96.02	-0.13	0.512	95.69	96.18	-0.49	0.543
ENSG00000271092.5	chr1:95244699-95244715	AD	17	+	TLCD4-RWDD3	protein_coding	129302	0.0015846	93.38	92.97	0.41	0.522	88.35	89.91	-1.56	0.524	92.79	93.17	-0.38	0.503	93.08	93.14	-0.06	0.534
ENSG00000271092.5	chr1:95244716-95244751	AD	36	+	TLCD4-RWDD3	protein_coding	129302	0.0015846	91.25	91.6	-0.35	0.509					92.07	91.44	0.63	0.529	92.22	91.26	0.96	0.506
ENSG00000116675.16	chr1:65264694-65264753	TS	60	+	DNAJC6	protein_coding	167652	0.301894	90.63	88.4	2.23	0.561	92.33	88.1	4.23	0.615	89.61	88.36	1.25	0.519	88.9	91.14	-2.24	0.563
ENSG00000116675.16	chr1:65264754-65264932	TS	179	+	DNAJC6	protein_coding	167652	0.301894	8.87	11.63	-2.76	0.565	7.14	11.7	-4.56	0.623	10.5	11.87	-1.37	0.545	10.93	9.05	1.88	0.561
ENSG00000116675.16	chr1:65309543-65309938	AF	396	+	DNAJC6	protein_coding	167652	0.301894	12.65	12.81	-0.16	0.504	10.7	12.98	-2.28	0.566	12.11	12.89	-0.78	0.511	12.31	12.76	-0.45	0.515
ENSG00000116675.16	chr1:65364635-65364785	CE	151	+	DNAJC6	protein_coding	167652	0.301894	85.29	96.6	-11.31	0.904	96.54	96.58	-0.04	0.503	91.68	96.58	-4.9	0.737	91.88	86.56	5.32	0.697
ENSG00000116675.16	chr1:65365885-65365934	CE	50	+	DNAJC6	protein_coding	167652	0.301894	91.9	96.65	-4.75	0.853	97.46	96.65	0.81	0.609	93.54	96.57	-3.03	0.632	93.49	92	1.49	0.658
ENSG00000116675.16	chr1:65366048-65366196	CE	149	+	DNAJC6	protein_coding	167652	0.301894	92.35	97.26	-4.91	0.894	98.55	97.26	1.29	0.702	95.27	97.22	-1.95	0.631	95.31	92.49	2.82	0.739
ENSG00000116675.16	chr1:65379402-65379524	CE	123	+	DNAJC6	protein_coding	167652	0.301894	98.08	99.15	-1.07	0.724	98.95	99.08	-0.13	0.546	97.64	99.16	-1.52	0.748	97.58	98.06	-0.48	0.565
ENSG00000116675.16	chr1:65384193-65384326	CE	134	+	DNAJC6	protein_coding	167652	0.301894	98.36	99.15	-0.79	0.67	98.87	99.13	-0.26	0.549	97.71	99.13	-1.42	0.752	97.72	98.32	-0.6	0.577
ENSG00000116675.16	chr1:65385712-65385906	CE	195	+	DNAJC6	protein_coding	167652	0.301894	98.46	99.1	-0.64	0.622	98.76	99.12	-0.36	0.581	97.71	99.14	-1.43	0.717	97.74	98.38	-0.64	0.596
ENSG00000116675.16	chr1:65386812-65386929	CE	118	+	DNAJC6	protein_coding	167652	0.301894	98.36	99.04	-0.68	0.641	98.75	99.07	-0.32	0.555	97.18	99.06	-1.88	0.735	97.21	98.39	-1.18	0.622
ENSG00000116675.16	chr1:65389256-65389449	CE	194	+	DNAJC6	protein_coding	167652	0.301894	98.41	98.87	-0.46	0.573	98.83	98.91	-0.08	0.504	97.31	98.9	-1.59	0.697	97.35	98.47	-1.12	0.634
ENSG00000116675.16	chr1:65389547-65389627	CE	81	+	DNAJC6	protein_coding	167652	0.301894	98.69	99.14	-0.45	0.604	99.04	99.1	-0.06	0.503	97.86	99.12	-1.26	0.684	97.85	98.67	-0.82	0.626
ENSG00000116675.16	chr1:65392431-65392865	CE	435	+	DNAJC6	protein_coding	167652	0.301894	98.47	99.09	-0.62	0.612	98.92	99.08	-0.16	0.54	97.49	99.08	-1.59	0.738	97.65	98.45	-0.8	0.574
ENSG00000116675.16	chr1:65394898-65395032	CE	135	+	DNAJC6	protein_coding	167652	0.301894	98.64	99.05	-0.41	0.598	98.89	99.09	-0.2	0.516	96.86	99.07	-2.21	0.751	96.92	98.68	-1.76	0.703
ENSG00000116675.16	chr1:65398813-65398881	CE	69	+	DNAJC6	protein_coding	167652	0.301894	98.7	99.18	-0.48	0.608	99.04	99.19	-0.15	0.535	97.58	99.2	-1.62	0.749	97.58	98.75	-1.17	0.691
ENSG00000116675.16	chr1:65401761-65401880	CE	120	+	DNAJC6	protein_coding	167652	0.301894	98.82	99.26	-0.44	0.611	99.17	99.24	-0.07	0.542	97.69	99.23	-1.54	0.769	97.72	98.8	-1.08	0.679
ENSG00000116675.16	chr1:65405870-65406133	CE	264	+	DNAJC6	protein_coding	167652	0.301894	98.69	99.12	-0.43	0.596	99.03	99.12	-0.09	0.514	97.51	99.1	-1.59	0.725	97.58	98.64	-1.06	0.623
ENSG00000116675.16	chr1:65408641-65408783	CE	143	+	DNAJC6	protein_coding	167652	0.301894	98.57	99	-0.43	0.596	98.93	99	-0.07	0.55	97.9	99.03	-1.13	0.722	97.99	98.63	-0.64	0.602
ENSG00000116675.16	chr1:65411250-65411426	CE	177	+	DNAJC6	protein_coding	167652	0.301894	98.67	99.11	-0.44	0.583	99.03	99.07	-0.04	0.523	98.32	99.08	-0.76	0.67	98.23	98.71	-0.48	0.588
ENSG00000116675.16	chr1:65412924-65415869	TE	2946	+	DNAJC6	protein_coding	167652	0.301894	74.45	74.54	-0.09	0.528	74.45	74.47	-0.02	0.512	74.47	74.45	0.02	0.508	74.36	74.43	-0.07	0.52
ENSG00000116675.16	chr1:65415870-65415871	TE	2	+	DNAJC6	protein_coding	167652	0.301894	25.61	25.52	0.09	0.5	25.46	25.45	0.01	0.506	25.63	25.51	0.12	0.535	25.58	25.51	0.07	0.52
ENSG00000177954.14	chr1:153990803-153990820	AD	18	+	RPS27	protein_coding	1393	391.968	21.62	19.95	1.67	0.755					16.71	18.99	-2.28	0.883	16.62	21.6	-4.98	0.992
ENSG00000177954.14	chr1:153990821-153990913	RI	93	+	RPS27	protein_coding	1393	391.968	21.49	19.91	1.58	0.754					16.73	18.95	-2.22	0.876	16.6	21.47	-4.87	0.99
ENSG00000177954.14	chr1:153991035-153991114	RI	80	+	RPS27	protein_coding	1393	391.968	3.73	3.98	-0.25	0.55					3.08	3.74	-0.66	0.68	3.05	3.72	-0.67	0.673
ENSG00000177954.14	chr1:153991115-153991119	CE	5	+	RPS27	protein_coding	1393	391.968	99.92	99.87	0.05	0.637	99.91	99.92	-0.01	0.513	99.9	99.92	-0.02	0.563	99.91	99.92	-0.01	0.517
ENSG00000177954.14	chr1:153991120-153991120	RI	1	+	RPS27	protein_coding	1393	391.968	99.91	99.86	0.05	0.665	99.92	99.92	0	0.517	99.91	99.91	0	0.532	99.91	99.92	-0.01	0.515
ENSG00000177954.14	chr1:153991144-153991146	RI	3	+	RPS27	protein_coding	1393	391.968	99.91	99.91	0	0.508	99.91	99.91	0	0.502	99.9	99.91	-0.01	0.522	99.91	99.91	0	0.524
ENSG00000177954.14	chr1:153991161-153991161	CE	1	+	RPS27	protein_coding	1393	391.968	99.89	99.88	0.01	0.551	99.91	99.91	0	0.5	99.9	99.91	-0.01	0.518	99.9	99.91	-0.01	0.526
ENSG00000177954.14	chr1:153991162-153991163	RI	2	+	RPS27	protein_coding	1393	391.968	99.89	99.89	0	0.512	99.76	99.91	-0.15	0.764	99.91	99.91	0	0.501	99.91	99.92	-0.01	0.542
ENSG00000177954.14	chr1:153991164-153991165	CE	2	+	RPS27	protein_coding	1393	391.968	99.88	99.88	0	0.518	99.91	99.91	0	0.504	99.9	99.91	-0.01	0.532	99.91	99.91	0	0.501
ENSG00000177954.14	chr1:153991166-153991168	RI	3	+	RPS27	protein_coding	1393	391.968	99.88	99.88	0	0.531	99.91	99.91	0	0.549	99.9	99.91	-0.01	0.512	99.9	99.91	-0.01	0.523
ENSG00000177954.14	chr1:153991169-153991171	CE	3	+	RPS27	protein_coding	1393	391.968	99.89	99.88	0.01	0.509	99.91	99.91	0	0.508	99.91	99.91	0	0.519	99.91	99.91	0	0.519
ENSG00000177954.14	chr1:153991214-153991214	RI	1	+	RPS27	protein_coding	1393	391.968	92.57	89.39	3.18	0.605	88.47	89.22	-0.75	0.502	90.97	89.77	1.2	0.557	91.06	92.42	-1.36	0.565
ENSG00000177954.14	chr1:153991215-153991223	CE	9	+	RPS27	protein_coding	1393	391.968	92.36	89.14	3.22	0.591	88.91	89.27	-0.36	0.505	91.21	89.68	1.53	0.561	91.01	92.26	-1.25	0.565
ENSG00000177954.14	chr1:153991224-153991565	RI	342	+	RPS27	protein_coding	1393	391.968	90.66	90.77	-0.11	0.513	92.41	91.69	0.72	0.503	88.15	90.58	-2.43	0.549	88.09	90.77	-2.68	0.575
ENSG00000177954.14	chr1:153991566-153991570	CE	5	+	RPS27	protein_coding	1393	391.968	88.88	92.05	-3.17	0.624	91.81	93.73	-1.92	0.571	86.94	91.76	-4.82	0.641	86.97	89.03	-2.06	0.531
ENSG00000177954.14	chr1:153991571-153991572	RI	2	+	RPS27	protein_coding	1393	391.968	89.13	92.09	-2.96	0.589	91.79	93.82	-2.03	0.586	86.58	92.36	-5.78	0.629	86.97	89.51	-2.54	0.573
ENSG00000177954.14	chr1:153991573-153991573	CE	1	+	RPS27	protein_coding	1393	391.968	89.58	92.31	-2.73	0.565					86.21	92.26	-6.05	0.639	86.18	89.23	-3.05	0.574
ENSG00000177954.14	chr1:153991574-153991574	RI	1	+	RPS27	protein_coding	1393	391.968	89.48	92.14	-2.66	0.565					85.93	92.22	-6.29	0.663	86.94	89.34	-2.4	0.548
ENSG00000177954.14	chr1:153991612-153991676	CE	65	+	RPS27	protein_coding	1393	391.968	99.82	99.8	0.02	0.518	99.8	99.81	-0.01	0.536	99.8	99.81	-0.01	0.533	99.8	99.8	0	0.537
ENSG00000177954.14	chr1:153992065-153992145	TE	81	+	RPS27	protein_coding	1393	391.968	3.84	3.39	0.45	0.561	3.44	3.42	0.02	0.513	4.17	3.47	0.7	0.549	4.09	3.91	0.18	0.508
ENSG00000177954.14	chr1:153992146-153992146	TE	1	+	RPS27	protein_coding	1393	391.968	3.77	3.45	0.32	0.539	3.69	3.42	0.27	0.516	4.33	3.41	0.92	0.584	4.21	3.9	0.31	0.531
ENSG00000177954.14	chr1:153992147-153992150	TE	4	+	RPS27	protein_coding	1393	391.968	49.74	26.49	23.25	0.816	27.32	26.16	1.16	0.502	27.04	26.65	0.39	0.53	26.65	49.64	-22.99	0.804
ENSG00000177954.14	chr1:153992151-153992155	TE	5	+	RPS27	protein_coding	1393	391.968	49.89	73.39	-23.5	0.797	72.8	73.74	-0.94	0.539	73.33	73.58	-0.25	0.518	73.22	49.96	23.26	0.81
ENSG00000230461.10	chr1:213821938-213822433	TE	496	-	PROX1-AS1	lncRNA	170757	0.0071625	32.7	26.42	6.28	0.524	39.21	26.01	13.2	0.716	13.53	25.91	-12.38	0.64	13.59	32.8	-19.21	0.65
ENSG00000230461.10	chr1:213819922-213821937	TE	2016	-	PROX1-AS1	lncRNA	170757	0.0071625	5.82	16.73	-10.91	0.759	23.01	16.63	6.38	0.71	18.15	16.51	1.64	0.659	18.26	5.99	12.27	0.952
ENSG00000230461.10	chr1:213817996-213819921	TE	1926	-	PROX1-AS1	lncRNA	170757	0.0071625	63.95	60.1	3.85	0.571	40.55	60.54	-19.99	0.882	70.56	60.35	10.21	0.722	70.54	63.93	6.61	0.515
ENSG00000185420.19	chr1:246507280-246507312	TS	33	-	SMYD3	protein_coding	757970	0.0117243	3.2	1.96	1.24	0.605	2.83	1.99	0.84	0.543	3.11	2.02	1.09	0.623	3.15	3.23	-0.08	0.511
ENSG00000185420.19	chr1:246507233-246507279	TS	47	-	SMYD3	protein_coding	757970	0.0117243	91.97	90.92	1.05	0.613	89.65	90.78	-1.13	0.505	96.86	90.64	6.22	0.894	96.9	91.64	5.26	0.751
ENSG00000185420.19	chr1:246507054-246507232	TS	179	-	SMYD3	protein_coding	757970	0.0117243	8.07	9.39	-1.32	0.631	10.34	9.31	1.03	0.505	3.27	9.3	-6.03	0.888	3.17	8.08	-4.91	0.758
ENSG00000185420.19	chr1:246417296-246417409	AF	114	-	SMYD3	protein_coding	757970	0.0117243	4.11	5.89	-1.78	0.629	3.6	5.88	-2.28	0.627	6.79	5.68	1.11	0.536	6.8	4.21	2.59	0.654
ENSG00000185420.19	chr1:246355031-246355094	CE	64	-	SMYD3	protein_coding	757970	0.0117243	95.25	97.92	-2.67	0.738	90.36	97.91	-7.55	0.954	85.09	97.82	-12.73	0.991	85.21	95.22	-10.01	0.93
ENSG00000185420.19	chr1:246335367-246335474	CE	108	-	SMYD3	protein_coding	757970	0.0117243	97.61	97.62	-0.01	0.508	97.86	97.62	0.24	0.541	96.08	97.6	-1.52	0.62	95.73	97.45	-1.72	0.61
ENSG00000185420.19	chr1:246330480-246330537	CE	58	-	SMYD3	protein_coding	757970	0.0117243	97.41	97.44	-0.03	0.505	97.3	97.38	-0.08	0.545	94.12	97.45	-3.33	0.708	94.06	97.33	-3.27	0.694
ENSG00000185420.19	chr1:246327201-246327337	CE	137	-	SMYD3	protein_coding	757970	0.0117243	95.04	96.18	-1.14	0.598	94.85	96.2	-1.35	0.579	92.81	96.08	-3.27	0.642	93	94.9	-1.9	0.563
ENSG00000185420.19	chr1:245929870-245929937	CE	68	-	SMYD3	protein_coding	757970	0.0117243	93.96	96.03	-2.07	0.616	95.37	96.01	-0.64	0.538	95.2	96.05	-0.85	0.551	95.17	94.05	1.12	0.553
ENSG00000185420.19	chr1:245927931-245928033	CE	103	-	SMYD3	protein_coding	757970	0.0117243	97.42	98.25	-0.83	0.626	98.12	98.2	-0.08	0.52	97.57	98.19	-0.62	0.582	97.49	97.28	0.21	0.519
ENSG00000185420.19	chr1:245915530-245915640	CE	111	-	SMYD3	protein_coding	757970	0.0117243	61.02	84.02	-23	0.995	86.9	84.04	2.86	0.699	83.16	84.07	-0.91	0.583	83.21	60.92	22.29	0.873
ENSG00000185420.19	chr1:245863799-245863886	CE	88	-	SMYD3	protein_coding	757970	0.0117243	97.12	98.05	-0.93	0.593	98.11	98.02	0.09	0.523	96.94	98.06	-1.12	0.591	96.97	97.28	-0.31	0.531
ENSG00000185420.19	chr1:245764041-245764149	CE	109	-	SMYD3	protein_coding	757970	0.0117243	94.78	93.96	0.82	0.604	91.79	94.03	-2.24	0.612	94.94	94.05	0.89	0.575	94.99	94.9	0.09	0.539
ENSG00000185420.19	chr1:245749351-245749664	TE	314	-	SMYD3	protein_coding	757970	0.0117243	4.78	3.58	1.2	0.573	4	3.53	0.47	0.537	5.48	3.48	2	0.622	5.56	5.12	0.44	0.523
ENSG00000185420.19	chr1:245749347-245749350	TE	4	-	SMYD3	protein_coding	757970	0.0117243	95.2	96.47	-1.27	0.572	96.16	96.42	-0.26	0.524	94.64	96.5	-1.86	0.603	94.5	95.12	-0.62	0.519
ENSG00000185420.19	chr1:245749342-245749346	TE	5	-	SMYD3	protein_coding	757970	0.0117243	4.8	3.56	1.24	0.595	3.99	3.54	0.45	0.521	5.38	3.53	1.85	0.626	5.51	4.72	0.79	0.537
ENSG00000134709.13	chr1:59814932-59814948	TS	17	+	HOOK1	protein_coding	61536	0.907991	1.51	1.31	0.2	0.531	1.17	1.33	-0.16	0.529	1.38	1.37	0.01	0.507	1.4	1.54	-0.14	0.512
ENSG00000134709.13	chr1:59814949-59815007	TS	59	+	HOOK1	protein_coding	61536	0.907991	1.52	1.35	0.17	0.539	1.24	1.34	-0.1	0.536	1.37	1.36	0.01	0.521	1.4	1.54	-0.14	0.554
ENSG00000134709.13	chr1:59815008-59815014	TS	7	+	HOOK1	protein_coding	61536	0.907991	97.98	96.41	1.57	0.73	97.17	96.47	0.7	0.587	97.22	96.45	0.77	0.642	97.12	97.94	-0.82	0.647
ENSG00000134709.13	chr1:59815015-59815035	TS	21	+	HOOK1	protein_coding	61536	0.907991	2.14	3.67	-1.53	0.728	2.94	3.57	-0.63	0.591	2.74	3.6	-0.86	0.645	2.78	2.09	0.69	0.619
ENSG00000134709.13	chr1:59815036-59815077	CE	42	+	HOOK1	protein_coding	61536	0.907991	99	98.76	0.24	0.524	99.05	98.75	0.3	0.553	99.01	98.77	0.24	0.563	99.04	99.02	0.02	0.548
ENSG00000134709.13	chr1:59815078-59815078	RI	1	+	HOOK1	protein_coding	61536	0.907991	1.8	2.22	-0.42	0.561	1.73	2.39	-0.66	0.611	1.74	2.28	-0.54	0.56	1.75	1.91	-0.16	0.516
ENSG00000134709.13	chr1:59815181-59815351	AD	171	+	HOOK1	protein_coding	61536	0.907991	1.66	1.91	-0.25	0.554	1.96	1.9	0.06	0.525	1.72	1.93	-0.21	0.538	1.79	1.72	0.07	0.509
ENSG00000134709.13	chr1:59816632-59816718	AF	87	+	HOOK1	protein_coding	61536	0.907991	1.71	1.93	-0.22	0.551	1.96	1.86	0.1	0.512	1.75	1.9	-0.15	0.52	1.78	1.67	0.11	0.502
ENSG00000134709.13	chr1:59821858-59821943	CE	86	+	HOOK1	protein_coding	61536	0.907991	99.07	96.42	2.65	0.842	98.12	96.6	1.52	0.639	99.04	96.52	2.52	0.822	99.03	97.65	1.38	0.756
ENSG00000134709.13	chr1:59821944-59822090	AD	147	+	HOOK1	protein_coding	61536	0.907991	6.27	6.59	-0.32	0.528	5.85	6.74	-0.89	0.539	6.46	6.63	-0.17	0.53	6.34	5.65	0.69	0.524
ENSG00000134709.13	chr1:59828780-59828852	CE	73	+	HOOK1	protein_coding	61536	0.907991	98.88	98.64	0.24	0.564	98.72	98.65	0.07	0.521	98.59	98.65	-0.06	0.529	98.57	97.44	1.13	0.681
ENSG00000134709.13	chr1:59832163-59832213	CE	51	+	HOOK1	protein_coding	61536	0.907991	98.84	98.68	0.16	0.519	98.54	98.74	-0.2	0.553	98.67	98.73	-0.06	0.53	98.6	97.47	1.13	0.664
ENSG00000134709.13	chr1:59833405-59833537	CE	133	+	HOOK1	protein_coding	61536	0.907991	99.04	98.95	0.09	0.523	98.94	98.96	-0.02	0.505	98.95	98.97	-0.02	0.505	98.96	97.7	1.26	0.718
ENSG00000134709.13	chr1:59835345-59835412	CE	68	+	HOOK1	protein_coding	61536	0.907991	98.9	98.91	-0.01	0.506	98.76	98.9	-0.14	0.539	98.77	98.91	-0.14	0.546	98.76	97.51	1.25	0.701
ENSG00000134709.13	chr1:59836873-59836935	CE	63	+	HOOK1	protein_coding	61536	0.907991	98.68	98.99	-0.31	0.584	98.72	98.97	-0.25	0.565	98.79	99.04	-0.25	0.564	98.9	97.28	1.62	0.764
ENSG00000134709.13	chr1:59840308-59840391	CE	84	+	HOOK1	protein_coding	61536	0.907991	98.93	99.12	-0.19	0.559	98.92	99.06	-0.14	0.517	98.96	99.1	-0.14	0.515	98.96	97.52	1.44	0.719
ENSG00000134709.13	chr1:59843432-59843598	CE	167	+	HOOK1	protein_coding	61536	0.907991	98.93	99.07	-0.14	0.545	98.92	99.12	-0.2	0.554	98.93	99.14	-0.21	0.585	98.92	97.52	1.4	0.716
ENSG00000134709.13	chr1:59847045-59847185	CE	141	+	HOOK1	protein_coding	61536	0.907991	99.03	99.16	-0.13	0.531	99	99.17	-0.17	0.553	99.01	99.13	-0.12	0.535	99.03	97.58	1.45	0.738
ENSG00000134709.13	chr1:59848315-59848516	CE	202	+	HOOK1	protein_coding	61536	0.907991	99.14	99.19	-0.05	0.518	99.11	99.19	-0.08	0.52					99.18	97.76	1.42	0.767
ENSG00000134709.13	chr1:59849073-59849183	CE	111	+	HOOK1	protein_coding	61536	0.907991	99.33	99.27	0.06	0.522	99.29	99.27	0.02	0.53	99.26	99.26	0	0.529	99.27	97.94	1.33	0.79
ENSG00000134709.13	chr1:59858428-59858515	CE	88	+	HOOK1	protein_coding	61536	0.907991	99.28	99.21	0.07	0.52	99.25	99.25	0	0.521	99.2	99.24	-0.04	0.508	99.2	99.26	-0.06	0.544
ENSG00000134709.13	chr1:59858985-59859045	CE	61	+	HOOK1	protein_coding	61536	0.907991	99.06	99.02	0.04	0.53	99.01	99.02	-0.01	0.51	99.01	99.04	-0.03	0.508	99.01	99.07	-0.06	0.521
ENSG00000134709.13	chr1:59860188-59860328	CE	141	+	HOOK1	protein_coding	61536	0.907991	99.24	99.1	0.14	0.553	99.03	99.08	-0.05	0.52	98.7	99.08	-0.38	0.609	98.72	98.65	0.07	0.515
ENSG00000134709.13	chr1:59862784-59862877	CE	94	+	HOOK1	protein_coding	61536	0.907991	99.16	99.07	0.09	0.518	98.98	99.09	-0.11	0.51	99.11	99.07	0.04	0.525	99.1	99.15	-0.05	0.526
ENSG00000134709.13	chr1:59863825-59863868	CE	44	+	HOOK1	protein_coding	61536	0.907991	4.82	9.25	-4.43	0.79	4.28	8.38	-4.1	0.792	5.35	8.38	-3.03	0.713	5.43	5.26	0.17	0.502
ENSG00000134709.13	chr1:59864632-59864666	CE	35	+	HOOK1	protein_coding	61536	0.907991	94.54	98.92	-4.38	0.969	94.23	97.04	-2.81	0.817	97.31	97.12	0.19	0.518	97.27	93.07	4.2	0.873
ENSG00000134709.13	chr1:59864667-59865162	RI	496	+	HOOK1	protein_coding	61536	0.907991	5.27	4.09	1.18	0.567	2.54	4.55	-2.01	0.695	4.48	4.5	-0.02	0.53	4.28	6.79	-2.51	0.701
ENSG00000134709.13	chr1:59865163-59865245	CE	83	+	HOOK1	protein_coding	61536	0.907991	95.04	99.15	-4.11	0.983	94.42	97.38	-2.96	0.869	97.6	97.39	0.21	0.537	97.55	95.05	2.5	0.877
ENSG00000134709.13	chr1:59865872-59865972	CE	101	+	HOOK1	protein_coding	61536	0.907991	99.17	99.16	0.01	0.519	99	99.16	-0.16	0.527	99.08	99.21	-0.13	0.568	99.04	99.14	-0.1	0.529
ENSG00000134709.13	chr1:59868250-59868351	CE	102	+	HOOK1	protein_coding	61536	0.907991	99.06	98.98	0.08	0.508	98.93	98.96	-0.03	0.507	98.93	99	-0.07	0.528	98.93	99.03	-0.1	0.522
ENSG00000134709.13	chr1:59871042-59871110	CE	69	+	HOOK1	protein_coding	61536	0.907991	98.88	98.91	-0.03	0.524	98.84	98.89	-0.05	0.521	99.07	98.92	0.15	0.529	99.05	98.94	0.11	0.536
ENSG00000134709.13	chr1:59872795-59872957	TE	163	+	HOOK1	protein_coding	61536	0.907991	0.56	0.51	0.05	0.534	0.07	0.08	-0.01	0.501	0.08	0.08	0	0.51	0.08	0.08	0	0.54
ENSG00000134709.13	chr1:59872958-59872965	TE	8	+	HOOK1	protein_coding	61536	0.907991	0.53	0.5	0.03	0.506	0.08	0.08	0	0.524	0.08	0.08	0	0.506	0.08	0.07	0.01	0.513
ENSG00000134709.13	chr1:59872966-59872978	TE	13	+	HOOK1	protein_coding	61536	0.907991	0.55	0.5	0.05	0.54	0.08	0.08	0	0.534	0.08	0.08	0	0.519	0.08	0.07	0.01	0.56
ENSG00000134709.13	chr1:59872979-59872982	TE	4	+	HOOK1	protein_coding	61536	0.907991	0.55	0.92	-0.37	0.665	11.71	8.52	3.19	0.516	24.52	8.62	15.9	0.895	24.38	10.03	14.35	0.896
ENSG00000134709.13	chr1:59872983-59873007	TE	25	+	HOOK1	protein_coding	61536	0.907991	99.46	99.08	0.38	0.662	55.87	57.52	-1.65	0.56	49.71	57.55	-7.84	0.742	50.06	58.02	-7.96	0.696
ENSG00000121766.16	chr1:31297076-31297096	AD	21	+	ZCCHC17	protein_coding	67971	0.716681	22.08	16.3	5.78	0.795	12.14	16.53	-4.39	0.776	16.7	16.18	0.52	0.558	12.7	13.22	-0.52	0.529
ENSG00000121766.16	chr1:31297097-31297213	AD	117	+	ZCCHC17	protein_coding	67971	0.716681	21.99	15.92	6.07	0.808	11.57	15.94	-4.37	0.765	16.21	15.98	0.23	0.539	11.94	12.42	-0.48	0.52
ENSG00000121766.16	chr1:31310044-31310164	CE	121	+	ZCCHC17	protein_coding	67971	0.716681	97.4	97.53	-0.13	0.504	98.85	97.62	1.23	0.754	98.92	97.6	1.32	0.774	97.02	97.66	-0.64	0.55
ENSG00000121766.16	chr1:31310165-31312867	AD	2703	+	ZCCHC17	protein_coding	67971	0.716681	5.02	5.5	-0.48	0.525	4.88	5.62	-0.74	0.543					0.86	0.82	0.04	0.519
ENSG00000121766.16	chr1:31318167-31318236	CE	70	+	ZCCHC17	protein_coding	67971	0.716681	15.75	15.66	0.09	0.512	18.87	15.46	3.41	0.612	21.82	15.66	6.16	0.66	10.11	10.55	-0.44	0.559
ENSG00000121766.16	chr1:31319109-31319166	CE	58	+	ZCCHC17	protein_coding	67971	0.716681	87.3	85.26	2.04	0.506	92.67	87.04	5.63	0.644	91.44	85.16	6.28	0.562	97.57	85.84	11.73	1
ENSG00000121766.16	chr1:31337175-31337275	CE	101	+	ZCCHC17	protein_coding	67971	0.716681	98.85	98.78	0.07	0.561	97.72	98.71	-0.99	0.783	98.05	98.77	-0.72	0.751	98.18	98.52	-0.34	0.638
ENSG00000121766.16	chr1:31338957-31339048	CE	92	+	ZCCHC17	protein_coding	67971	0.716681	98.89	99.03	-0.14	0.535	99.18	98.83	0.35	0.599	98.95	99.04	-0.09	0.582	99.01	98.64	0.37	0.622
ENSG00000121766.16	chr1:31346640-31346740	CE	101	+	ZCCHC17	protein_coding	67971	0.716681	95.63	97.24	-1.61	0.884	93.73	99.35	-5.62	0.947	93.3	97.23	-3.93	0.966	92.11	95.18	-3.07	0.823
ENSG00000121766.16	chr1:31363848-31363940	CE	93	+	ZCCHC17	protein_coding	67971	0.716681	2.57	2.11	0.46	0.575					2.26	2.01	0.25	0.552	2.22	2.47	-0.25	0.552
ENSG00000121766.16	chr1:31364032-31364189	CE	158	+	ZCCHC17	protein_coding	67971	0.716681	99.63	99.6	0.03	0.514	99.33	99.36	-0.03	0.539	99.57	99.61	-0.04	0.54	99.58	99.64	-0.06	0.538
ENSG00000121766.16	chr1:31364466-31364468	AA	3	+	ZCCHC17	protein_coding	67971	0.716681	99.47	99.4	0.07	0.558	99.43	99.58	-0.15	0.601	99.46	99.4	0.06	0.531	98.78	98.71	0.07	0.518
ENSG00000121766.16	chr1:31364469-31364556	CE	88	+	ZCCHC17	protein_coding	67971	0.716681	99.6	99.63	-0.03	0.508	99.62	99.62	0	0.511	99.62	99.64	-0.02	0.511	99.41	99.35	0.06	0.524
ENSG00000121766.16	chr1:31364937-31364953	TE	17	+	ZCCHC17	protein_coding	67971	0.716681	24.16	23.36	0.8	0.543	56.54	58.79	-2.25	0.522	36.14	65.78	-29.64	0.776	35.38	61.53	-26.15	0.747
ENSG00000183520.12	chr1:38013395-38014321	CE	927	+	UTP11	protein_coding	15562	6.61339	0.98	0.29	0.69	0.904									0.28	1.08	-0.8	0.92
ENSG00000183520.12	chr1:38016359-38016420	CE	62	+	UTP11	protein_coding	15562	6.61339	98.84	98.82	0.02	0.524	99.34	99.5	-0.16	0.578	98.73	99.49	-0.76	0.741	98.74	99.24	-0.5	0.584
ENSG00000183520.12	chr1:38018464-38018577	CE	114	+	UTP11	protein_coding	15562	6.61339	99.7	99.89	-0.19	0.784	99.86	99.85	0.01	0.518	99.86	99.86	0	0.507	99.86	99.86	0	0.525
ENSG00000183520.12	chr1:38019253-38019383	CE	131	+	UTP11	protein_coding	15562	6.61339	98.48	98.69	-0.21	0.638	99.42	98.36	1.06	0.897	99.08	98.73	0.35	0.714	98.74	98.46	0.28	0.693
ENSG00000183520.12	chr1:38020129-38020244	CE	116	+	UTP11	protein_coding	15562	6.61339	0.47	1.45	-0.98	0.937	0.52	1.69	-1.17	0.928	0.98	1.49	-0.51	0.68	1	0.48	0.52	0.812
ENSG00000183520.12	chr1:38020245-38022014	AD	1770	+	UTP11	protein_coding	15562	6.61339	0.21	0.49	-0.28	0.755	0.25	0.52	-0.27	0.707	1.31	1.55	-0.24	0.575	1.42	0.21	1.21	0.891
ENSG00000183520.12	chr1:38022699-38022809	CE	111	+	UTP11	protein_coding	15562	6.61339	99.91	99.9	0.01	0.524	99.89	99.9	-0.01	0.509	99.9	99.9	0	0.51	99.9	99.91	-0.01	0.512
ENSG00000183520.12	chr1:38023545-38023801	TE	257	+	UTP11	protein_coding	15562	6.61339	77.73	79.86	-2.13	0.824	78.18	79.71	-1.53	0.776	78.83	79.59	-0.76	0.657	78.29	76.88	1.41	0.741
ENSG00000183520.12	chr1:38023802-38024820	TE	1019	+	UTP11	protein_coding	15562	6.61339	22.24	20.15	2.09	0.822	21.78	20.23	1.55	0.774	21.19	20.4	0.79	0.64	21.75	23.17	-1.42	0.748
ENSG00000086619.15	chr1:236281959-236282019	TS	61	-	ERO1B	protein_coding	67338	0.666815	0.51	0.44	0.07	0.519	0.44	0.43	0.01	0.503	0.47	0.43	0.04	0.526	0.48	0.51	-0.03	0.535
ENSG00000086619.15	chr1:236281932-236281958	TS	27	-	ERO1B	protein_coding	67338	0.666815	0.5	0.41	0.09	0.528	0.44	0.41	0.03	0.547	0.48	0.44	0.04	0.532	0.48	0.51	-0.03	0.506
ENSG00000086619.15	chr1:236281817-236281931	TS	115	-	ERO1B	protein_coding	67338	0.666815	90.51	98.24	-7.73	0.98	94.01	98.26	-4.25	0.971	92.34	98.22	-5.88	0.986	92.09	90.52	1.57	0.585
ENSG00000086619.15	chr1:236281682-236281816	TS	135	-	ERO1B	protein_coding	67338	0.666815	9.44	1.77	7.67	0.98	5.97	1.8	4.17	0.957	7.73	1.75	5.98	0.983	7.78	9.5	-1.72	0.579
ENSG00000086619.15	chr1:236281467-236281681	AD	215	-	ERO1B	protein_coding	67338	0.666815	3.27	6.03	-2.76	0.743	1.86	5.71	-3.85	0.845	2.49	2.62	-0.13	0.51	2.41	3.21	-0.8	0.59
ENSG00000086619.15	chr1:236281081-236281466	AD	386	-	ERO1B	protein_coding	67338	0.666815	4.18	5.78	-1.6	0.608	3.98	6.09	-2.11	0.684					3.13	3.95	-0.82	0.607
ENSG00000086619.15	chr1:236275596-236275679	AF	84	-	ERO1B	protein_coding	67338	0.666815	2.38	2.62	-0.24	0.504	1.86	2.63	-0.77	0.6	2.54	2.6	-0.06	0.537	2.47	2.33	0.14	0.515
ENSG00000086619.15	chr1:236269875-236269994	CE	120	-	ERO1B	protein_coding	67338	0.666815	97.98	95.59	2.39	0.708	98.53	95.67	2.86	0.772	97.93	97.86	0.07	0.506	98.79	98.71	0.08	0.501
ENSG00000086619.15	chr1:236253422-236253505	CE	84	-	ERO1B	protein_coding	67338	0.666815	96.16	97.23	-1.07	0.59	97.7	97.14	0.56	0.594	97.8	97.73	0.07	0.503	98.86	98.56	0.3	0.577
ENSG00000086619.15	chr1:236252050-236252091	CE	42	-	ERO1B	protein_coding	67338	0.666815	97.56	98.04	-0.48	0.537	98.52	98.03	0.49	0.566	98.71	98.65	0.06	0.501	98.95	98.75	0.2	0.536
ENSG00000086619.15	chr1:236249885-236249967	CE	83	-	ERO1B	protein_coding	67338	0.666815	76.06	96.92	-20.86	1	94.72	96.87	-2.15	0.676	83.42	92.41	-8.99	0.899	83.86	69.98	13.88	0.951
ENSG00000086619.15	chr1:236243422-236243495	CE	74	-	ERO1B	protein_coding	67338	0.666815	96.03	94.51	1.52	0.564	94.94	94.6	0.34	0.515	95.63	93.02	2.61	0.738	94.9	95.89	-0.99	0.619
ENSG00000086619.15	chr1:236242829-236242909	CE	81	-	ERO1B	protein_coding	67338	0.666815	24.01	7.49	16.52	0.881					4.51	3.31	1.2	0.645	4.43	4.24	0.19	0.553
ENSG00000086619.15	chr1:236236278-236236398	CE	121	-	ERO1B	protein_coding	67338	0.666815	93.05	93.51	-0.46	0.535	93.54	93.31	0.23	0.506	98.22	98.52	-0.3	0.558	98.21	96.6	1.61	0.685
ENSG00000086619.15	chr1:236234184-236235788	AD	1605	-	ERO1B	protein_coding	67338	0.666815	12.44	8.69	3.75	0.611	9.33	8.86	0.47	0.508	8.72	19.83	-11.11	0.743	13.5	11.2	2.3	0.616
ENSG00000086619.15	chr1:236232828-236232839	CE	12	-	ERO1B	protein_coding	67338	0.666815	91.67	94.85	-3.18	0.593	92.72	95.04	-2.32	0.578	90.72	95.59	-4.87	0.672	87.7	91.63	-3.93	0.669
ENSG00000086619.15	chr1:236230224-236230250	CE	27	-	ERO1B	protein_coding	67338	0.666815	92.2	92.4	-0.2	0.54	96.02	92.53	3.49	0.706	91.43	96.99	-5.56	0.743	87.69	90.19	-2.5	0.64
ENSG00000086619.15	chr1:236229166-236229415	CE	250	-	ERO1B	protein_coding	67338	0.666815	7.59	4.45	3.14	0.624	6.96	4.39	2.57	0.616	4.37	4.67	-0.3	0.51	4.27	9.59	-5.32	0.737
ENSG00000086619.15	chr1:236228814-236229165	RI	352	-	ERO1B	protein_coding	67338	0.666815	7.47	4.58	2.89	0.62					6.98	4.89	2.09	0.617	8.7	7.78	0.92	0.618
ENSG00000086619.15	chr1:236226740-236228813	AA	2074	-	ERO1B	protein_coding	67338	0.666815	9.69	4.32	5.37	0.673					7.56	4.74	2.82	0.665	9.66	9.73	-0.07	0.526
ENSG00000086619.15	chr1:236226647-236226739	CE	93	-	ERO1B	protein_coding	67338	0.666815	96.14	97.94	-1.8	0.66	96.58	97.9	-1.32	0.617	97.78	97.89	-0.11	0.518	97.92	96.26	1.66	0.674
ENSG00000086619.15	chr1:236225070-236225139	CE	70	-	ERO1B	protein_coding	67338	0.666815	91.27	87.72	3.55	0.807	90.65	89.29	1.36	0.648	81.58	87.32	-5.74	0.704	79.16	88.25	-9.09	0.786
ENSG00000086619.15	chr1:236221924-236222010	CE	87	-	ERO1B	protein_coding	67338	0.666815	91.25	87.51	3.74	0.804	91.69	89.11	2.58	0.74	81.76	86.97	-5.21	0.697	79.72	88.06	-8.34	0.738
ENSG00000116906.13	chr1:231241212-231241215	TS	4	+	GNPAT	protein_coding	36766	2.89143	0.31	0.24	0.07	0.554	0.21	0.24	-0.03	0.508	13.12	0.24	12.88	0.967	13.11	0.31	12.8	0.971
ENSG00000116906.13	chr1:231241216-231241456	TS	241	+	GNPAT	protein_coding	36766	2.89143	99.71	99.76	-0.05	0.557	99.77	99.76	0.01	0.516	86.79	99.76	-12.97	0.973	86.82	99.71	-12.89	0.964
ENSG00000116906.13	chr1:231250961-231250963	AA	3	+	GNPAT	protein_coding	36766	2.89143	48.2	44.68	3.52	0.589	48.61	44.77	3.84	0.61	31.3	44.32	-13.02	0.759	31.48	47.8	-16.32	0.802
ENSG00000116906.13	chr1:231250964-231251143	CE	180	+	GNPAT	protein_coding	36766	2.89143	91.46	88.55	2.91	0.75	85.56	88.62	-3.06	0.694	86.77	88.59	-1.82	0.692	86.8	91.45	-4.65	0.873
ENSG00000116906.13	chr1:231258222-231258309	CE	88	+	GNPAT	protein_coding	36766	2.89143	1.63	1.85	-0.22	0.616	2.44	1.83	0.61	0.62	1.93	1.8	0.13	0.549	1.97	1.62	0.35	0.559
ENSG00000116906.13	chr1:231260507-231260653	CE	147	+	GNPAT	protein_coding	36766	2.89143	99.69	99.7	-0.01	0.511	99.71	99.69	0.02	0.517	99.6	99.71	-0.11	0.569	99.62	99.7	-0.08	0.598
ENSG00000116906.13	chr1:231260654-231260683	AD	30	+	GNPAT	protein_coding	36766	2.89143	96.78	98.11	-1.33	0.837	96.7	98.1	-1.4	0.848	93.14	98.15	-5.01	0.991	93.08	96.78	-3.7	0.911
ENSG00000116906.13	chr1:231262723-231262852	CE	130	+	GNPAT	protein_coding	36766	2.89143	97.15	99.06	-1.91	0.937	99.65	99.08	0.57	0.769	99.15	99.07	0.08	0.515	99.17	97.15	2.02	0.958
ENSG00000116906.13	chr1:231265293-231265312	CE	20	+	GNPAT	protein_coding	36766	2.89143	99.68	99.34	0.34	0.708	99.7	99.4	0.3	0.716	99.64	99.32	0.32	0.694	99.61	99.68	-0.07	0.558
ENSG00000116906.13	chr1:231265313-231265420	AD	108	+	GNPAT	protein_coding	36766	2.89143	99.69	99.41	0.28	0.708					99.32	99.42	-0.1	0.527	99.31	99.69	-0.38	0.715
ENSG00000116906.13	chr1:231265712-231265745	AA	34	+	GNPAT	protein_coding	36766	2.89143	92.04	94.71	-2.67	0.916	98	94.55	3.45	0.986	98.18	94.69	3.49	0.937	98.18	92.07	6.11	0.985
ENSG00000116906.13	chr1:231265746-231265787	CE	42	+	GNPAT	protein_coding	36766	2.89143	96.08	95.78	0.3	0.557	98.96	95.66	3.3	1	98.82	95.81	3.01	0.965	98.83	96.13	2.7	0.958
ENSG00000116906.13	chr1:231266277-231266407	CE	131	+	GNPAT	protein_coding	36766	2.89143	99.67	99.66	0.01	0.502	99.7	99.65	0.05	0.559	99.58	99.66	-0.08	0.553	99.6	99.68	-0.08	0.525
ENSG00000116906.13	chr1:231266508-231267679	AA	1172	+	GNPAT	protein_coding	36766	2.89143	2.46	1.24	1.22	0.811									0.66	2.45	-1.79	0.929
ENSG00000116906.13	chr1:231267680-231267809	AA	130	+	GNPAT	protein_coding	36766	2.89143	99.76	99.78	-0.02	0.506									99.72	99.76	-0.04	0.529
ENSG00000116906.13	chr1:231267810-231267903	CE	94	+	GNPAT	protein_coding	36766	2.89143	99.78	99.8	-0.02	0.523									99.75	99.79	-0.04	0.535
ENSG00000116906.13	chr1:231267904-231267911	AD	8	+	GNPAT	protein_coding	36766	2.89143	1.52	1.89	-0.37	0.585	0.78	0.43	0.35	0.747	0.67	0.41	0.26	0.658	1.01	1.51	-0.5	0.583
ENSG00000116906.13	chr1:231267912-231269433	AD	1522	+	GNPAT	protein_coding	36766	2.89143	1.92	2.15	-0.23	0.574									2.27	1.95	0.32	0.567
ENSG00000116906.13	chr1:231269434-231269740	AD	307	+	GNPAT	protein_coding	36766	2.89143	2.19	2.18	0.01	0.5									1.68	2.22	-0.54	0.625
ENSG00000116906.13	chr1:231270088-231270200	AD	113	+	GNPAT	protein_coding	36766	2.89143	2.33	1.84	0.49	0.508	0.6	1.87	-1.27	0.914	3.27	1.84	1.43	0.821	3.21	2.31	0.9	0.696
ENSG00000116906.13	chr1:231270758-231270834	CE	77	+	GNPAT	protein_coding	36766	2.89143	99.73	99.78	-0.05	0.555									99.72	99.75	-0.03	0.535
ENSG00000116906.13	chr1:231270835-231270916	RI	82	+	GNPAT	protein_coding	36766	2.89143	99.76	99.79	-0.03	0.537									99.74	99.76	-0.02	0.523
ENSG00000116906.13	chr1:231270917-231271000	CE	84	+	GNPAT	protein_coding	36766	2.89143	99.75	99.76	-0.01	0.528									99.74	99.76	-0.02	0.515
ENSG00000116906.13	chr1:231271001-231272144	AD	1144	+	GNPAT	protein_coding	36766	2.89143	0.6	1.04	-0.44	0.651									0.81	0.59	0.22	0.617
ENSG00000116906.13	chr1:231272312-231272391	CE	80	+	GNPAT	protein_coding	36766	2.89143	99.73	99.77	-0.04	0.538	99.8	99.78	0.02	0.512	99.74	99.78	-0.04	0.543	99.73	99.73	0	0.528
ENSG00000116906.13	chr1:231273922-231274062	CE	141	+	GNPAT	protein_coding	36766	2.89143	99.75	99.79	-0.04	0.572	99.79	99.78	0.01	0.511	99.74	99.79	-0.05	0.54	99.74	99.74	0	0.503
ENSG00000116906.13	chr1:231275221-231275320	CE	100	+	GNPAT	protein_coding	36766	2.89143	99.76	99.79	-0.03	0.534	99.79	99.8	-0.01	0.53	99.76	99.8	-0.04	0.542	99.75	99.76	-0.01	0.519
ENSG00000116906.13	chr1:231275405-231275498	CE	94	+	GNPAT	protein_coding	36766	2.89143	98.92	99.79	-0.87	0.869	99.8	99.8	0	0.506	99.41	99.8	-0.39	0.79	99.44	98.93	0.51	0.677
ENSG00000116906.13	chr1:231276135-231276196	CE	62	+	GNPAT	protein_coding	36766	2.89143	99.68	99.73	-0.05	0.522	99.74	99.74	0	0.521	99.72	99.74	-0.02	0.531	99.72	99.68	0.04	0.512
ENSG00000116906.13	chr1:231277499-231277530	TE	32	+	GNPAT	protein_coding	36766	2.89143	0.3	0.27	0.03	0.548	0.27	0.26	0.01	0.503	0.27	0.26	0.01	0.516	0.28	0.3	-0.02	0.501
ENSG00000116906.13	chr1:231277531-231277933	TE	403	+	GNPAT	protein_coding	36766	2.89143	99.7	95.74	3.96	0.995	97.15	95.7	1.45	0.713	98.86	95.77	3.09	0.946	98.86	99.71	-0.85	0.817
ENSG00000116906.13	chr1:231277934-231277973	TE	40	+	GNPAT	protein_coding	36766	2.89143	0.29	4.26	-3.97	0.994	2.84	4.28	-1.44	0.7	1.14	4.22	-3.08	0.933	1.12	0.29	0.83	0.816
ENSG00000162408.11	chr1:6550396-6550615	CE	220	-	NOL9	protein_coding	33166	1.25599	98.34	98.84	-0.5	0.606	97.43	98.82	-1.39	0.699	98.66	98.84	-0.18	0.52	98.7	98.38	0.32	0.559
ENSG00000162408.11	chr1:6549571-6549698	CE	128	-	NOL9	protein_coding	33166	1.25599	91.81	98.82	-7.01	0.979	97.34	98.89	-1.55	0.742	97	98.85	-1.85	0.746	97.12	91.98	5.14	0.868
ENSG00000162408.11	chr1:6545045-6545180	CE	136	-	NOL9	protein_coding	33166	1.25599	70.03	87.26	-17.23	0.877	88.72	87.17	1.55	0.55	85.25	87.13	-1.88	0.571	85.26	69.8	15.46	0.849
ENSG00000162408.11	chr1:6544923-6545002	AA	80	-	NOL9	protein_coding	33166	1.25599	9.27	9.6	-0.33	0.508	10.67	9.52	1.15	0.55	7.26	9.5	-2.24	0.643	6.98	9.25	-2.27	0.651
ENSG00000162408.11	chr1:6544826-6544922	CE	97	-	NOL9	protein_coding	33166	1.25599	68.28	92.5	-24.22	0.975	92.52	92.52	0	0.514	89.76	92.55	-2.79	0.701	89.64	68.12	21.52	0.96
ENSG00000162408.11	chr1:6541830-6541927	CE	98	-	NOL9	protein_coding	33166	1.25599	65.98	89.03	-23.05	0.918	92.44	89.07	3.37	0.737	80.46	88.98	-8.52	0.854	80.24	65.7	14.54	0.825
ENSG00000162408.11	chr1:6532463-6532760	CE	298	-	NOL9	protein_coding	33166	1.25599	98.17	98.85	-0.68	0.621	98.81	98.86	-0.05	0.51	98.36	98.85	-0.49	0.572	98.35	98.3	0.05	0.505
ENSG00000162408.11	chr1:6531968-6532079	CE	112	-	NOL9	protein_coding	33166	1.25599	98.66	99.02	-0.36	0.574	98.89	99.02	-0.13	0.551	98.65	99	-0.35	0.585	98.61	98.69	-0.08	0.504
ENSG00000162408.11	chr1:6528994-6529171	CE	178	-	NOL9	protein_coding	33166	1.25599	98.92	97.74	1.18	0.731	99.15	97.74	1.41	0.758	96.95	97.79	-0.84	0.696	96.98	98.94	-1.96	0.879
ENSG00000162408.11	chr1:6526696-6526829	CE	134	-	NOL9	protein_coding	33166	1.25599	98.92	99.07	-0.15	0.523	99.14	99.09	0.05	0.506	99.05	99.07	-0.02	0.501	99.02	98.88	0.14	0.555
ENSG00000127125.9	chr1:42456539-42456542	TS	4	+	PPCS	protein_coding	17268	1.78875	6.08	4.94	1.14	0.553	4.66	4.98	-0.32	0.529	5.4	4.9	0.5	0.544	5.17	6.14	-0.97	0.536
ENSG00000127125.9	chr1:42456543-42456543	TS	1	+	PPCS	protein_coding	17268	1.78875	35.71	19.56	16.15	0.82	19.42	19.38	0.04	0.514	5.28	19.74	-14.46	0.749	5.19	35.07	-29.88	0.995
ENSG00000127125.9	chr1:42456544-42456560	TS	17	+	PPCS	protein_coding	17268	1.78875	35.24	19.6	15.64	0.812	19.13	19.18	-0.05	0.513	5.4	19.47	-14.07	0.76	5.25	35.16	-29.91	0.993
ENSG00000127125.9	chr1:42456561-42456628	TS	68	+	PPCS	protein_coding	17268	1.78875	35.51	65.84	-30.33	0.78					94.59	65.31	29.28	0.778	94.45	34.9	59.55	1
ENSG00000127125.9	chr1:42456629-42456724	AD	96	+	PPCS	protein_coding	17268	1.78875	92.44	91.07	1.37	0.649	93.02	90.35	2.67	0.769	91.15	91.06	0.09	0.511	91.14	91.61	-0.47	0.539
ENSG00000127125.9	chr1:42457074-42457246	RI	173	+	PPCS	protein_coding	17268	1.78875	1.97	3.52	-1.55	0.733	2.23	3.63	-1.4	0.734	4.79	3.54	1.25	0.638	4.8	1.98	2.82	0.835
ENSG00000127125.9	chr1:42459204-42459305	AF	102	+	PPCS	protein_coding	17268	1.78875	11.5	16.84	-5.34	0.685	14.22	16.5	-2.28	0.547	6.81	16.75	-9.94	0.872	6.99	11.64	-4.65	0.763
ENSG00000127125.9	chr1:42459603-42460016	TE	414	+	PPCS	protein_coding	17268	1.78875	0.12	0.14	-0.02	0.557	0.16	0.13	0.03	0.513	0.14	0.14	0	0.537	0.15	0.12	0.03	0.525
ENSG00000127125.9	chr1:42460017-42460081	TE	65	+	PPCS	protein_coding	17268	1.78875	26.54	23.23	3.31	0.868	28.11	22.66	5.45	0.815	25.13	22.94	2.19	0.701	25.56	26.56	-1	0.635
ENSG00000127125.9	chr1:42460082-42460278	TE	197	+	PPCS	protein_coding	17268	1.78875	0.12	1.75	-1.63	0.928	0.16	2.35	-2.19	0.928	0.14	1.79	-1.65	0.934	0.14	0.12	0.02	0.568
ENSG00000127125.9	chr1:42460279-42460412	TE	134	+	PPCS	protein_coding	17268	1.78875	36.19	37.26	-1.07	0.531	0.77	37.06	-36.29	0.813	22.62	37.35	-14.73	0.568	22.99	36.19	-13.2	0.571
ENSG00000127125.9	chr1:42460413-42460414	TE	2	+	PPCS	protein_coding	17268	1.78875	36.57	37.4	-0.83	0.521	70.63	37.52	33.11	0.745	51.59	37.54	14.05	0.608	50.69	36.63	14.06	0.659
ENSG00000127125.9	chr1:42460415-42461236	TE	822	+	PPCS	protein_coding	17268	1.78875	0.83	0.76	0.07	0.543	0.8	0.78	0.02	0.511	1.01	0.78	0.23	0.561	1.01	0.82	0.19	0.537
ENSG00000001460.18	chr1:24413674-24413774	CE	101	-	STPG1	protein_coding	59935	0.386015	98.3	97.57	0.73	0.603	98	97.56	0.44	0.524	97.94	97.64	0.3	0.563	97.89	98.32	-0.43	0.545
ENSG00000001460.18	chr1:24410703-24410817	CE	115	-	STPG1	protein_coding	59935	0.386015	6.73	7.87	-1.14	0.544	7.74	8.07	-0.33	0.554	8.39	8.02	0.37	0.523	8.51	6.84	1.67	0.633
ENSG00000001460.18	chr1:24391924-24392067	CE	144	-	STPG1	protein_coding	59935	0.386015	7.8	7.49	0.31	0.524	8.72	7.37	1.35	0.531	7.25	7.25	0	0.515	7.28	7.93	-0.65	0.549
ENSG00000001460.18	chr1:24391561-24391679	CE	119	-	STPG1	protein_coding	59935	0.386015	96.6	98.72	-2.12	0.791	96.38	98.69	-2.31	0.82	96.01	98.71	-2.7	0.772	96.11	96.68	-0.57	0.536
ENSG00000001460.18	chr1:24383902-24384003	CE	102	-	STPG1	protein_coding	59935	0.386015	98.77	98.98	-0.21	0.554	98.86	98.96	-0.1	0.523	95.82	98.96	-3.14	0.933	95.81	98.76	-2.95	0.918
ENSG00000001460.18	chr1:24383867-24383901	AD	35	-	STPG1	protein_coding	59935	0.386015	2.22	1.69	0.53	0.551	3.72	1.69	2.03	0.752	4.4	1.63	2.77	0.799	4.3	2.14	2.16	0.719
ENSG00000001460.18	chr1:24379653-24379823	CE	171	-	STPG1	protein_coding	59935	0.386015	98.79	99.04	-0.25	0.553	98.77	99.08	-0.31	0.565	98.98	99.08	-0.1	0.512	99	98.8	0.2	0.528
ENSG00000001460.18	chr1:24373702-24373810	CE	109	-	STPG1	protein_coding	59935	0.386015	98.72	98.94	-0.22	0.542	98.75	98.94	-0.19	0.548	98.97	98.92	0.05	0.501	98.97	98.78	0.19	0.545
ENSG00000001460.18	chr1:24369674-24369839	CE	166	-	STPG1	protein_coding	59935	0.386015	92.65	97.23	-4.58	0.894	98.99	97.16	1.83	0.801	99.09	97.17	1.92	0.777	99.06	92.62	6.44	0.992
ENSG00000001460.18	chr1:24369408-24369673	RI	266	-	STPG1	protein_coding	59935	0.386015	4.92	5.57	-0.65	0.548	5.12	5.64	-0.52	0.56	2.64	5.69	-3.05	0.818	2.76	4.93	-2.17	0.747
ENSG00000001460.18	chr1:24360851-24361041	CE	191	-	STPG1	protein_coding	59935	0.386015	98.95	98.2	0.75	0.69	99.06	98.15	0.91	0.722	99.13	98.12	1.01	0.726	99.12	98.98	0.14	0.546
ENSG00000001460.18	chr1:24357005-24358619	TE	1615	-	STPG1	protein_coding	59935	0.386015	99.51	99.55	-0.04	0.551	99.54	99.56	-0.02	0.503	99.55	99.58	-0.03	0.533	99.56	99.5	0.06	0.549
ENSG00000001460.18	chr1:24356999-24357004	TE	6	-	STPG1	protein_coding	59935	0.386015	0.49	0.43	0.06	0.523	0.46	0.45	0.01	0.525	0.45	0.45	0	0.505	0.44	0.49	-0.05	0.556
ENSG00000116685.17	chr1:11926428-11926428	TS	1	-	KIAA2013	protein_coding	6837	16.8923	79.22	79.25	-0.03	0.51	79.29	79.26	0.03	0.504	79.26	79.28	-0.02	0.505	94.12	87.9	6.22	0.723
ENSG00000116685.17	chr1:11924778-11924924	CE	147	-	KIAA2013	protein_coding	6837	16.8923	2.61	1.18	1.43	0.874	0.28	0.99	-0.71	0.828	3.25	1.06	2.19	0.961	3.23	2.62	0.61	0.671
ENSG00000116685.17	chr1:11923191-11923489	CE	299	-	KIAA2013	protein_coding	6837	16.8923	99.85	99.86	-0.01	0.517					99.85	99.86	-0.01	0.518	99.85	99.85	0	0.513
ENSG00000116685.17	chr1:11923116-11923190	RI	75	-	KIAA2013	protein_coding	6837	16.8923	99.84	99.84	0	0.529	98.84	98.4	0.44	0.579	99.84	99.84	0	0.51	99.84	99.83	0.01	0.505
ENSG00000116685.17	chr1:11923110-11923115	AA	6	-	KIAA2013	protein_coding	6837	16.8923	99.82	99.83	-0.01	0.522	99.81	99.24	0.57	0.822	99.82	99.82	0	0.527	99.82	99.82	0	0.524
ENSG00000116685.17	chr1:11922636-11922689	CE	54	-	KIAA2013	protein_coding	6837	16.8923	99.83	99.85	-0.02	0.509	99.83	99.86	-0.03	0.537	99.83	99.85	-0.02	0.53	99.83	99.84	-0.01	0.521
ENSG00000116685.17	chr1:11920329-11920332	AA	4	-	KIAA2013	protein_coding	6837	16.8923	99.8	99.82	-0.02	0.511	99.83	99.84	-0.01	0.53	99.22	99.84	-0.62	0.86	99.82	99.82	0	0.505
ENSG00000177868.12	chr1:42817190-42817253	CE	64	-	SVBP	protein_coding	10345	1.44839	99.45	99.46	-0.01	0.504	99.53	99.46	0.07	0.517	99.41	99.44	-0.03	0.544	99.4	99.46	-0.06	0.538
ENSG00000177868.12	chr1:42816754-42817189	AD	436	-	SVBP	protein_coding	10345	1.44839	1.31	1.39	-0.08	0.533	1.16	1.34	-0.18	0.509	1.86	1.35	0.51	0.578	1.6	1.24	0.36	0.566
ENSG00000177868.12	chr1:42816581-42816605	AA	25	-	SVBP	protein_coding	10345	1.44839	15.05	7.23	7.82	0.912	5.7	7.09	-1.39	0.547	15.38	7.16	8.22	0.85	15.09	14.99	0.1	0.525
ENSG00000177868.12	chr1:42816431-42816580	CE	150	-	SVBP	protein_coding	10345	1.44839	99.08	99.09	-0.01	0.515	99.16	99.08	0.08	0.541	98.89	99.08	-0.19	0.538	98.88	99.07	-0.19	0.531
ENSG00000162704.16	chr1:183635758-183635783	TS	26	-	ARPC5	protein_coding	14937	9.51971	29.7	20.47	9.23	0.908	10.35	20.47	-10.12	0.831	15.86	20.54	-4.68	0.756	15.71	30.04	-14.33	0.993
ENSG00000162704.16	chr1:183635517-183635757	TS	241	-	ARPC5	protein_coding	14937	9.51971	70.36	79.55	-9.19	0.907	89.69	79.6	10.09	0.833	84.08	79.4	4.68	0.772	84.34	69.97	14.37	0.998
ENSG00000162704.16	chr1:183633310-183633958	TS	649	-	ARPC5	protein_coding	14937	9.51971	37.43	62.85	-25.42	0.834	10.54	62.86	-52.32	0.99	51.53	63.46	-11.93	0.704	53.98	36.92	17.06	0.762
ENSG00000162704.16	chr1:183633164-183633309	TS	146	-	ARPC5	protein_coding	14937	9.51971	62.62	37.12	25.5	0.823	89.26	37.03	52.23	0.991	49.08	36.65	12.43	0.7	46.54	62.53	-15.99	0.736
ENSG00000162704.16	chr1:183633155-183633163	AA	9	-	ARPC5	protein_coding	14937	9.51971	0.54	0.5	0.04	0.533	0.34	0.49	-0.15	0.653	0.46	0.49	-0.03	0.532	0.47	0.55	-0.08	0.579
ENSG00000162704.16	chr1:183633082-183633154	CE	73	-	ARPC5	protein_coding	14937	9.51971	99.92	99.9	0.02	0.548	99.89	99.89	0	0.533	99.9	99.89	0.01	0.5	99.9	99.92	-0.02	0.562
ENSG00000162704.16	chr1:183630638-183633081	RI	2444	-	ARPC5	protein_coding	14937	9.51971	0.49	0.47	0.02	0.502	0.4	0.48	-0.08	0.571	0.42	0.48	-0.06	0.526	0.37	0.49	-0.12	0.606
ENSG00000162704.16	chr1:183630461-183630591	CE	131	-	ARPC5	protein_coding	14937	9.51971	99.9	99.87	0.03	0.536									99.9	99.9	0	0.506
ENSG00000162704.16	chr1:183626458-183627594	TE	1137	-	ARPC5	protein_coding	14937	9.51971	0.02	0.03	-0.01	0.582	0.03	0.03	0	0.516	0.03	0.03	0	0.532	0.03	0.02	0.01	0.548
ENSG00000162704.16	chr1:183626194-183626457	TE	264	-	ARPC5	protein_coding	14937	9.51971	99.98	99.97	0.01	0.563	99.97	99.97	0	0.504	99.97	99.97	0	0.52	99.97	99.98	-0.01	0.543
ENSG00000236200.7	chr1:43707366-43707371	TS	6	-	KDM4A-AS1	lncRNA	23015	0.0574152	6.5	90.93	-84.43	1	91.06	91.06	0	0.501	93.7	91.27	2.43	0.579	93.55	6.81	86.74	1
ENSG00000236200.7	chr1:43707059-43707365	TS	307	-	KDM4A-AS1	lncRNA	23015	0.0574152	93.42	9.31	84.11	1	8.86	8.99	-0.13	0.509	6.58	8.91	-2.33	0.575	6.39	93.41	-87.02	1
ENSG00000236200.7	chr1:43704353-43704457	CE	105	-	KDM4A-AS1	lncRNA	23015	0.0574152	94.89	94.42	0.47	0.531	89.86	94.7	-4.84	0.618	93.6	94.41	-0.81	0.531	93.39	95	-1.61	0.593
ENSG00000236200.7	chr1:43704230-43704352	AD	123	-	KDM4A-AS1	lncRNA	23015	0.0574152	22.34	12.9	9.44	0.719					33.98	13	20.98	0.883	34.35	21.94	12.41	0.72
ENSG00000236200.7	chr1:43703617-43703647	CE	31	-	KDM4A-AS1	lncRNA	23015	0.0574152	93.88	94.37	-0.49	0.531	87.61	94.04	-6.43	0.723	91.41	93.92	-2.51	0.568	91.52	93.86	-2.34	0.558
ENSG00000236200.7	chr1:43703564-43703616	AD	53	-	KDM4A-AS1	lncRNA	23015	0.0574152	93.75	94.08	-0.33	0.523	88.23	94.2	-5.97	0.68	92.22	94.08	-1.86	0.578	92.54	93.64	-1.1	0.508
ENSG00000236200.7	chr1:43702656-43702728	CE	73	-	KDM4A-AS1	lncRNA	23015	0.0574152	92.32	90.32	2	0.554	87.87	90.41	-2.54	0.612	91.67	90.34	1.33	0.515	91.73	92.25	-0.52	0.518
ENSG00000171612.7	chr1:9553626-9553805	CE	180	+	SLC25A33	protein_coding	45708	0.940536	99.43	99.43	0	0.509	99.23	99.22	0.01	0.501	99.53	99.51	0.02	0.505	98.61	98.67	-0.06	0.509
ENSG00000171612.7	chr1:9567284-9567361	CE	78	+	SLC25A33	protein_coding	45708	0.940536	95.01	98.17	-3.16	0.918	97.18	96.34	0.84	0.581	94.01	98.24	-4.23	0.921	93.34	93.35	-0.01	0.533
ENSG00000171612.7	chr1:9570258-9570358	CE	101	+	SLC25A33	protein_coding	45708	0.940536	67.43	74.68	-7.25	0.865	82.4	78.04	4.36	0.694	76.95	74.2	2.75	0.71	75.4	64.55	10.85	0.978
ENSG00000171612.7	chr1:9573346-9573412	CE	67	+	SLC25A33	protein_coding	45708	0.940536	91.81	95.4	-3.59	0.877	97.95	94.68	3.27	0.863	93.46	95.34	-1.88	0.663	92.91	89.81	3.1	0.771
ENSG00000171612.7	chr1:9579954-9580234	CE	281	+	SLC25A33	protein_coding	45708	0.940536	98	96.7	1.3	0.648	98.64	97.97	0.67	0.625	99.26	96.8	2.46	0.827	99.19	97.77	1.42	0.759
ENSG00000171612.7	chr1:9582299-9582301	AA	3	+	SLC25A33	protein_coding	45708	0.940536	98.91	97.42	1.49	0.754	96.58	97.3	-0.72	0.584	94.26	97.5	-3.24	0.867	93.36	98.79	-5.43	0.965
ENSG00000131591.18	chr1:1091610-1091990	RI	381	-	C1orf159	protein_coding	34543	0.567232	8.04	9.24	-1.2	0.607	2.75	7.69	-4.94	0.838	7.82	7.69	0.13	0.517	7.7	9.2	-1.5	0.644
ENSG00000131591.18	chr1:1091566-1091609	AA	44	-	C1orf159	protein_coding	34543	0.567232	13.38	11.32	2.06	0.567	7.66	10.33	-2.67	0.714	9.15	10.53	-1.38	0.59	9.48	14.75	-5.27	0.727
ENSG00000131591.18	chr1:1091472-1091565	CE	94	-	C1orf159	protein_coding	34543	0.567232	98.94	99.01	-0.07	0.514	98.92	98.92	0	0.526	98.86	98.91	-0.05	0.513	98.8	98.9	-0.1	0.509
ENSG00000131591.18	chr1:1091278-1091374	CE	97	-	C1orf159	protein_coding	34543	0.567232	5.31	3.41	1.9	0.681	2.03	3.38	-1.35	0.673	5.63	3.52	2.11	0.615	5.55	5.42	0.13	0.564
ENSG00000131591.18	chr1:1090984-1091277	RI	294	-	C1orf159	protein_coding	34543	0.567232	5.26	9.32	-4.06	0.791	1.99	9.61	-7.62	0.956	11.31	9.55	1.76	0.62	11.3	5.42	5.88	0.877
ENSG00000131591.18	chr1:1090876-1090983	CE	108	-	C1orf159	protein_coding	34543	0.567232	6.97	9.25	-2.28	0.659	7.76	9.47	-1.71	0.644	11.97	9.57	2.4	0.679	12.14	7.02	5.12	0.835
ENSG00000131591.18	chr1:1090588-1090875	RI	288	-	C1orf159	protein_coding	34543	0.567232	6.4	6.57	-0.17	0.514	6.81	6.78	0.03	0.58	9.13	6.82	2.31	0.683	9.09	6.5	2.59	0.7
ENSG00000131591.18	chr1:1090429-1090587	AA	159	-	C1orf159	protein_coding	34543	0.567232	11.28	8.47	2.81	0.623	9.17	8.71	0.46	0.509	13.7	8.61	5.09	0.801	13.7	11.83	1.87	0.62
ENSG00000131591.18	chr1:1090353-1090428	CE	76	-	C1orf159	protein_coding	34543	0.567232	98.95	99.18	-0.23	0.527	99.03	99.17	-0.14	0.507	98.96	99.18	-0.22	0.598	98.98	98.93	0.05	0.531
ENSG00000131591.18	chr1:1087502-1087597	CE	96	-	C1orf159	protein_coding	34543	0.567232	97.52	95.9	1.62	0.616	98.6	95.91	2.69	0.737	98.85	95.9	2.95	0.781	98.8	97.49	1.31	0.699
ENSG00000131591.18	chr1:1087205-1087501	RI	297	-	C1orf159	protein_coding	34543	0.567232	9.48	5.2	4.28	0.821	8.36	5.04	3.32	0.767	9.85	5.04	4.81	0.839	9.83	9.25	0.58	0.532
ENSG00000131591.18	chr1:1087139-1087204	CE	66	-	C1orf159	protein_coding	34543	0.567232	97.89	99.12	-1.23	0.764	98.68	99.15	-0.47	0.688	98.94	99.17	-0.23	0.576	98.93	97.8	1.13	0.704
ENSG00000131591.18	chr1:1085878-1086012	CE	135	-	C1orf159	protein_coding	34543	0.567232	98	98.82	-0.82	0.679	98.9	98.79	0.11	0.51	98.88	98.79	0.09	0.534	98.88	97.95	0.93	0.672
ENSG00000131591.18	chr1:1085251-1085310	CE	60	-	C1orf159	protein_coding	34543	0.567232	7.09	10.7	-3.61	0.645	11.53	10.81	0.72	0.549	5.49	10.55	-5.06	0.729	5.52	7	-1.48	0.608
ENSG00000131591.18	chr1:1084481-1084506	CE	26	-	C1orf159	protein_coding	34543	0.567232	98.54	98.44	0.1	0.517	98.41	98.44	-0.03	0.502	98.48	98.38	0.1	0.53	98.46	98.54	-0.08	0.504
ENSG00000131591.18	chr1:1084384-1084480	RI	97	-	C1orf159	protein_coding	34543	0.567232	24.33	17.21	7.12	0.768	14.56	17.78	-3.22	0.627	19.55	17.38	2.17	0.572	19.57	24.23	-4.66	0.667
ENSG00000131591.18	chr1:1084353-1084383	CE	31	-	C1orf159	protein_coding	34543	0.567232	98.56	98.57	-0.01	0.506	98.61	98.62	-0.01	0.509	98.22	98.53	-0.31	0.554	98.35	98.57	-0.22	0.516
ENSG00000131591.18	chr1:1084087-1084352	RI	266	-	C1orf159	protein_coding	34543	0.567232	25.85	30.72	-4.87	0.65	42.09	30.56	11.53	0.805	39.47	30.46	9.01	0.833	39.58	25.81	13.77	0.851
ENSG00000131591.18	chr1:1083915-1084086	CE	172	-	C1orf159	protein_coding	34543	0.567232	41.04	39.95	1.09	0.521	63.53	40.05	23.48	0.987	48.21	39.98	8.23	0.775	48.07	40.72	7.35	0.75
ENSG00000131591.18	chr1:1082988-1083914	RI	927	-	C1orf159	protein_coding	34543	0.567232	25.95	23.43	2.52	0.613	39.62	23.08	16.54	0.979	24.23	22.96	1.27	0.557	24.34	25.8	-1.46	0.553
ENSG00000131591.18	chr1:1082604-1082987	CE	384	-	C1orf159	protein_coding	34543	0.567232	99.22	99.09	0.13	0.518	99.29	99.11	0.18	0.541	99.26	99.1	0.16	0.534	99.25	99.22	0.03	0.511
ENSG00000131591.18	chr1:1082254-1082603	RI	350	-	C1orf159	protein_coding	34543	0.567232	98.82	98.7	0.12	0.53	99	98.79	0.21	0.538	98.94	98.76	0.18	0.55	98.92	98.81	0.11	0.543
ENSG00000131591.18	chr1:1082235-1082253	TE	19	-	C1orf159	protein_coding	34543	0.567232	0.66	0.66	0	0.508	0.68	0.66	0.02	0.518	0.64	0.68	-0.04	0.507	0.65	0.68	-0.03	0.506
ENSG00000131591.18	chr1:1081825-1082234	TE	410	-	C1orf159	protein_coding	34543	0.567232	99.36	99.32	0.04	0.507	99.29	99.31	-0.02	0.505	99.32	99.37	-0.05	0.511	99.34	99.31	0.03	0.506
ENSG00000131591.18	chr1:1081823-1081824	TE	2	-	C1orf159	protein_coding	34543	0.567232	0.68	0.68	0	0.518	0.66	0.67	-0.01	0.536	0.67	0.68	-0.01	0.504	0.69	0.67	0.02	0.517
ENSG00000131591.18	chr1:1081818-1081822	TE	5	-	C1orf159	protein_coding	34543	0.567232	0.64	0.69	-0.05	0.502	0.67	0.66	0.01	0.517	0.68	0.65	0.03	0.525	0.63	0.64	-0.01	0.515
ENSG00000253368.4	chr1:26993692-26994318	TS	627	+	TRNP1	protein_coding	7194	1.6198	13.69	12.5	1.19	0.541	0.44	12.59	-12.15	0.951	2.32	12.42	-10.1	0.795	2.6	13.77	-11.17	0.827
ENSG00000253368.4	chr1:26994319-26994612	TS	294	+	TRNP1	protein_coding	7194	1.6198	86.37	87.36	-0.99	0.525	99.57	87.34	12.23	0.959	97.7	87.49	10.21	0.818	97.42	86.38	11.04	0.836
ENSG00000253368.4	chr1:26994613-26994630	AD	18	+	TRNP1	protein_coding	7194	1.6198	2.95	7.73	-4.78	0.835	7.43	7.66	-0.23	0.556	4.73	7.41	-2.68	0.715	4.95	2.83	2.12	0.731
ENSG00000253368.4	chr1:26999847-27000109	TE	263	+	TRNP1	protein_coding	7194	1.6198	28.8	31.21	-2.41	0.583	22.98	30.95	-7.97	0.73	20.07	31.23	-11.16	0.866	19.97	28.47	-8.5	0.697
ENSG00000253368.4	chr1:27000110-27000886	TE	777	+	TRNP1	protein_coding	7194	1.6198	71.21	68.79	2.42	0.587	77	68.98	8.02	0.741	79.9	68.81	11.09	0.85	80.08	71.52	8.56	0.696
ENSG00000074800.16	chr1:8879093-8879190	TS	98	-	ENO1	protein_coding	18190	232.158	1.81	2.03	-0.22	0.535	1.73	1.97	-0.24	0.55	2.35	2.02	0.33	0.526	2.53	1.84	0.69	0.572
ENSG00000074800.16	chr1:8878961-8879092	TS	132	-	ENO1	protein_coding	18190	232.158	98.17	97.93	0.24	0.503	98.3	97.97	0.33	0.562	97.61	97.98	-0.37	0.532	97.52	98.22	-0.7	0.585
ENSG00000074800.16	chr1:8878812-8878960	CE	149	-	ENO1	protein_coding	18190	232.158	99.08	98.86	0.22	0.572	99.06	98.8	0.26	0.57	98.81	98.88	-0.07	0.522	98.77	99.06	-0.29	0.553
ENSG00000074800.16	chr1:8878693-8878720	TS	28	-	ENO1	protein_coding	18190	232.158	0.7	0.48	0.22	0.579	0.41	0.47	-0.06	0.514	0.69	0.46	0.23	0.582	0.72	0.7	0.02	0.514
ENSG00000074800.16	chr1:8878691-8878692	TS	2	-	ENO1	protein_coding	18190	232.158	0.68	0.49	0.19	0.569	0.41	0.47	-0.06	0.533	0.69	0.49	0.2	0.586	0.7	0.68	0.02	0.524
ENSG00000074800.16	chr1:8878690-8878690	TS	1	-	ENO1	protein_coding	18190	232.158	0.7	0.48	0.22	0.617	0.42	0.49	-0.07	0.513	0.69	0.48	0.21	0.569	0.71	0.69	0.02	0.534
ENSG00000074800.16	chr1:8878687-8878689	TS	3	-	ENO1	protein_coding	18190	232.158	0.67	0.49	0.18	0.598	0.41	0.49	-0.08	0.546	0.71	0.47	0.24	0.568	0.73	0.67	0.06	0.502
ENSG00000074800.16	chr1:8878646-8878686	TS	41	-	ENO1	protein_coding	18190	232.158	99.32	99.53	-0.21	0.578	99.6	99.51	0.09	0.563	99.29	99.54	-0.25	0.586	99.26	99.32	-0.06	0.517
ENSG00000074800.16	chr1:8878629-8878630	RI	2	-	ENO1	protein_coding	18190	232.158	99.33	99.99	-0.66	0.972	99.83	99.99	-0.16	0.999	99.93	99.99	-0.06	0.885	99.98	99.03	0.95	0.977
ENSG00000074800.16	chr1:8878623-8878628	AA	6	-	ENO1	protein_coding	18190	232.158	99.34	99.99	-0.65	0.977									99.98	99.08	0.9	0.977
ENSG00000074800.16	chr1:8878580-8878622	CE	43	-	ENO1	protein_coding	18190	232.158	69.24	77.04	-7.8	0.525									74.9	63.69	11.21	0.574
ENSG00000074800.16	chr1:8878215-8878267	AF	53	-	ENO1	protein_coding	18190	232.158	29.15	11.55	17.6	0.641	9.92	31.41	-21.49	0.654	11.49	46.5	-35.01	0.816	12.65	23.74	-11.09	0.668
ENSG00000074800.16	chr1:8877972-8877975	AD	4	-	ENO1	protein_coding	18190	232.158	0.02	0.01	0.01	0.598	0.02	0.01	0.01	0.588	0.03	0.01	0.02	0.762	0.04	0.02	0.02	0.671
ENSG00000074800.16	chr1:8877508-8877971	AD	464	-	ENO1	protein_coding	18190	232.158	0.03	5.72	-5.69	0.992	0.02	31.01	-30.99	0.966	0.03	43.5	-43.47	1	0.04	20.35	-20.31	0.99
ENSG00000074800.16	chr1:8876199-8876302	CE	104	-	ENO1	protein_coding	18190	232.158	0.56	0.14	0.42	0.944	0.13	38.44	-38.31	0.837	0.19	68.42	-68.23	1	0.2	39.22	-39.02	1
ENSG00000074800.16	chr1:8875789-8876031	CE	243	-	ENO1	protein_coding	18190	232.158	0.04	0.02	0.02	0.753	0.02	38.95	-38.93	0.909	0.06	66.7	-66.64	1	0.07	19.24	-19.17	0.98
ENSG00000074800.16	chr1:8875680-8875788	AD	109	-	ENO1	protein_coding	18190	232.158	0.03	0.02	0.01	0.603									0.04	0.02	0.02	0.736
ENSG00000074800.16	chr1:8874915-8874917	AA	3	-	ENO1	protein_coding	18190	232.158	89.75	98.84	-9.09	0.921	99.2	65.74	33.46	0.856	98.99	54.06	44.93	0.996	99.04	68.1	30.94	1
ENSG00000074800.16	chr1:8874903-8874914	CE	12	-	ENO1	protein_coding	18190	232.158	99.69	99.89	-0.2	0.979					99.89	59.6	40.29	1	99.84	48.1	51.74	1
ENSG00000074800.16	chr1:8874901-8874902	RI	2	-	ENO1	protein_coding	18190	232.158	99.69	99.89	-0.2	0.992					99.89	58.75	41.14	1	99.84	70.54	29.3	0.933
ENSG00000074800.16	chr1:8874894-8874900	AA	7	-	ENO1	protein_coding	18190	232.158	99.69	99.89	-0.2	0.986					99.89	69.49	30.4	1	99.84	44.74	55.1	1
ENSG00000074800.16	chr1:8874874-8874893	CE	20	-	ENO1	protein_coding	18190	232.158	99.69	99.9	-0.21	0.99	99.89	71.55	28.34	0.947	99.89	74.24	25.65	1	99.89	51.3	48.59	1
ENSG00000074800.16	chr1:8874873-8874873	RI	1	-	ENO1	protein_coding	18190	232.158	99.69	99.9	-0.21	0.984	99.89	71.65	28.24	0.943	99.89	65.44	34.45	1	99.89	81.2	18.69	1
ENSG00000074800.16	chr1:8874868-8874872	CE	5	-	ENO1	protein_coding	18190	232.158	99.7	99.9	-0.2	0.982	99.89	76.9	22.99	0.971	99.89	52.1	47.79	1	99.89	41.45	58.44	1
ENSG00000074800.16	chr1:8874866-8874867	RI	2	-	ENO1	protein_coding	18190	232.158	99.69	99.85	-0.16	0.913	99.84	74.54	25.3	0.954	99.89	72	27.89	1	99.89	43.2	56.69	1
ENSG00000074800.16	chr1:8874825-8874825	RI	1	-	ENO1	protein_coding	18190	232.158	99.69	99.89	-0.2	0.984	99.9	88.45	11.45	0.984	99.89	70.05	29.84	1	99.89	52.09	47.8	1
ENSG00000074800.16	chr1:8874824-8874824	CE	1	-	ENO1	protein_coding	18190	232.158	86.79	99.9	-13.11	0.977	98.54	83.64	14.9	0.889	99.89	55.58	44.31	1	99.89	57.41	42.48	1
ENSG00000074800.16	chr1:8873773-8873973	CE	201	-	ENO1	protein_coding	18190	232.158	0.21	0.02	0.19	0.998	0.15	0.01	0.14	0.981	0.02	20.47	-20.45	0.992	0.02	37.1	-37.08	1
ENSG00000074800.16	chr1:8871983-8871986	CE	4	-	ENO1	protein_coding	18190	232.158	84.2	100	-15.8	0.999	99.99	89.7	10.29	0.998	99.99	82.25	17.74	0.994	99.99	87.15	12.84	0.999
ENSG00000074800.16	chr1:8871981-8871982	RI	2	-	ENO1	protein_coding	18190	232.158	99.99	100	-0.01	0.567	99.99	93.94	6.05	0.995	99.99	85.7	14.29	0.997	99.99	99.99	0	0.518
ENSG00000074800.16	chr1:8871899-8871900	RI	2	-	ENO1	protein_coding	18190	232.158	99.89	99.94	-0.05	0.853	98.54	84	14.54	0.889	86.95	73.94	13.01	0.774	99.94	59.36	40.58	1
ENSG00000074800.16	chr1:8871891-8871898	CE	8	-	ENO1	protein_coding	18190	232.158	88.3	100	-11.7	0.999	74.2	78.24	-4.04	0.525	80.94	49.55	31.39	0.891	99.99	76	23.99	0.991
ENSG00000074800.16	chr1:8870825-8870883	CE	59	-	ENO1	protein_coding	18190	232.158	0.38	0.25	0.13	0.927	0.19	0.48	-0.29	0.886	0.25	29.4	-29.15	1	0.23	0.61	-0.38	1
ENSG00000074800.16	chr1:8870698-8870824	AD	127	-	ENO1	protein_coding	18190	232.158	0.36	0.25	0.11	0.923	0.22	1.5	-1.28	0.911	0.37	18.61	-18.24	0.953	0.25	0.6	-0.35	0.999
ENSG00000074800.16	chr1:8870474-8870475	RI	2	-	ENO1	protein_coding	18190	232.158	91.4	99.7	-8.3	0.967	60.86	93.55	-32.69	0.995	99.15	84.9	14.25	0.969	86.05	78.5	7.55	0.595
ENSG00000074800.16	chr1:8870461-8870473	CE	13	-	ENO1	protein_coding	18190	232.158	98.15	99.7	-1.55	1	64.8	90.35	-25.55	0.951	90.35	71.3	19.05	0.959	85.5	80.5	5	0.703
ENSG00000074800.16	chr1:8870452-8870460	AD	9	-	ENO1	protein_coding	18190	232.158	90.65	99.7	-9.05	0.964	70.2	98.9	-28.7	1	83.7	74.54	9.16	0.761	85.14	91.6	-6.46	0.59
ENSG00000074800.16	chr1:8870217-8870408	CE	192	-	ENO1	protein_coding	18190	232.158	0.01	0.01	0	0.534									0.01	0.01	0	0.537
ENSG00000074800.16	chr1:8868049-8868057	TE	9	-	ENO1	protein_coding	18190	232.158	0.01	0.01	0	0.555	0.01	0.01	0	0.531	0.01	0.01	0	0.562	0.01	0.01	0	0.509
ENSG00000074800.16	chr1:8868048-8868048	TE	1	-	ENO1	protein_coding	18190	232.158	99.99	99.99	0	0.537	99.99	99.99	0	0.547	99.99	99.99	0	0.547	99.99	99.99	0	0.515
ENSG00000074800.16	chr1:8868022-8868022	RI	1	-	ENO1	protein_coding	18190	232.158	99.85	99.9	-0.05	0.789	99.8	85.04	14.76	0.964	98.54	95.85	2.69	0.756	91.05	69.59	21.46	0.959
ENSG00000074800.16	chr1:8867995-8868021	CE	27	-	ENO1	protein_coding	18190	232.158	100	100	0	0.537	91.24	90.69	0.55	0.512	100	88.8	11.2	1	100	99.45	0.55	0.989
ENSG00000074800.16	chr1:8867994-8867994	AD	1	-	ENO1	protein_coding	18190	232.158	90.54	100	-9.46	1	70.36	77.75	-7.39	0.531	97.5	40.82	56.68	1	98.74	93.2	5.54	0.829
ENSG00000074800.16	chr1:8867993-8867993	RI	1	-	ENO1	protein_coding	18190	232.158	84.44	99.95	-15.51	0.983	66.44	82.29	-15.85	0.819	77.39	77.1	0.29	0.619	89.15	99.75	-10.6	0.962
ENSG00000074800.16	chr1:8867990-8867992	CE	3	-	ENO1	protein_coding	18190	232.158	77.2	100	-22.8	0.997	91.6	91.94	-0.34	0.501	99.99	87.55	12.44	1	100	95.04	4.96	0.999
ENSG00000074800.16	chr1:8867989-8867989	RI	1	-	ENO1	protein_coding	18190	232.158	83.75	100	-16.25	1	98.84	99.84	-1	0.918	99.89	54.06	45.83	1	91.99	91.6	0.39	0.512
ENSG00000074800.16	chr1:8867988-8867988	CE	1	-	ENO1	protein_coding	18190	232.158	79.24	100	-20.76	0.997	82.64	95.4	-12.76	0.838	93.49	87.4	6.09	0.858	100	81.65	18.35	1
ENSG00000074800.16	chr1:8867243-8867243	RI	1	-	ENO1	protein_coding	18190	232.158	100	100	0	0.562	81.54	97.84	-16.3	0.845	90.29	80.29	10	0.619	84.49	100	-15.51	0.999
ENSG00000074800.16	chr1:8867222-8867242	CE	21	-	ENO1	protein_coding	18190	232.158	100	100	0	0.539	100	100	0	0.511	100	94.8	5.2	0.999	100	100	0	0.551
ENSG00000074800.16	chr1:8867221-8867221	RI	1	-	ENO1	protein_coding	18190	232.158	100	100	0	0.578	100	85.8	14.2	1	98.94	93.4	5.54	0.833	83	100	-17	0.996
ENSG00000074800.16	chr1:8867173-8867173	RI	1	-	ENO1	protein_coding	18190	232.158	100	100	0	0.544									99.9	100	-0.1	0.972
ENSG00000074800.16	chr1:8866502-8866531	AA	30	-	ENO1	protein_coding	18190	232.158	0.08	0.08	0	0.552	26.09	16.47	9.62	0.573	0.53	2.09	-1.56	0.807	0.29	0.08	0.21	0.859
ENSG00000074800.16	chr1:8866486-8866488	RI	3	-	ENO1	protein_coding	18190	232.158	99.9	100	-0.1	1					80.44	79.55	0.89	0.545	90.54	83.85	6.69	0.588
ENSG00000074800.16	chr1:8866009-8866073	AL	65	-	ENO1	protein_coding	18190	232.158	4.25	0.01	4.24	0.999	0.01	0.01	0	0.534	0.01	0.01	0	0.562	0.01	5.3	-5.29	0.996
ENSG00000074800.16	chr1:8865441-8865482	CE	42	-	ENO1	protein_coding	18190	232.158	82.85	99.94	-17.09	1									99.99	100	-0.01	0.507
ENSG00000074800.16	chr1:8865433-8865440	AD	8	-	ENO1	protein_coding	18190	232.158	87.09	99.95	-12.86	0.984									100	100	0	0.537
ENSG00000074800.16	chr1:8865344-8865346	CE	3	-	ENO1	protein_coding	18190	232.158	87.09	96.55	-9.46	0.754					88.1	76.86	11.24	0.836	99.99	99.99	0	0.5
ENSG00000074800.16	chr1:8865297-8865299	RI	3	-	ENO1	protein_coding	18190	232.158	74.08	99.89	-25.81	1									99.99	99.9	0.09	0.945
ENSG00000074800.16	chr1:8865285-8865296	CE	12	-	ENO1	protein_coding	18190	232.158	72.49	99.9	-27.41	1									96.2	91.44	4.76	0.685
ENSG00000074800.16	chr1:8864078-8864092	AA	15	-	ENO1	protein_coding	18190	232.158	87.1	99.9	-12.8	0.978	86.41	78.95	7.46	0.606	100	88.8	11.2	1	100	99.35	0.65	0.994
ENSG00000074800.16	chr1:8864071-8864077	CE	7	-	ENO1	protein_coding	18190	232.158	87.1	99.95	-12.85	0.987	77.51	83.34	-5.83	0.555	100	99.34	0.66	0.996	100	99.95	0.05	0.936
ENSG00000074800.16	chr1:8864070-8864070	RI	1	-	ENO1	protein_coding	18190	232.158	87.06	99.95	-12.89	0.994	90.99	89.19	1.8	0.534	100	99.35	0.65	0.993	100	99.94	0.06	0.926
ENSG00000074800.16	chr1:8864054-8864063	CE	10	-	ENO1	protein_coding	18190	232.158	87.1	99.95	-12.85	0.983									100	100	0	0.545
ENSG00000074800.16	chr1:8864053-8864053	RI	1	-	ENO1	protein_coding	18190	232.158	87.04	99.95	-12.91	0.992									100	100	0	0.524
ENSG00000074800.16	chr1:8863930-8863952	CE	23	-	ENO1	protein_coding	18190	232.158	100	100	0	0.565									100	100	0	0.502
ENSG00000074800.16	chr1:8863929-8863929	RI	1	-	ENO1	protein_coding	18190	232.158	100	100	0	0.534	100	99.95	0.05	0.952	99.9	99.95	-0.05	0.839	99.95	100	-0.05	0.962
ENSG00000074800.16	chr1:8863891-8863902	AD	12	-	ENO1	protein_coding	18190	232.158	100	100	0	0.57									100	100	0	0.531
ENSG00000074800.16	chr1:8863289-8863343	CE	55	-	ENO1	protein_coding	18190	232.158	100	100	0	0.534					100	100	0	0.564	100	100	0	0.504
ENSG00000074800.16	chr1:8863288-8863288	RI	1	-	ENO1	protein_coding	18190	232.158	100	100	0	0.551	99.95	100	-0.05	0.956	100	100	0	0.57	100	100	0	0.512
ENSG00000074800.16	chr1:8862946-8862998	AA	53	-	ENO1	protein_coding	18190	232.158	0.03	0.02	0.01	0.642	0.01	0.02	-0.01	0.553	0.02	0.02	0	0.548	0.02	0.03	-0.01	0.631
ENSG00000074800.16	chr1:8862940-8862945	AA	6	-	ENO1	protein_coding	18190	232.158	99.99	100	-0.01	0.532	100	100	0	0.547	100	100	0	0.59	100	100	0	0.53
ENSG00000074800.16	chr1:8862887-8862939	CE	53	-	ENO1	protein_coding	18190	232.158	99.99	100	-0.01	0.541	100	100	0	0.545	100	100	0	0.573	100	100	0	0.533
ENSG00000074800.16	chr1:8861422-8861429	AA	8	-	ENO1	protein_coding	18190	232.158	99.99	99.99	0	0.558	100	100	0	0.501	100	100	0	0.566	100	100	0	0.522
ENSG00000074800.16	chr1:8861002-8861006	TE	5	-	ENO1	protein_coding	18190	232.158	71.18	67.98	3.2	0.675	65.84	67.92	-2.08	0.582	26.09	1.21	24.88	0.933	26.49	1.67	24.82	0.899
ENSG00000074800.16	chr1:8861000-8861001	TE	2	-	ENO1	protein_coding	18190	232.158	1.12	0.21	0.91	0.994	1.41	0.2	1.21	0.999	73.74	98.78	-25.04	0.925	73.34	98.27	-24.93	0.905
ENSG00000265491.5	chr1:145823257-145823771	AD	515	-	RNF115	protein_coding	85227	0.667481	1.12	0.86	0.26	0.585									1.15	1.19	-0.04	0.505
ENSG00000265491.5	chr1:145788908-145788966	CE	59	-	RNF115	protein_coding	85227	0.667481	95.08	95.73	-0.65	0.51	98.56	98.24	0.32	0.598	95.93	95.45	0.48	0.589	99.38	97.92	1.46	0.813
ENSG00000265491.5	chr1:145788612-145788802	CE	191	-	RNF115	protein_coding	85227	0.667481	5.63	4.24	1.39	0.666	9.11	6.85	2.26	0.638	4.11	4.05	0.06	0.507	3.93	5.15	-1.22	0.666
ENSG00000265491.5	chr1:145787012-145787063	CE	52	-	RNF115	protein_coding	85227	0.667481	2.62	4.46	-1.84	0.764	9.52	6.72	2.8	0.676	4.42	4.26	0.16	0.526	4.46	2.83	1.63	0.737
ENSG00000265491.5	chr1:145785630-145787011	AD	1382	-	RNF115	protein_coding	85227	0.667481	1.09	1.02	0.07	0.518									1.14	1.2	-0.06	0.511
ENSG00000265491.5	chr1:145784178-145784538	AD	361	-	RNF115	protein_coding	85227	0.667481	1.82	1.05	0.77	0.687	3.12	1.23	1.89	0.799					1.19	1.95	-0.76	0.66
ENSG00000265491.5	chr1:145771711-145771919	CE	209	-	RNF115	protein_coding	85227	0.667481	99.54	99.26	0.28	0.67	99.45	99.24	0.21	0.623	99.42	98.17	1.25	0.805	99.38	99.39	-0.01	0.516
ENSG00000265491.5	chr1:145751438-145751510	CE	73	-	RNF115	protein_coding	85227	0.667481	82.96	91.09	-8.13	0.987	92.82	91.01	1.81	0.699	91.42	91.03	0.39	0.543	91.28	84.58	6.7	0.915
ENSG00000265491.5	chr1:145750407-145750500	CE	94	-	RNF115	protein_coding	85227	0.667481	97.88	98.37	-0.49	0.68	98.7	98.37	0.33	0.665	97.59	98.42	-0.83	0.712	97.6	98.01	-0.41	0.619
ENSG00000265491.5	chr1:145747995-145748110	CE	116	-	RNF115	protein_coding	85227	0.667481	99.61	99.59	0.02	0.5	99.55	99.6	-0.05	0.539	99.39	99.61	-0.22	0.61	99.36	99.62	-0.26	0.643
ENSG00000265491.5	chr1:145746835-145746997	CE	163	-	RNF115	protein_coding	85227	0.667481	99.62	98.74	0.88	0.807									93.32	99.62	-6.3	0.974
ENSG00000143502.16	chr1:223364223-223364233	TS	11	-	SUSD4	protein_coding	143414	0.0354873	5.61	4.6	1.01	0.555	5.01	4.97	0.04	0.519	13.58	4.72	8.86	0.783	12.92	5.23	7.69	0.737
ENSG00000143502.16	chr1:223364205-223364222	TS	18	-	SUSD4	protein_coding	143414	0.0354873	5.4	4.45	0.95	0.513	5.01	5.1	-0.09	0.52	13.18	4.52	8.66	0.751	13.43	5.44	7.99	0.737
ENSG00000143502.16	chr1:223364186-223364204	TS	19	-	SUSD4	protein_coding	143414	0.0354873	5.25	4.53	0.72	0.503	4.89	4.89	0	0.5	12.91	4.74	8.17	0.739	12.93	5.34	7.59	0.718
ENSG00000143502.16	chr1:223364177-223364185	TS	9	-	SUSD4	protein_coding	143414	0.0354873	91.21	92.53	-1.32	0.561	87.2	91.61	-4.41	0.704	85.29	92.48	-7.19	0.687	84.82	91.01	-6.19	0.645
ENSG00000143502.16	chr1:223364168-223364176	TS	9	-	SUSD4	protein_coding	143414	0.0354873	5.94	4.61	1.33	0.561	4.98	5	-0.02	0.502	13.21	4.58	8.63	0.762	13.3	5.65	7.65	0.688
ENSG00000143502.16	chr1:223364142-223364167	TS	26	-	SUSD4	protein_coding	143414	0.0354873	5.25	6.42	-1.17	0.587	5.01	7.15	-2.14	0.642	12.7	6.37	6.33	0.674	12.88	5.62	7.26	0.722
ENSG00000143502.16	chr1:223364131-223364141	TS	11	-	SUSD4	protein_coding	143414	0.0354873	6.92	5.09	1.83	0.61	8.29	5.53	2.76	0.654	14.13	5.03	9.1	0.766	14.12	6.94	7.18	0.699
ENSG00000143502.16	chr1:223364115-223364130	TS	16	-	SUSD4	protein_coding	143414	0.0354873	7.01	4.69	2.32	0.648	5.11	5.39	-0.28	0.517	14.13	4.75	9.38	0.783	13.86	6.78	7.08	0.712
ENSG00000143502.16	chr1:223364060-223364114	TS	55	-	SUSD4	protein_coding	143414	0.0354873	5.32	4.55	0.77	0.58	4.99	5.16	-0.17	0.537	13.18	4.6	8.58	0.743	13.52	5.62	7.9	0.723
ENSG00000143502.16	chr1:223364057-223364059	TS	3	-	SUSD4	protein_coding	143414	0.0354873	5.17	5.19	-0.02	0.503	9.23	5.7	3.53	0.696	13.11	5.2	7.91	0.695	13.01	5.58	7.43	0.695
ENSG00000143502.16	chr1:223363278-223363460	CE	183	-	SUSD4	protein_coding	143414	0.0354873	91.46	96.29	-4.83	0.68	88.06	91.49	-3.43	0.596	92.67	96.11	-3.44	0.632	92.48	91.72	0.76	0.528
ENSG00000143502.16	chr1:223302763-223302827	CE	65	-	SUSD4	protein_coding	143414	0.0354873	8.05	5.72	2.33	0.583					6.11	5.39	0.72	0.544	6.38	8	-1.62	0.554
ENSG00000143502.16	chr1:223296727-223296890	CE	164	-	SUSD4	protein_coding	143414	0.0354873	21.22	9.43	11.79	0.776					18.71	9.2	9.51	0.694	18.49	21.5	-3.01	0.552
ENSG00000143502.16	chr1:223292439-223292651	CE	213	-	SUSD4	protein_coding	143414	0.0354873	94.25	97.12	-2.87	0.655	91.36	94.62	-3.26	0.605	89.63	97.09	-7.46	0.875	89.96	94.21	-4.25	0.703
ENSG00000143502.16	chr1:223289123-223289277	CE	155	-	SUSD4	protein_coding	143414	0.0354873	28.24	12.62	15.62	0.751	14.08	15.64	-1.56	0.562	23.16	12.78	10.38	0.759	23.68	27.48	-3.8	0.537
ENSG00000143502.16	chr1:223276650-223276860	CE	211	-	SUSD4	protein_coding	143414	0.0354873	7.36	5.25	2.11	0.575	9.62	6.78	2.84	0.579	10.8	5.13	5.67	0.698	11	7.03	3.97	0.598
ENSG00000143502.16	chr1:223268502-223268675	CE	174	-	SUSD4	protein_coding	143414	0.0354873	95.54	97.12	-1.58	0.631	96.17	96.86	-0.69	0.533	93.07	97.14	-4.07	0.692	92.75	95.68	-2.93	0.633
ENSG00000143502.16	chr1:223264630-223264818	CE	189	-	SUSD4	protein_coding	143414	0.0354873	92.81	97.15	-4.34	0.728	96.41	97.18	-0.77	0.534	91.7	97.05	-5.35	0.702	91.44	92.77	-1.33	0.543
ENSG00000143502.16	chr1:223235052-223235100	CE	49	-	SUSD4	protein_coding	143414	0.0354873	67.3	41.11	26.19	0.819	57.02	41.07	15.95	0.737	58.28	41.19	17.09	0.716	58.29	67.37	-9.08	0.677
ENSG00000143502.16	chr1:223229197-223229388	CE	192	-	SUSD4	protein_coding	143414	0.0354873	91.39	93.74	-2.35	0.604	91.03	93.98	-2.95	0.621	88.69	94.11	-5.42	0.691	89.13	91.12	-1.99	0.541
ENSG00000143502.16	chr1:223227594-223227738	CE	145	-	SUSD4	protein_coding	143414	0.0354873	93.54	94.43	-0.89	0.568	89.09	94.48	-5.39	0.687	89.86	94.5	-4.64	0.658	90.46	93.36	-2.9	0.605
ENSG00000143502.16	chr1:223220852-223222220	TE	1369	-	SUSD4	protein_coding	143414	0.0354873	76.17	76.17	0	0.522	76.38	76.28	0.1	0.512	75.26	76.32	-1.06	0.543	75.48	76.18	-0.7	0.505
ENSG00000143502.16	chr1:223220851-223220851	TE	1	-	SUSD4	protein_coding	143414	0.0354873	23.93	23.77	0.16	0.51	23.87	23.83	0.04	0.52	24.77	23.84	0.93	0.518	24.72	23.83	0.89	0.537
ENSG00000143502.16	chr1:223220831-223220850	TE	20	-	SUSD4	protein_coding	143414	0.0354873	1.84	1.59	0.25	0.527	1.82	1.63	0.19	0.506	3.39	1.54	1.85	0.711	3.51	1.84	1.67	0.667
ENSG00000143502.16	chr1:223220819-223220830	TE	12	-	SUSD4	protein_coding	143414	0.0354873	1.85	1.57	0.28	0.555	1.79	1.66	0.13	0.534	3.45	1.63	1.82	0.699	3.53	1.88	1.65	0.643
ENSG00000203668.3	chr1:241640255-241640369	TS	115	-	CHML	protein_coding	11518	7.11445	1.72	1.75	-0.03	0.511									1.19	1.14	0.05	0.509
ENSG00000203668.3	chr1:241635798-241636073	AA	276	-	CHML	protein_coding	11518	7.11445	80.64	80.53	0.11	0.519	68.45	75.29	-6.84	0.658					75.42	80.57	-5.15	0.737
ENSG00000203668.3	chr1:241635795-241635797	AA	3	-	CHML	protein_coding	11518	7.11445	91.72	91.14	0.58	0.556	76.08	84.4	-8.32	0.685					87.47	91.75	-4.28	0.791
ENSG00000203668.3	chr1:241632088-241633353	RI	1266	-	CHML	protein_coding	11518	7.11445	98.8	99.11	-0.31	0.556									98.87	98.84	0.03	0.54
ENSG00000197852.12	chr1:111739396-111739403	TS	8	-	INKA2	protein_coding	75194	0.228384	15.48	7.52	7.96	0.681	5.93	6.78	-0.85	0.539	92.33	10.28	82.05	1	92.3	20.94	71.36	1
ENSG00000197852.12	chr1:111739186-111739395	TS	210	-	INKA2	protein_coding	75194	0.228384	84.87	92.45	-7.58	0.682	94.18	92.98	1.2	0.548	7.84	89.89	-82.05	1	7.64	78.99	-71.35	0.998
ENSG00000197852.12	chr1:111726506-111727804	TE	1299	-	INKA2	protein_coding	75194	0.228384	46.79	51.03	-4.24	0.788	46.84	51.04	-4.2	0.728	46.16	50.02	-3.86	0.712	46	45.07	0.93	0.547
ENSG00000197852.12	chr1:111722064-111726505	TE	4442	-	INKA2	protein_coding	75194	0.228384	53.22	48.92	4.3	0.789	53.11	48.94	4.17	0.748	53.92	49.94	3.98	0.71	54.12	54.81	-0.69	0.531
ENSG00000131697.18	chr1:5992448-5992473	TS	26	-	NPHP4	protein_coding	129662	0.120774	49.69	47.8	1.89	0.505	51.12	47.47	3.65	0.554	12.76	45.74	-32.98	0.624	13.15	49.08	-35.93	0.685
ENSG00000131697.18	chr1:5992426-5992447	TS	22	-	NPHP4	protein_coding	129662	0.120774	31.67	8.56	23.11	0.774	34.38	8.16	26.22	0.804	46.1	15.1	31	0.938	45.62	31.61	14.01	0.691
ENSG00000131697.18	chr1:5992425-5992425	TS	1	-	NPHP4	protein_coding	129662	0.120774	27	28.02	-1.02	0.521	24.09	28.09	-4	0.537	20.21	27.16	-6.95	0.606	19.96	29.96	-10	0.617
ENSG00000131697.18	chr1:5986155-5986327	CE	173	-	NPHP4	protein_coding	129662	0.120774	76.34	78.42	-2.08	0.61	70.12	78.31	-8.19	0.685	87.72	77.41	10.31	0.624	87.78	80.52	7.26	0.721
ENSG00000131697.18	chr1:5978270-5978413	CE	144	-	NPHP4	protein_coding	129662	0.120774	80.35	87.82	-7.47	0.746	73.68	87.79	-14.11	0.852	96.07	87.49	8.58	0.886	96.15	88.06	8.09	0.872
ENSG00000131697.18	chr1:5969087-5969259	CE	173	-	NPHP4	protein_coding	129662	0.120774	81.91	88.08	-6.17	0.73	83.32	88.18	-4.86	0.59	90.22	88.73	1.49	0.602	90.22	86.42	3.8	0.686
ENSG00000131697.18	chr1:5967299-5967363	CE	65	-	NPHP4	protein_coding	129662	0.120774	77.7	86.46	-8.76	0.767	93.04	86.46	6.58	0.827	93.21	86.41	6.8	0.837	93.1	80.75	12.35	0.887
ENSG00000131697.18	chr1:5961794-5961949	CE	156	-	NPHP4	protein_coding	129662	0.120774	63.09	71.54	-8.45	0.723	75.29	71.31	3.98	0.607	60.67	71.53	-10.86	0.666	61.19	66.85	-5.66	0.587
ENSG00000131697.18	chr1:5952700-5952836	CE	137	-	NPHP4	protein_coding	129662	0.120774	75.68	93.44	-17.76	0.958	97.22	93.64	3.58	0.738	92.98	93.53	-0.55	0.52	92.96	75.82	17.14	0.963
ENSG00000131697.18	chr1:5948070-5948251	CE	182	-	NPHP4	protein_coding	129662	0.120774	89.85	93.52	-3.67	0.698	96.89	93.38	3.51	0.735	96.62	93.38	3.24	0.71	96.49	92.02	4.47	0.728
ENSG00000131697.18	chr1:5947104-5947230	CE	127	-	NPHP4	protein_coding	129662	0.120774	89.23	93.79	-4.56	0.729	97.31	93.79	3.52	0.789	97.5	93.86	3.64	0.783	97.54	91.82	5.72	0.781
ENSG00000131697.18	chr1:5933147-5933329	CE	183	-	NPHP4	protein_coding	129662	0.120774	94.56	96.93	-2.37	0.704	97.06	96.86	0.2	0.534	97.53	96.78	0.75	0.551	97.69	96.96	0.73	0.574
ENSG00000131697.18	chr1:5927649-5927787	CE	139	-	NPHP4	protein_coding	129662	0.120774	94.88	97.31	-2.43	0.728	97.37	97.33	0.04	0.505	97.46	97.19	0.27	0.506	97.43	97.19	0.24	0.513
ENSG00000131697.18	chr1:5909152-5909213	CE	62	-	NPHP4	protein_coding	129662	0.120774	87.76	89.9	-2.14	0.593	93.19	89.9	3.29	0.613	91.5	89.93	1.57	0.512	91.57	90.02	1.55	0.542
ENSG00000131697.18	chr1:5907115-5907222	CE	108	-	NPHP4	protein_coding	129662	0.120774	76.6	84.12	-7.52	0.709	93.56	84.36	9.2	0.878	97.26	84.19	13.07	0.981	97.23	78.22	19.01	0.984
ENSG00000131697.18	chr1:5905781-5905783	AA	3	-	NPHP4	protein_coding	129662	0.120774	33.1	37.54	-4.44	0.527	37.18	38.09	-0.91	0.516	32.01	38.61	-6.6	0.591	31.9	33.07	-1.17	0.523
ENSG00000131697.18	chr1:5905632-5905780	CE	149	-	NPHP4	protein_coding	129662	0.120774	94.83	94.23	0.6	0.519	97.52	93.93	3.59	0.747	97.23	93.91	3.32	0.735	97.22	97.12	0.1	0.508
ENSG00000131697.18	chr1:5904747-5904804	AA	58	-	NPHP4	protein_coding	129662	0.120774	91.54	89.89	1.65	0.646									94.31	93.4	0.91	0.518
ENSG00000131697.18	chr1:5904617-5904746	CE	130	-	NPHP4	protein_coding	129662	0.120774	95.42	94.97	0.45	0.513									98.19	98.14	0.05	0.501
ENSG00000131697.18	chr1:5890868-5891028	CE	161	-	NPHP4	protein_coding	129662	0.120774	64.2	71.28	-7.08	0.696	87.1	71.62	15.48	0.845	91.66	71.48	20.18	0.945	91.58	64.02	27.56	0.99
ENSG00000131697.18	chr1:5888460-5888610	CE	151	-	NPHP4	protein_coding	129662	0.120774	3.04	7.05	-4.01	0.764	5.42	7.18	-1.76	0.609	2.78	7.44	-4.66	0.808	2.76	3.33	-0.57	0.574
ENSG00000131697.18	chr1:5887286-5887466	CE	181	-	NPHP4	protein_coding	129662	0.120774	84.54	89.67	-5.13	0.733	93.18	89.7	3.48	0.576	93.09	89.82	3.27	0.577	93.19	82.75	10.44	0.906
ENSG00000131697.18	chr1:5880114-5880239	CE	126	-	NPHP4	protein_coding	129662	0.120774	97.19	96.98	0.21	0.503	95.96	97.15	-1.19	0.576	97.53	97.03	0.5	0.582	97.46	97.19	0.27	0.556
ENSG00000131697.18	chr1:5879346-5879632	CE	287	-	NPHP4	protein_coding	129662	0.120774	11.13	13.77	-2.64	0.6	7.49	14.17	-6.68	0.764	7.69	13.84	-6.15	0.732	7.7	10.78	-3.08	0.622
ENSG00000131697.18	chr1:5877093-5877298	CE	206	-	NPHP4	protein_coding	129662	0.120774	97.5	97.34	0.16	0.508	97.46	97.35	0.11	0.505	97.49	97.44	0.05	0.518	97.53	97.65	-0.12	0.521
ENSG00000131697.18	chr1:5876386-5876523	CE	138	-	NPHP4	protein_coding	129662	0.120774	3.61	4.5	-0.89	0.54	3.63	4.45	-0.82	0.546	4.44	4.38	0.06	0.517	4.5	3.53	0.97	0.583
ENSG00000131697.18	chr1:5875954-5876078	CE	125	-	NPHP4	protein_coding	129662	0.120774	3.4	4.42	-1.02	0.548	3.54	4.36	-0.82	0.577	4.61	4.42	0.19	0.502	4.52	3.62	0.9	0.573
ENSG00000131697.18	chr1:5874874-5875100	CE	227	-	NPHP4	protein_coding	129662	0.120774	97.67	97.51	0.16	0.549	97.53	97.48	0.05	0.501	97.5	97.48	0.02	0.513	97.51	97.66	-0.15	0.532
ENSG00000131697.18	chr1:5874471-5874657	CE	187	-	NPHP4	protein_coding	129662	0.120774	92.16	90.07	2.09	0.64	92.58	90.4	2.18	0.674	80.52	90.41	-9.89	0.768	80.4	92.41	-12.01	0.852
ENSG00000131697.18	chr1:5873252-5873335	CE	84	-	NPHP4	protein_coding	129662	0.120774	97.46	97.84	-0.38	0.544	96.91	97.8	-0.89	0.593	97.53	97.8	-0.27	0.533	97.46	97.76	-0.3	0.556
ENSG00000131697.18	chr1:5867740-5867896	CE	157	-	NPHP4	protein_coding	129662	0.120774	88.09	97.12	-9.03	0.957	96.11	94.66	1.45	0.63	87.9	94.59	-6.69	0.847	87.86	75.9	11.96	0.868
ENSG00000131697.18	chr1:5866373-5866458	CE	86	-	NPHP4	protein_coding	129662	0.120774	93.62	97.45	-3.83	0.752	96.92	94.95	1.97	0.644	90.96	95.02	-4.06	0.747	91.04	78.48	12.56	0.926
ENSG00000131697.18	chr1:5865274-5866372	RI	1099	-	NPHP4	protein_coding	129662	0.120774	12.59	13.63	-1.04	0.54	17.1	14.03	3.07	0.57	20.76	13.69	7.07	0.72	20.89	10.12	10.77	0.849
ENSG00000131697.18	chr1:5865102-5865273	CE	172	-	NPHP4	protein_coding	129662	0.120774	86.39	87.87	-1.48	0.567	93.13	83.26	9.87	0.758	82.38	83.64	-1.26	0.597	82.24	72.55	9.69	0.802
ENSG00000131697.18	chr1:5864518-5865101	RI	584	-	NPHP4	protein_coding	129662	0.120774	23.54	18.74	4.8	0.556	25.53	16.2	9.33	0.7	29.13	15.8	13.33	0.838	28.77	17.6	11.17	0.804
ENSG00000131697.18	chr1:5864338-5864517	CE	180	-	NPHP4	protein_coding	129662	0.120774	87.48	83.39	4.09	0.662	82.86	78.54	4.32	0.676	81.61	78.27	3.34	0.594	81.41	72.55	8.86	0.714
ENSG00000131697.18	chr1:5864034-5864337	RI	304	-	NPHP4	protein_coding	129662	0.120774	19.61	12.79	6.82	0.704	11.35	11.22	0.13	0.52	12.24	11.29	0.95	0.529	12.32	14.74	-2.42	0.571
ENSG00000131697.18	chr1:5863890-5864033	CE	144	-	NPHP4	protein_coding	129662	0.120774	97.32	97.32	0	0.521	97.22	97.38	-0.16	0.508	97.58	97.43	0.15	0.521	97.62	97.59	0.03	0.514
ENSG00000131697.18	chr1:5863406-5863889	RI	484	-	NPHP4	protein_coding	129662	0.120774	21.52	18.15	3.37	0.601	22.04	18.52	3.52	0.595	20.85	18.7	2.15	0.577	20.87	21.63	-0.76	0.547
ENSG00000131697.18	chr1:5863265-5863405	TE	141	-	NPHP4	protein_coding	129662	0.120774	25.41	14.04	11.37	0.782	19.45	11.29	8.16	0.702	40.4	14.05	26.35	0.924	40.4	25.69	14.71	0.874
ENSG00000131697.18	chr1:5862813-5863264	TE	452	-	NPHP4	protein_coding	129662	0.120774	74.68	85.85	-11.17	0.786	46.41	88.52	-42.11	0.636	33.35	85.75	-52.4	0.91	33.26	74.05	-40.79	0.848
ENSG00000131697.18	chr1:5862811-5862812	TE	2	-	NPHP4	protein_coding	129662	0.120774	1.47	1.49	-0.02	0.503	35.56	1.63	33.93	0.823	27.55	1.54	26.01	0.885	27.54	1.49	26.05	0.875
ENSG00000117533.15	chr1:171742066-171742074	TS	9	-	VAMP4	protein_coding	41914	0.318304	47.59	20.64	26.95	0.599	6.07	21.19	-15.12	0.814	5.69	40.71	-35.02	0.993	6.58	47.43	-40.85	0.667
ENSG00000117533.15	chr1:171742061-171742065	TS	5	-	VAMP4	protein_coding	41914	0.318304	7.28	38.16	-30.88	0.989	18.95	37.44	-18.49	0.854	27.82	28.94	-1.12	0.51	17.98	7.17	10.81	0.734
ENSG00000117533.15	chr1:171741910-171742060	TS	151	-	VAMP4	protein_coding	41914	0.318304	52.33	47.31	5.02	0.527	80.86	46.7	34.16	0.94	72.07	34.96	37.11	0.964	81.83	52.39	29.44	0.599
ENSG00000117533.15	chr1:171738349-171738463	CE	115	-	VAMP4	protein_coding	41914	0.318304	97.66	98.22	-0.56	0.546	98.13	98.08	0.05	0.515	98.38	98.46	-0.08	0.514	97.82	97.5	0.32	0.539
ENSG00000117533.15	chr1:171728524-171728570	CE	47	-	VAMP4	protein_coding	41914	0.318304	95.09	94.68	0.41	0.549	96.73	94.79	1.94	0.635	97.81	97.6	0.21	0.515	94.68	95.26	-0.58	0.554
ENSG00000117533.15	chr1:171719219-171719221	AA	3	-	VAMP4	protein_coding	41914	0.318304	87.09	85.01	2.08	0.578	90.4	84.89	5.51	0.668	97.95	96.11	1.84	0.662	90	87.48	2.52	0.563
ENSG00000117533.15	chr1:171719171-171719218	CE	48	-	VAMP4	protein_coding	41914	0.318304	92.55	90.96	1.59	0.581	94.93	90.78	4.15	0.676	98.1	96.78	1.32	0.651	94.28	92.63	1.65	0.562
ENSG00000117533.15	chr1:171710760-171710814	CE	55	-	VAMP4	protein_coding	41914	0.318304	95.79	97.05	-1.26	0.577	97.15	97.07	0.08	0.514	98.14	98.5	-0.36	0.549	96.47	95.85	0.62	0.559
ENSG00000117533.15	chr1:171710714-171710759	AD	46	-	VAMP4	protein_coding	41914	0.318304	91.72	94.08	-2.36	0.599	95.43	94.17	1.26	0.55	86.8	92.72	-5.92	0.695	83.96	91.67	-7.71	0.73
ENSG00000117533.15	chr1:171709745-171709800	AA	56	-	VAMP4	protein_coding	41914	0.318304	23.09	17.26	5.83	0.686	14.48	17.28	-2.8	0.599	13.45	14.27	-0.82	0.52	16.67	23.54	-6.87	0.723
ENSG00000117533.15	chr1:171709665-171709744	CE	80	-	VAMP4	protein_coding	41914	0.318304	96.51	97.32	-0.81	0.566	97.98	97.28	0.7	0.567	98.1	97.52	0.58	0.558	97.7	96.73	0.97	0.576
ENSG00000117533.15	chr1:171706367-171706418	CE	52	-	VAMP4	protein_coding	41914	0.318304	97.03	95.16	1.87	0.657	92.28	95.25	-2.97	0.631	93.23	95.34	-2.11	0.699	93.23	96.99	-3.76	0.816
ENSG00000117533.15	chr1:171704387-171704534	CE	148	-	VAMP4	protein_coding	41914	0.318304	97.9	95.66	2.24	0.732	92.35	95.73	-3.38	0.656	95.88	95.69	0.19	0.522	95.73	97.98	-2.25	0.742
ENSG00000117533.15	chr1:171701092-171702084	TE	993	-	VAMP4	protein_coding	41914	0.318304	15.65	12.07	3.58	0.609	3.5	12.32	-8.82	0.969	8.96	11.64	-2.68	0.745	8.53	15.52	-6.99	0.781
ENSG00000117533.15	chr1:171700160-171701091	TE	932	-	VAMP4	protein_coding	41914	0.318304	84.31	87.98	-3.67	0.62	96.52	87.73	8.79	0.964	91.07	88.4	2.67	0.747	91.43	84.56	6.87	0.773
ENSG00000116191.19	chr1:178725165-178725218	TS	54	+	RALGPS2	protein_coding	196677	0.242395	95.61	94.37	1.24	0.58	87.44	94.21	-6.77	0.707	95.62	94.14	1.48	0.595	95.47	95.81	-0.34	0.511
ENSG00000116191.19	chr1:178725219-178725243	TS	25	+	RALGPS2	protein_coding	196677	0.242395	4.3	5.75	-1.45	0.576	8.77	5.78	2.99	0.644	4.85	5.87	-1.02	0.537	4.84	4.5	0.34	0.504
ENSG00000116191.19	chr1:178725244-178725419	TS	176	+	RALGPS2	protein_coding	196677	0.242395	4.21	5.65	-1.44	0.569	7.89	5.69	2.2	0.591	4.79	5.86	-1.07	0.589	4.86	4.54	0.32	0.542
ENSG00000116191.19	chr1:178776682-178776821	CE	140	+	RALGPS2	protein_coding	196677	0.242395	98.62	97.31	1.31	0.728	98.63	97.33	1.3	0.743	98.71	98.76	-0.05	0.52	98.73	98.69	0.04	0.501
ENSG00000116191.19	chr1:178784418-178784522	CE	105	+	RALGPS2	protein_coding	196677	0.242395	98.21	96.88	1.33	0.691	97.59	96.81	0.78	0.623	98.11	98.17	-0.06	0.514	98.21	98.25	-0.04	0.505
ENSG00000116191.19	chr1:178785557-178785607	CE	51	+	RALGPS2	protein_coding	196677	0.242395	93.87	96.57	-2.7	0.665	95.85	96.51	-0.66	0.507	96.74	97.5	-0.76	0.57	97.14	93.94	3.2	0.704
ENSG00000116191.19	chr1:178808045-178808128	CE	84	+	RALGPS2	protein_coding	196677	0.242395	98.34	98.49	-0.15	0.521	97.76	98.47	-0.71	0.6	97.28	97.93	-0.65	0.573	98.1	98.31	-0.21	0.536
ENSG00000116191.19	chr1:178811315-178811404	CE	90	+	RALGPS2	protein_coding	196677	0.242395	95.32	98.83	-3.51	0.823	98.65	98.8	-0.15	0.557	93.18	97.43	-4.25	0.759	97.97	95.4	2.57	0.71
ENSG00000116191.19	chr1:178821612-178821704	CE	93	+	RALGPS2	protein_coding	196677	0.242395	80.24	83.04	-2.8	0.64	93.66	82.95	10.71	0.921	79.59	91.7	-12.11	0.885	80.81	80.15	0.66	0.521
ENSG00000116191.19	chr1:178833424-178833550	CE	127	+	RALGPS2	protein_coding	196677	0.242395	95.27	96.51	-1.24	0.673	97.46	96.5	0.96	0.567	98.15	97.88	0.27	0.564	97.34	95.29	2.05	0.757
ENSG00000116191.19	chr1:178877498-178877635	CE	138	+	RALGPS2	protein_coding	196677	0.242395	97.46	99.13	-1.67	0.779	98.82	99.14	-0.32	0.579	98.65	99.05	-0.4	0.57	98.7	97.47	1.23	0.685
ENSG00000116191.19	chr1:178878902-178878992	CE	91	+	RALGPS2	protein_coding	196677	0.242395	97.47	99	-1.53	0.763	98.73	99.04	-0.31	0.551	98.8	99.02	-0.22	0.567	98.8	97.51	1.29	0.685
ENSG00000116191.19	chr1:178883466-178883533	CE	68	+	RALGPS2	protein_coding	196677	0.242395	98.14	98.79	-0.65	0.571	98.53	98.88	-0.35	0.58	98.49	98.87	-0.38	0.558	98.52	98.2	0.32	0.544
ENSG00000116191.19	chr1:178885076-178885211	CE	136	+	RALGPS2	protein_coding	196677	0.242395	98.56	98.85	-0.29	0.57	98.8	98.88	-0.08	0.509	98.67	98.82	-0.15	0.546	98.62	98.64	-0.02	0.508
ENSG00000116191.19	chr1:178885969-178886120	CE	152	+	RALGPS2	protein_coding	196677	0.242395	98.45	98.75	-0.3	0.572	98.58	98.76	-0.18	0.541	98.68	98.69	-0.01	0.521	98.66	98.43	0.23	0.546
ENSG00000116191.19	chr1:178889642-178889696	CE	55	+	RALGPS2	protein_coding	196677	0.242395	98.12	98.34	-0.22	0.567	98.19	98.34	-0.15	0.503	98.1	98.33	-0.23	0.563	98.08	98.21	-0.13	0.525
ENSG00000116191.19	chr1:178892230-178892307	CE	78	+	RALGPS2	protein_coding	196677	0.242395	13.5	22.72	-9.22	0.856	18.04	22.41	-4.37	0.666	18.16	22.77	-4.61	0.701	18	13.5	4.5	0.701
ENSG00000116191.19	chr1:178893919-178894024	CE	106	+	RALGPS2	protein_coding	196677	0.242395	98.77	97.61	1.16	0.668	98.79	97.6	1.19	0.684	97.69	97.61	0.08	0.502	97.64	98.77	-1.13	0.683
ENSG00000116191.19	chr1:178897664-178897756	CE	93	+	RALGPS2	protein_coding	196677	0.242395	97.98	97.84	0.14	0.506	98.21	97.82	0.39	0.531	96.92	97.9	-0.98	0.614	96.94	98	-1.06	0.613
ENSG00000116191.19	chr1:178902106-178902211	CE	106	+	RALGPS2	protein_coding	196677	0.242395	99.04	98.31	0.73	0.701	99.08	98.34	0.74	0.705	97.44	98.4	-0.96	0.597	97.33	99	-1.67	0.757
ENSG00000116191.19	chr1:178906776-178906867	CE	92	+	RALGPS2	protein_coding	196677	0.242395	91.32	89.11	2.21	0.691	89.69	88.97	0.72	0.549	89.22	89.14	0.08	0.503	89.24	91.39	-2.15	0.648
ENSG00000116191.19	chr1:178916330-178916375	TE	46	+	RALGPS2	protein_coding	196677	0.242395	0.09	0.08	0.01	0.522	0.09	0.08	0.01	0.506	0.09	0.08	0.01	0.506	0.09	0.09	0	0.518
ENSG00000116191.19	chr1:178916376-178921840	TE	5465	+	RALGPS2	protein_coding	196677	0.242395	45.26	49.98	-4.72	0.599	21.21	49.99	-28.78	0.974	47.61	50.02	-2.41	0.541	47.43	45.16	2.27	0.547
ENSG00000116191.19	chr1:178921841-178921842	TE	2	+	RALGPS2	protein_coding	196677	0.242395	54.81	50.02	4.79	0.603	78.78	49.97	28.81	0.978	52.39	50	2.39	0.537	52.58	54.84	-2.26	0.549
ENSG00000177628.16	chr1:155244671-155244699	TS	29	-	GBA1	protein_coding	10247	4.63212	92.88	89.24	3.64	0.708	95.28	89.59	5.69	0.84	94.23	89.5	4.73	0.817	94.21	92.79	1.42	0.505
ENSG00000177628.16	chr1:155244506-155244670	TS	165	-	GBA1	protein_coding	10247	4.63212	7.28	10.67	-3.39	0.733	4.68	10.42	-5.74	0.85	5.73	10.68	-4.95	0.817	5.74	7.2	-1.46	0.512
ENSG00000177628.16	chr1:155244231-155244233	AA	3	-	GBA1	protein_coding	10247	4.63212	12.81	11.59	1.22	0.525	10.31	12.77	-2.46	0.645	10.26	12.32	-2.06	0.634	10.35	12.88	-2.53	0.549
ENSG00000177628.16	chr1:155244095-155244230	CE	136	-	GBA1	protein_coding	10247	4.63212	16.57	18.84	-2.27	0.624	23.59	20.74	2.85	0.646	19.77	19.75	0.02	0.528	20.34	16.68	3.66	0.682
ENSG00000177628.16	chr1:155241162-155241180	AA	19	-	GBA1	protein_coding	10247	4.63212	85.28	81.38	3.9	0.801	85.02	84.18	0.84	0.557	83.7	82.77	0.93	0.567	84.82	85.02	-0.2	0.525
ENSG00000177628.16	chr1:155241160-155241161	AA	2	-	GBA1	protein_coding	10247	4.63212	94.28	94.29	-0.01	0.54	93.49	94.08	-0.59	0.581	92.83	94.33	-1.5	0.629	93.69	94.22	-0.53	0.517
ENSG00000177628.16	chr1:155241086-155241159	CE	74	-	GBA1	protein_coding	10247	4.63212	94.25	94.4	-0.15	0.562	95.26	94.1	1.16	0.578	92.89	94.46	-1.57	0.624	93.76	94.26	-0.5	0.52
ENSG00000177628.16	chr1:155240630-155240717	CE	88	-	GBA1	protein_coding	10247	4.63212	96.31	95.67	0.64	0.569					94.77	94.93	-0.16	0.51	95.15	96.29	-1.14	0.669
ENSG00000177628.16	chr1:155240177-155240629	AD	453	-	GBA1	protein_coding	10247	4.63212	0.64	0.54	0.1	0.536	0.72	0.65	0.07	0.541	0.54	0.53	0.01	0.501	0.52	0.61	-0.09	0.52
ENSG00000177628.16	chr1:155239886-155239962	CE	77	-	GBA1	protein_coding	10247	4.63212	99.58	98	1.58	0.837					98.71	98.6	0.11	0.502	98.63	99.57	-0.94	0.802
ENSG00000177628.16	chr1:155239616-155239762	CE	147	-	GBA1	protein_coding	10247	4.63212	98.9	97.95	0.95	0.632	99.71	98.61	1.1	0.847	98.78	98.6	0.18	0.513	98.65	98.8	-0.15	0.527
ENSG00000177628.16	chr1:155238579-155238650	AA	72	-	GBA1	protein_coding	10247	4.63212	99.64	99.68	-0.04	0.517									99.71	99.19	0.52	0.796
ENSG00000177628.16	chr1:155238517-155238578	CE	62	-	GBA1	protein_coding	10247	4.63212	99.72	99.74	-0.02	0.521									99.76	99.71	0.05	0.53
ENSG00000177628.16	chr1:155238134-155238306	CE	173	-	GBA1	protein_coding	10247	4.63212	98.65	99.74	-1.09	0.882	99.71	99.74	-0.03	0.532	99.73	99.74	-0.01	0.544	99.73	98.7	1.03	0.863
ENSG00000177628.16	chr1:155235646-155235680	AD	35	-	GBA1	protein_coding	10247	4.63212	3.58	0.83	2.75	0.932	1.23	1.06	0.17	0.503	4.42	0.93	3.49	0.962	2.84	3	-0.16	0.52
ENSG00000177628.16	chr1:155235463-155235645	AD	183	-	GBA1	protein_coding	10247	4.63212	3.53	0.82	2.71	0.922					5.43	0.9	4.53	0.966	3.57	2.8	0.77	0.621
ENSG00000177628.16	chr1:155234559-155234821	TE	263	-	GBA1	protein_coding	10247	4.63212	12.29	2.41	9.88	0.996	5.01	2.16	2.85	0.664	8.45	2.61	5.84	0.987	8.69	12.81	-4.12	0.825
ENSG00000177628.16	chr1:155234453-155234558	TE	106	-	GBA1	protein_coding	10247	4.63212	87.22	97.25	-10.03	0.999	94.67	97.45	-2.78	0.69	91.24	97.02	-5.78	0.986	90.92	86.91	4.01	0.839
ENSG00000177628.16	chr1:155234452-155234452	TE	1	-	GBA1	protein_coding	10247	4.63212	0.75	0.73	0.02	0.509	0.76	0.77	-0.01	0.507	0.67	0.71	-0.04	0.526	0.69	0.75	-0.06	0.517
ENSG00000117505.13	chr1:93345907-93345934	TS	28	+	DR1	protein_coding	23586	8.5817	8.97	20.85	-11.88	0.869	5.69	20.7	-15.01	1	16.48	20.8	-4.32	0.765	16.3	8.97	7.33	0.774
ENSG00000117505.13	chr1:93345935-93346188	TS	254	+	DR1	protein_coding	23586	8.5817	91.06	79.1	11.96	0.879	94.28	79.32	14.96	1	83.48	79.18	4.3	0.748	83.71	91	-7.29	0.798
ENSG00000117505.13	chr1:93346189-93346312	RI	124	+	DR1	protein_coding	23586	8.5817	99.87	99.84	0.03	0.582	99.83	99.84	-0.01	0.509	99.82	99.84	-0.02	0.519	99.82	99.87	-0.05	0.556
ENSG00000117505.13	chr1:93346313-93346865	CE	553	+	DR1	protein_coding	23586	8.5817	99.82	99.78	0.04	0.561	99.79	99.82	-0.03	0.529	99.79	99.81	-0.02	0.543	99.76	99.82	-0.06	0.552
ENSG00000117505.13	chr1:93346866-93346963	AD	98	+	DR1	protein_coding	23586	8.5817	2.92	2.54	0.38	0.552	1.05	0.92	0.13	0.557	1.06	0.93	0.13	0.546	2.96	2.92	0.04	0.519
ENSG00000117505.13	chr1:93346964-93347139	AD	176	+	DR1	protein_coding	23586	8.5817	3.1	2.54	0.56	0.571	1.05	0.91	0.14	0.536	1.07	0.92	0.15	0.564	2.94	2.93	0.01	0.511
ENSG00000117505.13	chr1:93349919-93350001	CE	83	+	DR1	protein_coding	23586	8.5817	2.86	2.55	0.31	0.516	1.06	0.88	0.18	0.513	1.07	0.88	0.19	0.548	2.98	2.91	0.07	0.502
ENSG00000117505.13	chr1:93350002-93353777	AD	3776	+	DR1	protein_coding	23586	8.5817	2.87	2.62	0.25	0.537									2.96	2.9	0.06	0.506
ENSG00000117505.13	chr1:93353908-93353913	AA	6	+	DR1	protein_coding	23586	8.5817	98.72	98.81	-0.09	0.512	99.42	99.52	-0.1	0.539	99.46	99.52	-0.06	0.536	98.64	98.7	-0.06	0.505
ENSG00000117505.13	chr1:93353914-93354071	CE	158	+	DR1	protein_coding	23586	8.5817	99.81	99.8	0.01	0.53	99.81	99.83	-0.02	0.517	99.8	99.83	-0.03	0.514	99.76	99.82	-0.06	0.594
ENSG00000117505.13	chr1:93354975-93355775	AF	801	+	DR1	protein_coding	23586	8.5817	0.2	0.23	-0.03	0.532	0.23	0.2	0.03	0.521	0.22	0.2	0.02	0.528	0.25	0.2	0.05	0.551
ENSG00000117505.13	chr1:93360493-93360935	TE	443	+	DR1	protein_coding	23586	8.5817	13.89	7.93	5.96	0.991	15.08	11.98	3.1	0.807	16.43	12.18	4.25	0.743	13.06	13.94	-0.88	0.614
ENSG00000117505.13	chr1:93360936-93361168	TE	233	+	DR1	protein_coding	23586	8.5817	69.17	73.37	-4.2	0.907	67.67	70.13	-2.46	0.75	66.87	69.99	-3.12	0.726	69.62	69.13	0.49	0.511
ENSG00000117505.13	chr1:93361169-93369493	TE	8325	+	DR1	protein_coding	23586	8.5817	16.95	18.71	-1.76	0.934	17.28	17.92	-0.64	0.688	16.74	17.9	-1.16	0.744	17.33	16.95	0.38	0.603
ENSG00000232671.8	chr1:151281951-151282000	TS	50	-	ZNF687-AS1	lncRNA	2322	1.31936	5.44	4.71	0.73	0.523	6.86	4.68	2.18	0.604	6.31	4.6	1.71	0.566	6.46	5.39	1.07	0.545
ENSG00000232671.8	chr1:151281930-151281950	TS	21	-	ZNF687-AS1	lncRNA	2322	1.31936	90.94	90.88	0.06	0.528	90.24	90.92	-0.68	0.507	91.01	90.93	0.08	0.509	91.25	91.12	0.13	0.514
ENSG00000232671.8	chr1:151281881-151281929	TS	49	-	ZNF687-AS1	lncRNA	2322	1.31936	9.02	8.96	0.06	0.527	9.59	9.16	0.43	0.52	9.38	9.3	0.08	0.505	9.04	9.54	-0.5	0.525
ENSG00000232671.8	chr1:151281809-151281880	AD	72	-	ZNF687-AS1	lncRNA	2322	1.31936	98.18	93.12	5.06	0.814	91.06	93.86	-2.8	0.68	97.57	93.13	4.44	0.782	97.47	98.2	-0.73	0.58
ENSG00000232671.8	chr1:151281722-151281808	RI	87	-	ZNF687-AS1	lncRNA	2322	1.31936	82.04	89.42	-7.38	0.814					78.09	88.52	-10.43	0.811	80.72	82.1	-1.38	0.519
ENSG00000232671.8	chr1:151281709-151281721	AA	13	-	ZNF687-AS1	lncRNA	2322	1.31936	81.56	89.16	-7.6	0.772					77.66	88.16	-10.5	0.781	80.24	81.74	-1.5	0.501
ENSG00000232671.8	chr1:151281543-151281708	CE	166	-	ZNF687-AS1	lncRNA	2322	1.31936	82.08	89.56	-7.48	0.834	81.57	91.11	-9.54	0.879	78.6	88.69	-10.09	0.81	81.07	82.24	-1.17	0.523
ENSG00000232671.8	chr1:151281436-151281542	AD	107	-	ZNF687-AS1	lncRNA	2322	1.31936	15.05	19.27	-4.22	0.661									15.59	15.11	0.48	0.524
ENSG00000232671.8	chr1:151280030-151280258	TE	229	-	ZNF687-AS1	lncRNA	2322	1.31936	47.41	49.53	-2.12	0.52	47.96	49.22	-1.26	0.512	67.59	49.26	18.33	0.57	69.46	47.41	22.05	0.622
ENSG00000232671.8	chr1:151280024-151280029	TE	6	-	ZNF687-AS1	lncRNA	2322	1.31936	48.48	46.33	2.15	0.5	44.89	46.54	-1.65	0.51	31.47	46.48	-15.01	0.554	29.57	48.33	-18.76	0.552
ENSG00000232671.8	chr1:151279678-151280023	TE	346	-	ZNF687-AS1	lncRNA	2322	1.31936	8.39	7.42	0.97	0.579	12.05	7.24	4.81	0.718	4.41	7.26	-2.85	0.688	4.23	8.26	-4.03	0.73
ENSG00000143294.15	chr1:156767584-156768182	RI	599	+	PRCC	protein_coding	50205	3.17371	99.74	99.61	0.13	0.614					99.5	99.1	0.4	0.729	99.48	89.48	10	0.928
ENSG00000143294.15	chr1:156768183-156768239	CE	57	+	PRCC	protein_coding	50205	3.17371	99.56	99.38	0.18	0.575	99.56	99.25	0.31	0.711	99.3	99.12	0.18	0.613	99.3	89.31	9.99	0.927
ENSG00000143294.15	chr1:156775511-156782281	AA	6771	+	PRCC	protein_coding	50205	3.17371	7.4	7.38	0.02	0.52	3.52	2.83	0.69	0.542	3.64	2.67	0.97	0.583	3.94	4.83	-0.89	0.577
ENSG00000143294.15	chr1:156782282-156782285	AA	4	+	PRCC	protein_coding	50205	3.17371	95.67	80.86	14.81	0.827	95.25	61.66	33.59	0.898	97.99	62.23	35.76	0.944	97.98	98.33	-0.35	0.554
ENSG00000143294.15	chr1:156782286-156782329	CE	44	+	PRCC	protein_coding	50205	3.17371	99.5	99.07	0.43	0.663	99.49	99.05	0.44	0.717	99.52	99.2	0.32	0.664	99.5	99.56	-0.06	0.543
ENSG00000143294.15	chr1:156782330-156786474	AD	4145	+	PRCC	protein_coding	50205	3.17371	28.06	0.49	27.57	0.921	0.57	0.59	-0.02	0.518					0.46	25.91	-25.45	0.915
ENSG00000143294.15	chr1:156791067-156791133	CE	67	+	PRCC	protein_coding	50205	3.17371	2.12	1.79	0.33	0.641	1.81	1.78	0.03	0.599	1.66	1.78	-0.12	0.519	2.71	2.89	-0.18	0.569
ENSG00000143294.15	chr1:156791134-156791162	AD	29	+	PRCC	protein_coding	50205	3.17371	1.87	1.42	0.45	0.731	1.45	1.43	0.02	0.607	1.64	1.41	0.23	0.611	2.72	2.46	0.26	0.556
ENSG00000143294.15	chr1:156791369-156791375	AD	7	+	PRCC	protein_coding	50205	3.17371	0.27	0.22	0.05	0.564					0.41	0.23	0.18	0.681	0.62	0.4	0.22	0.654
ENSG00000143294.15	chr1:156791697-156791707	AA	11	+	PRCC	protein_coding	50205	3.17371	93.81	94.85	-1.04	0.763	98.24	94.86	3.38	0.93	95.43	94.68	0.75	0.71	90.53	83.76	6.77	0.975
ENSG00000143294.15	chr1:156791708-156791729	AA	22	+	PRCC	protein_coding	50205	3.17371	93.82	95	-1.18	0.792	98.25	95.02	3.23	0.944	95.68	94.85	0.83	0.745	90.71	83.83	6.88	0.976
ENSG00000143294.15	chr1:156791754-156791792	CE	39	+	PRCC	protein_coding	50205	3.17371	93.22	94.97	-1.75	0.9									91.1	85.19	5.91	0.998
ENSG00000143294.15	chr1:156794809-156794821	AD	13	+	PRCC	protein_coding	50205	3.17371	0.22	0.27	-0.05	0.541					0.24	0.26	-0.02	0.541	0.26	0.22	0.04	0.549
ENSG00000143294.15	chr1:156795812-156795928	AF	117	+	PRCC	protein_coding	50205	3.17371	0.42	0.54	-0.12	0.529									0.45	0.4	0.05	0.539
ENSG00000143294.15	chr1:156795929-156797275	RI	1347	+	PRCC	protein_coding	50205	3.17371	0.22	0.42	-0.2	0.653									0.43	0.21	0.22	0.742
ENSG00000143294.15	chr1:156797276-156797278	AA	3	+	PRCC	protein_coding	50205	3.17371	99.69	99.16	0.53	0.86	99.72	99.16	0.56	0.851	99.58	99.18	0.4	0.781	99.57	99.69	-0.12	0.649
ENSG00000143294.15	chr1:156797279-156797341	CE	63	+	PRCC	protein_coding	50205	3.17371	99.9	99.88	0.02	0.566	99.88	99.88	0	0.526	99.84	99.89	-0.05	0.609	99.85	99.91	-0.06	0.647
ENSG00000143294.15	chr1:156800374-156800379	AA	6	+	PRCC	protein_coding	50205	3.17371	99.9	99.88	0.02	0.54					99.7	99.91	-0.21	0.812	99.71	99.92	-0.21	0.824
ENSG00000143294.15	chr1:156800498-156800812	TE	315	+	PRCC	protein_coding	50205	3.17371	80.79	76.27	4.52	0.662	90.11	84.02	6.09	0.766	84.48	84.5	-0.02	0.514	84.4	91.97	-7.57	0.92
ENSG00000143294.15	chr1:156800813-156800815	TE	3	+	PRCC	protein_coding	50205	3.17371	7.39	13.58	-6.19	0.898	9.9	15.06	-5.16	0.762	15.51	15.5	0.01	0.522	15.58	8.02	7.56	0.924
ENSG00000196418.13	chr1:247172017-247172020	TS	4	-	ZNF124	protein_coding	50045	0.0688036	6.68	6.7	-0.02	0.542	87.99	6.93	81.06	1	8.48	6.89	1.59	0.548	8.71	6.64	2.07	0.605
ENSG00000196418.13	chr1:247172006-247172016	TS	11	-	ZNF124	protein_coding	50045	0.0688036	7.05	49.09	-42.04	0.686	12.18	49.18	-37	0.642	8.45	49.18	-40.73	0.633	8.59	6.61	1.98	0.578
ENSG00000196418.13	chr1:247172003-247172005	TS	3	-	ZNF124	protein_coding	50045	0.0688036	47.16	7	40.16	0.648	11.81	7.06	4.75	0.621	91.21	6.77	84.44	1	91.33	47.03	44.3	0.706
ENSG00000196418.13	chr1:247171848-247172002	TS	155	-	ZNF124	protein_coding	50045	0.0688036	52.93	50.99	1.94	0.539	11.86	50.76	-38.9	0.641	8.68	50.58	-41.9	0.665	8.61	52.77	-44.16	0.673
ENSG00000196418.13	chr1:247159687-247159813	CE	127	-	ZNF124	protein_coding	50045	0.0688036	93.93	94.13	-0.2	0.522	91.55	94.03	-2.48	0.572	95.36	93.96	1.4	0.583	95.46	93.91	1.55	0.569
ENSG00000196418.13	chr1:247159006-247159066	CE	61	-	ZNF124	protein_coding	50045	0.0688036	92.5	93.78	-1.28	0.557	92.37	93.89	-1.52	0.566	92.28	93.66	-1.38	0.568	92.41	92.76	-0.35	0.522
ENSG00000196418.13	chr1:247157218-247157403	AA	186	-	ZNF124	protein_coding	50045	0.0688036	34.99	18.68	16.31	0.805	50.54	18.58	31.96	0.911	42.46	18.8	23.66	0.76	61.93	34.54	27.39	0.897
ENSG00000196418.13	chr1:247123503-247123871	TE	369	-	ZNF124	protein_coding	50045	0.0688036	60.73	70.36	-9.63	0.739	42.05	71.05	-29	0.74	51.31	71.53	-20.22	0.749	53.54	61.24	-7.7	0.595
ENSG00000196418.13	chr1:247121975-247123502	TE	1528	-	ZNF124	protein_coding	50045	0.0688036	38.77	29.64	9.13	0.686	57.7	28.92	28.78	0.724	48.95	28.87	20.08	0.718	46.41	38.95	7.46	0.617
ENSG00000203667.10	chr1:244835616-244835655	TS	40	+	COX20	protein_coding	9441	2.48019	6.35	4.45	1.9	0.587	5.21	4.39	0.82	0.504	6.06	4.28	1.78	0.597	5.91	6.09	-0.18	0.551
ENSG00000203667.10	chr1:244835656-244835657	TS	2	+	COX20	protein_coding	9441	2.48019	6.42	4.38	2.04	0.587	5.33	4.44	0.89	0.566	5.76	4.26	1.5	0.554	5.85	6.08	-0.23	0.505
ENSG00000203667.10	chr1:244835658-244835658	TS	1	+	COX20	protein_coding	9441	2.48019	91.5	93.49	-1.99	0.567	92.54	93.42	-0.88	0.518	91.92	93.61	-1.69	0.578	91.98	91.42	0.56	0.547
ENSG00000203667.10	chr1:244835659-244835736	TS	78	+	COX20	protein_coding	9441	2.48019	8.59	6.49	2.1	0.609	7.34	6.38	0.96	0.54	8.26	6.54	1.72	0.564	8.1	8.34	-0.24	0.525
ENSG00000203667.10	chr1:244835737-244835756	AD	20	+	COX20	protein_coding	9441	2.48019	92.73	98.93	-6.2	0.962	95.22	98.88	-3.66	0.892	96.13	98.89	-2.76	0.928	96.09	92.98	3.11	0.683
ENSG00000203667.10	chr1:244836485-244836520	CE	36	+	COX20	protein_coding	9441	2.48019	1.73	0.91	0.82	0.69	2.91	0.95	1.96	0.873	2.28	0.99	1.29	0.801	2.36	1.8	0.56	0.619
ENSG00000203667.10	chr1:244841849-244841943	RI	95	+	COX20	protein_coding	9441	2.48019	2.57	2.15	0.42	0.558	0.95	2.14	-1.19	0.709					2.07	2.64	-0.57	0.525
ENSG00000203667.10	chr1:244841944-244842058	CE	115	+	COX20	protein_coding	9441	2.48019	54.56	72.05	-17.49	0.967	67.64	71.95	-4.31	0.81	56.04	71.8	-15.76	1	55.48	53.84	1.64	0.597
ENSG00000203667.10	chr1:244842195-244842198	AA	4	+	COX20	protein_coding	9441	2.48019	95.8	96.31	-0.51	0.517	96.71	96.37	0.34	0.606	98.01	96.34	1.67	0.823	98	95.71	2.29	0.715
ENSG00000203667.10	chr1:244842199-244842258	CE	60	+	COX20	protein_coding	9441	2.48019	96.9	99.62	-2.72	0.885	99.61	99.61	0	0.503	99.18	99.6	-0.42	0.687	99.2	96.8	2.4	0.795
ENSG00000203667.10	chr1:244843041-244843052	AA	12	+	COX20	protein_coding	9441	2.48019	96.94	99.61	-2.67	0.895	99.6	99.62	-0.02	0.503	99.17	99.62	-0.45	0.718	99.15	96.78	2.37	0.777
ENSG00000203667.10	chr1:244843053-244843126	CE	74	+	COX20	protein_coding	9441	2.48019	99.55	99.59	-0.04	0.543	99.63	99.6	0.03	0.503	99.55	99.59	-0.04	0.523	99.55	99.54	0.01	0.515
ENSG00000203667.10	chr1:244843127-244843134	RI	8	+	COX20	protein_coding	9441	2.48019	99.52	99.55	-0.03	0.515	99.62	99.55	0.07	0.545	99.52	99.53	-0.01	0.522	99.53	99.5	0.03	0.527
ENSG00000203667.10	chr1:244843182-244843252	TE	71	+	COX20	protein_coding	9441	2.48019	0.32	0.21	0.11	0.592	0.21	0.21	0	0.518	0.35	0.21	0.14	0.619	0.36	0.3	0.06	0.533
ENSG00000203667.10	chr1:244843253-244843280	TE	28	+	COX20	protein_coding	9441	2.48019	98.81	99.11	-0.3	0.641	98.88	99.09	-0.21	0.628	99.03	99.09	-0.06	0.501	99.02	98.82	0.2	0.608
ENSG00000203667.10	chr1:244843281-244843880	TE	600	+	COX20	protein_coding	9441	2.48019	0.62	0.32	0.3	0.721	0.41	0.32	0.09	0.605	0.55	0.34	0.21	0.641	0.54	0.62	-0.08	0.548
ENSG00000203667.10	chr1:244843881-244845057	TE	1177	+	COX20	protein_coding	9441	2.48019	0.85	0.75	0.1	0.533	0.93	0.76	0.17	0.634	0.79	0.78	0.01	0.509	0.79	0.88	-0.09	0.56
ENSG00000067704.10	chr1:220094134-220094483	CE	350	+	IARS2	protein_coding	53909	4.57735	99.7	99.75	-0.05	0.542									99.78	99.7	0.08	0.586
ENSG00000067704.10	chr1:220096104-220096226	CE	123	+	IARS2	protein_coding	53909	4.57735	99.83	99.87	-0.04	0.57	99.89	99.87	0.02	0.552	99.88	99.86	0.02	0.504	99.89	99.84	0.05	0.58
ENSG00000067704.10	chr1:220100490-220100649	CE	160	+	IARS2	protein_coding	53909	4.57735	99.77	99.81	-0.04	0.532	99.84	99.82	0.02	0.502	99.83	99.82	0.01	0.532	99.83	99.77	0.06	0.567
ENSG00000067704.10	chr1:220102129-220102132	AA	4	+	IARS2	protein_coding	53909	4.57735	99.6	99.68	-0.08	0.577	99.72	99.68	0.04	0.547	99.68	99.68	0	0.505	99.68	99.63	0.05	0.516
ENSG00000067704.10	chr1:220102133-220102277	CE	145	+	IARS2	protein_coding	53909	4.57735	99.72	99.76	-0.04	0.547	99.79	99.76	0.03	0.553	99.76	99.76	0	0.519	99.76	99.72	0.04	0.571
ENSG00000067704.10	chr1:220102363-220102412	CE	50	+	IARS2	protein_coding	53909	4.57735	99.76	99.81	-0.05	0.544	99.84	99.81	0.03	0.538	99.83	99.82	0.01	0.519	99.83	99.77	0.06	0.574
ENSG00000067704.10	chr1:220102495-220102604	CE	110	+	IARS2	protein_coding	53909	4.57735	99.81	99.85	-0.04	0.528	99.87	99.85	0.02	0.524	99.88	99.85	0.03	0.544	99.87	99.82	0.05	0.571
ENSG00000067704.10	chr1:220102687-220102777	CE	91	+	IARS2	protein_coding	53909	4.57735	99.84	99.88	-0.04	0.54	99.88	99.87	0.01	0.513	99.88	99.88	0	0.524	99.89	99.84	0.05	0.584
ENSG00000067704.10	chr1:220103447-220103562	CE	116	+	IARS2	protein_coding	53909	4.57735	99.81	99.85	-0.04	0.562	99.84	99.83	0.01	0.508	99.87	99.87	0	0.512	99.86	99.84	0.02	0.522
ENSG00000067704.10	chr1:220105891-220105896	AA	6	+	IARS2	protein_coding	53909	4.57735	99.74	99.82	-0.08	0.576	99.72	99.75	-0.03	0.545	99.86	99.87	-0.01	0.53	99.86	99.82	0.04	0.586
ENSG00000067704.10	chr1:220106017-220106060	AD	44	+	IARS2	protein_coding	53909	4.57735	99.78	99.81	-0.03	0.53									99.84	99.82	0.02	0.542
ENSG00000067704.10	chr1:220107061-220107151	CE	91	+	IARS2	protein_coding	53909	4.57735	99.83	99.86	-0.03	0.559	99.88	99.88	0	0.527	99.88	99.87	0.01	0.545	99.86	99.84	0.02	0.557
ENSG00000067704.10	chr1:220110786-220110937	CE	152	+	IARS2	protein_coding	53909	4.57735	99.81	99.83	-0.02	0.548	99.82	99.82	0	0.517	99.83	99.82	0.01	0.541	99.83	99.8	0.03	0.549
ENSG00000067704.10	chr1:220114314-220114328	AA	15	+	IARS2	protein_coding	53909	4.57735	99.68	99.74	-0.06	0.554	99.63	99.62	0.01	0.502	99.67	99.6	0.07	0.535	99.71	99.62	0.09	0.547
ENSG00000067704.10	chr1:220114329-220114474	CE	146	+	IARS2	protein_coding	53909	4.57735	99.8	99.84	-0.04	0.544	99.69	99.67	0.02	0.505	99.73	99.67	0.06	0.568	99.83	99.77	0.06	0.604
ENSG00000067704.10	chr1:220118985-220119357	CE	373	+	IARS2	protein_coding	53909	4.57735	0.32	0.25	0.07	0.553									0.25	0.36	-0.11	0.59
ENSG00000067704.10	chr1:220119358-220123439	AD	4082	+	IARS2	protein_coding	53909	4.57735	0.32	0.24	0.08	0.579									0.25	0.35	-0.1	0.566
ENSG00000067704.10	chr1:220125237-220125339	CE	103	+	IARS2	protein_coding	53909	4.57735	99.86	99.89	-0.03	0.592	99.82	99.82	0	0.503	99.84	99.82	0.02	0.535	99.89	99.85	0.04	0.562
ENSG00000067704.10	chr1:220126750-220126843	CE	94	+	IARS2	protein_coding	53909	4.57735	99.83	99.87	-0.04	0.578	99.84	99.83	0.01	0.501	99.85	99.85	0	0.507	99.88	99.84	0.04	0.561
ENSG00000067704.10	chr1:220134420-220134510	CE	91	+	IARS2	protein_coding	53909	4.57735	99.81	99.83	-0.02	0.56	99.83	99.83	0	0.542	99.82	99.82	0	0.539	99.83	99.79	0.04	0.547
ENSG00000067704.10	chr1:220136809-220136911	CE	103	+	IARS2	protein_coding	53909	4.57735	99.78	99.82	-0.04	0.58	99.83	99.82	0.01	0.501	99.82	99.83	-0.01	0.517	99.83	99.78	0.05	0.542
ENSG00000067704.10	chr1:220137918-220138043	CE	126	+	IARS2	protein_coding	53909	4.57735	99.79	99.84	-0.05	0.569	99.84	99.84	0	0.547	99.85	99.84	0.01	0.542	99.85	99.79	0.06	0.561
ENSG00000067704.10	chr1:220139008-220139139	CE	132	+	IARS2	protein_coding	53909	4.57735	99.77	99.81	-0.04	0.574	99.83	99.82	0.01	0.525	99.83	99.81	0.02	0.509	99.84	99.77	0.07	0.574
ENSG00000067704.10	chr1:220142944-220143134	CE	191	+	IARS2	protein_coding	53909	4.57735	99.8	99.82	-0.02	0.527	99.84	99.82	0.02	0.536	99.88	99.87	0.01	0.524	99.88	99.85	0.03	0.54
ENSG00000067704.10	chr1:220145509-220145653	CE	145	+	IARS2	protein_coding	53909	4.57735	99.86	99.88	-0.02	0.536	99.88	99.87	0.01	0.537	99.88	99.87	0.01	0.535	99.87	99.86	0.01	0.503
ENSG00000142611.17	chr1:3069183-3069196	TS	14	+	PRDM16	protein_coding	369453	0.0386892	8.51	11.9	-3.39	0.61					10.81	11.76	-0.95	0.549	10.94	8.04	2.9	0.585
ENSG00000142611.17	chr1:3069197-3069202	TS	6	+	PRDM16	protein_coding	369453	0.0386892	87.73	87.02	0.71	0.506					86.21	86.88	-0.67	0.552	86.56	88.28	-1.72	0.521
ENSG00000142611.17	chr1:3069203-3069296	TS	94	+	PRDM16	protein_coding	369453	0.0386892	12.11	13.15	-1.04	0.511					13.71	13.08	0.63	0.525	13.54	11.64	1.9	0.545
ENSG00000142611.17	chr1:3186125-3186474	CE	350	+	PRDM16	protein_coding	369453	0.0386892	95.78	95.99	-0.21	0.504	93.34	91.62	1.72	0.554	92.09	96.12	-4.03	0.692	87.98	95.67	-7.69	0.768
ENSG00000142611.17	chr1:3244087-3244137	CE	51	+	PRDM16	protein_coding	369453	0.0386892	92.62	91.8	0.82	0.506	94.04	90.9	3.14	0.564	89.45	91.71	-2.26	0.586	91.48	93.4	-1.92	0.584
ENSG00000142611.17	chr1:3396491-3396593	CE	103	+	PRDM16	protein_coding	369453	0.0386892	92.55	90.78	1.77	0.545	91.54	90.87	0.67	0.507					93.67	88.34	5.33	0.65
ENSG00000142611.17	chr1:3402791-3402998	CE	208	+	PRDM16	protein_coding	369453	0.0386892	94.35	95.27	-0.92	0.506	96.17	95.1	1.07	0.547	93.9	93.8	0.1	0.505	95.68	95.14	0.54	0.512
ENSG00000142611.17	chr1:3404739-3404886	CE	148	+	PRDM16	protein_coding	369453	0.0386892	93.34	95.73	-2.39	0.595	96.65	95.8	0.85	0.581	94.79	95.59	-0.8	0.557	94.31	93.74	0.57	0.504
ENSG00000142611.17	chr1:3405495-3405648	CE	154	+	PRDM16	protein_coding	369453	0.0386892	95.69	95.39	0.3	0.502	93.86	95.28	-1.42	0.543	93.71	95.26	-1.55	0.538	93.71	95.69	-1.98	0.6
ENSG00000142611.17	chr1:3411384-3412800	CE	1417	+	PRDM16	protein_coding	369453	0.0386892	95.93	95.64	0.29	0.564	92.54	95.66	-3.12	0.649	94.12	95.63	-1.51	0.575	94.06	95.84	-1.78	0.563
ENSG00000142611.17	chr1:3414560-3414562	AA	3	+	PRDM16	protein_coding	369453	0.0386892	59.68	57.63	2.05	0.539	41.77	57.7	-15.93	0.658	73.05	57.66	15.39	0.858	72.58	60.43	12.15	0.678
ENSG00000142611.17	chr1:3414563-3414647	CE	85	+	PRDM16	protein_coding	369453	0.0386892	95.84	96.82	-0.98	0.559	94.42	96.83	-2.41	0.587	93.48	96.73	-3.25	0.61	93.57	95.87	-2.3	0.556
ENSG00000142611.17	chr1:3417828-3417997	CE	170	+	PRDM16	protein_coding	369453	0.0386892	95.57	96.49	-0.92	0.558	95.62	96.48	-0.86	0.527	93.38	96.44	-3.06	0.654	93.57	95.8	-2.23	0.618
ENSG00000142611.17	chr1:3418667-3418744	CE	78	+	PRDM16	protein_coding	369453	0.0386892	95.18	95.26	-0.08	0.511	94.82	95.14	-0.32	0.5	94.37	95.1	-0.73	0.528	93.68	95.18	-1.5	0.563
ENSG00000142611.17	chr1:3425581-3425750	CE	170	+	PRDM16	protein_coding	369453	0.0386892	95.02	96.67	-1.65	0.592	96.18	96.7	-0.52	0.536	96.03	96.62	-0.59	0.515	96.06	95.06	1	0.546
ENSG00000142611.17	chr1:3426051-3426225	CE	175	+	PRDM16	protein_coding	369453	0.0386892	95.81	97.32	-1.51	0.599	97.02	97.14	-0.12	0.512	96.97	97.23	-0.26	0.508	96.84	95.69	1.15	0.593
ENSG00000142611.17	chr1:3430872-3431108	CE	237	+	PRDM16	protein_coding	369453	0.0386892	96.31	96.21	0.1	0.514	96.58	96.25	0.33	0.524	96.84	96.25	0.59	0.558	97.02	96.33	0.69	0.553
ENSG00000142611.17	chr1:3431966-3432140	CE	175	+	PRDM16	protein_coding	369453	0.0386892	65.8	88.43	-22.63	0.926	82.19	88.5	-6.31	0.645	89.68	88.4	1.28	0.505	89.73	65.71	24.02	0.969
ENSG00000142611.17	chr1:3433461-3433676	AA	216	+	PRDM16	protein_coding	369453	0.0386892	24.12	10.17	13.95	0.826									11.59	23.74	-12.15	0.794
ENSG00000142611.17	chr1:3433677-3433733	AA	57	+	PRDM16	protein_coding	369453	0.0386892	85.34	94.72	-9.38	0.806	86.36	95.04	-8.68	0.825	91.82	95.3	-3.48	0.652	91.86	85.63	6.23	0.724
ENSG00000142611.17	chr1:3433734-3433925	TE	192	+	PRDM16	protein_coding	369453	0.0386892	0.4	0.35	0.05	0.536	0.32	0.36	-0.04	0.549	21.48	0.33	21.15	0.956	21.61	0.4	21.21	0.942
ENSG00000142611.17	chr1:3433926-3435421	TE	1496	+	PRDM16	protein_coding	369453	0.0386892	52.99	57.43	-4.44	0.796	57.34	57.52	-0.18	0.521	45.83	57.5	-11.67	0.842	45.91	53.11	-7.2	0.722
ENSG00000142611.17	chr1:3435422-3438621	TE	3200	+	PRDM16	protein_coding	369453	0.0386892	47.17	42.61	4.56	0.811	42.45	42.55	-0.1	0.53	33.01	42.42	-9.41	0.8	32.95	46.95	-14	0.897
ENSG00000228436.4	chr1:38859912-38859972	TS	61	+	RRAGC-DT	lncRNA	105126	0.0106031	15.74	6.14	9.6	0.754	5.63	5.82	-0.19	0.523	23.09	6	17.09	0.834	22.74	15.96	6.78	0.594
ENSG00000228436.4	chr1:38859973-38860239	TS	267	+	RRAGC-DT	lncRNA	105126	0.0106031	84.72	93.73	-9.01	0.737	94.05	94.02	0.03	0.513	76.85	93.99	-17.14	0.83	76.84	84	-7.16	0.646
ENSG00000237188.5	chr1:147172755-147173361	TS	607	+	ENSG00000237188	lncRNA	122979	0	39.5	25.48	14.02	0.749	23.08	24.17	-1.09	0.507	58.68	23.99	34.69	0.9	58.23	38.52	19.71	0.909
ENSG00000237188.5	chr1:147173362-147173559	TS	198	+	ENSG00000237188	lncRNA	122979	0	60.65	74.73	-14.08	0.748	76.81	76.07	0.74	0.506	41.06	76.26	-35.2	0.891	41.75	61.39	-19.64	0.891
ENSG00000237188.5	chr1:147174424-147174585	CE	162	+	ENSG00000237188	lncRNA	122979	0	94.57	91.71	2.86	0.576	87.48	91.37	-3.89	0.618	93.3	91.84	1.46	0.553	93.52	94.93	-1.41	0.557
ENSG00000237188.5	chr1:147225067-147242830	AD	17764	+	ENSG00000237188	lncRNA	122979	0	96.43	97.37	-0.94	0.611	98.12	97.97	0.15	0.526					96.96	96.48	0.48	0.563
ENSG00000237188.5	chr1:147242831-147244026	AD	1196	+	ENSG00000237188	lncRNA	122979	0	7.2	2.55	4.65	0.841									3.01	7.01	-4	0.786
ENSG00000237188.5	chr1:147252623-147252735	CE	113	+	ENSG00000237188	lncRNA	122979	0	38.18	61.04	-22.86	0.98	78.35	71.14	7.21	0.741	92.8	89.98	2.82	0.649	66.02	38.3	27.72	0.995
ENSG00000237188.5	chr1:147254870-147254897	AA	28	+	ENSG00000237188	lncRNA	122979	0	53.31	76.93	-23.62	0.992	88.62	84.92	3.7	0.691	95.17	94.72	0.45	0.521	88.82	53.53	35.29	1
ENSG00000237188.5	chr1:147254898-147254976	CE	79	+	ENSG00000237188	lncRNA	122979	0	53.54	77.12	-23.58	0.994	88.6	84.94	3.66	0.696	95.74	95.3	0.44	0.568	88.97	53.06	35.91	1
ENSG00000237188.5	chr1:147255813-147255927	CE	115	+	ENSG00000237188	lncRNA	122979	0	53.19	78.81	-25.62	0.992	88.67	86.29	2.38	0.63	95.94	95.24	0.7	0.557	89.04	53.06	35.98	1
ENSG00000237188.5	chr1:147256531-147256562	CE	32	+	ENSG00000237188	lncRNA	122979	0	53.41	78.89	-25.48	0.99	88.75	86.2	2.55	0.664	96.27	95.8	0.47	0.553	89.03	53.1	35.93	1
ENSG00000237188.5	chr1:147259837-147259918	CE	82	+	ENSG00000237188	lncRNA	122979	0	65.44	88.57	-23.13	0.999	91.36	88.11	3.25	0.779					90.37	65.54	24.83	0.995
ENSG00000237188.5	chr1:147264422-147264428	AA	7	+	ENSG00000237188	lncRNA	122979	0	58.49	85.85	-27.36	0.997	89.39	85.52	3.87	0.703	94.57	89.93	4.64	0.856	89.86	58.47	31.39	0.999
ENSG00000237188.5	chr1:147264429-147264532	CE	104	+	ENSG00000237188	lncRNA	122979	0	68.66	88.46	-19.8	0.988									90.04	68.54	21.5	0.996
ENSG00000237188.5	chr1:147264533-147264584	AD	52	+	ENSG00000237188	lncRNA	122979	0	69.25	88.37	-19.12	0.988									89.92	68.91	21.01	0.991
ENSG00000237188.5	chr1:147265932-147266087	CE	156	+	ENSG00000237188	lncRNA	122979	0	88.91	96	-7.09	0.961	97.79	99.29	-1.5	0.794	98.72	98.4	0.32	0.599	93.37	89.08	4.29	0.797
ENSG00000237188.5	chr1:147267426-147267518	CE	93	+	ENSG00000237188	lncRNA	122979	0	88.9	96.04	-7.14	0.961	97.42	99.06	-1.64	0.756	98.47	97.78	0.69	0.63	93.05	88.9	4.15	0.795
ENSG00000237188.5	chr1:147268782-147268878	CE	97	+	ENSG00000237188	lncRNA	122979	0	75.88	94.88	-19	0.995	96.71	97.94	-1.23	0.625	96.9	96.15	0.75	0.587	92.21	76.31	15.9	0.964
ENSG00000237188.5	chr1:147268879-147268885	AD	7	+	ENSG00000237188	lncRNA	122979	0	5.07	3.87	1.2	0.597	3.12	3.81	-0.69	0.571	6.12	5.8	0.32	0.501	3.91	4.94	-1.03	0.591
ENSG00000237188.5	chr1:147270932-147271005	CE	74	+	ENSG00000237188	lncRNA	122979	0	45.87	80.49	-34.62	1	93.41	92.52	0.89	0.599	86.51	85.67	0.84	0.542	80.34	46.4	33.94	0.996
ENSG00000237188.5	chr1:147271006-147271113	AD	108	+	ENSG00000237188	lncRNA	122979	0	6.62	5.99	0.63	0.527	6.35	7.16	-0.81	0.577	9.03	7.78	1.25	0.577	6.41	6.48	-0.07	0.523
ENSG00000237188.5	chr1:147271114-147271195	AD	82	+	ENSG00000237188	lncRNA	122979	0	3.11	2.78	0.33	0.501	2.4	2.67	-0.27	0.519	4.34	4.33	0.01	0.511	2.76	3.22	-0.46	0.51
ENSG00000237188.5	chr1:147272171-147272281	CE	111	+	ENSG00000237188	lncRNA	122979	0	74.25	95.86	-21.61	0.994	97.38	98.88	-1.5	0.765	97.92	97.18	0.74	0.598	93.08	74.88	18.2	0.964
ENSG00000237188.5	chr1:147272282-147272348	AD	67	+	ENSG00000237188	lncRNA	122979	0	6.78	7.33	-0.55	0.546	2.7	5.61	-2.91	0.815	6.44	7.78	-1.34	0.582	4.94	5.92	-0.98	0.579
ENSG00000237188.5	chr1:147272631-147274451	AD	1821	+	ENSG00000237188	lncRNA	122979	0	3.54	2.09	1.45	0.662	1.66	1.88	-0.22	0.53	4.73	3.01	1.72	0.613	3.52	5.48	-1.96	0.691
ENSG00000237188.5	chr1:147275354-147275405	AA	52	+	ENSG00000237188	lncRNA	122979	0	98.51	98.17	0.34	0.559	99.1	98.92	0.18	0.523					98.57	98.51	0.06	0.515
ENSG00000237188.5	chr1:147275406-147275468	CE	63	+	ENSG00000237188	lncRNA	122979	0	98.2	97.53	0.67	0.639	98.93	98.87	0.06	0.505					98.48	98.14	0.34	0.541
ENSG00000237188.5	chr1:147276104-147276257	CE	154	+	ENSG00000237188	lncRNA	122979	0	98.34	97.62	0.72	0.642	98.98	98.98	0	0.538	97.97	97.14	0.83	0.613	98.72	98.27	0.45	0.573
ENSG00000237188.5	chr1:147280026-147280191	CE	166	+	ENSG00000237188	lncRNA	122979	0	86.25	97.65	-11.4	0.994	94.78	95.01	-0.23	0.5	93.55	93.18	0.37	0.534	93.84	86.15	7.69	0.937
ENSG00000237188.5	chr1:147284351-147284374	CE	24	+	ENSG00000237188	lncRNA	122979	0	96.15	98.52	-2.37	0.795									98.8	97.06	1.74	0.743
ENSG00000237188.5	chr1:147285324-147285487	CE	164	+	ENSG00000237188	lncRNA	122979	0	98.22	98.98	-0.76	0.653	99.12	99.1	0.02	0.507	98.18	98.5	-0.32	0.555	98.78	98.36	0.42	0.553
ENSG00000237188.5	chr1:147286433-147286500	AD	68	+	ENSG00000237188	lncRNA	122979	0	94.21	98.63	-4.42	0.825	99.03	98.8	0.23	0.617	97.33	97.85	-0.52	0.582	98.41	94.47	3.94	0.808
ENSG00000237188.5	chr1:147287635-147287733	CE	99	+	ENSG00000237188	lncRNA	122979	0	97.43	98.71	-1.28	0.671	99.07	98.93	0.14	0.571	97.52	98.02	-0.5	0.594	98.43	97.49	0.94	0.62
ENSG00000237188.5	chr1:147291482-147291552	CE	71	+	ENSG00000237188	lncRNA	122979	0	97.41	98.75	-1.34	0.668	99.09	99.04	0.05	0.508	97.58	97.92	-0.34	0.521	98.39	97.38	1.01	0.637
ENSG00000237188.5	chr1:147293608-147293722	CE	115	+	ENSG00000237188	lncRNA	122979	0	97.34	98.56	-1.22	0.641	99.12	99.1	0.02	0.5	97.29	97.87	-0.58	0.556	98.28	97.22	1.06	0.611
ENSG00000237188.5	chr1:147293723-147294014	AD	292	+	ENSG00000237188	lncRNA	122979	0	11.15	3.25	7.9	0.877					9.2	4.93	4.27	0.734	6.56	11.35	-4.79	0.71
ENSG00000116991.12	chr1:232630123-232630133	TS	11	-	SIPA1L2	protein_coding	232606	0.27535	3.74	4.9	-1.16	0.546	3.31	5.08	-1.77	0.577	3.17	4.92	-1.75	0.564	3.12	3.74	-0.62	0.574
ENSG00000116991.12	chr1:232630110-232630122	TS	13	-	SIPA1L2	protein_coding	232606	0.27535	71.94	95.15	-23.21	0.793	96.71	95.19	1.52	0.592	84.57	95.08	-10.51	0.759	84.46	71.95	12.51	0.633
ENSG00000116991.12	chr1:232629869-232630109	TS	241	-	SIPA1L2	protein_coding	232606	0.27535	27.63	5.16	22.47	0.793	3.2	4.94	-1.74	0.57	15.78	4.75	11.03	0.804	15.61	27.64	-12.03	0.599
ENSG00000116991.12	chr1:232608912-232608988	CE	77	-	SIPA1L2	protein_coding	232606	0.27535	18.03	62.03	-44	0.997	69.62	62.29	7.33	0.61	50.68	70.59	-19.91	0.803	50.08	18.38	31.7	0.939
ENSG00000116991.12	chr1:232574174-232574222	CE	49	-	SIPA1L2	protein_coding	232606	0.27535	6.64	60.95	-54.31	0.998					62.62	82.5	-19.88	0.832	62.32	17.03	45.29	0.981
ENSG00000116991.12	chr1:232533490-232533583	CE	94	-	SIPA1L2	protein_coding	232606	0.27535	26.83	77.57	-50.74	0.988	76.49	77.75	-1.26	0.537	46.49	45.79	0.7	0.501	46.35	24.9	21.45	0.89
ENSG00000116991.12	chr1:232513857-232515608	CE	1752	-	SIPA1L2	protein_coding	232606	0.27535	98.16	98.17	-0.01	0.516	95.5	98.18	-2.68	0.784	98.39	98.34	0.05	0.51	98.36	98.06	0.3	0.563
ENSG00000116991.12	chr1:232493527-232493660	CE	134	-	SIPA1L2	protein_coding	232606	0.27535	99.01	98.79	0.22	0.535	98.86	98.81	0.05	0.514	98.87	98.81	0.06	0.508	98.79	98.94	-0.15	0.524
ENSG00000116991.12	chr1:232490874-232491062	CE	189	-	SIPA1L2	protein_coding	232606	0.27535	99.3	99.06	0.24	0.545	99.09	99.09	0	0.514	99.13	99.06	0.07	0.534	97.98	98.06	-0.08	0.52
ENSG00000116991.12	chr1:232483792-232483966	CE	175	-	SIPA1L2	protein_coding	232606	0.27535	99.36	99.22	0.14	0.574	99.27	99.21	0.06	0.51	99.24	99.22	0.02	0.526	98.65	98.72	-0.07	0.509
ENSG00000116991.12	chr1:232479627-232479730	CE	104	-	SIPA1L2	protein_coding	232606	0.27535	99.36	99.15	0.21	0.601	96.97	99.16	-2.19	0.928	99.36	99.17	0.19	0.554	99.33	99.28	0.05	0.514
ENSG00000116991.12	chr1:232471371-232471528	CE	158	-	SIPA1L2	protein_coding	232606	0.27535	99.29	97.35	1.94	0.853	97.4	97.34	0.06	0.512	97.89	97.39	0.5	0.555	97.89	99.25	-1.36	0.749
ENSG00000116991.12	chr1:232462193-232462417	AF	225	-	SIPA1L2	protein_coding	232606	0.27535	0.97	1.41	-0.44	0.583	1.66	1.36	0.3	0.572	1.24	1.44	-0.2	0.54	1.24	0.99	0.25	0.557
ENSG00000116991.12	chr1:232460887-232461161	CE	275	-	SIPA1L2	protein_coding	232606	0.27535	99.46	99.3	0.16	0.566	99.12	99.3	-0.18	0.582	99.36	99.26	0.1	0.527	99.34	99.45	-0.11	0.55
ENSG00000116991.12	chr1:232445529-232445786	CE	258	-	SIPA1L2	protein_coding	232606	0.27535	95.77	96.43	-0.66	0.607	98.9	96.32	2.58	0.899	94.64	96.7	-2.06	0.767	94.53	95.7	-1.17	0.669
ENSG00000116991.12	chr1:232443683-232443685	AA	3	-	SIPA1L2	protein_coding	232606	0.27535	93.36	94.1	-0.74	0.565	93.32	94.14	-0.82	0.578	96.64	94.34	2.3	0.733	96.75	93.35	3.4	0.801
ENSG00000116991.12	chr1:232443602-232443682	CE	81	-	SIPA1L2	protein_coding	232606	0.27535	99.38	97.62	1.76	0.809	99.17	97.59	1.58	0.785	99.16	97.96	1.2	0.745	99.11	99.37	-0.26	0.57
ENSG00000116991.12	chr1:232441768-232441868	CE	101	-	SIPA1L2	protein_coding	232606	0.27535	99.45	97.74	1.71	0.84	99.34	97.78	1.56	0.832	99.29	98.12	1.17	0.787	99.3	99.44	-0.14	0.581
ENSG00000116991.12	chr1:232441291-232441394	CE	104	-	SIPA1L2	protein_coding	232606	0.27535	99.43	97.74	1.69	0.84	99.32	97.76	1.56	0.827	99.35	98.08	1.27	0.79	99.36	99.41	-0.05	0.539
ENSG00000116991.12	chr1:232439108-232439496	CE	389	-	SIPA1L2	protein_coding	232606	0.27535	99.26	97.61	1.65	0.816	99.06	97.54	1.52	0.767	99.23	97.91	1.32	0.774	99.25	99.26	-0.01	0.507
ENSG00000116991.12	chr1:232433414-232433566	CE	153	-	SIPA1L2	protein_coding	232606	0.27535	1.8	2.18	-0.38	0.54	2.69	2.2	0.49	0.532	1.98	2.29	-0.31	0.562	2.02	1.85	0.17	0.536
ENSG00000116991.12	chr1:232432382-232432471	AA	90	-	SIPA1L2	protein_coding	232606	0.27535	99.36	99.21	0.15	0.554	98.2	99.18	-0.98	0.727					99.29	99.34	-0.05	0.51
ENSG00000116991.12	chr1:232432247-232432381	CE	135	-	SIPA1L2	protein_coding	232606	0.27535	99.38	99.25	0.13	0.573	99.36	99.27	0.09	0.544					99.38	99.4	-0.02	0.516
ENSG00000116991.12	chr1:232428411-232428564	CE	154	-	SIPA1L2	protein_coding	232606	0.27535	99.23	99.19	0.04	0.505	99.26	99.19	0.07	0.522	99.25	99.23	0.02	0.513	99.25	99.25	0	0.515
ENSG00000116991.12	chr1:232425589-232425808	CE	220	-	SIPA1L2	protein_coding	232606	0.27535	99.32	99.22	0.1	0.525	99.26	99.21	0.05	0.502	99.25	99.24	0.01	0.526	99.23	99.3	-0.07	0.538
ENSG00000116991.12	chr1:232419875-232419920	CE	46	-	SIPA1L2	protein_coding	232606	0.27535	1.4	1.55	-0.15	0.53	1.52	1.54	-0.02	0.519	1.78	1.46	0.32	0.533	1.72	1.38	0.34	0.524
ENSG00000116991.12	chr1:232415494-232415625	CE	132	-	SIPA1L2	protein_coding	232606	0.27535	90.07	91.01	-0.94	0.517	93.08	90.84	2.24	0.683	97.81	90.88	6.93	0.968	97.83	90.06	7.77	0.949
ENSG00000116991.12	chr1:232404125-232404178	CE	54	-	SIPA1L2	protein_coding	232606	0.27535	7.92	4.54	3.38	0.754	6.63	4.41	2.22	0.714	8	4.46	3.54	0.803	8.09	7.87	0.22	0.543
ENSG00000116991.12	chr1:232403448-232403571	CE	124	-	SIPA1L2	protein_coding	232606	0.27535	99.36	99.13	0.23	0.58	99.13	99.18	-0.05	0.518	98.09	99.2	-1.11	0.761	98.1	99.39	-1.29	0.811
ENSG00000116991.12	chr1:232402392-232402473	CE	82	-	SIPA1L2	protein_coding	232606	0.27535	99.35	99.13	0.22	0.578	99.1	99.1	0	0.5	98.1	99.14	-1.04	0.739	98.08	99.34	-1.26	0.762
ENSG00000116991.12	chr1:232400352-232402391	AD	2040	-	SIPA1L2	protein_coding	232606	0.27535	1.46	1.95	-0.49	0.582									1.63	1.41	0.22	0.53
ENSG00000116991.12	chr1:232399142-232399273	TE	132	-	SIPA1L2	protein_coding	232606	0.27535	21.88	10.99	10.89	0.794	17.27	8.79	8.48	0.643	0.19	8.61	-8.42	0.965	0.93	21.42	-20.49	1
ENSG00000116991.12	chr1:232398710-232399141	TE	432	-	SIPA1L2	protein_coding	232606	0.27535	26.88	21.34	5.54	0.924	16.74	21.51	-4.77	0.787	28.85	21.72	7.13	0.975	29.3	27.08	2.22	0.7
ENSG00000116991.12	chr1:232397993-232398709	TE	717	-	SIPA1L2	protein_coding	232606	0.27535	50.23	66.36	-16.13	0.907	64.77	68.27	-3.5	0.596	69.73	68.27	1.46	0.564	68.47	50.56	17.91	0.986
ENSG00000116991.12	chr1:232397990-232397992	TE	3	-	SIPA1L2	protein_coding	232606	0.27535	1.34	1.7	-0.36	0.67	1.65	1.76	-0.11	0.562	1.76	1.74	0.02	0.529	1.72	1.34	0.38	0.682
ENSG00000116991.12	chr1:232397966-232397989	TE	24	-	SIPA1L2	protein_coding	232606	0.27535	0.19	0.2	-0.01	0.509	0.2	0.21	-0.01	0.54	0.19	0.21	-0.02	0.551	0.19	0.18	0.01	0.522
ENSG00000116991.12	chr1:232397965-232397965	TE	1	-	SIPA1L2	protein_coding	232606	0.27535	0.18	0.21	-0.03	0.519	0.2	0.21	-0.01	0.512	0.19	0.21	-0.02	0.534	0.2	0.18	0.02	0.52
ENSG00000164010.15	chr1:42817190-42817253	CE	64	+	ERMAP	protein_coding	27869	0.244551	96.84	96.34	0.5	0.538	96.82	96.33	0.49	0.525	95	96.25	-1.25	0.538	95.1	96.86	-1.76	0.561
ENSG00000164010.15	chr1:42817534-42817815	CE	282	+	ERMAP	protein_coding	27869	0.244551	60.49	43.77	16.72	0.819	22.32	44.45	-22.13	0.871	26.54	43.72	-17.18	0.8	26.37	59.78	-33.41	0.928
ENSG00000164010.15	chr1:42825623-42825670	AA	48	+	ERMAP	protein_coding	27869	0.244551	82.2	93.57	-11.37	0.73	94.06	93.47	0.59	0.521	94.54	93.68	0.86	0.569	94.48	83.13	11.35	0.78
ENSG00000164010.15	chr1:42825671-42825735	CE	65	+	ERMAP	protein_coding	27869	0.244551	94.23	93.74	0.49	0.504	93.16	93.63	-0.47	0.501	95.74	93.82	1.92	0.589	95.64	94.61	1.03	0.573
ENSG00000164010.15	chr1:42825736-42825738	AD	3	+	ERMAP	protein_coding	27869	0.244551	95.11	94.67	0.44	0.522	81.99	94.56	-12.57	0.796	92.09	94.55	-2.46	0.603	92.05	95.58	-3.53	0.68
ENSG00000164010.15	chr1:42835038-42835131	CE	94	+	ERMAP	protein_coding	27869	0.244551	96.07	95.14	0.93	0.535	95.57	94.92	0.65	0.507	95.3	95.04	0.26	0.515	95.38	95.97	-0.59	0.521
ENSG00000164010.15	chr1:42835132-42835154	AD	23	+	ERMAP	protein_coding	27869	0.244551	95.55	93.42	2.13	0.568	95.79	93.28	2.51	0.559	94.53	93.46	1.07	0.528	94.56	95.38	-0.82	0.543
ENSG00000164010.15	chr1:42835155-42835165	AD	11	+	ERMAP	protein_coding	27869	0.244551	9.73	19.8	-10.07	0.678	8.86	20.02	-11.16	0.668	13.08	20.02	-6.94	0.583	12.43	9.68	2.75	0.603
ENSG00000164010.15	chr1:42835732-42835760	CE	29	+	ERMAP	protein_coding	27869	0.244551	90.72	94.22	-3.5	0.604	94.77	94.02	0.75	0.517	94.28	93.96	0.32	0.512	94.2	90.27	3.93	0.619
ENSG00000164010.15	chr1:42835761-42835764	AD	4	+	ERMAP	protein_coding	27869	0.244551	75.04	60.92	14.12	0.808	72.36	61.63	10.73	0.692	62.99	61.05	1.94	0.535	61.52	75.02	-13.5	0.758
ENSG00000164010.15	chr1:42837158-42837190	CE	33	+	ERMAP	protein_coding	27869	0.244551	95.5	94.45	1.05	0.576	94.91	94.22	0.69	0.529	92.28	94.04	-1.76	0.522	92.23	95.81	-3.58	0.632
ENSG00000164010.15	chr1:42837670-42837939	CE	270	+	ERMAP	protein_coding	27869	0.244551	7.96	11.37	-3.41	0.627	8.94	11.69	-2.75	0.554	6.25	11.06	-4.81	0.638	6.27	7.97	-1.7	0.535
ENSG00000164010.15	chr1:42838901-42838921	CE	21	+	ERMAP	protein_coding	27869	0.244551	95.78	93.32	2.46	0.628	94.99	93.1	1.89	0.59	93.46	93.23	0.23	0.56	93.29	95.52	-2.23	0.585
ENSG00000164010.15	chr1:42840033-42840053	CE	21	+	ERMAP	protein_coding	27869	0.244551	91.74	93.28	-1.54	0.601	85.68	93.3	-7.62	0.72	92.76	93.24	-0.48	0.57	92.71	91.75	0.96	0.55
ENSG00000164010.15	chr1:42840152-42840178	CE	27	+	ERMAP	protein_coding	27869	0.244551	94.78	93.81	0.97	0.549	95.38	93.92	1.46	0.573	94.58	93.8	0.78	0.542	94.52	94.82	-0.3	0.521
ENSG00000164010.15	chr1:42840270-42840296	CE	27	+	ERMAP	protein_coding	27869	0.244551	94.32	93.8	0.52	0.526	94.92	93.81	1.11	0.565	93.14	93.43	-0.29	0.506	93.47	94.43	-0.96	0.549
ENSG00000164010.15	chr1:42840297-42842013	AD	1717	+	ERMAP	protein_coding	27869	0.244551	15.6	12.24	3.36	0.575	18.94	12.76	6.18	0.635	14.22	12.32	1.9	0.535	13.81	15.13	-1.32	0.533
ENSG00000164010.15	chr1:42842775-42842916	CE	142	+	ERMAP	protein_coding	27869	0.244551	97.12	96.51	0.61	0.551	95.18	96.38	-1.2	0.572	96.93	96.37	0.56	0.553	97.06	97.1	-0.04	0.515
ENSG00000164010.15	chr1:42842917-42843403	RI	487	+	ERMAP	protein_coding	27869	0.244551	96.24	95.26	0.98	0.566	94.85	95.09	-0.24	0.503	95.04	95.25	-0.21	0.51	95.15	96.27	-1.12	0.558
ENSG00000164010.15	chr1:42843404-42843450	CE	47	+	ERMAP	protein_coding	27869	0.244551	93.96	90.5	3.46	0.58	90.94	90.54	0.4	0.515	91.78	91.18	0.6	0.523	91.87	93.96	-2.09	0.587
ENSG00000164010.15	chr1:42844511-42844610	CE	100	+	ERMAP	protein_coding	27869	0.244551	96.19	95.32	0.87	0.531	96.68	95.57	1.11	0.558	94.57	95.78	-1.21	0.557	94.62	96.22	-1.6	0.587
ENSG00000164010.15	chr1:42844611-42844684	AD	74	+	ERMAP	protein_coding	27869	0.244551	95.63	94.36	1.27	0.56	95.7	94	1.7	0.565	93.51	94.53	-1.02	0.532	93.61	95.77	-2.16	0.609
ENSG00000223653.6	chr1:85276388-85276714	TS	327	+	BCL10-AS1	lncRNA	171736	0.00266439	6.64	8	-1.36	0.586	9.8	7.85	1.95	0.532	9.53	8.01	1.52	0.556	9.17	6.41	2.76	0.579
ENSG00000223653.6	chr1:85276715-85276797	TS	83	+	BCL10-AS1	lncRNA	171736	0.00266439	93.46	92.32	1.14	0.536	89.71	92.02	-2.31	0.567	90.79	92.37	-1.58	0.562	90.64	93.57	-2.93	0.564
ENSG00000223653.6	chr1:85277641-85277738	CE	98	+	BCL10-AS1	lncRNA	171736	0.00266439	91.83	93.18	-1.35	0.567	88.54	93.3	-4.76	0.637	87.37	93.1	-5.73	0.663	87.62	91.09	-3.47	0.603
ENSG00000187583.11	chr1:974442-975008	TE	567	+	PLEKHN1	protein_coding	9383	0.133353	11.4	20.73	-9.33	0.666	20.04	20.31	-0.27	0.541	29.87	20.27	9.6	0.605	29.15	11.75	17.4	0.694
ENSG00000187583.11	chr1:975009-975865	TE	857	+	PLEKHN1	protein_coding	9383	0.133353	88.38	79.63	8.75	0.649	79.91	79.63	0.28	0.522	70.11	79.5	-9.39	0.583	70.98	88.79	-17.81	0.742
ENSG00000116786.13	chr1:15684320-15684555	TS	236	+	PLEKHM2	protein_coding	50449	1.93823	3.12	4.04	-0.92	0.554	3.44	4.08	-0.64	0.548	5.03	4.09	0.94	0.555	4.97	3.1	1.87	0.584
ENSG00000116786.13	chr1:15684556-15684618	TS	63	+	PLEKHM2	protein_coding	50449	1.93823	96.88	96	0.88	0.571	96.52	96.14	0.38	0.54	95.1	96.12	-1.02	0.537	94.93	96.84	-1.91	0.624
ENSG00000116786.13	chr1:15716237-15716242	AA	6	+	PLEKHM2	protein_coding	50449	1.93823	99.46	99.44	0.02	0.5	99.36	99.45	-0.09	0.538					99.24	99.45	-0.21	0.579
ENSG00000116786.13	chr1:15716243-15716343	CE	101	+	PLEKHM2	protein_coding	50449	1.93823	99.62	99.59	0.03	0.538	99.54	99.58	-0.04	0.521					99.44	99.64	-0.2	0.598
ENSG00000116786.13	chr1:15716707-15716816	CE	110	+	PLEKHM2	protein_coding	50449	1.93823	99.7	99.64	0.06	0.574	99.63	99.64	-0.01	0.523	98.93	98.27	0.66	0.609	98.95	98.52	0.43	0.613
ENSG00000116786.13	chr1:15717893-15717992	CE	100	+	PLEKHM2	protein_coding	50449	1.93823	99.64	99.6	0.04	0.558	99.6	99.6	0	0.526	98.92	99.61	-0.69	0.787	98.9	98.74	0.16	0.52
ENSG00000116786.13	chr1:15718538-15718625	CE	88	+	PLEKHM2	protein_coding	50449	1.93823	99.71	99.67	0.04	0.532	99.62	99.68	-0.06	0.56	98.97	99.69	-0.72	0.815	98.97	98.81	0.16	0.525
ENSG00000116786.13	chr1:15719734-15719920	CE	187	+	PLEKHM2	protein_coding	50449	1.93823	99.74	99.69	0.05	0.557	99.64	99.69	-0.05	0.547	98.98	99.69	-0.71	0.797	99	98.18	0.82	0.616
ENSG00000116786.13	chr1:15721329-15721388	CE	60	+	PLEKHM2	protein_coding	50449	1.93823	20.62	29.01	-8.39	0.968	43.98	28.87	15.11	0.998	43.88	28.98	14.9	0.996	43.72	20.71	23.01	1
ENSG00000116786.13	chr1:15725317-15725545	CE	229	+	PLEKHM2	protein_coding	50449	1.93823	99.73	99.64	0.09	0.582	99.65	99.65	0	0.509	99.57	99.64	-0.07	0.563	99.56	99.73	-0.17	0.608
ENSG00000116786.13	chr1:15727014-15727068	CE	55	+	PLEKHM2	protein_coding	50449	1.93823	99.64	99.6	0.04	0.546	99.51	99.58	-0.07	0.509	99.45	99.58	-0.13	0.539	99.46	99.64	-0.18	0.607
ENSG00000116786.13	chr1:15727069-15727191	RI	123	+	PLEKHM2	protein_coding	50449	1.93823	99.68	99.67	0.01	0.518	99.6	99.68	-0.08	0.551	99.56	99.68	-0.12	0.588	99.54	99.68	-0.14	0.572
ENSG00000116786.13	chr1:15727192-15727832	CE	641	+	PLEKHM2	protein_coding	50449	1.93823	99.68	99.68	0	0.517	99.6	99.65	-0.05	0.521	99.51	99.66	-0.15	0.61	99.52	99.67	-0.15	0.577
ENSG00000116786.13	chr1:15728079-15728083	AA	5	+	PLEKHM2	protein_coding	50449	1.93823	99.49	99.48	0.01	0.502	99.4	99.48	-0.08	0.507	99.18	99.48	-0.3	0.59	99.17	99.5	-0.33	0.612
ENSG00000116786.13	chr1:15728084-15728148	CE	65	+	PLEKHM2	protein_coding	50449	1.93823	99.59	99.58	0.01	0.511	99.46	99.56	-0.1	0.557	99.38	99.58	-0.2	0.582	99.33	99.58	-0.25	0.625
ENSG00000116786.13	chr1:15728267-15728313	CE	47	+	PLEKHM2	protein_coding	50449	1.93823	96.6	97.58	-0.98	0.593	99.53	97.6	1.93	0.87	98.59	96.43	2.16	0.878	98.56	95.63	2.93	0.905
ENSG00000116786.13	chr1:15728314-15728357	AD	44	+	PLEKHM2	protein_coding	50449	1.93823	96.65	97.57	-0.92	0.551	99.44	97.55	1.89	0.856	95.92	95.47	0.45	0.601	96.02	94.97	1.05	0.655
ENSG00000116786.13	chr1:15728669-15728733	CE	65	+	PLEKHM2	protein_coding	50449	1.93823	96.61	99.54	-2.93	0.894	99.33	99.53	-0.2	0.599	99.34	98.37	0.97	0.745	99.32	94.25	5.07	1
ENSG00000116786.13	chr1:15729102-15729190	CE	89	+	PLEKHM2	protein_coding	50449	1.93823	96.66	99.58	-2.92	0.912	99.46	99.57	-0.11	0.545	98.51	99.57	-1.06	0.786	98.56	95.82	2.74	0.753
ENSG00000116786.13	chr1:15729797-15729929	CE	133	+	PLEKHM2	protein_coding	50449	1.93823	99.68	99.65	0.03	0.524	99.56	99.64	-0.08	0.558	99.54	99.65	-0.11	0.573	99.52	99.67	-0.15	0.593
ENSG00000116786.13	chr1:15730532-15730722	CE	191	+	PLEKHM2	protein_coding	50449	1.93823	99.7	99.66	0.04	0.511	99.56	99.68	-0.12	0.552	99.55	99.67	-0.12	0.572	99.55	99.7	-0.15	0.58
ENSG00000116786.13	chr1:15731086-15731102	CE	17	+	PLEKHM2	protein_coding	50449	1.93823	2.36	2.6	-0.24	0.52									0.91	2.54	-1.63	0.883
ENSG00000116786.13	chr1:15731192-15731257	CE	66	+	PLEKHM2	protein_coding	50449	1.93823	99.71	99.67	0.04	0.532	99.59	99.66	-0.07	0.559	99.59	99.67	-0.08	0.548	99.58	99.71	-0.13	0.592
ENSG00000116786.13	chr1:15731889-15731949	AA	61	+	PLEKHM2	protein_coding	50449	1.93823	89.9	89.4	0.5	0.542	89.64	88.23	1.41	0.648	94.74	89.06	5.68	0.97	94.74	89.9	4.84	0.977
ENSG00000116786.13	chr1:15731950-15732048	CE	99	+	PLEKHM2	protein_coding	50449	1.93823	94.05	94.04	0.01	0.557	94.38	93.03	1.35	0.773	96.12	94.02	2.1	0.885	96.13	94.05	2.08	0.801
ENSG00000116786.13	chr1:15732350-15732529	CE	180	+	PLEKHM2	protein_coding	50449	1.93823	99.71	99.67	0.04	0.524					99.57	99.67	-0.1	0.568	99.67	99.77	-0.1	0.572
ENSG00000117697.15	chr1:212791778-212791782	TS	5	-	NSL1	protein_coding	65629	1.04956	0.17	0.17	0	0.506	0.17	0.16	0.01	0.5	0.17	0.17	0	0.519	0.16	0.17	-0.01	0.504
ENSG00000117697.15	chr1:212791777-212791777	TS	1	-	NSL1	protein_coding	65629	1.04956	97.9	97.84	0.06	0.532	97.92	97.86	0.06	0.512	97.78	97.86	-0.08	0.515	97.76	97.91	-0.15	0.567
ENSG00000117697.15	chr1:212791616-212791776	TS	161	-	NSL1	protein_coding	65629	1.04956	0.18	0.17	0.01	0.501	0.83	0.16	0.67	0.871	0.16	0.16	0	0.514	0.17	0.18	-0.01	0.521
ENSG00000117697.15	chr1:212791582-212791615	TS	34	-	NSL1	protein_coding	65629	1.04956	1.08	0.62	0.46	0.785	0.69	0.64	0.05	0.572	0.57	0.62	-0.05	0.597	0.57	1.07	-0.5	0.77
ENSG00000117697.15	chr1:212791530-212791581	TS	52	-	NSL1	protein_coding	65629	1.04956	1.19	1.68	-0.49	0.793	0.89	1.68	-0.79	0.837	1.87	1.67	0.2	0.554	1.85	1.19	0.66	0.775
ENSG00000117697.15	chr1:212791018-212791529	AD	512	-	NSL1	protein_coding	65629	1.04956	2.27	0.96	1.31	0.854	1.81	0.96	0.85	0.74	1.25	0.93	0.32	0.633	1.26	2.22	-0.96	0.763
ENSG00000117697.15	chr1:212787559-212787637	CE	79	-	NSL1	protein_coding	65629	1.04956	99.24	99	0.24	0.511	99.36	99	0.36	0.624	99.45	99.01	0.44	0.619	99.43	99.2	0.23	0.648
ENSG00000117697.15	chr1:212784363-212784493	CE	131	-	NSL1	protein_coding	65629	1.04956	99.47	99.74	-0.27	0.709	99.72	99.75	-0.03	0.507	99.45	99.74	-0.29	0.725	99.39	99.42	-0.03	0.51
ENSG00000117697.15	chr1:212782424-212782426	AA	3	-	NSL1	protein_coding	65629	1.04956	93.02	95.81	-2.79	0.893	95.72	95.8	-0.08	0.522	93.85	95.81	-1.96	0.87	93.77	93.01	0.76	0.618
ENSG00000117697.15	chr1:212782372-212782423	CE	52	-	NSL1	protein_coding	65629	1.04956	92.94	97.19	-4.25	0.977	96.78	97.21	-0.43	0.611	94.83	97.27	-2.44	0.915	94.87	92.95	1.92	0.759
ENSG00000117697.15	chr1:212766189-212766273	CE	85	-	NSL1	protein_coding	65629	1.04956	5.9	4.92	0.98	0.639	4.26	4.94	-0.68	0.621	5.73	5.05	0.68	0.63	5.75	5.81	-0.06	0.518
ENSG00000117697.15	chr1:212739534-212739601	CE	68	-	NSL1	protein_coding	65629	1.04956	90.68	91.95	-1.27	0.661	90.26	92.01	-1.75	0.741	87.02	92.03	-5.01	0.964	87.05	90.78	-3.73	0.859
ENSG00000117697.15	chr1:212738586-212738686	AA	101	-	NSL1	protein_coding	65629	1.04956	99.77	99.77	0	0.522	99.74	99.77	-0.03	0.531	99.52	99.78	-0.26	0.736	99.53	99.77	-0.24	0.721
ENSG00000117697.15	chr1:212738562-212738585	TE	24	-	NSL1	protein_coding	65629	1.04956	0.42	0.51	-0.09	0.546	0.56	0.47	0.09	0.554	0.5	0.5	0	0.507	0.5	0.45	0.05	0.51
ENSG00000117697.15	chr1:212738483-212738561	TE	79	-	NSL1	protein_coding	65629	1.04956	99.56	99.51	0.05	0.523	99.47	99.48	-0.01	0.531	99.49	99.49	0	0.522	99.48	99.57	-0.09	0.533
ENSG00000117758.14	chr1:27773219-27773254	TS	36	+	STX12	protein_coding	51224	1.36814	34.9	23.84	11.06	0.644	38.43	16.34	22.09	0.992	37.58	23.8	13.78	0.905	37.44	35.01	2.43	0.581
ENSG00000117758.14	chr1:27773255-27773425	TS	171	+	STX12	protein_coding	51224	1.36814	65.12	76.1	-10.98	0.619	61.6	83.57	-21.97	0.994	62.38	75.9	-13.52	0.917	62.64	65.08	-2.44	0.582
ENSG00000117758.14	chr1:27789562-27789631	CE	70	+	STX12	protein_coding	51224	1.36814	97.32	98.21	-0.89	0.624	96.79	97.49	-0.7	0.604	99.53	98.18	1.35	0.825	98.89	96.81	2.08	0.861
ENSG00000117758.14	chr1:27793533-27793632	CE	100	+	STX12	protein_coding	51224	1.36814	99.61	99.64	-0.03	0.522	99.06	99.06	0	0.521	99.6	99.63	-0.03	0.551	99.61	99.42	0.19	0.622
ENSG00000117758.14	chr1:27801678-27801815	CE	138	+	STX12	protein_coding	51224	1.36814	99.58	99.61	-0.03	0.541	98.33	98.42	-0.09	0.524	99.56	99.61	-0.05	0.556	99.58	99.56	0.02	0.502
ENSG00000117758.14	chr1:27804891-27804975	AA	85	+	STX12	protein_coding	51224	1.36814	3.32	0.92	2.4	0.842					1.09	0.95	0.14	0.523	1.71	3.63	-1.92	0.823
ENSG00000117758.14	chr1:27804976-27805148	CE	173	+	STX12	protein_coding	51224	1.36814	4.42	0.96	3.46	0.95					2.84	0.9	1.94	0.786	3.32	4.86	-1.54	0.7
ENSG00000117758.14	chr1:27810246-27810289	CE	44	+	STX12	protein_coding	51224	1.36814	92.7	93.5	-0.8	0.677	98.6	98.77	-0.17	0.503	94.18	93.58	0.6	0.595	94.02	91.83	2.19	0.78
ENSG00000117758.14	chr1:27811992-27812060	CE	69	+	STX12	protein_coding	51224	1.36814	2.82	0.91	1.91	0.789					0.95	0.91	0.04	0.506	1.99	2.86	-0.87	0.619
ENSG00000117758.14	chr1:27812163-27812268	CE	106	+	STX12	protein_coding	51224	1.36814	99.41	99.49	-0.08	0.554	99.14	99.17	-0.03	0.501	99.47	99.49	-0.02	0.515	99.46	99.44	0.02	0.516
ENSG00000117758.14	chr1:27817851-27817923	CE	73	+	STX12	protein_coding	51224	1.36814	99.5	99.51	-0.01	0.51	99.44	99.46	-0.02	0.522	99.48	99.52	-0.04	0.519	98.56	99.24	-0.68	0.695
ENSG00000117758.14	chr1:27819650-27819732	CE	83	+	STX12	protein_coding	51224	1.36814	99.61	99.64	-0.03	0.51	99.59	99.62	-0.03	0.52	99.58	99.64	-0.06	0.536	99.59	99.62	-0.03	0.513
ENSG00000130939.20	chr1:10032832-10032957	TS	126	+	UBE4B	protein_coding	148407	0.579552	99.1	98.72	0.38	0.629	97.83	99.36	-1.53	0.958	98.07	98.74	-0.67	0.6	97.99	99.12	-1.13	0.729
ENSG00000130939.20	chr1:10032958-10033358	TS	401	+	UBE4B	protein_coding	148407	0.579552	0.9	1.29	-0.39	0.628					1.98	1.29	0.69	0.629	1.96	0.87	1.09	0.747
ENSG00000130939.20	chr1:10033359-10033573	RI	215	+	UBE4B	protein_coding	148407	0.579552	99.55	99.56	-0.01	0.524									99.57	99.57	0	0.513
ENSG00000130939.20	chr1:10033574-10033694	CE	121	+	UBE4B	protein_coding	148407	0.579552	99.48	99.51	-0.03	0.528									99.5	99.48	0.02	0.526
ENSG00000130939.20	chr1:10049212-10049355	CE	144	+	UBE4B	protein_coding	148407	0.579552	2.84	1.25	1.59	0.753	2.3	2.71	-0.41	0.575	1.33	1.3	0.03	0.508	1.33	2.85	-1.52	0.739
ENSG00000130939.20	chr1:10072028-10072214	CE	187	+	UBE4B	protein_coding	148407	0.579552	99.1	99.07	0.03	0.521	99.52	99.47	0.05	0.502	98.95	99.11	-0.16	0.559	98.99	99.05	-0.06	0.51
ENSG00000130939.20	chr1:10072454-10095460	AA	23007	+	UBE4B	protein_coding	148407	0.579552	15.14	11.14	4	0.651					15.78	11.15	4.63	0.725	15.6	15.08	0.52	0.539
ENSG00000130939.20	chr1:10095461-10095596	CE	136	+	UBE4B	protein_coding	148407	0.579552	98.94	98.99	-0.05	0.506	99.49	99.45	0.04	0.522	98.82	98.98	-0.16	0.551	98.86	98.94	-0.08	0.512
ENSG00000130939.20	chr1:10101108-10101195	CE	88	+	UBE4B	protein_coding	148407	0.579552	99.08	99.13	-0.05	0.501	99.29	99.17	0.12	0.534	99.14	99.13	0.01	0.509	99.13	99.15	-0.02	0.514
ENSG00000130939.20	chr1:10101196-10101224	AD	29	+	UBE4B	protein_coding	148407	0.579552	7.15	2.61	4.54	0.777									5.25	6.79	-1.54	0.574
ENSG00000130939.20	chr1:10102948-10103092	CE	145	+	UBE4B	protein_coding	148407	0.579552	98.93	99.09	-0.16	0.538	99.22	99.09	0.13	0.543	99.22	99.05	0.17	0.56	99.23	99.02	0.21	0.568
ENSG00000130939.20	chr1:10105516-10105744	CE	229	+	UBE4B	protein_coding	148407	0.579552	98.87	98.91	-0.04	0.523	98.95	98.91	0.04	0.521	98.91	98.89	0.02	0.529	99.32	99.26	0.06	0.521
ENSG00000130939.20	chr1:10106197-10106583	CE	387	+	UBE4B	protein_coding	148407	0.579552	46.83	28.9	17.93	0.886	45.41	28.67	16.74	0.845	31.41	28.6	2.81	0.592	11.22	17.6	-6.38	0.871
ENSG00000130939.20	chr1:10107222-10107374	CE	153	+	UBE4B	protein_coding	148407	0.579552	23.85	17.82	6.03	0.602	9.06	17.67	-8.61	0.71	18.66	17.69	0.97	0.51	4.94	4.39	0.55	0.603
ENSG00000130939.20	chr1:10117459-10117600	CE	142	+	UBE4B	protein_coding	148407	0.579552	98.76	98.81	-0.05	0.513	98.52	98.86	-0.34	0.573	98.77	98.86	-0.09	0.513	99.34	99.29	0.05	0.544
ENSG00000130939.20	chr1:10119513-10119613	CE	101	+	UBE4B	protein_coding	148407	0.579552	95.91	99.39	-3.48	0.873	99.39	99.41	-0.02	0.505	99.4	99.41	-0.01	0.517	99.44	95.8	3.64	0.903
ENSG00000130939.20	chr1:10121962-10122076	CE	115	+	UBE4B	protein_coding	148407	0.579552	91.91	99.57	-7.66	1	99.58	99.55	0.03	0.509	98	99.57	-1.57	0.847	97.59	91.8	5.79	0.956
ENSG00000130939.20	chr1:10126794-10126877	CE	84	+	UBE4B	protein_coding	148407	0.579552	99.38	99.5	-0.12	0.549	99.51	99.51	0	0.519	99.42	99.5	-0.08	0.54	99.44	99.39	0.05	0.53
ENSG00000130939.20	chr1:10126878-10127067	AD	190	+	UBE4B	protein_coding	148407	0.579552	1.67	1.28	0.39	0.517	1.46	1.26	0.2	0.544	1.57	1.36	0.21	0.536	1.64	1.71	-0.07	0.522
ENSG00000130939.20	chr1:10129392-10129448	CE	57	+	UBE4B	protein_coding	148407	0.579552	99.25	99.39	-0.14	0.557	99.31	99.41	-0.1	0.553	99.24	99.4	-0.16	0.555	99.29	99.27	0.02	0.515
ENSG00000130939.20	chr1:10130500-10130616	CE	117	+	UBE4B	protein_coding	148407	0.579552	99.18	99.35	-0.17	0.575	99.26	99.32	-0.06	0.507	99.24	99.37	-0.13	0.527	99.25	99.26	-0.01	0.508
ENSG00000130939.20	chr1:10130715-10130813	CE	99	+	UBE4B	protein_coding	148407	0.579552	98.96	99.05	-0.09	0.55	99.11	99.1	0.01	0.536	99.13	99.13	0	0.506	99.09	98.93	0.16	0.551
ENSG00000130939.20	chr1:10132369-10132482	CE	114	+	UBE4B	protein_coding	148407	0.579552	96.3	99.14	-2.84	0.848	99.19	99.12	0.07	0.523	99.17	99.17	0	0.514	99.18	96.35	2.83	0.828
ENSG00000130939.20	chr1:10134988-10135186	CE	199	+	UBE4B	protein_coding	148407	0.579552	99.31	99.42	-0.11	0.544	99.37	99.4	-0.03	0.524	99.37	99.4	-0.03	0.534	99.34	99.32	0.02	0.512
ENSG00000130939.20	chr1:10137067-10137205	CE	139	+	UBE4B	protein_coding	148407	0.579552	99.31	99.51	-0.2	0.573	97.31	99.52	-2.21	0.863	99.37	99.51	-0.14	0.571	99.36	99.28	0.08	0.532
ENSG00000130939.20	chr1:10144940-10145039	CE	100	+	UBE4B	protein_coding	148407	0.579552	99.25	99.45	-0.2	0.582	99.42	99.47	-0.05	0.548	99.36	99.45	-0.09	0.542	99.4	99.26	0.14	0.553
ENSG00000130939.20	chr1:10146963-10147090	CE	128	+	UBE4B	protein_coding	148407	0.579552	99.31	99.38	-0.07	0.514	99.42	99.38	0.04	0.508	99.36	99.37	-0.01	0.514	99.31	99.31	0	0.527
ENSG00000130939.20	chr1:10149184-10149282	CE	99	+	UBE4B	protein_coding	148407	0.579552	99.23	99.28	-0.05	0.552	99.28	99.28	0	0.516	99.21	99.29	-0.08	0.503	99.16	99.2	-0.04	0.511
ENSG00000130939.20	chr1:10151326-10151561	CE	236	+	UBE4B	protein_coding	148407	0.579552	99.22	99.33	-0.11	0.543	99.37	99.39	-0.02	0.518	99.22	99.4	-0.18	0.579	99.2	99.23	-0.03	0.516
ENSG00000130939.20	chr1:10158356-10158482	CE	127	+	UBE4B	protein_coding	148407	0.579552	99.29	99.42	-0.13	0.545	99.5	99.5	0	0.51	99.38	99.48	-0.1	0.564	99.29	99.29	0	0.505
ENSG00000130939.20	chr1:10161142-10161286	CE	145	+	UBE4B	protein_coding	148407	0.579552	98.83	99.11	-0.28	0.583	99.51	99.53	-0.02	0.501	99.4	99.55	-0.15	0.541	98.87	98.86	0.01	0.524
ENSG00000130939.20	chr1:10161287-10166342	AD	5056	+	UBE4B	protein_coding	148407	0.579552	4.02	3.31	0.71	0.558									3.75	3.95	-0.2	0.505
ENSG00000130939.20	chr1:10168136-10168270	CE	135	+	UBE4B	protein_coding	148407	0.579552	98.95	99.07	-0.12	0.52	99.54	99.57	-0.03	0.513	99.47	99.56	-0.09	0.522	99.04	98.95	0.09	0.555
ENSG00000130939.20	chr1:10171105-10171137	AA	33	+	UBE4B	protein_coding	148407	0.579552	2.84	3.37	-0.53	0.543									1.28	2.94	-1.66	0.769
ENSG00000130939.20	chr1:10171138-10171329	CE	192	+	UBE4B	protein_coding	148407	0.579552	98.78	98.93	-0.15	0.517	99.03	99.12	-0.09	0.513	99.03	99.15	-0.12	0.526	98.83	98.66	0.17	0.53
ENSG00000130939.20	chr1:10172901-10178643	AA	5743	+	UBE4B	protein_coding	148407	0.579552	11.58	9.45	2.13	0.54	9.86	9.69	0.17	0.523	10.15	9.48	0.67	0.518	10.24	11.04	-0.8	0.531
ENSG00000130939.20	chr1:10178644-10178818	CE	175	+	UBE4B	protein_coding	148407	0.579552	98.97	99.15	-0.18	0.532	99.26	99.11	0.15	0.52	99.22	99.12	0.1	0.52	99.21	98.95	0.26	0.585
ENSG00000130939.20	chr1:10179416-10179562	CE	147	+	UBE4B	protein_coding	148407	0.579552	99.47	99.56	-0.09	0.537	99.6	99.56	0.04	0.5	99.56	99.56	0	0.511	99.58	99.46	0.12	0.536
ENSG00000130939.20	chr1:10179895-10180016	TE	122	+	UBE4B	protein_coding	148407	0.579552	32.75	25.93	6.82	0.508	31.93	25.85	6.08	0.651	13.59	25.8	-12.21	0.848	13.69	33.22	-19.53	0.712
ENSG00000130939.20	chr1:10180017-10180367	TE	351	+	UBE4B	protein_coding	148407	0.579552	27.09	27.47	-0.38	0.571	21.4	27.5	-6.1	0.862	33.38	27.28	6.1	0.878	33.39	26.79	6.6	0.706
ENSG00000130939.20	chr1:10180368-10181239	TE	872	+	UBE4B	protein_coding	148407	0.579552	40.26	46.78	-6.52	0.694	46.82	46.79	0.03	0.531	53.29	47.01	6.28	0.747	53.14	40.24	12.9	0.767
ENSG00000126106.14	chr1:44674478-44674481	TS	4	-	TMEM53	protein_coding	39243	0.166308	1.92	2.17	-0.25	0.507	1.28	2.18	-0.9	0.609	1.45	2.18	-0.73	0.566	1.51	1.88	-0.37	0.576
ENSG00000126106.14	chr1:44674467-44674477	TS	11	-	TMEM53	protein_coding	39243	0.166308	1.91	2.17	-0.26	0.531	1.24	2.1	-0.86	0.625	1.53	2.17	-0.64	0.548	1.52	1.82	-0.3	0.556
ENSG00000126106.14	chr1:44674463-44674466	TS	4	-	TMEM53	protein_coding	39243	0.166308	70.27	73.74	-3.47	0.621	69.67	73.53	-3.86	0.692	73.79	73.64	0.15	0.505	73.7	70.29	3.41	0.585
ENSG00000126106.14	chr1:44674444-44674462	TS	19	-	TMEM53	protein_coding	39243	0.166308	4.05	22.49	-18.44	0.994	5.16	22.42	-17.26	0.978	1.55	22.83	-21.28	1	1.49	4.14	-2.65	0.754
ENSG00000126106.14	chr1:44674443-44674443	TS	1	-	TMEM53	protein_coding	39243	0.166308	7.89	4.45	3.44	0.725	13.53	4.52	9.01	0.963	17.74	4.53	13.21	0.989	17.55	7.96	9.59	0.918
ENSG00000126106.14	chr1:44674403-44674442	TS	40	-	TMEM53	protein_coding	39243	0.166308	15.01	3.57	11.44	0.913	12.81	3.46	9.35	0.814	10.01	3.61	6.4	0.923	10.02	15.15	-5.13	0.675
ENSG00000126106.14	chr1:44674331-44674402	TS	72	-	TMEM53	protein_coding	39243	0.166308	8.21	2.22	5.99	0.826	2.38	2.19	0.19	0.545	1.49	2.22	-0.73	0.584	1.55	8.28	-6.73	0.868
ENSG00000126106.14	chr1:44660174-44660295	CE	122	-	TMEM53	protein_coding	39243	0.166308	89.4	94.85	-5.45	0.827	86.37	94.85	-8.48	0.884	96.94	94.94	2	0.629	96.98	89.35	7.63	0.939
ENSG00000126106.14	chr1:44655120-44655209	AA	90	-	TMEM53	protein_coding	39243	0.166308	54.61	41.67	12.94	0.795	39.55	41.53	-1.98	0.557	40.62	41.04	-0.42	0.514	40.44	54.58	-14.14	0.811
ENSG00000126106.14	chr1:44655117-44655119	AA	3	-	TMEM53	protein_coding	39243	0.166308	70.41	67.21	3.2	0.549	59.56	67.16	-7.6	0.633	67.72	67.3	0.42	0.54	67.96	70.46	-2.5	0.522
ENSG00000126106.14	chr1:44654940-44655116	CE	177	-	TMEM53	protein_coding	39243	0.166308	75.23	83.35	-8.12	0.768	75.61	83.68	-8.07	0.793	87.74	83.7	4.04	0.678	87.53	74.96	12.57	0.849
ENSG00000126106.14	chr1:44654465-44654787	TE	323	-	TMEM53	protein_coding	39243	0.166308	88.7	91.36	-2.66	0.658	90.29	91.43	-1.14	0.613	86.88	91.37	-4.49	0.802	87.06	88.63	-1.57	0.625
ENSG00000126106.14	chr1:44653247-44654464	TE	1218	-	TMEM53	protein_coding	39243	0.166308	11.45	8.71	2.74	0.656	9.68	8.63	1.05	0.597	13.14	8.69	4.45	0.791	12.87	11.43	1.44	0.58
ENSG00000126106.14	chr1:44636163-44636457	AA	295	-	TMEM53	protein_coding	39243	0.166308	81.31	87.85	-6.54	0.71	89.1	87.97	1.13	0.521	77.76	88.44	-10.68	0.787	73.73	81.41	-7.68	0.68
ENSG00000126106.14	chr1:44635667-44636029	RI	363	-	TMEM53	protein_coding	39243	0.166308	91.59	94.97	-3.38	0.636	93.76	95.32	-1.56	0.566	92.06	95.13	-3.07	0.614	92.37	91.3	1.07	0.527
ENSG00000126106.14	chr1:44635589-44635666	AA	78	-	TMEM53	protein_coding	39243	0.166308	92.52	95.54	-3.02	0.64	95.47	95.5	-0.03	0.534	93.21	95.59	-2.38	0.598	93	92.52	0.48	0.507
ENSG00000126106.14	chr1:44635545-44635588	CE	44	-	TMEM53	protein_coding	39243	0.166308	92.63	94.91	-2.28	0.586	95.57	95.12	0.45	0.519	92.96	95.02	-2.06	0.583	93.42	92.39	1.03	0.565
ENSG00000158292.7	chr1:6255015-6255122	AA	108	-	GPR153	protein_coding	13745	1.11225	64.6	32.82	31.78	0.818	28.45	32.41	-3.96	0.541	39.05	32.53	6.52	0.597	39.51	64.6	-25.09	0.788
ENSG00000158292.7	chr1:6254550-6255014	CE	465	-	GPR153	protein_coding	13745	1.11225	96.1	97.92	-1.82	0.662	97.23	97.85	-0.62	0.56	95.77	97.9	-2.13	0.672	95.8	95.99	-0.19	0.505
ENSG00000158292.7	chr1:6253718-6254147	CE	430	-	GPR153	protein_coding	13745	1.11225	84.86	80.75	4.11	0.7	78.49	80.89	-2.4	0.565	86.88	80.82	6.06	0.739	87.2	84.83	2.37	0.585
ENSG00000158292.7	chr1:6251531-6252768	AA	1238	-	GPR153	protein_coding	13745	1.11225	24.45	20.23	4.22	0.615	32.1	20.25	11.85	0.776	28.24	20.08	8.16	0.709	28.32	24.77	3.55	0.575
ENSG00000158292.7	chr1:6251338-6251530	CE	193	-	GPR153	protein_coding	13745	1.11225	78.5	68.7	9.8	0.793	80.07	68.69	11.38	0.85	82.97	68.8	14.17	0.921	82.71	78.51	4.2	0.668
ENSG00000158292.7	chr1:6250440-6250624	CE	185	-	GPR153	protein_coding	13745	1.11225	97.34	97.74	-0.4	0.538	97.98	97.83	0.15	0.542	96.07	97.66	-1.59	0.632	96.06	97.23	-1.17	0.602
ENSG00000179051.14	chr1:17439613-17439613	RI	1	-	RCC2	protein_coding	32917	13.4368	94.7	99.63	-4.93	0.93	89.81	99.7	-9.89	1	92.13	96.4	-4.27	0.874	92.13	91.6	0.53	0.614
ENSG00000179051.14	chr1:17439545-17439612	CE	68	-	RCC2	protein_coding	32917	13.4368	99.63	99.65	-0.02	0.51	99.64	99.66	-0.02	0.501	99.75	99.73	0.02	0.504	99.74	99.7	0.04	0.522
ENSG00000179051.14	chr1:17429106-17429199	CE	94	-	RCC2	protein_coding	32917	13.4368	99.9	99.91	-0.01	0.503	99.87	99.88	-0.01	0.508	99.9	99.9	0	0.521	99.89	99.9	-0.01	0.518
ENSG00000179051.14	chr1:17425541-17425684	CE	144	-	RCC2	protein_coding	32917	13.4368	98.76	99.91	-1.15	0.937	99.9	99.9	0	0.508	99.91	99.91	0	0.512	99.9	98.65	1.25	0.926
ENSG00000179051.14	chr1:17422705-17422836	CE	132	-	RCC2	protein_coding	32917	13.4368	99.92	99.92	0	0.533	99.91	99.92	-0.01	0.509	99.92	99.92	0	0.512	99.92	99.92	0	0.503
ENSG00000179051.14	chr1:17422203-17422291	CE	89	-	RCC2	protein_coding	32917	13.4368	99.91	99.92	-0.01	0.528	99.91	99.92	-0.01	0.507	99.92	99.92	0	0.513	99.92	99.91	0.01	0.507
ENSG00000179051.14	chr1:17422135-17422202	AD	68	-	RCC2	protein_coding	32917	13.4368	0.21	0.2	0.01	0.538	0.21	0.2	0.01	0.52	0.19	0.2	-0.01	0.511	0.19	0.2	-0.01	0.502
ENSG00000179051.14	chr1:17420723-17420828	CE	106	-	RCC2	protein_coding	32917	13.4368	99.87	99.88	-0.01	0.527	99.88	99.88	0	0.522	99.88	99.88	0	0.517	99.88	99.87	0.01	0.513
ENSG00000179051.14	chr1:17420714-17420722	AD	9	-	RCC2	protein_coding	32917	13.4368	99.83	99.84	-0.01	0.514	99.84	99.84	0	0.529	99.83	99.84	-0.01	0.505	99.83	99.84	-0.01	0.531
ENSG00000179051.14	chr1:17416480-17416646	CE	167	-	RCC2	protein_coding	32917	13.4368	99.89	99.9	-0.01	0.514	99.89	99.9	-0.01	0.519	99.89	99.9	-0.01	0.542	99.89	99.89	0	0.501
ENSG00000179051.14	chr1:17416377-17416479	AD	103	-	RCC2	protein_coding	32917	13.4368	0.15	0.14	0.01	0.502					0.15	0.14	0.01	0.541	0.15	0.15	0	0.517
ENSG00000179051.14	chr1:17413537-17413540	AD	4	-	RCC2	protein_coding	32917	13.4368	99.85	99.85	0	0.528									99.85	99.86	-0.01	0.525
ENSG00000179051.14	chr1:17413179-17413411	AA	233	-	RCC2	protein_coding	32917	13.4368	2	0.28	1.72	0.888									0.29	1.94	-1.65	0.892
ENSG00000179051.14	chr1:17413073-17413178	CE	106	-	RCC2	protein_coding	32917	13.4368	99.92	99.92	0	0.501	99.92	99.93	-0.01	0.506	99.9	99.9	0	0.503	99.92	99.92	0	0.5
ENSG00000179051.14	chr1:17413069-17413072	AD	4	-	RCC2	protein_coding	32917	13.4368	49	51.48	-2.48	0.895	49.27	50.84	-1.57	0.682					51.84	49.47	2.37	0.883
ENSG00000179051.14	chr1:17412191-17412194	AA	4	-	RCC2	protein_coding	32917	13.4368	50.99	48.43	2.56	0.881	50.68	49.11	1.57	0.674	99.08	99.93	-0.85	0.918	47.37	50.7	-3.33	0.953
ENSG00000179051.14	chr1:17412186-17412190	AA	5	-	RCC2	protein_coding	32917	13.4368	99.94	99.94	0	0.5	99.93	99.94	-0.01	0.546	99.08	99.93	-0.85	0.944	99.14	99.94	-0.8	0.92
ENSG00000179051.14	chr1:17412122-17412185	CE	64	-	RCC2	protein_coding	32917	13.4368	99.92	99.93	-0.01	0.519	99.93	99.93	0	0.512	99.32	99.93	-0.61	0.922	99.28	99.93	-0.65	0.923
ENSG00000179051.14	chr1:17409161-17409194	AA	34	-	RCC2	protein_coding	32917	13.4368	99.91	99.91	0	0.519	99.88	99.88	0	0.517	99.87	99.89	-0.02	0.541	99.89	99.89	0	0.522
ENSG00000179051.14	chr1:17409135-17409135	RI	1	-	RCC2	protein_coding	32917	13.4368	99.91	99.91	0	0.53									99.9	99.9	0	0.549
ENSG00000179051.14	chr1:17408980-17409134	CE	155	-	RCC2	protein_coding	32917	13.4368	99.92	99.92	0	0.519									99.92	99.92	0	0.502
ENSG00000179051.14	chr1:17408736-17408979	RI	244	-	RCC2	protein_coding	32917	13.4368	99.9	99.91	-0.01	0.508	99.9	99.91	-0.01	0.555	99.91	99.92	-0.01	0.512	99.9	99.91	-0.01	0.51
ENSG00000179051.14	chr1:17408555-17408656	AA	102	-	RCC2	protein_coding	32917	13.4368	99.92	99.92	0	0.512	99.92	99.92	0	0.504	99.92	99.93	-0.01	0.538	99.91	99.91	0	0.51
ENSG00000179051.14	chr1:17407620-17407923	RI	304	-	RCC2	protein_coding	32917	13.4368	99.93	99.94	-0.01	0.52									99.9	99.91	-0.01	0.506
ENSG00000179051.14	chr1:17407317-17407619	CE	303	-	RCC2	protein_coding	32917	13.4368	99.94	99.95	-0.01	0.516									99.95	99.94	0.01	0.528
ENSG00000179051.14	chr1:17407223-17407316	AD	94	-	RCC2	protein_coding	32917	13.4368	99.94	99.94	0	0.523									99.94	99.94	0	0.527
ENSG00000179051.14	chr1:17407138-17407222	RI	85	-	RCC2	protein_coding	32917	13.4368	99.92	99.93	-0.01	0.52									99.92	99.92	0	0.501
ENSG00000179051.14	chr1:17407005-17407137	AA	133	-	RCC2	protein_coding	32917	13.4368	99.92	99.92	0	0.508									99.91	99.92	-0.01	0.502
ENSG00000263528.8	chr1:206470476-206470494	TS	19	+	IKBKE	protein_coding	26413	0.0709083	8.01	8.25	-0.24	0.515	7.28	7.88	-0.6	0.546	6.91	8.14	-1.23	0.514	6.9	7.72	-0.82	0.516
ENSG00000263528.8	chr1:206470495-206470641	TS	147	+	IKBKE	protein_coding	26413	0.0709083	8.15	8.34	-0.19	0.502	7.22	8.18	-0.96	0.51	6.86	8.17	-1.31	0.55	6.97	8.57	-1.6	0.585
ENSG00000263528.8	chr1:206470642-206470698	TS	57	+	IKBKE	protein_coding	26413	0.0709083	91.96	91.95	0.01	0.506	92.49	91.89	0.6	0.553	92.8	91.82	0.98	0.536	93.18	91.92	1.26	0.548
ENSG00000263528.8	chr1:206471156-206471245	CE	90	+	IKBKE	protein_coding	26413	0.0709083	64.2	93.47	-29.27	0.966	93.53	93.06	0.47	0.527	91.97	92.89	-0.92	0.515	91.91	75.87	16.04	0.783
ENSG00000263528.8	chr1:206474331-206474471	CE	141	+	IKBKE	protein_coding	26413	0.0709083	90.62	91.92	-1.3	0.549	92.49	91.56	0.93	0.531	92.88	91.31	1.57	0.596	92.73	90.49	2.24	0.572
ENSG00000263528.8	chr1:206474865-206474994	CE	130	+	IKBKE	protein_coding	26413	0.0709083	88.24	91.75	-3.51	0.608	91.81	91.31	0.5	0.545	91.95	91.21	0.74	0.548	91.49	88.73	2.76	0.59
ENSG00000263528.8	chr1:206476181-206476362	CE	182	+	IKBKE	protein_coding	26413	0.0709083	88.18	88.76	-0.58	0.505	89.4	88.83	0.57	0.536	90.38	89.02	1.36	0.536	90.38	88.37	2.01	0.559
ENSG00000263528.8	chr1:206480447-206480533	CE	87	+	IKBKE	protein_coding	26413	0.0709083	88.42	91.7	-3.28	0.598	87.8	91.41	-3.61	0.583	85.9	91.78	-5.88	0.608	86.28	88.62	-2.34	0.55
ENSG00000263528.8	chr1:206484997-206485072	CE	76	+	IKBKE	protein_coding	26413	0.0709083	88.09	89.32	-1.23	0.531	87.62	89.54	-1.92	0.577	86.03	89.58	-3.55	0.604	86.2	88.25	-2.05	0.588
ENSG00000263528.8	chr1:206487914-206487990	CE	77	+	IKBKE	protein_coding	26413	0.0709083	89.21	91.24	-2.03	0.592	86.4	91.92	-5.52	0.62	88.35	91.65	-3.3	0.607	87.6	88.58	-0.98	0.528
ENSG00000263528.8	chr1:206490819-206490858	CE	40	+	IKBKE	protein_coding	26413	0.0709083	90.7	89.71	0.99	0.527					87.55	89.93	-2.38	0.579	87.04	90.16	-3.12	0.563
ENSG00000263528.8	chr1:206493023-206493119	CE	97	+	IKBKE	protein_coding	26413	0.0709083	89.8	90.79	-0.99	0.51	87.15	90.09	-2.94	0.561	88.46	89.65	-1.19	0.549	88.69	89.53	-0.84	0.511
ENSG00000263528.8	chr1:206493266-206493378	CE	113	+	IKBKE	protein_coding	26413	0.0709083	77.74	67.92	9.82	0.729	69.13	69.08	0.05	0.52	88.4	69.12	19.28	0.893	88.88	77.76	11.12	0.759
ENSG00000263528.8	chr1:206496112-206496274	TE	163	+	IKBKE	protein_coding	26413	0.0709083	40.85	40.23	0.62	0.512	34.53	40.75	-6.22	0.599	30.07	41.13	-11.06	0.714	29.54	40.91	-11.37	0.737
ENSG00000263528.8	chr1:206496275-206496889	TE	615	+	IKBKE	protein_coding	26413	0.0709083	59.16	59.25	-0.09	0.504	65.49	59.43	6.06	0.635	70.02	59.16	10.86	0.702	70.42	58.63	11.79	0.732
ENSG00000143498.18	chr1:222589786-222589933	TS	148	-	TAF1A	protein_coding	32031	0.528539	2.94	2.81	0.13	0.508	4.09	2.86	1.23	0.616	4.2	2.79	1.41	0.606	4.13	2.79	1.34	0.606
ENSG00000143498.18	chr1:222589727-222589785	TS	59	-	TAF1A	protein_coding	32031	0.528539	97.04	97.09	-0.05	0.502	95.88	96.95	-1.07	0.576	95.83	96.98	-1.15	0.598	95.89	97.07	-1.18	0.59
ENSG00000143498.18	chr1:222588443-222588565	CE	123	-	TAF1A	protein_coding	32031	0.528539	98.71	98.59	0.12	0.536	98.09	98.58	-0.49	0.562	98.32	98.59	-0.27	0.533	98.24	98.72	-0.48	0.592
ENSG00000143498.18	chr1:222584128-222584297	CE	170	-	TAF1A	protein_coding	32031	0.528539	95.56	89.14	6.42	0.962	94.58	89.28	5.3	0.897	92.14	89.34	2.8	0.756	92.28	95.57	-3.29	0.772
ENSG00000143498.18	chr1:222579873-222579890	AA	18	-	TAF1A	protein_coding	32031	0.528539	8.31	9.2	-0.89	0.531	3.02	9.28	-6.26	0.924	7.26	9.04	-1.78	0.608	7.15	8.19	-1.04	0.618
ENSG00000143498.18	chr1:222579759-222579872	CE	114	-	TAF1A	protein_coding	32031	0.528539	60.88	68.32	-7.44	0.784	74.44	68.25	6.19	0.699	68.05	68.06	-0.01	0.525	67.97	60.9	7.07	0.794
ENSG00000143498.18	chr1:222577445-222577643	CE	199	-	TAF1A	protein_coding	32031	0.528539	99.16	99.01	0.15	0.538	98.9	99.09	-0.19	0.558	98.66	99.05	-0.39	0.575	98.62	99.21	-0.59	0.649
ENSG00000143498.18	chr1:222570535-222570665	CE	131	-	TAF1A	protein_coding	32031	0.528539	97.7	96.32	1.38	0.713	98.04	96.27	1.77	0.788	94.14	95.61	-1.47	0.541	95.88	97.65	-1.77	0.636
ENSG00000143498.18	chr1:222569510-222569668	CE	159	-	TAF1A	protein_coding	32031	0.528539	96.35	96.24	0.11	0.519	96.25	96.2	0.05	0.578					95.74	96.32	-0.58	0.542
ENSG00000143498.18	chr1:222566526-222569424	AA	2899	-	TAF1A	protein_coding	32031	0.528539	8.17	5.2	2.97	0.701					9.95	5.19	4.76	0.798	10.35	8.14	2.21	0.639
ENSG00000143498.18	chr1:222566474-222566525	CE	52	-	TAF1A	protein_coding	32031	0.528539	5.67	6.99	-1.32	0.602					11.53	6.96	4.57	0.758	11.93	5.71	6.22	0.78
ENSG00000143498.18	chr1:222564059-222564125	CE	67	-	TAF1A	protein_coding	32031	0.528539	97.16	97.7	-0.54	0.64	95.76	97.65	-1.89	0.692	97	97.68	-0.68	0.572	97.08	97.16	-0.08	0.531
ENSG00000143498.18	chr1:222563173-222563296	CE	124	-	TAF1A	protein_coding	32031	0.528539	96.6	97.98	-1.38	0.697	96.18	98.04	-1.86	0.722	97.3	97.98	-0.68	0.581	97.43	96.51	0.92	0.628
ENSG00000143498.18	chr1:222561364-222561518	CE	155	-	TAF1A	protein_coding	32031	0.528539	99.25	98.08	1.17	0.767	98.83	98.18	0.65	0.659	98.99	98.07	0.92	0.685	98.98	99.29	-0.31	0.608
ENSG00000143498.18	chr1:222558623-222558772	CE	150	-	TAF1A	protein_coding	32031	0.528539	98.98	98.82	0.16	0.556	98.58	98.85	-0.27	0.559	98.75	98.87	-0.12	0.532	98.74	99	-0.26	0.578
ENSG00000143498.18	chr1:222558131-222558268	CE	138	-	TAF1A	protein_coding	32031	0.528539	89.47	88.3	1.17	0.552									91.58	90.02	1.56	0.55
ENSG00000085552.18	chr1:159942963-159943151	CE	189	-	IGSF9	protein_coding	18574	0.164023	88.48	92.86	-4.38	0.632	90.55	92.72	-2.17	0.599	88.71	93.08	-4.37	0.641	87.86	87.74	0.12	0.505
ENSG00000085552.18	chr1:159934425-159934570	CE	146	-	IGSF9	protein_coding	18574	0.164023	89.46	90.63	-1.17	0.563	90.24	90.62	-0.38	0.506	91	90.55	0.45	0.519	91.14	89.96	1.18	0.555
ENSG00000085552.18	chr1:159934285-159934332	AA	48	-	IGSF9	protein_coding	18574	0.164023	89.45	77.38	12.07	0.706	89.85	77.32	12.53	0.731	73.24	77.65	-4.41	0.555	73.46	88.91	-15.45	0.73
ENSG00000085552.18	chr1:159934190-159934284	CE	95	-	IGSF9	protein_coding	18574	0.164023	93.23	90.47	2.76	0.587	91.64	90.7	0.94	0.523	89.4	91.18	-1.78	0.591	88.8	93.74	-4.94	0.647
ENSG00000085552.18	chr1:159932512-159932652	CE	141	-	IGSF9	protein_coding	18574	0.164023	91.99	88.68	3.31	0.599	90.93	88.53	2.4	0.574	88.26	88.67	-0.41	0.516	88.2	91.72	-3.52	0.591
ENSG00000085552.18	chr1:159931812-159931928	CE	117	-	IGSF9	protein_coding	18574	0.164023	87.87	89.81	-1.94	0.524	88.87	90.22	-1.35	0.548	87.33	89.98	-2.65	0.569	87.51	88.34	-0.83	0.514
ENSG00000142634.13	chr1:15426019-15426862	AD	844	+	EFHD2	protein_coding	20451	2.9529	0.68	0.67	0.01	0.513									0.83	0.94	-0.11	0.547
ENSG00000142634.13	chr1:15428593-15429345	CE	753	+	EFHD2	protein_coding	20451	2.9529	99.64	99.66	-0.02	0.514									99.52	99.53	-0.01	0.533
ENSG00000142634.13	chr1:15429346-15429417	RI	72	+	EFHD2	protein_coding	20451	2.9529	99.61	99.62	-0.01	0.517									99.61	99.62	-0.01	0.5
ENSG00000197472.15	chr1:247008058-247008093	TS	36	-	ZNF695	protein_coding	62546	0.033753	2.21	3.22	-1.01	0.618	53.36	26.27	27.09	0.831	59.68	26.18	33.5	0.84	2.99	2.18	0.81	0.589
ENSG00000197472.15	chr1:247008057-247008057	TS	1	-	ZNF695	protein_coding	62546	0.033753	49.78	26.77	23.01	0.795	11.55	27.4	-15.85	0.676	13.28	27.51	-14.23	0.652	3.01	50.46	-47.45	1
ENSG00000197472.15	chr1:247008000-247008056	TS	57	-	ZNF695	protein_coding	62546	0.033753	49.99	73.1	-23.11	0.804	36.61	46.02	-9.41	0.528	28.18	46.25	-18.07	0.5	96.89	50.2	46.69	1
ENSG00000197472.15	chr1:247007958-247007999	TS	42	-	ZNF695	protein_coding	62546	0.033753	2.19	3.42	-1.23	0.641									2.84	2.25	0.59	0.575
ENSG00000197472.15	chr1:247007906-247007957	AD	52	-	ZNF695	protein_coding	62546	0.033753	98.41	97.33	1.08	0.725									96.8	94.58	2.22	0.683
ENSG00000197472.15	chr1:246999948-247000074	CE	127	-	ZNF695	protein_coding	62546	0.033753	97.66	98.72	-1.06	0.677	96.55	98.67	-2.12	0.789	97.22	98.64	-1.42	0.702	96.93	93.95	2.98	0.778
ENSG00000197472.15	chr1:246999912-246999947	AD	36	-	ZNF695	protein_coding	62546	0.033753	55.14	78.39	-23.25	0.957	72.43	78.48	-6.05	0.676	65.43	77.91	-12.48	0.789	65.68	56.5	9.18	0.751
ENSG00000197472.15	chr1:246999348-246999440	CE	93	-	ZNF695	protein_coding	62546	0.033753	95.97	97.22	-1.25	0.618	86.47	97.16	-10.69	0.874	86.87	97.31	-10.44	0.854	87.5	94.42	-6.92	0.691
ENSG00000197472.15	chr1:246988125-246988255	CE	131	-	ZNF695	protein_coding	62546	0.033753	93.97	92.42	1.55	0.539	57.42	92.86	-35.44	0.8	58.7	92.75	-34.05	0.745	59.6	59.97	-0.37	0.511
ENSG00000197472.15	chr1:246988121-246988124	AD	4	-	ZNF695	protein_coding	62546	0.033753	93.98	92.24	1.74	0.571	90.37	92.58	-2.21	0.599	85.91	92.83	-6.92	0.677	84.3	60.33	23.97	0.638
ENSG00000197472.15	chr1:246967695-246967792	CE	98	-	ZNF695	protein_coding	62546	0.033753	86.55	77.08	9.47	0.571	85.34	80.53	4.81	0.575	91.52	78.45	13.07	0.68	92.33	56.36	35.97	0.853
ENSG00000197472.15	chr1:246945675-246945827	TE	153	-	ZNF695	protein_coding	62546	0.033753	36.56	62.96	-26.4	0.759	44.82	62.72	-17.9	0.796	34.5	63.04	-28.54	0.781	34.25	34.07	0.18	0.52
ENSG00000197472.15	chr1:246945619-246945674	TE	56	-	ZNF695	protein_coding	62546	0.033753	49.99	20.95	29.04	0.859	54.98	20.97	34.01	0.901	44.36	19.89	24.47	0.826	45.18	49.61	-4.43	0.581
ENSG00000197472.15	chr1:246945549-246945618	TE	70	-	ZNF695	protein_coding	62546	0.033753	22.32	26.02	-3.7	0.595	8.68	26.48	-17.8	0.827	29.63	26.03	3.6	0.521	29.61	24.18	5.43	0.584
ENSG00000117713.21	chr1:26729651-26729863	CE	213	+	ARID1A	protein_coding	88868	1.85138	99.17	98.43	0.74	0.69	99.35	98.4	0.95	0.73	97.8	98.41	-0.61	0.65	97.67	99.12	-1.45	0.867
ENSG00000117713.21	chr1:26731152-26731604	CE	453	+	ARID1A	protein_coding	88868	1.85138	99.36	99.01	0.35	0.657	99.37	98.95	0.42	0.695	99.33	98.98	0.35	0.635	99.32	99.37	-0.05	0.538
ENSG00000117713.21	chr1:26732676-26732792	CE	117	+	ARID1A	protein_coding	88868	1.85138	99.39	96.73	2.66	0.885	99.38	96.02	3.36	0.881	99.28	96.85	2.43	0.857	99.26	99.37	-0.11	0.526
ENSG00000117713.21	chr1:26760856-26761096	CE	241	+	ARID1A	protein_coding	88868	1.85138	99.51	99.18	0.33	0.682					99.1	99.15	-0.05	0.51	99.1	99.52	-0.42	0.683
ENSG00000117713.21	chr1:26761381-26761383	AA	3	+	ARID1A	protein_coding	88868	1.85138	3.87	3.93	-0.06	0.509	3.46	5.12	-1.66	0.701	3.55	3.96	-0.41	0.576	3.53	3.85	-0.32	0.534
ENSG00000117713.21	chr1:26761384-26761473	CE	90	+	ARID1A	protein_coding	88868	1.85138	99.61	99.1	0.51	0.731	99.59	99.12	0.47	0.723	99.23	99.12	0.11	0.524	99.24	99.61	-0.37	0.705
ENSG00000117713.21	chr1:26762152-26762319	CE	168	+	ARID1A	protein_coding	88868	1.85138	98.8	98.84	-0.04	0.513	99	98.82	0.18	0.556	99.13	98.85	0.28	0.574	99.14	98.82	0.32	0.557
ENSG00000117713.21	chr1:26762973-26763285	CE	313	+	ARID1A	protein_coding	88868	1.85138	99.17	99.04	0.13	0.548	99.55	99.05	0.5	0.703	99.07	99.05	0.02	0.52	99.06	99.18	-0.12	0.531
ENSG00000117713.21	chr1:26766221-26766366	CE	146	+	ARID1A	protein_coding	88868	1.85138	99.57	99.61	-0.04	0.546	99.49	99.62	-0.13	0.557	99.42	99.62	-0.2	0.581	99.42	99.58	-0.16	0.601
ENSG00000117713.21	chr1:26766457-26766566	CE	110	+	ARID1A	protein_coding	88868	1.85138	99.51	99.58	-0.07	0.518	99.52	99.58	-0.06	0.529	99.43	99.57	-0.14	0.557	99.43	99.54	-0.11	0.529
ENSG00000117713.21	chr1:26767790-26767999	CE	210	+	ARID1A	protein_coding	88868	1.85138	98.09	97.22	0.87	0.745	96.78	97.22	-0.44	0.561	99.15	97.25	1.9	0.94	99.12	98.09	1.03	0.819
ENSG00000117713.21	chr1:26771119-26771326	CE	208	+	ARID1A	protein_coding	88868	1.85138	98.82	99.25	-0.43	0.623	99.33	99.23	0.1	0.507	99.48	99.23	0.25	0.635	99.44	98.85	0.59	0.732
ENSG00000117713.21	chr1:26771327-26772499	RI	1173	+	ARID1A	protein_coding	88868	1.85138	2.08	1.42	0.66	0.623	1.08	1.41	-0.33	0.592	1.04	1.41	-0.37	0.624	1.09	2.03	-0.94	0.693
ENSG00000117713.21	chr1:26772812-26772814	AA	3	+	ARID1A	protein_coding	88868	1.85138	59.94	51.72	8.22	0.747	58.31	51.68	6.63	0.695	56.1	51.6	4.5	0.622	56.26	59.72	-3.46	0.661
ENSG00000117713.21	chr1:26773346-26773496	CE	151	+	ARID1A	protein_coding	88868	1.85138	99.38	99.51	-0.13	0.539									99.25	99.35	-0.1	0.539
ENSG00000117713.21	chr1:26773580-26773690	CE	111	+	ARID1A	protein_coding	88868	1.85138	99.52	99.62	-0.1	0.571	99.48	99.61	-0.13	0.557	99.44	99.61	-0.17	0.572	99.45	99.52	-0.07	0.529
ENSG00000117713.21	chr1:26773691-26773693	RI	3	+	ARID1A	protein_coding	88868	1.85138	95.19	91.6	3.59	0.82	94.84	91.12	3.72	0.793	95.11	91.2	3.91	0.828	95.48	95.23	0.25	0.548
ENSG00000117713.21	chr1:26773694-26773717	CE	24	+	ARID1A	protein_coding	88868	1.85138	99.49	99.57	-0.08	0.542	99.36	99.52	-0.16	0.569	99.38	99.51	-0.13	0.583	99.43	99.48	-0.05	0.528
ENSG00000117713.21	chr1:26773802-26773823	AA	22	+	ARID1A	protein_coding	88868	1.85138	99.48	99.55	-0.07	0.583									99.46	99.51	-0.05	0.504
ENSG00000117713.21	chr1:26773824-26773898	CE	75	+	ARID1A	protein_coding	88868	1.85138	99.54	99.6	-0.06	0.531									99.51	99.56	-0.05	0.526
ENSG00000117713.21	chr1:26773899-26774203	AD	305	+	ARID1A	protein_coding	88868	1.85138	1.68	1.03	0.65	0.636	1.07	0.93	0.14	0.559					0.9	1.69	-0.79	0.718
ENSG00000117713.21	chr1:26774980-26775220	CE	241	+	ARID1A	protein_coding	88868	1.85138	99.55	99.62	-0.07	0.542	99.57	99.62	-0.05	0.529	98.44	99.62	-1.18	0.857	98.34	99.58	-1.24	0.85
ENSG00000117713.21	chr1:26775577-26775707	CE	131	+	ARID1A	protein_coding	88868	1.85138	99.31	99.38	-0.07	0.555	99.43	99.48	-0.05	0.507	99.36	99.51	-0.15	0.516	99.25	99.31	-0.06	0.508
ENSG00000117713.21	chr1:26775817-26775956	CE	140	+	ARID1A	protein_coding	88868	1.85138	2.54	1.6	0.94	0.672	1.36	1.06	0.3	0.609	2.05	1.05	1	0.726	2.57	2.51	0.06	0.531
ENSG00000117713.21	chr1:26779023-26779094	AA	72	+	ARID1A	protein_coding	88868	1.85138	99.3	99.3	0	0.513									99.32	99.33	-0.01	0.505
ENSG00000117713.21	chr1:26779095-26780983	TE	1889	+	ARID1A	protein_coding	88868	1.85138	0.04	0.04	0	0.53									0.05	0.04	0.01	0.523
ENSG00000117713.21	chr1:26780984-26781144	TE	161	+	ARID1A	protein_coding	88868	1.85138	38.97	39.88	-0.91	0.566	38.59	39	-0.41	0.538	44.56	38.99	5.57	0.935	45.17	38.75	6.42	0.847
ENSG00000117713.21	chr1:26781145-26781180	TE	36	+	ARID1A	protein_coding	88868	1.85138	2.54	0.04	2.5	0.987	1.29	0.04	1.25	0.982	0.05	0.04	0.01	0.558	0.05	2.46	-2.41	0.981
ENSG00000117713.21	chr1:26781181-26782104	TE	924	+	ARID1A	protein_coding	88868	1.85138	58.58	60.11	-1.53	0.641	60.1	60.98	-0.88	0.582	55.46	60.96	-5.5	0.936	54.86	58.84	-3.98	0.853
ENSG00000143653.10	chr1:246726892-246727004	CE	113	+	SCCPDH	protein_coding	43728	0.90791	99.67	99.68	-0.01	0.516	99.63	99.66	-0.03	0.538	99.62	99.68	-0.06	0.542	99.65	99.65	0	0.502
ENSG00000143653.10	chr1:246735975-246736055	CE	81	+	SCCPDH	protein_coding	43728	0.90791	99.66	99.68	-0.02	0.507	99.65	99.68	-0.03	0.54	99.64	99.7	-0.06	0.549	99.65	99.68	-0.03	0.514
ENSG00000143653.10	chr1:246740172-246740301	CE	130	+	SCCPDH	protein_coding	43728	0.90791	99.6	99.63	-0.03	0.543	99.58	99.62	-0.04	0.51	99.59	99.62	-0.03	0.529	99.57	99.61	-0.04	0.544
ENSG00000143653.10	chr1:246744076-246744125	CE	50	+	SCCPDH	protein_coding	43728	0.90791	99.54	99.53	0.01	0.518	99.48	99.54	-0.06	0.532	99.46	99.54	-0.08	0.514	99.47	99.54	-0.07	0.507
ENSG00000143653.10	chr1:246758226-246758356	CE	131	+	SCCPDH	protein_coding	43728	0.90791	99.52	99.54	-0.02	0.506	99.5	99.59	-0.09	0.566	99.52	99.59	-0.07	0.531	99.47	99.51	-0.04	0.53
ENSG00000143653.10	chr1:246759034-246759108	AA	75	+	SCCPDH	protein_coding	43728	0.90791	99.56	99.58	-0.02	0.545									99.53	99.54	-0.01	0.528
ENSG00000143653.10	chr1:246759109-246759151	CE	43	+	SCCPDH	protein_coding	43728	0.90791	99.59	99.6	-0.01	0.518									99.56	99.59	-0.03	0.527
ENSG00000143653.10	chr1:246759957-246760076	CE	120	+	SCCPDH	protein_coding	43728	0.90791	99.63	99.63	0	0.522	99.63	99.7	-0.07	0.563	99.64	99.69	-0.05	0.536	99.57	99.61	-0.04	0.512
ENSG00000143653.10	chr1:246760171-246760227	CE	57	+	SCCPDH	protein_coding	43728	0.90791	99.61	99.63	-0.02	0.506	99.56	99.63	-0.07	0.521	99.56	99.62	-0.06	0.529	99.53	99.61	-0.08	0.553
ENSG00000143653.10	chr1:246764246-246764344	CE	99	+	SCCPDH	protein_coding	43728	0.90791	99.58	99.55	0.03	0.514	99.53	99.57	-0.04	0.509	99.51	99.58	-0.07	0.53	99.51	99.58	-0.07	0.557
ENSG00000143653.10	chr1:246764345-246764357	AD	13	+	SCCPDH	protein_coding	43728	0.90791	99.55	96.86	2.69	0.886	99.4	96.85	2.55	0.857	99.31	96.79	2.52	0.832	99.42	99.55	-0.13	0.551
ENSG00000143653.10	chr1:246766058-246766059	AA	2	+	SCCPDH	protein_coding	43728	0.90791	99.55	99.51	0.04	0.534									99.42	99.58	-0.16	0.585
ENSG00000143653.10	chr1:246766060-246766139	CE	80	+	SCCPDH	protein_coding	43728	0.90791	99.61	99.54	0.07	0.546									99.52	99.62	-0.1	0.524
ENSG00000243749.2	chr1:34983767-34983947	CE	181	-	TMEM35B	protein_coding	3967	0.0121635	93.65	99.43	-5.78	0.928	99.35	99.44	-0.09	0.565	95.86	99.43	-3.57	0.878	96.01	93.86	2.15	0.63
ENSG00000058668.16	chr1:203630097-203630148	AF	52	+	ATP2B4	protein_coding	117249	0.423571	9.68	12.34	-2.66	0.541	7.71	12.93	-5.22	0.647	12.2	13.21	-1.01	0.554	11.96	9.23	2.73	0.56
ENSG00000058668.16	chr1:203682742-203683398	CE	657	+	ATP2B4	protein_coding	117249	0.423571	97.25	97.53	-0.28	0.529	97.53	97.73	-0.2	0.532	97.02	97.64	-0.62	0.575	96.82	97.35	-0.53	0.572
ENSG00000058668.16	chr1:203698157-203698354	CE	198	+	ATP2B4	protein_coding	117249	0.423571	98.15	98.63	-0.48	0.586	96.18	98.62	-2.44	0.773	97.73	98.65	-0.92	0.624	97.71	98.15	-0.44	0.587
ENSG00000058668.16	chr1:203699460-203699717	CE	258	+	ATP2B4	protein_coding	117249	0.423571	98.11	98.57	-0.46	0.585	96	98.54	-2.54	0.754	97.36	98.62	-1.26	0.662	97.41	98.16	-0.75	0.597
ENSG00000058668.16	chr1:203700206-203700331	CE	126	+	ATP2B4	protein_coding	117249	0.423571	98.02	98.24	-0.22	0.541	96.34	98.23	-1.89	0.669	97.53	98.32	-0.79	0.624	97.54	98.11	-0.57	0.574
ENSG00000058668.16	chr1:203700798-203700923	CE	126	+	ATP2B4	protein_coding	117249	0.423571	97.44	97.6	-0.16	0.522	96.21	97.33	-1.12	0.597	97	97.46	-0.46	0.533	97.17	97.45	-0.28	0.507
ENSG00000058668.16	chr1:203702044-203702079	CE	36	+	ATP2B4	protein_coding	117249	0.423571	90.36	97.25	-6.89	0.917	95.44	97.27	-1.83	0.611	93.81	97.24	-3.43	0.738	93.45	90.38	3.07	0.699
ENSG00000058668.16	chr1:203703652-203703813	CE	162	+	ATP2B4	protein_coding	117249	0.423571	97.8	97.72	0.08	0.507	95.71	97.67	-1.96	0.669	96.83	97.75	-0.92	0.593	96.68	97.77	-1.09	0.582
ENSG00000058668.16	chr1:203707009-203707223	CE	215	+	ATP2B4	protein_coding	117249	0.423571	93.77	98.37	-4.6	0.92	94.73	98.39	-3.66	0.896	97.59	98.42	-0.83	0.592	97.54	93.89	3.65	0.852
ENSG00000058668.16	chr1:203707862-203708104	CE	243	+	ATP2B4	protein_coding	117249	0.423571	98.2	98.7	-0.5	0.589	96.4	98.68	-2.28	0.772	97.82	98.64	-0.82	0.612	97.8	98.2	-0.4	0.524
ENSG00000058668.16	chr1:203709301-203709542	CE	242	+	ATP2B4	protein_coding	117249	0.423571	98.36	98.8	-0.44	0.553	96.37	98.76	-2.39	0.751	97.73	98.74	-1.01	0.632	97.71	98.38	-0.67	0.621
ENSG00000058668.16	chr1:203710877-203711108	CE	232	+	ATP2B4	protein_coding	117249	0.423571	98.52	98.69	-0.17	0.532	96.53	98.74	-2.21	0.759	98	98.75	-0.75	0.642	97.95	98.49	-0.54	0.586
ENSG00000058668.16	chr1:203711960-203712139	CE	180	+	ATP2B4	protein_coding	117249	0.423571	98.34	98.56	-0.22	0.538	96.69	98.54	-1.85	0.692	97.9	98.54	-0.64	0.571	97.94	98.45	-0.51	0.536
ENSG00000058668.16	chr1:203712140-203712904	AD	765	+	ATP2B4	protein_coding	117249	0.423571	10.3	4.59	5.71	0.822	2.68	4.33	-1.65	0.664	5.96	4.35	1.61	0.56	6.11	10.42	-4.31	0.731
ENSG00000058668.16	chr1:203713165-203713252	CE	88	+	ATP2B4	protein_coding	117249	0.423571	98.52	94.62	3.9	0.925	96.58	94.58	2	0.722	97.92	94.59	3.33	0.865	97.85	98.46	-0.61	0.603
ENSG00000058668.16	chr1:203714171-203714277	CE	107	+	ATP2B4	protein_coding	117249	0.423571	98.37	98.79	-0.42	0.56	96.52	98.72	-2.2	0.765	98.09	98.72	-0.63	0.592	98	98.43	-0.43	0.556
ENSG00000058668.16	chr1:203720549-203720740	CE	192	+	ATP2B4	protein_coding	117249	0.423571	98.47	98.81	-0.34	0.577	96.55	98.73	-2.18	0.741	97.87	98.75	-0.88	0.633	97.94	98.52	-0.58	0.563
ENSG00000058668.16	chr1:203721197-203721410	CE	214	+	ATP2B4	protein_coding	117249	0.423571	96.46	96.65	-0.19	0.518	96.6	96.75	-0.15	0.513	97.5	96.8	0.7	0.604	97.55	98.26	-0.71	0.557
ENSG00000058668.16	chr1:203723881-203723988	CE	108	+	ATP2B4	protein_coding	117249	0.423571	86.22	88.99	-2.77	0.647	92.68	89.15	3.53	0.702	93.08	89.12	3.96	0.727	92.96	88.75	4.21	0.757
ENSG00000058668.16	chr1:203733223-203733400	CE	178	+	ATP2B4	protein_coding	117249	0.423571	11.42	13.32	-1.9	0.594	14.45	13.23	1.22	0.527	10.32	13.11	-2.79	0.638	10.19	11.46	-1.27	0.587
ENSG00000058668.16	chr1:203739546-203739644	CE	99	+	ATP2B4	protein_coding	117249	0.423571	98.43	98.8	-0.37	0.577	98.75	98.79	-0.04	0.507	98.16	98.86	-0.7	0.632	98.18	98.42	-0.24	0.508
ENSG00000058668.16	chr1:203739645-203739764	RI	120	+	ATP2B4	protein_coding	117249	0.423571	98.41	98.82	-0.41	0.576	98.89	98.85	0.04	0.506	98.34	98.86	-0.52	0.633	98.34	98.46	-0.12	0.501
ENSG00000058668.16	chr1:203739765-203741076	TE	1312	+	ATP2B4	protein_coding	117249	0.423571	0.11	0.1	0.01	0.564	0.13	0.09	0.04	0.588	0.15	0.09	0.06	0.606	0.15	0.11	0.04	0.577
ENSG00000058668.16	chr1:203741077-203744080	TE	3004	+	ATP2B4	protein_coding	117249	0.423571	64.47	64.65	-0.18	0.54	62.22	64.59	-2.37	0.746	64.58	64.63	-0.05	0.511	64.66	64.51	0.15	0.533
ENSG00000058668.16	chr1:203744081-203744081	TE	1	+	ATP2B4	protein_coding	117249	0.423571	35.5	35.44	0.06	0.524	37.72	35.34	2.38	0.776	35.34	35.35	-0.01	0.511	35.45	35.48	-0.03	0.514
ENSG00000215717.7	chr1:109090764-109090772	TS	9	+	TMEM167B	protein_coding	6170	3.54069	1.87	1.93	-0.06	0.514	2.68	2.02	0.66	0.589	1.99	2	-0.01	0.513	2.02	1.94	0.08	0.518
ENSG00000215717.7	chr1:109090773-109090805	TS	33	+	TMEM167B	protein_coding	6170	3.54069	89.92	89.45	0.47	0.524	90.21	89.4	0.81	0.615	93.89	89.29	4.6	0.805	93.91	89.92	3.99	0.75
ENSG00000215717.7	chr1:109090806-109090882	TS	77	+	TMEM167B	protein_coding	6170	3.54069	10.1	10.58	-0.48	0.562	9.83	10.63	-0.8	0.615	5.99	10.75	-4.76	0.794	5.93	10.23	-4.3	0.803
ENSG00000215717.7	chr1:109090883-109091748	AD	866	+	TMEM167B	protein_coding	6170	3.54069	2.24	4.23	-1.99	0.718	2.92	4.15	-1.23	0.63	2.66	4.16	-1.5	0.662	2.61	2.22	0.39	0.543
ENSG00000215717.7	chr1:109092890-109093021	CE	132	+	TMEM167B	protein_coding	6170	3.54069	92	93.81	-1.81	0.7	96.98	94.01	2.97	0.833	94.27	93.79	0.48	0.587	94.22	92.09	2.13	0.715
ENSG00000215717.7	chr1:109093022-109093082	AD	61	+	TMEM167B	protein_coding	6170	3.54069	5.41	4.64	0.77	0.572	3.65	4.9	-1.25	0.647	7.6	4.72	2.88	0.761	7.48	5.34	2.14	0.701
ENSG00000215717.7	chr1:109094417-109096921	TE	2505	+	TMEM167B	protein_coding	6170	3.54069	0.92	9.53	-8.61	0.953					30.96	9.37	21.59	0.857	31.58	0.98	30.6	0.995
ENSG00000215717.7	chr1:109096922-109096934	TE	13	+	TMEM167B	protein_coding	6170	3.54069	99.08	90.36	8.72	0.967	91.92	89.67	2.25	0.567	69.18	90.61	-21.43	0.837	68.46	99.04	-30.58	0.994
ENSG00000116396.15	chr1:110210314-110211342	TS	1029	+	KCNC4	protein_coding	72786	0.155208	0.34	0.53	-0.19	0.586	0.46	0.53	-0.07	0.52	0.37	0.55	-0.18	0.583	0.38	0.33	0.05	0.523
ENSG00000116396.15	chr1:110211343-110211472	TS	130	+	KCNC4	protein_coding	72786	0.155208	9	11.88	-2.88	0.535	9.43	11.88	-2.45	0.57	5.3	11.73	-6.43	0.674	5.07	8.94	-3.87	0.771
ENSG00000116396.15	chr1:110211473-110212177	TS	705	+	KCNC4	protein_coding	72786	0.155208	91.05	88.14	2.91	0.516	90.66	88.23	2.43	0.565	94.72	88.24	6.48	0.677	94.95	91.12	3.83	0.772
ENSG00000116396.15	chr1:110222964-110223900	CE	937	+	KCNC4	protein_coding	72786	0.155208	98.31	96.42	1.89	0.668	96.15	96.31	-0.16	0.577	97.33	96.38	0.95	0.559	97.41	98.32	-0.91	0.579
ENSG00000116396.15	chr1:110225975-110226178	CE	204	+	KCNC4	protein_coding	72786	0.155208	98.18	95.46	2.72	0.677	97.28	95.46	1.82	0.585	97.34	95.36	1.98	0.62	97.25	98.18	-0.93	0.573
ENSG00000116396.15	chr1:110232221-110232597	CE	377	+	KCNC4	protein_coding	72786	0.155208	71.33	68.47	2.86	0.545	82.7	67.67	15.03	0.779	64.32	68	-3.68	0.618	63.97	71.23	-7.26	0.687
ENSG00000116396.15	chr1:110232598-110232910	RI	313	+	KCNC4	protein_coding	72786	0.155208	53.89	61.95	-8.06	0.694	64.47	62.5	1.97	0.535	51.99	62.31	-10.32	0.734	51.99	53.84	-1.85	0.567
ENSG00000160087.21	chr1:1273727-1273790	TS	64	-	UBE2J2	protein_coding	19955	4.83476	73.96	75.64	-1.68	0.637	75.65	75.63	0.02	0.517	0.63	0.67	-0.04	0.506	0.63	0.62	0.01	0.51
ENSG00000160087.21	chr1:1273666-1273726	TS	61	-	UBE2J2	protein_coding	19955	4.83476	26.16	24.36	1.8	0.66	24.48	24.46	0.02	0.501	99.37	99.37	0	0.503	99.37	99.39	-0.02	0.508
ENSG00000160087.21	chr1:1273499-1273665	AD	167	-	UBE2J2	protein_coding	19955	4.83476	35.15	34.76	0.39	0.503	30.1	31.11	-1.01	0.534	8.71	9.8	-1.09	0.647	8.85	6.42	2.43	0.739
ENSG00000160087.21	chr1:1273469-1273471	AF	3	-	UBE2J2	protein_coding	19955	4.83476	20.94	3.65	17.29	0.857	3.17	3.12	0.05	0.551					0.95	8.26	-7.31	0.913
ENSG00000160087.21	chr1:1273377-1273468	AD	92	-	UBE2J2	protein_coding	19955	4.83476	48.23	48.66	-0.43	0.53	45.33	49.38	-4.05	0.632					12.9	20.28	-7.38	0.829
ENSG00000160087.21	chr1:1273090-1273376	AD	287	-	UBE2J2	protein_coding	19955	4.83476	45.46	42.14	3.32	0.614	40.02	43.56	-3.54	0.686	14.19	16.17	-1.98	0.656	11.18	18.71	-7.53	0.931
ENSG00000160087.21	chr1:1272592-1272852	AD	261	-	UBE2J2	protein_coding	19955	4.83476	10.4	3.63	6.77	0.82					0.6	0.73	-0.13	0.508	0.9	1.08	-0.18	0.529
ENSG00000160087.21	chr1:1268472-1271509	AD	3038	-	UBE2J2	protein_coding	19955	4.83476	3.67	3.72	-0.05	0.522	1.72	1.96	-0.24	0.537					0.9	1.04	-0.14	0.527
ENSG00000160087.21	chr1:1267976-1267992	AA	17	-	UBE2J2	protein_coding	19955	4.83476	98.84	98.82	0.02	0.515									95.96	99.56	-3.6	0.904
ENSG00000160087.21	chr1:1267862-1267975	CE	114	-	UBE2J2	protein_coding	19955	4.83476	99.41	99.42	-0.01	0.521									96.06	99.62	-3.56	0.936
ENSG00000160087.21	chr1:1267756-1267861	AD	106	-	UBE2J2	protein_coding	19955	4.83476	23.77	21.53	2.24	0.597	14.19	14.65	-0.46	0.565	16.81	14.23	2.58	0.761	16.43	21.01	-4.58	0.779
ENSG00000160087.21	chr1:1267733-1267755	AD	23	-	UBE2J2	protein_coding	19955	4.83476	20.68	8.47	12.21	0.892	11.2	14.01	-2.81	0.778	14.25	13.76	0.49	0.57	14.78	17.6	-2.82	0.698
ENSG00000160087.21	chr1:1266241-1266290	AA	50	-	UBE2J2	protein_coding	19955	4.83476	22.39	1.12	21.27	1	5.78	0.59	5.19	0.917	12.02	0.52	11.5	1	13.78	16.93	-3.15	0.761
ENSG00000160087.21	chr1:1266217-1266240	AA	24	-	UBE2J2	protein_coding	19955	4.83476	23.34	11.88	11.46	0.971	10.15	6.45	3.7	0.883	11.8	5.9	5.9	0.969	14.82	16.52	-1.7	0.672
ENSG00000160087.21	chr1:1266098-1266216	CE	119	-	UBE2J2	protein_coding	19955	4.83476	25.5	12.31	13.19	0.994	9.8	5.7	4.1	0.935	13.51	5.53	7.98	0.997	16.84	18.29	-1.45	0.648
ENSG00000160087.21	chr1:1264783-1264830	CE	48	-	UBE2J2	protein_coding	19955	4.83476	0.96	1.06	-0.1	0.53	0.52	0.56	-0.04	0.544	0.47	0.48	-0.01	0.524	0.66	0.72	-0.06	0.519
ENSG00000160087.21	chr1:1263346-1263386	CE	41	-	UBE2J2	protein_coding	19955	4.83476	99.59	99.61	-0.02	0.508	99.74	99.75	-0.01	0.511	99.76	99.77	-0.01	0.531	99.65	99.65	0	0.508
ENSG00000160087.21	chr1:1262513-1263345	AD	833	-	UBE2J2	protein_coding	19955	4.83476	0.68	0.68	0	0.537									0.7	0.69	0.01	0.513
ENSG00000160087.21	chr1:1262272-1262390	CE	119	-	UBE2J2	protein_coding	19955	4.83476	33.86	15.89	17.97	1	15.35	12.4	2.95	0.783	18.28	12.59	5.69	0.939	23.27	33.1	-9.83	0.979
ENSG00000160087.21	chr1:1262269-1262271	AD	3	-	UBE2J2	protein_coding	19955	4.83476	33.96	14.71	19.25	0.999	14.91	11.57	3.34	0.774	18.19	11.79	6.4	0.939	23.58	33.23	-9.65	0.982
ENSG00000160087.21	chr1:1262247-1262268	AD	22	-	UBE2J2	protein_coding	19955	4.83476	9.08	3.96	5.12	0.858									8.4	8.82	-0.42	0.532
ENSG00000160087.21	chr1:1262170-1262246	AD	77	-	UBE2J2	protein_coding	19955	4.83476	8.38	4.05	4.33	0.859									8.45	8.06	0.39	0.562
ENSG00000160087.21	chr1:1262166-1262169	AD	4	-	UBE2J2	protein_coding	19955	4.83476	0.61	0.64	-0.03	0.503	0.51	0.43	0.08	0.558	0.49	0.44	0.05	0.545	0.7	0.58	0.12	0.551
ENSG00000160087.21	chr1:1261849-1262165	AD	317	-	UBE2J2	protein_coding	19955	4.83476	0.62	0.64	-0.02	0.511	0.5	0.42	0.08	0.56	0.47	0.42	0.05	0.541	0.71	0.59	0.12	0.538
ENSG00000160087.21	chr1:1258634-1261848	AD	3215	-	UBE2J2	protein_coding	19955	4.83476	0.62	0.65	-0.03	0.545					0.46	0.45	0.01	0.511	0.72	0.59	0.13	0.55
ENSG00000160087.21	chr1:1257208-1257310	CE	103	-	UBE2J2	protein_coding	19955	4.83476	99.78	99.79	-0.01	0.5	99.82	99.84	-0.02	0.538	99.82	99.84	-0.02	0.548	99.78	99.79	-0.01	0.506
ENSG00000160087.21	chr1:1256992-1257130	CE	139	-	UBE2J2	protein_coding	19955	4.83476	99.82	99.84	-0.02	0.512	99.84	99.86	-0.02	0.529	99.84	99.85	-0.01	0.504	99.84	99.83	0.01	0.512
ENSG00000160087.21	chr1:1256126-1256181	AA	56	-	UBE2J2	protein_coding	19955	4.83476	0.38	0.35	0.03	0.543	0.33	0.32	0.01	0.513	0.39	0.33	0.06	0.532	0.34	0.32	0.02	0.505
ENSG00000160087.21	chr1:1255264-1255420	TE	157	-	UBE2J2	protein_coding	19955	4.83476	0.05	0.05	0	0.506	0.04	0.04	0	0.506	0.05	0.04	0.01	0.533	0.05	0.05	0	0.507
ENSG00000160087.21	chr1:1255164-1255263	TE	100	-	UBE2J2	protein_coding	19955	4.83476	64.87	59.52	5.35	0.998	61.39	59.71	1.68	0.728	59.43	59.76	-0.33	0.555	59.42	64.95	-5.53	0.966
ENSG00000160087.21	chr1:1253912-1255163	TE	1252	-	UBE2J2	protein_coding	19955	4.83476	35.11	40.46	-5.35	0.997	38.62	40.26	-1.64	0.74	40.5	40.23	0.27	0.522	40.65	35.05	5.6	0.956
ENSG00000160051.12	chr1:32205724-32205963	AD	240	+	IQCC	protein_coding	3011	7.80855	16.15	15.07	1.08	0.591	9.15	15.23	-6.08	0.818	12.39	15.07	-2.68	0.658	12.46	16.04	-3.58	0.742
ENSG00000160051.12	chr1:32206154-32206297	CE	144	+	IQCC	protein_coding	3011	7.80855	99.12	98.88	0.24	0.59	97.54	99.09	-1.55	0.782	99.13	97.82	1.31	0.742	98.87	99.12	-0.25	0.557
ENSG00000160051.12	chr1:32206298-32206508	RI	211	+	IQCC	protein_coding	3011	7.80855	42.91	37.06	5.85	0.712	21.61	26.03	-4.42	0.706	22.6	26.88	-4.28	0.719	28.37	43.23	-14.86	0.896
ENSG00000160051.12	chr1:32206509-32206511	AA	3	+	IQCC	protein_coding	3011	7.80855	87.67	95.15	-7.48	0.804	96.3	98.98	-2.68	0.902					97.6	87.6	10	0.912
ENSG00000160051.12	chr1:32206512-32206761	CE	250	+	IQCC	protein_coding	3011	7.80855	99.15	98.73	0.42	0.602									98.68	99.1	-0.42	0.601
ENSG00000160051.12	chr1:32207002-32207120	CE	119	+	IQCC	protein_coding	3011	7.80855	99.38	99.08	0.3	0.598	98.97	99.11	-0.14	0.553	99.13	99.12	0.01	0.529	99.14	99.38	-0.24	0.581
ENSG00000160051.12	chr1:32207240-32208548	TE	1309	+	IQCC	protein_coding	3011	7.80855	67.91	66.26	1.65	0.584	60.89	66.31	-5.42	0.813	69.61	66.3	3.31	0.719	71.04	66.38	4.66	0.749
ENSG00000160051.12	chr1:32208549-32208682	TE	134	+	IQCC	protein_coding	3011	7.80855	32.14	33.7	-1.56	0.575	39.15	33.58	5.57	0.818	30.46	33.64	-3.18	0.725	28.99	33.58	-4.59	0.748
ENSG00000198830.12	chr1:26472506-26472510	TS	5	+	HMGN2	protein_coding	4202	249.696	0.04	3.28	-3.24	1	7.36	3.71	3.65	0.59	2.62	3.73	-1.11	0.723	0.05	0.04	0.01	0.533
ENSG00000198830.12	chr1:26472511-26472516	TS	6	+	HMGN2	protein_coding	4202	249.696	15.68	24.89	-9.21	0.98	33.59	24.84	8.75	0.963	25.49	24.82	0.67	0.526	99.41	99.41	0	0.567
ENSG00000198830.12	chr1:26472624-26472624	RI	1	+	HMGN2	protein_coding	4202	249.696	99.95	99.95	0	0.513	99.95	99.95	0	0.522	99.94	99.94	0	0.517	99.96	99.97	-0.01	0.536
ENSG00000198830.12	chr1:26472625-26472627	CE	3	+	HMGN2	protein_coding	4202	249.696	99.95	99.95	0	0.504	99.95	99.95	0	0.515	99.94	99.95	-0.01	0.5	99.97	99.97	0	0.536
ENSG00000198830.12	chr1:26472628-26473028	AD	401	+	HMGN2	protein_coding	4202	249.696	4.82	1.43	3.39	0.995									0.07	0.06	0.01	0.547
ENSG00000198830.12	chr1:26473460-26473482	AA	23	+	HMGN2	protein_coding	4202	249.696	4.8	2.84	1.96	0.95	4.01	3.25	0.76	0.697	4.54	3.27	1.27	0.788	0.07	0.06	0.01	0.557
ENSG00000198830.12	chr1:26473483-26473515	CE	33	+	HMGN2	protein_coding	4202	249.696	99.39	99.84	-0.45	0.968	99.62	99.83	-0.21	0.69	99.38	99.84	-0.46	0.791	99.95	99.96	-0.01	0.541
ENSG00000198830.12	chr1:26473516-26473527	AD	12	+	HMGN2	protein_coding	4202	249.696	99.34	99.11	0.23	0.614	99.16	99.1	0.06	0.586	99.29	99.1	0.19	0.638	99.94	99.95	-0.01	0.593
ENSG00000198830.12	chr1:26473586-26473702	RI	117	+	HMGN2	protein_coding	4202	249.696	8.81	8.2	0.61	0.622	9.28	8.29	0.99	0.65	10.59	8.22	2.37	0.817	0.12	0.1	0.02	0.561
ENSG00000198830.12	chr1:26473703-26473708	AA	6	+	HMGN2	protein_coding	4202	249.696	83.15	99.53	-16.38	0.95	99.26	99.53	-0.27	0.718	99.33	99.53	-0.2	0.586	99.94	99.95	-0.01	0.576
ENSG00000198830.12	chr1:26473709-26473722	CE	14	+	HMGN2	protein_coding	4202	249.696	83.09	99.84	-16.75	0.971					99.29	99.84	-0.55	0.873	99.91	99.93	-0.02	0.582
ENSG00000198830.12	chr1:26473723-26473732	AD	10	+	HMGN2	protein_coding	4202	249.696	83.13	99.75	-16.62	0.967					99.16	99.76	-0.6	0.792	99.76	99.86	-0.1	0.65
ENSG00000198830.12	chr1:26473733-26473738	AD	6	+	HMGN2	protein_coding	4202	249.696	28.12	27.86	0.26	0.543	16.05	27.65	-11.6	0.957	29.19	27.73	1.46	0.569	0.54	25.2	-24.66	1
ENSG00000198830.12	chr1:26473739-26473817	AD	79	+	HMGN2	protein_coding	4202	249.696	27.18	27.92	-0.74	0.533	15.75	27.66	-11.91	0.954	27.4	27.9	-0.5	0.573	0.53	28.05	-27.52	1
ENSG00000198830.12	chr1:26473818-26474084	RI	267	+	HMGN2	protein_coding	4202	249.696	15.43	20.31	-4.88	0.79	11.01	20.47	-9.46	0.953	23.24	20.36	2.88	0.728	0.5	0.38	0.12	0.567
ENSG00000198830.12	chr1:26474085-26474117	CE	33	+	HMGN2	protein_coding	4202	249.696	99.5	99.51	-0.01	0.515	99.47	99.47	0	0.501	98.87	99.51	-0.64	0.717	99.5	99.62	-0.12	0.589
ENSG00000198830.12	chr1:26474643-26474655	CE	13	+	HMGN2	protein_coding	4202	249.696	94.33	90.96	3.37	0.564	95.88	88.79	7.09	0.74	75.22	89.7	-14.48	0.799	99.04	99.13	-0.09	0.556
ENSG00000198830.12	chr1:26475150-26475151	RI	2	+	HMGN2	protein_coding	4202	249.696	99.72	99.89	-0.17	0.777	99.88	99.89	-0.01	0.513	99.85	99.89	-0.04	0.575	99.84	99.87	-0.03	0.559
ENSG00000198830.12	chr1:26475152-26475158	CE	7	+	HMGN2	protein_coding	4202	249.696	99.88	99.89	-0.01	0.514	99.88	99.89	-0.01	0.501	99.85	99.89	-0.04	0.585	99.85	99.88	-0.03	0.57
ENSG00000198830.12	chr1:26475159-26475159	RI	1	+	HMGN2	protein_coding	4202	249.696	99.87	99.89	-0.02	0.547	99.88	99.89	-0.01	0.507	99.85	99.88	-0.03	0.588	99.85	99.88	-0.03	0.558
ENSG00000198830.12	chr1:26475160-26475360	TE	201	+	HMGN2	protein_coding	4202	249.696	0.01	0.01	0	0.522	0.01	0.01	0	0.51	0.01	0.01	0	0.54	0	0	0	0.587
ENSG00000198830.12	chr1:26475361-26475565	TE	205	+	HMGN2	protein_coding	4202	249.696	0.01	0.01	0	0.517	0.01	0.01	0	0.542	0.01	0.01	0	0.549	0	0	0	0.538
ENSG00000198830.12	chr1:26475566-26475568	TE	3	+	HMGN2	protein_coding	4202	249.696	13.86	10.84	3.02	0.69	16.31	10.97	5.34	0.857	17.38	11.2	6.18	0.895	22.27	18.02	4.25	0.816
ENSG00000198830.12	chr1:26475569-26475626	TE	58	+	HMGN2	protein_coding	4202	249.696	86.14	89.17	-3.03	0.669	83.68	89.03	-5.35	0.847	82.62	88.8	-6.18	0.909	50.41	55.88	-5.47	0.94
ENSG00000130695.16	chr1:26234200-26234201	TS	2	+	CEP85	protein_coding	44608	1.21248	4.74	3.75	0.99	0.557	5.74	3.9	1.84	0.584	4.56	3.94	0.62	0.517	4.62	4.76	-0.14	0.502
ENSG00000130695.16	chr1:26234202-26234310	TS	109	+	CEP85	protein_coding	44608	1.21248	95.23	96.24	-1.01	0.562	94.26	95.98	-1.72	0.591	95.35	96.15	-0.8	0.545	95.3	95.17	0.13	0.547
ENSG00000130695.16	chr1:26239762-26239838	CE	77	+	CEP85	protein_coding	44608	1.21248	91.92	95.9	-3.98	0.831	97.1	95.82	1.28	0.573	93.55	95.94	-2.39	0.746	93.7	91.75	1.95	0.721
ENSG00000130695.16	chr1:26244166-26244318	CE	153	+	CEP85	protein_coding	44608	1.21248	96.93	95.98	0.95	0.523	98.21	96.07	2.14	0.71	96.96	96.01	0.95	0.535	96.98	96.99	-0.01	0.521
ENSG00000130695.16	chr1:26255866-26256876	AD	1011	+	CEP85	protein_coding	44608	1.21248	7.41	4.88	2.53	0.644	2.25	5.05	-2.8	0.815	8.67	5.06	3.61	0.768	7.61	6.94	0.67	0.553
ENSG00000130695.16	chr1:26258143-26258260	CE	118	+	CEP85	protein_coding	44608	1.21248	98.61	99.09	-0.48	0.59	99.16	99.34	-0.18	0.542	99.16	99.35	-0.19	0.543	99.18	99.12	0.06	0.526
ENSG00000130695.16	chr1:26268483-26268635	CE	153	+	CEP85	protein_coding	44608	1.21248	99.09	98.7	0.39	0.64	98.85	98.73	0.12	0.521	99.12	98.71	0.41	0.619	99.07	99.1	-0.03	0.504
ENSG00000130695.16	chr1:26269290-26269364	AF	75	+	CEP85	protein_coding	44608	1.21248	6.17	3.9	2.27	0.715	2.09	3.98	-1.89	0.771	7.8	3.96	3.84	0.735	7.44	6.03	1.41	0.573
ENSG00000130695.16	chr1:26269460-26269614	CE	155	+	CEP85	protein_coding	44608	1.21248	99.15	99.21	-0.06	0.524	99.15	99.23	-0.08	0.555	98.86	99.23	-0.37	0.616	98.89	99.13	-0.24	0.566
ENSG00000130695.16	chr1:26272021-26272071	CE	51	+	CEP85	protein_coding	44608	1.21248	94.5	93.24	1.26	0.664	94.12	93.25	0.87	0.626	91.48	93.14	-1.66	0.653	91.5	94.56	-3.06	0.806
ENSG00000130695.16	chr1:26274964-26275071	CE	108	+	CEP85	protein_coding	44608	1.21248	98.91	99.41	-0.5	0.687	99.25	99.4	-0.15	0.531	99.09	99.39	-0.3	0.639	99.11	98.9	0.21	0.584
ENSG00000130695.16	chr1:26275072-26275854	AD	783	+	CEP85	protein_coding	44608	1.21248	2.96	1.78	1.18	0.74	1.5	1.78	-0.28	0.566	3.9	1.75	2.15	0.725	3.81	3.04	0.77	0.534
ENSG00000130695.16	chr1:26276535-26276760	CE	226	+	CEP85	protein_coding	44608	1.21248	99.37	99.5	-0.13	0.556	99.29	99.48	-0.19	0.551	99.23	99.49	-0.26	0.572	99.26	99.36	-0.1	0.549
ENSG00000130695.16	chr1:26277133-26277135	AA	3	+	CEP85	protein_coding	44608	1.21248	3.43	10.09	-6.66	0.952	5.35	10.16	-4.81	0.867	4.24	10.18	-5.94	0.935	4.24	3.37	0.87	0.615
ENSG00000130695.16	chr1:26277136-26278807	TE	1672	+	CEP85	protein_coding	44608	1.21248	70.84	70.93	-0.09	0.529	70.87	70.92	-0.05	0.506	70.89	70.91	-0.02	0.523	70.94	70.84	0.1	0.502
ENSG00000130695.16	chr1:26278808-26278808	TE	1	+	CEP85	protein_coding	44608	1.21248	29.07	29.12	-0.05	0.51	29.08	29.12	-0.04	0.521	29.12	29.07	0.05	0.509	29.16	29.11	0.05	0.532
ENSG00000143147.15	chr1:168136739-168136930	AF	192	-	GPR161	protein_coding	58125	0.698074	75.58	80.35	-4.77	0.645	86.34	80.05	6.29	0.735	91.2	75.41	15.79	0.828	77.35	75.56	1.79	0.561
ENSG00000143147.15	chr1:168136387-168136707	TS	321	-	GPR161	protein_coding	58125	0.698074	2.52	3.71	-1.19	0.591	2.89	3.74	-0.85	0.584	2.27	4.13	-1.86	0.643	2.21	2.46	-0.25	0.518
ENSG00000143147.15	chr1:168136384-168136386	TS	3	-	GPR161	protein_coding	58125	0.698074	69	50.66	18.34	0.928	70.08	51.37	18.71	0.939	74.11	47.31	26.8	0.981	72.72	68.99	3.73	0.616
ENSG00000143147.15	chr1:168136257-168136383	TS	127	-	GPR161	protein_coding	58125	0.698074	31.03	49.07	-18.04	0.927	29.84	48.81	-18.97	0.936	25.92	52.95	-27.03	0.98	27.06	31.1	-4.04	0.654
ENSG00000143147.15	chr1:168136010-168136256	AD	247	-	GPR161	protein_coding	58125	0.698074	24.24	13.63	10.61	0.902	13.57	13.4	0.17	0.516	36.41	39.02	-2.61	0.545	17.73	24.07	-6.34	0.788
ENSG00000143147.15	chr1:168134906-168135036	CE	131	-	GPR161	protein_coding	58125	0.698074	12.5	15.64	-3.14	0.631	16	15.54	0.46	0.522	33.92	31.3	2.62	0.564	19.04	12.36	6.68	0.767
ENSG00000143147.15	chr1:168133876-168133921	CE	46	-	GPR161	protein_coding	58125	0.698074	3.9	6.14	-2.24	0.686	9.06	6.13	2.93	0.706	7.48	15.09	-7.61	0.763	3.71	3.95	-0.24	0.521
ENSG00000143147.15	chr1:168114456-168114549	CE	94	-	GPR161	protein_coding	58125	0.698074	12.82	26.48	-13.66	0.937	24.34	26.5	-2.16	0.586	41.1	30.35	10.75	0.806	23.86	12.75	11.11	0.914
ENSG00000143147.15	chr1:168104477-168104894	CE	418	-	GPR161	protein_coding	58125	0.698074	98.98	98.74	0.24	0.566	98.05	98.7	-0.65	0.674	98.57	98.35	0.22	0.513	97.96	98.98	-1.02	0.691
ENSG00000143147.15	chr1:168097882-168098234	CE	353	-	GPR161	protein_coding	58125	0.698074	5.82	6.67	-0.85	0.546									6.74	7.92	-1.18	0.617
ENSG00000143147.15	chr1:168096508-168097232	CE	725	-	GPR161	protein_coding	58125	0.698074	97.26	97.74	-0.48	0.561	96.69	97.65	-0.96	0.616	96.54	98.81	-2.27	0.752	96.6	97.35	-0.75	0.535
ENSG00000143147.15	chr1:168090564-168090668	CE	105	-	GPR161	protein_coding	58125	0.698074	99.01	98.95	0.06	0.531	99.2	98.93	0.27	0.573	99.1	98.89	0.21	0.546	99.14	99.02	0.12	0.532
ENSG00000143147.15	chr1:168087585-168087704	CE	120	-	GPR161	protein_coding	58125	0.698074	98.87	97.1	1.77	0.753	98.96	97.02	1.94	0.766	98.99	96.99	2	0.769	98.95	98.85	0.1	0.519
ENSG00000143147.15	chr1:168085278-168085796	TE	519	-	GPR161	protein_coding	58125	0.698074	0.1	0.1	0	0.524	0.1	0.1	0	0.512	7.83	0.1	7.73	0.986	7.75	0.1	7.65	0.985
ENSG00000143147.15	chr1:168085269-168085277	TE	9	-	GPR161	protein_coding	58125	0.698074	0.1	0.1	0	0.511	0.09	0.09	0	0.506	0.11	0.1	0.01	0.506	0.11	0.1	0.01	0.531
ENSG00000143147.15	chr1:168085266-168085268	TE	3	-	GPR161	protein_coding	58125	0.698074	32.47	38.34	-5.87	0.82	34.29	38.19	-3.9	0.798	28.45	38.38	-9.93	0.972	28.45	32.47	-4.02	0.781
ENSG00000143147.15	chr1:168084759-168085265	TE	507	-	GPR161	protein_coding	58125	0.698074	18.39	12.26	6.13	0.914	25.44	12.19	13.25	0.999	24.89	11.99	12.9	0.918	25.01	18.08	6.93	0.716
ENSG00000143147.15	chr1:168079543-168084758	TE	5216	-	GPR161	protein_coding	58125	0.698074	24.92	24.97	-0.05	0.525	20.3	25.14	-4.84	0.986	19.66	25.2	-5.54	0.997	19.69	25.04	-5.35	0.991
ENSG00000143147.15	chr1:168079542-168079542	TE	1	-	GPR161	protein_coding	58125	0.698074	24.52	24.64	-0.12	0.533	20.09	24.69	-4.6	0.989	19.52	24.75	-5.23	0.996	19.45	24.58	-5.13	0.997
ENSG00000143256.5	chr1:161118038-161118055	TS	18	-	PFDN2	protein_coding	17499	4.88598	9.45	33.37	-23.92	0.905	21.43	32.42	-10.99	0.683	6.6	32.74	-26.14	0.947	6.54	9.03	-2.49	0.513
ENSG00000143256.5	chr1:161117952-161118037	TS	86	-	PFDN2	protein_coding	17499	4.88598	90.83	66.96	23.87	0.906	78.5	67.4	11.1	0.705	93.29	67	26.29	0.951	93.6	90.69	2.91	0.573
ENSG00000143256.5	chr1:161116660-161117917	CE	1258	-	PFDN2	protein_coding	17499	4.88598	0.94	0.89	0.05	0.5	1.09	0.91	0.18	0.542	0.67	0.78	-0.11	0.515	0.78	0.86	-0.08	0.515
ENSG00000143256.5	chr1:161110613-161115661	AA	5049	-	PFDN2	protein_coding	17499	4.88598	1.26	0.93	0.33	0.579	1.11	0.94	0.17	0.546	1.76	0.81	0.95	0.714	1.3	1.16	0.14	0.532
ENSG00000143256.5	chr1:161110564-161110612	CE	49	-	PFDN2	protein_coding	17499	4.88598	2.72	3.1	-0.38	0.558	5.98	3.04	2.94	0.855	3.49	4.55	-1.06	0.648	2.19	2.55	-0.36	0.584
ENSG00000143256.5	chr1:161109643-161110563	AD	921	-	PFDN2	protein_coding	17499	4.88598	1.19	1.04	0.15	0.531	1.06	1.03	0.03	0.502	0.65	1.04	-0.39	0.665	0.75	1.1	-0.35	0.65
ENSG00000143256.5	chr1:161102346-161102375	AA	30	-	PFDN2	protein_coding	17499	4.88598	98.82	99.19	-0.37	0.654	98.95	99.06	-0.11	0.553					98.83	98.85	-0.02	0.516
ENSG00000143256.5	chr1:161102287-161102345	CE	59	-	PFDN2	protein_coding	17499	4.88598	99.04	99.4	-0.36	0.729	99.19	99.25	-0.06	0.561					99.01	99.05	-0.04	0.51
ENSG00000143256.5	chr1:161102048-161102171	CE	124	-	PFDN2	protein_coding	17499	4.88598	98.1	99.4	-1.3	0.95	98.6	98.8	-0.2	0.665	99.88	99.87	0.01	0.545	98.94	98.18	0.76	0.81
ENSG00000143256.5	chr1:161100854-161100859	AA	6	-	PFDN2	protein_coding	17499	4.88598	98.13	99.33	-1.2	0.85	99.56	99.71	-0.15	0.61	95.33	98.46	-3.13	0.975	97.78	98.1	-0.32	0.623
ENSG00000143256.5	chr1:161100730-161100853	AA	124	-	PFDN2	protein_coding	17499	4.88598	99.85	99.9	-0.05	0.63									99.9	99.85	0.05	0.64
ENSG00000143256.5	chr1:161100561-161100729	TE	169	-	PFDN2	protein_coding	17499	4.88598	83.4	62.81	20.59	0.99									86.7	83.68	3.02	0.646
ENSG00000143256.5	chr1:161100556-161100560	TE	5	-	PFDN2	protein_coding	17499	4.88598	16.38	37.19	-20.81	0.994	5.22	25.43	-20.21	1	6.19	20.56	-14.37	1	13.28	16.4	-3.12	0.672
ENSG00000117362.13	chr1:150269017-150269023	TS	7	-	APH1A	protein_coding	4181	35.2908	23.49	19.8	3.69	0.716	21.44	19.75	1.69	0.599	32.3	19.87	12.43	0.973	72.95	85.28	-12.33	1
ENSG00000117362.13	chr1:150268653-150268697	AD	45	-	APH1A	protein_coding	4181	35.2908	0.87	0.66	0.21	0.601	0.89	0.8	0.09	0.535	1.77	0.79	0.98	0.848	1.55	0.9	0.65	0.75
ENSG00000117362.13	chr1:150268588-150268652	AD	65	-	APH1A	protein_coding	4181	35.2908	0.62	0.66	-0.04	0.526	0.53	0.82	-0.29	0.64	1.24	0.77	0.47	0.718	1.11	0.66	0.45	0.771
ENSG00000117362.13	chr1:150268571-150268587	AD	17	-	APH1A	protein_coding	4181	35.2908	0.43	0.67	-0.24	0.647									0.56	0.47	0.09	0.541
ENSG00000117362.13	chr1:150267992-150268127	AA	136	-	APH1A	protein_coding	4181	35.2908	94	92.53	1.47	0.792	94.22	92.56	1.66	0.826	92.64	92.56	0.08	0.541	95.42	95.81	-0.39	0.614
ENSG00000117362.13	chr1:150267957-150267991	CE	35	-	APH1A	protein_coding	4181	35.2908	97.73	98.55	-0.82	0.615	99.25	98.55	0.7	0.671	97.69	98.58	-0.89	0.739	98.5	98.92	-0.42	0.732
ENSG00000117362.13	chr1:150267716-150267789	CE	74	-	APH1A	protein_coding	4181	35.2908	94.91	96.37	-1.46	0.731	98.45	96.31	2.14	0.72	95.6	96.34	-0.74	0.655	96.08	97.86	-1.78	0.788
ENSG00000117362.13	chr1:150267404-150267478	AA	75	-	APH1A	protein_coding	4181	35.2908	99.29	99.5	-0.21	0.591	99	99.5	-0.5	0.693	97.16	99.51	-2.35	0.995	97.34	99.43	-2.09	0.984
ENSG00000117362.13	chr1:150267203-150267254	AA	52	-	APH1A	protein_coding	4181	35.2908	2.24	1.47	0.77	0.69									1.57	2.25	-0.68	0.622
ENSG00000117362.13	chr1:150266436-150266532	AD	97	-	APH1A	protein_coding	4181	35.2908	55.49	65.11	-9.62	1									65.38	55.47	9.91	1
ENSG00000117362.13	chr1:150266403-150266435	RI	33	-	APH1A	protein_coding	4181	35.2908	55.46	65.1	-9.64	1									65.4	55.39	10.01	0.998
ENSG00000117362.13	chr1:150266195-150266402	AA	208	-	APH1A	protein_coding	4181	35.2908	55.48	65.11	-9.63	1									65.37	55.4	9.97	0.999
ENSG00000117362.13	chr1:150265406-150266194	TE	789	-	APH1A	protein_coding	4181	35.2908	78.68	96.44	-17.76	0.806	96.01	96.43	-0.42	0.543	91.28	96.46	-5.18	0.943	91.24	78.69	12.55	0.642
ENSG00000117362.13	chr1:150265404-150265405	TE	2	-	APH1A	protein_coding	4181	35.2908	21.32	3.54	17.78	0.801	3.98	3.55	0.43	0.538	8.72	3.56	5.16	0.931	8.77	21.32	-12.55	0.634
ENSG00000117362.13	chr1:150265399-150265403	TE	5	-	APH1A	protein_coding	4181	35.2908	0.04	0.05	-0.01	0.555	0.05	0.05	0	0.502	0.05	0.05	0	0.523	0.04	0.05	-0.01	0.506
ENSG00000076864.21	chr1:21649761-21649796	CE	36	-	RAP1GAP	protein_coding	73136	0.183427	90.9	92.4	-1.5	0.531	93.44	92.11	1.33	0.531	91.34	92.04	-0.7	0.555	90.96	91.7	-0.74	0.503
ENSG00000076864.21	chr1:21626304-21626397	CE	94	-	RAP1GAP	protein_coding	73136	0.183427	93.95	97.24	-3.29	0.661	95.85	97.25	-1.4	0.591	91.91	97.2	-5.29	0.736	91.58	93.99	-2.41	0.596
ENSG00000076864.21	chr1:21619025-21619072	CE	48	-	RAP1GAP	protein_coding	73136	0.183427	95.39	97.96	-2.57	0.681	96.44	97.91	-1.47	0.617	93.4	97.91	-4.51	0.746	93.33	95.52	-2.19	0.583
ENSG00000076864.21	chr1:21617934-21617972	CE	39	-	RAP1GAP	protein_coding	73136	0.183427	93.32	97.41	-4.09	0.701	96.47	97.44	-0.97	0.542	92.94	97.43	-4.49	0.73	93.24	93.09	0.15	0.52
ENSG00000076864.21	chr1:21613986-21614089	CE	104	-	RAP1GAP	protein_coding	73136	0.183427	97.14	98.12	-0.98	0.586	97.15	98.09	-0.94	0.572	92.04	98.14	-6.1	0.796	92.13	97.22	-5.09	0.727
ENSG00000076864.21	chr1:21613628-21613706	CE	79	-	RAP1GAP	protein_coding	73136	0.183427	97.34	98.15	-0.81	0.587	97.33	98.24	-0.91	0.583	94.17	98.19	-4.02	0.758	94.24	97.25	-3.01	0.655
ENSG00000076864.21	chr1:21613176-21613229	CE	54	-	RAP1GAP	protein_coding	73136	0.183427	96.98	97.96	-0.98	0.604	96.7	97.92	-1.22	0.589	94.13	97.94	-3.81	0.76	93.92	96.94	-3.02	0.67
ENSG00000076864.21	chr1:21612026-21612109	CE	84	-	RAP1GAP	protein_coding	73136	0.183427	96.97	96.9	0.07	0.51	97.23	96.91	0.32	0.546	94.75	96.86	-2.11	0.596	94.63	97.04	-2.41	0.654
ENSG00000076864.21	chr1:21611716-21611816	CE	101	-	RAP1GAP	protein_coding	73136	0.183427	97.38	98.16	-0.78	0.56	97.68	98.12	-0.44	0.565	95.28	98.09	-2.81	0.732	95.31	97.23	-1.92	0.642
ENSG00000076864.21	chr1:21611452-21611581	CE	130	-	RAP1GAP	protein_coding	73136	0.183427	97.82	98.02	-0.2	0.527	97.8	98.06	-0.26	0.508	95.86	98.1	-2.24	0.679	95.77	97.81	-2.04	0.641
ENSG00000076864.21	chr1:21610120-21610275	CE	156	-	RAP1GAP	protein_coding	73136	0.183427	96.11	97.54	-1.43	0.683	97.69	97.53	0.16	0.517	95.05	97.59	-2.54	0.682	95.2	96.14	-0.94	0.544
ENSG00000076864.21	chr1:21609575-21609646	CE	72	-	RAP1GAP	protein_coding	73136	0.183427	93.35	97.11	-3.76	0.697	97.45	97.01	0.44	0.519	92.04	97.18	-5.14	0.8	92.12	93.4	-1.28	0.561
ENSG00000076864.21	chr1:21608850-21608936	CE	87	-	RAP1GAP	protein_coding	73136	0.183427	96.04	97.65	-1.61	0.673	97.79	97.73	0.06	0.51	96.02	97.75	-1.73	0.661	95.94	95.98	-0.04	0.552
ENSG00000076864.21	chr1:21608213-21608350	CE	138	-	RAP1GAP	protein_coding	73136	0.183427	78.56	97.85	-19.29	0.998	94.03	97.81	-3.78	0.745	87.27	97.79	-10.52	0.964	87.48	78.69	8.79	0.817
ENSG00000076864.21	chr1:21606066-21606197	CE	132	-	RAP1GAP	protein_coding	73136	0.183427	97.54	98.21	-0.67	0.568	97.58	98.21	-0.63	0.6	96.59	98.21	-1.62	0.68	96.57	97.54	-0.97	0.583
ENSG00000076864.21	chr1:21603835-21603912	CE	78	-	RAP1GAP	protein_coding	73136	0.183427	10.26	2.84	7.42	0.863	3.89	2.89	1	0.554	5.48	2.94	2.54	0.652	5.36	10.15	-4.79	0.783
ENSG00000076864.21	chr1:21603658-21603834	AD	177	-	RAP1GAP	protein_coding	73136	0.183427	10.07	2.82	7.25	0.898	3.97	2.85	1.12	0.583	5.38	2.8	2.58	0.643	5.11	10.07	-4.96	0.756
ENSG00000076864.21	chr1:21602804-21602913	CE	110	-	RAP1GAP	protein_coding	73136	0.183427	95.36	96.72	-1.36	0.583	95.93	96.76	-0.83	0.551	97.3	96.85	0.45	0.577	97.44	95.3	2.14	0.685
ENSG00000076864.21	chr1:21601684-21601797	CE	114	-	RAP1GAP	protein_coding	73136	0.183427	83.65	71.3	12.35	0.866	72.95	71.32	1.63	0.554	71.66	71.08	0.58	0.56	71.72	83.39	-11.67	0.739
ENSG00000076864.21	chr1:21599494-21599617	CE	124	-	RAP1GAP	protein_coding	73136	0.183427	97.58	98.37	-0.79	0.583	96.18	98.38	-2.2	0.706	96.89	98.38	-1.49	0.659	96.71	97.59	-0.88	0.594
ENSG00000076864.21	chr1:21598400-21598502	CE	103	-	RAP1GAP	protein_coding	73136	0.183427	94.64	98.35	-3.71	0.822	97.76	98.41	-0.65	0.59	95.81	98.36	-2.55	0.703	95.81	94.83	0.98	0.597
ENSG00000076864.21	chr1:21598065-21598095	AA	31	-	RAP1GAP	protein_coding	73136	0.183427	32.84	34.76	-1.92	0.505	21.94	34.44	-12.5	0.709	42.76	34.78	7.98	0.607	43.16	32.78	10.38	0.695
ENSG00000076864.21	chr1:21598041-21598064	AA	24	-	RAP1GAP	protein_coding	73136	0.183427	85.5	81.88	3.62	0.67	90.5	81.81	8.69	0.868	89.96	81.78	8.18	0.795	89.92	85.53	4.39	0.734
ENSG00000076864.21	chr1:21597961-21598040	CE	80	-	RAP1GAP	protein_coding	73136	0.183427	89.44	98.53	-9.09	0.988	98.19	98.54	-0.35	0.539	96.38	98.58	-2.2	0.697	96.38	89.53	6.85	0.899
ENSG00000076864.21	chr1:21597686-21597728	CE	43	-	RAP1GAP	protein_coding	73136	0.183427	92.32	90.45	1.87	0.649	85.34	90.64	-5.3	0.798	92.96	90.51	2.45	0.682	92.89	91.96	0.93	0.503
ENSG00000076864.21	chr1:21597008-21597264	TE	257	-	RAP1GAP	protein_coding	73136	0.183427	43.22	32.46	10.76	0.782	32.09	32.14	-0.05	0.523	39.27	32.1	7.17	0.731	39.7	43.32	-3.62	0.615
ENSG00000076864.21	chr1:21596222-21597007	TE	786	-	RAP1GAP	protein_coding	73136	0.183427	46.49	55.7	-9.21	0.791	55.76	56.11	-0.35	0.523	49.72	56.21	-6.49	0.691	49.3	46.97	2.33	0.569
ENSG00000076864.21	chr1:21596221-21596221	TE	1	-	RAP1GAP	protein_coding	73136	0.183427	11	12.5	-1.5	0.663	12.9	12.2	0.7	0.558	12.36	12.25	0.11	0.516	12.08	10.65	1.43	0.619
ENSG00000116711.10	chr1:186854286-186854387	CE	102	+	PLA2G4A	protein_coding	160032	0.0494878	94.36	96.16	-1.8	0.601	96.93	96.28	0.65	0.575	93.59	96.23	-2.64	0.688	93.62	94.55	-0.93	0.559
ENSG00000116711.10	chr1:186870435-186870516	CE	82	+	PLA2G4A	protein_coding	160032	0.0494878	95.81	95.81	0	0.514	97	95.77	1.23	0.589	95.68	95.13	0.55	0.564	95.56	95.08	0.48	0.521
ENSG00000116711.10	chr1:186893011-186893159	CE	149	+	PLA2G4A	protein_coding	160032	0.0494878	97.13	96.78	0.35	0.533	97.3	96.75	0.55	0.549	97.84	97.21	0.63	0.548	97.78	97.43	0.35	0.538
ENSG00000116711.10	chr1:186894098-186894211	CE	114	+	PLA2G4A	protein_coding	160032	0.0494878	96.43	96.29	0.14	0.514	96.5	96.24	0.26	0.523	96.24	96.23	0.01	0.506	96.15	96.36	-0.21	0.507
ENSG00000116711.10	chr1:186906965-186907002	CE	38	+	PLA2G4A	protein_coding	160032	0.0494878	89.45	88.9	0.55	0.549	93.61	88.58	5.03	0.644	88.54	88.7	-0.16	0.516	88.88	89.38	-0.5	0.529
ENSG00000116711.10	chr1:186911248-186911389	CE	142	+	PLA2G4A	protein_coding	160032	0.0494878	91.55	90.7	0.85	0.507	95.9	90.63	5.27	0.719	95.4	90.36	5.04	0.726	95.34	91.5	3.84	0.767
ENSG00000116711.10	chr1:186932763-186932899	CE	137	+	PLA2G4A	protein_coding	160032	0.0494878	97.89	91.13	6.76	0.852	96.72	91.18	5.54	0.77	96.54	91.14	5.4	0.745	96.62	97.93	-1.31	0.614
ENSG00000116711.10	chr1:186939008-186939230	CE	223	+	PLA2G4A	protein_coding	160032	0.0494878	97.78	96.69	1.09	0.627	97.41	96.71	0.7	0.571	97.23	96.82	0.41	0.514	97.31	97.89	-0.58	0.55
ENSG00000116711.10	chr1:186939980-186940094	CE	115	+	PLA2G4A	protein_coding	160032	0.0494878	97.36	97.03	0.33	0.507	97.01	97.19	-0.18	0.508	97.35	97.18	0.17	0.508	97.33	97.33	0	0.502
ENSG00000116711.10	chr1:186946637-186946774	CE	138	+	PLA2G4A	protein_coding	160032	0.0494878	97.1	97.14	-0.04	0.522	96.05	97.03	-0.98	0.57	96.25	97.08	-0.83	0.587	96.12	97.09	-0.97	0.532
ENSG00000116711.10	chr1:186946869-186946961	CE	93	+	PLA2G4A	protein_coding	160032	0.0494878	97.12	97.17	-0.05	0.513	95.49	97.09	-1.6	0.589	96.53	97.21	-0.68	0.568	96.49	97.06	-0.57	0.555
ENSG00000116711.10	chr1:186950657-186950728	CE	72	+	PLA2G4A	protein_coding	160032	0.0494878	96.5	96.73	-0.23	0.54	95.59	96.53	-0.94	0.567	96.42	96.76	-0.34	0.504	96.23	96.54	-0.31	0.515
ENSG00000116711.10	chr1:186956102-186956344	CE	243	+	PLA2G4A	protein_coding	160032	0.0494878	96.2	96.91	-0.71	0.552	97	97	0	0.501	95.4	96.96	-1.56	0.585	95.21	96.13	-0.92	0.526
ENSG00000116711.10	chr1:186965409-186965593	CE	185	+	PLA2G4A	protein_coding	160032	0.0494878	95.95	97.19	-1.24	0.606	97.09	97.15	-0.06	0.533	96.66	97.18	-0.52	0.567	96.68	96.1	0.58	0.52
ENSG00000116711.10	chr1:186977593-186977788	CE	196	+	PLA2G4A	protein_coding	160032	0.0494878	96.45	97.12	-0.67	0.55	95.64	97.1	-1.46	0.621	95.33	97.18	-1.85	0.64	95.12	96.39	-1.27	0.566
ENSG00000116711.10	chr1:186979315-186979472	CE	158	+	PLA2G4A	protein_coding	160032	0.0494878	97.4	97.19	0.21	0.542	96.93	97.16	-0.23	0.556	95.16	97.25	-2.09	0.642	94.96	97.4	-2.44	0.656
ENSG00000180098.9	chr1:28553085-28553086	TS	2	+	TRNAU1AP	protein_coding	25460	0.921932	2.93	3.01	-0.08	0.524	2.2	2.86	-0.66	0.587	4.82	3.07	1.75	0.651	4.88	2.86	2.02	0.661
ENSG00000180098.9	chr1:28553087-28553096	TS	10	+	TRNAU1AP	protein_coding	25460	0.921932	2.89	2.92	-0.03	0.535	2.26	2.89	-0.63	0.552	4.9	2.96	1.94	0.622	4.99	2.88	2.11	0.619
ENSG00000180098.9	chr1:28553097-28553098	TS	2	+	TRNAU1AP	protein_coding	25460	0.921932	2.94	18.27	-15.33	0.837	2.39	18.56	-16.17	0.861	4.8	18.48	-13.68	0.762	4.86	3.07	1.79	0.645
ENSG00000180098.9	chr1:28553099-28553105	TS	7	+	TRNAU1AP	protein_coding	25460	0.921932	26.41	18.53	7.88	0.589	2.27	18.45	-16.18	0.868	4.66	18.52	-13.86	0.79	5	26.19	-21.19	0.769
ENSG00000180098.9	chr1:28553106-28553137	TS	32	+	TRNAU1AP	protein_coding	25460	0.921932	73.75	66.04	7.71	0.565	97.77	65.78	31.99	0.837	95.06	66	29.06	0.764	95.12	73.88	21.24	0.79
ENSG00000180098.9	chr1:28553138-28553307	AD	170	+	TRNAU1AP	protein_coding	25460	0.921932	9.22	4.96	4.26	0.782	3.84	4.77	-0.93	0.595	6.76	4.88	1.88	0.644	6.55	10.12	-3.57	0.697
ENSG00000180098.9	chr1:28553640-28553737	CE	98	+	TRNAU1AP	protein_coding	25460	0.921932	98.73	99.4	-0.67	0.669	99.45	99.39	0.06	0.554	98.89	99.39	-0.5	0.656	98.91	98.65	0.26	0.566
ENSG00000180098.9	chr1:28560633-28560732	CE	100	+	TRNAU1AP	protein_coding	25460	0.921932	99.04	99.02	0.02	0.578	99.62	99.02	0.6	0.753	99.19	99.04	0.15	0.578	99.2	99.06	0.14	0.539
ENSG00000180098.9	chr1:28560733-28560867	RI	135	+	TRNAU1AP	protein_coding	25460	0.921932	5.5	2.42	3.08	0.837	1.57	2.73	-1.16	0.743	4.51	2.39	2.12	0.784	4.54	5.93	-1.39	0.627
ENSG00000180098.9	chr1:28561113-28561260	CE	148	+	TRNAU1AP	protein_coding	25460	0.921932	31.88	14.29	17.59	0.976	6.98	14.84	-7.86	0.964	14.86	14.27	0.59	0.524	15.49	32.93	-17.44	0.951
ENSG00000180098.9	chr1:28561261-28561345	RI	85	+	TRNAU1AP	protein_coding	25460	0.921932	6.08	1.06	5.02	0.892	0.81	1.08	-0.27	0.586	3.23	1.05	2.18	0.863	3.3	6.41	-3.11	0.668
ENSG00000180098.9	chr1:28561346-28561398	CE	53	+	TRNAU1AP	protein_coding	25460	0.921932	96.43	98.63	-2.2	0.846	99.33	98.61	0.72	0.693	99.3	98.58	0.72	0.714	99.28	96.43	2.85	0.958
ENSG00000180098.9	chr1:28564703-28564834	CE	132	+	TRNAU1AP	protein_coding	25460	0.921932	97.54	98.61	-1.07	0.631	99.62	98.66	0.96	0.824	99.31	98.58	0.73	0.727	99.3	97.62	1.68	0.783
ENSG00000180098.9	chr1:28564835-28564985	AD	151	+	TRNAU1AP	protein_coding	25460	0.921932	15	3.28	11.72	0.997	2.37	3.36	-0.99	0.666					8.44	15.08	-6.64	0.883
ENSG00000180098.9	chr1:28567294-28567413	CE	120	+	TRNAU1AP	protein_coding	25460	0.921932	96.07	97.06	-0.99	0.631	98.28	96.96	1.32	0.784	94.04	97.04	-3	0.872	94.27	96.04	-1.77	0.734
ENSG00000180098.9	chr1:28571176-28571338	CE	163	+	TRNAU1AP	protein_coding	25460	0.921932	91.33	97.96	-6.63	0.871	97.81	97.96	-0.15	0.555	90.3	97.97	-7.67	0.996	90.22	91.3	-1.08	0.636
ENSG00000180098.9	chr1:28571867-28571900	CE	34	+	TRNAU1AP	protein_coding	25460	0.921932	93.5	95.79	-2.29	0.558	97.84	95.8	2.04	0.77	93.37	95.88	-2.51	0.769	93.23	93.51	-0.28	0.595
ENSG00000180098.9	chr1:28574589-28574718	CE	130	+	TRNAU1AP	protein_coding	25460	0.921932	7.78	3.77	4.01	0.776	3.5	3.64	-0.14	0.505	6.54	3.74	2.8	0.736	6.38	7.69	-1.31	0.588
ENSG00000180098.9	chr1:28577500-28577744	TE	245	+	TRNAU1AP	protein_coding	25460	0.921932	60.85	36.54	24.31	0.699	12.88	36.35	-23.47	0.633	15.18	36.54	-21.36	0.588	15.16	60.99	-45.83	0.964
ENSG00000180098.9	chr1:28577745-28577764	TE	20	+	TRNAU1AP	protein_coding	25460	0.921932	29.83	54.54	-24.71	0.689	86.92	63.45	23.47	0.61	73.75	54.64	19.11	0.607	73.58	29.64	43.94	0.957
ENSG00000180098.9	chr1:28577765-28578545	TE	781	+	TRNAU1AP	protein_coding	25460	0.921932	10.64	9.62	1.02	0.571					12.6	9.54	3.06	0.726	12.7	10.76	1.94	0.641
ENSG00000162430.18	chr1:25801043-25801122	AA	80	+	SELENON	protein_coding	18028	9.51164	99.58	99.63	-0.05	0.536	99.62	99.61	0.01	0.524	99.56	99.63	-0.07	0.559	99.58	99.58	0	0.513
ENSG00000162430.18	chr1:25801123-25801160	CE	38	+	SELENON	protein_coding	18028	9.51164	99.66	99.69	-0.03	0.517	99.67	99.69	-0.02	0.532	99.66	99.7	-0.04	0.512	99.66	99.65	0.01	0.532
ENSG00000162430.18	chr1:25801161-25801727	AD	567	+	SELENON	protein_coding	18028	9.51164	0.51	0.49	0.02	0.511									0.5	0.49	0.01	0.507
ENSG00000162430.18	chr1:25802016-25802117	CE	102	+	SELENON	protein_coding	18028	9.51164	5.09	5.55	-0.46	0.553	5.86	6.49	-0.63	0.569	8.4	6.11	2.29	0.793	7.8	5.12	2.68	0.838
ENSG00000162430.18	chr1:25805142-25805275	CE	134	+	SELENON	protein_coding	18028	9.51164	99.81	99.83	-0.02	0.518	99.85	99.82	0.03	0.544	99.83	99.83	0	0.521	99.83	99.81	0.02	0.536
ENSG00000162430.18	chr1:25809026-25809094	AA	69	+	SELENON	protein_coding	18028	9.51164	98.35	96.33	2.02	0.879	97.86	96.32	1.54	0.947	96.72	96.33	0.39	0.616	96.56	98.59	-2.03	0.892
ENSG00000162430.18	chr1:25809095-25809150	CE	56	+	SELENON	protein_coding	18028	9.51164	99.82	99.85	-0.03	0.548	99.84	99.85	-0.01	0.526	99.82	99.85	-0.03	0.534	99.83	99.81	0.02	0.529
ENSG00000162430.18	chr1:25809683-25809746	AA	64	+	SELENON	protein_coding	18028	9.51164	99.82	99.85	-0.03	0.541	99.83	99.84	-0.01	0.514	99.83	99.85	-0.02	0.552	99.82	99.82	0	0.509
ENSG00000162430.18	chr1:25809747-25809820	CE	74	+	SELENON	protein_coding	18028	9.51164	99.84	99.86	-0.02	0.524	99.84	99.86	-0.02	0.515	99.83	99.86	-0.03	0.535	99.84	99.83	0.01	0.527
ENSG00000162430.18	chr1:25811454-25811535	CE	82	+	SELENON	protein_coding	18028	9.51164	99.85	99.87	-0.02	0.516	99.84	99.85	-0.01	0.508	99.85	99.87	-0.02	0.542	99.84	99.84	0	0.515
ENSG00000162430.18	chr1:25812687-25812792	CE	106	+	SELENON	protein_coding	18028	9.51164	99.8	99.84	-0.04	0.534	99.82	99.84	-0.02	0.522	99.82	99.83	-0.01	0.522	99.83	99.8	0.03	0.534
ENSG00000162430.18	chr1:25812793-25813663	AD	871	+	SELENON	protein_coding	18028	9.51164	0.54	2.25	-1.71	0.817	0.47	2.25	-1.78	0.867	0.5	2.25	-1.75	0.863	0.49	0.55	-0.06	0.543
ENSG00000162430.18	chr1:25813881-25813993	CE	113	+	SELENON	protein_coding	18028	9.51164	99.62	99.69	-0.07	0.564	99.68	99.69	-0.01	0.525	99.64	99.69	-0.05	0.543	99.65	99.63	0.02	0.518
ENSG00000162430.18	chr1:25814077-25814103	AA	27	+	SELENON	protein_coding	18028	9.51164	99.48	97.12	2.36	0.854	99.62	97.39	2.23	0.87	99.54	97.43	2.11	0.884	99.49	99.48	0.01	0.531
ENSG00000162430.18	chr1:25814104-25814178	CE	75	+	SELENON	protein_coding	18028	9.51164	99.73	99.75	-0.02	0.502					99.64	99.7	-0.06	0.547	99.73	99.72	0.01	0.516
ENSG00000162430.18	chr1:25815548-25815836	CE	289	+	SELENON	protein_coding	18028	9.51164	99.82	99.85	-0.03	0.54	99.85	99.85	0	0.501					99.84	99.82	0.02	0.521
ENSG00000162430.18	chr1:25815837-25816118	RI	282	+	SELENON	protein_coding	18028	9.51164	99.17	99.88	-0.71	0.887	99.88	99.88	0	0.513	99.87	99.88	-0.01	0.517	99.87	99.17	0.7	0.885
ENSG00000162430.18	chr1:25816119-25816880	CE	762	+	SELENON	protein_coding	18028	9.51164	99.84	99.84	0	0.514	99.85	99.84	0.01	0.502	99.84	99.84	0	0.516	99.85	99.83	0.02	0.521
ENSG00000162430.18	chr1:25816881-25817328	AD	448	+	SELENON	protein_coding	18028	9.51164	99.6	99.61	-0.01	0.521	99.65	99.61	0.04	0.524	99.57	99.61	-0.04	0.545	99.58	99.6	-0.02	0.561
ENSG00000162430.18	chr1:25817329-25817445	RI	117	+	SELENON	protein_coding	18028	9.51164	98.68	98.91	-0.23	0.558	98.83	98.95	-0.12	0.541	98.45	98.96	-0.51	0.601	98.56	98.86	-0.3	0.547
ENSG00000162430.18	chr1:25817446-25817561	AA	116	+	SELENON	protein_coding	18028	9.51164	99.65	99.69	-0.04	0.5	99.69	99.7	-0.01	0.534	99.63	99.71	-0.08	0.574	99.65	99.65	0	0.506
ENSG00000125945.15	chr1:23367973-23368065	CE	93	-	ZNF436	protein_coding	10388	1.7965	97.84	96.6	1.24	0.626	97.99	96.6	1.39	0.71	96.27	96.39	-0.12	0.528	96.41	97.84	-1.43	0.668
ENSG00000125945.15	chr1:23367042-23367168	CE	127	-	ZNF436	protein_coding	10388	1.7965	97.45	97.3	0.15	0.531	97.16	97.41	-0.25	0.543	97.57	97.4	0.17	0.501	97.43	97.58	-0.15	0.51
ENSG00000125945.15	chr1:23359975-23363221	TE	3247	-	ZNF436	protein_coding	10388	1.7965	6.96	8.43	-1.47	0.607	4.23	8.37	-4.14	0.71	6.57	8.45	-1.88	0.575	6.77	6.86	-0.09	0.579
ENSG00000125945.15	chr1:23359448-23359974	TE	527	-	ZNF436	protein_coding	10388	1.7965	93.08	91.56	1.52	0.606	95.77	91.61	4.16	0.748	93.48	91.6	1.88	0.56	93.19	93.17	0.02	0.619
ENSG00000291072.1	chr1:16644680-16644683	TS	4	-	CROCCP2	lncRNA	26433	0.295504	5.34	7.82	-2.48	0.627	10.56	7.66	2.9	0.538	8.2	7.12	1.08	0.55	8.49	5.76	2.73	0.624
ENSG00000291072.1	chr1:16644646-16644679	TS	34	-	CROCCP2	lncRNA	26433	0.295504	94.39	92.4	1.99	0.576	88.72	92.01	-3.29	0.588	91.96	92.74	-0.78	0.528	91.58	94.21	-2.63	0.609
ENSG00000291072.1	chr1:16644511-16644645	AD	135	-	CROCCP2	lncRNA	26433	0.295504	14.97	15.22	-0.25	0.518	21.1	15.2	5.9	0.684	17.41	13.85	3.56	0.65	17.96	14.4	3.56	0.625
ENSG00000291072.1	chr1:16643028-16643145	CE	118	-	CROCCP2	lncRNA	26433	0.295504	76.85	73.4	3.45	0.668	75.77	73.75	2.02	0.595	73.66	68.64	5.02	0.7	74.22	77.18	-2.96	0.635
ENSG00000291072.1	chr1:16642767-16642850	CE	84	-	CROCCP2	lncRNA	26433	0.295504	50.18	37.25	12.93	0.909	38.33	36.25	2.08	0.524	42.38	33.52	8.86	0.784	44.88	50.31	-5.43	0.707
ENSG00000291072.1	chr1:16635027-16635168	CE	142	-	CROCCP2	lncRNA	26433	0.295504	77.19	76.99	0.2	0.511	74.88	77.71	-2.83	0.614	79.52	81.68	-2.16	0.615	76.34	76.68	-0.34	0.529
ENSG00000291072.1	chr1:16633242-16633346	CE	105	-	CROCCP2	lncRNA	26433	0.295504	97.08	94.23	2.85	0.779	93	93.61	-0.61	0.518	92.85	93.97	-1.12	0.575	92.96	96.98	-4.02	0.82
ENSG00000291072.1	chr1:16633095-16633241	AD	147	-	CROCCP2	lncRNA	26433	0.295504	96.58	94.08	2.5	0.748	92.21	93.47	-1.26	0.533	93.85	93.87	-0.02	0.512	93.28	96.6	-3.32	0.784
[truncated: 262,310+ more rows]

## Sheet: ZNF207 regulated events
Gene_ID	Event_Coord	Event_Size	Event_Strand	Event_Type	Gene_Name	Gene_Type	Gene_Size	FPKM_FLAG_EV_siCTL	PSI_sample_[FLAG_EV_siZNF207_vs_FLAG_EV_siCTL]	PSI_control_[FLAG_EV_siZNF207_vs_FLAG_EV_siCTL]	dPSI_[FLAG_EV_siZNF207_vs_FLAG_EV_siCTL]	Probability_[FLAG_EV_siZNF207_vs_FLAG_EV_siCTL]	PSI_sample_[FLAG_ZNF207_FL_siZNF207_vs_FLAG_EV_siZNF207]	PSI_control_[FLAG_ZNF207_FL_siZNF207_vs_FLAG_EV_siZNF207]	dPSI_[FLAG_ZNF207_FL_siZNF207_vs_FLAG_EV_siZNF207]	Probability_[FLAG_ZNF207_FL_siZNF207_vs_FLAG_EV_siZNF207]
ENSG00000086619.15	chr1:236249885-236249967	83	-	CE	ERO1B	protein_coding	67338	0.666815	76.06	96.92	-20.86	1	83.86	69.98	13.88	0.951
ENSG00000162408.11	chr1:6544826-6544922	97	-	CE	NOL9	protein_coding	33166	1.25599	68.28	92.5	-24.22	0.975	89.64	68.12	21.52	0.96
ENSG00000074800.16	chr1:8871891-8871898	8	-	CE	ENO1	protein_coding	18190	232.158	88.3	100	-11.7	0.999	99.99	76	23.99	0.991
ENSG00000131697.18	chr1:5952700-5952836	137	-	CE	NPHP4	protein_coding	129662	0.120774	75.68	93.44	-17.76	0.958	92.96	75.82	17.14	0.963
ENSG00000116991.12	chr1:232574174-232574222	49	-	CE	SIPA1L2	protein_coding	232606	0.27535	6.64	60.95	-54.31	0.998	62.32	17.03	45.29	0.981
ENSG00000180098.9	chr1:28561113-28561260	148	+	CE	TRNAU1AP	protein_coding	25460	0.921932	31.88	14.29	17.59	0.976	15.49	32.93	-17.44	0.951
ENSG00000007341.19	chr1:112591525-112591603	79	-	CE	ST7L	protein_coding	97311	0.485292	81.57	95.44	-13.87	1	91.5	81.27	10.23	0.986
ENSG00000007341.19	chr1:112583972-112584126	155	-	CE	ST7L	protein_coding	97311	0.485292	73.83	87.85	-14.02	0.998	90.85	75.19	15.66	0.984
ENSG00000007341.19	chr1:112550601-112550693	93	-	CE	ST7L	protein_coding	97311	0.485292	41.99	59.1	-17.11	0.984	62.29	42.6	19.69	0.983
ENSG00000121851.13	chr1:145975307-145975436	130	+	CE	POLR3GL	protein_coding	14158	0.426987	77.92	91.79	-13.87	0.995	93.94	77.97	15.97	0.973
ENSG00000121851.13	chr1:145977084-145977152	69	+	CE	POLR3GL	protein_coding	14158	0.426987	56.2	73.59	-17.39	0.976	81.28	55.96	25.32	0.965
ENSG00000142794.19	chr1:21468688-21468897	210	+	CE	NBPF3	protein_coding	44877	0.410228	81.52	95.9	-14.38	0.952	96.94	82.17	14.77	0.981
ENSG00000143303.12	chr1:156734053-156734459	407	+	AD	METTL25B	protein_coding	8518	5.21303	84.87	71.08	13.79	0.996	73.04	84.38	-11.34	1
ENSG00000117010.17	chr1:40533143-40533181	39	+	CE	ZNF684	protein_coding	16594	0.413302	84.58	35.85	48.73	0.992	82.85	96.39	-13.54	0.978
ENSG00000031698.13	chr1:109214547-109215007	461	+	CE	SARS1	protein_coding	24264	7.55423	30.25	16.21	14.04	1	18.04	30.18	-12.14	1
ENSG00000162688.17	chr1:99879923-99880046	124	+	CE	AGL	protein_coding	73662	0.913845	79.85	99.28	-19.43	1	96.59	79.82	16.77	0.991
ENSG00000198860.14	chr1:184072195-184072298	104	+	AD	TSEN15	protein_coding	72327	0.6784	46.71	64.96	-18.25	0.994	61.71	46.72	14.99	0.958
ENSG00000117139.18	chr1:202766397-202766504	108	-	CE	KDM5B	protein_coding	83992	1.48238	22.65	11.56	11.09	0.966	9.89	22.54	-12.65	0.963
ENSG00000058799.15	chr1:53878609-53878641	33	-	AD	YIPF1	protein_coding	38079	0.618064	15.5	3.06	12.44	0.995	2.01	15.43	-13.42	1
ENSG00000171492.14	chr1:89821292-89821727	436	+	AD	LRRC8D	protein_coding	115597	0.432059	84.37	26.91	57.46	0.997	43.41	84.68	-41.27	0.988
ENSG00000121644.19	chr1:244654026-244654037	12	+	AD	DESI2	protein_coding	55930	3.04862	18.6	2.24	16.36	1	2.86	28.68	-25.82	0.998
ENSG00000143363.17	chr1:151018467-151018556	90	+	AA	PRUNE1	protein_coding	27293	1.46749	49.96	63.6	-13.64	0.985	69.12	51.83	17.29	0.992
ENSG00000143363.17	chr1:151018557-151018559	3	+	AA	PRUNE1	protein_coding	27293	1.46749	53.69	73.79	-20.1	0.999	76.71	55.87	20.84	1
ENSG00000143363.17	chr1:151018560-151018669	110	+	CE	PRUNE1	protein_coding	27293	1.46749	54.4	75.58	-21.18	1	78.81	56.67	22.14	1
ENSG00000143374.18	chr1:150496482-150496628	147	+	CE	TARS2	protein_coding	20188	4.1089	64.21	75.54	-11.33	0.959	85.66	71.78	13.88	0.995
ENSG00000121753.13	chr1:31744193-31744357	165	-	CE	ADGRB2	protein_coding	37776	0.73928	81.82	93.4	-11.58	0.964	93.09	81.87	11.22	0.951
ENSG00000134744.14	chr1:52509596-52509712	117	-	CE	TUT4	protein_coding	145205	0.546094	81.22	97.62	-16.4	0.998	93.05	82.4	10.65	0.975
ENSG00000160055.20	chr1:32216282-32216383	102	-	RI	TMEM234	protein_coding	7887	0.960369	95.48	81.11	14.37	0.972	82.28	95.49	-13.21	0.987
ENSG00000184007.22	chr1:31915895-31915987	93	-	CE	PTP4A2	protein_coding	38435	6.86401	68.67	81.21	-12.54	0.999	78.35	66.28	12.07	0.999
ENSG00000266094.8	chr1:206585180-206585295	116	+	CE	RASSF5	protein_coding	81917	0.317901	76.1	90.65	-14.55	0.994	91.17	76.04	15.13	0.992
ENSG00000176261.16	chr1:32633675-32633727	53	-	AA	ZBTB8OS	protein_coding	50731	0.453728	69.38	85.01	-15.63	0.999	80.75	69.65	11.1	0.964
ENSG00000197530.13	chr1:1624991-1625185	195	+	CE	MIB2	protein_coding	15151	1.9216	90.4	72.79	17.61	0.961	68.74	90.47	-21.73	0.995
ENSG00000183814.16	chr1:226295842-226295946	105	-	CE	LIN9	protein_coding	78720	0.866827	52.61	72.94	-20.33	0.994	66.35	52.04	14.31	0.969
ENSG00000122417.16	chr1:86382242-86382358	117	-	CE	ODF2L	protein_coding	49518	0.347139	55.69	78.81	-23.12	0.992	71.27	55.53	15.74	0.968
ENSG00000094975.15	chr1:172553260-172553370	111	+	CE	SUCO	protein_coding	79484	1.0443	61.04	82.85	-21.81	0.995	82.99	61.04	21.95	0.996
ENSG00000094975.15	chr1:172577539-172577559	21	+	CE	SUCO	protein_coding	79484	1.0443	54.48	78.04	-23.56	0.984	81.97	54.53	27.44	0.992
ENSG00000094975.15	chr1:172585858-172585948	91	+	CE	SUCO	protein_coding	79484	1.0443	75.82	89.69	-13.87	0.991	87.02	75.8	11.22	0.986
ENSG00000116641.18	chr1:62583184-62583254	71	-	CE	DOCK7	protein_coding	234088	0.331337	79.3	95.32	-16.02	0.998	92.48	79.94	12.54	0.995
ENSG00000011009.11	chr1:23794326-23794426	101	+	RI	LYPLA2	protein_coding	4394	13.3143	44.15	22.54	21.61	0.992	30.28	44.07	-13.79	0.952
ENSG00000011009.11	chr1:23794601-23794644	44	+	RI	LYPLA2	protein_coding	4394	13.3143	56.84	31.16	25.68	1	32.52	56.88	-24.36	0.996
ENSG00000011009.11	chr1:23794645-23794681	37	+	AA	LYPLA2	protein_coding	4394	13.3143	56.88	31.16	25.72	1	32.53	56.86	-24.33	0.994
ENSG00000160767.23	chr1:155254400-155254456	57	-	CE	ENTREP3	protein_coding	8278	16.3218	50.85	67.44	-16.59	1	68.76	50.67	18.09	1
ENSG00000116698.22	chr1:183542365-183542502	138	+	AD	SMG7	protein_coding	126030	1.42476	48.86	26.02	22.84	1	15.62	46.95	-31.33	1
ENSG00000116698.22	chr1:183545966-183545974	9	+	AA	SMG7	protein_coding	126030	1.42476	76.18	97.9	-21.72	0.965	96.84	79.15	17.69	0.955
ENSG00000065600.13	chr1:212377562-212377706	145	-	CE	PACC1	protein_coding	50973	0.53969	74.04	88.92	-14.88	0.999	84.87	74.27	10.6	0.987
ENSG00000065600.13	chr1:212375193-212375300	108	-	CE	PACC1	protein_coding	50973	0.53969	73.39	84.84	-11.45	0.967	90.77	73.52	17.25	1
ENSG00000122481.17	chr1:95244565-95244651	87	+	CE	RWDD3	protein_coding	13015	0.143098	79.65	61.75	17.9	0.95	56.95	79.83	-22.88	0.995
ENSG00000143612.21	chr1:154219836-154219937	102	-	CE	C1orf43	protein_coding	13941	26.954	71.94	85.3	-13.36	1	81.85	70.01	11.84	1
ENSG00000188290.11	chr1:999788-999865	78	-	RI	HES4	protein_coding	1210	106.492	33.42	17.33	16.09	1	27.06	40.7	-13.64	0.997
ENSG00000143252.16	chr1:161328396-161328497	102	+	CE	SDHC	protein_coding	48825	2.50504	66.05	87.1	-21.05	0.978	92.76	55.62	37.14	0.999
ENSG00000117620.15	chr1:99974971-99975069	99	+	CE	SLC35A3	protein_coding	66283	0.360865	12.44	27.47	-15.03	0.995	23.43	12.22	11.21	0.954
ENSG00000162910.19	chr1:228108441-228108474	34	-	CE	MRPL55	protein_coding	2633	22.7681	38.83	22.59	16.24	1	24.81	38.94	-14.13	0.989
ENSG00000162910.19	chr1:228108437-228108440	4	-	AD	MRPL55	protein_coding	2633	22.7681	36.59	22.92	13.67	1	23.49	36.69	-13.2	0.985
ENSG00000116793.16	chr1:113698992-113699703	712	-	AD	PHTF1	protein_coding	62658	0.728506	34.58	11.71	22.87	0.976	12.8	33.83	-21.03	0.96
ENSG00000143499.14	chr1:214305187-214305191	5	+	AA	SMYD2	protein_coding	56029	0.71502	75.45	96.31	-20.86	0.958	86.13	65.83	20.3	0.954
ENSG00000143499.14	chr1:214305192-214305194	3	+	AA	SMYD2	protein_coding	56029	0.71502	75.51	96.29	-20.78	0.961	88.22	65.95	22.27	0.976
ENSG00000169914.6	chr1:19882721-19882734	14	+	AD	OTUD3	protein_coding	30550	1.22706	38.49	64.76	-26.27	0.983	63.76	37.98	25.78	0.985
ENSG00000158882.15	chr1:161226888-161226955	68	+	CE	TOMM40L	protein_coding	4807	7.39824	73.96	85.73	-11.77	0.979	91.6	74.57	17.03	1
ENSG00000117523.18	chr1:171591201-171591204	4	+	AD	PRRC2C	protein_coding	107981	4.28161	80.98	59.53	21.45	1	66.61	80.89	-14.28	0.97
ENSG00000117335.21	chr1:207770321-207770362	42	+	CE	CD46	protein_coding	43476	2.41119	74.82	94.39	-19.57	1	91.08	74.9	16.18	0.999
ENSG00000117335.21	chr1:207790325-207790345	21	+	AD	CD46	protein_coding	43476	2.41119	59.36	47.6	11.76	0.971	42.12	59.09	-16.97	0.99
ENSG00000157881.16	chr1:2518516-2518597	82	-	CE	PANK4	protein_coding	18060	2.35218	81.3	95.88	-14.58	0.992	95.44	81.24	14.2	0.985
ENSG00000157881.16	chr1:2518164-2518264	101	-	CE	PANK4	protein_coding	18060	2.35218	80.04	97.36	-17.32	1	97.84	80.12	17.72	1
ENSG00000135749.20	chr1:233218031-233218184	154	-	CE	PCNX2	protein_coding	312290	0.151209	82.92	95.13	-12.21	0.984	95.22	82.79	12.43	0.977
ENSG00000135749.20	chr1:233217899-233217931	33	-	CE	PCNX2	protein_coding	312290	0.151209	68.46	87.85	-19.39	0.981	89.1	68.49	20.61	0.965
ENSG00000175279.22	chr1:10433842-10433965	124	+	CE	CENPS	protein_coding	12375	0.143172	73.7	95.98	-22.28	0.999	82.37	71.47	10.9	0.979
ENSG00000116212.15	chr1:53947788-53947821	34	+	CE	LRRC42	protein_coding	22083	1.70805	24.15	38.85	-14.7	0.994	36.32	23.15	13.17	0.997
ENSG00000157216.17	chr1:54257127-54257186	60	-	CE	SSBP3	protein_coding	188047	0.220184	70.26	82.28	-12.02	0.951	85.75	71.36	14.39	0.99
ENSG00000010803.17	chr1:41033983-41034048	66	-	CE	SCMH1	protein_coding	215104	0.239509	28.08	47.97	-19.89	0.986	70.8	27.67	43.13	1
ENSG00000164002.12	chr1:40508878-40508889	12	+	AD	EXO5	protein_coding	7297	2.83825	52.81	71.65	-18.84	0.956	75.23	58.54	16.69	0.958
ENSG00000116984.15	chr1:236873773-236873840	68	+	CE	MTR	protein_coding	126018	1.02118	63.58	93.24	-29.66	1	94.03	63.39	30.64	1
ENSG00000116984.15	chr1:236874726-236874846	121	+	CE	MTR	protein_coding	126018	1.02118	63.6	93.34	-29.74	1	94.08	63.48	30.6	1
ENSG00000143748.18	chr1:224304736-224304812	77	-	CE	NVL	protein_coding	102855	1.34827	82.33	92.68	-10.35	0.962	94.4	82.55	11.85	1
ENSG00000235750.10	chr1:175177611-175177684	74	-	CE	KIAA0040	protein_coding	36013	0.665128	47.23	72.92	-25.69	0.962	74.52	47.27	27.25	0.992
ENSG00000157191.20	chr1:16441166-16441298	133	+	CE	NECAP2	protein_coding	19357	2.69552	32.28	17.54	14.74	1	20.18	32.38	-12.2	0.982
ENSG00000134644.16	chr1:30968354-30968374	21	-	AD	PUM1	protein_coding	134485	1.3976	82.05	99.13	-17.08	1	97.75	63.9	33.85	0.999
ENSG00000143353.12	chr1:219173982-219174304	323	+	AD	LYPLAL1	protein_coding	38996	0.688189	26.82	16.06	10.76	0.963	12.8	26.72	-13.92	0.995
ENSG00000117480.16	chr1:46409101-46409198	98	+	CE	FAAH	protein_coding	19531	0.84541	77.29	98.71	-21.42	1	93.56	74.54	19.02	0.992
ENSG00000135763.10	chr1:229645859-229645969	111	+	CE	URB2	protein_coding	33953	3.40791	81.22	91.85	-10.63	0.995	92.38	81.08	11.3	1
ENSG00000153187.21	chr1:244863617-244863673	57	-	AD	HNRNPU	protein_coding	23922	63.7362	39.88	28.18	11.7	1	33.35	44.53	-11.18	1
ENSG00000122406.14	chr1:92834795-92834799	5	+	AA	RPL5	protein_coding	9911	148.876	78.44	99.94	-21.5	0.987	99.99	72.04	27.95	0.989
ENSG00000122406.14	chr1:92834869-92834913	45	+	CE	RPL5	protein_coding	9911	148.876	80.89	99.86	-18.97	0.966	99.9	72.86	27.04	0.961
ENSG00000122406.14	chr1:92836342-92836342	1	+	AA	RPL5	protein_coding	9911	148.876	51.57	90.19	-38.62	0.99	99.98	70.2	29.78	1
ENSG00000122406.14	chr1:92837456-92837458	3	+	AA	RPL5	protein_coding	9911	148.876	80.25	99.93	-19.68	0.971	99.93	74.09	25.84	0.97
ENSG00000122406.14	chr1:92837489-92837505	17	+	AA	RPL5	protein_coding	9911	148.876	79.35	99.98	-20.63	0.991	99.98	72.7	27.28	0.982
ENSG00000122406.14	chr1:92837506-92837529	24	+	CE	RPL5	protein_coding	9911	148.876	77.4	99.98	-22.58	0.991	99.98	73.39	26.59	0.984
ENSG00000117222.14	chr1:205094873-205094986	114	-	AD	RBBP5	protein_coding	35873	1.84574	96.94	81.58	15.36	0.996	86.47	96.92	-10.45	0.959
ENSG00000143207.21	chr1:176175910-176176007	98	-	CE	COP1	protein_coding	262455	0.167967	71.94	88.14	-16.2	0.994	97.6	83.42	14.18	0.999
ENSG00000143207.21	chr1:176163827-176163891	65	-	CE	COP1	protein_coding	262455	0.167967	69.41	87.11	-17.7	0.993	97.67	82.75	14.92	1
ENSG00000143207.21	chr1:176162869-176162988	120	-	CE	COP1	protein_coding	262455	0.167967	70.99	86.5	-15.51	0.964	96.85	84.5	12.35	0.995
ENSG00000162385.11	chr1:53233542-53233652	111	-	CE	MAGOH	protein_coding	11618	6.3859	54.59	73.95	-19.36	1	71.39	53.67	17.72	1
ENSG00000154222.15	chr1:52357001-52357126	126	-	CE	CC2D1B	protein_coding	20482	2.46659	57.33	91.13	-33.8	1	87.84	61.36	26.48	1
ENSG00000107404.21	chr1:1339287-1339361	75	-	AD	DVL1	protein_coding	14142	5.48378	65.85	41.41	24.44	1	42.28	70.65	-28.37	1
ENSG00000117448.14	chr1:45552436-45552563	128	+	CE	AKR1A1	protein_coding	19506	4.27145	15.15	36.25	-21.1	1	33.86	15.52	18.34	1
ENSG00000266472.6	chr1:150293953-150294106	154	+	AD	MRPS21	protein_coding	15118	6.10763	49.42	38.83	10.59	1	36.64	52.77	-16.13	1
ENSG00000266472.6	chr1:150294276-150294334	59	+	AA	MRPS21	protein_coding	15118	6.10763	49.42	38.88	10.54	1	36.74	52.68	-15.94	1
ENSG00000133059.18	chr1:205148205-205148339	135	-	CE	DSTYK	protein_coding	69197	0.659536	85.87	66.11	19.76	0.994	67.85	85.92	-18.07	0.981
ENSG00000055732.13	chr1:85025612-85025783	172	-	CE	MCOLN3	protein_coding	30418	1.09602	23.09	9.09	14	0.971	7.9	19.42	-11.52	0.984
ENSG00000174842.17	chr1:92266700-92266741	42	-	CE	GLMN	protein_coding	52585	0.719681	55.18	83.6	-28.42	0.999	69.81	54.61	15.2	0.971
ENSG00000156171.15	chr1:111124742-111124881	140	-	CE	DRAM2	protein_coding	23040	1.83573	71.47	83.98	-12.51	0.991	85.78	71.3	14.48	0.996
ENSG00000008130.15	chr1:1756779-1756882	104	-	CE	NADK	protein_coding	29225	3.27943	22.28	8.48	13.8	0.999	10.24	21.95	-11.71	0.989
ENSG00000159023.23	chr1:29060422-29060484	63	+	CE	EPB41	protein_coding	232955	0.705456	39.46	56.22	-16.76	0.998	59.7	38.69	21.01	1
ENSG00000116473.15	chr1:111627470-111627559	90	+	CE	RAP1A	protein_coding	174473	0.401478	34.04	57.24	-23.2	0.995	60.73	27.85	32.88	1
ENSG00000116473.15	chr1:111627560-111627563	4	+	AD	RAP1A	protein_coding	174473	0.401478	26.27	47.68	-21.41	0.998	52.77	23.68	29.09	0.999
ENSG00000162885.14	chr1:235489256-235489268	13	-	AA	B3GALNT2	protein_coding	57262	1.28561	59.64	74.74	-15.1	0.956	80.72	61.73	18.99	0.999
ENSG00000162885.14	chr1:235489246-235489255	10	-	AA	B3GALNT2	protein_coding	57262	1.28561	59.8	74.75	-14.95	0.972	81.67	62.15	19.52	1
ENSG00000178104.22	chr1:149003611-149003613	3	+	AA	PDE4DIP	protein_coding	240146	0.350338	25.16	71.44	-46.28	0.993	67.3	23.48	43.82	0.993
ENSG00000218739.10	chr2:37201863-37201866	4	+	AA	CEBPZOS	protein_coding	19705	2.60251	65.83	75.89	-10.06	0.962	75.93	63.46	12.47	0.968
ENSG00000006607.14	chr2:241404799-241404841	43	+	CE	FARP2	protein_coding	138556	0.361094	71.82	95.91	-24.09	0.995	97.71	72.45	25.26	0.999
ENSG00000152683.14	chr2:32174063-32174147	85	+	CE	SLC30A6	protein_coding	58538	0.922468	79.45	92.13	-12.68	0.982	92.41	79.43	12.98	0.993
ENSG00000163795.14	chr2:27378778-27378883	106	-	RI	ZNF513	protein_coding	3555	3.44017	71.29	90.14	-18.85	0.986	95.11	70.95	24.16	0.996
ENSG00000118965.16	chr2:19960554-19960614	61	-	CE	WDR35	protein_coding	79842	0.59604	62.66	81.29	-18.63	0.987	87.2	62.8	24.4	0.99
ENSG00000144028.15	chr2:96299329-96299423	95	-	CE	SNRNP200	protein_coding	46933	10.6199	73.96	99.74	-25.78	0.951	99.83	85.76	14.07	0.971
ENSG00000136699.20	chr2:130161186-130161272	87	-	CE	SMPD4	protein_coding	31358	4.74451	21.82	35.89	-14.07	1	39.66	20.26	19.4	1
ENSG00000135622.13	chr2:74673677-74673828	152	+	CE	SEMA4F	protein_coding	29625	0.690456	69.55	83.97	-14.42	0.95	87.03	69.7	17.33	0.996
ENSG00000115966.18	chr2:175121444-175121540	97	-	CE	ATF2	protein_coding	96132	0.395326	38.46	62.48	-24.02	0.962	64.18	38.14	26.04	0.97
ENSG00000163040.15	chr2:131530607-131530776	170	+	AA	CCDC74A	protein_coding	5991	1.71064	66.14	45.92	20.22	0.991	49.1	66.19	-17.09	0.985
ENSG00000144283.23	chr2:158678581-158678654	74	+	CE	PKP4	protein_coding	225927	0.345552	73.21	88.33	-15.12	0.998	85.27	73.49	11.78	0.991
ENSG00000115042.10	chr2:95410527-95410586	60	+	CE	FAHD2A	protein_coding	13908	1.29127	62.08	80.7	-18.62	0.997	82.12	59.6	22.52	0.997
ENSG00000115042.10	chr2:95410864-95411026	163	+	CE	FAHD2A	protein_coding	13908	1.29127	53.86	72.8	-18.94	0.983	77.86	51.19	26.67	0.997
ENSG00000128656.15	chr2:174877840-174878128	289	-	CE	CHN1	protein_coding	206572	0.172711	79.1	92.82	-13.72	0.999	93.29	81.79	11.5	0.998
ENSG00000144401.14	chr2:207625062-207625264	203	-	AD	METTL21A	protein_coding	45297	0.419354	58.29	37.51	20.78	0.99	42.29	58.14	-15.85	0.963
ENSG00000023228.14	chr2:206152419-206152510	92	-	CE	NDUFS1	protein_coding	44692	2.97517	66.71	87.5	-20.79	1	86.27	66.72	19.55	1
ENSG00000138399.18	chr2:169569184-169569252	69	-	CE	FASTKD1	protein_coding	45367	0.659074	56.44	81.4	-24.96	0.999	73.72	56.69	17.03	0.985
ENSG00000115760.16	chr2:32448795-32448928	134	+	CE	BIRC6	protein_coding	262548	0.466781	86.06	97.39	-11.33	0.955	97.72	86.04	11.68	0.961
ENSG00000144231.11	chr2:127850590-127850685	96	-	CE	POLR2D	protein_coding	14602	6.35386	71.69	87.18	-15.49	1	83.09	71.79	11.3	0.986
ENSG00000115661.14	chr2:219248193-219248199	7	+	AA	STK16	protein_coding	4882	4.93614	79.24	92.95	-13.71	0.956	97.86	79.19	18.67	0.996
ENSG00000196504.21	chr2:152717230-152717355	126	-	AD	PRPF40A	protein_coding	66419	3.63304	35.43	25.37	10.06	0.986	23.59	35.33	-11.74	1
ENSG00000196504.21	chr2:152679056-152679109	54	-	CE	PRPF40A	protein_coding	66419	3.63304	58.84	85.79	-26.95	1	79.39	57.84	21.55	1
ENSG00000005436.14	chr2:75680193-75680314	122	-	CE	GCFC2	protein_coding	58985	0.716594	84.81	96.68	-11.87	0.997	98.51	84.21	14.3	1
ENSG00000118260.15	chr2:207577636-207577655	20	+	AD	CREB1	protein_coding	76251	0.591764	79.46	96.04	-16.58	0.98	94.8	74.06	20.74	0.96
ENSG00000144381.18	chr2:197495365-197495376	12	-	AA	HSPD1	protein_coding	30153	34.0902	99.82	78.58	21.24	0.961	87.43	99.82	-12.39	0.973
ENSG00000144381.18	chr2:197495335-197495364	30	-	CE	HSPD1	protein_coding	30153	34.0902	99.87	76.81	23.06	0.96	87.02	99.87	-12.85	0.977
ENSG00000151690.15	chr2:190437562-190455571	18010	+	AD	MFSD6	protein_coding	100850	0.252116	14.22	54.2	-39.98	0.967	51.33	14.44	36.89	0.978
ENSG00000143889.16	chr2:38591646-38591648	3	-	AA	HNRNPLL	protein_coding	41617	1.40899	83.28	96.98	-13.7	0.961	97.61	83.24	14.37	0.986
ENSG00000163249.13	chr2:207733947-207734047	101	+	CE	CCNYL1	protein_coding	50299	0.618373	46.54	83.82	-37.28	0.997	71.7	46.98	24.72	0.964
ENSG00000163249.13	chr2:207740655-207740706	52	+	CE	CCNYL1	protein_coding	50299	0.618373	46.02	80.49	-34.47	1	79.37	45.34	34.03	0.998
ENSG00000170144.22	chr2:177216736-177216747	12	+	AD	HNRNPA3	protein_coding	11265	68.2636	89.15	99.84	-10.69	0.979	99.84	75.39	24.45	0.962
ENSG00000136536.15	chr2:159764626-159764674	49	+	CE	MARCHF7	protein_coding	58570	1.63111	76.54	91.56	-15.02	0.997	87.16	76.62	10.54	0.964
ENSG00000138434.17	chr2:181920597-181920650	54	+	CE	ITPRID2	protein_coding	39008	1.63086	45.43	64.16	-18.73	0.984	71.06	45.27	25.79	0.997
ENSG00000198130.16	chr2:190208880-190208913	34	-	CE	HIBCH	protein_coding	154458	0.150625	24.21	61.72	-37.51	1	46.87	24.27	22.6	0.993
ENSG00000138030.14	chr2:27092332-27092448	117	+	CE	KHK	protein_coding	13990	1.21142	69.41	85	-15.59	0.986	91.22	68.99	22.23	1
ENSG00000130508.11	chr2:1687632-1687703	72	-	CE	PXDN	protein_coding	112965	0.523197	33.53	59.99	-26.46	0.98	58.69	33.7	24.99	0.965
ENSG00000168890.14	chr2:85600345-85600412	68	-	CE	TMEM150A	protein_coding	4649	0.540089	33.26	75.2	-41.94	0.985	73.7	31.92	41.78	0.981
ENSG00000136715.19	chr2:127977985-127978089	105	-	CE	SAP130	protein_coding	86903	0.624665	47.47	65.42	-17.95	0.993	62.46	47.42	15.04	0.975
ENSG00000168280.18	chr2:149005393-149005464	72	+	CE	KIF5C	protein_coding	151532	0.619428	85.84	99.12	-13.28	1	96.73	86.08	10.65	0.979
ENSG00000144233.12	chr2:127871249-127871359	111	-	CE	AMMECR1L	protein_coding	24337	2.44233	57.97	71.72	-13.75	0.985	74.36	58.14	16.22	1
ENSG00000114999.8	chr2:112483270-112483461	192	+	AD	TTL	protein_coding	59583	1.6526	24.08	13.49	10.59	0.972	23.58	38.33	-14.75	0.953
ENSG00000186522.15	chr2:109593051-109593119	69	-	CE	SEPTIN10	protein_coding	71344	0.569589	68.43	90.16	-21.73	1	86.31	68.67	17.64	0.991
ENSG00000123600.21	chr2:171414603-171414726	124	-	CE	METTL8	protein_coding	119056	0.249932	8.11	25.87	-17.76	0.968	25.67	8.04	17.63	0.958
ENSG00000123600.21	chr2:171392043-171392197	155	-	CE	METTL8	protein_coding	119056	0.249932	46.63	71.73	-25.1	0.981	66.12	46.56	19.56	0.979
ENSG00000082258.13	chr2:134946147-134946465	319	+	AD	CCNT2	protein_coding	41107	0.92878	78.97	43.75	35.22	0.998	55.56	79.26	-23.7	0.967
ENSG00000119185.13	chr2:9418626-9418732	107	-	CE	ITGB1BP1	protein_coding	20053	2.08361	68.29	86.51	-18.22	1	84.46	68.69	15.77	1
ENSG00000119041.11	chr2:196784768-196784856	89	-	AD	GTF3C3	protein_coding	36690	2.21527	17.13	5.51	11.62	0.986	3.6	17.12	-13.52	0.998
ENSG00000118242.17	chr2:215943458-215944779	1322	-	RI	MREG	protein_coding	91512	0.120368	78.86	90.36	-11.5	0.957	93.89	78.85	15.04	0.989
ENSG00000152256.14	chr2:172568741-172568817	77	+	CE	PDK1	protein_coding	53296	0.677236	66.49	87.61	-21.12	0.999	90.2	66.81	23.39	0.996
ENSG00000048991.18	chr2:135641536-135641604	69	+	CE	R3HDM1	protein_coding	193815	0.2289	77.45	49.54	27.91	0.996	57.21	78.22	-21.01	0.985
ENSG00000048991.18	chr2:135641605-135641790	186	+	AD	R3HDM1	protein_coding	193815	0.2289	72.96	41.02	31.94	0.998	51	74.29	-23.29	0.999
ENSG00000115904.15	chr2:38989270-38989314	45	-	CE	SOS1	protein_coding	162139	0.297662	26.23	61.42	-35.19	0.999	53.51	26.12	27.39	0.984
ENSG00000158411.11	chr2:99171343-99171429	87	-	CE	MITD1	protein_coding	19631	0.572922	65.24	91.79	-26.55	1	87.38	65.33	22.05	1
ENSG00000128641.19	chr2:191400749-191400835	87	+	CE	MYO1B	protein_coding	180204	0.575667	17.08	42.22	-25.14	1	36.12	17.04	19.08	1
ENSG00000128641.19	chr2:191402632-191402718	87	+	CE	MYO1B	protein_coding	180204	0.575667	29.5	48.71	-19.21	0.999	41.89	29.03	12.86	0.982
ENSG00000163170.12	chr2:74142272-74142360	89	-	CE	BOLA3	protein_coding	12512	2.57031	61.17	75.6	-14.43	1	75.94	62.83	13.11	1
ENSG00000144354.15	chr2:173364000-173364161	162	+	CE	CDCA7	protein_coding	14177	3.91517	23.16	8.33	14.83	0.997	9.18	23.53	-14.35	0.992
ENSG00000114956.20	chr2:73950585-73950600	16	+	AA	DGUOK	protein_coding	32135	1.34843	25.43	37.58	-12.15	0.982	38.7	25.36	13.34	0.995
ENSG00000114956.20	chr2:73950601-73950626	26	+	AA	DGUOK	protein_coding	32135	1.34843	25.38	37.51	-12.13	0.976	38.89	25.35	13.54	1
ENSG00000114956.20	chr2:73950627-73950720	94	+	AA	DGUOK	protein_coding	32135	1.34843	26.12	37.94	-11.82	0.977	38.85	26.02	12.83	0.997
ENSG00000114956.20	chr2:73950721-73950732	12	+	CE	DGUOK	protein_coding	32135	1.34843	26.32	38.5	-12.18	0.986	40.08	26.17	13.91	0.998
ENSG00000114956.20	chr2:73957125-73957240	116	+	CE	DGUOK	protein_coding	32135	1.34843	24.49	42.61	-18.12	1	41.42	24.67	16.75	1
ENSG00000142330.20	chr2:240590815-240591000	186	+	CE	CAPN10	protein_coding	30971	0.597861	68.1	97.79	-29.69	1	95.73	69.67	26.06	0.997
ENSG00000142330.20	chr2:240591933-240592150	218	+	CE	CAPN10	protein_coding	30971	0.597861	86.33	97.65	-11.32	0.992	95.18	84.95	10.23	0.95
ENSG00000150938.10	chr2:36442615-36442735	121	+	CE	CRIM1	protein_coding	195357	0.223015	84.03	96.4	-12.37	0.998	97.5	83.79	13.71	0.998
ENSG00000150938.10	chr2:36464534-36464655	122	+	CE	CRIM1	protein_coding	195357	0.223015	80.43	94.62	-14.19	0.995	95.86	80.44	15.42	0.985
ENSG00000135913.11	chr2:218479650-218479715	66	-	CE	USP37	protein_coding	118100	0.358359	59.56	87.94	-28.38	0.977	80.56	59.32	21.24	0.976
ENSG00000144199.12	chr2:97090109-97090325	217	-	CE	FAHD2B	protein_coding	11299	0.955955	73.83	97.18	-23.35	0.998	93.32	74.18	19.14	0.974
ENSG00000144199.12	chr2:97086139-97086198	60	-	CE	FAHD2B	protein_coding	11299	0.955955	73.41	97.52	-24.11	1	94.62	75.84	18.78	0.999
ENSG00000144199.12	chr2:97085699-97085861	163	-	CE	FAHD2B	protein_coding	11299	0.955955	60.81	93.93	-33.12	0.998	92.88	65.14	27.74	1
ENSG00000196151.11	chr2:159275546-159275638	93	-	CE	WDSUB1	protein_coding	50905	0.20051	66.76	90.94	-24.18	0.991	81.61	67.04	14.57	0.952
ENSG00000196151.11	chr2:159259810-159259843	34	-	CE	WDSUB1	protein_coding	50905	0.20051	46.42	87.78	-41.36	0.988	78.27	46.15	32.12	0.992
ENSG00000196151.11	chr2:159257945-159257985	41	-	CE	WDSUB1	protein_coding	50905	0.20051	38.31	86.28	-47.97	0.997	77.71	38.29	39.42	0.992
ENSG00000196151.11	chr2:159257758-159257864	107	-	CE	WDSUB1	protein_coding	50905	0.20051	38.36	86.27	-47.91	0.997	77.79	38.75	39.04	0.995
ENSG00000196151.11	chr2:159256372-159256375	4	-	AA	WDSUB1	protein_coding	50905	0.20051	68.29	91.22	-22.93	0.988	91.37	68.66	22.71	0.979
ENSG00000115827.14	chr2:171457971-171458075	105	+	CE	DCAF17	protein_coding	50835	0.544673	60.4	83.13	-22.73	0.995	77.09	60.44	16.65	0.97
ENSG00000003509.16	chr2:37232106-37232266	161	+	CE	NDUFAF7	protein_coding	21772	0.759913	83.07	94.9	-11.83	0.995	94.85	83.04	11.81	0.973
ENSG00000003509.16	chr2:37242635-37242693	59	+	CE	NDUFAF7	protein_coding	21772	0.759913	71.81	90.69	-18.88	0.997	88.21	71.78	16.43	0.997
ENSG00000132300.19	chr2:86125795-86125880	86	+	CE	PTCD3	protein_coding	35934	2.97893	85.95	98.35	-12.4	1	99.64	85.89	13.75	1
ENSG00000123485.12	chr2:233847397-233847461	65	-	CE	HJURP	protein_coding	21150	2.79772	58.51	74.41	-15.9	0.999	80.99	57.93	23.06	1
ENSG00000138459.9	chr3:112570540-112570670	131	+	CE	SLC35A5	protein_coding	23870	1.24371	78.1	97.88	-19.78	1	95.8	77.98	17.82	0.993
ENSG00000114107.9	chr3:138572915-138572932	18	-	AA	CEP70	protein_coding	100194	0.110591	73.8	88.42	-14.62	0.975	88.11	74.19	13.92	0.963
ENSG00000168297.16	chr3:58410090-58410159	70	+	CE	PXK	protein_coding	93247	0.208547	64.04	85.12	-21.08	0.968	85.19	63.88	21.31	0.968
ENSG00000168297.16	chr3:58412904-58412963	60	+	CE	PXK	protein_coding	93247	0.208547	33.27	61.3	-28.03	0.993	66.34	33.07	33.27	0.981
ENSG00000131375.10	chr3:15241453-15241588	136	+	CE	CAPN7	protein_coding	46764	1.55901	66.68	81.53	-14.85	0.993	84.25	66.81	17.44	0.999
ENSG00000133657.17	chr3:194419879-194419967	89	-	CE	ATP13A3	protein_coding	95692	2.58156	74.39	93.01	-18.62	0.973	86.66	71.34	15.32	1
ENSG00000133657.17	chr3:194412199-194412288	90	-	CE	ATP13A3	protein_coding	95692	2.58156	43.2	74.32	-31.12	1	66.21	35.46	30.75	1
ENSG00000163681.17	chr3:57865242-57865292	51	+	CE	SLMAP	protein_coding	174553	0.37812	9.48	29.9	-20.42	0.984	27.56	9.44	18.12	0.992
ENSG00000163681.17	chr3:57871636-57871698	63	+	CE	SLMAP	protein_coding	174553	0.37812	23.74	55.84	-32.1	1	42.6	23.61	18.99	0.971
ENSG00000163681.17	chr3:57925845-57925934	90	+	CE	SLMAP	protein_coding	174553	0.37812	74.61	92.57	-17.96	0.999	91.86	74.62	17.24	0.998
ENSG00000163719.20	chr3:9653621-9653769	149	+	CE	MTMR14	protein_coding	52960	1.13779	83.04	98.27	-15.23	1	97.41	86.08	11.33	0.973
ENSG00000163719.20	chr3:9669432-9669492	61	+	CE	MTMR14	protein_coding	52960	1.13779	49.9	94.46	-44.56	0.997	95.72	75.32	20.4	1
ENSG00000163719.20	chr3:9677984-9678058	75	+	CE	MTMR14	protein_coding	52960	1.13779	63.96	82.68	-18.72	1	77.66	64.52	13.14	0.97
ENSG00000113845.10	chr3:119500695-119500860	166	+	CE	TIMMDC1	protein_coding	26543	2.33505	81.34	93.32	-11.98	0.999	97.56	82.03	15.53	0.999
ENSG00000113845.10	chr3:119503532-119503620	89	+	CE	TIMMDC1	protein_coding	26543	2.33505	78.68	89.47	-10.79	1	93.44	81.38	12.06	0.993
ENSG00000163714.18	chr3:143023975-143024018	44	+	CE	U2SURP	protein_coding	96228	2.02927	73.28	89.13	-15.85	1	94.22	71.85	22.37	1
ENSG00000003756.17	chr3:50110379-50110463	85	+	CE	RBM5	protein_coding	30102	1.66055	74.07	86.08	-12.01	0.995	86.73	74.15	12.58	0.971
ENSG00000173540.14	chr3:49722972-49723114	143	-	CE	GMPPB	protein_coding	7129	5.38304	83.44	96.09	-12.65	0.997	95.8	83.46	12.34	1
ENSG00000131368.9	chr3:15043023-15043043	21	-	AA	MRPS25	protein_coding	55728	0.419402	23.08	89.88	-66.8	0.999	80.67	24.01	56.66	0.992
ENSG00000163635.20	chr3:63913157-63913162	6	+	AA	ATXN7	protein_coding	140307	0.246376	52.24	90.73	-38.49	0.998	88.6	51.43	37.17	0.981
ENSG00000085274.16	chr3:169783477-169783560	84	+	CE	MYNN	protein_coding	16320	2.08045	55.35	74.55	-19.2	0.999	73.43	55.25	18.18	0.97
ENSG00000080822.17	chr3:98517052-98517157	106	-	AD	CLDND1	protein_coding	25154	1.76409	89.18	99.67	-10.49	0.963	99.59	89.59	10	0.959
ENSG00000183763.9	chr3:49843801-49843928	128	-	CE	TRAIP	protein_coding	27973	0.654737	73.87	88.51	-14.64	0.994	90.45	74.8	15.65	0.952
ENSG00000183763.9	chr3:49842453-49842547	95	-	CE	TRAIP	protein_coding	27973	0.654737	55.81	75.87	-20.06	0.997	80.18	57.32	22.86	0.994
ENSG00000183763.9	chr3:49840985-49841072	88	-	CE	TRAIP	protein_coding	27973	0.654737	56.23	75.88	-19.65	0.986	75.54	57.77	17.77	0.955
ENSG00000163812.16	chr3:44932907-44932990	84	-	CE	ZDHHC3	protein_coding	60928	0.901302	31.31	17.57	13.74	0.986	19.99	31.35	-11.36	0.953
ENSG00000164087.8	chr3:52096569-52096712	144	-	CE	POC1A	protein_coding	79464	0.341378	26.83	66.43	-39.6	0.954	92.63	74.53	18.1	0.994
ENSG00000196776.17	chr3:108051939-108051970	32	-	CE	CD47	protein_coding	48771	1.32269	48.96	71.6	-22.64	1	67.5	48.95	18.55	1
ENSG00000131373.15	chr3:15589540-15589612	73	-	CE	HACL1	protein_coding	41153	1.04493	78.41	92.26	-13.85	1	93.31	78.53	14.78	1
ENSG00000131373.15	chr3:15586525-15586602	78	-	CE	HACL1	protein_coding	41153	1.04493	70.21	85.33	-15.12	0.999	84.27	70.16	14.11	0.994
ENSG00000131373.15	chr3:15585248-15585342	95	-	CE	HACL1	protein_coding	41153	1.04493	65.99	85.4	-19.41	1	85.3	66.13	19.17	1
ENSG00000076242.17	chr3:37042268-37042331	64	+	CE	MLH1	protein_coding	57670	1.14302	78.9	91.44	-12.54	0.999	90.17	78.81	11.36	0.997
ENSG00000082781.12	chr3:124819739-124819834	96	-	CE	ITGB5	protein_coding	139470	0.246491	71.36	91.61	-20.25	0.999	90.75	75.57	15.18	1
ENSG00000082781.12	chr3:124817621-124817710	90	-	CE	ITGB5	protein_coding	139470	0.246491	79.27	90.06	-10.79	0.972	97.9	82.49	15.41	1
ENSG00000144554.13	chr3:10046580-10046723	144	+	CE	FANCD2	protein_coding	75562	1.3905	85.41	99.11	-13.7	0.998	97.1	84.84	12.26	0.967
ENSG00000144554.13	chr3:10047917-10048051	135	+	CE	FANCD2	protein_coding	75562	1.3905	86.76	99.39	-12.63	1	97.46	85.28	12.18	0.985
ENSG00000075711.21	chr3:197297353-197297426	74	-	CE	DLG1	protein_coding	256770	0.272811	15.83	4.38	11.45	0.979	5.39	15.95	-10.56	0.96
ENSG00000075711.21	chr3:197069219-197069260	42	-	CE	DLG1	protein_coding	256770	0.272811	68.37	93.55	-25.18	1	89.47	68.33	21.14	0.997
ENSG00000017260.20	chr3:131001315-131001344	30	+	AD	ATP2C1	protein_coding	166117	0.504466	66.15	95.62	-29.47	1	95.2	65.83	29.37	1
ENSG00000114650.21	chr3:47427157-47427262	106	-	CE	SCAP	protein_coding	63445	1.32531	64.41	76.26	-11.85	0.984	78.81	65.62	13.19	1
ENSG00000171757.17	chr3:169806848-169806931	84	-	CE	LRRC34	protein_coding	19983	0.528908	80.73	97.29	-16.56	0.994	95.91	80.4	15.51	0.969
ENSG00000163584.18	chr3:170868135-170868176	42	-	AA	RPL22L1	protein_coding	5333	2.1003	57.55	35.88	21.67	1	25.57	57.61	-32.04	1
ENSG00000151576.10	chr3:114056999-114057021	23	+	CE	QTRT2	protein_coding	82589	0.828457	26.34	50.04	-23.7	1	48.62	26.01	22.61	0.993
ENSG00000151576.10	chr3:114057022-114057106	85	+	AD	QTRT2	protein_coding	82589	0.828457	24.46	49.1	-24.64	0.997	48.45	24.37	24.08	1
ENSG00000070087.15	chr3:149966265-149966586	322	-	AA	PFN2	protein_coding	85884	1.96973	43.32	27.33	15.99	1	24.54	37.23	-12.69	1
ENSG00000163577.8	chr3:170907642-170907799	158	-	CE	EIF5A2	protein_coding	20226	0.943602	98.38	87.89	10.49	0.996	81.96	98.24	-16.28	1
ENSG00000011198.10	chr3:43717671-43717765	95	+	AA	ABHD5	protein_coding	44263	0.73117	66.57	82.62	-16.05	1	77.97	66.57	11.4	0.973
ENSG00000011198.10	chr3:43717766-43717857	92	+	CE	ABHD5	protein_coding	44263	0.73117	68.18	84.17	-15.99	0.999	79.22	68.01	11.21	0.988
ENSG00000058063.16	chr3:182880948-182880981	34	+	AD	ATP11B	protein_coding	128126	0.745225	84.22	95.23	-11.01	0.964	94.35	84.34	10.01	0.97
ENSG00000163608.15	chr3:113017448-113017602	155	-	CE	NEPRO	protein_coding	17417	2.11803	31.65	51.96	-20.31	0.999	57.59	31.67	25.92	0.999
ENSG00000114127.11	chr3:142426744-142426841	98	-	CE	XRN1	protein_coding	141455	0.392341	67.83	91.33	-23.5	0.996	86.96	67.39	19.57	0.992
ENSG00000114127.11	chr3:142425222-142425332	111	-	CE	XRN1	protein_coding	141455	0.392341	66.24	89.8	-23.56	0.999	85.16	65.99	19.17	0.978
ENSG00000114127.11	chr3:142383300-142383413	114	-	CE	XRN1	protein_coding	141455	0.392341	83.95	96.87	-12.92	0.985	97.21	83.74	13.47	0.99
ENSG00000114346.14	chr3:172755483-172755575	93	+	CE	ECT2	protein_coding	70792	2.41672	32.65	46.34	-13.69	0.993	51.83	32.54	19.29	0.999
ENSG00000073792.16	chr3:185672541-185672669	129	-	CE	IGF2BP2	protein_coding	181912	0.566035	65.7	76.99	-11.29	0.952	76.21	65.15	11.06	0.956
ENSG00000134109.11	chr3:5210175-5210248	74	+	CE	EDEM1	protein_coding	32312	1.52027	69.5	89.49	-19.99	1	92.24	69.63	22.61	1
ENSG00000186001.14	chr3:197854392-197854445	54	+	CE	LRCH3	protein_coding	97210	0.521226	82.98	93.76	-10.78	0.977	97.5	82.11	15.39	0.999
ENSG00000154743.19	chr3:12516611-12516661	51	+	CE	TSEN2	protein_coding	57128	0.411528	69.21	88.41	-19.2	0.991	90.44	74.92	15.52	0.96
ENSG00000169255.15	chr3:161089944-161089959	16	-	AD	B3GALNT1	protein_coding	21528	0.469535	29.95	10	19.95	0.963	8.12	30.07	-21.95	0.95
ENSG00000061938.21	chr3:195867169-195867258	90	-	CE	TNK2	protein_coding	48581	0.543175	27.04	54.48	-27.44	0.999	48.57	26.82	21.75	0.991
ENSG00000175182.15	chr3:184337311-184337371	61	+	CE	FAM131A	protein_coding	12495	1.01407	38.94	68.98	-30.04	0.985	70.53	39.3	31.23	0.962
ENSG00000010322.16	chr3:52478373-52478448	76	+	AA	NISCH	protein_coding	37950	1.46772	37.5	19.12	18.38	0.981	22.45	37.54	-15.09	0.963
ENSG00000010322.16	chr3:52480879-52481037	159	+	CE	NISCH	protein_coding	37950	1.46772	79.63	39.99	39.64	1	60.52	79.97	-19.45	0.99
ENSG00000164088.18	chr3:52246974-52247228	255	+	CE	PPM1M	protein_coding	4840	0.839284	34.94	69.23	-34.29	0.956	84.67	34.34	50.33	0.997
ENSG00000163818.20	chr3:45827356-45827459	104	-	CE	LZTFL1	protein_coding	92726	0.264275	64.09	78.56	-14.47	0.972	85.25	64.15	21.1	1
ENSG00000138735.16	chr4:119504536-119504599	64	-	CE	PDE5A	protein_coding	134407	0.124131	73.74	94.45	-20.71	0.97	94.41	73.41	21	0.97
ENSG00000163629.13	chr4:86784559-86784609	51	+	AD	PTPN13	protein_coding	220856	0.415999	27.81	8.94	18.87	0.998	10.71	27.33	-16.62	0.98
ENSG00000163945.19	chr4:1394583-1394642	60	+	RI	UVSSA	protein_coding	50298	0.240405	89.25	54.41	34.84	0.986	59.97	89.7	-29.73	0.95
ENSG00000168538.16	chr4:183697503-183697568	66	+	CE	TRAPPC11	protein_coding	54327	0.558693	75.69	94.35	-18.66	0.975	91.13	75.72	15.41	0.97
ENSG00000168936.12	chr4:1717676-1717703	28	-	AA	TMEM129	protein_coding	5406	9.70379	19.48	5.1	14.38	0.978	8.53	19.35	-10.82	0.952
ENSG00000164134.14	chr4:139384832-139384834	3	+	AA	NAA15	protein_coding	118587	1.80543	65.81	83.96	-18.15	1	77.23	60.28	16.95	0.986
ENSG00000172493.23	chr4:87046699-87047594	896	+	CE	AFF1	protein_coding	206037	0.25201	71.02	95.22	-24.2	0.981	95.24	71.56	23.68	0.985
ENSG00000127419.17	chr4:952367-952450	84	+	CE	TMEM175	protein_coding	26269	0.368396	48.1	65.5	-17.4	0.979	65.57	47.83	17.74	0.966
ENSG00000138674.17	chr4:82894690-82894847	158	-	AA	SEC31A	protein_coding	82657	1.53404	88.25	98.34	-10.09	0.998	98.69	88.25	10.44	0.999
ENSG00000038002.9	chr4:177436276-177436297	22	-	AD	AGA	protein_coding	11663	1.17333	73.71	91.95	-18.24	0.963	92.65	73.77	18.88	0.995
ENSG00000163138.19	chr4:20700579-20700611	33	+	AD	PACRGL	protein_coding	56625	0.288556	96.81	86.7	10.11	0.954	83.62	96.84	-13.22	0.986
ENSG00000138709.20	chr4:128091347-128091512	166	+	CE	LARP1B	protein_coding	161645	0.273334	86.33	97.34	-11.01	0.993	97.3	86.34	10.96	0.994
ENSG00000109686.20	chr4:151187423-151187463	41	-	CE	SH3D19	protein_coding	222854	0.158564	76.62	94.97	-18.35	0.974	95.42	76.67	18.75	0.986
ENSG00000164073.11	chr4:127938837-127938838	2	-	AA	MFSD8	protein_coding	48235	0.379301	66.43	88.82	-22.39	0.999	86.72	65.8	20.92	0.994
ENSG00000164073.11	chr4:127938783-127938836	54	-	CE	MFSD8	protein_coding	48235	0.379301	69.27	91.68	-22.41	0.998	93.61	68.59	25.02	1
ENSG00000169288.18	chr4:77906946-77907210	265	+	CE	MRPL1	protein_coding	89955	0.37568	19.2	8.16	11.04	0.991	5.52	19.12	-13.6	0.998
ENSG00000145214.14	chr4:970993-971072	80	-	CE	DGKQ	protein_coding	28008	0.268583	51.55	94.12	-42.57	0.999	93.23	51.27	41.96	0.991
ENSG00000153130.18	chr4:140379569-140379571	3	+	AA	SCOC	protein_coding	128442	0.607348	69.14	88.65	-19.51	1	82.95	69.08	13.87	0.999
ENSG00000153130.18	chr4:140379572-140379652	81	+	CE	SCOC	protein_coding	128442	0.607348	70.6	89.87	-19.27	1	84.79	70.45	14.34	1
ENSG00000138750.16	chr4:76132523-76132714	192	-	CE	NUP54	protein_coding	40923	1.8974	49.65	85.67	-36.02	0.984	85.9	54.28	31.62	0.995
ENSG00000138750.16	chr4:76131230-76131284	55	-	CE	NUP54	protein_coding	40923	1.8974	45.47	82.66	-37.19	0.992	82.81	48	34.81	1
ENSG00000138750.16	chr4:76130719-76130749	31	-	AA	NUP54	protein_coding	40923	1.8974	51.94	86.24	-34.3	0.991	95.86	54.99	40.87	1
ENSG00000138750.16	chr4:76130656-76130718	63	-	CE	NUP54	protein_coding	40923	1.8974	59.81	87.15	-27.34	0.984	95.3	62.54	32.76	1
ENSG00000168743.13	chr4:105967188-105967444	257	+	CE	NPNT	protein_coding	109252	0.249376	72.88	93.8	-20.92	1	91.2	72.79	18.41	0.979
ENSG00000168228.16	chr4:25351589-25351689	101	+	CE	ZCCHC4	protein_coding	57609	0.340759	82.17	93.58	-11.41	0.957	96.73	82.32	14.41	0.988
ENSG00000168818.10	chr4:4425164-4425222	59	-	CE	STX18	protein_coding	126604	0.28745	68.24	85.02	-16.78	0.999	86.85	68.36	18.49	0.996
ENSG00000087269.16	chr4:2944206-2944226	21	-	AA	NOP14	protein_coding	25473	7.00753	88.31	98.88	-10.57	0.95	99.42	88.49	10.93	0.974
ENSG00000145247.12	chr4:48892772-48892889	118	-	CE	OCIAD2	protein_coding	21918	1.93511	68.82	84.74	-15.92	0.995	80.4	68.81	11.59	0.992
ENSG00000109501.15	chr4:6277451-6277454	4	+	AA	WFS1	protein_coding	33416	0.808283	92.94	70.18	22.76	0.988	74.15	92.97	-18.82	0.978
ENSG00000151806.14	chr4:44688007-44688146	140	+	CE	GUF1	protein_coding	22508	2.69465	67.05	80.23	-13.18	0.997	81.2	67.14	14.06	0.993
ENSG00000164031.17	chr4:99928542-99928617	76	-	CE	DNAJB14	protein_coding	50370	0.632448	69.14	41.25	27.89	0.971	32.53	69.36	-36.83	0.989
ENSG00000145216.17	chr4:53391430-53391498	69	+	CE	FIP1L1	protein_coding	86813	0.561763	19.1	30.88	-11.78	0.998	31.28	19.49	11.79	1
ENSG00000164306.11	chr4:184665917-184666064	148	+	CE	PRIMPOL	protein_coding	45296	0.238301	85.69	95.72	-10.03	0.951	96.8	85.59	11.21	0.99
ENSG00000163257.11	chr4:17804757-17804771	15	-	AA	DCAF16	protein_coding	10103	5.43222	33.7	53.15	-19.45	0.982	51.27	33.68	17.59	0.98
ENSG00000109332.20	chr4:102825738-102825748	11	-	AD	UBE2D3	protein_coding	74513	3.88874	91.81	10.34	81.47	1	9.75	91.48	-81.73	1
ENSG00000164024.12	chr4:99005769-99005836	68	+	CE	METAP1	protein_coding	67150	1.22156	5.2	31.93	-26.73	0.991	30.32	4.74	25.58	0.982
ENSG00000159692.18	chr4:1241325-1241497	173	-	CE	CTBP1	protein_coding	38888	3.232	81.59	94.92	-13.33	1	92.39	81.54	10.85	0.994
ENSG00000078140.14	chr4:39755657-39755739	83	+	CE	UBE2K	protein_coding	84683	2.07787	24.84	98.9	-74.06	1	98.34	21.95	76.39	1
ENSG00000109189.13	chr4:52598569-52598627	59	-	AD	USP46	protein_coding	68341	0.557921	34.54	10.1	24.44	0.993	16.66	34.52	-17.86	0.972
ENSG00000109685.19	chr4:1952108-1952231	124	+	CE	NSD2	protein_coding	110814	2.02658	86.72	97.88	-11.16	0.977	96.09	79.72	16.37	1
ENSG00000123219.13	chr5:65528919-65529017	99	-	CE	CENPK	protein_coding	45402	0.735546	69.57	90.34	-20.77	1	85	69.48	15.52	0.999
ENSG00000180104.16	chr5:456889-457006	118	+	CE	EXOC3	protein_coding	28762	1.75881	79.8	89.82	-10.02	0.98	91.87	79.15	12.72	0.998
ENSG00000064651.14	chr5:128177105-128177152	48	+	CE	SLC12A2	protein_coding	105911	0.741264	66.63	88.44	-21.81	1	84.55	66.6	17.95	0.997
ENSG00000153044.10	chr5:69202919-69202970	52	+	CE	CENPH	protein_coding	20783	3.50957	67.95	82.05	-14.1	0.998	91.67	67.18	24.49	1
ENSG00000048140.18	chr5:176651616-176651666	51	+	CE	TSPAN17	protein_coding	11667	2.93272	55.52	75.96	-20.44	0.999	77.01	55.06	21.95	0.989
ENSG00000048140.18	chr5:176651754-176651900	147	+	CE	TSPAN17	protein_coding	11667	2.93272	55.4	75.29	-19.89	0.997	77.07	55.39	21.68	0.996
ENSG00000145736.15	chr5:71038429-71038481	53	-	CE	GTF2H2	protein_coding	32673	0.536209	45.06	67.16	-22.1	0.995	62.55	43.06	19.49	0.992
ENSG00000158402.21	chr5:138326021-138326054	34	-	CE	CDC25C	protein_coding	53086	0.789388	63.23	82.61	-19.38	0.998	85.98	63.24	22.74	1
ENSG00000158402.21	chr5:138325815-138325904	90	-	CE	CDC25C	protein_coding	53086	0.789388	68.92	83.59	-14.67	0.996	83.99	68.81	15.18	0.999
ENSG00000081791.9	chr5:141938761-141938851	91	+	RI	DELE1	protein_coding	18192	1.71127	63.08	44.8	18.28	0.951	31.47	57.22	-25.75	0.976
ENSG00000177058.12	chr5:55702892-55702894	3	-	AA	SLC38A9	protein_coding	147349	0.259362	18.96	6.88	12.08	0.979	7.44	18.08	-10.64	0.985
ENSG00000086200.17	chr5:62476683-62476753	71	+	CE	IPO11	protein_coding	224610	0.440441	88.37	99.6	-11.23	1	98.73	88.38	10.35	0.999
ENSG00000086200.17	chr5:62526142-62526257	116	+	CE	IPO11	protein_coding	224610	0.440441	81.81	93.27	-11.46	1	94.11	81.9	12.21	1
ENSG00000086200.17	chr5:62530709-62530785	77	+	CE	IPO11	protein_coding	224610	0.440441	82.32	94.13	-11.81	0.996	96.7	82.08	14.62	1
ENSG00000086200.17	chr5:62536702-62536781	80	+	CE	IPO11	protein_coding	224610	0.440441	79.09	93.16	-14.07	0.999	95.88	79.14	16.74	0.999
ENSG00000086200.17	chr5:62537209-62537289	81	+	CE	IPO11	protein_coding	224610	0.440441	65.83	91.21	-25.38	1	91.29	65.86	25.43	1
ENSG00000170464.10	chr5:139425085-139425114	30	-	AA	DNAJC18	protein_coding	35903	1.52342	86.85	97.6	-10.75	0.997	96.29	85.53	10.76	0.966
ENSG00000164180.14	chr5:88205814-88205954	141	-	CE	TMEM161B	protein_coding	79843	0.363963	80.08	98.16	-18.08	0.999	96.38	80.16	16.22	0.993
ENSG00000145734.20	chr5:71483842-71483896	55	+	CE	BDP1	protein_coding	112169	0.862414	86.36	97.94	-11.58	0.964	98.38	86.5	11.88	0.976
ENSG00000151292.19	chr5:123605339-123605362	24	+	CE	CSNK1G3	protein_coding	104872	0.656668	6.77	21.04	-14.27	0.999	19.1	6.94	12.16	1
ENSG00000153113.24	chr5:96722639-96722698	60	+	CE	CAST	protein_coding	254328	0.68019	82.6	99.02	-16.42	0.998	98.68	82.63	16.05	0.993
ENSG00000153113.24	chr5:96729153-96729209	57	+	CE	CAST	protein_coding	254328	0.68019	57.21	78.06	-20.85	1	72.19	57.31	14.88	0.999
ENSG00000153113.24	chr5:96730780-96730860	81	+	CE	CAST	protein_coding	254328	0.68019	67.52	84.09	-16.57	1	79.4	67.62	11.78	0.968
ENSG00000197603.16	chr5:37157815-37157868	54	-	AA	CPLANE1	protein_coding	143148	0.324524	72.21	93.61	-21.4	0.959	93.19	71.99	21.2	0.975
ENSG00000112983.18	chr5:138166701-138166727	27	-	AA	BRD8	protein_coding	39183	2.67064	72.99	89.24	-16.25	1	86.13	73.06	13.07	0.999
ENSG00000112983.18	chr5:138166646-138166700	55	-	AA	BRD8	protein_coding	39183	2.67064	72.98	89.25	-16.27	1	86.14	72.97	13.17	0.997
ENSG00000112983.18	chr5:138166611-138166645	35	-	AA	BRD8	protein_coding	39183	2.67064	73.2	89.23	-16.03	1	86.11	73.3	12.81	0.999
ENSG00000112983.18	chr5:138166518-138166610	93	-	CE	BRD8	protein_coding	39183	2.67064	75.61	91.97	-16.36	1	88.16	75.7	12.46	0.999
ENSG00000112983.18	chr5:138159555-138159599	45	-	CE	BRD8	protein_coding	39183	2.67064	30.46	51.48	-21.02	0.981	45.7	30.31	15.39	0.993
ENSG00000145916.19	chr5:178138259-178138396	138	+	AD	RMND5B	protein_coding	19572	2.41811	35.67	16.88	18.79	0.995	17.16	36.84	-19.68	0.996
ENSG00000151883.19	chr5:50778069-50778129	61	+	CE	PARP8	protein_coding	180620	0.153762	72.99	91.79	-18.8	0.984	83.51	60.29	23.22	0.96
ENSG00000151883.19	chr5:50778560-50778650	91	+	CE	PARP8	protein_coding	180620	0.153762	76.1	91.69	-15.59	0.983	86.38	62.85	23.53	0.977
ENSG00000151883.19	chr5:50821213-50821338	126	+	CE	PARP8	protein_coding	180620	0.153762	87.08	98.69	-11.61	0.983	97.87	84.71	13.16	0.997
ENSG00000145730.21	chr5:102974116-102974436	321	+	CE	PAM	protein_coding	275749	0.540524	52.41	69.9	-17.49	1	69.14	53.15	15.99	1
ENSG00000047188.16	chr5:113526586-113526785	200	+	CE	YTHDC2	protein_coding	81591	1.42538	80.39	95.22	-14.83	1	94.06	80.28	13.78	0.994
ENSG00000164172.20	chr5:53109409-53109711	303	-	RI	MOCS2	protein_coding	14384	4.24224	27.39	16.95	10.44	0.977	14.04	27.4	-13.36	0.995
ENSG00000164172.20	chr5:53109251-53109408	158	-	CE	MOCS2	protein_coding	14384	4.24224	29.94	19.54	10.4	0.963	16.68	30.04	-13.36	0.988
ENSG00000152359.15	chr5:75712854-75712951	98	-	CE	POC5	protein_coding	43324	0.609719	69.56	89.88	-20.32	1	90.46	69.43	21.03	1
ENSG00000164329.15	chr5:79656958-79657001	44	+	CE	TENT2	protein_coding	76126	0.724929	66.41	87.27	-20.86	0.991	84.63	66.23	18.4	0.979
ENSG00000145723.17	chr5:103106767-103106909	143	-	CE	GIN1	protein_coding	34138	0.346501	64.58	86.3	-21.72	0.981	78.45	60.71	17.74	0.953
ENSG00000113360.17	chr5:31467939-31467962	24	-	AD	DROSHA	protein_coding	131702	1.15305	64.99	79.38	-14.39	0.998	77.78	64.79	12.99	0.996
ENSG00000197451.12	chr5:178210132-178210272	141	+	CE	HNRNPAB	protein_coding	6630	83.8561	57.83	73.15	-15.32	0.995	75.3	60.69	14.61	1
ENSG00000146409.12	chr6:132776328-132776429	102	-	CE	SLC18B1	protein_coding	43969	0.87075	83.96	97	-13.04	0.988	96.84	84.38	12.46	0.99
ENSG00000137216.19	chr6:44135328-44135366	39	+	CE	TMEM63B	protein_coding	28605	1.22438	85.87	98.88	-13.01	0.999	98.24	85.91	12.33	0.998
ENSG00000132424.17	chr6:99416362-99416428	67	-	CE	PNISR	protein_coding	27702	2.54802	72.93	92.55	-19.62	1	88.67	73.08	15.59	1
ENSG00000132424.17	chr6:99416349-99416361	13	-	AD	PNISR	protein_coding	27702	2.54802	72.17	93.07	-20.9	1	88.34	72.3	16.04	1
ENSG00000049618.25	chr6:157133028-157133207	180	+	CE	ARID1B	protein_coding	434759	0.1837	75.97	92.22	-16.25	0.991	90.92	75.99	14.93	0.975
ENSG00000071994.11	chr6:170582151-170582265	115	-	AA	PDCD2	protein_coding	9397	11.1412	28.96	18.19	10.77	1	16.53	29.12	-12.59	1
ENSG00000112118.20	chr6:52265235-52265385	151	-	CE	MCM3	protein_coding	20867	22.161	19.19	8.62	10.57	1	10.35	22.22	-11.87	1
ENSG00000146232.17	chr6:44262560-44262662	103	-	CE	NFKBIE	protein_coding	7622	1.4003	61.2	90.52	-29.32	0.999	90.48	61.41	29.07	0.996
ENSG00000146232.17	chr6:44261626-44261848	223	-	CE	NFKBIE	protein_coding	7622	1.4003	70.6	88.31	-17.71	0.989	90.91	70.52	20.39	0.994
ENSG00000026297.17	chr6:166948606-166948625	20	-	AA	RNASET2	protein_coding	35078	0.244643	65.04	91.57	-26.53	0.999	93.58	62.52	31.06	1
ENSG00000026297.17	chr6:166948570-166948605	36	-	CE	RNASET2	protein_coding	35078	0.244643	65.14	91.54	-26.4	1	93.45	62.37	31.08	0.999
ENSG00000026297.17	chr6:166934091-166934136	46	-	CE	RNASET2	protein_coding	35078	0.244643	82.08	95.41	-13.33	0.971	94.04	81.02	13.02	0.961
ENSG00000026297.17	chr6:166931044-166931118	75	-	CE	RNASET2	protein_coding	35078	0.244643	84.95	97.17	-12.22	1	98.4	84.37	14.03	1
ENSG00000204580.14	chr6:30885625-30885680	56	+	CE	DDR1	protein_coding	23735	2.78004	12.39	25.63	-13.24	0.962	28.08	12.51	15.57	0.971
ENSG00000197442.11	chr6:136705110-136705133	24	-	CE	MAP3K5	protein_coding	236051	0.128942	75.74	92.3	-16.56	0.971	91.48	75.72	15.76	0.951
ENSG00000197442.11	chr6:136622982-136636775	13794	-	AA	MAP3K5	protein_coding	236051	0.128942	60.01	14.03	45.98	0.993	18.54	59.67	-41.13	0.989
ENSG00000119900.9	chr6:71296317-71296395	79	+	CE	OGFRL1	protein_coding	20248	2.60402	76.98	93.34	-16.36	0.987	89.03	76.72	12.31	0.956
ENSG00000146373.17	chr6:124996575-124996655	81	+	CE	RNF217	protein_coding	130196	0.1481	3.16	20.62	-17.46	0.983	16.86	3.17	13.69	0.966
ENSG00000235109.8	chr6:28329715-28329778	64	-	AA	ZSCAN31	protein_coding	31578	0.125088	74.04	39.7	34.34	0.989	32.5	74.44	-41.94	0.992
ENSG00000234127.9	chr6:30204759-30204765	7	-	AA	TRIM26	protein_coding	28972	3.56634	58.99	73.78	-14.79	0.985	75.47	59.15	16.32	0.997
ENSG00000234127.9	chr6:30204745-30204758	14	-	CE	TRIM26	protein_coding	28972	3.56634	58.86	73.75	-14.89	0.987	75.42	59.09	16.33	1
ENSG00000234127.9	chr6:30204661-30204744	84	-	AD	TRIM26	protein_coding	28972	3.56634	58.32	71.56	-13.24	0.975	75.31	59.04	16.27	0.998
ENSG00000234127.9	chr6:30204656-30204660	5	-	AD	TRIM26	protein_coding	28972	3.56634	58.27	71.6	-13.33	0.982	75.39	59	16.39	1
ENSG00000124786.13	chr6:8417402-8417494	93	-	CE	SLC35B3	protein_coding	24126	0.739757	74.8	90.49	-15.69	0.997	85.09	73.47	11.62	0.954
ENSG00000112186.13	chr6:17507641-17507726	86	+	CE	CAP2	protein_coding	164185	0.2376	61.17	84.81	-23.64	0.998	81.03	61.33	19.7	0.998
ENSG00000112186.13	chr6:17513849-17513954	106	+	CE	CAP2	protein_coding	164185	0.2376	66.93	84.64	-17.71	0.996	79.87	64.36	15.51	0.992
ENSG00000112339.15	chr6:134969238-134969338	101	-	CE	HBS1L	protein_coding	142678	1.00276	71.14	90.61	-19.47	1	87.15	71.13	16.02	1
ENSG00000198563.14	chr6:31535018-31535366	349	-	RI	DDX39B	protein_coding	12229	9.15307	37.6	17.2	20.4	1	25.32	36.1	-10.78	1
ENSG00000198563.14	chr6:31534764-31535017	254	-	AA	DDX39B	protein_coding	12229	9.15307	37.81	17.26	20.55	1	25.31	36.32	-11.01	1
ENSG00000198563.14	chr6:31534632-31534763	132	-	CE	DDX39B	protein_coding	12229	9.15307	37.91	17.26	20.65	1	25.22	36.37	-11.15	1
ENSG00000112584.14	chr6:170330449-170330550	102	+	CE	FAM120B	protein_coding	116364	0.376933	65.61	89.01	-23.4	1	86.97	69.12	17.85	0.996
ENSG00000074935.14	chr6:112084189-112084246	58	-	CE	TUBE1	protein_coding	16866	1.10629	73.19	85.1	-11.91	0.98	90.94	73.66	17.28	0.998
ENSG00000124713.6	chr6:42963072-42963214	143	+	CE	GNMT	protein_coding	3126	0.288421	48.22	92.54	-44.32	0.996	86.7	47.97	38.73	0.973
ENSG00000082269.17	chr6:70415291-70415376	86	+	CE	FAM135A	protein_coding	148233	0.244201	79.09	90.9	-11.81	0.976	89.24	79.14	10.1	0.962
ENSG00000188428.20	chr6:8026367-8026425	59	-	CE	BLOC1S5	protein_coding	50829	0.36612	69.86	93.38	-23.52	0.977	89.76	68.07	21.69	0.952
ENSG00000124508.17	chr6:26383245-26383299	55	+	AD	BTN2A2	protein_coding	11778	2.1916	27.68	47.32	-19.64	0.984	44.14	27.62	16.52	0.978
ENSG00000135341.19	chr6:90518447-90518562	116	-	CE	MAP3K7	protein_coding	73513	0.962707	77.74	95.51	-17.77	1	88.67	77.84	10.83	0.997
ENSG00000118518.17	chr6:127266926-127267044	119	+	AD	RNF146	protein_coding	21841	0.891153	80.36	51.21	29.15	0.974	51.29	80.11	-28.82	0.991
[truncated: 669 more rows]
