# Supplementary material for: RNA-coupled CRISPR Screens Reveal ZNF207 as a Regulator of LMNA Aberrant Splicing in Progeria
Source: bioRxiv. 2025 Apr 26:2025.04.25.648738. Preprint. [Version 1] doi: 10.1101/2025.04.25.648738 (PMC12191140; doi:10.1101/2025.04.25.648738)
Supplement: Supplement 4 — Table S4: Transcriptome-wide Effects of ZNF207 on Alternative Splicing. Related to Figure 4. (Sheet 1) Whippet analysis of alternative splicing changes in HEK293T cells following ZNF207 knockdown with three independent siRNAs. Includes gene ID, event coordinates, event size, event type, gene type, gene FPKM value, absolute PSI, ΔPSI, and probability scores for endogenous splicing events. [file media-4.xlsx]

## Sheet: ZNF207 proximal interactors
Accession	Gene Name	Description	Empty vector_1	Empty vector_2	Empty vector_3	miniTurbo-GFP_1	miniTurbo-GFP_2	miniTurbo-GFP_3	ZNF207-miniTurbo_1	ZNF207-miniTurbo_2	ZNF207-miniTurbo_3	Count All	Count Empty vector	Count miniTurbo-GFP	Count ZNF207-miniTurbo	Median Empty vector	Median miniTurbo-GFP	Median ZNF207-miniTurbo	Ratio ZNF207/Empty	Ratio ZNF207/GFP	p-value ZNF207/Empty	p-value ZNF207/GFP
P12270	TPR	Nucleoprotein TPR OS=Homo sapiens OX=9606 GN=TPR PE=1 SV=3		1	1	3	5	6	18	22	21	8	2	3	3	1	5	21	21	4.2	0.00111403	0.000463501
Q8WWY3	PRPF31	U4/U6 small nuclear ribonucleoprotein Prp31 OS=Homo sapiens OX=9606 GN=PRPF31 PE=1 SV=2	3	6	1	9	9	6	38	36	39	9	3	3	3	3	9	38	12.6667	4.22222	3.54557e-05	2.41549e-05
P40692	MLH1	DNA mismatch repair protein Mlh1 OS=Homo sapiens OX=9606 GN=MLH1 PE=1 SV=1	2	2	1	4	4	3	19	17	14	9	3	3	3	2	4	17	8.5	4.25	0.000548647	0.000952378
Q8IYB3	SRRM1	Serine/arginine repetitive matrix protein 1 OS=Homo sapiens OX=9606 GN=SRRM1 PE=1 SV=2		1	1	6	4	4	14	17	21	8	2	3	3	1	4	17	17	4.25	0.00830219	0.00404152
P41236	PPP1R2	Protein phosphatase inhibitor 2 OS=Homo sapiens OX=9606 GN=PPP1R2 PE=1 SV=2		2	4	4	3	2	14	11	13	8	2	3	3	3	3	13	4.33333	4.33333	0.00573987	0.000785043
O75533	SF3B1	Splicing factor 3B subunit 1 OS=Homo sapiens OX=9606 GN=SF3B1 PE=1 SV=3	13	23	20	41	47	25	159	187	181	9	3	3	3	20	41	181	9.05	4.41463	6.37414e-05	0.000212251
Q9NYF8	BCLAF1	Bcl-2-associated transcription factor 1 OS=Homo sapiens OX=9606 GN=BCLAF1 PE=1 SV=2	1	1	1	6	9	7	26	31	34	9	3	3	3	1	7	31	31	4.42857	0.000230415	0.000768813
Q07955	SRSF1	Serine/arginine-rich splicing factor 1 OS=Homo sapiens OX=9606 GN=SRSF1 PE=1 SV=2	1	1	3	5	5	5	23	23	20	9	3	3	3	1	5	23	23	4.6	7.156e-05	7.02107e-05
Q92797	SYMPK	Symplekin OS=Homo sapiens OX=9606 GN=SYMPK PE=1 SV=2	5	11	7	16	17	9	74	70	74	9	3	3	3	7	16	74	10.5714	4.625	7.97215e-06	3.2806e-05
Q92878	RAD50	DNA repair protein RAD50 OS=Homo sapiens OX=9606 GN=RAD50 PE=1 SV=1		1	2	4	13	6	28	26	28	8	2	3	3	1.5	6	28	18.6667	4.66667	0.000105032	0.00218977
P08621	SNRNP70	U1 small nuclear ribonucleoprotein 70 kDa OS=Homo sapiens OX=9606 GN=SNRNP70 PE=1 SV=2	2	3	3	5	2	5	19	27	24	9	3	3	3	3	5	24	8	4.8	0.000932766	0.00159571
P09234	SNRPC	U1 small nuclear ribonucleoprotein C OS=Homo sapiens OX=9606 GN=SNRPC PE=1 SV=1	2	1	1	1	1	1	5	5	4	9	3	3	3	1	1	5	5	5	0.00211065	0.000388171
Q9Y4P8	WIPI2	WD repeat domain phosphoinositide-interacting protein 2 OS=Homo sapiens OX=9606 GN=WIPI2 PE=1 SV=1	1	1	1	1	2	1	4	5	6	9	3	3	3	1	1	5	5	5	0.00227843	0.00532813
Q96CP2	FLYWCH2	FLYWCH family member 2 OS=Homo sapiens OX=9606 GN=FLYWCH2 PE=1 SV=1	1	1	1	1	1		5	5	4	8	3	2	3	1	1	5	5	5	0.000388171	0.00339578
Q99848	EBNA1BP2	Probable rRNA-processing protein EBP2 OS=Homo sapiens OX=9606 GN=EBNA1BP2 PE=1 SV=2		1	1	1	1	1	4	5	5	8	2	3	3	1	1	5	5	5	0.00339578	0.000388171
Q13330	MTA1	Metastasis-associated protein MTA1 OS=Homo sapiens OX=9606 GN=MTA1 PE=1 SV=2	2	2	5	5	7	4	25	20	25	9	3	3	3	2	5	25	12.5	5	0.000471832	0.000672594
P46013	MKI67	Proliferation marker protein Ki-67 OS=Homo sapiens OX=9606 GN=MKI67 PE=1 SV=2	2	7	4	15	33	15	76	69	84	9	3	3	3	4	15	76	19	5.06667	9.48581e-05	0.00171124
Q9BUJ2	HNRNPUL1	Heterogeneous nuclear ribonucleoprotein U-like protein 1 OS=Homo sapiens OX=9606 GN=HNRNPUL1 PE=1 SV=2	2	4	3	8	5	4	25	29	26	9	3	3	3	3	5	26	8.66667	5.2	5.91866e-05	0.000246606
Q13547	HDAC1	Histone deacetylase 1 OS=Homo sapiens OX=9606 GN=HDAC1 PE=1 SV=1		2	1	4	4	2	21	20	23	8	2	3	3	1.5	4	21	14	5.25	0.000479701	8.32756e-05
Q8WXI9	GATAD2B	Transcriptional repressor p66-beta OS=Homo sapiens OX=9606 GN=GATAD2B PE=1 SV=1	1	2	1	3	5	4	18	21	25	9	3	3	3	1	4	21	21	5.25	0.000623956	0.00119288
P17844	DDX5	Probable ATP-dependent RNA helicase DDX5 OS=Homo sapiens OX=9606 GN=DDX5 PE=1 SV=1	4	5	8	9	10	8	50	48	44	9	3	3	3	5	9	48	9.6	5.33333	4.05994e-05	3.24584e-05
O15042	U2SURP	U2 snRNP-associated SURP motif-containing protein OS=Homo sapiens OX=9606 GN=U2SURP PE=1 SV=2		4	8	12	12	11	66	66	74	8	2	3	3	6	12	66	11	5.5	0.000467106	2.92136e-05
O95793	STAU1	Double-stranded RNA-binding protein Staufen homolog 1 OS=Homo sapiens OX=9606 GN=STAU1 PE=1 SV=2		1	1	3	2	2	11	12	11	8	2	3	3	1	2	11	11	5.5	0.00015829	4.4346e-05
Q12905	ILF2	Interleukin enhancer-binding factor 2 OS=Homo sapiens OX=9606 GN=ILF2 PE=1 SV=2		1	1	2	3	2	14	10	11	8	2	3	3	1	2	11	11	5.5	0.00630346	0.00170516
O43143	DHX15	Pre-mRNA-splicing factor ATP-dependent RNA helicase DHX15 OS=Homo sapiens OX=9606 GN=DHX15 PE=1 SV=2	3	3	3	8	9	4	47	41	44	9	3	3	3	3	8	44	14.6667	5.5	1.88846e-05	8.87454e-05
Q9UKV3	ACIN1	Apoptotic chromatin condensation inducer in the nucleus OS=Homo sapiens OX=9606 GN=ACIN1 PE=1 SV=2		1	1	4	6	3	21	22	29	8	2	3	3	1	4	22	22	5.5	0.00579642	0.00180161
P52597	HNRNPF	Heterogeneous nuclear ribonucleoprotein F OS=Homo sapiens OX=9606 GN=HNRNPF PE=1 SV=3	4	3	2	6	5	5	28	33	26	9	3	3	3	3	5	28	9.33333	5.6	0.00027324	0.000358597
P51532	SMARCA4	Transcription activator BRG1 OS=Homo sapiens OX=9606 GN=SMARCA4 PE=1 SV=2	1	3	2	5	6	3	28	27	37	9	3	3	3	2	5	28	14	5.6	0.000892242	0.00140272
Q9UPT8	ZC3H4	Zinc finger CCCH domain-containing protein 4 OS=Homo sapiens OX=9606 GN=ZC3H4 PE=1 SV=3		3	2	4	6	1	25	23	19	8	2	3	3	2.5	4	23	9.2	5.75	0.00331042	0.00122293
P51610	HCFC1	Host cell factor 1 OS=Homo sapiens OX=9606 GN=HCFC1 PE=1 SV=2	1	4	3	7	13	9	53	52	49	9	3	3	3	3	9	52	17.3333	5.77778	5.24914e-06	4.05994e-05
Q4G0J3	LARP7	La-related protein 7 OS=Homo sapiens OX=9606 GN=LARP7 PE=1 SV=1	1	2	1	5	5	2	31	26	29	9	3	3	3	1	5	29	29	5.8	5.20466e-05	0.000151663
Q13435	SF3B2	Splicing factor 3B subunit 2 OS=Homo sapiens OX=9606 GN=SF3B2 PE=1 SV=2	8	13	12	27	38	25	153	168	159	9	3	3	3	12	27	159	13.25	5.88889	5.50486e-06	2.58653e-05
O43719	HTATSF1	HIV Tat-specific factor 1 OS=Homo sapiens OX=9606 GN=HTATSF1 PE=1 SV=1	2	4	3	7	10	9	53	52	58	9	3	3	3	3	9	53	17.6667	5.88889	1.22148e-05	2.42659e-05
P05388	RPLP0	60S acidic ribosomal protein P0 OS=Homo sapiens OX=9606 GN=RPLP0 PE=1 SV=1	2	2	2	1	2	3	13	12	8	9	3	3	3	2	2	12	6	6	0.0041497	0.00528862
P31943	HNRNPH1	Heterogeneous nuclear ribonucleoprotein H OS=Homo sapiens OX=9606 GN=HNRNPH1 PE=1 SV=4	1	3	2	1	2	3	11	12	12	9	3	3	3	2	2	12	6	6	0.000131532	0.000131532
P41091	EIF2S3	Eukaryotic translation initiation factor 2 subunit 3 OS=Homo sapiens OX=9606 GN=EIF2S3 PE=1 SV=3	1	1	1	1	1	1	4	6	6	9	3	3	3	1	1	6	6	6	0.00289001	0.00289001
Q9H6Z4	RANBP3	Ran-binding protein 3 OS=Homo sapiens OX=9606 GN=RANBP3 PE=1 SV=1	1	1	1	1	1	1	6	6	4	9	3	3	3	1	1	6	6	6	0.00289001	0.00289001
P34932	HSPA4	Heat shock 70 kDa protein 4 OS=Homo sapiens OX=9606 GN=HSPA4 PE=1 SV=4	2	3			2	3	13	17	15	7	2	2	3	2.5	2.5	15	6	6	0.00388401	0.00388401
P50750	CDK9	Cyclin-dependent kinase 9 OS=Homo sapiens OX=9606 GN=CDK9 PE=1 SV=3		1	2	1	3	2	12	12	13	8	2	3	3	1.5	2	12	8	6	0.000316848	0.000101127
P30876	POLR2B	DNA-directed RNA polymerase II subunit RPB2 OS=Homo sapiens OX=9606 GN=POLR2B PE=1 SV=1	1	2	2	4	3	2	15	18	19	9	3	3	3	2	3	18	9	6	0.000231146	0.000424492
P49321	NASP	Nuclear autoantigenic sperm protein OS=Homo sapiens OX=9606 GN=NASP PE=1 SV=2	2	1	3	2	8	5	30	26	36	9	3	3	3	2	5	30	15	6	0.000638413	0.0016187
O95218	ZRANB2	Zinc finger Ran-binding domain-containing protein 2 OS=Homo sapiens OX=9606 GN=ZRANB2 PE=1 SV=2		1	1	3	3	3	19	16	18	8	2	3	3	1	3	18	18	6	0.000691405	7.65843e-05
Q92769	HDAC2	Histone deacetylase 2 OS=Homo sapiens OX=9606 GN=HDAC2 PE=1 SV=2	1	1	1	4	5	4	24	26	23	9	3	3	3	1	4	24	24	6	1.21291e-05	2.91957e-05
Q92922	SMARCC1	SWI/SNF complex subunit SMARCC1 OS=Homo sapiens OX=9606 GN=SMARCC1 PE=1 SV=3	1	2	1	4	7	4	26	21	24	9	3	3	3	1	4	24	24	6	0.000115644	0.000451125
O14497	ARID1A	AT-rich interactive domain-containing protein 1A OS=Homo sapiens OX=9606 GN=ARID1A PE=1 SV=3	1	1	1	3	8	5	27	31	30	9	3	3	3	1	5	30	30	6	1.91942e-05	0.000219511
Q15233	NONO	Non-POU domain-containing octamer-binding protein OS=Homo sapiens OX=9606 GN=NONO PE=1 SV=4		2	5	5	9	11	56	60	51	8	2	3	3	3.5	9	56	16	6.22222	0.000679052	0.000113529
O43172	PRPF4	U4/U6 small nuclear ribonucleoprotein Prp4 OS=Homo sapiens OX=9606 GN=PRPF4 PE=1 SV=2	1	2	2	5	6	2	29	32	32	9	3	3	3	2	5	32	16	6.4	9.91953e-06	6.93025e-05
Q96JP5	ZFP91	E3 ubiquitin-protein ligase ZFP91 OS=Homo sapiens OX=9606 GN=ZFP91 PE=1 SV=1	2	2	1	4	2	2	12	15	13	9	3	3	3	2	2	13	6.5	6.5	0.000245123	0.000645443
P09884	POLA1	DNA polymerase alpha catalytic subunit OS=Homo sapiens OX=9606 GN=POLA1 PE=1 SV=2	2	2	2	4	4	2	26	21	28	9	3	3	3	2	4	26	13	6.5	0.000381533	0.000581471
Q7L014	DDX46	Probable ATP-dependent RNA helicase DDX46 OS=Homo sapiens OX=9606 GN=DDX46 PE=1 SV=2	7	11	11	29	35	28	193	182	198	9	3	3	3	11	29	193	17.5455	6.65517	3.21037e-06	6.62679e-06
P62316	SNRPD2	Small nuclear ribonucleoprotein Sm D2 OS=Homo sapiens OX=9606 GN=SNRPD2 PE=1 SV=1	3	3	5	7	15	9	55	60	66	9	3	3	3	3	9	60	20	6.66667	6.34373e-05	0.000232422
Q8NG31	KNL1	Kinetochore scaffold 1 OS=Homo sapiens OX=9606 GN=KNL1 PE=1 SV=3	1	1	1	2	3	6	20	20	14	9	3	3	3	1	3	20	20	6.66667	0.00105058	0.00356114
Q7LBC6	KDM3B	Lysine-specific demethylase 3B OS=Homo sapiens OX=9606 GN=KDM3B PE=1 SV=2	1	3	1	7	7	6	47	48	43	9	3	3	3	1	7	47	47	6.71429	1.18725e-05	1.4822e-05
Q15424	SAFB	Scaffold attachment factor B1 OS=Homo sapiens OX=9606 GN=SAFB PE=1 SV=4	3	4	6	5	5	5	33	35	39	9	3	3	3	4	5	35	8.75	7	9.17051e-05	6.42389e-05
Q13148	TARDBP	TAR DNA-binding protein 43 OS=Homo sapiens OX=9606 GN=TARDBP PE=1 SV=1		1	2	1	3	2	17	14	14	8	2	3	3	1.5	2	14	9.33333	7	0.00209947	0.00035461
O94776	MTA2	Metastasis-associated protein MTA2 OS=Homo sapiens OX=9606 GN=MTA2 PE=1 SV=1	2	2	5	7	5	5	35	32	36	9	3	3	3	2	5	35	17.5	7	3.65856e-05	3.12198e-05
Q15020	SART3	Squamous cell carcinoma antigen recognized by T-cells 3 OS=Homo sapiens OX=9606 GN=SART3 PE=1 SV=1	2	4	2	7	8	8	56	52	64	9	3	3	3	2	8	56	28	7	0.000108469	0.000150303
P12956	XRCC6	X-ray repair cross-complementing protein 6 OS=Homo sapiens OX=9606 GN=XRCC6 PE=1 SV=2	1	2	3	9	16	9	63	59	70	9	3	3	3	2	9	63	31.5	7	4.53576e-05	0.000186985
O43290	SART1	U4/U6.U5 tri-snRNP-associated protein 1 OS=Homo sapiens OX=9606 GN=SART1 PE=1 SV=1		3	5	6	10	10	71	70	81	8	2	3	3	4	10	71	17.75	7.1	0.000614113	6.41539e-05
O94906	PRPF6	Pre-mRNA-processing factor 6 OS=Homo sapiens OX=9606 GN=PRPF6 PE=1 SV=1	1	2	8	13	14	9	93	94	104	9	3	3	3	2	13	94	47	7.23077	2.28504e-05	2.4394e-05
P08579	SNRPB2	U2 small nuclear ribonucleoprotein B'' OS=Homo sapiens OX=9606 GN=SNRPB2 PE=1 SV=1	3	1	4	6	6	5	44	41	45	9	3	3	3	3	6	44	14.6667	7.33333	1.07372e-05	7.16021e-06
Q9Y2W1	THRAP3	Thyroid hormone receptor-associated protein 3 OS=Homo sapiens OX=9606 GN=THRAP3 PE=1 SV=2	1	3	2	9	2	5	33	37	42	9	3	3	3	2	5	37	18.5	7.4	0.000187488	0.000632909
Q13123	IK	Protein Red OS=Homo sapiens OX=9606 GN=IK PE=1 SV=3	2	4	5	6	6	4	46	40	47	9	3	3	3	4	6	46	11.5	7.66667	6.62198e-05	6.91397e-05
Q6P2Q9	PRPF8	Pre-mRNA-processing-splicing factor 8 OS=Homo sapiens OX=9606 GN=PRPF8 PE=1 SV=2		5	5	18	29	27	197	211	209	8	2	3	3	5	27	209	41.8	7.74074	4.89228e-05	5.18707e-06
Q15428	SF3A2	Splicing factor 3A subunit 2 OS=Homo sapiens OX=9606 GN=SF3A2 PE=1 SV=2	1	1	1	4	5	3	36	30	31	9	3	3	3	1	4	31	31	7.75	7.21561e-05	0.000128804
Q8N1G2	CMTR1	Cap-specific mRNA (nucleoside-2'-O-)-methyltransferase 1 OS=Homo sapiens OX=9606 GN=CMTR1 PE=1 SV=1	2	2	2	4	7	6	52	45	47	9	3	3	3	2	6	47	23.5	7.83333	2.48232e-05	4.78894e-05
P23246	SFPQ	Splicing factor, proline- and glutamine-rich OS=Homo sapiens OX=9606 GN=SFPQ PE=1 SV=2		1	4	4	9	7	55	56	40	8	2	3	3	2.5	7	55	22	7.85714	0.00583733	0.00124845
Q15393	SF3B3	Splicing factor 3B subunit 3 OS=Homo sapiens OX=9606 GN=SF3B3 PE=1 SV=4	1	1	3	9	11	10	74	79	79	9	3	3	3	1	10	79	79	7.9	1.89329e-06	2.8124e-06
Q6IN85	PPP4R3A	Serine/threonine-protein phosphatase 4 regulatory subunit 3A OS=Homo sapiens OX=9606 GN=PPP4R3A PE=1 SV=1	1	1	1	2	1	1	8	6	9	9	3	3	3	1	1	8	8	8	0.00164129	0.00255701
Q9BRP8	PYM1	Partner of Y14 and mago OS=Homo sapiens OX=9606 GN=PYM1 PE=1 SV=1	1	1	1	1	1		7	8	9	8	3	2	3	1	1	8	8	8	0.000265505	0.00255752
Q9BZJ0	CRNKL1	Crooked neck-like protein 1 OS=Homo sapiens OX=9606 GN=CRNKL1 PE=1 SV=4		1	1	1	1	1	8	7	8	8	2	3	3	1	1	8	8	8	0.000584356	3.68831e-05
Q15029	EFTUD2	116 kDa U5 small nuclear ribonucleoprotein component OS=Homo sapiens OX=9606 GN=EFTUD2 PE=1 SV=1	1	3	4	9	14	11	88	86	109	9	3	3	3	3	11	88	29.3333	8	0.000245242	0.000378781
Q15459	SF3A1	Splicing factor 3A subunit 1 OS=Homo sapiens OX=9606 GN=SF3A1 PE=1 SV=1	5	9	7	16	23	17	146	162	147	9	3	3	3	7	17	147	21	8.64706	1.07289e-05	1.8869e-05
P62306	SNRPF	Small nuclear ribonucleoprotein F OS=Homo sapiens OX=9606 GN=SNRPF PE=1 SV=1	2	3	2	6	4	2	30	36	35	9	3	3	3	2	4	35	17.5	8.75	7.68292e-05	0.000170597
Q92620	DHX38	Pre-mRNA-splicing factor ATP-dependent RNA helicase PRP16 OS=Homo sapiens OX=9606 GN=DHX38 PE=1 SV=2	1	1	2	4	5	1	35	29	41	9	3	3	3	1	4	35	35	8.75	0.000638849	0.000988493
P35659	DEK	Protein DEK OS=Homo sapiens OX=9606 GN=DEK PE=1 SV=1		1	1	1	2	1	9	10	8	8	2	3	3	1	1	9	9	9	0.00172936	0.000326421
O15047	SETD1A	Histone-lysine N-methyltransferase SETD1A OS=Homo sapiens OX=9606 GN=SETD1A PE=1 SV=3		1	1	5	2	3	22	28	31	8	2	3	3	1	3	28	28	9.33333	0.00470571	0.00105716
Q92945	KHSRP	Far upstream element-binding protein 2 OS=Homo sapiens OX=9606 GN=KHSRP PE=1 SV=4	9	9	9	16	16	15	153	143	158	9	3	3	3	9	16	153	17	9.5625	5.49215e-06	6.72557e-06
Q9UQ35	SRRM2	Serine/arginine repetitive matrix protein 2 OS=Homo sapiens OX=9606 GN=SRRM2 PE=1 SV=2		1	2	6	6	5	59	58	58	8	2	3	3	1.5	6	58	38.6667	9.66667	2.2155e-06	3.84903e-08
P49756	RBM25	RNA-binding protein 25 OS=Homo sapiens OX=9606 GN=RBM25 PE=1 SV=3	1	1	3	11	13	7	109	106	132	9	3	3	3	1	11	109	109	9.90909	0.000158181	0.00023268
P29401	TKT	Transketolase OS=Homo sapiens OX=9606 GN=TKT PE=1 SV=3	1		1	1	2	1	8	10	11	8	2	3	3	1	1	10	10	10	0.00470571	0.000904464
Q9H7S9	ZNF703	Zinc finger protein 703 OS=Homo sapiens OX=9606 GN=ZNF703 PE=1 SV=1	1	1		2		1	18	15	13	7	2	2	3	1	1.5	15	15	10	0.00465393	0.00544938
Q15637	SF1	Splicing factor 1 OS=Homo sapiens OX=9606 GN=SF1 PE=1 SV=4		1	1	1	2	2	20	16	24	8	2	3	3	1	2	20	20	10	0.00782103	0.00141772
P09661	SNRPA1	U2 small nuclear ribonucleoprotein A' OS=Homo sapiens OX=9606 GN=SNRPA1 PE=1 SV=2	1	1	1	3	4	3	30	35	28	9	3	3	3	1	3	30	30	10	0.00013474	0.000194685
Q9H0L4	CSTF2T	Cleavage stimulation factor subunit 2 tau variant OS=Homo sapiens OX=9606 GN=CSTF2T PE=1 SV=1		2	2	3	4		36	34	37	7	2	2	3	2	3.5	36	18	10.2857	8.49457e-05	0.000113357
Q9H0G5	NSRP1	Nuclear speckle splicing regulatory protein 1 OS=Homo sapiens OX=9606 GN=NSRP1 PE=1 SV=1	1	1		4	2	2	21	23	20	8	2	3	3	1	2	21	21	10.5	0.000382843	7.21268e-05
P35637	FUS	RNA-binding protein FUS OS=Homo sapiens OX=9606 GN=FUS PE=1 SV=1	2	1	2	5	2	1	22	24	16	9	3	3	3	2	2	22	11	11	0.00143678	0.00258506
Q8IWX8	CHERP	Calcium homeostasis endoplasmic reticulum protein OS=Homo sapiens OX=9606 GN=CHERP PE=1 SV=3		1	2	3	6	3	35	33	30	8	2	3	3	1.5	3	33	22	11	0.000502694	8.3867e-05
Q14320	FAM50A	Protein FAM50A OS=Homo sapiens OX=9606 GN=FAM50A PE=1 SV=2	1	2	1	2	3		28	24	32	8	3	2	3	1	2.5	28	28	11.2	0.000334453	0.00343503
O43395	PRPF3	U4/U6 small nuclear ribonucleoprotein Prp3 OS=Homo sapiens OX=9606 GN=PRPF3 PE=1 SV=2		3	3	5	6	7	63	70	74	8	2	3	3	3	6	70	23.3333	11.6667	0.000540537	4.25702e-05
Q9BUQ8	DDX23	Probable ATP-dependent RNA helicase DDX23 OS=Homo sapiens OX=9606 GN=DDX23 PE=1 SV=3	1	4	1	7	9	14	105	107	103	9	3	3	3	1	9	105	105	11.6667	2.89814e-07	2.35557e-06
P43246	MSH2	DNA mismatch repair protein Msh2 OS=Homo sapiens OX=9606 GN=MSH2 PE=1 SV=1		1	1	1	3	1	13	10	12	8	2	3	3	1	1	12	12	12	0.00257578	0.000827691
Q8N3X1	FNBP4	Formin-binding protein 4 OS=Homo sapiens OX=9606 GN=FNBP4 PE=1 SV=3		2	2	3	2	1	24	24	29	8	2	3	3	2	2	24	12	12	0.00160918	0.000178452
Q12874	SF3A3	Splicing factor 3A subunit 3 OS=Homo sapiens OX=9606 GN=SF3A3 PE=1 SV=1	3	7	5	9	7	7	91	85	107	9	3	3	3	5	7	91	18.2	13	0.000179381	0.000194189
Q6PJT7	ZC3H14	Zinc finger CCCH domain-containing protein 14 OS=Homo sapiens OX=9606 GN=ZC3H14 PE=1 SV=1	3	2	1	5	2	1	28	27	32	9	3	3	3	2	2	28	14	14	7.83639e-05	0.000171787
Q9BTC0	DIDO1	Death-inducer obliterator 1 OS=Homo sapiens OX=9606 GN=DIDO1 PE=1 SV=5		4	1	4	3	4	51	56	57	8	2	3	3	2.5	4	56	22.4	14	0.000284495	1.11106e-05
Q86XP3	DDX42	ATP-dependent RNA helicase DDX42 OS=Homo sapiens OX=9606 GN=DDX42 PE=1 SV=1	1	1	1	4	3	2	44	45	46	9	3	3	3	1	3	45	45	15	1.77664e-07	8.54827e-07
O95104	SCAF4	SR-related and CTD-associated factor 4 OS=Homo sapiens OX=9606 GN=SCAF4 PE=1 SV=3	1	2	2	1	2		23	20	27	8	3	2	3	2	1.5	23	11.5	15.3333	0.000457576	0.00371903
O00267	SUPT5H	Transcription elongation factor SPT5 OS=Homo sapiens OX=9606 GN=SUPT5H PE=1 SV=1	1		1	1	1	2	16	14	16	8	2	3	3	1	1	16	16	16	0.000471324	4.73077e-05
O75400	PRPF40A	Pre-mRNA-processing factor 40 homolog A OS=Homo sapiens OX=9606 GN=PRPF40A PE=1 SV=2		2	2	5	3	4	63	64	71	8	2	3	3	2	4	64	32	16	0.00028585	1.78401e-05
Q9NYV4	CDK12	Cyclin-dependent kinase 12 OS=Homo sapiens OX=9606 GN=CDK12 PE=1 SV=2		1	2	3	4	3	48	38	50	8	2	3	3	1.5	3	48	32	16	0.00278639	0.000353208
Q96QC0	PPP1R10	Serine/threonine-protein phosphatase 1 regulatory subunit 10 OS=Homo sapiens OX=9606 GN=PPP1R10 PE=1 SV=1	1	1	2	3	5	3	48	51	46	9	3	3	3	1	3	48	48	16	6.03153e-06	9.76086e-06
Q5VT52	RPRD2	Regulation of nuclear pre-mRNA domain-containing protein 2 OS=Homo sapiens OX=9606 GN=RPRD2 PE=1 SV=1		1	1	5	7	4	81	82	80	8	2	3	3	1	5	81	81	16.2	1.78302e-06	2.25676e-07
O75643	SNRNP200	U5 small nuclear ribonucleoprotein 200 kDa helicase OS=Homo sapiens OX=9606 GN=SNRNP200 PE=1 SV=2	2	4	6	6	10	15	164	151	169	9	3	3	3	4	10	164	41	16.4	8.8066e-06	1.44397e-05
O43670	ZNF207	BUB3-interacting and GLEBS motif-containing protein ZNF207 OS=Homo sapiens OX=9606 GN=ZNF207 PE=1 SV=1		1	1	1	2	2	33	33	38	8	2	3	3	1	2	33	33	16.5	0.000567336	4.14873e-05
Q96JM3	CHAMP1	Chromosome alignment-maintaining phosphoprotein 1 OS=Homo sapiens OX=9606 GN=CHAMP1 PE=1 SV=2		1	1	1	2	1	17	17	15	8	2	3	3	1	1	17	17	17	0.000385617	3.59854e-05
Q86VM9	ZC3H18	Zinc finger CCCH domain-containing protein 18 OS=Homo sapiens OX=9606 GN=ZC3H18 PE=1 SV=2	1	1	1	1	3	1	18	16	22	9	3	3	3	1	1	18	18	18	0.000558523	0.000838231
O43684	BUB3	Mitotic checkpoint protein BUB3 OS=Homo sapiens OX=9606 GN=BUB3 PE=1 SV=1	2	2	3	4	5	5	95	90	89	9	3	3	3	2	5	90	45	18	1.20533e-06	1.34026e-06
Q53GS9	USP39	U4/U6.U5 tri-snRNP-associated protein 2 OS=Homo sapiens OX=9606 GN=USP39 PE=1 SV=2		1	1	2	5	2	38	33	44	8	2	3	3	1	2	38	38	19	0.00280908	0.000448321
O14776	TCERG1	Transcription elongation regulator 1 OS=Homo sapiens OX=9606 GN=TCERG1 PE=1 SV=2	1	1	1	1	5		73	74	75	8	3	2	3	1	3	74	74	24.6667	2.34658e-08	2.84696e-05
Q6UN15	FIP1L1	Pre-mRNA 3'-end-processing factor FIP1 OS=Homo sapiens OX=9606 GN=FIP1L1 PE=1 SV=1		1	1	1	1	1	23	25	26	8	2	3	3	1	1	25	25	25	0.000243506	1.14632e-05
O95071	UBR5	E3 ubiquitin-protein ligase UBR5 OS=Homo sapiens OX=9606 GN=UBR5 PE=1 SV=2		1	1	2	5	2	63	43	56	8	2	3	3	1	2	56	56	28	0.00597068	0.00101367
P49750	YLPM1	YLP motif-containing protein 1 OS=Homo sapiens OX=9606 GN=YLPM1 PE=1 SV=4		1	1	1	3	1	46	50	48	8	2	3	3	1	1	48	48	48	7.01113e-05	4.09202e-06
O00629	KPNA4	Importin subunit alpha-3 OS=Homo sapiens OX=9606 GN=KPNA4 PE=1 SV=1							5	5	5	3	0	0	3	#NUM!	#NUM!	5	#NUM!	#NUM!	#DIV/0!	#DIV/0!
O14981	BTAF1	TATA-binding protein-associated factor 172 OS=Homo sapiens OX=9606 GN=BTAF1 PE=1 SV=2							13	9	12	3	0	0	3	#NUM!	#NUM!	12	#NUM!	#NUM!	#DIV/0!	#DIV/0!
O15090	ZNF536	Zinc finger protein 536 OS=Homo sapiens OX=9606 GN=ZNF536 PE=1 SV=3							5	5	8	3	0	0	3	#NUM!	#NUM!	5	#NUM!	#NUM!	#DIV/0!	#DIV/0!
O60828	PQBP1	Polyglutamine-binding protein 1 OS=Homo sapiens OX=9606 GN=PQBP1 PE=1 SV=1							8	9	12	3	0	0	3	#NUM!	#NUM!	9	#NUM!	#NUM!	#DIV/0!	#DIV/0!
O75496	GMNN	Geminin OS=Homo sapiens OX=9606 GN=GMNN PE=1 SV=1							4	4	5	3	0	0	3	#NUM!	#NUM!	4	#NUM!	#NUM!	#DIV/0!	#DIV/0!
O75582	RPS6KA5	Ribosomal protein S6 kinase alpha-5 OS=Homo sapiens OX=9606 GN=RPS6KA5 PE=1 SV=1							9	9	10	3	0	0	3	#NUM!	#NUM!	9	#NUM!	#NUM!	#DIV/0!	#DIV/0!
O75940	SMNDC1	Survival of motor neuron-related-splicing factor 30 OS=Homo sapiens OX=9606 GN=SMNDC1 PE=1 SV=1							6	6	4	3	0	0	3	#NUM!	#NUM!	6	#NUM!	#NUM!	#DIV/0!	#DIV/0!
O94842	TOX4	TOX high mobility group box family member 4 OS=Homo sapiens OX=9606 GN=TOX4 PE=1 SV=1							16	16	13	3	0	0	3	#NUM!	#NUM!	16	#NUM!	#NUM!	#DIV/0!	#DIV/0!
O94888	UBXN7	UBX domain-containing protein 7 OS=Homo sapiens OX=9606 GN=UBXN7 PE=1 SV=2							4	4	4	3	0	0	3	#NUM!	#NUM!	4	#NUM!	#NUM!	#DIV/0!	#DIV/0!
O95319	CELF2	CUGBP Elav-like family member 2 OS=Homo sapiens OX=9606 GN=CELF2 PE=1 SV=1							10	7	7	3	0	0	3	#NUM!	#NUM!	7	#NUM!	#NUM!	#DIV/0!	#DIV/0!
O95453	PARN	Poly(A)-specific ribonuclease PARN OS=Homo sapiens OX=9606 GN=PARN PE=1 SV=1							5	7	6	3	0	0	3	#NUM!	#NUM!	6	#NUM!	#NUM!	#DIV/0!	#DIV/0!
P06400	RB1	Retinoblastoma-associated protein OS=Homo sapiens OX=9606 GN=RB1 PE=1 SV=2							6	4	7	3	0	0	3	#NUM!	#NUM!	6	#NUM!	#NUM!	#DIV/0!	#DIV/0!
P07237	P4HB	Protein disulfide-isomerase OS=Homo sapiens OX=9606 GN=P4HB PE=1 SV=3							4	5	5	3	0	0	3	#NUM!	#NUM!	5	#NUM!	#NUM!	#DIV/0!	#DIV/0!
P11388	TOP2A	DNA topoisomerase 2-alpha OS=Homo sapiens OX=9606 GN=TOP2A PE=1 SV=3							5	6	7	3	0	0	3	#NUM!	#NUM!	6	#NUM!	#NUM!	#DIV/0!	#DIV/0!
P27540	ARNT	Aryl hydrocarbon receptor nuclear translocator OS=Homo sapiens OX=9606 GN=ARNT PE=1 SV=1							5	5	6	3	0	0	3	#NUM!	#NUM!	5	#NUM!	#NUM!	#DIV/0!	#DIV/0!
P29083	GTF2E1	General transcription factor IIE subunit 1 OS=Homo sapiens OX=9606 GN=GTF2E1 PE=1 SV=2							8	6	7	3	0	0	3	#NUM!	#NUM!	7	#NUM!	#NUM!	#DIV/0!	#DIV/0!
P41229	KDM5C	Lysine-specific demethylase 5C OS=Homo sapiens OX=9606 GN=KDM5C PE=1 SV=2							5	4	6	3	0	0	3	#NUM!	#NUM!	5	#NUM!	#NUM!	#DIV/0!	#DIV/0!
P48382	RFX5	DNA-binding protein RFX5 OS=Homo sapiens OX=9606 GN=RFX5 PE=1 SV=1							5	5	10	3	0	0	3	#NUM!	#NUM!	5	#NUM!	#NUM!	#DIV/0!	#DIV/0!
P51003	PAPOLA	Poly(A) polymerase alpha OS=Homo sapiens OX=9606 GN=PAPOLA PE=1 SV=4							4	4	5	3	0	0	3	#NUM!	#NUM!	4	#NUM!	#NUM!	#DIV/0!	#DIV/0!
P52756	RBM5	RNA-binding protein 5 OS=Homo sapiens OX=9606 GN=RBM5 PE=1 SV=2							20	22	23	3	0	0	3	#NUM!	#NUM!	22	#NUM!	#NUM!	#DIV/0!	#DIV/0!
P55081	MFAP1	Microfibrillar-associated protein 1 OS=Homo sapiens OX=9606 GN=MFAP1 PE=1 SV=2							4	5	8	3	0	0	3	#NUM!	#NUM!	5	#NUM!	#NUM!	#DIV/0!	#DIV/0!
P62318	SNRPD3	Small nuclear ribonucleoprotein Sm D3 OS=Homo sapiens OX=9606 GN=SNRPD3 PE=1 SV=1							6	5	6	3	0	0	3	#NUM!	#NUM!	6	#NUM!	#NUM!	#DIV/0!	#DIV/0!
P68400	CSNK2A1	Casein kinase II subunit alpha OS=Homo sapiens OX=9606 GN=CSNK2A1 PE=1 SV=1							9	5	7	3	0	0	3	#NUM!	#NUM!	7	#NUM!	#NUM!	#DIV/0!	#DIV/0!
P78332	RBM6	RNA-binding protein 6 OS=Homo sapiens OX=9606 GN=RBM6 PE=1 SV=5							9	10	7	3	0	0	3	#NUM!	#NUM!	9	#NUM!	#NUM!	#DIV/0!	#DIV/0!
P82979	SARNP	SAP domain-containing ribonucleoprotein OS=Homo sapiens OX=9606 GN=SARNP PE=1 SV=3							5	4	4	3	0	0	3	#NUM!	#NUM!	4	#NUM!	#NUM!	#DIV/0!	#DIV/0!
Q01167	FOXK2	Forkhead box protein K2 OS=Homo sapiens OX=9606 GN=FOXK2 PE=1 SV=3							5	5	4	3	0	0	3	#NUM!	#NUM!	5	#NUM!	#NUM!	#DIV/0!	#DIV/0!
Q03112	MECOM	Histone-lysine N-methyltransferase MECOM OS=Homo sapiens OX=9606 GN=MECOM PE=1 SV=3							4	7	6	3	0	0	3	#NUM!	#NUM!	6	#NUM!	#NUM!	#DIV/0!	#DIV/0!
Q04724	TLE1	Transducin-like enhancer protein 1 OS=Homo sapiens OX=9606 GN=TLE1 PE=1 SV=2							12	8	6	3	0	0	3	#NUM!	#NUM!	8	#NUM!	#NUM!	#DIV/0!	#DIV/0!
Q12996	CSTF3	Cleavage stimulation factor subunit 3 OS=Homo sapiens OX=9606 GN=CSTF3 PE=1 SV=1							5	7	9	3	0	0	3	#NUM!	#NUM!	7	#NUM!	#NUM!	#DIV/0!	#DIV/0!
Q13356	PPIL2	RING-type E3 ubiquitin-protein ligase PPIL2 OS=Homo sapiens OX=9606 GN=PPIL2 PE=1 SV=1							5	6	5	3	0	0	3	#NUM!	#NUM!	5	#NUM!	#NUM!	#DIV/0!	#DIV/0!
Q13416	ORC2	Origin recognition complex subunit 2 OS=Homo sapiens OX=9606 GN=ORC2 PE=1 SV=2							6	7	5	3	0	0	3	#NUM!	#NUM!	6	#NUM!	#NUM!	#DIV/0!	#DIV/0!
Q13523	PRPF4B	Serine/threonine-protein kinase PRP4 homolog OS=Homo sapiens OX=9606 GN=PRPF4B PE=1 SV=3							4	7	6	3	0	0	3	#NUM!	#NUM!	6	#NUM!	#NUM!	#DIV/0!	#DIV/0!
Q14151	SAFB2	Scaffold attachment factor B2 OS=Homo sapiens OX=9606 GN=SAFB2 PE=1 SV=1							19	19	25	3	0	0	3	#NUM!	#NUM!	19	#NUM!	#NUM!	#DIV/0!	#DIV/0!
Q15427	SF3B4	Splicing factor 3B subunit 4 OS=Homo sapiens OX=9606 GN=SF3B4 PE=1 SV=1							6	8	8	3	0	0	3	#NUM!	#NUM!	8	#NUM!	#NUM!	#DIV/0!	#DIV/0!
Q15596	NCOA2	Nuclear receptor coactivator 2 OS=Homo sapiens OX=9606 GN=NCOA2 PE=1 SV=2							9	11	9	3	0	0	3	#NUM!	#NUM!	9	#NUM!	#NUM!	#DIV/0!	#DIV/0!
Q5T200	ZC3H13	Zinc finger CCCH domain-containing protein 13 OS=Homo sapiens OX=9606 GN=ZC3H13 PE=1 SV=1							5	5	6	3	0	0	3	#NUM!	#NUM!	5	#NUM!	#NUM!	#DIV/0!	#DIV/0!
Q5T481	RBM20	RNA-binding protein 20 OS=Homo sapiens OX=9606 GN=RBM20 PE=1 SV=3							7	8	6	3	0	0	3	#NUM!	#NUM!	7	#NUM!	#NUM!	#DIV/0!	#DIV/0!
Q63HK5	TSHZ3	Teashirt homolog 3 OS=Homo sapiens OX=9606 GN=TSHZ3 PE=1 SV=2							5	4	5	3	0	0	3	#NUM!	#NUM!	5	#NUM!	#NUM!	#DIV/0!	#DIV/0!
Q69YN4	VIRMA	Protein virilizer homolog OS=Homo sapiens OX=9606 GN=VIRMA PE=1 SV=2							8	8	10	3	0	0	3	#NUM!	#NUM!	8	#NUM!	#NUM!	#DIV/0!	#DIV/0!
Q6KC79	NIPBL	Nipped-B-like protein OS=Homo sapiens OX=9606 GN=NIPBL PE=1 SV=2							21	24	29	3	0	0	3	#NUM!	#NUM!	24	#NUM!	#NUM!	#DIV/0!	#DIV/0!
Q6MZP7	LIN54	Protein lin-54 homolog OS=Homo sapiens OX=9606 GN=LIN54 PE=1 SV=3							5	5	5	3	0	0	3	#NUM!	#NUM!	5	#NUM!	#NUM!	#DIV/0!	#DIV/0!
Q7KZ85	SUPT6H	Transcription elongation factor SPT6 OS=Homo sapiens OX=9606 GN=SUPT6H PE=1 SV=2							15	22	21	3	0	0	3	#NUM!	#NUM!	21	#NUM!	#NUM!	#DIV/0!	#DIV/0!
Q86X53	ERICH1	Glutamate-rich protein 1 OS=Homo sapiens OX=9606 GN=ERICH1 PE=1 SV=1							7	9	8	3	0	0	3	#NUM!	#NUM!	8	#NUM!	#NUM!	#DIV/0!	#DIV/0!
Q8IWZ8	SUGP1	SURP and G-patch domain-containing protein 1 OS=Homo sapiens OX=9606 GN=SUGP1 PE=1 SV=2							33	28	33	3	0	0	3	#NUM!	#NUM!	33	#NUM!	#NUM!	#DIV/0!	#DIV/0!
Q8N2M8	CLASRP	CLK4-associating serine/arginine rich protein OS=Homo sapiens OX=9606 GN=CLASRP PE=1 SV=4							5	4	6	3	0	0	3	#NUM!	#NUM!	5	#NUM!	#NUM!	#DIV/0!	#DIV/0!
Q8N302	AGGF1	Angiogenic factor with G patch and FHA domains 1 OS=Homo sapiens OX=9606 GN=AGGF1 PE=1 SV=2							8	5	7	3	0	0	3	#NUM!	#NUM!	7	#NUM!	#NUM!	#DIV/0!	#DIV/0!
Q8N6N3	C1orf52	UPF0690 protein C1orf52 OS=Homo sapiens OX=9606 GN=C1orf52 PE=1 SV=1							12	11	11	3	0	0	3	#NUM!	#NUM!	11	#NUM!	#NUM!	#DIV/0!	#DIV/0!
Q8NFD5	ARID1B	AT-rich interactive domain-containing protein 1B OS=Homo sapiens OX=9606 GN=ARID1B PE=1 SV=2							13	11	14	3	0	0	3	#NUM!	#NUM!	13	#NUM!	#NUM!	#DIV/0!	#DIV/0!
Q8TD26	CHD6	Chromodomain-helicase-DNA-binding protein 6 OS=Homo sapiens OX=9606 GN=CHD6 PE=1 SV=4							7	7	4	3	0	0	3	#NUM!	#NUM!	7	#NUM!	#NUM!	#DIV/0!	#DIV/0!
Q8TDN6	BRIX1	Ribosome biogenesis protein BRX1 homolog OS=Homo sapiens OX=9606 GN=BRIX1 PE=1 SV=2							5	4	4	3	0	0	3	#NUM!	#NUM!	4	#NUM!	#NUM!	#DIV/0!	#DIV/0!
Q8TF01	PNISR	Arginine/serine-rich protein PNISR OS=Homo sapiens OX=9606 GN=PNISR PE=1 SV=2							6	5	5	3	0	0	3	#NUM!	#NUM!	5	#NUM!	#NUM!	#DIV/0!	#DIV/0!
Q8WVV9	HNRNPLL	Heterogeneous nuclear ribonucleoprotein L-like OS=Homo sapiens OX=9606 GN=HNRNPLL PE=1 SV=1							5	4	5	3	0	0	3	#NUM!	#NUM!	5	#NUM!	#NUM!	#DIV/0!	#DIV/0!
Q92733	PRCC	Proline-rich protein PRCC OS=Homo sapiens OX=9606 GN=PRCC PE=1 SV=1							11	12	12	3	0	0	3	#NUM!	#NUM!	12	#NUM!	#NUM!	#DIV/0!	#DIV/0!
Q92989	CLP1	Polyribonucleotide 5'-hydroxyl-kinase Clp1 OS=Homo sapiens OX=9606 GN=CLP1 PE=1 SV=1							5	6	8	3	0	0	3	#NUM!	#NUM!	6	#NUM!	#NUM!	#DIV/0!	#DIV/0!
Q96DI7	SNRNP40	U5 small nuclear ribonucleoprotein 40 kDa protein OS=Homo sapiens OX=9606 GN=SNRNP40 PE=1 SV=1							16	20	17	3	0	0	3	#NUM!	#NUM!	17	#NUM!	#NUM!	#DIV/0!	#DIV/0!
Q96EV2	RBM33	RNA-binding protein 33 OS=Homo sapiens OX=9606 GN=RBM33 PE=1 SV=3							5	7	6	3	0	0	3	#NUM!	#NUM!	6	#NUM!	#NUM!	#DIV/0!	#DIV/0!
Q96F63	CCDC97	Coiled-coil domain-containing protein 97 OS=Homo sapiens OX=9606 GN=CCDC97 PE=1 SV=1							7	5	6	3	0	0	3	#NUM!	#NUM!	6	#NUM!	#NUM!	#DIV/0!	#DIV/0!
Q96GM5	SMARCD1	SWI/SNF-related matrix-associated actin-dependent regulator of chromatin subfamily D member 1 OS=Homo sapiens OX=9606 GN=SMARCD1 PE=1 SV=2							9	9	9	3	0	0	3	#NUM!	#NUM!	9	#NUM!	#NUM!	#DIV/0!	#DIV/0!
Q96IZ7	RSRC1	Serine/Arginine-related protein 53 OS=Homo sapiens OX=9606 GN=RSRC1 PE=1 SV=1							16	16	17	3	0	0	3	#NUM!	#NUM!	16	#NUM!	#NUM!	#DIV/0!	#DIV/0!
Q99504	EYA3	Eyes absent homolog 3 OS=Homo sapiens OX=9606 GN=EYA3 PE=1 SV=3							6	5	8	3	0	0	3	#NUM!	#NUM!	6	#NUM!	#NUM!	#DIV/0!	#DIV/0!
Q99873	PRMT1	Protein arginine N-methyltransferase 1 OS=Homo sapiens OX=9606 GN=PRMT1 PE=1 SV=3							7	7	7	3	0	0	3	#NUM!	#NUM!	7	#NUM!	#NUM!	#DIV/0!	#DIV/0!
Q9BWF3	RBM4	RNA-binding protein 4 OS=Homo sapiens OX=9606 GN=RBM4 PE=1 SV=1							8	6	8	3	0	0	3	#NUM!	#NUM!	8	#NUM!	#NUM!	#DIV/0!	#DIV/0!
Q9NTZ6	RBM12	RNA-binding protein 12 OS=Homo sapiens OX=9606 GN=RBM12 PE=1 SV=1							38	29	32	3	0	0	3	#NUM!	#NUM!	32	#NUM!	#NUM!	#DIV/0!	#DIV/0!
Q9P2D1	CHD7	Chromodomain-helicase-DNA-binding protein 7 OS=Homo sapiens OX=9606 GN=CHD7 PE=1 SV=3							9	8	10	3	0	0	3	#NUM!	#NUM!	9	#NUM!	#NUM!	#DIV/0!	#DIV/0!
Q9UBB5	MBD2	Methyl-CpG-binding domain protein 2 OS=Homo sapiens OX=9606 GN=MBD2 PE=1 SV=1							6	5	6	3	0	0	3	#NUM!	#NUM!	6	#NUM!	#NUM!	#DIV/0!	#DIV/0!
Q9UEG4	ZNF629	Zinc finger protein 629 OS=Homo sapiens OX=9606 GN=ZNF629 PE=1 SV=2							4	4	4	3	0	0	3	#NUM!	#NUM!	4	#NUM!	#NUM!	#DIV/0!	#DIV/0!
Q9UGU0	TCF20	Transcription factor 20 OS=Homo sapiens OX=9606 GN=TCF20 PE=1 SV=3							11	12	11	3	0	0	3	#NUM!	#NUM!	11	#NUM!	#NUM!	#DIV/0!	#DIV/0!
Q9UHR5	SAP30BP	SAP30-binding protein OS=Homo sapiens OX=9606 GN=SAP30BP PE=1 SV=1							6	5	6	3	0	0	3	#NUM!	#NUM!	6	#NUM!	#NUM!	#DIV/0!	#DIV/0!
Q9UKL0	RCOR1	REST corepressor 1 OS=Homo sapiens OX=9606 GN=RCOR1 PE=1 SV=2							7	9	6	3	0	0	3	#NUM!	#NUM!	7	#NUM!	#NUM!	#DIV/0!	#DIV/0!
Q9ULL5	PRR12	Proline-rich protein 12 OS=Homo sapiens OX=9606 GN=PRR12 PE=1 SV=3							7	12	11	3	0	0	3	#NUM!	#NUM!	11	#NUM!	#NUM!	#DIV/0!	#DIV/0!
Q9UMN6	KMT2B	Histone-lysine N-methyltransferase 2B OS=Homo sapiens OX=9606 GN=KMT2B PE=1 SV=1							7	7	5	3	0	0	3	#NUM!	#NUM!	7	#NUM!	#NUM!	#DIV/0!	#DIV/0!
Q9UPN9	TRIM33	E3 ubiquitin-protein ligase TRIM33 OS=Homo sapiens OX=9606 GN=TRIM33 PE=1 SV=3							6	5	7	3	0	0	3	#NUM!	#NUM!	6	#NUM!	#NUM!	#DIV/0!	#DIV/0!
Q9UPS6	SETD1B	Histone-lysine N-methyltransferase SETD1B OS=Homo sapiens OX=9606 GN=SETD1B PE=1 SV=3							14	10	10	3	0	0	3	#NUM!	#NUM!	10	#NUM!	#NUM!	#DIV/0!	#DIV/0!
Q9Y2W2	WBP11	WW domain-binding protein 11 OS=Homo sapiens OX=9606 GN=WBP11 PE=1 SV=1							36	34	34	3	0	0	3	#NUM!	#NUM!	34	#NUM!	#NUM!	#DIV/0!	#DIV/0!
Q9Y6Q9	NCOA3	Nuclear receptor coactivator 3 OS=Homo sapiens OX=9606 GN=NCOA3 PE=1 SV=1							6	5	5	3	0	0	3	#NUM!	#NUM!	5	#NUM!	#NUM!	#DIV/0!	#DIV/0!
P21127	CDK11B	Cyclin-dependent kinase 11B OS=Homo sapiens OX=9606 GN=CDK11B PE=1 SV=4								12	15	2	0	0	2	#NUM!	#NUM!	13.5	#NUM!	#NUM!	#DIV/0!	#DIV/0!
P40429	RPL13A	60S ribosomal protein L13a OS=Homo sapiens OX=9606 GN=RPL13A PE=1 SV=2							18	16	16	3	0	0	3	#NUM!	#NUM!	16	#NUM!	#NUM!	#DIV/0!	#DIV/0!
P55795	HNRNPH2	Heterogeneous nuclear ribonucleoprotein H2 OS=Homo sapiens OX=9606 GN=HNRNPH2 PE=1 SV=1							6		8	2	0	0	2	#NUM!	#NUM!	7	#NUM!	#NUM!	#DIV/0!	#DIV/0!
P62140	PPP1CB	Serine/threonine-protein phosphatase PP1-beta catalytic subunit OS=Homo sapiens OX=9606 GN=PPP1CB PE=1 SV=3							4		5	2	0	0	2	#NUM!	#NUM!	4.5	#NUM!	#NUM!	#DIV/0!	#DIV/0!
Q6ZRI6	C15orf39	Uncharacterized protein C15orf39 OS=Homo sapiens OX=9606 GN=C15orf39 PE=1 SV=3							6	7	4	3	0	0	3	#NUM!	#NUM!	6	#NUM!	#NUM!	#DIV/0!	#DIV/0!
Q86W56	PARG	Poly(ADP-ribose) glycohydrolase OS=Homo sapiens OX=9606 GN=PARG PE=1 SV=1							4	4	6	3	0	0	3	#NUM!	#NUM!	4	#NUM!	#NUM!	#DIV/0!	#DIV/0!
Q92585	MAML1	Mastermind-like protein 1 OS=Homo sapiens OX=9606 GN=MAML1 PE=1 SV=3							4	4		2	0	0	2	#NUM!	#NUM!	4	#NUM!	#NUM!	#DIV/0!	#DIV/0!
Q9UKI8	TLK1	Serine/threonine-protein kinase tousled-like 1 OS=Homo sapiens OX=9606 GN=TLK1 PE=1 SV=2							5	6	6	3	0	0	3	#NUM!	#NUM!	6	#NUM!	#NUM!	#DIV/0!	#DIV/0!
Q3L8U1	CHD9	Chromodomain-helicase-DNA-binding protein 9 OS=Homo sapiens OX=9606 GN=CHD9 PE=1 SV=2							5	4	6	3	0	0	3	#NUM!	#NUM!	5	#NUM!	#NUM!	#DIV/0!	#DIV/0!
Q96FC9	DDX11	ATP-dependent DNA helicase DDX11 OS=Homo sapiens OX=9606 GN=DDX11 PE=1 SV=1							7	6	5	3	0	0	3	#NUM!	#NUM!	6	#NUM!	#NUM!	#DIV/0!	#DIV/0!

## Sheet: All detected proteins
Accession	Gene Name	Description	Empty vector_1	Empty vector_2	Empty vector_3	miniTurbo-GFP_1	miniTurbo-GFP_2	miniTurbo-GFP_3	ZNF207-miniTurbo	ZNF207-miniTurbo	ZNF207-miniTurbo	Count All	Count Empty vector	Count miniTurbo-GFP	Count ZNF207-miniTurbo	Median Empty vector	Median miniTurbo-GFP	Median ZNF207-miniTurbo	Ratio ZNF207/Empty	Ratio ZNF207/GFP	p-value ZNF207/Empty	p-value ZNF207/GFP
A0MZ66	SHTN1	Shootin-1 OS=Homo sapiens OX=9606 GN=SHTN1 PE=1 SV=4	8	5	4	10	14	9	14	15	17	9	3	3	3	5	10	15	3	1.5	0.00291556	0.069934
A5YKK6	CNOT1	CCR4-NOT transcription complex subunit 1 OS=Homo sapiens OX=9606 GN=CNOT1 PE=1 SV=2	1	2	4	4	13	10	4	3	7	9	3	3	3	2	10	4	2	0.4	0.192579	0.210174
O00505	KPNA3	Importin subunit alpha-4 OS=Homo sapiens OX=9606 GN=KPNA3 PE=1 SV=2	1	1	1	2	2	2	6	4	6	9	3	3	3	1	2	6	6	3	0.00289001	0.00749043
O00571	DDX3X	ATP-dependent RNA helicase DDX3X OS=Homo sapiens OX=9606 GN=DDX3X PE=1 SV=3	1	1	2	4	6	6	13	12	19	9	3	3	3	1	6	13	13	2.16667	0.00381165	0.0150462
O14497	ARID1A	AT-rich interactive domain-containing protein 1A OS=Homo sapiens OX=9606 GN=ARID1A PE=1 SV=3	1	1	1	3	8	5	27	31	30	9	3	3	3	1	5	30	30	6	1.91942e-05	0.000219511
O14530	TXNDC9	Thioredoxin domain-containing protein 9 OS=Homo sapiens OX=9606 GN=TXNDC9 PE=1 SV=2	1	1	1	3	3	3	3	3	5	9	3	3	3	1	3	3	3	1	0.0161301	0.373901
O14641	DVL2	Segment polarity protein dishevelled homolog DVL-2 OS=Homo sapiens OX=9606 GN=DVL2 PE=1 SV=1	4	6	3	9	5	11	9	9	7	9	3	3	3	4	9	9	2.25	1	0.0223942	1
O14654	IRS4	Insulin receptor substrate 4 OS=Homo sapiens OX=9606 GN=IRS4 PE=1 SV=1	10	10	11	23	16	12	29	28	31	9	3	3	3	10	16	29	2.9	1.8125	3.57879e-05	0.0208354
O15027	SEC16A	Protein transport protein Sec16A OS=Homo sapiens OX=9606 GN=SEC16A PE=1 SV=4	3	5	3	10	7	9	11	11	8	9	3	3	3	3	9	11	3.66667	1.22222	0.00621361	0.373901
O15294	OGT	UDP-N-acetylglucosamine--peptide N-acetylglucosaminyltransferase 110 kDa subunit OS=Homo sapiens OX=9606 GN=OGT PE=1 SV=3	1	2	3	6	7	6	21	22	19	9	3	3	3	2	6	21	10.5	3.5	5.97341e-05	0.000109152
O43143	DHX15	Pre-mRNA-splicing factor ATP-dependent RNA helicase DHX15 OS=Homo sapiens OX=9606 GN=DHX15 PE=1 SV=2	3	3	3	8	9	4	47	41	44	9	3	3	3	3	8	44	14.6667	5.5	1.88846e-05	8.87454e-05
O43172	PRPF4	U4/U6 small nuclear ribonucleoprotein Prp4 OS=Homo sapiens OX=9606 GN=PRPF4 PE=1 SV=2	1	2	2	5	6	2	29	32	32	9	3	3	3	2	5	32	16	6.4	9.91953e-06	6.93025e-05
O43390	HNRNPR	Heterogeneous nuclear ribonucleoprotein R OS=Homo sapiens OX=9606 GN=HNRNPR PE=1 SV=1	4	7	6	10	7	9	31	30	32	9	3	3	3	6	9	31	5.16667	3.44444	1.77787e-05	2.93379e-05
O43432	EIF4G3	Eukaryotic translation initiation factor 4 gamma 3 OS=Homo sapiens OX=9606 GN=EIF4G3 PE=1 SV=2	3	5	3	10	10	8	6	6	8	9	3	3	3	3	10	6	2	0.6	0.0334717	0.0474207
O43447	PPIH	Peptidyl-prolyl cis-trans isomerase H OS=Homo sapiens OX=9606 GN=PPIH PE=1 SV=1	1	1	1	2	2	1	6	7	6	9	3	3	3	1	2	6	6	3	8.92165e-05	0.000584411
O43684	BUB3	Mitotic checkpoint protein BUB3 OS=Homo sapiens OX=9606 GN=BUB3 PE=1 SV=1	2	2	3	4	5	5	95	90	89	9	3	3	3	2	5	90	45	18	1.20533e-06	1.34026e-06
O43719	HTATSF1	HIV Tat-specific factor 1 OS=Homo sapiens OX=9606 GN=HTATSF1 PE=1 SV=1	2	4	3	7	10	9	53	52	58	9	3	3	3	3	9	53	17.6667	5.88889	1.22148e-05	2.42659e-05
O60271	SPAG9	C-Jun-amino-terminal kinase-interacting protein 4 OS=Homo sapiens OX=9606 GN=SPAG9 PE=1 SV=4	8	10	13	20	16	21	10	8	9	9	3	3	3	10	20	9	0.9	0.45	0.441823	0.00360223
O60306	AQR	RNA helicase aquarius OS=Homo sapiens OX=9606 GN=AQR PE=1 SV=4	8	10	6	27	19	18	39	34	40	9	3	3	3	8	19	39	4.875	2.05263	0.000170597	0.00861764
O60566	BUB1B	Mitotic checkpoint serine/threonine-protein kinase BUB1 beta OS=Homo sapiens OX=9606 GN=BUB1B PE=1 SV=3	2	3	3	3	7	3	5	5	5	9	3	3	3	3	3	5	1.66667	1.66667	0.00219213	0.64333
O60573	EIF4E2	Eukaryotic translation initiation factor 4E type 2 OS=Homo sapiens OX=9606 GN=EIF4E2 PE=1 SV=1	1	2	3	4	5	3	6	5	6	9	3	3	3	2	4	6	3	1.5	0.00532813	0.0667665
O75376	NCOR1	Nuclear receptor corepressor 1 OS=Homo sapiens OX=9606 GN=NCOR1 PE=1 SV=2	1	2	1	5	9	9	39	36	34	9	3	3	3	1	9	36	36	4	1.95083e-05	0.000130231
O75475	PSIP1	PC4 and SFRS1-interacting protein OS=Homo sapiens OX=9606 GN=PSIP1 PE=1 SV=1	1	3	4	5	4	1	5	8	11	9	3	3	3	3	4	8	2.66667	2	0.0516935	0.0912602
O75533	SF3B1	Splicing factor 3B subunit 1 OS=Homo sapiens OX=9606 GN=SF3B1 PE=1 SV=3	13	23	20	41	47	25	159	187	181	9	3	3	3	20	41	181	9.05	4.41463	6.37414e-05	0.000212251
O75643	SNRNP200	U5 small nuclear ribonucleoprotein 200 kDa helicase OS=Homo sapiens OX=9606 GN=SNRNP200 PE=1 SV=2	2	4	6	6	10	15	164	151	169	9	3	3	3	4	10	164	41	16.4	8.8066e-06	1.44397e-05
O76094	SRP72	Signal recognition particle subunit SRP72 OS=Homo sapiens OX=9606 GN=SRP72 PE=1 SV=3	2	1	2	3	3	3	5	5	5	9	3	3	3	2	3	5	2.5	1.66667	0.000562004	#DIV/0!
O94776	MTA2	Metastasis-associated protein MTA2 OS=Homo sapiens OX=9606 GN=MTA2 PE=1 SV=1	2	2	5	7	5	5	35	32	36	9	3	3	3	2	5	35	17.5	7	3.65856e-05	3.12198e-05
O94906	PRPF6	Pre-mRNA-processing factor 6 OS=Homo sapiens OX=9606 GN=PRPF6 PE=1 SV=1	1	2	8	13	14	9	93	94	104	9	3	3	3	2	13	94	47	7.23077	2.28504e-05	2.4394e-05
O95232	LUC7L3	Luc7-like protein 3 OS=Homo sapiens OX=9606 GN=LUC7L3 PE=1 SV=2	1	1	1	3	3	2	9	10	18	9	3	3	3	1	3	10	10	3.33333	0.0164094	0.0280131
O95239	KIF4A	Chromosome-associated kinesin KIF4A OS=Homo sapiens OX=9606 GN=KIF4A PE=1 SV=3	1	2	2	6	7	10	26	20	27	9	3	3	3	2	7	26	13	3.71429	0.000510459	0.0026087
O95551	TDP2	Tyrosyl-DNA phosphodiesterase 2 OS=Homo sapiens OX=9606 GN=TDP2 PE=1 SV=1	1	1	1	2	5	5	4	4	4	9	3	3	3	1	5	4	4	0.8	#DIV/0!	1
O95684	FGFR1OP	FGFR1 oncogene partner OS=Homo sapiens OX=9606 GN=FGFR1OP PE=1 SV=1	1	1	2	1	3	2	1	2	1	9	3	3	3	1	2	1	1	0.5	1	0.373901
O95816	BAG2	BAG family molecular chaperone regulator 2 OS=Homo sapiens OX=9606 GN=BAG2 PE=1 SV=1	2	3	3	4	6	3	7	4	6	9	3	3	3	3	4	6	2	1.5	0.0334717	0.345271
P04150	NR3C1	Glucocorticoid receptor OS=Homo sapiens OX=9606 GN=NR3C1 PE=1 SV=1	3	1	1	3	4	6	6	2	5	9	3	3	3	1	4	5	5	1.25	0.124337	1
P04264	KRT1	Keratin, type II cytoskeletal 1 OS=Homo sapiens OX=9606 GN=KRT1 PE=1 SV=6	25	41	71	20	34	21	18	11	19	9	3	3	3	41	21	18	0.439024	0.857143	0.0965613	0.156318
P05165	PCCA	Propionyl-CoA carboxylase alpha chain, mitochondrial OS=Homo sapiens OX=9606 GN=PCCA PE=1 SV=4	23	33	29	16	23	26	14	12	18	9	3	3	3	29	23	14	0.482759	0.608696	0.0158594	0.112194
P05166	PCCB	Propionyl-CoA carboxylase beta chain, mitochondrial OS=Homo sapiens OX=9606 GN=PCCB PE=1 SV=3	20	20	21	11	14	23	16	14	19	9	3	3	3	20	14	16	0.8	1.14286	0.0550406	0.935786
P05387	RPLP2	60S acidic ribosomal protein P2 OS=Homo sapiens OX=9606 GN=RPLP2 PE=1 SV=1	4	5	5	12	9	10	30	24	25	9	3	3	3	5	10	25	5	2.5	0.000327477	0.00146706
P05388	RPLP0	60S acidic ribosomal protein P0 OS=Homo sapiens OX=9606 GN=RPLP0 PE=1 SV=1	2	2	2	1	2	3	13	12	8	9	3	3	3	2	2	12	6	6	0.0041497	0.00528862
P06733	ENO1	Alpha-enolase OS=Homo sapiens OX=9606 GN=ENO1 PE=1 SV=2	5	4	8	4	5	3	6	6	5	9	3	3	3	5	4	6	1.2	1.5	1	0.0667665
P06748	NPM1	Nucleophosmin OS=Homo sapiens OX=9606 GN=NPM1 PE=1 SV=2	1	3	3	9	9	10	33	40	33	9	3	3	3	3	9	33	11	3.66667	0.000169303	0.00038396
P07437	TUBB	Tubulin beta chain OS=Homo sapiens OX=9606 GN=TUBB PE=1 SV=2	6	8	9	13	24	16	20	22	21	9	3	3	3	8	16	21	2.625	1.3125	0.00022492	0.373901
P07814	EPRS	Bifunctional glutamate/proline--tRNA ligase OS=Homo sapiens OX=9606 GN=EPRS PE=1 SV=5	3	4	8	11	14	14	1	1	1	9	3	3	3	4	14	1	0.25	0.0714286	0.0588849	0.000276429
P07900	HSP90AA1	Heat shock protein HSP 90-alpha OS=Homo sapiens OX=9606 GN=HSP90AA1 PE=1 SV=5	12	13	11	11	15	12	16	13	13	9	3	3	3	12	12	13	1.08333	1.08333	0.158302	0.441823
P07910	HNRNPC	Heterogeneous nuclear ribonucleoproteins C1/C2 OS=Homo sapiens OX=9606 GN=HNRNPC PE=1 SV=4	3	4	5	8	3	4	10	11	8	9	3	3	3	4	4	10	2.5	2.5	0.00578456	0.0572352
P08238	HSP90AB1	Heat shock protein HSP 90-beta OS=Homo sapiens OX=9606 GN=HSP90AB1 PE=1 SV=4	14	15	16	14	15	17	16	13	11	9	3	3	3	15	15	13	0.866667	0.866667	0.34649	0.304559
P08579	SNRPB2	U2 small nuclear ribonucleoprotein B'' OS=Homo sapiens OX=9606 GN=SNRPB2 PE=1 SV=1	3	1	4	6	6	5	44	41	45	9	3	3	3	3	6	44	14.6667	7.33333	1.07372e-05	7.16021e-06
P08621	SNRNP70	U1 small nuclear ribonucleoprotein 70 kDa OS=Homo sapiens OX=9606 GN=SNRNP70 PE=1 SV=2	2	3	3	5	2	5	19	27	24	9	3	3	3	3	5	24	8	4.8	0.000932766	0.00159571
P08670	VIM	Vimentin OS=Homo sapiens OX=9606 GN=VIM PE=1 SV=4	9	11	23	35	29	44	14	11	13	9	3	3	3	11	35	13	1.18182	0.371429	0.727579	0.00631128
P09234	SNRPC	U1 small nuclear ribonucleoprotein C OS=Homo sapiens OX=9606 GN=SNRPC PE=1 SV=1	2	1	1	1	1	1	5	5	4	9	3	3	3	1	1	5	5	5	0.00211065	0.000388171
P09661	SNRPA1	U2 small nuclear ribonucleoprotein A' OS=Homo sapiens OX=9606 GN=SNRPA1 PE=1 SV=2	1	1	1	3	4	3	30	35	28	9	3	3	3	1	3	30	30	10	0.00013474	0.000194685
P09874	PARP1	Poly [ADP-ribose] polymerase 1 OS=Homo sapiens OX=9606 GN=PARP1 PE=1 SV=4	3	3	7	15	21	9	52	46	52	9	3	3	3	3	15	52	17.3333	3.46667	4.52165e-05	0.000940196
P09884	POLA1	DNA polymerase alpha catalytic subunit OS=Homo sapiens OX=9606 GN=POLA1 PE=1 SV=2	2	2	2	4	4	2	26	21	28	9	3	3	3	2	4	26	13	6.5	0.000381533	0.000581471
P0DMV9	HSPA1B	Heat shock 70 kDa protein 1B OS=Homo sapiens OX=9606 GN=HSPA1B PE=1 SV=1	26	36	36	56	56	58	108	109	110	9	3	3	3	36	56	109	3.02778	1.94643	2.28464e-05	4.82978e-07
P0DP25	CALM3	Calmodulin-3 OS=Homo sapiens OX=9606 GN=CALM3 PE=1 SV=1	1	2	1	5	5	4	7	6	5	9	3	3	3	1	5	6	6	1.2	0.00219213	0.116117
P10599	TXN	Thioredoxin OS=Homo sapiens OX=9606 GN=TXN PE=1 SV=3	1	1	3	2	2	2	6	7	6	9	3	3	3	1	2	6	6	3	0.00331976	0.00020204
P10809	HSPD1	60 kDa heat shock protein, mitochondrial OS=Homo sapiens OX=9606 GN=HSPD1 PE=1 SV=2	2	3	1	3	4	6	12	12	16	9	3	3	3	2	4	12	6	3	0.00145745	0.00489679
P11021	HSPA5	Endoplasmic reticulum chaperone BiP OS=Homo sapiens OX=9606 GN=HSPA5 PE=1 SV=2	4	5	2	8	13	5	31	29	37	9	3	3	3	4	8	31	7.75	3.875	0.000362335	0.00211772
P11142	HSPA8	Heat shock cognate 71 kDa protein OS=Homo sapiens OX=9606 GN=HSPA8 PE=1 SV=1	14	26	22	41	51	46	104	102	105	9	3	3	3	22	46	104	4.72727	2.26087	2.18228e-05	4.42286e-05
P11498	PC	Pyruvate carboxylase, mitochondrial OS=Homo sapiens OX=9606 GN=PC PE=1 SV=2	38	44	51	30	40	37	26	24	37	9	3	3	3	44	37	26	0.590909	0.702703	0.0498714	0.254173
P11586	MTHFD1	C-1-tetrahydrofolate synthase, cytoplasmic OS=Homo sapiens OX=9606 GN=MTHFD1 PE=1 SV=3	2	1	1	1	2	2	2	2	2	9	3	3	3	1	2	2	2	1	0.116117	0.373901
P12956	XRCC6	X-ray repair cross-complementing protein 6 OS=Homo sapiens OX=9606 GN=XRCC6 PE=1 SV=2	1	2	3	9	16	9	63	59	70	9	3	3	3	2	9	63	31.5	7	4.53576e-05	0.000186985
P13010	XRCC5	X-ray repair cross-complementing protein 5 OS=Homo sapiens OX=9606 GN=XRCC5 PE=1 SV=3	4	2	7	11	16	12	37	37	39	9	3	3	3	4	12	37	9.25	3.08333	3.12591e-05	0.000121339
P13639	EEF2	Elongation factor 2 OS=Homo sapiens OX=9606 GN=EEF2 PE=1 SV=4	2	3	4	3	7	7	12	8	12	9	3	3	3	3	7	12	4	1.71429	0.00618454	0.0568837
P13645	KRT10	Keratin, type I cytoskeletal 10 OS=Homo sapiens OX=9606 GN=KRT10 PE=1 SV=6	10	28	28	12	10	6	18	7	19	9	3	3	3	28	10	18	0.642857	1.8	0.361582	0.275852
P14618	PKM	Pyruvate kinase PKM OS=Homo sapiens OX=9606 GN=PKM PE=1 SV=4	1	2	4	5	3	4	3	2	2	9	3	3	3	2	4	2	1	0.5	1	0.0667665
P14866	HNRNPL	Heterogeneous nuclear ribonucleoprotein L OS=Homo sapiens OX=9606 GN=HNRNPL PE=1 SV=2	2	7	4	8	6	7	15	16	12	9	3	3	3	4	7	15	3.75	2.14286	0.00607361	0.00532813
P15170	GSPT1	Eukaryotic peptide chain release factor GTP-binding subunit ERF3A OS=Homo sapiens OX=9606 GN=GSPT1 PE=1 SV=1	2	2	1	5	11	9	7	9	9	9	3	3	3	2	9	9	4.5	1	0.000864211	1
P15880	RPS2	40S ribosomal protein S2 OS=Homo sapiens OX=9606 GN=RPS2 PE=1 SV=2	9	13	14	18	18	9	33	32	29	9	3	3	3	13	18	32	2.46154	1.77778	0.000573702	0.007211
P16989	YBX3	Y-box-binding protein 3 OS=Homo sapiens OX=9606 GN=YBX3 PE=1 SV=4	6	13	12	17	16	10	33	35	32	9	3	3	3	12	16	33	2.75	2.0625	0.000617852	0.00128617
P17844	DDX5	Probable ATP-dependent RNA helicase DDX5 OS=Homo sapiens OX=9606 GN=DDX5 PE=1 SV=1	4	5	8	9	10	8	50	48	44	9	3	3	3	5	9	48	9.6	5.33333	4.05994e-05	3.24584e-05
P17987	TCP1	T-complex protein 1 subunit alpha OS=Homo sapiens OX=9606 GN=TCP1 PE=1 SV=1	21	28	22	41	42	53	29	30	35	9	3	3	3	22	42	30	1.36364	0.714286	0.0555918	0.0305108
P18124	RPL7	60S ribosomal protein L7 OS=Homo sapiens OX=9606 GN=RPL7 PE=1 SV=1	3	11	11	20	17	15	30	33	29	9	3	3	3	11	17	30	2.72727	1.76471	0.00158028	0.00211065
P19338	NCL	Nucleolin OS=Homo sapiens OX=9606 GN=NCL PE=1 SV=3	9	13	15	24	29	29	51	51	50	9	3	3	3	13	29	51	3.92308	1.75862	2.84337e-05	0.000163116
P21333	FLNA	Filamin-A OS=Homo sapiens OX=9606 GN=FLNA PE=1 SV=4	25	59	47	113	98	102	62	67	70	9	3	3	3	47	102	67	1.42553	0.656863	0.0909417	0.00167652
P22061	PCMT1	Protein-L-isoaspartate(D-aspartate) O-methyltransferase OS=Homo sapiens OX=9606 GN=PCMT1 PE=1 SV=4	24	21	18	17	18	22	15	13	17	9	3	3	3	21	18	15	0.714286	0.833333	0.0449088	0.104957
P22087	FBL	rRNA 2'-O-methyltransferase fibrillarin OS=Homo sapiens OX=9606 GN=FBL PE=1 SV=2	1	2	2	5	5	4	8	12	11	9	3	3	3	2	5	11	5.5	2.2	0.00225326	0.0104697
P22234	PAICS	Multifunctional protein ADE2 OS=Homo sapiens OX=9606 GN=PAICS PE=1 SV=3	4	3	2	8	4	5	5	5	8	9	3	3	3	3	5	5	1.66667	1	0.0601698	0.841596
P23396	RPS3	40S ribosomal protein S3 OS=Homo sapiens OX=9606 GN=RPS3 PE=1 SV=2	3	6	6	14	12	13	19	19	18	9	3	3	3	6	13	19	3.16667	1.46154	0.000204167	0.00105058
P23588	EIF4B	Eukaryotic translation initiation factor 4B OS=Homo sapiens OX=9606 GN=EIF4B PE=1 SV=2	14	8	14	15	21	18	12	11	16	9	3	3	3	14	18	12	0.857143	0.666667	0.711394	0.0963411
P25205	MCM3	DNA replication licensing factor MCM3 OS=Homo sapiens OX=9606 GN=MCM3 PE=1 SV=3	1	2	3	3	3	4	10	8	13	9	3	3	3	2	3	10	5	3.33333	0.00596519	0.00933785
P26196	DDX6	Probable ATP-dependent RNA helicase DDX6 OS=Homo sapiens OX=9606 GN=DDX6 PE=1 SV=2	1	1	1	2	2	2	4	5	6	9	3	3	3	1	2	5	5	2.5	0.00227843	0.00653338
P26373	RPL13	60S ribosomal protein L13 OS=Homo sapiens OX=9606 GN=RPL13 PE=1 SV=4	1	6	2	5	8	7	25	26	26	9	3	3	3	2	7	26	13	3.71429	0.000131616	3.57879e-05
P26599	PTBP1	Polypyrimidine tract-binding protein 1 OS=Homo sapiens OX=9606 GN=PTBP1 PE=1 SV=1	2	2	3	7	6	6	20	21	17	9	3	3	3	2	6	20	10	3.33333	0.000167765	0.000478584
P27816	MAP4	Microtubule-associated protein 4 OS=Homo sapiens OX=9606 GN=MAP4 PE=1 SV=3	14	20	17	30	32	27	27	23	25	9	3	3	3	17	30	25	1.47059	0.833333	0.0184111	0.0657428
P29966	MARCKS	Myristoylated alanine-rich C-kinase substrate OS=Homo sapiens OX=9606 GN=MARCKS PE=1 SV=4	11	14	15	13	18	12	9	10	8	9	3	3	3	14	13	9	0.642857	0.692308	0.0313757	0.0516935
P30876	POLR2B	DNA-directed RNA polymerase II subunit RPB2 OS=Homo sapiens OX=9606 GN=POLR2B PE=1 SV=1	1	2	2	4	3	2	15	18	19	9	3	3	3	2	3	18	9	6	0.000231146	0.000424492
P31689	DNAJA1	DnaJ homolog subfamily A member 1 OS=Homo sapiens OX=9606 GN=DNAJA1 PE=1 SV=2	2	2	1	6	2	4	6	7	6	9	3	3	3	2	4	6	3	1.5	0.000584411	0.12417
P31943	HNRNPH1	Heterogeneous nuclear ribonucleoprotein H OS=Homo sapiens OX=9606 GN=HNRNPH1 PE=1 SV=4	1	3	2	1	2	3	11	12	12	9	3	3	3	2	2	12	6	6	0.000131532	0.000131532
P32119	PRDX2	Peroxiredoxin-2 OS=Homo sapiens OX=9606 GN=PRDX2 PE=1 SV=5	3	3	4	2	8	6	12	8	9	9	3	3	3	3	6	9	3	1.5	0.00709081	0.11218
P33176	KIF5B	Kinesin-1 heavy chain OS=Homo sapiens OX=9606 GN=KIF5B PE=1 SV=1	4	5	6	16	26	23	10	13	13	9	3	3	3	5	23	13	2.6	0.565217	0.00373845	0.0365243
P35579	MYH9	Myosin-9 OS=Homo sapiens OX=9606 GN=MYH9 PE=1 SV=4	8	11	8	40	36	43	31	32	32	9	3	3	3	8	40	32	4	0.8	2.76618e-05	0.017641
P35580	MYH10	Myosin-10 OS=Homo sapiens OX=9606 GN=MYH10 PE=1 SV=3	1	1	3	6	4	14	7	10	8	9	3	3	3	1	6	8	8	1.33333	0.00381165	0.921558
P35637	FUS	RNA-binding protein FUS OS=Homo sapiens OX=9606 GN=FUS PE=1 SV=1	2	1	2	5	2	1	22	24	16	9	3	3	3	2	2	22	11	11	0.00143678	0.00258506
P35658	NUP214	Nuclear pore complex protein Nup214 OS=Homo sapiens OX=9606 GN=NUP214 PE=1 SV=2	2	3	2	15	16	12	5	10	9	9	3	3	3	2	15	9	4.5	0.6	0.0222699	0.0311256
P35998	PSMC2	26S proteasome regulatory subunit 7 OS=Homo sapiens OX=9606 GN=PSMC2 PE=1 SV=3	2	3	3	5	6	2	6	3	7	9	3	3	3	3	5	6	2	1.2	0.0993007	0.587914
P36578	RPL4	60S ribosomal protein L4 OS=Homo sapiens OX=9606 GN=RPL4 PE=1 SV=5	1	3	2	11	9	12	27	20	23	9	3	3	3	2	11	23	11.5	2.09091	0.000536776	0.00459701
P37802	TAGLN2	Transgelin-2 OS=Homo sapiens OX=9606 GN=TAGLN2 PE=1 SV=3	3	2	1	6	8	7	22	20	21	9	3	3	3	2	7	21	10.5	3	2.02128e-05	6.78691e-05
P38159	RBMX	RNA-binding motif protein, X chromosome OS=Homo sapiens OX=9606 GN=RBMX PE=1 SV=3	3	6	5	7	3	2	15	16	12	9	3	3	3	5	3	15	3	5	0.00291556	0.00601993
P38646	HSPA9	Stress-70 protein, mitochondrial OS=Homo sapiens OX=9606 GN=HSPA9 PE=1 SV=2	3	8	7	8	12	20	28	30	45	9	3	3	3	7	12	30	4.28571	2.5	0.0070821	0.0307661
P39023	RPL3	60S ribosomal protein L3 OS=Homo sapiens OX=9606 GN=RPL3 PE=1 SV=2	3	8	5	18	13	8	36	31	31	9	3	3	3	5	13	31	6.2	2.38462	0.000246087	0.00412887
P40227	CCT6A	T-complex protein 1 subunit zeta OS=Homo sapiens OX=9606 GN=CCT6A PE=1 SV=3	22	29	26	49	55	39	44	38	40	9	3	3	3	26	49	40	1.53846	0.816327	0.00505209	0.233238
P40692	MLH1	DNA mismatch repair protein Mlh1 OS=Homo sapiens OX=9606 GN=MLH1 PE=1 SV=1	2	2	1	4	4	3	19	17	14	9	3	3	3	2	4	17	8.5	4.25	0.000548647	0.000952378
P41091	EIF2S3	Eukaryotic translation initiation factor 2 subunit 3 OS=Homo sapiens OX=9606 GN=EIF2S3 PE=1 SV=3	1	1	1	1	1	1	4	6	6	9	3	3	3	1	1	6	6	6	0.00289001	0.00289001
P42677	RPS27	40S ribosomal protein S27 OS=Homo sapiens OX=9606 GN=RPS27 PE=1 SV=3	2	3	4	6	8	1	12	11	11	9	3	3	3	3	6	11	3.66667	1.83333	0.000235616	0.0397784
P43243	MATR3	Matrin-3 OS=Homo sapiens OX=9606 GN=MATR3 PE=1 SV=2	2	4	6	18	16	19	25	30	29	9	3	3	3	4	18	29	7.25	1.61111	0.000233152	0.00423684
P46013	MKI67	Proliferation marker protein Ki-67 OS=Homo sapiens OX=9606 GN=MKI67 PE=1 SV=2	2	7	4	15	33	15	76	69	84	9	3	3	3	4	15	76	19	5.06667	9.48581e-05	0.00171124
P46060	RANGAP1	Ran GTPase-activating protein 1 OS=Homo sapiens OX=9606 GN=RANGAP1 PE=1 SV=1	2	2	3	4	9	6	4	4	4	9	3	3	3	2	6	4	2	0.666667	0.00749043	0.183567
P46087	NOP2	Probable 28S rRNA (cytosine(4447)-C(5))-methyltransferase OS=Homo sapiens OX=9606 GN=NOP2 PE=1 SV=2	1	1	2	4	3	1	9	10	9	9	3	3	3	1	3	9	9	3	7.06935e-05	0.00211065
P46736	BRCC3	Lys-63-specific deubiquitinase BRCC36 OS=Homo sapiens OX=9606 GN=BRCC3 PE=1 SV=2	1	1	1	2	2	2	2	2	2	9	3	3	3	1	2	2	2	1	#DIV/0!	#DIV/0!
P46776	RPL27A	60S ribosomal protein L27a OS=Homo sapiens OX=9606 GN=RPL27A PE=1 SV=2	1	1	2	2	2	2	5	4	4	9	3	3	3	1	2	4	4	2	0.00312559	0.00219213
P46777	RPL5	60S ribosomal protein L5 OS=Homo sapiens OX=9606 GN=RPL5 PE=1 SV=3	1	3	2	11	7	5	21	21	14	9	3	3	3	2	7	21	10.5	3	0.00227161	0.0197629
P46779	RPL28	60S ribosomal protein L28 OS=Homo sapiens OX=9606 GN=RPL28 PE=1 SV=3	1	2	2	5	2	5	9	8	8	9	3	3	3	2	5	8	4	1.6	0.000145128	0.0147206
P46781	RPS9	40S ribosomal protein S9 OS=Homo sapiens OX=9606 GN=RPS9 PE=1 SV=3	5	11	11	19	13	18	28	25	24	9	3	3	3	11	18	25	2.27273	1.38889	0.0020321	0.0152179
P46783	RPS10	40S ribosomal protein S10 OS=Homo sapiens OX=9606 GN=RPS10 PE=1 SV=1	1	1	3	2	1	2	7	6	8	9	3	3	3	1	2	7	7	3.5	0.00377202	0.0013239
P46821	MAP1B	Microtubule-associated protein 1B OS=Homo sapiens OX=9606 GN=MAP1B PE=1 SV=2	11	26	24	74	77	44	73	69	76	9	3	3	3	24	74	73	3.04167	0.986486	0.000516597	0.514358
P48643	CCT5	T-complex protein 1 subunit epsilon OS=Homo sapiens OX=9606 GN=CCT5 PE=1 SV=1	29	28	23	58	50	59	45	46	43	9	3	3	3	28	58	45	1.60714	0.775862	0.000936105	0.0210277
P49207	RPL34	60S ribosomal protein L34 OS=Homo sapiens OX=9606 GN=RPL34 PE=1 SV=3	4	3	4	6	7	1	6	6	7	9	3	3	3	4	6	6	1.5	1	0.00481268	0.426686
P49321	NASP	Nuclear autoantigenic sperm protein OS=Homo sapiens OX=9606 GN=NASP PE=1 SV=2	2	1	3	2	8	5	30	26	36	9	3	3	3	2	5	30	15	6	0.000638413	0.0016187
P49327	FASN	Fatty acid synthase OS=Homo sapiens OX=9606 GN=FASN PE=1 SV=3	12	12	9	27	37	29	36	28	37	9	3	3	3	12	29	36	3	1.24138	0.00168294	0.557892
P49368	CCT3	T-complex protein 1 subunit gamma OS=Homo sapiens OX=9606 GN=CCT3 PE=1 SV=4	15	20	21	52	57	60	44	42	44	9	3	3	3	20	57	44	2.2	0.77193	0.000235006	0.00585784
P49411	TUFM	Elongation factor Tu, mitochondrial OS=Homo sapiens OX=9606 GN=TUFM PE=1 SV=2	9	6	3	4	3	3	5	7	10	9	3	3	3	6	3	7	1.16667	2.33333	0.58705	0.0550406
P49756	RBM25	RNA-binding protein 25 OS=Homo sapiens OX=9606 GN=RBM25 PE=1 SV=3	1	1	3	11	13	7	109	106	132	9	3	3	3	1	11	109	109	9.90909	0.000158181	0.00023268
P49790	NUP153	Nuclear pore complex protein Nup153 OS=Homo sapiens OX=9606 GN=NUP153 PE=1 SV=2	7	8	9	15	21	21	41	35	40	9	3	3	3	8	21	40	5	1.90476	9.42792e-05	0.00196392
P49792	RANBP2	E3 SUMO-protein ligase RanBP2 OS=Homo sapiens OX=9606 GN=RANBP2 PE=1 SV=2	14	26	29	56	67	58	30	35	40	9	3	3	3	26	58	35	1.34615	0.603448	0.0910521	0.00469237
P49959	MRE11	Double-strand break repair protein MRE11 OS=Homo sapiens OX=9606 GN=MRE11 PE=1 SV=3	4	3	3	5	5	5	14	15	15	9	3	3	3	3	5	15	5	3	1.77543e-05	8.41636e-06
P50990	CCT8	T-complex protein 1 subunit theta OS=Homo sapiens OX=9606 GN=CCT8 PE=1 SV=4	51	56	54	98	92	100	91	82	90	9	3	3	3	54	98	90	1.66667	0.918367	0.000442739	0.0731614
P50991	CCT4	T-complex protein 1 subunit delta OS=Homo sapiens OX=9606 GN=CCT4 PE=1 SV=4	21	28	19	48	52	51	39	41	42	9	3	3	3	21	51	41	1.95238	0.803922	0.0032879	0.00291556
P51532	SMARCA4	Transcription activator BRG1 OS=Homo sapiens OX=9606 GN=SMARCA4 PE=1 SV=2	1	3	2	5	6	3	28	27	37	9	3	3	3	2	5	28	14	5.6	0.000892242	0.00140272
P51610	HCFC1	Host cell factor 1 OS=Homo sapiens OX=9606 GN=HCFC1 PE=1 SV=2	1	4	3	7	13	9	53	52	49	9	3	3	3	3	9	52	17.3333	5.77778	5.24914e-06	4.05994e-05
P52272	HNRNPM	Heterogeneous nuclear ribonucleoprotein M OS=Homo sapiens OX=9606 GN=HNRNPM PE=1 SV=3	4	11	14	22	28	27	79	74	80	9	3	3	3	11	27	79	7.18182	2.92593	4.11909e-05	3.82909e-05
P52594	AGFG1	Arf-GAP domain and FG repeat-containing protein 1 OS=Homo sapiens OX=9606 GN=AGFG1 PE=1 SV=2	4	4	4	11	8	9	19	19	20	9	3	3	3	4	9	19	4.75	2.11111	1.33584e-06	0.000447238
P52597	HNRNPF	Heterogeneous nuclear ribonucleoprotein F OS=Homo sapiens OX=9606 GN=HNRNPF PE=1 SV=3	4	3	2	6	5	5	28	33	26	9	3	3	3	3	5	28	9.33333	5.6	0.00027324	0.000358597
P52732	KIF11	Kinesin-like protein KIF11 OS=Homo sapiens OX=9606 GN=KIF11 PE=1 SV=2	3	2	1	11	8	4	4	4	3	9	3	3	3	2	8	4	2	0.5	0.0667665	0.12343
P55196	AFDN	Afadin OS=Homo sapiens OX=9606 GN=AFDN PE=1 SV=3	1	1	1	2	3	3	5	3	3	9	3	3	3	1	3	3	3	1	0.0161301	0.250815
P55884	EIF3B	Eukaryotic translation initiation factor 3 subunit B OS=Homo sapiens OX=9606 GN=EIF3B PE=1 SV=3	2	2	2	3	2	4	5	3	5	9	3	3	3	2	3	5	2.5	1.66667	0.0248962	0.205106
P56182	RRP1	Ribosomal RNA processing protein 1 homolog A OS=Homo sapiens OX=9606 GN=RRP1 PE=1 SV=1	1	1	1	1	2	1	2	2	3	9	3	3	3	1	1	2	2	2	0.0161301	0.101192
P57740	NUP107	Nuclear pore complex protein Nup107 OS=Homo sapiens OX=9606 GN=NUP107 PE=1 SV=1	1	1	1	3	3	1	6	7	6	9	3	3	3	1	3	6	6	2	8.92165e-05	0.00582069
P60660	MYL6	Myosin light polypeptide 6 OS=Homo sapiens OX=9606 GN=MYL6 PE=1 SV=2	1	4	4	6	9	12	8	4	6	9	3	3	3	4	9	6	1.5	0.666667	0.121004	0.222983
P60709	ACTB	Actin, cytoplasmic 1 OS=Homo sapiens OX=9606 GN=ACTB PE=1 SV=1	4	1	12	6	18	12	10	11	10	9	3	3	3	4	12	10	2.5	0.833333	0.2302	0.657005
P60842	EIF4A1	Eukaryotic initiation factor 4A-I OS=Homo sapiens OX=9606 GN=EIF4A1 PE=1 SV=1	1	1	1	2	1	2	4	4	5	9	3	3	3	1	2	4	4	2	0.000562004	0.00481268
P60866	RPS20	40S ribosomal protein S20 OS=Homo sapiens OX=9606 GN=RPS20 PE=1 SV=1	2	3	3	6	4	3	9	11	9	9	3	3	3	3	4	9	3	2.25	0.000716276	0.00849714
P61247	RPS3A	40S ribosomal protein S3a OS=Homo sapiens OX=9606 GN=RPS3A PE=1 SV=2	7	11	14	15	25	12	40	37	44	9	3	3	3	11	15	40	3.63636	2.66667	0.000492582	0.00651136
P61313	RPL15	60S ribosomal protein L15 OS=Homo sapiens OX=9606 GN=RPL15 PE=1 SV=2	2	3	3	6	3	3	10	7	7	9	3	3	3	3	3	7	2.33333	2.33333	0.00718233	0.0474207
P61758	VBP1	Prefoldin subunit 3 OS=Homo sapiens OX=9606 GN=VBP1 PE=1 SV=4	1	1	2	3	4	2	7	6	6	9	3	3	3	1	3	6	6	2	0.000447238	0.00749043
P61978	HNRNPK	Heterogeneous nuclear ribonucleoprotein K OS=Homo sapiens OX=9606 GN=HNRNPK PE=1 SV=1	5	9	9	20	20	15	81	76	80	9	3	3	3	9	20	80	8.88889	4	3.89551e-06	1.14649e-05
P62195	PSMC5	26S proteasome regulatory subunit 8 OS=Homo sapiens OX=9606 GN=PSMC5 PE=1 SV=1	1	1	1	3	4	1	9	5	8	9	3	3	3	1	3	8	8	2.66667	0.00621361	0.0351685
P62241	RPS8	40S ribosomal protein S8 OS=Homo sapiens OX=9606 GN=RPS8 PE=1 SV=2	1	3	3	6	14	10	25	26	25	9	3	3	3	3	10	25	8.33333	2.5	6.57144e-06	0.00277506
P62249	RPS16	40S ribosomal protein S16 OS=Homo sapiens OX=9606 GN=RPS16 PE=1 SV=2	5	7	9	8	10	5	16	13	15	9	3	3	3	7	8	15	2.14286	1.875	0.00618454	0.0146311
P62263	RPS14	40S ribosomal protein S14 OS=Homo sapiens OX=9606 GN=RPS14 PE=1 SV=3	2	4	7	9	10	8	17	17	13	9	3	3	3	4	9	17	4.25	1.88889	0.0045439	0.0101197
P62280	RPS11	40S ribosomal protein S11 OS=Homo sapiens OX=9606 GN=RPS11 PE=1 SV=3	1	2	3	4	10	8	9	10	8	9	3	3	3	2	8	9	4.5	1.125	0.00101666	0.41994
P62306	SNRPF	Small nuclear ribonucleoprotein F OS=Homo sapiens OX=9606 GN=SNRPF PE=1 SV=1	2	3	2	6	4	2	30	36	35	9	3	3	3	2	4	35	17.5	8.75	7.68292e-05	0.000170597
P62316	SNRPD2	Small nuclear ribonucleoprotein Sm D2 OS=Homo sapiens OX=9606 GN=SNRPD2 PE=1 SV=1	3	3	5	7	15	9	55	60	66	9	3	3	3	3	9	60	20	6.66667	6.34373e-05	0.000232422
P62333	PSMC6	26S proteasome regulatory subunit 10B OS=Homo sapiens OX=9606 GN=PSMC6 PE=1 SV=1	1	1	1	2	2	1	2	2	3	9	3	3	3	1	2	2	2	1	0.0161301	0.2302
P62424	RPL7A	60S ribosomal protein L7a OS=Homo sapiens OX=9606 GN=RPL7A PE=1 SV=2	2	2	2	7	11	7	14	16	12	9	3	3	3	2	7	14	7	2	0.000484128	0.0325054
P62701	RPS4X	40S ribosomal protein S4, X isoform OS=Homo sapiens OX=9606 GN=RPS4X PE=1 SV=2	5	8	6	12	14	10	23	24	24	9	3	3	3	6	12	24	4	2	5.14992e-05	0.000630447
P62753	RPS6	40S ribosomal protein S6 OS=Homo sapiens OX=9606 GN=RPS6 PE=1 SV=1	2	5	5	8	11	7	15	17	12	9	3	3	3	5	8	15	3	1.875	0.00377202	0.0334717
P62805	H4C1	Histone H4 OS=Homo sapiens OX=9606 GN=H4C1 PE=1 SV=2	6	2	7	4	4	5	14	14	15	9	3	3	3	6	4	14	2.33333	3.5	0.00395542	2.91957e-05
P62826	RAN	GTP-binding nuclear protein Ran OS=Homo sapiens OX=9606 GN=RAN PE=1 SV=3	3	3	4	5	4	3	7	5	4	9	3	3	3	3	4	5	1.66667	1.25	0.101192	0.274577
P62841	RPS15	40S ribosomal protein S15 OS=Homo sapiens OX=9606 GN=RPS15 PE=1 SV=2	1	3	5	9	6	2	17	22	18	9	3	3	3	3	6	18	6	3	0.00112161	0.00628753
P62857	RPS28	40S ribosomal protein S28 OS=Homo sapiens OX=9606 GN=RPS28 PE=1 SV=1	1	1	1	1	1	1	1	1	2	9	3	3	3	1	1	1	1	1	0.373901	0.373901
P62861	FAU	40S ribosomal protein S30 OS=Homo sapiens OX=9606 GN=FAU PE=1 SV=1	1	2	1	2	2	2	4	4	4	9	3	3	3	1	2	4	4	2	0.0013239	#DIV/0!
P62888	RPL30	60S ribosomal protein L30 OS=Homo sapiens OX=9606 GN=RPL30 PE=1 SV=2	1	4	2	4	5	1	7	7	5	9	3	3	3	2	4	7	3.5	1.75	0.0223942	0.0944463
P62899	RPL31	60S ribosomal protein L31 OS=Homo sapiens OX=9606 GN=RPL31 PE=1 SV=1	3	5	6	8	9	7	11	10	13	9	3	3	3	5	8	11	2.2	1.375	0.00590453	0.0341094
P62906	RPL10A	60S ribosomal protein L10a OS=Homo sapiens OX=9606 GN=RPL10A PE=1 SV=2	2	3	3	11	10	11	20	19	18	9	3	3	3	3	11	19	6.33333	1.72727	1.64694e-05	0.000235616
P62913	RPL11	60S ribosomal protein L11 OS=Homo sapiens OX=9606 GN=RPL11 PE=1 SV=2	5	5	5	6	7	5	11	11	10	9	3	3	3	5	6	11	2.2	1.83333	7.02107e-05	0.00219213
P62937	PPIA	Peptidyl-prolyl cis-trans isomerase A OS=Homo sapiens OX=9606 GN=PPIA PE=1 SV=2	3	2	3	2	4	3	4	3	5	9	3	3	3	3	3	4	1.33333	1.33333	0.116117	0.287864
P63151	PPP2R2A	Serine/threonine-protein phosphatase 2A 55 kDa regulatory subunit B alpha isoform OS=Homo sapiens OX=9606 GN=PPP2R2A PE=1 SV=1	2	2	3	5	4	6	12	11	14	9	3	3	3	2	5	12	6	2.4	0.000447238	0.00224331
P63173	RPL38	60S ribosomal protein L38 OS=Homo sapiens OX=9606 GN=RPL38 PE=1 SV=2	5	5	5	9	6	4	14	10	11	9	3	3	3	5	6	11	2.2	1.83333	0.00516687	0.0474207
P63208	SKP1	S-phase kinase-associated protein 1 OS=Homo sapiens OX=9606 GN=SKP1 PE=1 SV=2	1	2	1	3	2	3	4	4	5	9	3	3	3	1	3	4	4	1.33333	0.00312559	0.0241101
P67809	YBX1	Y-box-binding protein 1 OS=Homo sapiens OX=9606 GN=YBX1 PE=1 SV=3	8	15	13	29	27	16	46	54	47	9	3	3	3	13	27	47	3.61538	1.74074	0.000346077	0.0062927
P68104	EEF1A1	Elongation factor 1-alpha 1 OS=Homo sapiens OX=9606 GN=EEF1A1 PE=1 SV=1	13	16	12	15	18	17	11	12	15	9	3	3	3	13	17	12	0.923077	0.705882	0.587914	0.0550406
P68371	TUBB4B	Tubulin beta-4B chain OS=Homo sapiens OX=9606 GN=TUBB4B PE=1 SV=1	5	6	7	8	19	13	17	17	17	9	3	3	3	6	13	17	2.83333	1.30769	4.47099e-05	0.31308
P78318	IGBP1	Immunoglobulin-binding protein 1 OS=Homo sapiens OX=9606 GN=IGBP1 PE=1 SV=1	3	3	3	7	2	5	15	17	14	9	3	3	3	3	5	15	5	3	0.000151663	0.0032911
P78347	GTF2I	General transcription factor II-I OS=Homo sapiens OX=9606 GN=GTF2I PE=1 SV=2	13	14	27	16	30	16	41	36	39	9	3	3	3	14	16	39	2.78571	2.4375	0.0120404	0.0211525
P78371	CCT2	T-complex protein 1 subunit beta OS=Homo sapiens OX=9606 GN=CCT2 PE=1 SV=4	24	23	23	57	71	61	47	41	53	9	3	3	3	23	61	47	2.04348	0.770492	0.00244244	0.0417947
P78527	PRKDC	DNA-dependent protein kinase catalytic subunit OS=Homo sapiens OX=9606 GN=PRKDC PE=1 SV=3	4	5	4	9	7	10	7	6	5	9	3	3	3	4	9	6	1.5	0.666667	0.0667665	0.0646769
P83881	RPL36A	60S ribosomal protein L36a OS=Homo sapiens OX=9606 GN=RPL36A PE=1 SV=2	2	2	3	2	2	3	5	4	5	9	3	3	3	2	2	5	2.5	2.5	0.0077626	0.0077626
P84098	RPL19	60S ribosomal protein L19 OS=Homo sapiens OX=9606 GN=RPL19 PE=1 SV=1	1	4	3	5	4	5	9	11	9	9	3	3	3	3	5	9	3	1.8	0.00318481	0.00257026
P84103	SRSF3	Serine/arginine-rich splicing factor 3 OS=Homo sapiens OX=9606 GN=SRSF3 PE=1 SV=1	1	2	2	2	2	2	5	6	5	9	3	3	3	2	2	5	2.5	2.5	0.00147312	0.000562004
Q00341	HDLBP	Vigilin OS=Homo sapiens OX=9606 GN=HDLBP PE=1 SV=2	3	1	3	3	7	7	8	4	8	9	3	3	3	3	7	8	2.66667	1.14286	0.0438145	0.623958
Q00765	REEP5	Receptor expression-enhancing protein 5 OS=Homo sapiens OX=9606 GN=REEP5 PE=1 SV=3	2	2	2	3	2	2	1	1	2	9	3	3	3	2	2	1	0.5	0.5	0.116117	0.101192
Q00839	HNRNPU	Heterogeneous nuclear ribonucleoprotein U OS=Homo sapiens OX=9606 GN=HNRNPU PE=1 SV=6	9	17	24	19	32	19	47	43	48	9	3	3	3	17	19	47	2.76471	2.47368	0.0030891	0.00785463
Q01081	U2AF1	Splicing factor U2AF 35 kDa subunit OS=Homo sapiens OX=9606 GN=U2AF1 PE=1 SV=3	2	1	2	2	4	3	7	8	5	9	3	3	3	2	3	7	3.5	2.33333	0.00607361	0.0253864
Q01130	SRSF2	Serine/arginine-rich splicing factor 2 OS=Homo sapiens OX=9606 GN=SRSF2 PE=1 SV=4	3	5	4	5	7	8	10	12	12	9	3	3	3	4	7	12	3	1.71429	0.00114262	0.0134651
Q01844	EWSR1	RNA-binding protein EWS OS=Homo sapiens OX=9606 GN=EWSR1 PE=1 SV=1	2	2	3	3	4	3	9	6	8	9	3	3	3	2	3	8	4	2.66667	0.00481268	0.0100597
Q02878	RPL6	60S ribosomal protein L6 OS=Homo sapiens OX=9606 GN=RPL6 PE=1 SV=3	8	10	11	13	18	15	23	22	30	9	3	3	3	10	15	23	2.3	1.53333	0.00453542	0.0292001
Q02952	AKAP12	A-kinase anchor protein 12 OS=Homo sapiens OX=9606 GN=AKAP12 PE=1 SV=4	1	3	2	13	14	5	6	3	4	9	3	3	3	2	13	4	2	0.307692	0.0912602	0.100857
Q04637	EIF4G1	Eukaryotic translation initiation factor 4 gamma 1 OS=Homo sapiens OX=9606 GN=EIF4G1 PE=1 SV=4	7	9	7	26	30	21	15	14	18	9	3	3	3	7	26	15	2.14286	0.576923	0.00433754	0.0251815
Q05682	CALD1	Caldesmon OS=Homo sapiens OX=9606 GN=CALD1 PE=1 SV=3	3	1	4	6	8	4	5	3	5	9	3	3	3	3	6	5	1.66667	0.833333	0.206151	0.27944
Q06830	PRDX1	Peroxiredoxin-1 OS=Homo sapiens OX=9606 GN=PRDX1 PE=1 SV=1	6	8	7	6	8	5	14	9	14	9	3	3	3	7	6	14	2	2.33333	0.0390205	0.0334717
Q07666	KHDRBS1	KH domain-containing, RNA-binding, signal transduction-associated protein 1 OS=Homo sapiens OX=9606 GN=KHDRBS1 PE=1 SV=1	5	3	6	4	3	6	9	11	13	9	3	3	3	5	4	11	2.2	2.75	0.0120725	0.0101197
Q07955	SRSF1	Serine/arginine-rich splicing factor 1 OS=Homo sapiens OX=9606 GN=SRSF1 PE=1 SV=2	1	1	3	5	5	5	23	23	20	9	3	3	3	1	5	23	23	4.6	7.156e-05	7.02107e-05
Q09028	RBBP4	Histone-binding protein RBBP4 OS=Homo sapiens OX=9606 GN=RBBP4 PE=1 SV=3	3	3	3	10	11	10	34	28	29	9	3	3	3	3	10	29	9.66667	2.9	0.000123705	0.000447238
Q09666	AHNAK	Neuroblast differentiation-associated protein AHNAK OS=Homo sapiens OX=9606 GN=AHNAK PE=1 SV=2	8	15	17	59	60	45	9	9	11	9	3	3	3	15	59	9	0.6	0.152542	0.26176	0.000773191
Q12874	SF3A3	Splicing factor 3A subunit 3 OS=Homo sapiens OX=9606 GN=SF3A3 PE=1 SV=1	3	7	5	9	7	7	91	85	107	9	3	3	3	5	7	91	18.2	13	0.000179381	0.000194189
Q12906	ILF3	Interleukin enhancer-binding factor 3 OS=Homo sapiens OX=9606 GN=ILF3 PE=1 SV=3	4	6	6	16	14	11	48	44	36	9	3	3	3	6	14	44	7.33333	3.14286	0.00048293	0.0016073
Q13085	ACACA	Acetyl-CoA carboxylase 1 OS=Homo sapiens OX=9606 GN=ACACA PE=1 SV=2	132	160	141	147	140	143	111	116	126	9	3	3	3	141	143	116	0.822695	0.811189	0.0464013	0.0061352
Q13123	IK	Protein Red OS=Homo sapiens OX=9606 GN=IK PE=1 SV=3	2	4	5	6	6	4	46	40	47	9	3	3	3	4	6	46	11.5	7.66667	6.62198e-05	6.91397e-05
Q13177	PAK2	Serine/threonine-protein kinase PAK 2 OS=Homo sapiens OX=9606 GN=PAK2 PE=1 SV=3	2	2	2	6	10	4	18	18	25	9	3	3	3	2	6	18	9	3	0.00141772	0.00950143
Q13185	CBX3	Chromobox protein homolog 3 OS=Homo sapiens OX=9606 GN=CBX3 PE=1 SV=4	2	4	3	4	3	4	6	9	7	9	3	3	3	3	4	7	2.33333	1.75	0.0147206	0.0177043
Q13200	PSMD2	26S proteasome non-ATPase regulatory subunit 2 OS=Homo sapiens OX=9606 GN=PSMD2 PE=1 SV=3	2	3	2	3	4	1	3	5	2	9	3	3	3	2	3	3	1.5	1	0.348641	0.621308
Q13263	TRIM28	Transcription intermediary factor 1-beta OS=Homo sapiens OX=9606 GN=TRIM28 PE=1 SV=5	6	8	8	17	21	19	61	53	58	9	3	3	3	8	19	58	7.25	3.05263	3.27754e-05	0.000123817
Q13330	MTA1	Metastasis-associated protein MTA1 OS=Homo sapiens OX=9606 GN=MTA1 PE=1 SV=2	2	2	5	5	7	4	25	20	25	9	3	3	3	2	5	25	12.5	5	0.000471832	0.000672594
Q13347	EIF3I	Eukaryotic translation initiation factor 3 subunit I OS=Homo sapiens OX=9606 GN=EIF3I PE=1 SV=1	2	1	1	4	7	5	8	7	4	9	3	3	3	1	5	7	7	1.4	0.016011	0.53908
Q13428	TCOF1	Treacle protein OS=Homo sapiens OX=9606 GN=TCOF1 PE=1 SV=3	3	5	6	11	18	16	39	42	48	9	3	3	3	5	16	42	8.4	2.625	0.000162325	0.00114156
Q13435	SF3B2	Splicing factor 3B subunit 2 OS=Homo sapiens OX=9606 GN=SF3B2 PE=1 SV=2	8	13	12	27	38	25	153	168	159	9	3	3	3	12	27	159	13.25	5.88889	5.50486e-06	2.58653e-05
Q14103	HNRNPD	Heterogeneous nuclear ribonucleoprotein D0 OS=Homo sapiens OX=9606 GN=HNRNPD PE=1 SV=1	1	1	2	2	5	3	12	18	7	9	3	3	3	1	3	12	12	4	0.026282	0.0525831
Q14152	EIF3A	Eukaryotic translation initiation factor 3 subunit A OS=Homo sapiens OX=9606 GN=EIF3A PE=1 SV=1	3	9	10	17	20	14	13	11	10	9	3	3	3	9	17	11	1.22222	0.647059	0.164923	0.0434395
Q14195	DPYSL3	Dihydropyrimidinase-related protein 3 OS=Homo sapiens OX=9606 GN=DPYSL3 PE=1 SV=1	1	2	2	5	7	4	5	6	4	9	3	3	3	2	5	5	2.5	1	0.00749043	0.767644
Q14247	CTTN	Src substrate cortactin OS=Homo sapiens OX=9606 GN=CTTN PE=1 SV=2	7	9	4	12	19	15	7	5	7	9	3	3	3	7	15	7	1	0.466667	0.845015	0.0135134
Q14677	CLINT1	Clathrin interactor 1 OS=Homo sapiens OX=9606 GN=CLINT1 PE=1 SV=1	2	3	4	9	5	6	9	10	9	9	3	3	3	3	6	9	3	1.5	0.000685233	0.0993007
Q14684	RRP1B	Ribosomal RNA processing protein 1 homolog B OS=Homo sapiens OX=9606 GN=RRP1B PE=1 SV=3	1	3	4	11	7	4	16	17	18	9	3	3	3	3	7	17	5.66667	2.42857	0.000169347	0.0101427
Q14847	LASP1	LIM and SH3 domain protein 1 OS=Homo sapiens OX=9606 GN=LASP1 PE=1 SV=2	1	1	1	1	2	2	3	4	1	9	3	3	3	1	2	3	3	1.5	0.131778	0.348641
Q14974	KPNB1	Importin subunit beta-1 OS=Homo sapiens OX=9606 GN=KPNB1 PE=1 SV=2	3	3	5	9	14	11	13	11	13	9	3	3	3	3	11	13	4.33333	1.18182	0.000777907	0.565533
Q14980	NUMA1	Nuclear mitotic apparatus protein 1 OS=Homo sapiens OX=9606 GN=NUMA1 PE=1 SV=2	1	4	4	2	12	8	12	17	18	9	3	3	3	4	8	17	4.25	2.125	0.00386285	0.0730121
Q15018	ABRAXAS2	BRISC complex subunit Abraxas 2 OS=Homo sapiens OX=9606 GN=ABRAXAS2 PE=1 SV=2	2	2	1	8	9	7	5	3	3	9	3	3	3	2	8	3	1.5	0.375	0.0550406	0.0079662
Q15019	SEPTIN2	Septin-2 OS=Homo sapiens OX=9606 GN=SEPTIN2 PE=1 SV=1	1	2	2	8	5	5	4	7	7	9	3	3	3	2	5	7	3.5	1.4	0.0147206	1
Q15020	SART3	Squamous cell carcinoma antigen recognized by T-cells 3 OS=Homo sapiens OX=9606 GN=SART3 PE=1 SV=1	2	4	2	7	8	8	56	52	64	9	3	3	3	2	8	56	28	7	0.000108469	0.000150303
Q15029	EFTUD2	116 kDa U5 small nuclear ribonucleoprotein component OS=Homo sapiens OX=9606 GN=EFTUD2 PE=1 SV=1	1	3	4	9	14	11	88	86	109	9	3	3	3	3	11	88	29.3333	8	0.000245242	0.000378781
Q15365	PCBP1	Poly(rC)-binding protein 1 OS=Homo sapiens OX=9606 GN=PCBP1 PE=1 SV=2	2	1	2	2	10	9	7	9	13	9	3	3	3	2	9	9	4.5	1	0.0111888	0.434504
Q15369	ELOC	Elongin-C OS=Homo sapiens OX=9606 GN=ELOC PE=1 SV=1	2	2	1	2	1	2	3	3	3	9	3	3	3	2	2	3	1.5	1.5	0.0161301	0.0161301
Q15370	ELOB	Elongin-B OS=Homo sapiens OX=9606 GN=ELOB PE=1 SV=1	3	4	5	6	5	4	8	7	9	9	3	3	3	4	5	8	2	1.6	0.00804989	0.0213116
Q15393	SF3B3	Splicing factor 3B subunit 3 OS=Homo sapiens OX=9606 GN=SF3B3 PE=1 SV=4	1	1	3	9	11	10	74	79	79	9	3	3	3	1	10	79	79	7.9	1.89329e-06	2.8124e-06
Q15424	SAFB	Scaffold attachment factor B1 OS=Homo sapiens OX=9606 GN=SAFB PE=1 SV=4	3	4	6	5	5	5	33	35	39	9	3	3	3	4	5	35	8.75	7	9.17051e-05	6.42389e-05
Q15428	SF3A2	Splicing factor 3A subunit 2 OS=Homo sapiens OX=9606 GN=SF3A2 PE=1 SV=2	1	1	1	4	5	3	36	30	31	9	3	3	3	1	4	31	31	7.75	7.21561e-05	0.000128804
Q15459	SF3A1	Splicing factor 3A subunit 1 OS=Homo sapiens OX=9606 GN=SF3A1 PE=1 SV=1	5	9	7	16	23	17	146	162	147	9	3	3	3	7	17	147	21	8.64706	1.07289e-05	1.8869e-05
Q16512	PKN1	Serine/threonine-protein kinase N1 OS=Homo sapiens OX=9606 GN=PKN1 PE=1 SV=2	3	4	2	7	6	6	4	4	5	9	3	3	3	3	6	4	1.33333	0.666667	0.116117	0.0132356
Q16777	HIST2H2AC	Histone H2A type 2-C OS=Homo sapiens OX=9606 GN=HIST2H2AC PE=1 SV=4	2	2	3	3	2	3	7	8	6	9	3	3	3	2	3	7	3.5	2.33333	0.00219213	0.00289001
Q16778	HIST2H2BE	Histone H2B type 2-E OS=Homo sapiens OX=9606 GN=HIST2H2BE PE=1 SV=3	6	5	5	5	4	6	12	11	11	9	3	3	3	5	5	11	2.2	2.2	0.000219511	0.000685233
Q32MZ4	LRRFIP1	Leucine-rich repeat flightless-interacting protein 1 OS=Homo sapiens OX=9606 GN=LRRFIP1 PE=1 SV=2	3	3	3	7	5	2	4	4	5	9	3	3	3	3	5	4	1.33333	0.8	0.0161301	0.834019
Q3YEC7	RABL6	Rab-like protein 6 OS=Homo sapiens OX=9606 GN=RABL6 PE=1 SV=2	1	1	1	3	3	2	1	4	2	9	3	3	3	1	3	2	2	0.666667	0.205106	0.741521
Q4G0J3	LARP7	La-related protein 7 OS=Homo sapiens OX=9606 GN=LARP7 PE=1 SV=1	1	2	1	5	5	2	31	26	29	9	3	3	3	1	5	29	29	5.8	5.20466e-05	0.000151663
Q4VCS5	AMOT	Angiomotin OS=Homo sapiens OX=9606 GN=AMOT PE=1 SV=1	1	2	1	12	11	13	3	4	6	9	3	3	3	1	12	4	4	0.333333	0.0334717	0.00189845
Q53GG5	PDLIM3	PDZ and LIM domain protein 3 OS=Homo sapiens OX=9606 GN=PDLIM3 PE=1 SV=1	1	1	1	1	1	1	1	1	3	9	3	3	3	1	1	1	1	1	0.373901	0.373901
Q5BKZ1	ZNF326	DBIRD complex subunit ZNF326 OS=Homo sapiens OX=9606 GN=ZNF326 PE=1 SV=2	1	2	3	1	2	4	4	5	2	9	3	3	3	2	2	4	2	2	0.189004	0.345271
Q5SW79	CEP170	Centrosomal protein of 170 kDa OS=Homo sapiens OX=9606 GN=CEP170 PE=1 SV=1	1	9	7	20	21	12	15	13	16	9	3	3	3	7	20	15	2.14286	0.75	0.0245585	0.371234
Q5VT06	CEP350	Centrosome-associated protein 350 OS=Homo sapiens OX=9606 GN=CEP350 PE=1 SV=1	1	3	4	5	9	3	3	4	5	9	3	3	3	3	5	4	1.33333	0.8	0.274577	0.41994
Q6IN85	PPP4R3A	Serine/threonine-protein phosphatase 4 regulatory subunit 3A OS=Homo sapiens OX=9606 GN=PPP4R3A PE=1 SV=1	1	1	1	2	1	1	8	6	9	9	3	3	3	1	1	8	8	8	0.00164129	0.00255701
Q6PJT7	ZC3H14	Zinc finger CCCH domain-containing protein 14 OS=Homo sapiens OX=9606 GN=ZC3H14 PE=1 SV=1	3	2	1	5	2	1	28	27	32	9	3	3	3	2	2	28	14	14	7.83639e-05	0.000171787
Q6PKG0	LARP1	La-related protein 1 OS=Homo sapiens OX=9606 GN=LARP1 PE=1 SV=2	1	3	2	6	10	6	14	14	16	9	3	3	3	2	6	14	7	2.33333	0.000136555	0.00793309
Q6ULP2	AFTPH	Aftiphilin OS=Homo sapiens OX=9606 GN=AFTPH PE=1 SV=3	2	3	1	2	2	2	3	1	2	9	3	3	3	2	2	2	1	1	1	1
Q6Y7W6	GIGYF2	GRB10-interacting GYF protein 2 OS=Homo sapiens OX=9606 GN=GIGYF2 PE=1 SV=1	9	7	11	18	15	14	21	18	21	9	3	3	3	9	15	21	2.33333	1.4	0.00197091	0.0502481
Q7L014	DDX46	Probable ATP-dependent RNA helicase DDX46 OS=Homo sapiens OX=9606 GN=DDX46 PE=1 SV=2	7	11	11	29	35	28	193	182	198	9	3	3	3	11	29	193	17.5455	6.65517	3.21037e-06	6.62679e-06
Q7LBC6	KDM3B	Lysine-specific demethylase 3B OS=Homo sapiens OX=9606 GN=KDM3B PE=1 SV=2	1	3	1	7	7	6	47	48	43	9	3	3	3	1	7	47	47	6.71429	1.18725e-05	1.4822e-05
Q7Z417	NUFIP2	Nuclear fragile X mental retardation-interacting protein 2 OS=Homo sapiens OX=9606 GN=NUFIP2 PE=1 SV=1	1	2	3	8	7	5	7	7	6	9	3	3	3	2	7	7	3.5	1	0.00219213	1
Q7Z5K2	WAPL	Wings apart-like protein homolog OS=Homo sapiens OX=9606 GN=WAPL PE=1 SV=1	2	2	1	7	6	3	24	21	24	9	3	3	3	2	6	24	12	4	3.51881e-05	0.000349583
Q86TG7	PEG10	Retrotransposon-derived protein PEG10 OS=Homo sapiens OX=9606 GN=PEG10 PE=1 SV=2	1	1	2	2	3	3	1	1	2	9	3	3	3	1	3	1	1	0.333333	1	0.0474207
Q86V48	LUZP1	Leucine zipper protein 1 OS=Homo sapiens OX=9606 GN=LUZP1 PE=1 SV=2	1	1	1	1	4	1	3	1	4	9	3	3	3	1	1	3	3	3	0.131778	0.64333
Q86VM9	ZC3H18	Zinc finger CCCH domain-containing protein 18 OS=Homo sapiens OX=9606 GN=ZC3H18 PE=1 SV=2	1	1	1	1	3	1	18	16	22	9	3	3	3	1	1	18	18	18	0.000558523	0.000838231
Q86XP3	DDX42	ATP-dependent RNA helicase DDX42 OS=Homo sapiens OX=9606 GN=DDX42 PE=1 SV=1	1	1	1	4	3	2	44	45	46	9	3	3	3	1	3	45	45	15	1.77664e-07	8.54827e-07
Q8IWI9	MGA	MAX gene-associated protein OS=Homo sapiens OX=9606 GN=MGA PE=1 SV=4	1	3	3	5	8	2	14	8	15	9	3	3	3	3	5	14	4.66667	2.8	0.0119125	0.0582165
Q8IX01	SUGP2	SURP and G-patch domain-containing protein 2 OS=Homo sapiens OX=9606 GN=SUGP2 PE=1 SV=2	1	10	5	7	10	5	13	15	17	9	3	3	3	5	7	15	3	2.14286	0.0274237	0.014483
Q8IX90	SKA3	Spindle and kinetochore-associated protein 3 OS=Homo sapiens OX=9606 GN=SKA3 PE=1 SV=2	2	2	2	4	5	6	3	1	5	9	3	3	3	2	5	3	1.5	0.6	0.435331	0.196261
Q8IXQ4	GPALPP1	GPALPP motifs-containing protein 1 OS=Homo sapiens OX=9606 GN=GPALPP1 PE=1 SV=1	1	1	1	2	3	2	10	7	8	9	3	3	3	1	2	8	8	4	0.00114262	0.00312559
Q8N0X7	SPART	Spartin OS=Homo sapiens OX=9606 GN=SPART PE=1 SV=1	6	9	6	12	22	12	17	14	18	9	3	3	3	6	12	17	2.83333	1.41667	0.00395542	0.791778
Q8N163	CCAR2	Cell cycle and apoptosis regulator protein 2 OS=Homo sapiens OX=9606 GN=CCAR2 PE=1 SV=2	4	10	7	16	23	23	67	62	70	9	3	3	3	7	23	67	9.57143	2.91304	3.3977e-05	0.000158035
Q8N1G2	CMTR1	Cap-specific mRNA (nucleoside-2'-O-)-methyltransferase 1 OS=Homo sapiens OX=9606 GN=CMTR1 PE=1 SV=1	2	2	2	4	7	6	52	45	47	9	3	3	3	2	6	47	23.5	7.83333	2.48232e-05	4.78894e-05
Q8N3C0	ASCC3	Activating signal cointegrator 1 complex subunit 3 OS=Homo sapiens OX=9606 GN=ASCC3 PE=1 SV=3	3	9	8	12	12	7	19	13	13	9	3	3	3	8	12	13	1.625	1.08333	0.0378711	0.147518
Q8N6T3	ARFGAP1	ADP-ribosylation factor GTPase-activating protein 1 OS=Homo sapiens OX=9606 GN=ARFGAP1 PE=1 SV=2	2	1	2	4	6	6	8	7	5	9	3	3	3	2	6	7	3.5	1.16667	0.00607361	0.294256
Q8N8S7	ENAH	Protein enabled homolog OS=Homo sapiens OX=9606 GN=ENAH PE=1 SV=2	1	3	2	4	6	2	4	4	3	9	3	3	3	2	4	4	2	1	0.0667665	0.795255
Q8NC51	SERBP1	Plasminogen activator inhibitor 1 RNA-binding protein OS=Homo sapiens OX=9606 GN=SERBP1 PE=1 SV=2	1	2	2	12	4	8	19	20	14	9	3	3	3	2	8	19	9.5	2.375	0.00105756	0.0310001
Q8NG31	KNL1	Kinetochore scaffold 1 OS=Homo sapiens OX=9606 GN=KNL1 PE=1 SV=3	1	1	1	2	3	6	20	20	14	9	3	3	3	1	3	20	20	6.66667	0.00105058	0.00356114
Q8NI36	WDR36	WD repeat-containing protein 36 OS=Homo sapiens OX=9606 GN=WDR36 PE=1 SV=1	1	2	3	3	6	3	5	8	6	9	3	3	3	2	3	6	3	2	0.0147206	0.155016
Q8TCU4	ALMS1	Alstrom syndrome protein 1 OS=Homo sapiens OX=9606 GN=ALMS1 PE=1 SV=4	1	1	2	5	8	4	2	2	4	9	3	3	3	1	5	2	2	0.4	0.148148	0.0944463
Q8WW12	PCNP	PEST proteolytic signal-containing nuclear protein OS=Homo sapiens OX=9606 GN=PCNP PE=1 SV=2	2	3	3	4	6	4	11	11	12	9	3	3	3	3	4	11	3.66667	2.75	5.14992e-05	0.000864211
Q8WWM7	ATXN2L	Ataxin-2-like protein OS=Homo sapiens OX=9606 GN=ATXN2L PE=1 SV=2	5	5	8	11	15	11	16	15	19	9	3	3	3	5	11	16	3.2	1.45455	0.00241334	0.0732338
Q8WWY3	PRPF31	U4/U6 small nuclear ribonucleoprotein Prp31 OS=Homo sapiens OX=9606 GN=PRPF31 PE=1 SV=2	3	6	1	9	9	6	38	36	39	9	3	3	3	3	9	38	12.6667	4.22222	3.54557e-05	2.41549e-05
Q8WXI9	GATAD2B	Transcriptional repressor p66-beta OS=Homo sapiens OX=9606 GN=GATAD2B PE=1 SV=1	1	2	1	3	5	4	18	21	25	9	3	3	3	1	4	21	21	5.25	0.000623956	0.00119288
Q92499	DDX1	ATP-dependent RNA helicase DDX1 OS=Homo sapiens OX=9606 GN=DDX1 PE=1 SV=2	2	2	2	4	7	4	12	10	14	9	3	3	3	2	4	12	6	3	0.000978089	0.0101636
Q92620	DHX38	Pre-mRNA-splicing factor ATP-dependent RNA helicase PRP16 OS=Homo sapiens OX=9606 GN=DHX38 PE=1 SV=2	1	1	2	4	5	1	35	29	41	9	3	3	3	1	4	35	35	8.75	0.000638849	0.000988493
Q92769	HDAC2	Histone deacetylase 2 OS=Homo sapiens OX=9606 GN=HDAC2 PE=1 SV=2	1	1	1	4	5	4	24	26	23	9	3	3	3	1	4	24	24	6	1.21291e-05	2.91957e-05
Q92797	SYMPK	Symplekin OS=Homo sapiens OX=9606 GN=SYMPK PE=1 SV=2	5	11	7	16	17	9	74	70	74	9	3	3	3	7	16	74	10.5714	4.625	7.97215e-06	3.2806e-05
Q92841	DDX17	Probable ATP-dependent RNA helicase DDX17 OS=Homo sapiens OX=9606 GN=DDX17 PE=1 SV=2	6	8	8	14	12	14	38	38	42	9	3	3	3	8	14	38	4.75	2.71429	2.78528e-05	6.34417e-05
Q92900	UPF1	Regulator of nonsense transcripts 1 OS=Homo sapiens OX=9606 GN=UPF1 PE=1 SV=2	2	2	3	4	6	6	4	6	9	9	3	3	3	2	6	6	3	1	0.0550406	0.565533
Q92922	SMARCC1	SWI/SNF complex subunit SMARCC1 OS=Homo sapiens OX=9606 GN=SMARCC1 PE=1 SV=3	1	2	1	4	7	4	26	21	24	9	3	3	3	1	4	24	24	6	0.000115644	0.000451125
Q92945	KHSRP	Far upstream element-binding protein 2 OS=Homo sapiens OX=9606 GN=KHSRP PE=1 SV=4	9	9	9	16	16	15	153	143	158	9	3	3	3	9	16	153	17	9.5625	5.49215e-06	6.72557e-06
Q93009	USP7	Ubiquitin carboxyl-terminal hydrolase 7 OS=Homo sapiens OX=9606 GN=USP7 PE=1 SV=2	3	5	5	11	13	7	39	34	33	9	3	3	3	5	11	34	6.8	3.09091	9.56597e-05	0.000616362
Q96A49	SYAP1	Synapse-associated protein 1 OS=Homo sapiens OX=9606 GN=SYAP1 PE=1 SV=1	4	7	4	11	15	10	8	8	8	9	3	3	3	4	11	8	2	0.727273	0.039942	0.0588849
Q96F86	EDC3	Enhancer of mRNA-decapping protein 3 OS=Homo sapiens OX=9606 GN=EDC3 PE=1 SV=1	2	6	3	7	9	11	8	8	7	9	3	3	3	3	9	8	2.66667	0.888889	0.0326779	0.32946
Q96JP5	ZFP91	E3 ubiquitin-protein ligase ZFP91 OS=Homo sapiens OX=9606 GN=ZFP91 PE=1 SV=1	2	2	1	4	2	2	12	15	13	9	3	3	3	2	2	13	6.5	6.5	0.000245123	0.000645443
Q96NB3	ZNF830	Zinc finger protein 830 OS=Homo sapiens OX=9606 GN=ZNF830 PE=1 SV=2	2	3	2	7	7	9	19	19	15	9	3	3	3	2	7	19	9.5	2.71429	0.000367373	0.00257026
Q96PK6	RBM14	RNA-binding protein 14 OS=Homo sapiens OX=9606 GN=RBM14 PE=1 SV=2	4	4	3	2	4	3	15	14	16	9	3	3	3	4	3	15	3.75	5	7.02107e-05	0.000124726
Q96QC0	PPP1R10	Serine/threonine-protein phosphatase 1 regulatory subunit 10 OS=Homo sapiens OX=9606 GN=PPP1R10 PE=1 SV=1	1	1	2	3	5	3	48	51	46	9	3	3	3	1	3	48	48	16	6.03153e-06	9.76086e-06
Q96RQ3	MCCC1	Methylcrotonoyl-CoA carboxylase subunit alpha, mitochondrial OS=Homo sapiens OX=9606 GN=MCCC1 PE=1 SV=3	16	26	27	21	22	28	14	16	23	9	3	3	3	26	22	16	0.615385	0.727273	0.296612	0.16126
Q96S55	WRNIP1	ATPase WRNIP1 OS=Homo sapiens OX=9606 GN=WRNIP1 PE=1 SV=2	2	1	4	7	8	4	19	17	27	9	3	3	3	2	7	19	9.5	2.71429	0.00420545	0.0110958
Q99567	NUP88	Nuclear pore complex protein Nup88 OS=Homo sapiens OX=9606 GN=NUP88 PE=1 SV=2	1	1	2	3	3	3	4	1	3	9	3	3	3	1	3	3	3	1	0.2302	0.724659
Q99729	HNRNPAB	Heterogeneous nuclear ribonucleoprotein A/B OS=Homo sapiens OX=9606 GN=HNRNPAB PE=1 SV=2	1	1	1	3	3	1	8	12	10	9	3	3	3	1	3	10	10	3.33333	0.00146164	0.00453542
Q99832	CCT7	T-complex protein 1 subunit eta OS=Homo sapiens OX=9606 GN=CCT7 PE=1 SV=2	18	15	17	38	42	41	37	27	34	9	3	3	3	17	41	34	2	0.829268	0.00662466	0.0745246
Q9BQ61	TRIR	Telomerase RNA component interacting RNase OS=Homo sapiens OX=9606 GN=TRIR PE=1 SV=1	1	3	1	3	5	7	15	15	16	9	3	3	3	1	5	15	15	3	5.20466e-05	0.00100555
Q9BUJ2	HNRNPUL1	Heterogeneous nuclear ribonucleoprotein U-like protein 1 OS=Homo sapiens OX=9606 GN=HNRNPUL1 PE=1 SV=2	2	4	3	8	5	4	25	29	26	9	3	3	3	3	5	26	8.66667	5.2	5.91866e-05	0.000246606
Q9BUQ8	DDX23	Probable ATP-dependent RNA helicase DDX23 OS=Homo sapiens OX=9606 GN=DDX23 PE=1 SV=3	1	4	1	7	9	14	105	107	103	9	3	3	3	1	9	105	105	11.6667	2.89814e-07	2.35557e-06
Q9GZU8	FAM192A	PSME3-interacting protein OS=Homo sapiens OX=9606 GN=FAM192A PE=1 SV=1	1	1	1	2	2	2	6	6	5	9	3	3	3	1	2	6	6	3	0.000151011	0.000388171
Q9H2G2	SLK	STE20-like serine/threonine-protein kinase OS=Homo sapiens OX=9606 GN=SLK PE=1 SV=1	2	4	5	10	9	10	4	5	8	9	3	3	3	4	10	5	1.25	0.5	0.250815	0.0326779
Q9H6Z4	RANBP3	Ran-binding protein 3 OS=Homo sapiens OX=9606 GN=RANBP3 PE=1 SV=1	1	1	1	1	1	1	6	6	4	9	3	3	3	1	1	6	6	6	0.00289001	0.00289001
Q9H773	DCTPP1	dCTP pyrophosphatase 1 OS=Homo sapiens OX=9606 GN=DCTPP1 PE=1 SV=1	3	2	3	2	1	2	2	2	1	9	3	3	3	3	2	2	0.666667	1	0.101192	1
Q9H910	JPT2	Jupiter microtubule associated homolog 2 OS=Homo sapiens OX=9606 GN=JPT2 PE=1 SV=1	3	4	4	10	8	9	21	18	22	9	3	3	3	4	9	21	5.25	2.33333	0.000181336	0.00105058
Q9HCC0	MCCC2	Methylcrotonoyl-CoA carboxylase beta chain, mitochondrial OS=Homo sapiens OX=9606 GN=MCCC2 PE=1 SV=1	14	15	18	15	16	20	13	13	14	9	3	3	3	15	16	13	0.866667	0.8125	0.134702	0.0789276
Q9HCS7	XAB2	Pre-mRNA-splicing factor SYF1 OS=Homo sapiens OX=9606 GN=XAB2 PE=1 SV=2	9	7	9	11	26	21	22	24	27	9	3	3	3	9	21	24	2.66667	1.14286	0.000560116	0.342127
Q9NR09	BIRC6	Baculoviral IAP repeat-containing protein 6 OS=Homo sapiens OX=9606 GN=BIRC6 PE=1 SV=2	2	2	3	5	7	10	1	1	4	9	3	3	3	2	7	1	0.5	0.142857	0.767644	0.0390205
Q9NR30	DDX21	Nucleolar RNA helicase 2 OS=Homo sapiens OX=9606 GN=DDX21 PE=1 SV=5	1	5	10	24	24	24	67	75	74	9	3	3	3	5	24	74	14.8	3.08333	5.12038e-05	4.45178e-05
Q9NRZ9	HELLS	Lymphoid-specific helicase OS=Homo sapiens OX=9606 GN=HELLS PE=1 SV=1	19	20	26	49	49	35	101	107	103	9	3	3	3	20	49	103	5.15	2.10204	8.1948e-06	0.000286266
Q9NUD5	ZCCHC3	Zinc finger CCHC domain-containing protein 3 OS=Homo sapiens OX=9606 GN=ZCCHC3 PE=1 SV=2	1	1	1	3	3	2	2	4	2	9	3	3	3	1	3	2	2	0.666667	0.0667665	1
Q9NXV6	CDKN2AIP	CDKN2A-interacting protein OS=Homo sapiens OX=9606 GN=CDKN2AIP PE=1 SV=3	2	3	3	3	6	5	18	15	24	9	3	3	3	3	5	18	6	3.6	0.00359947	0.00679371
Q9NYF8	BCLAF1	Bcl-2-associated transcription factor 1 OS=Homo sapiens OX=9606 GN=BCLAF1 PE=1 SV=2	1	1	1	6	9	7	26	31	34	9	3	3	3	1	7	31	31	4.42857	0.000230415	0.000768813
Q9NZI8	IGF2BP1	Insulin-like growth factor 2 mRNA-binding protein 1 OS=Homo sapiens OX=9606 GN=IGF2BP1 PE=1 SV=2	2	2	2	4	6	7	14	19	12	9	3	3	3	2	6	14	7	2.33333	0.00335123	0.0145131
Q9P258	RCC2	Protein RCC2 OS=Homo sapiens OX=9606 GN=RCC2 PE=1 SV=2	2	1	1	5	6	3	15	15	13	9	3	3	3	1	5	15	15	3	6.34417e-05	0.000942743
Q9UHB9	SRP68	Signal recognition particle subunit SRP68 OS=Homo sapiens OX=9606 GN=SRP68 PE=1 SV=2	3	3	1	4	7	5	4	5	7	9	3	3	3	3	5	5	1.66667	1	0.0533383	1
Q9UHD8	SEPTIN9	Septin-9 OS=Homo sapiens OX=9606 GN=SEPTIN9 PE=1 SV=2	2	3	3	5	7	9	6	4	6	9	3	3	3	3	7	6	2	0.857143	0.0232152	0.27944
Q9UHI6	DDX20	Probable ATP-dependent RNA helicase DDX20 OS=Homo sapiens OX=9606 GN=DDX20 PE=1 SV=2	3	2	2	3	3	1	1	1	1	9	3	3	3	2	3	1	0.5	0.333333	0.0161301	0.116117
Q9UJU6	DBNL	Drebrin-like protein OS=Homo sapiens OX=9606 GN=DBNL PE=1 SV=1	2	1	2	3	6	3	3	1	3	9	3	3	3	2	3	3	1.5	1	0.421648	0.237796
Q9UKX7	NUP50	Nuclear pore complex protein Nup50 OS=Homo sapiens OX=9606 GN=NUP50 PE=1 SV=2	1	2	2	6	6	7	18	19	18	9	3	3	3	2	6	18	9	3	3.81961e-06	1.41432e-05
Q9ULK4	MED23	Mediator of RNA polymerase II transcription subunit 23 OS=Homo sapiens OX=9606 GN=MED23 PE=1 SV=2	2	1	2	2	4	4	19	14	16	9	3	3	3	2	4	16	8	4	0.000598504	0.00124391
Q9ULR0	ISY1	Pre-mRNA-splicing factor ISY1 homolog OS=Homo sapiens OX=9606 GN=ISY1 PE=1 SV=3	7	10	7	13	13	12	18	17	17	9	3	3	3	7	13	17	2.42857	1.30769	0.000898386	0.000584411
Q9UM54	MYO6	Unconventional myosin-VI OS=Homo sapiens OX=9606 GN=MYO6 PE=1 SV=4	2	4	4	11	10	12	14	12	13	9	3	3	3	4	11	13	3.25	1.18182	0.00039358	0.070484
Q9UMZ2	SYNRG	Synergin gamma OS=Homo sapiens OX=9606 GN=SYNRG PE=1 SV=2	4	3	6	10	12	12	14	15	17	9	3	3	3	4	12	15	3.75	1.25	0.000912048	0.0223942
Q9UNP9	PPIE	Peptidyl-prolyl cis-trans isomerase E OS=Homo sapiens OX=9606 GN=PPIE PE=1 SV=1	10	9	9	14	16	12	27	25	23	9	3	3	3	9	14	25	2.77778	1.78571	0.000199893	0.00253081
Q9Y230	RUVBL2	RuvB-like 2 OS=Homo sapiens OX=9606 GN=RUVBL2 PE=1 SV=3	2	3	2	4	9	11	14	12	18	9	3	3	3	2	9	14	7	1.55556	0.00235054	0.0709488
Q9Y263	PLAA	Phospholipase A-2-activating protein OS=Homo sapiens OX=9606 GN=PLAA PE=1 SV=2	2	1	2	4	5	2	3	2	5	9	3	3	3	2	4	3	1.5	0.75	0.151835	0.802482
Q9Y265	RUVBL1	RuvB-like 1 OS=Homo sapiens OX=9606 GN=RUVBL1 PE=1 SV=1	1	2	4	6	7	7	8	7	12	9	3	3	3	2	7	8	4	1.14286	0.0194418	0.209875
Q9Y266	NUDC	Nuclear migration protein nudC OS=Homo sapiens OX=9606 GN=NUDC PE=1 SV=1	9	10	12	17	21	14	9	10	10	9	3	3	3	10	17	10	1	0.588235	0.518519	0.0202776
Q9Y2W1	THRAP3	Thyroid hormone receptor-associated protein 3 OS=Homo sapiens OX=9606 GN=THRAP3 PE=1 SV=2	1	3	2	9	2	5	33	37	42	9	3	3	3	2	5	37	18.5	7.4	0.000187488	0.000632909
Q9Y2X9	ZNF281	Zinc finger protein 281 OS=Homo sapiens OX=9606 GN=ZNF281 PE=1 SV=1	3	2	3	6	12	7	18	16	17	9	3	3	3	3	7	17	5.66667	2.42857	2.76796e-05	0.0111692
Q9Y383	LUC7L2	Putative RNA-binding protein Luc7-like 2 OS=Homo sapiens OX=9606 GN=LUC7L2 PE=1 SV=2	2	3	5	9	10	8	22	19	25	9	3	3	3	3	9	22	7.33333	2.44444	0.000657054	0.00205628
Q9Y3F4	STRAP	Serine-threonine kinase receptor-associated protein OS=Homo sapiens OX=9606 GN=STRAP PE=1 SV=1	2	3	3	10	7	7	10	9	10	9	3	3	3	3	7	10	3.33333	1.42857	0.000119761	0.189004
Q9Y3I0	RTCB	RNA-splicing ligase RtcB homolog OS=Homo sapiens OX=9606 GN=RTCB PE=1 SV=1	2	1	2	1	4	4	7	8	8	9	3	3	3	2	4	8	4	2	0.000219511	0.0114469
Q9Y3P9	RABGAP1	Rab GTPase-activating protein 1 OS=Homo sapiens OX=9606 GN=RABGAP1 PE=1 SV=3	1	1	1	3	3	1	2	2	2	9	3	3	3	1	3	2	2	0.666667	#DIV/0!	0.64333
Q9Y3U8	RPL36	60S ribosomal protein L36 OS=Homo sapiens OX=9606 GN=RPL36 PE=1 SV=3	1	1	1	3	1	2	5	3	2	9	3	3	3	1	2	3	3	1.5	0.0572352	0.274577
Q9Y490	TLN1	Talin-1 OS=Homo sapiens OX=9606 GN=TLN1 PE=1 SV=3	1	2	1	9	13	9	4	5	6	9	3	3	3	1	9	5	5	0.555556	0.00532813	0.0213789
Q9Y4P8	WIPI2	WD repeat domain phosphoinositide-interacting protein 2 OS=Homo sapiens OX=9606 GN=WIPI2 PE=1 SV=1	1	1	1	1	2	1	4	5	6	9	3	3	3	1	1	5	5	5	0.00227843	0.00532813
Q9Y4W2	LAS1L	Ribosomal biogenesis protein LAS1L OS=Homo sapiens OX=9606 GN=LAS1L PE=1 SV=2	1	2	2	3	4	1	5	6	7	9	3	3	3	2	3	6	3	2	0.00289001	0.0341094
Q9Y520	PRRC2C	Protein PRRC2C OS=Homo sapiens OX=9606 GN=PRRC2C PE=1 SV=4	1	3	4	12	9	9	16	14	16	9	3	3	3	3	9	16	5.33333	1.77778	0.000331179	0.011355
Q9Y5K6	CD2AP	CD2-associated protein OS=Homo sapiens OX=9606 GN=CD2AP PE=1 SV=1	4	9	6	21	25	25	16	12	13	9	3	3	3	6	25	13	2.16667	0.52	0.0177043	0.0050873
O00165	HAX1	HCLS1-associated protein X-1 OS=Homo sapiens OX=9606 GN=HAX1 PE=1 SV=2		2	1	2	2	1	1	2	2	8	2	3	3	1.5	2	2	1.33333	1	0.78878	1
O00213	APBB1	Amyloid-beta A4 precursor protein-binding family B member 1 OS=Homo sapiens OX=9606 GN=APBB1 PE=1 SV=2	1	2	1	3	2		8	7	9	8	3	2	3	1	2.5	8	8	3.2	0.000562004	0.00708048
O00267	SUPT5H	Transcription elongation factor SPT5 OS=Homo sapiens OX=9606 GN=SUPT5H PE=1 SV=1	1		1	1	1	2	16	14	16	8	2	3	3	1	1	16	16	16	0.000471324	4.73077e-05
O14617	AP3D1	AP-3 complex subunit delta-1 OS=Homo sapiens OX=9606 GN=AP3D1 PE=1 SV=1	1	2	1	3		5	5	7	8	8	3	2	3	1	4	7	7	1.75	0.00481268	0.14491
O14737	PDCD5	Programmed cell death protein 5 OS=Homo sapiens OX=9606 GN=PDCD5 PE=1 SV=3	2	2	3	2	2		5	4	7	8	3	2	3	2	2	5	2.5	2.5	0.0334717	0.0611142
O14776	TCERG1	Transcription elongation regulator 1 OS=Homo sapiens OX=9606 GN=TCERG1 PE=1 SV=2	1	1	1	1	5		73	74	75	8	3	2	3	1	3	74	74	24.6667	2.34658e-08	2.84696e-05
O15042	U2SURP	U2 snRNP-associated SURP motif-containing protein OS=Homo sapiens OX=9606 GN=U2SURP PE=1 SV=2		4	8	12	12	11	66	66	74	8	2	3	3	6	12	66	11	5.5	0.000467106	2.92136e-05
O15047	SETD1A	Histone-lysine N-methyltransferase SETD1A OS=Homo sapiens OX=9606 GN=SETD1A PE=1 SV=3		1	1	5	2	3	22	28	31	8	2	3	3	1	3	28	28	9.33333	0.00470571	0.00105716
O43290	SART1	U4/U6.U5 tri-snRNP-associated protein 1 OS=Homo sapiens OX=9606 GN=SART1 PE=1 SV=1		3	5	6	10	10	71	70	81	8	2	3	3	4	10	71	17.75	7.1	0.000614113	6.41539e-05
O43379	WDR62	WD repeat-containing protein 62 OS=Homo sapiens OX=9606 GN=WDR62 PE=1 SV=4		1	1	2	3	1	1	1	1	8	2	3	3	1	2	1	1	0.5	#DIV/0!	0.158302
O43395	PRPF3	U4/U6 small nuclear ribonucleoprotein Prp3 OS=Homo sapiens OX=9606 GN=PRPF3 PE=1 SV=2		3	3	5	6	7	63	70	74	8	2	3	3	3	6	70	23.3333	11.6667	0.000540537	4.25702e-05
O43670	ZNF207	BUB3-interacting and GLEBS motif-containing protein ZNF207 OS=Homo sapiens OX=9606 GN=ZNF207 PE=1 SV=1		1	1	1	2	2	33	33	38	8	2	3	3	1	2	33	33	16.5	0.000567336	4.14873e-05
O43768	ENSA	Alpha-endosulfine OS=Homo sapiens OX=9606 GN=ENSA PE=1 SV=1	2	1		5	6	4	16	14	14	8	2	3	3	1.5	5	14	9.33333	2.8	0.000782738	0.00039358
O43822	CFAP410	Cilia- and flagella-associated protein 410 OS=Homo sapiens OX=9606 GN=CFAP410 PE=1 SV=1	1	1	2	3	3	4	2	1	1	9	3	3	3	1	3	1	1	0.333333	1	0.0132356
O60506	SYNCRIP	Heterogeneous nuclear ribonucleoprotein Q OS=Homo sapiens OX=9606 GN=SYNCRIP PE=1 SV=2		6	8	11	10	8	29	27	27	8	2	3	3	7	10	27	3.85714	2.7	0.000364746	8.32756e-05
O60610	DIAPH1	Protein diaphanous homolog 1 OS=Homo sapiens OX=9606 GN=DIAPH1 PE=1 SV=2	2		1	3	9	2	2	2	5	8	2	3	3	1.5	3	2	1.33333	0.666667	0.345646	0.526232
O60884	DNAJA2	DnaJ homolog subfamily A member 2 OS=Homo sapiens OX=9606 GN=DNAJA2 PE=1 SV=1		1	1	3	4	4	11	10	13	8	2	3	3	1	4	11	11	2.75	0.00282581	0.0012441
O75400	PRPF40A	Pre-mRNA-processing factor 40 homolog A OS=Homo sapiens OX=9606 GN=PRPF40A PE=1 SV=2		2	2	5	3	4	63	64	71	8	2	3	3	2	4	64	32	16	0.00028585	1.78401e-05
O75534	CSDE1	Cold shock domain-containing protein E1 OS=Homo sapiens OX=9606 GN=CSDE1 PE=1 SV=2		1	2	6	13	7	9	8	9	8	2	3	3	1.5	7	9	6	1.28571	0.00108071	1
O75821	EIF3G	Eukaryotic translation initiation factor 3 subunit G OS=Homo sapiens OX=9606 GN=EIF3G PE=1 SV=2		1	1	3	4	4	3	2	4	8	2	3	3	1	4	3	3	0.75	0.0748399	0.373901
O95071	UBR5	E3 ubiquitin-protein ligase UBR5 OS=Homo sapiens OX=9606 GN=UBR5 PE=1 SV=2		1	1	2	5	2	63	43	56	8	2	3	3	1	2	56	56	28	0.00597068	0.00101367
O95104	SCAF4	SR-related and CTD-associated factor 4 OS=Homo sapiens OX=9606 GN=SCAF4 PE=1 SV=3	1	2	2	1	2		23	20	27	8	3	2	3	2	1.5	23	11.5	15.3333	0.000457576	0.00371903
O95218	ZRANB2	Zinc finger Ran-binding domain-containing protein 2 OS=Homo sapiens OX=9606 GN=ZRANB2 PE=1 SV=2		1	1	3	3	3	19	16	18	8	2	3	3	1	3	18	18	6	0.000691405	7.65843e-05
O95785	WIZ	Protein Wiz OS=Homo sapiens OX=9606 GN=WIZ PE=1 SV=2		1	1	1	1	2	3	3	3	8	2	3	3	1	1	3	3	3	#DIV/0!	0.00749043
O95793	STAU1	Double-stranded RNA-binding protein Staufen homolog 1 OS=Homo sapiens OX=9606 GN=STAU1 PE=1 SV=2		1	1	3	2	2	11	12	11	8	2	3	3	1	2	11	11	5.5	0.00015829	4.4346e-05
P05198	EIF2S1	Eukaryotic translation initiation factor 2 subunit 1 OS=Homo sapiens OX=9606 GN=EIF2S1 PE=1 SV=3	1	1		1	2	1	4	2	5	8	2	3	3	1	1	4	4	4	0.101023	0.0685871
P05787	KRT8	Keratin, type II cytoskeletal 8 OS=Homo sapiens OX=9606 GN=KRT8 PE=1 SV=7		6	8	10	10	15	5	6	6	8	2	3	3	7	10	6	0.857143	0.6	0.219102	0.0242286
P06753	TPM3	Tropomyosin alpha-3 chain OS=Homo sapiens OX=9606 GN=TPM3 PE=1 SV=2		1	1	1	2	6	1	4	2	8	2	3	3	1	2	2	2	1	0.326121	0.724659
P08727	KRT19	Keratin, type I cytoskeletal 19 OS=Homo sapiens OX=9606 GN=KRT19 PE=1 SV=4	3	4	7	5	8	7	4	2	3	9	3	3	3	4	7	3	0.75	0.428571	0.27944	0.0253864
P11940	PABPC1	Polyadenylate-binding protein 1 OS=Homo sapiens OX=9606 GN=PABPC1 PE=1 SV=2	3	7		24	18	15	32	27	30	8	2	3	3	5	18	30	6	1.66667	0.00195449	0.0241476
P12268	IMPDH2	Inosine-5'-monophosphate dehydrogenase 2 OS=Homo sapiens OX=9606 GN=IMPDH2 PE=1 SV=2	1		2	1	1	3	1	2	1	8	2	3	3	1.5	1	1	0.666667	1	0.78878	0.677869
P12270	TPR	Nucleoprotein TPR OS=Homo sapiens OX=9606 GN=TPR PE=1 SV=3		1	1	3	5	6	18	22	21	8	2	3	3	1	5	21	21	4.2	0.00111403	0.000463501
P15924	DSP	Desmoplakin OS=Homo sapiens OX=9606 GN=DSP PE=1 SV=3		3	10	8	12	14	4	3	5	8	2	3	3	6.5	12	4	0.615385	0.333333	0.424777	0.0167994
P18077	RPL35A	60S ribosomal protein L35a OS=Homo sapiens OX=9606 GN=RPL35A PE=1 SV=2		1	1	6	3	5	6	7	3	8	2	3	3	1	5	6	6	1.2	0.0682571	0.677869
P22626	HNRNPA2B1	Heterogeneous nuclear ribonucleoproteins A2/B1 OS=Homo sapiens OX=9606 GN=HNRNPA2B1 PE=1 SV=2		3	7	10	8	8	25	21	20	8	2	3	3	5	8	21	4.2	2.625	0.00629787	0.0013239
P23246	SFPQ	Splicing factor, proline- and glutamine-rich OS=Homo sapiens OX=9606 GN=SFPQ PE=1 SV=2		1	4	4	9	7	55	56	40	8	2	3	3	2.5	7	55	22	7.85714	0.00583733	0.00124845
P25789	PSMA4	Proteasome subunit alpha type-4 OS=Homo sapiens OX=9606 GN=PSMA4 PE=1 SV=1	1	2	1	1	3		5	5	6	8	3	2	3	1	2	5	5	2.5	0.00105756	0.0304663
P26358	DNMT1	DNA (cytosine-5)-methyltransferase 1 OS=Homo sapiens OX=9606 GN=DNMT1 PE=1 SV=2	1		2	2	5	3	12	7	13	8	2	3	3	1.5	3	12	8	4	0.0324348	0.0233994
P26641	EEF1G	Elongation factor 1-gamma OS=Homo sapiens OX=9606 GN=EEF1G PE=1 SV=3	3	2	2	3	3	4	3		3	8	3	3	2	2	3	3	1.5	1	0.219102	0.495025
P27635	RPL10	60S ribosomal protein L10 OS=Homo sapiens OX=9606 GN=RPL10 PE=1 SV=4		1	2	6	6	6	10	9	7	8	2	3	3	1.5	6	9	6	1.5	0.00935043	0.0390205
P29401	TKT	Transketolase OS=Homo sapiens OX=9606 GN=TKT PE=1 SV=3	1		1	1	2	1	8	10	11	8	2	3	3	1	1	10	10	10	0.00470571	0.000904464
P30050	RPL12	60S ribosomal protein L12 OS=Homo sapiens OX=9606 GN=RPL12 PE=1 SV=1		1	1	5	3	4	10	9	7	8	2	3	3	1	4	9	9	2.25	0.00668741	0.0114469
P30566	ADSL	Adenylosuccinate lyase OS=Homo sapiens OX=9606 GN=ADSL PE=1 SV=2	2	1	2	2	2		2	3	2	8	3	2	3	2	2	2	1	1	0.2302	0.495025
P32969	RPL9	60S ribosomal protein L9 OS=Homo sapiens OX=9606 GN=RPL9 PE=1 SV=1		1	1	6	3	4	16	16	16	8	2	3	3	1	4	16	16	4	#DIV/0!	0.000188673
P35527	KRT9	Keratin, type I cytoskeletal 9 OS=Homo sapiens OX=9606 GN=KRT9 PE=1 SV=3	13	19	38	14	20	7	6	6	9	9	3	3	3	19	14	6	0.315789	0.428571	0.0981145	0.161495
P35659	DEK	Protein DEK OS=Homo sapiens OX=9606 GN=DEK PE=1 SV=1		1	1	1	2	1	9	10	8	8	2	3	3	1	1	9	9	9	0.00172936	0.000326421
P35908	KRT2	Keratin, type II cytoskeletal 2 epidermal OS=Homo sapiens OX=9606 GN=KRT2 PE=1 SV=2		18	20	8	7	4	12	5	12	8	2	3	3	19	7	12	0.631579	1.71429	0.0573173	0.272935
P39019	RPS19	40S ribosomal protein S19 OS=Homo sapiens OX=9606 GN=RPS19 PE=1 SV=2		2	3	6	4	3	12	11	11	8	2	3	3	2.5	4	11	4.4	2.75	0.000581578	0.00175661
P40763	STAT3	Signal transducer and activator of transcription 3 OS=Homo sapiens OX=9606 GN=STAT3 PE=1 SV=2		1	2	2	8	6	11	8	5	8	2	3	3	1.5	6	8	5.33333	1.33333	0.06419	0.34142
P41236	PPP1R2	Protein phosphatase inhibitor 2 OS=Homo sapiens OX=9606 GN=PPP1R2 PE=1 SV=2		2	4	4	3	2	14	11	13	8	2	3	3	3	3	13	4.33333	4.33333	0.00573987	0.000785043
P41252	IARS	Isoleucine--tRNA ligase, cytoplasmic OS=Homo sapiens OX=9606 GN=IARS PE=1 SV=2		1	1	3	4	2	1	1	1	8	2	3	3	1	3	1	1	0.333333	#DIV/0!	0.0257214
P42694	HELZ	Probable helicase with zinc finger domain OS=Homo sapiens OX=9606 GN=HELZ PE=1 SV=2	1	1	1	2	2	1	3	2	2	9	3	3	3	1	2	2	2	1	0.0161301	0.2302
P42766	RPL35	60S ribosomal protein L35 OS=Homo sapiens OX=9606 GN=RPL35 PE=1 SV=2	1	3	2	5	4		10	10	8	8	3	2	3	2	4.5	10	5	2.22222	0.00114262	0.0141656
P43246	MSH2	DNA mismatch repair protein Msh2 OS=Homo sapiens OX=9606 GN=MSH2 PE=1 SV=1		1	1	1	3	1	13	10	12	8	2	3	3	1	1	12	12	12	0.00257578	0.000827691
P47756	CAPZB	F-actin-capping protein subunit beta OS=Homo sapiens OX=9606 GN=CAPZB PE=1 SV=4	1	2		3	5	4	2	3	4	8	2	3	3	1.5	4	3	2	0.75	0.16968	0.287864
P47914	RPL29	60S ribosomal protein L29 OS=Homo sapiens OX=9606 GN=RPL29 PE=1 SV=2		1	1	3	3	1	4	3	4	8	2	3	3	1	3	4	4	1.33333	0.00846616	0.148148
P48634	PRRC2A	Protein PRRC2A OS=Homo sapiens OX=9606 GN=PRRC2A PE=1 SV=3		2	5	9	8	3	23	21	25	8	2	3	3	3.5	8	23	6.57143	2.875	0.00186287	0.00171456
P49006	MARCKSL1	MARCKS-related protein OS=Homo sapiens OX=9606 GN=MARCKSL1 PE=1 SV=2	3	3	1	4	2	2	3	3	3	9	3	3	3	3	2	3	1	1.5	0.373901	0.64333
P49750	YLPM1	YLP motif-containing protein 1 OS=Homo sapiens OX=9606 GN=YLPM1 PE=1 SV=4		1	1	1	3	1	46	50	48	8	2	3	3	1	1	48	48	48	7.01113e-05	4.09202e-06
P49915	GMPS	GMP synthase [glutamine-hydrolyzing] OS=Homo sapiens OX=9606 GN=GMPS PE=1 SV=1	1	1	2	1	1		1	2	4	8	3	2	3	1	1	2	2	2	0.348641	0.326121
P50750	CDK9	Cyclin-dependent kinase 9 OS=Homo sapiens OX=9606 GN=CDK9 PE=1 SV=3		1	2	1	3	2	12	12	13	8	2	3	3	1.5	2	12	8	6	0.000316848	0.000101127
P51116	FXR2	Fragile X mental retardation syndrome-related protein 2 OS=Homo sapiens OX=9606 GN=FXR2 PE=1 SV=2		2	2	6	5	3	9	9	11	8	2	3	3	2	5	9	4.5	1.8	0.00298394	0.0106366
P51991	HNRNPA3	Heterogeneous nuclear ribonucleoprotein A3 OS=Homo sapiens OX=9606 GN=HNRNPA3 PE=1 SV=2		1	2	3	4	3	9	12	15	8	2	3	3	1.5	3	12	8	4	0.0189558	0.0079662
P52434	POLR2H	DNA-directed RNA polymerases I, II, and III subunit RPABC3 OS=Homo sapiens OX=9606 GN=POLR2H PE=1 SV=4	1	1	1	2	3		4	3	5	8	3	2	3	1	2.5	4	4	1.6	0.00653338	0.16968
P52907	CAPZA1	F-actin-capping protein subunit alpha-1 OS=Homo sapiens OX=9606 GN=CAPZA1 PE=1 SV=3		1	3	5	4	5	7	5	8	8	2	3	3	2	5	7	3.5	1.4	0.0415597	0.101192
P52948	NUP98	Nuclear pore complex protein Nup98-Nup96 OS=Homo sapiens OX=9606 GN=NUP98 PE=1 SV=4	1	1		1	3	2	2	1	6	8	2	3	3	1	2	2	2	1	0.385178	0.573392
P53396	ACLY	ATP-citrate synthase OS=Homo sapiens OX=9606 GN=ACLY PE=1 SV=3	2	5	4	6	8		11	10	10	8	3	2	3	4	7	10	2.5	1.42857	0.00211065	0.0304663
P53803	POLR2K	DNA-directed RNA polymerases I, II, and III subunit RPABC4 OS=Homo sapiens OX=9606 GN=POLR2K PE=1 SV=1		1	1	1	2	1	2	2	2	8	2	3	3	1	1	2	2	2	#DIV/0!	0.116117
P53999	SUB1	Activated RNA polymerase II transcriptional coactivator p15 OS=Homo sapiens OX=9606 GN=SUB1 PE=1 SV=3	2	2		2	1	1	11	12	16	8	2	3	3	2	1	12	6	12	0.0113745	0.0017236
P55072	VCP	Transitional endoplasmic reticulum ATPase OS=Homo sapiens OX=9606 GN=VCP PE=1 SV=4	1	1	1	1		1	3	3	3	8	3	2	3	1	1	3	3	3	#DIV/0!	#DIV/0!
P58107	EPPK1	Epiplakin OS=Homo sapiens OX=9606 GN=EPPK1 PE=1 SV=3	2	4	2	4	3	4	1	1	2	9	3	3	3	2	4	1	0.5	0.25	0.148148	0.0077626
P62269	RPS18	40S ribosomal protein S18 OS=Homo sapiens OX=9606 GN=RPS18 PE=1 SV=3		6	6	10	11	6	23	18	22	8	2	3	3	6	10	22	3.66667	2.2	0.00471576	0.00514029
P62312	LSM6	U6 snRNA-associated Sm-like protein LSm6 OS=Homo sapiens OX=9606 GN=LSM6 PE=1 SV=1		2	2	4	3	1	6	6	7	8	2	3	3	2	3	6	3	2	0.00208548	0.0177043
P62851	RPS25	40S ribosomal protein S25 OS=Homo sapiens OX=9606 GN=RPS25 PE=1 SV=1		2	1	2	4	4	11	9	11	8	2	3	3	1.5	4	11	7.33333	2.75	0.00253627	0.00175661
P62854	RPS26	40S ribosomal protein S26 OS=Homo sapiens OX=9606 GN=RPS26 PE=1 SV=3	1	2	2	3	2		4	4	4	8	3	2	3	2	2.5	4	2	1.6	0.00219213	0.0275565
P62987	UBA52	Ubiquitin-60S ribosomal protein L40 OS=Homo sapiens OX=9606 GN=UBA52 PE=1 SV=2		6	6	20	26	16	38	38	40	8	2	3	3	6	20	38	6.33333	1.9	4.0232e-05	0.0037951
P83731	RPL24	60S ribosomal protein L24 OS=Homo sapiens OX=9606 GN=RPL24 PE=1 SV=1		2	3	2	2	3	7	8	5	8	2	3	3	2.5	2	7	2.8	3.5	0.0401121	0.0100597
P84090	ERH	Enhancer of rudimentary homolog OS=Homo sapiens OX=9606 GN=ERH PE=1 SV=1	1	2		5	4	6	9	8	8	8	2	3	3	1.5	5	8	5.33333	1.6	0.00124392	0.00749043
P84243	H3-3A	Histone H3.3 OS=Homo sapiens OX=9606 GN=H3-3A PE=1 SV=2	2	2	2	1	2		2	1	2	8	3	2	3	2	1.5	2	1	1.33333	0.373901	0.78878
Q01780	EXOSC10	Exosome component 10 OS=Homo sapiens OX=9606 GN=EXOSC10 PE=1 SV=2		1	1	2	6	6	15	16	21	8	2	3	3	1	6	16	16	2.66667	0.0064571	0.00518081
Q02241	KIF23	Kinesin-like protein KIF23 OS=Homo sapiens OX=9606 GN=KIF23 PE=1 SV=3		1	1	3	2	2	10	6	8	8	2	3	3	1	2	8	8	4	0.0182657	0.00920589
Q04917	YWHAH	14-3-3 protein eta OS=Homo sapiens OX=9606 GN=YWHAH PE=1 SV=4		1	1	5	4	5	6	5	8	8	2	3	3	1	5	6	6	1.2	0.0183866	0.151835
Q08J23	NSUN2	RNA cytosine C(5)-methyltransferase NSUN2 OS=Homo sapiens OX=9606 GN=NSUN2 PE=1 SV=2	1	1		2	2	1	8	6	9	8	2	3	3	1	2	8	8	4	0.00993072	0.00312559
Q12905	ILF2	Interleukin enhancer-binding factor 2 OS=Homo sapiens OX=9606 GN=ILF2 PE=1 SV=2		1	1	2	3	2	14	10	11	8	2	3	3	1	2	11	11	5.5	0.00630346	0.00170516
Q12931	TRAP1	Heat shock protein 75 kDa, mitochondrial OS=Homo sapiens OX=9606 GN=TRAP1 PE=1 SV=3	3	1	3	3	1	1	1	1	1	9	3	3	3	3	1	1	0.333333	1	0.116117	0.373901
Q13148	TARDBP	TAR DNA-binding protein 43 OS=Homo sapiens OX=9606 GN=TARDBP PE=1 SV=1		1	2	1	3	2	17	14	14	8	2	3	3	1.5	2	14	9.33333	7	0.00209947	0.00035461
Q13247	SRSF6	Serine/arginine-rich splicing factor 6 OS=Homo sapiens OX=9606 GN=SRSF6 PE=1 SV=2		2	3	4	6	5	9	11	10	8	2	3	3	2.5	5	10	4	2	0.00289581	0.00360223
Q13283	G3BP1	Ras GTPase-activating protein-binding protein 1 OS=Homo sapiens OX=9606 GN=G3BP1 PE=1 SV=1		1	1	3	1	4	17	11	5	8	2	3	3	1	3	11	11	3.66667	0.111367	0.0801412
Q13310	PABPC4	Polyadenylate-binding protein 4 OS=Homo sapiens OX=9606 GN=PABPC4 PE=1 SV=1		3	1	9	9	6	17	15	18	8	2	3	3	2	9	17	8.5	1.88889	0.00170839	0.00289001
Q13501	SQSTM1	Sequestosome-1 OS=Homo sapiens OX=9606 GN=SQSTM1 PE=1 SV=1	1	1	1		3	1	2	2	2	8	3	2	3	1	2	2	2	1	#DIV/0!	1
Q13547	HDAC1	Histone deacetylase 1 OS=Homo sapiens OX=9606 GN=HDAC1 PE=1 SV=1		2	1	4	4	2	21	20	23	8	2	3	3	1.5	4	21	14	5.25	0.000479701	8.32756e-05
Q13561	DCTN2	Dynactin subunit 2 OS=Homo sapiens OX=9606 GN=DCTN2 PE=1 SV=4	1		2	2	3	4	1	1	3	8	2	3	3	1.5	3	1	0.666667	0.333333	0.870276	0.205106
Q13642	FHL1	Four and a half LIM domains protein 1 OS=Homo sapiens OX=9606 GN=FHL1 PE=1 SV=4		2	2	2	2	3	3	3	5	8	2	3	3	2	2	3	1.5	1.5	0.14822	0.148148
Q14157	UBAP2L	Ubiquitin-associated protein 2-like OS=Homo sapiens OX=9606 GN=UBAP2L PE=1 SV=2	2	1		8	3	4	12	11	12	8	2	3	3	1.5	4	12	8	3	0.000382843	0.0130119
Q14244	MAP7	Ensconsin OS=Homo sapiens OX=9606 GN=MAP7 PE=1 SV=1	1	1	2		4	1	4	3	2	8	3	2	3	1	2.5	3	3	1.2	0.0667665	0.734546
Q14320	FAM50A	Protein FAM50A OS=Homo sapiens OX=9606 GN=FAM50A PE=1 SV=2	1	2	1	2	3		28	24	32	8	3	2	3	1	2.5	28	28	11.2	0.000334453	0.00343503
Q14669	TRIP12	E3 ubiquitin-protein ligase TRIP12 OS=Homo sapiens OX=9606 GN=TRIP12 PE=1 SV=1		1	1	3	2	1	5	4	6	8	2	3	3	1	2	5	5	2.5	0.0126647	0.0213116
Q14839	CHD4	Chromodomain-helicase-DNA-binding protein 4 OS=Homo sapiens OX=9606 GN=CHD4 PE=1 SV=2		2	4	19	19	12	74	71	70	8	2	3	3	3	19	71	23.6667	3.73684	3.4661e-05	3.06502e-05
Q14978	NOLC1	Nucleolar and coiled-body phosphoprotein 1 OS=Homo sapiens OX=9606 GN=NOLC1 PE=1 SV=2		1	1	1	2	1	14	12	22	8	2	3	3	1	1	14	14	14	0.0319352	0.00882408
Q15004	PCLAF	PCNA-associated factor OS=Homo sapiens OX=9606 GN=PCLAF PE=1 SV=1	1	1	2	1	1	2	1	1		8	3	3	2	1	1	1	1	1	0.495025	0.495025
Q15233	NONO	Non-POU domain-containing octamer-binding protein OS=Homo sapiens OX=9606 GN=NONO PE=1 SV=4		2	5	5	9	11	56	60	51	8	2	3	3	3.5	9	56	16	6.22222	0.000679052	0.000113529
Q15382	RHEB	GTP-binding protein Rheb OS=Homo sapiens OX=9606 GN=RHEB PE=1 SV=1		1	1	2	3	1	9	7	5	8	2	3	3	1	2	7	7	3.5	0.0275565	0.0179479
Q15637	SF1	Splicing factor 1 OS=Homo sapiens OX=9606 GN=SF1 PE=1 SV=4		1	1	1	2	2	20	16	24	8	2	3	3	1	2	20	20	10	0.00782103	0.00141772
Q15650	TRIP4	Activating signal cointegrator 1 OS=Homo sapiens OX=9606 GN=TRIP4 PE=1 SV=4		2	3	4	3	2	3	3	4	8	2	3	3	2.5	3	3	1.2	1	0.239443	0.64333
Q2NKX8	ERCC6L	DNA excision repair protein ERCC-6-like OS=Homo sapiens OX=9606 GN=ERCC6L PE=1 SV=1		1	1	5	3	4	3	2	3	8	2	3	3	1	4	3	3	0.75	0.0304663	0.116117
Q3KQU3	MAP7D1	MAP7 domain-containing protein 1 OS=Homo sapiens OX=9606 GN=MAP7D1 PE=1 SV=1		3	1	3	3	3	5	5	3	8	2	3	3	2	3	5	2.5	1.66667	0.132842	0.116117
Q53GS9	USP39	U4/U6.U5 tri-snRNP-associated protein 2 OS=Homo sapiens OX=9606 GN=USP39 PE=1 SV=2		1	1	2	5	2	38	33	44	8	2	3	3	1	2	38	38	19	0.00280908	0.000448321
Q5UIP0	RIF1	Telomere-associated protein RIF1 OS=Homo sapiens OX=9606 GN=RIF1 PE=1 SV=2		4	7	8	15	12	23	23	25	8	2	3	3	5.5	12	23	4.18182	1.91667	0.00101115	0.00492093
Q5VT52	RPRD2	Regulation of nuclear pre-mRNA domain-containing protein 2 OS=Homo sapiens OX=9606 GN=RPRD2 PE=1 SV=1		1	1	5	7	4	81	82	80	8	2	3	3	1	5	81	81	16.2	1.78302e-06	2.25676e-07
Q5VTL8	PRPF38B	Pre-mRNA-splicing factor 38B OS=Homo sapiens OX=9606 GN=PRPF38B PE=1 SV=1		1	1	1	1	1	2	2	2	8	2	3	3	1	1	2	2	2	#DIV/0!	#DIV/0!
Q5VUA4	ZNF318	Zinc finger protein 318 OS=Homo sapiens OX=9606 GN=ZNF318 PE=1 SV=2		2	3	15	13	13	49	53	50	8	2	3	3	2.5	13	50	20	3.84615	7.98695e-05	1.13181e-05
Q5W0B1	OBI1	ORC ubiquitin ligase 1 OS=Homo sapiens OX=9606 GN=OBI1 PE=1 SV=1	1	1	2	5	1		6	6	5	8	3	2	3	1	3	6	6	2	0.000777907	0.184167
Q66PJ3	ARL6IP4	ADP-ribosylation factor-like protein 6-interacting protein 4 OS=Homo sapiens OX=9606 GN=ARL6IP4 PE=1 SV=2	1	1		1	2	1	5	7	4	8	2	3	3	1	1	5	5	5	0.0318742	0.0132356
Q6P2Q9	PRPF8	Pre-mRNA-processing-splicing factor 8 OS=Homo sapiens OX=9606 GN=PRPF8 PE=1 SV=2		5	5	18	29	27	197	211	209	8	2	3	3	5	27	209	41.8	7.74074	4.89228e-05	5.18707e-06
Q6UN15	FIP1L1	Pre-mRNA 3'-end-processing factor FIP1 OS=Homo sapiens OX=9606 GN=FIP1L1 PE=1 SV=1		1	1	1	1	1	23	25	26	8	2	3	3	1	1	25	25	25	0.000243506	1.14632e-05
Q6W2J9	BCOR	BCL-6 corepressor OS=Homo sapiens OX=9606 GN=BCOR PE=1 SV=1		2	3	8	5	9	31	36	31	8	2	3	3	2.5	8	31	12.4	3.875	0.000820978	0.000248686
Q71U36	TUBA1A	Tubulin alpha-1A chain OS=Homo sapiens OX=9606 GN=TUBA1A PE=1 SV=1		12	15	15	25	20	16	17	21	8	2	3	3	13.5	20	17	1.25926	0.85	0.141358	0.573392
Q7RTV0	PHF5A	PHD finger-like domain-containing protein 5A OS=Homo sapiens OX=9606 GN=PHF5A PE=1 SV=1	1	2	2	2	2		6	5	7	8	3	2	3	2	2	6	3	3	0.00289001	0.0126647
Q7Z3T8	ZFYVE16	Zinc finger FYVE domain-containing protein 16 OS=Homo sapiens OX=9606 GN=ZFYVE16 PE=1 SV=3	1		3	6	7	9	6	3	5	8	2	3	3	2	7	5	2.5	0.714286	0.14491	0.0993007
Q7Z4V5	HDGFL2	Hepatoma-derived growth factor-related protein 2 OS=Homo sapiens OX=9606 GN=HDGFL2 PE=1 SV=1		2	1	2	1	2	9	6	14	8	2	3	3	1.5	2	9	6	4.5	0.0743778	0.0274258
Q7Z6Z7	HUWE1	E3 ubiquitin-protein ligase HUWE1 OS=Homo sapiens OX=9606 GN=HUWE1 PE=1 SV=3		2	1	3	4	2	5	3	7	8	2	3	3	1.5	3	5	3.33333	1.66667	0.107155	0.196261
Q86V81	ALYREF	THO complex subunit 4 OS=Homo sapiens OX=9606 GN=ALYREF PE=1 SV=3		2	2	1	2	2	8	7	6	8	2	3	3	2	2	7	3.5	3.5	0.00676014	0.0013239
Q8IWR0	ZC3H7A	Zinc finger CCCH domain-containing protein 7A OS=Homo sapiens OX=9606 GN=ZC3H7A PE=1 SV=1		1	1	2	2	1	1	1	2	8	2	3	3	1	2	1	1	0.5	0.495025	0.518519
Q8IWX8	CHERP	Calcium homeostasis endoplasmic reticulum protein OS=Homo sapiens OX=9606 GN=CHERP PE=1 SV=3		1	2	3	6	3	35	33	30	8	2	3	3	1.5	3	33	22	11	0.000502694	8.3867e-05
Q8IWZ3	ANKHD1	Ankyrin repeat and KH domain-containing protein 1 OS=Homo sapiens OX=9606 GN=ANKHD1 PE=1 SV=1		1	1	6	5	3	6	5	9	8	2	3	3	1	5	6	6	1.2	0.0354381	0.250815
Q8IYB3	SRRM1	Serine/arginine repetitive matrix protein 1 OS=Homo sapiens OX=9606 GN=SRRM1 PE=1 SV=2		1	1	6	4	4	14	17	21	8	2	3	3	1	4	17	17	4.25	0.00830219	0.00404152
Q8N3X1	FNBP4	Formin-binding protein 4 OS=Homo sapiens OX=9606 GN=FNBP4 PE=1 SV=3		2	2	3	2	1	24	24	29	8	2	3	3	2	2	24	12	12	0.00160918	0.000178452
Q8TAQ2	SMARCC2	SWI/SNF complex subunit SMARCC2 OS=Homo sapiens OX=9606 GN=SMARCC2 PE=1 SV=1		1	1	12	9	13	33	44	52	8	2	3	3	1	12	44	44	3.66667	0.00968923	0.00493615
Q8TD19	NEK9	Serine/threonine-protein kinase Nek9 OS=Homo sapiens OX=9606 GN=NEK9 PE=1 SV=2	2	2	1	4	4	5	5	4	2	9	3	3	3	2	4	4	2	1	0.101192	0.518519
Q8TDD1	DDX54	ATP-dependent RNA helicase DDX54 OS=Homo sapiens OX=9606 GN=DDX54 PE=1 SV=2		1	2	3	5	3	7	9	8	8	2	3	3	1.5	3	8	5.33333	2.66667	0.00438599	0.0079662
Q92878	RAD50	DNA repair protein RAD50 OS=Homo sapiens OX=9606 GN=RAD50 PE=1 SV=1		1	2	4	13	6	28	26	28	8	2	3	3	1.5	6	28	18.6667	4.66667	0.000105032	0.00218977
Q92997	DVL3	Segment polarity protein dishevelled homolog DVL-3 OS=Homo sapiens OX=9606 GN=DVL3 PE=1 SV=2	2	2		2	3	3	4	4	4	8	2	3	3	2	3	4	2	1.33333	#DIV/0!	0.0161301
Q96A65	EXOC4	Exocyst complex component 4 OS=Homo sapiens OX=9606 GN=EXOC4 PE=1 SV=1		1	1	3	4	2	2	1	1	8	2	3	3	1	3	1	1	0.333333	0.495025	0.0667665
Q96CP2	FLYWCH2	FLYWCH family member 2 OS=Homo sapiens OX=9606 GN=FLYWCH2 PE=1 SV=1	1	1	1	1	1		5	5	4	8	3	2	3	1	1	5	5	5	0.000388171	0.00339578
Q96CW1	AP2M1	AP-2 complex subunit mu OS=Homo sapiens OX=9606 GN=AP2M1 PE=1 SV=2	1	1	2	1	1		3	2	2	8	3	2	3	1	1	2	2	2	0.101192	0.0533627
Q96EB6	SIRT1	NAD-dependent protein deacetylase sirtuin-1 OS=Homo sapiens OX=9606 GN=SIRT1 PE=1 SV=2		1	3	2	10	6	9	8	15	8	2	3	3	2	6	9	4.5	1.5	0.0590961	0.216119
Q96GA3	LTV1	Protein LTV1 homolog OS=Homo sapiens OX=9606 GN=LTV1 PE=1 SV=1		1	1	1	2	2	4	2	3	8	2	3	3	1	2	3	3	1.5	0.0748399	0.116117
Q96HC4	PDLIM5	PDZ and LIM domain protein 5 OS=Homo sapiens OX=9606 GN=PDLIM5 PE=1 SV=5	1	1	2	4	1	4	2	2	2	9	3	3	3	1	4	2	2	0.5	0.116117	0.373901
Q96JM3	CHAMP1	Chromosome alignment-maintaining phosphoprotein 1 OS=Homo sapiens OX=9606 GN=CHAMP1 PE=1 SV=2		1	1	1	2	1	17	17	15	8	2	3	3	1	1	17	17	17	0.000385617	3.59854e-05
Q96N67	DOCK7	Dedicator of cytokinesis protein 7 OS=Homo sapiens OX=9606 GN=DOCK7 PE=1 SV=4		3	4	18	11	8	10	8	10	8	2	3	3	3.5	11	10	2.85714	0.909091	0.00837841	0.379137
Q96RK0	CIC	Protein capicua homolog OS=Homo sapiens OX=9606 GN=CIC PE=1 SV=2	1		1	2	2	1	10	8	7	8	2	3	3	1	2	8	8	4	0.00758864	0.00211065
Q96ST3	SIN3A	Paired amphipathic helix protein Sin3a OS=Homo sapiens OX=9606 GN=SIN3A PE=1 SV=2		1	1	3	4	1	11	9	14	8	2	3	3	1	3	11	11	3.66667	0.0117768	0.00698737
Q99848	EBNA1BP2	Probable rRNA-processing protein EBP2 OS=Homo sapiens OX=9606 GN=EBNA1BP2 PE=1 SV=2		1	1	1	1	1	4	5	5	8	2	3	3	1	1	5	5	5	0.00339578	0.000388171
Q9BQG0	MYBBP1A	Myb-binding protein 1A OS=Homo sapiens OX=9606 GN=MYBBP1A PE=1 SV=2		2	4	9	8	9	18	18	21	8	2	3	3	3	9	18	6	2	0.00172936	0.000606962
Q9BRP8	PYM1	Partner of Y14 and mago OS=Homo sapiens OX=9606 GN=PYM1 PE=1 SV=1	1	1	1	1	1		7	8	9	8	3	2	3	1	1	8	8	8	0.000265505	0.00255752
Q9BRX9	WDR83	WD repeat domain-containing protein 83 OS=Homo sapiens OX=9606 GN=WDR83 PE=1 SV=1	1	1	1	1	1		1	1	1	8	3	2	3	1	1	1	1	1	#DIV/0!	#DIV/0!
Q9BTC0	DIDO1	Death-inducer obliterator 1 OS=Homo sapiens OX=9606 GN=DIDO1 PE=1 SV=5		4	1	4	3	4	51	56	57	8	2	3	3	2.5	4	56	22.4	14	0.000284495	1.11106e-05
Q9BWJ5	SF3B5	Splicing factor 3B subunit 5 OS=Homo sapiens OX=9606 GN=SF3B5 PE=1 SV=1	2	2	1	2		4	12	7	8	8	3	2	3	2	3	8	4	2.66667	0.00937485	0.0653207
Q9BXP5	SRRT	Serrate RNA effector molecule homolog OS=Homo sapiens OX=9606 GN=SRRT PE=1 SV=1		1	1	3	4	5	10	11	13	8	2	3	3	1	4	11	11	2.75	0.00282581	0.00224331
Q9BXS6	NUSAP1	Nucleolar and spindle-associated protein 1 OS=Homo sapiens OX=9606 GN=NUSAP1 PE=1 SV=1		1	1	2	2	1	6	5	5	8	2	3	3	1	2	5	5	2.5	0.00208548	0.00147312
Q9BZE4	GTPBP4	Nucleolar GTP-binding protein 1 OS=Homo sapiens OX=9606 GN=GTPBP4 PE=1 SV=3		2	1	5	1	5	6	8	9	8	2	3	3	1.5	5	8	5.33333	1.6	0.0142106	0.0666117
Q9BZJ0	CRNKL1	Crooked neck-like protein 1 OS=Homo sapiens OX=9606 GN=CRNKL1 PE=1 SV=4		1	1	1	1	1	8	7	8	8	2	3	3	1	1	8	8	8	0.000584356	3.68831e-05
Q9C0C2	TNKS1BP1	182 kDa tankyrase-1-binding protein OS=Homo sapiens OX=9606 GN=TNKS1BP1 PE=1 SV=4	2	6	3	8	5	4		1	2	8	3	3	2	3	5	1.5	0.5	0.3	0.267628	0.079605
Q9GZR7	DDX24	ATP-dependent RNA helicase DDX24 OS=Homo sapiens OX=9606 GN=DDX24 PE=1 SV=1		2	3	5	7	2	15	13	13	8	2	3	3	2.5	5	13	5.2	2.6	0.00127418	0.00489679
Q9GZT9	EGLN1	Egl nine homolog 1 OS=Homo sapiens OX=9606 GN=EGLN1 PE=1 SV=1	1		1	2	1	1	2	2	4	8	2	3	3	1	1	2	2	2	0.14822	0.148148
Q9H0G5	NSRP1	Nuclear speckle splicing regulatory protein 1 OS=Homo sapiens OX=9606 GN=NSRP1 PE=1 SV=1	1	1		4	2	2	21	23	20	8	2	3	3	1	2	21	21	10.5	0.000382843	7.21268e-05
Q9H3R5	CENPH	Centromere protein H OS=Homo sapiens OX=9606 GN=CENPH PE=1 SV=1	1	1	1	1	2		6	8	9	8	3	2	3	1	1.5	8	8	5.33333	0.00164129	0.0142106
Q9H4A3	WNK1	Serine/threonine-protein kinase WNK1 OS=Homo sapiens OX=9606 GN=WNK1 PE=1 SV=2		1	3	5	12	7	5	4	4	8	2	3	3	2	7	4	2	0.571429	0.0730972	0.156975
Q9NQC7	CYLD	Ubiquitin carboxyl-terminal hydrolase CYLD OS=Homo sapiens OX=9606 GN=CYLD PE=1 SV=1	1	1	2	3	2	2	2	3		8	3	3	2	1	2	2.5	2.5	1.25	0.132842	0.78878
Q9NWV8	BABAM1	BRISC and BRCA1-A complex member 1 OS=Homo sapiens OX=9606 GN=BABAM1 PE=1 SV=1		2	1	5	3	6	2	2	3	8	2	3	3	1.5	5	2	1.33333	0.4	0.239443	0.0685871
Q9NYV4	CDK12	Cyclin-dependent kinase 12 OS=Homo sapiens OX=9606 GN=CDK12 PE=1 SV=2		1	2	3	4	3	48	38	50	8	2	3	3	1.5	3	48	32	16	0.00278639	0.000353208
Q9NZB2	FAM120A	Constitutive coactivator of PPAR-gamma-like protein 1 OS=Homo sapiens OX=9606 GN=FAM120A PE=1 SV=2	1	1		3	4	2	3	2	4	8	2	3	3	1	3	3	3	1	0.0748399	1
Q9UBC2	EPS15L1	Epidermal growth factor receptor substrate 15-like 1 OS=Homo sapiens OX=9606 GN=EPS15L1 PE=1 SV=1		2	2	7	13	10	10	9	12	8	2	3	3	2	10	10	5	1	0.00526781	0.872158
Q9UDY2	TJP2	Tight junction protein ZO-2 OS=Homo sapiens OX=9606 GN=TJP2 PE=1 SV=2		1	1	3	5	1	6	5	7	8	2	3	3	1	3	6	6	2	0.00676014	0.0808001
Q9UEY8	ADD3	Gamma-adducin OS=Homo sapiens OX=9606 GN=ADD3 PE=1 SV=1		1	3	2	4	1	1	1	2	8	2	3	3	2	2	1	0.5	0.5	0.495025	0.348641
Q9UGI8	TES	Testin OS=Homo sapiens OX=9606 GN=TES PE=1 SV=1	2	1	2	1	4		3	1	2	8	3	2	3	2	2.5	2	1	0.8	0.64333	0.734546
Q9UHB6	LIMA1	LIM domain and actin-binding protein 1 OS=Homo sapiens OX=9606 GN=LIMA1 PE=1 SV=1	1	1	1	3	2	2	2		4	8	3	3	2	1	2	3	3	1.5	0.0748399	0.495025
Q9UK45	LSM7	U6 snRNA-associated Sm-like protein LSm7 OS=Homo sapiens OX=9606 GN=LSM7 PE=1 SV=1		1	1	1	2	2	2	3	3	8	2	3	3	1	2	3	3	1.5	0.0304663	0.101192
Q9UKV3	ACIN1	Apoptotic chromatin condensation inducer in the nucleus OS=Homo sapiens OX=9606 GN=ACIN1 PE=1 SV=2		1	1	4	6	3	21	22	29	8	2	3	3	1	4	22	22	5.5	0.00579642	0.00180161
Q9ULX6	AKAP8L	A-kinase anchor protein 8-like OS=Homo sapiens OX=9606 GN=AKAP8L PE=1 SV=4		2	1	2	1	2	6	4	5	8	2	3	3	1.5	2	5	3.33333	2.5	0.0246321	0.00749043
Q9UNF1	MAGED2	Melanoma-associated antigen D2 OS=Homo sapiens OX=9606 GN=MAGED2 PE=1 SV=2	1	2	1	5	6		9	8	6	8	3	2	3	1	5.5	8	8	1.45455	0.00255701	0.168229
Q9UPQ9	TNRC6B	Trinucleotide repeat-containing gene 6B protein OS=Homo sapiens OX=9606 GN=TNRC6B PE=1 SV=4	1		2	3	3	5	3	4	6	8	2	3	3	1.5	3	4	2.66667	1.33333	0.0989446	0.579015
Q9UPT8	ZC3H4	Zinc finger CCCH domain-containing protein 4 OS=Homo sapiens OX=9606 GN=ZC3H4 PE=1 SV=3		3	2	4	6	1	25	23	19	8	2	3	3	2.5	4	23	9.2	5.75	0.00331042	0.00122293
Q9UQ35	SRRM2	Serine/arginine repetitive matrix protein 2 OS=Homo sapiens OX=9606 GN=SRRM2 PE=1 SV=2		1	2	6	6	5	59	58	58	8	2	3	3	1.5	6	58	38.6667	9.66667	2.2155e-06	3.84903e-08
Q9Y262	EIF3L	Eukaryotic translation initiation factor 3 subunit L OS=Homo sapiens OX=9606 GN=EIF3L PE=1 SV=1		1	1	2	6	3	2	3	4	8	2	3	3	1	3	3	3	1	0.0748399	0.64333
Q9Y295	DRG1	Developmentally-regulated GTP-binding protein 1 OS=Homo sapiens OX=9606 GN=DRG1 PE=1 SV=1	1	1	1	3	3		6	7	4	8	3	2	3	1	3	6	6	2	0.00612226	0.101023
Q9Y3C6	PPIL1	Peptidyl-prolyl cis-trans isomerase-like 1 OS=Homo sapiens OX=9606 GN=PPIL1 PE=1 SV=1		1	1	1	2	1	4	4	6	8	2	3	3	1	1	4	4	4	0.0237184	0.0110565
Q9Y4F5	CEP170B	Centrosomal protein of 170 kDa protein B OS=Homo sapiens OX=9606 GN=CEP170B PE=1 SV=4		1	2	3	3	1	3	3	4	8	2	3	3	1.5	3	3	2	1	0.0485669	0.250815
O00139	KIF2A	Kinesin-like protein KIF2A OS=Homo sapiens OX=9606 GN=KIF2A PE=1 SV=3		1	1		3	2	5	4	3	7	2	2	3	1	2.5	4	4	1.6	0.0275565	0.16968
O14686	KMT2D	Histone-lysine N-methyltransferase 2D OS=Homo sapiens OX=9606 GN=KMT2D PE=1 SV=2			1	2	2	1	11	9	10	7	1	3	3	1	2	10	10	5	#DIV/0!	0.000235616
O43399	TPD52L2	Tumor protein D54 OS=Homo sapiens OX=9606 GN=TPD52L2 PE=1 SV=2	1	1	1		1		2	1	2	7	3	1	3	1	1	2	2	2	0.116117	#DIV/0!
O43809	NUDT21	Cleavage and polyadenylation specificity factor subunit 5 OS=Homo sapiens OX=9606 GN=NUDT21 PE=1 SV=1		1		1	2	1	21	19	22	7	1	3	3	1	1	21	21	21	#DIV/0!	3.34014e-05
O60264	SMARCA5	SWI/SNF-related matrix-associated actin-dependent regulator of chromatin subfamily A member 5 OS=Homo sapiens OX=9606 GN=SMARCA5 PE=1 SV=1		2		2	3	2	12	14	18	7	1	3	3	2	2	14	7	7	#DIV/0!	0.00235054
O60563	CCNT1	Cyclin-T1 OS=Homo sapiens OX=9606 GN=CCNT1 PE=1 SV=1			2	5	2	1	14	15	16	7	1	3	3	2	2	15	7.5	7.5	#DIV/0!	0.000759419
O60841	EIF5B	Eukaryotic translation initiation factor 5B OS=Homo sapiens OX=9606 GN=EIF5B PE=1 SV=4		3		4	3	1	11	9	8	7	1	3	3	3	3	9	3	3	#DIV/0!	0.00590453
O75330	HMMR	Hyaluronan mediated motility receptor OS=Homo sapiens OX=9606 GN=HMMR PE=1 SV=2			1	5	5	1	4	4	5	7	1	3	3	1	5	4	4	0.8	#DIV/0!	0.652994
O75531	BANF1	Barrier-to-autointegration factor OS=Homo sapiens OX=9606 GN=BANF1 PE=1 SV=1	1		1	2	1		2	1	1	7	2	2	3	1	1.5	1	1	0.666667	0.495025	0.78878
O75683	SURF6	Surfeit locus protein 6 OS=Homo sapiens OX=9606 GN=SURF6 PE=1 SV=3		1	1	1	3		3	3	4	7	2	2	3	1	2	3	3	1.5	0.0123076	0.219102
O76003	GLRX3	Glutaredoxin-3 OS=Homo sapiens OX=9606 GN=GLRX3 PE=1 SV=2	1	1	1	2			2	1	2	7	3	1	3	1	2	2	2	1	0.116117	#DIV/0!
O95619	YEATS4	YEATS domain-containing protein 4 OS=Homo sapiens OX=9606 GN=YEATS4 PE=1 SV=1	1	1			2	3	2	1	1	7	2	2	3	1	2.5	1	1	0.4	0.495025	0.132842
O96019	ACTL6A	Actin-like protein 6A OS=Homo sapiens OX=9606 GN=ACTL6A PE=1 SV=1			1	1	1	1	11	15	16	7	1	3	3	1	1	15	15	15	#DIV/0!	0.00104563
P05455	SSB	Lupus La protein OS=Homo sapiens OX=9606 GN=SSB PE=1 SV=2	1			4	3	2	29	28	21	7	1	3	3	1	3	28	28	9.33333	#DIV/0!	0.000877856
P06454	PTMA	Prothymosin alpha OS=Homo sapiens OX=9606 GN=PTMA PE=1 SV=2	1	1			1	1	1	3	4	7	2	2	3	1	1	3	3	3	0.239443	0.239443
P08708	RPS17	40S ribosomal protein S17 OS=Homo sapiens OX=9606 GN=RPS17 PE=1 SV=2		1		1	1	1	4	8	7	7	1	3	3	1	1	7	7	7	#DIV/0!	0.011355
P08865	RPSA	40S ribosomal protein SA OS=Homo sapiens OX=9606 GN=RPSA PE=1 SV=4		1		1	2	2	3	2	2	7	1	3	3	1	2	2	2	1	#DIV/0!	0.2302
P10244	MYBL2	Myb-related protein B OS=Homo sapiens OX=9606 GN=MYBL2 PE=1 SV=1		1		1	1	1	7	8	4	7	1	3	3	1	1	7	7	7	#DIV/0!	0.011355
P10412	H1-4	Histone H1.4 OS=Homo sapiens OX=9606 GN=H1-4 PE=1 SV=2		5	5	7		4	17	15	17	7	2	2	3	5	5.5	17	3.4	3.09091	0.000946136	0.00458989
P14635	CCNB1	G2/mitotic-specific cyclin-B1 OS=Homo sapiens OX=9606 GN=CCNB1 PE=1 SV=1	1	1	1	1	5	1	1	1		8	3	3	2	1	1	1	1	1	#DIV/0!	0.495025
P14868	DARS	Aspartate--tRNA ligase, cytoplasmic OS=Homo sapiens OX=9606 GN=DARS PE=1 SV=2	1	3	1	4	2	4	1	1	1	9	3	3	3	1	4	1	1	0.25	0.373901	0.0248962
P15311	EZR	Ezrin OS=Homo sapiens OX=9606 GN=EZR PE=1 SV=4		1		2	4	4	3	1	7	7	1	3	3	1	4	3	3	0.75	#DIV/0!	0.868274
P18621	RPL17	60S ribosomal protein L17 OS=Homo sapiens OX=9606 GN=RPL17 PE=1 SV=3			3	7	7	3	27	20	28	7	1	3	3	3	7	27	9	3.85714	#DIV/0!	0.00245884
P20042	EIF2S2	Eukaryotic translation initiation factor 2 subunit 2 OS=Homo sapiens OX=9606 GN=EIF2S2 PE=1 SV=2			1	1	1	1	5	6	5	7	1	3	3	1	1	5	5	5	#DIV/0!	0.00020204
P23526	AHCY	Adenosylhomocysteinase OS=Homo sapiens OX=9606 GN=AHCY PE=1 SV=4			1	4	5	4	10	14	11	7	1	3	3	1	4	11	11	2.75	#DIV/0!	0.00418107
P23528	CFL1	Cofilin-1 OS=Homo sapiens OX=9606 GN=CFL1 PE=1 SV=3	2	1		1	3		1	2	1	7	2	2	3	1.5	2	1	0.666667	0.5	0.78878	0.495025
P24534	EEF1B2	Elongation factor 1-beta OS=Homo sapiens OX=9606 GN=EEF1B2 PE=1 SV=3			1	1	2	2	1	1	1	7	1	3	3	1	2	1	1	0.5	#DIV/0!	0.116117
P24928	POLR2A	DNA-directed RNA polymerase II subunit RPB1 OS=Homo sapiens OX=9606 GN=POLR2A PE=1 SV=2			1	3	8	6	22	20	24	7	1	3	3	1	6	22	22	3.66667	#DIV/0!	0.000919609
P26368	U2AF2	Splicing factor U2AF 65 kDa subunit OS=Homo sapiens OX=9606 GN=U2AF2 PE=1 SV=4		1		2	1	3	12	12	12	7	1	3	3	1	2	12	12	6	#DIV/0!	6.52107e-05
P26640	VARS	Valine--tRNA ligase OS=Homo sapiens OX=9606 GN=VARS PE=1 SV=4			2	4	3	8	5	4	5	7	1	3	3	2	4	5	2.5	1.25	#DIV/0!	0.841596
P27708	CAD	CAD protein OS=Homo sapiens OX=9606 GN=CAD PE=1 SV=3			1	5	4	4	2	3	5	7	1	3	3	1	4	3	3	0.75	#DIV/0!	0.348641
P29692	EEF1D	Elongation factor 1-delta OS=Homo sapiens OX=9606 GN=EEF1D PE=1 SV=5	1	1	3	3	2	2	1	2	1	9	3	3	3	1	2	1	1	0.5	0.677869	0.101192
P30260	CDC27	Cell division cycle protein 27 homolog OS=Homo sapiens OX=9606 GN=CDC27 PE=1 SV=2			1	2	2	2	5	5	6	7	1	3	3	1	2	5	5	2.5	#DIV/0!	0.000562004
P33240	CSTF2	Cleavage stimulation factor subunit 2 OS=Homo sapiens OX=9606 GN=CSTF2 PE=1 SV=1	1			4	4	2	34	32	34	7	1	3	3	1	4	34	34	8.5	#DIV/0!	5.81443e-06
P33992	MCM5	DNA replication licensing factor MCM5 OS=Homo sapiens OX=9606 GN=MCM5 PE=1 SV=5	1	1		3		3	10	10	7	7	2	2	3	1	3	10	10	3.33333	0.00846616	0.0187828
P33993	MCM7	DNA replication licensing factor MCM7 OS=Homo sapiens OX=9606 GN=MCM7 PE=1 SV=4	1			1	1	1	5	5	6	7	1	3	3	1	1	5	5	5	#DIV/0!	0.00020204
P34932	HSPA4	Heat shock 70 kDa protein 4 OS=Homo sapiens OX=9606 GN=HSPA4 PE=1 SV=4	2	3			2	3	13	17	15	7	2	2	3	2.5	2.5	15	6	6	0.00388401	0.00388401
P35611	ADD1	Alpha-adducin OS=Homo sapiens OX=9606 GN=ADD1 PE=1 SV=2	1	2	2	2	5	5	2	4	3	9	3	3	3	2	5	3	1.5	0.6	0.116117	0.435331
P36873	PPP1CC	Serine/threonine-protein phosphatase PP1-gamma catalytic subunit OS=Homo sapiens OX=9606 GN=PPP1CC PE=1 SV=1		1	1		2	1	6	4	7	7	2	2	3	1	1.5	6	6	4	0.026271	0.0401121
P37840	SNCA	Alpha-synuclein OS=Homo sapiens OX=9606 GN=SNCA PE=1 SV=1			3	6	6	4	6	6	9	7	1	3	3	3	6	6	2	1	#DIV/0!	0.237796
P42566	EPS15	Epidermal growth factor receptor substrate 15 OS=Homo sapiens OX=9606 GN=EPS15 PE=1 SV=2		1		7	5	3	8	3	4	7	1	3	3	1	5	4	4	0.8	#DIV/0!	1
P43487	RANBP1	Ran-specific GTPase-activating protein OS=Homo sapiens OX=9606 GN=RANBP1 PE=1 SV=1			1	1	4	5	2	4	3	7	1	3	3	1	4	3	3	0.75	#DIV/0!	0.814902
P54277	PMS1	PMS1 protein homolog 1 OS=Homo sapiens OX=9606 GN=PMS1 PE=1 SV=1	1			4	5	2	20	13	22	7	1	3	3	1	4	20	20	5	#DIV/0!	0.0069106
P57737	CORO7	Coronin-7 OS=Homo sapiens OX=9606 GN=CORO7 PE=1 SV=2			1	2	3	3	6	5	6	7	1	3	3	1	3	6	6	2	#DIV/0!	0.00312559
P61254	RPL26	60S ribosomal protein L26 OS=Homo sapiens OX=9606 GN=RPL26 PE=1 SV=1			2	3	4	5	15	15	15	7	1	3	3	2	4	15	7.5	3.75	#DIV/0!	4.47099e-05
P62081	RPS7	40S ribosomal protein S7 OS=Homo sapiens OX=9606 GN=RPS7 PE=1 SV=1		2		6	7	6	13	15	15	7	1	3	3	2	6	15	7.5	2.5	#DIV/0!	0.000427093
P62244	RPS15A	40S ribosomal protein S15a OS=Homo sapiens OX=9606 GN=RPS15A PE=1 SV=2		1	2	2	4		9	8	11	7	2	2	3	1.5	3	9	6	3	0.0072708	0.0187124
P62258	YWHAE	14-3-3 protein epsilon OS=Homo sapiens OX=9606 GN=YWHAE PE=1 SV=1			3	4	5	4	14	11	12	7	1	3	3	3	4	12	4	3	#DIV/0!	0.00105756
P63104	YWHAZ	14-3-3 protein zeta/delta OS=Homo sapiens OX=9606 GN=YWHAZ PE=1 SV=1		1		4	7	6	6	5	8	7	1	3	3	1	6	6	6	1	#DIV/0!	0.621308
P78406	RAE1	mRNA export factor OS=Homo sapiens OX=9606 GN=RAE1 PE=1 SV=1	1	1		1		1	2	2	4	7	2	2	3	1	1	2	2	2	0.14822	0.14822
P80723	BASP1	Brain acid soluble protein 1 OS=Homo sapiens OX=9606 GN=BASP1 PE=1 SV=2	3	2	2	2	4	2	1	1	1	9	3	3	3	2	2	1	0.5	0.5	0.0161301	0.0667665
Q02543	RPL18A	60S ribosomal protein L18a OS=Homo sapiens OX=9606 GN=RPL18A PE=1 SV=2		2	1	2	1		4	5	2	7	2	2	3	1.5	1.5	4	2.66667	2.66667	0.168229	0.168229
Q05519	SRSF11	Serine/arginine-rich splicing factor 11 OS=Homo sapiens OX=9606 GN=SRSF11 PE=1 SV=1		1		2	2	2	35	34	37	7	1	3	3	1	2	35	35	17.5	#DIV/0!	2.92633e-06
Q08211	DHX9	ATP-dependent RNA helicase A OS=Homo sapiens OX=9606 GN=DHX9 PE=1 SV=4			3	4	7	9	33	29	31	7	1	3	3	3	7	31	10.3333	4.42857	#DIV/0!	0.0001954
Q12802	AKAP13	A-kinase anchor protein 13 OS=Homo sapiens OX=9606 GN=AKAP13 PE=1 SV=2		1	3	5	8	5	1	1	2	8	2	3	3	2	5	1	0.5	0.2	0.495025	0.0114469
Q12872	SFSWAP	Splicing factor, suppressor of white-apricot homolog OS=Homo sapiens OX=9606 GN=SFSWAP PE=1 SV=3			1	1	2	2	24	20	23	7	1	3	3	1	2	23	23	11.5	#DIV/0!	7.76906e-05
Q12888	TP53BP1	TP53-binding protein 1 OS=Homo sapiens OX=9606 GN=TP53BP1 PE=1 SV=2		1		3	4	2	4	5	1	7	1	3	3	1	3	4	4	1.33333	#DIV/0!	0.814902
Q13151	HNRNPA0	Heterogeneous nuclear ribonucleoprotein A0 OS=Homo sapiens OX=9606 GN=HNRNPA0 PE=1 SV=1			1	2	2	4	4	6	6	7	1	3	3	1	2	6	6	3	#DIV/0!	0.0474207
Q13155	AIMP2	Aminoacyl tRNA synthase complex-interacting multifunctional protein 2 OS=Homo sapiens OX=9606 GN=AIMP2 PE=1 SV=2	1	1	1	2	1	2		2	1	8	3	3	2	1	2	1.5	1.5	0.75	0.272228	0.78878
Q13573	SNW1	SNW domain-containing protein 1 OS=Homo sapiens OX=9606 GN=SNW1 PE=1 SV=1			1	2	2	2	13	12	9	7	1	3	3	1	2	12	12	6	#DIV/0!	0.00148204
Q13627	DYRK1A	Dual specificity tyrosine-phosphorylation-regulated kinase 1A OS=Homo sapiens OX=9606 GN=DYRK1A PE=1 SV=2			1	1	1	1	2	4	4	7	1	3	3	1	1	4	4	4	#DIV/0!	0.0248962
Q14203	DCTN1	Dynactin subunit 1 OS=Homo sapiens OX=9606 GN=DCTN1 PE=1 SV=3	1	1	3	1	3	3	1	1		8	3	3	2	1	3	1	1	0.333333	0.495025	0.219102
Q14498	RBM39	RNA-binding protein 39 OS=Homo sapiens OX=9606 GN=RBM39 PE=1 SV=2		1	2	3	2		7	6	4	7	2	2	3	1.5	2.5	6	4	2.4	0.0401121	0.0774359
Q14676	MDC1	Mediator of DNA damage checkpoint protein 1 OS=Homo sapiens OX=9606 GN=MDC1 PE=1 SV=3			1	3	4	1	31	31	35	7	1	3	3	1	3	31	31	10.3333	#DIV/0!	4.96234e-05
Q15024	EXOSC7	Exosome complex component RRP42 OS=Homo sapiens OX=9606 GN=EXOSC7 PE=1 SV=3		1		1	1	2	6	7	5	7	1	3	3	1	1	6	6	6	#DIV/0!	0.00219213
Q15366	PCBP2	Poly(rC)-binding protein 2 OS=Homo sapiens OX=9606 GN=PCBP2 PE=1 SV=1			1	2	5	4	10	12	11	7	1	3	3	1	4	11	11	2.75	#DIV/0!	0.00224331
Q15398	DLGAP5	Disks large-associated protein 5 OS=Homo sapiens OX=9606 GN=DLGAP5 PE=1 SV=2		1	1	1		1	1	1	2	7	2	2	3	1	1	1	1	1	0.495025	0.495025
Q15528	MED22	Mediator of RNA polymerase II transcription subunit 22 OS=Homo sapiens OX=9606 GN=MED22 PE=1 SV=2		1	1	1	2		3	4	3	7	2	2	3	1	1.5	3	3	2	0.0123076	0.0485669
Q15643	TRIP11	Thyroid receptor-interacting protein 11 OS=Homo sapiens OX=9606 GN=TRIP11 PE=1 SV=3	6	10	2	6	7	4	2	1		8	3	3	2	6	6	1.5	0.25	0.25	0.231139	0.0401121
Q15652	JMJD1C	Probable JmjC domain-containing histone demethylation protein 2C OS=Homo sapiens OX=9606 GN=JMJD1C PE=1 SV=2		1		3	3	4	11	12	8	7	1	3	3	1	3	11	11	3.66667	#DIV/0!	0.00495204
Q16181	SEPTIN7	Septin-7 OS=Homo sapiens OX=9606 GN=SEPTIN7 PE=1 SV=2		4		3	3	7	4	2	3	7	1	3	3	4	3	3	0.75	1	#DIV/0!	0.41072
Q16543	CDC37	Hsp90 co-chaperone Cdc37 OS=Homo sapiens OX=9606 GN=CDC37 PE=1 SV=1		1	1	3	1	2	2	3	4	8	2	3	3	1	2	3	3	1.5	0.0748399	0.287864
Q16555	DPYSL2	Dihydropyrimidinase-related protein 2 OS=Homo sapiens OX=9606 GN=DPYSL2 PE=1 SV=1		1		5	7	6	5	8	4	7	1	3	3	1	6	5	5	0.833333	#DIV/0!	0.814902
Q16576	RBBP7	Histone-binding protein RBBP7 OS=Homo sapiens OX=9606 GN=RBBP7 PE=1 SV=1			2	8	8	10	37	31	34	7	1	3	3	2	8	34	17	4.25	#DIV/0!	0.000166816
Q5T3I0	GPATCH4	G patch domain-containing protein 4 OS=Homo sapiens OX=9606 GN=GPATCH4 PE=1 SV=2			2	4	4	5	27	23	22	7	1	3	3	2	4	23	11.5	5.75	#DIV/0!	0.000229884
Q5T6F2	UBAP2	Ubiquitin-associated protein 2 OS=Homo sapiens OX=9606 GN=UBAP2 PE=1 SV=1		1		2	4	1	2	3	5	7	1	3	3	1	2	3	3	1.5	#DIV/0!	0.467605
Q5THK1	PRR14L	Protein PRR14L OS=Homo sapiens OX=9606 GN=PRR14L PE=1 SV=1		1		2	1	1	6	5	8	7	1	3	3	1	1	6	6	6	#DIV/0!	0.00607361
Q6ZRS2	SRCAP	Helicase SRCAP OS=Homo sapiens OX=9606 GN=SRCAP PE=1 SV=3			1	1	1	2	6	6	7	7	1	3	3	1	1	6	6	6	#DIV/0!	0.000447238
Q7KZF4	SND1	Staphylococcal nuclease domain-containing protein 1 OS=Homo sapiens OX=9606 GN=SND1 PE=1 SV=1	1	1	1	1	1	1			1	7	3	3	1	1	1	1	1	1	#DIV/0!	#DIV/0!
Q7L4I2	RSRC2	Arginine/serine-rich coiled-coil protein 2 OS=Homo sapiens OX=9606 GN=RSRC2 PE=1 SV=1		1	1	1	2		16	9	11	7	2	2	3	1	1.5	11	11	7.33333	0.0263663	0.0305261
Q7Z7F0	KHDC4	KH homology domain-containing protein 4 OS=Homo sapiens OX=9606 GN=KHDC4 PE=1 SV=1	1		1	1		1	11	11	11	7	2	2	3	1	1	11	11	11	#DIV/0!	#DIV/0!
Q86UK7	ZNF598	E3 ubiquitin-protein ligase ZNF598 OS=Homo sapiens OX=9606 GN=ZNF598 PE=1 SV=1		2		4	1	3	3	2	4	7	1	3	3	2	3	3	1.5	1	#DIV/0!	0.767644
Q86YP4	GATAD2A	Transcriptional repressor p66-alpha OS=Homo sapiens OX=9606 GN=GATAD2A PE=1 SV=1		2		1	2	1	11	12	15	7	1	3	3	2	1	12	6	12	#DIV/0!	0.000813236
Q8IZH2	XRN1	5'-3' exoribonuclease 1 OS=Homo sapiens OX=9606 GN=XRN1 PE=1 SV=1			1	3	4	5	5	2	4	7	1	3	3	1	4	4	4	1	#DIV/0!	0.767644
Q8N684	CPSF7	Cleavage and polyadenylation specificity factor subunit 7 OS=Homo sapiens OX=9606 GN=CPSF7 PE=1 SV=1			2	2	4	3	14	18	13	7	1	3	3	2	3	14	7	4.66667	#DIV/0!	0.00182626
Q8N7H5	PAF1	RNA polymerase II-associated factor 1 homolog OS=Homo sapiens OX=9606 GN=PAF1 PE=1 SV=2		2		2	1	1	27	24	33	7	1	3	3	2	1	27	13.5	27	#DIV/0!	0.000562004
Q8NFC6	BOD1L1	Biorientation of chromosomes in cell division protein 1-like 1 OS=Homo sapiens OX=9606 GN=BOD1L1 PE=1 SV=2			2	13	17	7	105	102	100	7	1	3	3	2	13	102	51	7.84615	#DIV/0!	1.01014e-05
Q8WUA2	PPIL4	Peptidyl-prolyl cis-trans isomerase-like 4 OS=Homo sapiens OX=9606 GN=PPIL4 PE=1 SV=1			2	2	3	3	13	15	17	7	1	3	3	2	3	15	7.5	5	#DIV/0!	0.000508424
Q8WUM0	NUP133	Nuclear pore complex protein Nup133 OS=Homo sapiens OX=9606 GN=NUP133 PE=1 SV=2		1	2		3	1	5	3	6	7	2	2	3	1.5	2	5	3.33333	2.5	0.0774359	0.14491
Q8WVC0	LEO1	RNA polymerase-associated protein LEO1 OS=Homo sapiens OX=9606 GN=LEO1 PE=1 SV=1		1		2	1	2	39	38	41	7	1	3	3	1	2	39	39	19.5	#DIV/0!	2.34534e-06
Q92600	CNOT9	CCR4-NOT transcription complex subunit 9 OS=Homo sapiens OX=9606 GN=CNOT9 PE=1 SV=1			1	2	3	1	2	2	2	7	1	3	3	1	2	2	2	1	#DIV/0!	1
Q92890	UFD1	Ubiquitin recognition factor in ER-associated degradation protein 1 OS=Homo sapiens OX=9606 GN=UFD1 PE=1 SV=3	2	2		1	3	1		1	2	7	2	3	2	2	1	1.5	0.75	1.5	0.42265	0.870276
Q93074	MED12	Mediator of RNA polymerase II transcription subunit 12 OS=Homo sapiens OX=9606 GN=MED12 PE=1 SV=4			1	2	1	1	3	3	3	7	1	3	3	1	1	3	3	3	#DIV/0!	0.00749043
Q969G3	SMARCE1	SWI/SNF-related matrix-associated actin-dependent regulator of chromatin subfamily E member 1 OS=Homo sapiens OX=9606 GN=SMARCE1 PE=1 SV=2			1	2	3	2	17	19	15	7	1	3	3	1	2	17	17	8.5	#DIV/0!	0.00025884
Q96CS2	HAUS1	HAUS augmin-like complex subunit 1 OS=Homo sapiens OX=9606 GN=HAUS1 PE=1 SV=1	1	2	2	2	3	3		1	2	8	3	3	2	2	3	1.5	0.75	0.5	0.78878	0.132842
Q96GX5	MASTL	Serine/threonine-protein kinase greatwall OS=Homo sapiens OX=9606 GN=MASTL PE=1 SV=1	1		2		4	1	10	9	17	7	2	2	3	1.5	2.5	10	6.66667	4	0.0489272	0.0698651
Q96I24	FUBP3	Far upstream element-binding protein 3 OS=Homo sapiens OX=9606 GN=FUBP3 PE=1 SV=2			2	2	3	2	33	27	29	7	1	3	3	2	2	29	14.5	14.5	#DIV/0!	0.000108469
Q96I25	RBM17	Splicing factor 45 OS=Homo sapiens OX=9606 GN=RBM17 PE=1 SV=1			3	8	4	9	53	52	47	7	1	3	3	3	8	52	17.3333	6.5	#DIV/0!	5.39946e-05
Q96MG8	PCMTD1	Protein-L-isoaspartate O-methyltransferase domain-containing protein 1 OS=Homo sapiens OX=9606 GN=PCMTD1 PE=1 SV=2		3	1	1	3	2	1	1		7	2	3	2	2	2	1	0.5	0.5	0.42265	0.272228
Q96QD5	DEPDC7	DEP domain-containing protein 7 OS=Homo sapiens OX=9606 GN=DEPDC7 PE=2 SV=1	1	1	1	2			3	2	5	7	3	1	3	1	2	3	3	1.5	0.0572352	#DIV/0!
Q96RL1	UIMC1	BRCA1-A complex subunit RAP80 OS=Homo sapiens OX=9606 GN=UIMC1 PE=1 SV=2			1	1	1	2	6	6	6	7	1	3	3	1	1	6	6	6	#DIV/0!	0.000151011
Q96T37	RBM15	RNA-binding protein 15 OS=Homo sapiens OX=9606 GN=RBM15 PE=1 SV=2			1	1	2	1	3	3	5	7	1	3	3	1	1	3	3	3	#DIV/0!	0.0351685
Q99081	TCF12	Transcription factor 12 OS=Homo sapiens OX=9606 GN=TCF12 PE=1 SV=1	1	1			2	3	7	8	8	7	2	2	3	1	2.5	8	8	3.2	0.000584356	0.00282581
Q99460	PSMD1	26S proteasome non-ATPase regulatory subunit 1 OS=Homo sapiens OX=9606 GN=PSMD1 PE=1 SV=2			1	2	2	1	2	2	2	7	1	3	3	1	2	2	2	1	#DIV/0!	0.373901
Q99613	EIF3C	Eukaryotic translation initiation factor 3 subunit C OS=Homo sapiens OX=9606 GN=EIF3C PE=1 SV=1		1		7	6	8	9	7	10	7	1	3	3	1	7	9	9	1.28571	#DIV/0!	0.189004
Q9H0D6	XRN2	5'-3' exoribonuclease 2 OS=Homo sapiens OX=9606 GN=XRN2 PE=1 SV=1			1	5	7	8	33	37	28	7	1	3	3	1	7	33	33	4.71429	#DIV/0!	0.000696793
Q9H0L4	CSTF2T	Cleavage stimulation factor subunit 2 tau variant OS=Homo sapiens OX=9606 GN=CSTF2T PE=1 SV=1		2	2	3	4		36	34	37	7	2	2	3	2	3.5	36	18	10.2857	8.49457e-05	0.000113357
Q9H444	CHMP4B	Charged multivesicular body protein 4b OS=Homo sapiens OX=9606 GN=CHMP4B PE=1 SV=1		1		1	2	1	2	3	4	7	1	3	3	1	1	3	3	3	#DIV/0!	0.0667665
Q9H7S9	ZNF703	Zinc finger protein 703 OS=Homo sapiens OX=9606 GN=ZNF703 PE=1 SV=1	1	1		2		1	18	15	13	7	2	2	3	1	1.5	15	15	10	0.00465393	0.00544938
Q9H8E8	KAT14	Cysteine-rich protein 2-binding protein OS=Homo sapiens OX=9606 GN=KAT14 PE=1 SV=3		1		3	4	3	2	2	2	7	1	3	3	1	3	2	2	0.666667	#DIV/0!	0.0161301
Q9H9A5	CNOT10	CCR4-NOT transcription complex subunit 10 OS=Homo sapiens OX=9606 GN=CNOT10 PE=1 SV=1		1	2	3	3	1	2	2	2	8	2	3	3	1.5	3	2	1.33333	0.666667	0.272228	0.64333
Q9NQ29	LUC7L	Putative RNA-binding protein Luc7-like 1 OS=Homo sapiens OX=9606 GN=LUC7L PE=1 SV=1		2		5	8	6	11	10	14	7	1	3	3	2	6	11	5.5	1.83333	#DIV/0!	0.0232152
Q9NTJ3	SMC4	Structural maintenance of chromosomes protein 4 OS=Homo sapiens OX=9606 GN=SMC4 PE=1 SV=2			1	1	2	2	3	2	4	7	1	3	3	1	2	3	3	1.5	#DIV/0!	0.116117
Q9NVA2	SEPTIN11	Septin-11 OS=Homo sapiens OX=9606 GN=SEPTIN11 PE=1 SV=3	1		1	5	4	2	4	5	7	8	2	3	3	1	4	5	5	1.25	0.0318742	0.252401
Q9NX58	LYAR	Cell growth-regulating nucleolar protein OS=Homo sapiens OX=9606 GN=LYAR PE=1 SV=2		1		3	1	2	7	7	5	7	1	3	3	1	2	7	7	3.5	#DIV/0!	0.0079662
Q9NXH9	TRMT1	tRNA (guanine(26)-N(2))-dimethyltransferase OS=Homo sapiens OX=9606 GN=TRMT1 PE=1 SV=1	1		2		4	2	3	2	5	7	2	2	3	1.5	3	3	2	1	0.223427	0.822295
Q9NZN8	CNOT2	CCR4-NOT transcription complex subunit 2 OS=Homo sapiens OX=9606 GN=CNOT2 PE=1 SV=1		1	2	2	5	1	2	2	1	8	2	3	3	1.5	2	2	1.33333	1	0.78878	0.467605
Q9P2K3	RCOR3	REST corepressor 3 OS=Homo sapiens OX=9606 GN=RCOR3 PE=1 SV=2			1	2	2	1	8	7	4	7	1	3	3	1	2	7	7	3.5	#DIV/0!	0.0200921
Q9UBL3	ASH2L	Set1/Ash2 histone methyltransferase complex subunit ASH2 OS=Homo sapiens OX=9606 GN=ASH2L PE=1 SV=1		3		6	3	2	17	24	14	7	1	3	3	3	3	17	5.66667	5.66667	#DIV/0!	0.0101273
Q9UBW7	ZMYM2	Zinc finger MYM-type protein 2 OS=Homo sapiens OX=9606 GN=ZMYM2 PE=1 SV=1		1		1	1	2	7	7	5	7	1	3	3	1	1	7	7	7	#DIV/0!	0.00257026
Q9UG63	ABCF2	ATP-binding cassette sub-family F member 2 OS=Homo sapiens OX=9606 GN=ABCF2 PE=1 SV=2			1	3	1	1	1	1	1	7	1	3	3	1	1	1	1	1	#DIV/0!	0.373901
Q9UJA5	TRMT6	tRNA (adenine(58)-N(1))-methyltransferase non-catalytic subunit TRM6 OS=Homo sapiens OX=9606 GN=TRMT6 PE=1 SV=1	1		1	2	1		6	4	6	7	2	2	3	1	1.5	6	6	4	0.0151017	0.0264672
Q9ULJ3	ZBTB21	Zinc finger and BTB domain-containing protein 21 OS=Homo sapiens OX=9606 GN=ZBTB21 PE=1 SV=2		1		3	1	1	12	10	12	7	1	3	3	1	1	12	12	12	#DIV/0!	0.000510138
Q9ULM3	YEATS2	YEATS domain-containing protein 2 OS=Homo sapiens OX=9606 GN=YEATS2 PE=1 SV=2		1		3	6	5	2	3	3	7	1	3	3	1	5	3	3	0.6	#DIV/0!	0.101192
Q9ULW0	TPX2	Targeting protein for Xklp2 OS=Homo sapiens OX=9606 GN=TPX2 PE=1 SV=2			1	2	5	4	22	20	24	7	1	3	3	1	4	22	22	5.5	#DIV/0!	0.000227111
Q9UMS4	PRPF19	Pre-mRNA-processing factor 19 OS=Homo sapiens OX=9606 GN=PRPF19 PE=1 SV=1			1	3	3	2	21	25	25	7	1	3	3	1	3	25	25	8.33333	#DIV/0!	0.000107001
Q9UNE7	STUB1	E3 ubiquitin-protein ligase CHIP OS=Homo sapiens OX=9606 GN=STUB1 PE=1 SV=2		2		2	4	2	5	7	7	7	1	3	3	2	2	7	3.5	3.5	#DIV/0!	0.0177043
Q9UPN3	MACF1	Microtubule-actin cross-linking factor 1, isoforms 1/2/3/5 OS=Homo sapiens OX=9606 GN=MACF1 PE=1 SV=4			1	6	5	6	1	1	1	7	1	3	3	1	6	1	1	0.166667	#DIV/0!	0.000151011
Q9UPN7	PPP6R1	Serine/threonine-protein phosphatase 6 regulatory subunit 1 OS=Homo sapiens OX=9606 GN=PPP6R1 PE=1 SV=5			1	2	2	2	1	1	1	7	1	3	3	1	2	1	1	0.5	#DIV/0!	#DIV/0!
Q9UQ80	PA2G4	Proliferation-associated protein 2G4 OS=Homo sapiens OX=9606 GN=PA2G4 PE=1 SV=3	1	1	1			1	2	1	1	7	3	1	3	1	1	1	1	1	0.373901	#DIV/0!
Q9UQR0	SCML2	Sex comb on midleg-like protein 2 OS=Homo sapiens OX=9606 GN=SCML2 PE=1 SV=1			1	1	1	1	3	4	5	7	1	3	3	1	1	4	4	4	#DIV/0!	0.00653338
Q9Y285	FARSA	Phenylalanine--tRNA ligase alpha subunit OS=Homo sapiens OX=9606 GN=FARSA PE=1 SV=3	3	1	1	2	1	1			1	7	3	3	1	1	1	1	1	1	#DIV/0!	#DIV/0!
Q9Y2X3	NOP58	Nucleolar protein 58 OS=Homo sapiens OX=9606 GN=NOP58 PE=1 SV=1		1	1	2	4		4	5	7	7	2	2	3	1	3	5	5	1.66667	0.0318742	0.184922
Q9Y3B9	RRP15	RRP15-like protein OS=Homo sapiens OX=9606 GN=RRP15 PE=1 SV=2		1	1	1		2	3	4	4	7	2	2	3	1	1.5	4	4	2.66667	0.00846616	0.0318742
Q9Y5A9	YTHDF2	YTH domain-containing family protein 2 OS=Homo sapiens OX=9606 GN=YTHDF2 PE=1 SV=2			2	4	6	3	7	7	5	7	1	3	3	2	4	7	3.5	1.75	#DIV/0!	0.144704
Q9Y5B6	PAXBP1	PAX3- and PAX7-binding protein 1 OS=Homo sapiens OX=9606 GN=PAXBP1 PE=1 SV=2		1		3	2	1	23	27	24	7	1	3	3	1	2	24	24	12	#DIV/0!	7.02107e-05
A0JNW5	UHRF1BP1L	UHRF1-binding protein 1-like OS=Homo sapiens OX=9606 GN=UHRF1BP1L PE=1 SV=2		2		6	7	2	2	1	2	7	1	3	3	2	6	2	1	0.333333	#DIV/0!	0.099982
A3KN83	SBNO1	Protein strawberry notch homolog 1 OS=Homo sapiens OX=9606 GN=SBNO1 PE=1 SV=1				1	1	1	20	22	23	6	0	3	3	#NUM!	1	22	#NUM!	22	#DIV/0!	1.96574e-05
A6NHR9	SMCHD1	Structural maintenance of chromosomes flexible hinge domain-containing protein 1 OS=Homo sapiens OX=9606 GN=SMCHD1 PE=1 SV=2				4	4	4	17	19	17	6	0	3	3	#NUM!	4	17	#NUM!	4.25	#DIV/0!	3.34409e-05
O00193	SMAP	Small acidic protein OS=Homo sapiens OX=9606 GN=SMAP PE=1 SV=1	1		1	1			16	18	18	6	2	1	3	1	1	18	18	18	0.000319464	#DIV/0!
O00203	AP3B1	AP-3 complex subunit beta-1 OS=Homo sapiens OX=9606 GN=AP3B1 PE=1 SV=3				2	2	1	3	2	3	6	0	3	3	#NUM!	2	3	#NUM!	1.5	#DIV/0!	0.101192
O00425	IGF2BP3	Insulin-like growth factor 2 mRNA-binding protein 3 OS=Homo sapiens OX=9606 GN=IGF2BP3 PE=1 SV=2			2	2	1		7	6	10	6	1	2	3	2	1.5	7	3.5	4.66667	#DIV/0!	0.0306397
O00567	NOP56	Nucleolar protein 56 OS=Homo sapiens OX=9606 GN=NOP56 PE=1 SV=4				1	4	3	7	7	6	6	0	3	3	#NUM!	3	7	#NUM!	2.33333	#DIV/0!	0.0132356
O14802	POLR3A	DNA-directed RNA polymerase III subunit RPC1 OS=Homo sapiens OX=9606 GN=POLR3A PE=1 SV=2				2	3	1	12	11	14	6	0	3	3	#NUM!	2	12	#NUM!	6	#DIV/0!	0.000606962
O15164	TRIM24	Transcription intermediary factor 1-alpha OS=Homo sapiens OX=9606 GN=TRIM24 PE=1 SV=3		1		1	2		7	9	7	6	1	2	3	1	1.5	7	7	4.66667	#DIV/0!	0.0071571
O15226	NKRF	NF-kappa-B-repressing factor OS=Homo sapiens OX=9606 GN=NKRF PE=1 SV=2				7	7	8	20	20	21	6	0	3	3	#NUM!	7	20	#NUM!	2.85714	#DIV/0!	1.02838e-05
O15355	PPM1G	Protein phosphatase 1G OS=Homo sapiens OX=9606 GN=PPM1G PE=1 SV=1				3	3	4	12	13	15	6	0	3	3	#NUM!	3	13	#NUM!	4.33333	#DIV/0!	0.000447238
O15371	EIF3D	Eukaryotic translation initiation factor 3 subunit D OS=Homo sapiens OX=9606 GN=EIF3D PE=1 SV=1		1		3		2	5	7	7	6	1	2	3	1	2.5	7	7	2.8	#DIV/0!	0.0264672
O15550	KDM6A	Lysine-specific demethylase 6A OS=Homo sapiens OX=9606 GN=KDM6A PE=1 SV=2				2	2	1	3	4	3	6	0	3	3	#NUM!	2	3	#NUM!	1.5	#DIV/0!	0.0241101
O43164	PJA2	E3 ubiquitin-protein ligase Praja-2 OS=Homo sapiens OX=9606 GN=PJA2 PE=1 SV=4				2	1	2	2	3	3	6	0	3	3	#NUM!	2	3	#NUM!	1.5	#DIV/0!	0.101192
O43491	EPB41L2	Band 4.1-like protein 2 OS=Homo sapiens OX=9606 GN=EPB41L2 PE=1 SV=1	2	2	3	4	8	1		1	1	8	3	3	2	2	4	1	0.5	0.25	0.0533627	0.292578
O43583	DENR	Density-regulated protein OS=Homo sapiens OX=9606 GN=DENR PE=1 SV=2		1	1	1	1		1		2	6	2	2	2	1	1	1.5	1.5	1.5	0.42265	0.42265
O60293	ZFC3H1	Zinc finger C3H1 domain-containing protein OS=Homo sapiens OX=9606 GN=ZFC3H1 PE=1 SV=3				1	1	1	15	15	18	6	0	3	3	#NUM!	1	15	#NUM!	15	#DIV/0!	0.000115087
O60832	DKC1	H/ACA ribonucleoprotein complex subunit DKC1 OS=Homo sapiens OX=9606 GN=DKC1 PE=1 SV=3				2	6	3	13	12	14	6	0	3	3	#NUM!	3	13	#NUM!	4.33333	#DIV/0!	0.00219213
O60885	BRD4	Bromodomain-containing protein 4 OS=Homo sapiens OX=9606 GN=BRD4 PE=1 SV=2				4	3	5	18	25	28	6	0	3	3	#NUM!	4	25	#NUM!	6.25	#DIV/0!	0.00286464
O75150	RNF40	E3 ubiquitin-protein ligase BRE1B OS=Homo sapiens OX=9606 GN=RNF40 PE=1 SV=5				2	1	1	28	25	24	6	0	3	3	#NUM!	1	25	#NUM!	25	#DIV/0!	4.06956e-05
O75179	ANKRD17	Ankyrin repeat domain-containing protein 17 OS=Homo sapiens OX=9606 GN=ANKRD17 PE=1 SV=3	1			5	5		6	5	10	6	1	2	3	1	5	6	6	1.2	#DIV/0!	0.385178
O75190	DNAJB6	DnaJ homolog subfamily B member 6 OS=Homo sapiens OX=9606 GN=DNAJB6 PE=1 SV=2	1	2		1	2			1	2	6	2	2	2	1.5	1.5	1.5	1	1	1	1
O75717	WDHD1	WD repeat and HMG-box DNA-binding protein 1 OS=Homo sapiens OX=9606 GN=WDHD1 PE=1 SV=1				2	4	2	15	14	15	6	0	3	3	#NUM!	2	15	#NUM!	7.5	#DIV/0!	8.70548e-05
O94992	HEXIM1	Protein HEXIM1 OS=Homo sapiens OX=9606 GN=HEXIM1 PE=1 SV=1				4	4	2	12	12	13	6	0	3	3	#NUM!	4	12	#NUM!	3	#DIV/0!	0.000269795
O95347	SMC2	Structural maintenance of chromosomes protein 2 OS=Homo sapiens OX=9606 GN=SMC2 PE=1 SV=2		2			4	3	4	6	8	6	1	2	3	2	3.5	6	3	1.71429	#DIV/0!	0.20222
P04075	ALDOA	Fructose-bisphosphate aldolase A OS=Homo sapiens OX=9606 GN=ALDOA PE=1 SV=2	1	3	2	1	1	1		1	2	8	3	3	2	2	1	1.5	0.75	1.5	0.590801	0.272228
P09651	HNRNPA1	Heterogeneous nuclear ribonucleoprotein A1 OS=Homo sapiens OX=9606 GN=HNRNPA1 PE=1 SV=5			4		9	10	38	38	34	6	1	2	3	4	9.5	38	9.5	4	#DIV/0!	0.000591917
P13984	GTF2F2	General transcription factor IIF subunit 2 OS=Homo sapiens OX=9606 GN=GTF2F2 PE=1 SV=2		1	1	2			6	8	8	6	2	1	3	1	2	8	8	4	0.00518714	#DIV/0!
P14678	SNRPB	Small nuclear ribonucleoprotein-associated proteins B and B' OS=Homo sapiens OX=9606 GN=SNRPB PE=1 SV=2				2	1	2	12	15	15	6	0	3	3	#NUM!	2	15	#NUM!	7.5	#DIV/0!	0.000305131
P15531	NME1	Nucleoside diphosphate kinase A OS=Homo sapiens OX=9606 GN=NME1 PE=1 SV=1			2	3	2		6	6	4	6	1	2	3	2	2.5	6	3	2.4	#DIV/0!	0.056715
P18583	SON	Protein SON OS=Homo sapiens OX=9606 GN=SON PE=1 SV=4			1	1	1		20	25	19	6	1	2	3	1	1	20	20	20	#DIV/0!	0.0034356
P19388	POLR2E	DNA-directed RNA polymerases I, II, and III subunit RPABC1 OS=Homo sapiens OX=9606 GN=POLR2E PE=1 SV=4				1	2	2	5	4	3	6	0	3	3	#NUM!	2	4	#NUM!	2	#DIV/0!	0.0248962
P25786	PSMA1	Proteasome subunit alpha type-1 OS=Homo sapiens OX=9606 GN=PSMA1 PE=1 SV=1				2	4	3	1	1	3	6	0	3	3	#NUM!	3	1	#NUM!	0.333333	#DIV/0!	0.205106
P27694	RPA1	Replication protein A 70 kDa DNA-binding subunit OS=Homo sapiens OX=9606 GN=RPA1 PE=1 SV=2				2	2	3	17	15	19	6	0	3	3	#NUM!	2	17	#NUM!	8.5	#DIV/0!	0.00025884
P28715	ERCC5	DNA repair protein complementing XP-G cells OS=Homo sapiens OX=9606 GN=ERCC5 PE=1 SV=3				1	3	3	20	19	24	6	0	3	3	#NUM!	3	20	#NUM!	6.66667	#DIV/0!	0.000361862
P33981	TTK	Dual specificity protein kinase TTK OS=Homo sapiens OX=9606 GN=TTK PE=1 SV=2				2	2	2	3	5	5	6	0	3	3	#NUM!	2	5	#NUM!	2.5	#DIV/0!	0.0248962
P35249	RFC4	Replication factor C subunit 4 OS=Homo sapiens OX=9606 GN=RFC4 PE=1 SV=2		1		1	1		4	5	3	6	1	2	3	1	1	4	4	4	#DIV/0!	0.0275565
P39880	CUX1	Homeobox protein cut-like 1 OS=Homo sapiens OX=9606 GN=CUX1 PE=1 SV=3				3	5	5	19	22	23	6	0	3	3	#NUM!	5	22	#NUM!	4.4	#DIV/0!	0.000245515
P40222	TXLNA	Alpha-taxilin OS=Homo sapiens OX=9606 GN=TXLNA PE=1 SV=3		2	1	1	2		4	3	2	7	2	2	3	1.5	1.5	3	2	2	0.16968	0.16968
P42166	TMPO	Lamina-associated polypeptide 2, isoform alpha OS=Homo sapiens OX=9606 GN=TMPO PE=1 SV=2				2	7	2	18	16	17	6	0	3	3	#NUM!	2	17	#NUM!	8.5	#DIV/0!	0.00164129
P42285	MTREX	Exosome RNA helicase MTR4 OS=Homo sapiens OX=9606 GN=MTREX PE=1 SV=3			1	1		2	20	16	17	6	1	2	3	1	1.5	17	17	11.3333	#DIV/0!	0.00204855
P46782	RPS5	40S ribosomal protein S5 OS=Homo sapiens OX=9606 GN=RPS5 PE=1 SV=4		1	1		1		1	1	1	6	2	1	3	1	1	1	1	1	#DIV/0!	#DIV/0!
P48553	TRAPPC10	Trafficking protein particle complex subunit 10 OS=Homo sapiens OX=9606 GN=TRAPPC10 PE=1 SV=2		1	1	1	2	1	1	1		7	2	3	2	1	1	1	1	1	#DIV/0!	0.495025
P51114	FXR1	Fragile X mental retardation syndrome-related protein 1 OS=Homo sapiens OX=9606 GN=FXR1 PE=1 SV=3			3	3	6		4	6	9	6	1	2	3	3	4.5	6	2	1.33333	#DIV/0!	0.46279
P51587	BRCA2	Breast cancer type 2 susceptibility protein OS=Homo sapiens OX=9606 GN=BRCA2 PE=1 SV=3				1	3	2	4	4	3	6	0	3	3	#NUM!	2	4	#NUM!	2	#DIV/0!	0.0667665
P51858	HDGF	Hepatoma-derived growth factor OS=Homo sapiens OX=9606 GN=HDGF PE=1 SV=1	1	2		1			3	2	2	6	2	1	3	1.5	1	2	1.33333	2	0.239443	#DIV/0!
P55769	SNU13	NHP2-like protein 1 OS=Homo sapiens OX=9606 GN=SNU13 PE=1 SV=3		1	1	1			3	2	2	6	2	1	3	1	1	2	2	2	0.0533627	#DIV/0!
P60228	EIF3E	Eukaryotic translation initiation factor 3 subunit E OS=Homo sapiens OX=9606 GN=EIF3E PE=1 SV=1				1	5	4	3	1	5	6	0	3	3	#NUM!	4	3	#NUM!	0.75	#DIV/0!	0.851237
P61006	RAB8A	Ras-related protein Rab-8A OS=Homo sapiens OX=9606 GN=RAB8A PE=1 SV=1	1	2		2	4	3	1	1	1	8	2	3	3	1.5	3	1	0.666667	0.333333	0.272228	0.0257214
P61353	RPL27	60S ribosomal protein L27 OS=Homo sapiens OX=9606 GN=RPL27 PE=1 SV=2				2	4	1	12	11	10	6	0	3	3	#NUM!	2	11	#NUM!	5.5	#DIV/0!	0.00119288
P61964	WDR5	WD repeat-containing protein 5 OS=Homo sapiens OX=9606 GN=WDR5 PE=1 SV=1				3	1	2	4	10	5	6	0	3	3	#NUM!	2	5	#NUM!	2.5	#DIV/0!	0.0896625
P62277	RPS13	40S ribosomal protein S13 OS=Homo sapiens OX=9606 GN=RPS13 PE=1 SV=2				3	5	3	10	11	9	6	0	3	3	#NUM!	3	10	#NUM!	3.33333	#DIV/0!	0.00199149
P62847	RPS24	40S ribosomal protein S24 OS=Homo sapiens OX=9606 GN=RPS24 PE=1 SV=1				2	3	2	7	7	7	6	0	3	3	#NUM!	2	7	#NUM!	3.5	#DIV/0!	0.000151011
P62917	RPL8	60S ribosomal protein L8 OS=Homo sapiens OX=9606 GN=RPL8 PE=1 SV=2		1		2	5	8	4	4	2	7	1	3	3	1	5	4	4	0.8	#DIV/0!	0.41994
P62995	TRA2B	Transformer-2 protein homolog beta OS=Homo sapiens OX=9606 GN=TRA2B PE=1 SV=1			1	3	3		3	2	2	6	1	2	3	1	3	2	2	0.666667	#DIV/0!	0.219102
P63165	SUMO1	Small ubiquitin-related modifier 1 OS=Homo sapiens OX=9606 GN=SUMO1 PE=1 SV=1		1	2	3	6		4	2	3	7	2	2	3	1.5	4.5	3	2	0.666667	0.16968	0.345646
P63167	DYNLL1	Dynein light chain 1, cytoplasmic OS=Homo sapiens OX=9606 GN=DYNLL1 PE=1 SV=1	2	3	2	2	1			2	2	7	3	2	2	2	1.5	2	1	1.33333	0.495025	0.42265
P63244	RACK1	Receptor of activated protein C kinase 1 OS=Homo sapiens OX=9606 GN=RACK1 PE=1 SV=3	1	1			3	3	3	2	4	7	2	2	3	1	3	3	3	1	0.0748399	1
P63267	ACTG2	Actin, gamma-enteric smooth muscle OS=Homo sapiens OX=9606 GN=ACTG2 PE=1 SV=1				5	17	13	5	6	6	6	0	3	3	#NUM!	13	6	#NUM!	0.461538	#DIV/0!	0.165651
P78316	NOP14	Nucleolar protein 14 OS=Homo sapiens OX=9606 GN=NOP14 PE=1 SV=3				1	2	2	8	7	9	6	0	3	3	#NUM!	2	8	#NUM!	4	#DIV/0!	0.000685233
P78559	MAP1A	Microtubule-associated protein 1A OS=Homo sapiens OX=9606 GN=MAP1A PE=1 SV=6		4		10	9	4		2	5	6	1	3	2	4	9	3.5	0.875	0.388889	#DIV/0!	0.213136
P98170	XIAP	E3 ubiquitin-protein ligase XIAP OS=Homo sapiens OX=9606 GN=XIAP PE=1 SV=2			1		1	2	4	2	4	6	1	2	3	1	1.5	4	4	2.66667	#DIV/0!	0.145596
P98175	RBM10	RNA-binding protein 10 OS=Homo sapiens OX=9606 GN=RBM10 PE=1 SV=3				2	8	2	56	63	65	6	0	3	3	#NUM!	2	63	#NUM!	31.5	#DIV/0!	7.1072e-05
Q00610	CLTC	Clathrin heavy chain 1 OS=Homo sapiens OX=9606 GN=CLTC PE=1 SV=5		1	1	2	3	1			1	6	2	3	1	1	2	1	1	0.5	#DIV/0!	#DIV/0!
Q04726	TLE3	Transducin-like enhancer protein 3 OS=Homo sapiens OX=9606 GN=TLE3 PE=1 SV=2				1	1	1	18	15	15	6	0	3	3	#NUM!	1	15	#NUM!	15	#DIV/0!	0.000115087
Q06587	RING1	E3 ubiquitin-protein ligase RING1 OS=Homo sapiens OX=9606 GN=RING1 PE=1 SV=2				1	1	2	9	9	7	6	0	3	3	#NUM!	1	9	#NUM!	9	#DIV/0!	0.000716276
Q07020	RPL18	60S ribosomal protein L18 OS=Homo sapiens OX=9606 GN=RPL18 PE=1 SV=2			1		5	3	12	10	14	6	1	2	3	1	4	12	12	3	#DIV/0!	0.0172081
Q07866	KLC1	Kinesin light chain 1 OS=Homo sapiens OX=9606 GN=KLC1 PE=1 SV=2	1	2	2	6	11	6			3	7	3	3	1	2	6	3	1.5	0.5	#DIV/0!	#DIV/0!
Q08170	SRSF4	Serine/arginine-rich splicing factor 4 OS=Homo sapiens OX=9606 GN=SRSF4 PE=1 SV=2				3	7	4	7	10	9	6	0	3	3	#NUM!	4	9	#NUM!	2.25	#DIV/0!	0.0550406
Q10570	CPSF1	Cleavage and polyadenylation specificity factor subunit 1 OS=Homo sapiens OX=9606 GN=CPSF1 PE=1 SV=2				4	1	2	34	42	40	6	0	3	3	#NUM!	2	40	#NUM!	20	#DIV/0!	0.000143188
Q12789	GTF3C1	General transcription factor 3C polypeptide 1 OS=Homo sapiens OX=9606 GN=GTF3C1 PE=1 SV=4				1	3	1	5	3	6	6	0	3	3	#NUM!	1	5	#NUM!	5	#DIV/0!	0.0533383
Q12873	CHD3	Chromodomain-helicase-DNA-binding protein 3 OS=Homo sapiens OX=9606 GN=CHD3 PE=1 SV=3				2	2	2	4	6	5	6	0	3	3	#NUM!	2	5	#NUM!	2.5	#DIV/0!	0.00653338
Q13136	PPFIA1	Liprin-alpha-1 OS=Homo sapiens OX=9606 GN=PPFIA1 PE=1 SV=1		1		2	1		4	2	1	6	1	2	3	1	1.5	2	2	1.33333	#DIV/0!	0.536717
Q13557	CAMK2D	Calcium/calmodulin-dependent protein kinase type II subunit delta OS=Homo sapiens OX=9606 GN=CAMK2D PE=1 SV=3		1	1		2	4	3	4	5	7	2	2	3	1	3	4	4	1.33333	0.0275565	0.41277
Q13620	CUL4B	Cullin-4B OS=Homo sapiens OX=9606 GN=CUL4B PE=1 SV=4				2	1	2	9	6	12	6	0	3	3	#NUM!	2	9	#NUM!	4.5	#DIV/0!	0.0141726
Q14004	CDK13	Cyclin-dependent kinase 13 OS=Homo sapiens OX=9606 GN=CDK13 PE=1 SV=2				1	3	2	20	17	24	6	0	3	3	#NUM!	2	20	#NUM!	10	#DIV/0!	0.000962661
Q14181	POLA2	DNA polymerase alpha subunit B OS=Homo sapiens OX=9606 GN=POLA2 PE=1 SV=2	1			1	1		14	10	12	6	1	2	3	1	1	12	12	12	#DIV/0!	0.00514613
Q14258	TRIM25	E3 ubiquitin/ISG15 ligase TRIM25 OS=Homo sapiens OX=9606 GN=TRIM25 PE=1 SV=2				7	4	5	13	12	12	6	0	3	3	#NUM!	5	12	#NUM!	2.4	#DIV/0!	0.00175661
Q14444	CAPRIN1	Caprin-1 OS=Homo sapiens OX=9606 GN=CAPRIN1 PE=1 SV=2				1	3	2	8	10	7	6	0	3	3	#NUM!	2	8	#NUM!	4	#DIV/0!	0.00386285
Q14687	GSE1	Genetic suppressor element 1 OS=Homo sapiens OX=9606 GN=GSE1 PE=1 SV=3				2	3	2	9	9	10	6	0	3	3	#NUM!	2	9	#NUM!	4.5	#DIV/0!	0.000119761
Q14692	BMS1	Ribosome biogenesis protein BMS1 homolog OS=Homo sapiens OX=9606 GN=BMS1 PE=1 SV=1				1	2	1	5	5	5	6	0	3	3	#NUM!	1	5	#NUM!	5	#DIV/0!	0.000388171
Q15007	WTAP	Pre-mRNA-splicing regulator WTAP OS=Homo sapiens OX=9606 GN=WTAP PE=1 SV=2			1	1		1	7	7	7	6	1	2	3	1	1	7	7	7	#DIV/0!	#DIV/0!
Q15008	PSMD6	26S proteasome non-ATPase regulatory subunit 6 OS=Homo sapiens OX=9606 GN=PSMD6 PE=1 SV=1		1		2	2		4	2	3	6	1	2	3	1	2	3	3	1.5	#DIV/0!	0.272228
Q15014	MORF4L2	Mortality factor 4-like protein 2 OS=Homo sapiens OX=9606 GN=MORF4L2 PE=1 SV=1				1	1	1	4	4	3	6	0	3	3	#NUM!	1	4	#NUM!	4	#DIV/0!	0.0013239
Q15287	RNPS1	RNA-binding protein with serine-rich domain 1 OS=Homo sapiens OX=9606 GN=RNPS1 PE=1 SV=1				1	1	2	6	5	10	6	0	3	3	#NUM!	1	6	#NUM!	6	#DIV/0!	0.0222699
Q15545	TAF7	Transcription initiation factor TFIID subunit 7 OS=Homo sapiens OX=9606 GN=TAF7 PE=1 SV=1				2	2	2	7	7	7	6	0	3	3	#NUM!	2	7	#NUM!	3.5	#DIV/0!	#DIV/0!
Q15554	TERF2	Telomeric repeat-binding factor 2 OS=Homo sapiens OX=9606 GN=TERF2 PE=1 SV=3		1		1	1		4	3	5	6	1	2	3	1	1	4	4	4	#DIV/0!	0.0275565
Q15717	ELAVL1	ELAV-like protein 1 OS=Homo sapiens OX=9606 GN=ELAVL1 PE=1 SV=2		1		1		1	3	4	1	6	1	2	3	1	1	3	3	3	#DIV/0!	0.239443
Q15942	ZYX	Zyxin OS=Homo sapiens OX=9606 GN=ZYX PE=1 SV=1		2		2	1		2	2	2	6	1	2	3	2	1.5	2	1	1.33333	#DIV/0!	0.272228
Q16531	DDB1	DNA damage-binding protein 1 OS=Homo sapiens OX=9606 GN=DDB1 PE=1 SV=1			1	1	2		5	6	6	6	1	2	3	1	1.5	6	6	4	#DIV/0!	0.00526781
Q1ED39	KNOP1	Lysine-rich nucleolar protein 1 OS=Homo sapiens OX=9606 GN=KNOP1 PE=1 SV=1				1	2	2	6	7	10	6	0	3	3	#NUM!	2	7	#NUM!	3.5	#DIV/0!	0.00858092
Q1KMD3	HNRNPUL2	Heterogeneous nuclear ribonucleoprotein U-like protein 2 OS=Homo sapiens OX=9606 GN=HNRNPUL2 PE=1 SV=1				1	2	1	3	4	8	6	0	3	3	#NUM!	1	4	#NUM!	4	#DIV/0!	0.0789276
Q29RF7	PDS5A	Sister chromatid cohesion protein PDS5 homolog A OS=Homo sapiens OX=9606 GN=PDS5A PE=1 SV=1				1	2	1	19	17	21	6	0	3	3	#NUM!	1	19	#NUM!	19	#DIV/0!	0.000124639
Q2KHR3	QSER1	Glutamine and serine-rich protein 1 OS=Homo sapiens OX=9606 GN=QSER1 PE=1 SV=3				4	3	1	25	19	19	6	0	3	3	#NUM!	3	19	#NUM!	6.33333	#DIV/0!	0.00110551
Q4VC05	BCL7A	B-cell CLL/lymphoma 7 protein family member A OS=Homo sapiens OX=9606 GN=BCL7A PE=1 SV=1				2	1	2	3	6	7	6	0	3	3	#NUM!	2	6	#NUM!	3	#DIV/0!	0.0423945
Q5H9R7	PPP6R3	Serine/threonine-protein phosphatase 6 regulatory subunit 3 OS=Homo sapiens OX=9606 GN=PPP6R3 PE=1 SV=2		2	3	4	2	2	5	3	4	8	2	3	3	2.5	2	4	1.6	2	0.16968	0.205106
Q5JSZ5	PRRC2B	Protein PRRC2B OS=Homo sapiens OX=9606 GN=PRRC2B PE=1 SV=2				1	3	2	8	6	11	6	0	3	3	#NUM!	2	8	#NUM!	4	#DIV/0!	0.0154653
Q5JTH9	RRP12	RRP12-like protein OS=Homo sapiens OX=9606 GN=RRP12 PE=1 SV=2		2			3	2	4	5	7	6	1	2	3	2	2.5	5	2.5	2	#DIV/0!	0.0989446
Q5RKV6	EXOSC6	Exosome complex component MTR3 OS=Homo sapiens OX=9606 GN=EXOSC6 PE=1 SV=1				1	3	2	9	9	10	6	0	3	3	#NUM!	2	9	#NUM!	4.5	#DIV/0!	0.000388171
Q5VZL5	ZMYM4	Zinc finger MYM-type protein 4 OS=Homo sapiens OX=9606 GN=ZMYM4 PE=1 SV=1				4	5	2	14	11	13	6	0	3	3	#NUM!	4	13	#NUM!	3.25	#DIV/0!	0.00195569
Q69YH5	CDCA2	Cell division cycle-associated protein 2 OS=Homo sapiens OX=9606 GN=CDCA2 PE=1 SV=2				4	2	1	11	11	8	6	0	3	3	#NUM!	2	11	#NUM!	5.5	#DIV/0!	0.00453542
Q6FI81	CIAPIN1	Anamorsin OS=Homo sapiens OX=9606 GN=CIAPIN1 PE=1 SV=2				1	3	2	2	4	3	6	0	3	3	#NUM!	2	3	#NUM!	1.5	#DIV/0!	0.287864
Q6P158	DHX57	Putative ATP-dependent RNA helicase DHX57 OS=Homo sapiens OX=9606 GN=DHX57 PE=1 SV=2		1		1	1		1	1	1	6	1	2	3	1	1	1	1	1	#DIV/0!	#DIV/0!
Q6P1J9	CDC73	Parafibromin OS=Homo sapiens OX=9606 GN=CDC73 PE=1 SV=1		1		1		2	36	38	37	6	1	2	3	1	1.5	37	37	24.6667	#DIV/0!	2.84696e-05
Q6P5Z2	PKN3	Serine/threonine-protein kinase N3 OS=Homo sapiens OX=9606 GN=PKN3 PE=1 SV=1				12	8	10	5	5	3	6	0	3	3	#NUM!	10	5	#NUM!	0.5	#DIV/0!	0.0131581
Q6STE5	SMARCD3	SWI/SNF-related matrix-associated actin-dependent regulator of chromatin subfamily D member 3 OS=Homo sapiens OX=9606 GN=SMARCD3 PE=1 SV=1				3	3	1	4	7	4	6	0	3	3	#NUM!	3	4	#NUM!	1.33333	#DIV/0!	0.0907332
Q7L2J0	MEPCE	7SK snRNA methylphosphate capping enzyme OS=Homo sapiens OX=9606 GN=MEPCE PE=1 SV=1			2		4	3	10	9	8	6	1	2	3	2	3.5	9	4.5	2.57143	#DIV/0!	0.00708048
Q7RTP6	MICAL3	[F-actin]-monooxygenase MICAL3 OS=Homo sapiens OX=9606 GN=MICAL3 PE=1 SV=2		1		2		2	4	2	2	6	1	2	3	1	2	2	2	1	#DIV/0!	0.495025
Q7Z2T5	TRMT1L	TRMT1-like protein OS=Homo sapiens OX=9606 GN=TRMT1L PE=1 SV=2				2	2	1	7	6	4	6	0	3	3	#NUM!	2	6	#NUM!	3	#DIV/0!	0.0132356
Q7Z2W4	ZC3HAV1	Zinc finger CCCH-type antiviral protein 1 OS=Homo sapiens OX=9606 GN=ZC3HAV1 PE=1 SV=3				2	4	2	6	4	3	6	0	3	3	#NUM!	2	4	#NUM!	2	#DIV/0!	0.206151
Q86TB9	PATL1	Protein PAT1 homolog 1 OS=Homo sapiens OX=9606 GN=PATL1 PE=1 SV=2			1		1	1	2	3	3	6	1	2	3	1	1	3	3	3	#DIV/0!	0.0304663
Q86U42	PABPN1	Polyadenylate-binding protein 2 OS=Homo sapiens OX=9606 GN=PABPN1 PE=1 SV=3		1		1	1		4	3	4	6	1	2	3	1	1	4	4	4	#DIV/0!	0.00846616
Q86UE8	TLK2	Serine/threonine-protein kinase tousled-like 2 OS=Homo sapiens OX=9606 GN=TLK2 PE=1 SV=2				1	4	4	8	11	9	6	0	3	3	#NUM!	4	9	#NUM!	2.25	#DIV/0!	0.0089709
Q8IU81	IRF2BP1	Interferon regulatory factor 2-binding protein 1 OS=Homo sapiens OX=9606 GN=IRF2BP1 PE=1 SV=1				1	1	1	2	2	4	6	0	3	3	#NUM!	1	2	#NUM!	2	#DIV/0!	0.0667665
Q8IWC1	MAP7D3	MAP7 domain-containing protein 3 OS=Homo sapiens OX=9606 GN=MAP7D3 PE=1 SV=2				1	5	1	3	3	1	6	0	3	3	#NUM!	1	3	#NUM!	3	#DIV/0!	1
Q8IXW5	RPAP2	Putative RNA polymerase II subunit B1 CTD phosphatase RPAP2 OS=Homo sapiens OX=9606 GN=RPAP2 PE=1 SV=1				1	1	1	4	3	4	6	0	3	3	#NUM!	1	4	#NUM!	4	#DIV/0!	0.0013239
Q8N1G4	LRRC47	Leucine-rich repeat-containing protein 47 OS=Homo sapiens OX=9606 GN=LRRC47 PE=1 SV=1			1	3	3		7	3	6	6	1	2	3	1	3	6	6	2	#DIV/0!	0.229664
Q8N6H7	ARFGAP2	ADP-ribosylation factor GTPase-activating protein 2 OS=Homo sapiens OX=9606 GN=ARFGAP2 PE=1 SV=1	1	1	1	1	1	1		1	1	8	3	3	2	1	1	1	1	1	#DIV/0!	#DIV/0!
Q8N9N2	ASCC1	Activating signal cointegrator 1 complex subunit 1 OS=Homo sapiens OX=9606 GN=ASCC1 PE=1 SV=1		1		1	3		1	1	4	6	1	2	3	1	2	1	1	0.5	#DIV/0!	1
Q8NE71	ABCF1	ATP-binding cassette sub-family F member 1 OS=Homo sapiens OX=9606 GN=ABCF1 PE=1 SV=2			1	1	2		9	7	12	6	1	2	3	1	1.5	9	9	6	#DIV/0!	0.026318
Q8NEF9	SRFBP1	Serum response factor-binding protein 1 OS=Homo sapiens OX=9606 GN=SRFBP1 PE=1 SV=1				2	2	1	8	7	11	6	0	3	3	#NUM!	2	8	#NUM!	4	#DIV/0!	0.00495204
Q8TEW0	PARD3	Partitioning defective 3 homolog OS=Homo sapiens OX=9606 GN=PARD3 PE=1 SV=2			1	2	1		3	3	2	6	1	2	3	1	1.5	3	3	2	#DIV/0!	0.132842
Q8WXF1	PSPC1	Paraspeckle component 1 OS=Homo sapiens OX=9606 GN=PSPC1 PE=1 SV=1				1	2	1	12	11	10	6	0	3	3	#NUM!	1	11	#NUM!	11	#DIV/0!	0.000131532
Q8WYP5	AHCTF1	Protein ELYS OS=Homo sapiens OX=9606 GN=AHCTF1 PE=1 SV=3				1	1	1	6	5	7	6	0	3	3	#NUM!	1	6	#NUM!	6	#DIV/0!	0.000978089
Q92572	AP3S1	AP-3 complex subunit sigma-1 OS=Homo sapiens OX=9606 GN=AP3S1 PE=1 SV=1				1	2	1	2	2	4	6	0	3	3	#NUM!	1	2	#NUM!	2	#DIV/0!	0.148148
Q92615	LARP4B	La-related protein 4B OS=Homo sapiens OX=9606 GN=LARP4B PE=1 SV=3		1		2	1		3	1	1	6	1	2	3	1	1.5	1	1	0.666667	#DIV/0!	0.870276
Q92618	ZNF516	Zinc finger protein 516 OS=Homo sapiens OX=9606 GN=ZNF516 PE=1 SV=1				2	1	2	7	5	8	6	0	3	3	#NUM!	2	7	#NUM!	3.5	#DIV/0!	0.00607361
Q92917	GPKOW	G-patch domain and KOW motifs-containing protein OS=Homo sapiens OX=9606 GN=GPKOW PE=1 SV=2	1				2	2	10	12	10	6	1	2	3	1	2	10	10	5	#DIV/0!	0.00208548
Q96AY2	EME1	Crossover junction endonuclease EME1 OS=Homo sapiens OX=9606 GN=EME1 PE=1 SV=2				1	1	1	1	1	1	6	0	3	3	#NUM!	1	1	#NUM!	1	#DIV/0!	#DIV/0!
Q96C19	EFHD2	EF-hand domain-containing protein D2 OS=Homo sapiens OX=9606 GN=EFHD2 PE=1 SV=1				1	2	2	2	2	2	6	0	3	3	#NUM!	2	2	#NUM!	1	#DIV/0!	0.373901
Q96FJ0	STAMBPL1	AMSH-like protease OS=Homo sapiens OX=9606 GN=STAMBPL1 PE=1 SV=2				2	1	2	6	3	5	6	0	3	3	#NUM!	2	5	#NUM!	2.5	#DIV/0!	0.0334717
Q96G25	MED8	Mediator of RNA polymerase II transcription subunit 8 OS=Homo sapiens OX=9606 GN=MED8 PE=1 SV=2			1		3	3	6	5	4	6	1	2	3	1	3	5	5	1.66667	#DIV/0!	0.0748399
Q96IZ0	PAWR	PRKC apoptosis WT1 regulator protein OS=Homo sapiens OX=9606 GN=PAWR PE=1 SV=1		1	1	2			1	1	2	6	2	1	3	1	2	1	1	0.5	0.495025	#DIV/0!
Q96JM7	L3MBTL3	Lethal(3)malignant brain tumor-like protein 3 OS=Homo sapiens OX=9606 GN=L3MBTL3 PE=1 SV=2			1		3	1	1	2	3	6	1	2	3	1	2	2	2	1	#DIV/0!	1
Q96KR1	ZFR	Zinc finger RNA-binding protein OS=Homo sapiens OX=9606 GN=ZFR PE=1 SV=2				3	4	6	11	12	13	6	0	3	3	#NUM!	4	12	#NUM!	3	#DIV/0!	0.00189845
Q96PV6	LENG8	Leukocyte receptor cluster member 8 OS=Homo sapiens OX=9606 GN=LENG8 PE=1 SV=3			1	2	2		6	6	9	6	1	2	3	1	2	6	6	3	#DIV/0!	0.0304663
Q96Q89	KIF20B	Kinesin-like protein KIF20B OS=Homo sapiens OX=9606 GN=KIF20B PE=1 SV=3				4	8	3	16	16	23	6	0	3	3	#NUM!	4	16	#NUM!	4	#DIV/0!	0.00876966
Q96R06	SPAG5	Sperm-associated antigen 5 OS=Homo sapiens OX=9606 GN=SPAG5 PE=1 SV=2		1		5	3	1		1	2	6	1	3	2	1	3	1.5	1.5	0.5	#DIV/0!	0.400966
Q99459	CDC5L	Cell division cycle 5-like protein OS=Homo sapiens OX=9606 GN=CDC5L PE=1 SV=2				1	3	2	23	31	28	6	0	3	3	#NUM!	2	28	#NUM!	14	#DIV/0!	0.000458435
Q99816	TSG101	Tumor susceptibility gene 101 protein OS=Homo sapiens OX=9606 GN=TSG101 PE=1 SV=2				1	2	2	3	3	5	6	0	3	3	#NUM!	2	3	#NUM!	1.5	#DIV/0!	0.0550406
Q9BQ75	CMSS1	Protein CMSS1 OS=Homo sapiens OX=9606 GN=CMSS1 PE=1 SV=2				1	2	3	3	3	1	6	0	3	3	#NUM!	2	3	#NUM!	1.5	#DIV/0!	0.724659
Q9BR76	CORO1B	Coronin-1B OS=Homo sapiens OX=9606 GN=CORO1B PE=1 SV=1	2	2	2	1	2	1	2		2	8	3	3	2	2	1	2	1	2	#DIV/0!	0.219102
Q9BUI4	POLR3C	DNA-directed RNA polymerase III subunit RPC3 OS=Homo sapiens OX=9606 GN=POLR3C PE=1 SV=1				1	1	1	12	9	14	6	0	3	3	#NUM!	1	12	#NUM!	12	#DIV/0!	0.00183299
Q9BVP2	GNL3	Guanine nucleotide-binding protein-like 3 OS=Homo sapiens OX=9606 GN=GNL3 PE=1 SV=2				1	1	4	12	10	10	6	0	3	3	#NUM!	1	10	#NUM!	10	#DIV/0!	0.00196074
Q9BX63	BRIP1	Fanconi anemia group J protein OS=Homo sapiens OX=9606 GN=BRIP1 PE=1 SV=2			1		1	2	7	7	9	6	1	2	3	1	1.5	7	7	4.66667	#DIV/0!	0.0071571
Q9BY42	RTF2	Replication termination factor 2 OS=Homo sapiens OX=9606 GN=RTF2 PE=1 SV=3				1	1	1	5	4	6	6	0	3	3	#NUM!	1	5	#NUM!	5	#DIV/0!	0.00227843
Q9BY77	POLDIP3	Polymerase delta-interacting protein 3 OS=Homo sapiens OX=9606 GN=POLDIP3 PE=1 SV=2	1	1	2				6	4	4	6	3	0	3	1	#NUM!	4	4	#NUM!	0.0110565	#DIV/0!
Q9C0J8	WDR33	pre-mRNA 3' end processing protein WDR33 OS=Homo sapiens OX=9606 GN=WDR33 PE=1 SV=2			1	2	2		17	21	25	6	1	2	3	1	2	21	21	10.5	#DIV/0!	0.00782103
Q9H0W5	CCDC8	Coiled-coil domain-containing protein 8 OS=Homo sapiens OX=9606 GN=CCDC8 PE=1 SV=2				2	2	1	2	4	3	6	0	3	3	#NUM!	2	3	#NUM!	1.5	#DIV/0!	0.116117
Q9H1D9	POLR3F	DNA-directed RNA polymerase III subunit RPC6 OS=Homo sapiens OX=9606 GN=POLR3F PE=1 SV=1				1	1	1	4	5	4	6	0	3	3	#NUM!	1	4	#NUM!	4	#DIV/0!	0.000562004
Q9H1I8	ASCC2	Activating signal cointegrator 1 complex subunit 2 OS=Homo sapiens OX=9606 GN=ASCC2 PE=1 SV=3			1	9		2	9	8	10	6	1	2	3	1	5.5	9	9	1.63636	#DIV/0!	0.287486
Q9H2P0	ADNP	Activity-dependent neuroprotector homeobox protein OS=Homo sapiens OX=9606 GN=ADNP PE=1 SV=1				1	2	2	15	16	13	6	0	3	3	#NUM!	2	15	#NUM!	7.5	#DIV/0!	0.000160323
Q9H6S0	YTHDC2	3'-5' RNA helicase YTHDC2 OS=Homo sapiens OX=9606 GN=YTHDC2 PE=1 SV=2		1		3	1		6	9	5	6	1	2	3	1	2	6	6	3	#DIV/0!	0.0730972
Q9H6T3	RPAP3	RNA polymerase II-associated protein 3 OS=Homo sapiens OX=9606 GN=RPAP3 PE=1 SV=2				3	3	2	1	2	5	6	0	3	3	#NUM!	3	2	#NUM!	0.666667	#DIV/0!	1
Q9H9H4	VPS37B	Vacuolar protein sorting-associated protein 37B OS=Homo sapiens OX=9606 GN=VPS37B PE=1 SV=1				1	1	1	1	1	2	6	0	3	3	#NUM!	1	1	#NUM!	1	#DIV/0!	0.373901
Q9HCE1	MOV10	Helicase MOV-10 OS=Homo sapiens OX=9606 GN=MOV10 PE=1 SV=2				1	1	3	3	4	3	6	0	3	3	#NUM!	1	3	#NUM!	3	#DIV/0!	0.0890093
Q9NP81	SARS2	Serine--tRNA ligase, mitochondrial OS=Homo sapiens OX=9606 GN=SARS2 PE=1 SV=1			1		2	1	1	2	2	6	1	2	3	1	1.5	2	2	1.33333	#DIV/0!	0.78878
Q9NQT4	EXOSC5	Exosome complex component RRP46 OS=Homo sapiens OX=9606 GN=EXOSC5 PE=1 SV=1				2	4	3	1	2	2	6	0	3	3	#NUM!	3	2	#NUM!	0.666667	#DIV/0!	0.116117
Q9NQX3	GPHN	Gephyrin OS=Homo sapiens OX=9606 GN=GPHN PE=1 SV=1				1	1	1	2	2	2	6	0	3	3	#NUM!	1	2	#NUM!	2	#DIV/0!	#DIV/0!
Q9NRL2	BAZ1A	Bromodomain adjacent to zinc finger domain protein 1A OS=Homo sapiens OX=9606 GN=BAZ1A PE=1 SV=2			1	2	2		8	6	9	6	1	2	3	1	2	8	8	4	#DIV/0!	0.0155874
Q9NVZ3	NECAP2	Adaptin ear-binding coat-associated protein 2 OS=Homo sapiens OX=9606 GN=NECAP2 PE=1 SV=1				1	1	1	2	2	2	6	0	3	3	#NUM!	1	2	#NUM!	2	#DIV/0!	#DIV/0!
Q9NW82	WDR70	WD repeat-containing protein 70 OS=Homo sapiens OX=9606 GN=WDR70 PE=1 SV=1			1	2	1		17	17	16	6	1	2	3	1	1.5	17	17	11.3333	#DIV/0!	0.00011603
Q9NXR7	BABAM2	BRISC and BRCA1-A complex member 2 OS=Homo sapiens OX=9606 GN=BABAM2 PE=1 SV=2				1	3	5	1	1	1	6	0	3	3	#NUM!	3	1	#NUM!	0.333333	#DIV/0!	0.158302
Q9NY27	PPP4R2	Serine/threonine-protein phosphatase 4 regulatory subunit 2 OS=Homo sapiens OX=9606 GN=PPP4R2 PE=1 SV=3				3	1	3	11	11	9	6	0	3	3	#NUM!	3	11	#NUM!	3.66667	#DIV/0!	0.00105756
Q9NYP9	MIS18A	Protein Mis18-alpha OS=Homo sapiens OX=9606 GN=MIS18A PE=1 SV=1			1	1	2		7	6	7	6	1	2	3	1	1.5	7	7	4.66667	#DIV/0!	0.00282581
Q9P2E9	RRBP1	Ribosome-binding protein 1 OS=Homo sapiens OX=9606 GN=RRBP1 PE=1 SV=5				1	4	2	2	2	3	6	0	3	3	#NUM!	2	2	#NUM!	1	#DIV/0!	1
Q9UEE9	CFDP1	Craniofacial development protein 1 OS=Homo sapiens OX=9606 GN=CFDP1 PE=1 SV=1				1	2	1	11	8	11	6	0	3	3	#NUM!	1	11	#NUM!	11	#DIV/0!	0.00119288
Q9UER7	DAXX	Death domain-associated protein 6 OS=Homo sapiens OX=9606 GN=DAXX PE=1 SV=2				1	1	1	1	2	2	6	0	3	3	#NUM!	1	2	#NUM!	2	#DIV/0!	0.116117
Q9UGP4	LIMD1	LIM domain-containing protein 1 OS=Homo sapiens OX=9606 GN=LIMD1 PE=1 SV=1		1		1	2		1	1	1	6	1	2	3	1	1.5	1	1	0.666667	#DIV/0!	0.272228
Q9UHV9	PFDN2	Prefoldin subunit 2 OS=Homo sapiens OX=9606 GN=PFDN2 PE=1 SV=1				1	1	1	3	3	3	6	0	3	3	#NUM!	1	3	#NUM!	3	#DIV/0!	#DIV/0!
Q9UHX1	PUF60	Poly(U)-binding-splicing factor PUF60 OS=Homo sapiens OX=9606 GN=PUF60 PE=1 SV=1				2	2	3	39	39	46	6	0	3	3	#NUM!	2	39	#NUM!	19.5	#DIV/0!	7.8135e-05
Q9UJY5	GGA1	ADP-ribosylation factor-binding protein GGA1 OS=Homo sapiens OX=9606 GN=GGA1 PE=1 SV=1				1	3	1	2	3	1	6	0	3	3	#NUM!	1	2	#NUM!	2	#DIV/0!	0.724659
Q9UKJ3	GPATCH8	G patch domain-containing protein 8 OS=Homo sapiens OX=9606 GN=GPATCH8 PE=1 SV=2		1		5	3		46	46	45	6	1	2	3	1	4	46	46	11.5	#DIV/0!	1.9406e-05
Q9UKK9	NUDT5	ADP-sugar pyrophosphatase OS=Homo sapiens OX=9606 GN=NUDT5 PE=1 SV=1			1		1	3	1	1	2	6	1	2	3	1	2	1	1	0.5	#DIV/0!	0.495025
Q9UKV8	AGO2	Protein argonaute-2 OS=Homo sapiens OX=9606 GN=AGO2 PE=1 SV=3			1		2	1	5	4	2	6	1	2	3	1	1.5	4	4	2.66667	#DIV/0!	0.168229
Q9ULV4	CORO1C	Coronin-1C OS=Homo sapiens OX=9606 GN=CORO1C PE=1 SV=1			1	1	1		2	3	2	6	1	2	3	1	1	2	2	2	#DIV/0!	0.0533627
Q9UPN6	SCAF8	SR-related and CTD-associated factor 8 OS=Homo sapiens OX=9606 GN=SCAF8 PE=1 SV=1	1		1		2		47	52	47	6	2	1	3	1	2	47	47	23.5	0.000201358	#DIV/0!
Q9UPW5	AGTPBP1	Cytosolic carboxypeptidase 1 OS=Homo sapiens OX=9606 GN=AGTPBP1 PE=1 SV=3				1	1	1	2	2	3	6	0	3	3	#NUM!	1	2	#NUM!	2	#DIV/0!	0.0161301
Q9UQE7	SMC3	Structural maintenance of chromosomes protein 3 OS=Homo sapiens OX=9606 GN=SMC3 PE=1 SV=2		1		2		2	3	4	6	6	1	2	3	1	2	4	4	2	#DIV/0!	0.132842
Q9Y2R4	DDX52	Probable ATP-dependent RNA helicase DDX52 OS=Homo sapiens OX=9606 GN=DDX52 PE=1 SV=3				1	2	1	3	2	6	6	0	3	3	#NUM!	1	3	#NUM!	3	#DIV/0!	0.134702
Q9Y3B4	SF3B6	Splicing factor 3B subunit 6 OS=Homo sapiens OX=9606 GN=SF3B6 PE=1 SV=1				2	5	3	16	16	14	6	0	3	3	#NUM!	3	16	#NUM!	5.33333	#DIV/0!	0.000408831
Q9Y3C1	NOP16	Nucleolar protein 16 OS=Homo sapiens OX=9606 GN=NOP16 PE=1 SV=2				1	2	1	4	6	8	6	0	3	3	#NUM!	1	6	#NUM!	6	#DIV/0!	0.0177974
Q9Y3Z3	SAMHD1	Deoxynucleoside triphosphate triphosphohydrolase SAMHD1 OS=Homo sapiens OX=9606 GN=SAMHD1 PE=1 SV=2	1			1	1		3	4	4	6	1	2	3	1	1	4	4	4	#DIV/0!	0.00846616
Q9Y448	KNSTRN	Small kinetochore-associated protein OS=Homo sapiens OX=9606 GN=KNSTRN PE=1 SV=2		1		2	2	2	1		1	6	1	3	2	1	2	1	1	0.5	#DIV/0!	#DIV/0!
Q9Y467	SALL2	Sal-like protein 2 OS=Homo sapiens OX=9606 GN=SALL2 PE=1 SV=4				2	4	1	7	8	7	6	0	3	3	#NUM!	2	7	#NUM!	3.5	#DIV/0!	0.00607361
Q9Y6M1	IGF2BP2	Insulin-like growth factor 2 mRNA-binding protein 2 OS=Homo sapiens OX=9606 GN=IGF2BP2 PE=1 SV=2				1	1	1	6	6	5	6	0	3	3	#NUM!	1	6	#NUM!	6	#DIV/0!	0.000151011
O00151	PDLIM1	PDZ and LIM domain protein 1 OS=Homo sapiens OX=9606 GN=PDLIM1 PE=1 SV=4				1		1	5	4	1	5	0	2	3	#NUM!	1	4	#NUM!	4	#DIV/0!	0.229664
O00422	SAP18	Histone deacetylase complex subunit SAP18 OS=Homo sapiens OX=9606 GN=SAP18 PE=1 SV=1		1				2	3	3	5	5	1	1	3	1	2	3	3	1.5	#DIV/0!	#DIV/0!
O00487	PSMD14	26S proteasome non-ATPase regulatory subunit 14 OS=Homo sapiens OX=9606 GN=PSMD14 PE=1 SV=1				1	1		1	2	2	5	0	2	3	#NUM!	1	2	#NUM!	2	#DIV/0!	0.219102
O00743	PPP6C	Serine/threonine-protein phosphatase 6 catalytic subunit OS=Homo sapiens OX=9606 GN=PPP6C PE=1 SV=1				1		2	2	1	3	5	0	2	3	#NUM!	1.5	2	#NUM!	1.33333	#DIV/0!	0.590801
O14578	CIT	Citron Rho-interacting kinase OS=Homo sapiens OX=9606 GN=CIT PE=1 SV=2					1	2	2	3	4	5	0	2	3	#NUM!	1.5	3	#NUM!	2	#DIV/0!	0.16968
O14744	PRMT5	Protein arginine N-methyltransferase 5 OS=Homo sapiens OX=9606 GN=PRMT5 PE=1 SV=4				1	2		6	7	6	5	0	2	3	#NUM!	1.5	6	#NUM!	4	#DIV/0!	0.00343101
O15014	ZNF609	Zinc finger protein 609 OS=Homo sapiens OX=9606 GN=ZNF609 PE=1 SV=2				1	2		28	27	23	5	0	2	3	#NUM!	1.5	27	#NUM!	18	#DIV/0!	0.00118353
O15160	POLR1C	DNA-directed RNA polymerases I and III subunit RPAC1 OS=Homo sapiens OX=9606 GN=POLR1C PE=1 SV=1				1	1		3	4	3	5	0	2	3	#NUM!	1	3	#NUM!	3	#DIV/0!	0.0123076
O15379	HDAC3	Histone deacetylase 3 OS=Homo sapiens OX=9606 GN=HDAC3 PE=1 SV=2					1	2	8	4	4	5	0	2	3	#NUM!	1.5	4	#NUM!	2.66667	#DIV/0!	0.117731
O15397	IPO8	Importin-8 OS=Homo sapiens OX=9606 GN=IPO8 PE=1 SV=2			1		1		3	1	1	5	1	1	3	1	1	1	1	1	#DIV/0!	#DIV/0!
O43148	RNMT	mRNA cap guanine-N7 methyltransferase OS=Homo sapiens OX=9606 GN=RNMT PE=1 SV=1				1	1		12	12	12	5	0	2	3	#NUM!	1	12	#NUM!	12	#DIV/0!	#DIV/0!
O43865	AHCYL1	S-adenosylhomocysteine hydrolase-like protein 1 OS=Homo sapiens OX=9606 GN=AHCYL1 PE=1 SV=2					1	2	4	5	4	5	0	2	3	#NUM!	1.5	4	#NUM!	2.66667	#DIV/0!	0.0155874
O60244	MED14	Mediator of RNA polymerase II transcription subunit 14 OS=Homo sapiens OX=9606 GN=MED14 PE=1 SV=2				2	1		3	4	3	5	0	2	3	#NUM!	1.5	3	#NUM!	2	#DIV/0!	0.0485669
O60318	MCM3AP	Germinal-center associated nuclear protein OS=Homo sapiens OX=9606 GN=MCM3AP PE=1 SV=2		1	1				7	4	6	5	2	0	3	1	#NUM!	6	6	#NUM!	0.026271	#DIV/0!
O60341	KDM1A	Lysine-specific histone demethylase 1A OS=Homo sapiens OX=9606 GN=KDM1A PE=1 SV=2				3	1		16	15	22	5	0	2	3	#NUM!	2	16	#NUM!	8	#DIV/0!	0.0126567
O60684	KPNA6	Importin subunit alpha-7 OS=Homo sapiens OX=9606 GN=KPNA6 PE=1 SV=1				1	1		8	8	7	5	0	2	3	#NUM!	1	8	#NUM!	8	#DIV/0!	0.000584356
O75182	SIN3B	Paired amphipathic helix protein Sin3b OS=Homo sapiens OX=9606 GN=SIN3B PE=1 SV=2				1		1	3	1	4	5	0	2	3	#NUM!	1	3	#NUM!	3	#DIV/0!	0.239443
O75420	GIGYF1	GRB10-interacting GYF protein 1 OS=Homo sapiens OX=9606 GN=GIGYF1 PE=1 SV=2					1	1	2	2	2	5	0	2	3	#NUM!	1	2	#NUM!	2	#DIV/0!	#DIV/0!
O75448	MED24	Mediator of RNA polymerase II transcription subunit 24 OS=Homo sapiens OX=9606 GN=MED24 PE=1 SV=1				2		2	3	5	6	5	0	2	3	#NUM!	2	5	#NUM!	2.5	#DIV/0!	0.101023
O75586	MED6	Mediator of RNA polymerase II transcription subunit 6 OS=Homo sapiens OX=9606 GN=MED6 PE=1 SV=2				1	1		3	3	3	5	0	2	3	#NUM!	1	3	#NUM!	3	#DIV/0!	#DIV/0!
O75909	CCNK	Cyclin-K OS=Homo sapiens OX=9606 GN=CCNK PE=1 SV=2				3		2	16	21	17	5	0	2	3	#NUM!	2.5	17	#NUM!	6.8	#DIV/0!	0.00451299
O76021	RSL1D1	Ribosomal L1 domain-containing protein 1 OS=Homo sapiens OX=9606 GN=RSL1D1 PE=1 SV=3				4		1	9	11	10	5	0	2	3	#NUM!	2.5	10	#NUM!	4	#DIV/0!	0.0113544
O94762	RECQL5	ATP-dependent DNA helicase Q5 OS=Homo sapiens OX=9606 GN=RECQL5 PE=1 SV=2				1		1	6	8	5	5	0	2	3	#NUM!	1	6	#NUM!	6	#DIV/0!	0.0183866
O94913	PCF11	Pre-mRNA cleavage complex 2 protein Pcf11 OS=Homo sapiens OX=9606 GN=PCF11 PE=1 SV=3					1	1	32	29	29	5	0	2	3	#NUM!	1	29	#NUM!	29	#DIV/0!	0.000193179
O95359	TACC2	Transforming acidic coiled-coil-containing protein 2 OS=Homo sapiens OX=9606 GN=TACC2 PE=1 SV=3				1	1		1	2	2	5	0	2	3	#NUM!	1	2	#NUM!	2	#DIV/0!	0.219102
O95372	LYPLA2	Acyl-protein thioesterase 2 OS=Homo sapiens OX=9606 GN=LYPLA2 PE=1 SV=1					2	3	3	4	3	5	0	2	3	#NUM!	2.5	3	#NUM!	1.2	#DIV/0!	0.239443
O95400	CD2BP2	CD2 antigen cytoplasmic tail-binding protein 2 OS=Homo sapiens OX=9606 GN=CD2BP2 PE=1 SV=1		1			1		25	27	30	5	1	1	3	1	1	27	27	27	#DIV/0!	#DIV/0!
O95707	POP4	Ribonuclease P protein subunit p29 OS=Homo sapiens OX=9606 GN=POP4 PE=1 SV=2					1	1	5	6	5	5	0	2	3	#NUM!	1	5	#NUM!	5	#DIV/0!	0.00208548
O95777	LSM8	U6 snRNA-associated Sm-like protein LSm8 OS=Homo sapiens OX=9606 GN=LSM8 PE=1 SV=3					2	3	1	6	4	5	0	2	3	#NUM!	2.5	4	#NUM!	1.6	#DIV/0!	0.584937
P05386	RPLP1	60S acidic ribosomal protein P1 OS=Homo sapiens OX=9606 GN=RPLP1 PE=1 SV=1				1	1		3	4	3	5	0	2	3	#NUM!	1	3	#NUM!	3	#DIV/0!	0.0123076
P05423	POLR3D	DNA-directed RNA polymerase III subunit RPC4 OS=Homo sapiens OX=9606 GN=POLR3D PE=1 SV=2				1	1		5	6	4	5	0	2	3	#NUM!	1	5	#NUM!	5	#DIV/0!	0.0126647
P05783	KRT18	Keratin, type I cytoskeletal 18 OS=Homo sapiens OX=9606 GN=KRT18 PE=1 SV=2		6	6	5	7	7		2	2	7	2	3	2	6	7	2	0.333333	0.285714	#DIV/0!	0.0151017
P09012	SNRPA	U1 small nuclear ribonucleoprotein A OS=Homo sapiens OX=9606 GN=SNRPA PE=1 SV=3					4	3	15	15	14	5	0	2	3	#NUM!	3.5	15	#NUM!	4.28571	#DIV/0!	0.00028948
P09132	SRP19	Signal recognition particle 19 kDa protein OS=Homo sapiens OX=9606 GN=SRP19 PE=1 SV=3		1		1	3	2	1			5	1	3	1	1	2	1	1	0.5	#DIV/0!	#DIV/0!
P0DN79	CBSL	Cystathionine beta-synthase-like protein OS=Homo sapiens OX=9606 GN=CBSL PE=1 SV=1	1				1		1	1	1	5	1	1	3	1	1	1	1	1	#DIV/0!	#DIV/0!
P11387	TOP1	DNA topoisomerase 1 OS=Homo sapiens OX=9606 GN=TOP1 PE=1 SV=2		1	1				3	3	2	5	2	0	3	1	#NUM!	3	3	#NUM!	0.0304663	#DIV/0!
P15923	TCF3	Transcription factor E2-alpha OS=Homo sapiens OX=9606 GN=TCF3 PE=1 SV=1	2			1			3	4	5	5	1	1	3	2	1	4	2	4	#DIV/0!	#DIV/0!
P17482	HOXB9	Homeobox protein Hox-B9 OS=Homo sapiens OX=9606 GN=HOXB9 PE=1 SV=2		1				1	4	3	5	5	1	1	3	1	1	4	4	4	#DIV/0!	#DIV/0!
P18615	NELFE	Negative elongation factor E OS=Homo sapiens OX=9606 GN=NELFE PE=1 SV=3				1	2		15	12	14	5	0	2	3	#NUM!	1.5	14	#NUM!	9.33333	#DIV/0!	0.00203406
P19525	EIF2AK2	Interferon-induced, double-stranded RNA-activated protein kinase OS=Homo sapiens OX=9606 GN=EIF2AK2 PE=1 SV=2					1	1	3	4	3	5	0	2	3	#NUM!	1	3	#NUM!	3	#DIV/0!	0.0123076
P20700	LMNB1	Lamin-B1 OS=Homo sapiens OX=9606 GN=LMNB1 PE=1 SV=2	2	2	3		1				2	5	3	1	1	2	1	2	1	2	#DIV/0!	#DIV/0!
P22314	UBA1	Ubiquitin-like modifier-activating enzyme 1 OS=Homo sapiens OX=9606 GN=UBA1 PE=1 SV=3		1			2		1	1	2	5	1	1	3	1	2	1	1	0.5	#DIV/0!	#DIV/0!
P22392	NME2	Nucleoside diphosphate kinase B OS=Homo sapiens OX=9606 GN=NME2 PE=1 SV=1	2			3		4	5	5	5	6	1	2	3	2	3.5	5	2.5	1.42857	#DIV/0!	0.0275565
P25054	APC	Adenomatous polyposis coli protein OS=Homo sapiens OX=9606 GN=APC PE=1 SV=2		2	2	9	7	7	3	1	1	8	2	3	3	2	7	1	0.5	0.142857	0.724377	0.00312559
P25490	YY1	Transcriptional repressor protein YY1 OS=Homo sapiens OX=9606 GN=YY1 PE=1 SV=2				2		1	1	1	1	5	0	2	3	#NUM!	1.5	1	#NUM!	0.666667	#DIV/0!	0.272228
P30153	PPP2R1A	Serine/threonine-protein phosphatase 2A 65 kDa regulatory subunit A alpha isoform OS=Homo sapiens OX=9606 GN=PPP2R1A PE=1 SV=4					1	2	3	5	2	5	0	2	3	#NUM!	1.5	3	#NUM!	2	#DIV/0!	0.223427
P30419	NMT1	Glycylpeptide N-tetradecanoyltransferase 1 OS=Homo sapiens OX=9606 GN=NMT1 PE=1 SV=2		1		2		1	2	3	4	6	1	2	3	1	1.5	3	3	2	#DIV/0!	0.16968
P31153	MAT2A	S-adenosylmethionine synthase isoform type-2 OS=Homo sapiens OX=9606 GN=MAT2A PE=1 SV=1	1	1	1		1	1	1	1	2	8	3	2	3	1	1	1	1	1	0.373901	0.495025
P35269	GTF2F1	General transcription factor IIF subunit 1 OS=Homo sapiens OX=9606 GN=GTF2F1 PE=1 SV=2				1	2		14	14	22	5	0	2	3	#NUM!	1.5	14	#NUM!	9.33333	#DIV/0!	0.0220309
P37198	NUP62	Nuclear pore glycoprotein p62 OS=Homo sapiens OX=9606 GN=NUP62 PE=1 SV=3		1	1	1	1	3		1	2	7	2	3	2	1	1	1.5	1.5	1.5	0.42265	0.870276
P38919	EIF4A3	Eukaryotic initiation factor 4A-III OS=Homo sapiens OX=9606 GN=EIF4A3 PE=1 SV=4				1		1	2	2	3	5	0	2	3	#NUM!	1	2	#NUM!	2	#DIV/0!	0.0533627
P46379	BAG6	Large proline-rich protein BAG6 OS=Homo sapiens OX=9606 GN=BAG6 PE=1 SV=2				1		3	2	2	4	5	0	2	3	#NUM!	2	2	#NUM!	1	#DIV/0!	0.599319
P47755	CAPZA2	F-actin-capping protein subunit alpha-2 OS=Homo sapiens OX=9606 GN=CAPZA2 PE=1 SV=3				2	3	4		3	2	5	0	3	2	#NUM!	3	2.5	#NUM!	0.833333	#DIV/0!	0.590801
P49419	ALDH7A1	Alpha-aminoadipic semialdehyde dehydrogenase OS=Homo sapiens OX=9606 GN=ALDH7A1 PE=1 SV=5	1	1		1			1		1	5	2	1	2	1	1	1	1	1	#DIV/0!	#DIV/0!
P49841	GSK3B	Glycogen synthase kinase-3 beta OS=Homo sapiens OX=9606 GN=GSK3B PE=1 SV=2					1	1	3	2	2	5	0	2	3	#NUM!	1	2	#NUM!	2	#DIV/0!	0.0533627
P50914	RPL14	60S ribosomal protein L14 OS=Homo sapiens OX=9606 GN=RPL14 PE=1 SV=4				6		4	7	8	9	5	0	2	3	#NUM!	5	8	#NUM!	1.6	#DIV/0!	0.0653207
P51148	RAB5C	Ras-related protein Rab-5C OS=Homo sapiens OX=9606 GN=RAB5C PE=1 SV=2	2	1	2	1		2	1	1	2	8	3	2	3	2	1.5	1	0.5	0.666667	0.518519	0.78878
P52655	GTF2A1	Transcription initiation factor IIA subunit 1 OS=Homo sapiens OX=9606 GN=GTF2A1 PE=1 SV=1				1	1		7	6	8	5	0	2	3	#NUM!	1	7	#NUM!	7	#DIV/0!	0.00400398
P53350	PLK1	Serine/threonine-protein kinase PLK1 OS=Homo sapiens OX=9606 GN=PLK1 PE=1 SV=1				1		2	3	4	2	5	0	2	3	#NUM!	1.5	3	#NUM!	2	#DIV/0!	0.16968
P53621	COPA	Coatomer subunit alpha OS=Homo sapiens OX=9606 GN=COPA PE=1 SV=2				1	2		6	3	6	5	0	2	3	#NUM!	1.5	6	#NUM!	4	#DIV/0!	0.0800482
P55265	ADAR	Double-stranded RNA-specific adenosine deaminase OS=Homo sapiens OX=9606 GN=ADAR PE=1 SV=4					5	5	19	14	18	5	0	2	3	#NUM!	5	18	#NUM!	3.6	#DIV/0!	0.008912
P55327	TPD52	Tumor protein D52 OS=Homo sapiens OX=9606 GN=TPD52 PE=1 SV=2				1	1		2	2	2	5	0	2	3	#NUM!	1	2	#NUM!	2	#DIV/0!	#DIV/0!
P55735	SEC13	Protein SEC13 homolog OS=Homo sapiens OX=9606 GN=SEC13 PE=1 SV=3				1	3	2	2	2	3	6	0	3	3	#NUM!	2	2	#NUM!	1	#DIV/0!	0.64333
P58546	MTPN	Myotrophin OS=Homo sapiens OX=9606 GN=MTPN PE=1 SV=2		1		1	2			1	1	5	1	2	2	1	1.5	1	1	0.666667	#DIV/0!	0.42265
P61163	ACTR1A	Alpha-centractin OS=Homo sapiens OX=9606 GN=ACTR1A PE=1 SV=1			1	2	4	1		2	2	6	1	3	2	1	2	2	2	1	#DIV/0!	0.78878
P61289	PSME3	Proteasome activator complex subunit 3 OS=Homo sapiens OX=9606 GN=PSME3 PE=1 SV=1		1			1		13	11	11	5	1	1	3	1	1	11	11	11	#DIV/0!	#DIV/0!
P61962	DCAF7	DDB1- and CUL4-associated factor 7 OS=Homo sapiens OX=9606 GN=DCAF7 PE=1 SV=1				3	3		10	10	9	5	0	2	3	#NUM!	3	10	#NUM!	3.33333	#DIV/0!	0.000584356
P62314	SNRPD1	Small nuclear ribonucleoprotein Sm D1 OS=Homo sapiens OX=9606 GN=SNRPD1 PE=1 SV=1				1		1	14	11	9	5	0	2	3	#NUM!	1	11	#NUM!	11	#DIV/0!	0.0117768
P62829	RPL23	60S ribosomal protein L23 OS=Homo sapiens OX=9606 GN=RPL23 PE=1 SV=1				1		1	9	6	10	5	0	2	3	#NUM!	1	9	#NUM!	9	#DIV/0!	0.0179466
P63241	EIF5A	Eukaryotic translation initiation factor 5A-1 OS=Homo sapiens OX=9606 GN=EIF5A PE=1 SV=2				2	5		4	3	3	5	0	2	3	#NUM!	3.5	3	#NUM!	0.857143	#DIV/0!	0.898168
P78344	EIF4G2	Eukaryotic translation initiation factor 4 gamma 2 OS=Homo sapiens OX=9606 GN=EIF4G2 PE=1 SV=1		1		4	3	7	2		2	6	1	3	2	1	4	2	2	0.5	#DIV/0!	0.184167
P83916	CBX1	Chromobox protein homolog 1 OS=Homo sapiens OX=9606 GN=CBX1 PE=1 SV=1				2	1		5	8	4	5	0	2	3	#NUM!	1.5	5	#NUM!	3.33333	#DIV/0!	0.079605
P85037	FOXK1	Forkhead box protein K1 OS=Homo sapiens OX=9606 GN=FOXK1 PE=1 SV=1				5	5		10	7	8	5	0	2	3	#NUM!	5	8	#NUM!	1.6	#DIV/0!	0.0611142
Q01433	AMPD2	AMP deaminase 2 OS=Homo sapiens OX=9606 GN=AMPD2 PE=1 SV=2				1	2		4	3	5	5	0	2	3	#NUM!	1.5	4	#NUM!	2.66667	#DIV/0!	0.0576689
Q01804	OTUD4	OTU domain-containing protein 4 OS=Homo sapiens OX=9606 GN=OTUD4 PE=1 SV=4				3		1	2	1	2	5	0	2	3	#NUM!	2	2	#NUM!	1	#DIV/0!	0.724377
Q03164	KMT2A	Histone-lysine N-methyltransferase 2A OS=Homo sapiens OX=9606 GN=KMT2A PE=1 SV=5				2	2		8	5	11	5	0	2	3	#NUM!	2	8	#NUM!	4	#DIV/0!	0.0748399
Q06265	EXOSC9	Exosome complex component RRP45 OS=Homo sapiens OX=9606 GN=EXOSC9 PE=1 SV=3				2		1	5	6	10	5	0	2	3	#NUM!	1.5	6	#NUM!	4	#DIV/0!	0.0713084
Q06787	FMR1	Synaptic functional regulator FMR1 OS=Homo sapiens OX=9606 GN=FMR1 PE=1 SV=1				2	2		2	2	3	5	0	2	3	#NUM!	2	2	#NUM!	1	#DIV/0!	0.495025
Q07021	C1QBP	Complement component 1 Q subcomponent-binding protein, mitochondrial OS=Homo sapiens OX=9606 GN=C1QBP PE=1 SV=1					2	2	11	11	18	5	0	2	3	#NUM!	2	11	#NUM!	5.5	#DIV/0!	0.0328377
Q08380	LGALS3BP	Galectin-3-binding protein OS=Homo sapiens OX=9606 GN=LGALS3BP PE=1 SV=1	1	2	1	2	1	2		1		7	3	3	1	1	2	1	1	0.5	#DIV/0!	#DIV/0!
Q09161	NCBP1	Nuclear cap-binding protein subunit 1 OS=Homo sapiens OX=9606 GN=NCBP1 PE=1 SV=1				2		1	6	4	5	5	0	2	3	#NUM!	1.5	5	#NUM!	3.33333	#DIV/0!	0.0246321
Q12824	SMARCB1	SWI/SNF-related matrix-associated actin-dependent regulator of chromatin subfamily B member 1 OS=Homo sapiens OX=9606 GN=SMARCB1 PE=1 SV=2				1		2	5	6	5	5	0	2	3	#NUM!	1.5	5	#NUM!	3.33333	#DIV/0!	0.00668741
Q12830	BPTF	Nucleosome-remodeling factor subunit BPTF OS=Homo sapiens OX=9606 GN=BPTF PE=1 SV=3				2	2		17	13	17	5	0	2	3	#NUM!	2	17	#NUM!	8.5	#DIV/0!	0.00416687
Q12979	ABR	Active breakpoint cluster region-related protein OS=Homo sapiens OX=9606 GN=ABR PE=1 SV=2	1	1			1		1		1	5	2	1	2	1	1	1	1	1	#DIV/0!	#DIV/0!
Q13112	CHAF1B	Chromatin assembly factor 1 subunit B OS=Homo sapiens OX=9606 GN=CHAF1B PE=1 SV=1		1		1			2	3	2	5	1	1	3	1	1	2	2	2	#DIV/0!	#DIV/0!
Q13131	PRKAA1	5'-AMP-activated protein kinase catalytic subunit alpha-1 OS=Homo sapiens OX=9606 GN=PRKAA1 PE=1 SV=4				1	1		1	1	1	5	0	2	3	#NUM!	1	1	#NUM!	1	#DIV/0!	#DIV/0!
Q13227	GPS2	G protein pathway suppressor 2 OS=Homo sapiens OX=9606 GN=GPS2 PE=1 SV=3			1		1		3	1	2	5	1	1	3	1	1	2	2	2	#DIV/0!	#DIV/0!
Q13243	SRSF5	Serine/arginine-rich splicing factor 5 OS=Homo sapiens OX=9606 GN=SRSF5 PE=1 SV=1				3		3	6	4	5	5	0	2	3	#NUM!	3	5	#NUM!	1.66667	#DIV/0!	0.0748399
Q13442	PDAP1	28 kDa heat- and acid-stable phosphoprotein OS=Homo sapiens OX=9606 GN=PDAP1 PE=1 SV=1				1		1	4	3	3	5	0	2	3	#NUM!	1	3	#NUM!	3	#DIV/0!	0.0123076
Q13459	MYO9B	Unconventional myosin-IXb OS=Homo sapiens OX=9606 GN=MYO9B PE=1 SV=3		1	1	1	1		1		2	6	2	2	2	1	1	1.5	1.5	1.5	0.42265	0.42265
Q13616	CUL1	Cullin-1 OS=Homo sapiens OX=9606 GN=CUL1 PE=1 SV=2					1	1	2	2	4	5	0	2	3	#NUM!	1	2	#NUM!	2	#DIV/0!	0.14822
Q13895	BYSL	Bystin OS=Homo sapiens OX=9606 GN=BYSL PE=1 SV=3				1	1		3	1	2	5	0	2	3	#NUM!	1	2	#NUM!	2	#DIV/0!	0.272228
Q14204	DYNC1H1	Cytoplasmic dynein 1 heavy chain 1 OS=Homo sapiens OX=9606 GN=DYNC1H1 PE=1 SV=5			1	11	10	6		1	1	6	1	3	2	1	10	1	1	0.1	#DIV/0!	0.026993
Q14241	ELOA	Elongin-A OS=Homo sapiens OX=9606 GN=ELOA PE=1 SV=2				4	5		16	16	14	5	0	2	3	#NUM!	4.5	16	#NUM!	3.55556	#DIV/0!	0.00139328
Q14566	MCM6	DNA replication licensing factor MCM6 OS=Homo sapiens OX=9606 GN=MCM6 PE=1 SV=1					1	1	4	4	3	5	0	2	3	#NUM!	1	4	#NUM!	4	#DIV/0!	0.00846616
Q14657	LAGE3	EKC/KEOPS complex subunit LAGE3 OS=Homo sapiens OX=9606 GN=LAGE3 PE=1 SV=2	1	1	1	1		1	1			6	3	2	1	1	1	1	1	1	#DIV/0!	#DIV/0!
Q14671	PUM1	Pumilio homolog 1 OS=Homo sapiens OX=9606 GN=PUM1 PE=1 SV=3				3	2		3	6	4	5	0	2	3	#NUM!	2.5	4	#NUM!	1.6	#DIV/0!	0.223427
Q14739	LBR	Delta(14)-sterol reductase LBR OS=Homo sapiens OX=9606 GN=LBR PE=1 SV=2			1	1	1	2	1	1	1	7	1	3	3	1	1	1	1	1	#DIV/0!	0.373901
Q15054	POLD3	DNA polymerase delta subunit 3 OS=Homo sapiens OX=9606 GN=POLD3 PE=1 SV=2				1		1	1	2	1	5	0	2	3	#NUM!	1	1	#NUM!	1	#DIV/0!	0.495025
Q15291	RBBP5	Retinoblastoma-binding protein 5 OS=Homo sapiens OX=9606 GN=RBBP5 PE=1 SV=2					1	1	9	6	7	5	0	2	3	#NUM!	1	7	#NUM!	7	#DIV/0!	0.0114624
Q15542	TAF5	Transcription initiation factor TFIID subunit 5 OS=Homo sapiens OX=9606 GN=TAF5 PE=1 SV=3					1	1	1	1	3	5	0	2	3	#NUM!	1	1	#NUM!	1	#DIV/0!	0.495025
Q15648	MED1	Mediator of RNA polymerase II transcription subunit 1 OS=Homo sapiens OX=9606 GN=MED1 PE=1 SV=4				1	3		12	11	9	5	0	2	3	#NUM!	2	11	#NUM!	5.5	#DIV/0!	0.00783538
Q15691	MAPRE1	Microtubule-associated protein RP/EB family member 1 OS=Homo sapiens OX=9606 GN=MAPRE1 PE=1 SV=3				1		1	3	1	4	5	0	2	3	#NUM!	1	3	#NUM!	3	#DIV/0!	0.239443
Q16143	SNCB	Beta-synuclein OS=Homo sapiens OX=9606 GN=SNCB PE=1 SV=1	3	2					3	2	5	5	2	0	3	2.5	#NUM!	3	1.2	#NUM!	0.536717	#DIV/0!
Q16514	TAF12	Transcription initiation factor TFIID subunit 12 OS=Homo sapiens OX=9606 GN=TAF12 PE=1 SV=1		1		1	1		1	1	1	6	1	2	3	1	1	1	1	1	#DIV/0!	#DIV/0!
Q4V328	GRIPAP1	GRIP1-associated protein 1 OS=Homo sapiens OX=9606 GN=GRIPAP1 PE=1 SV=2				3	3	5	1	1	2	6	0	3	3	#NUM!	3	1	#NUM!	0.333333	#DIV/0!	0.0351685
Q53EL6	PDCD4	Programmed cell death protein 4 OS=Homo sapiens OX=9606 GN=PDCD4 PE=1 SV=2		1		2			8	9	7	5	1	1	3	1	2	8	8	4	#DIV/0!	#DIV/0!
Q5C9Z4	NOM1	Nucleolar MIF4G domain-containing protein 1 OS=Homo sapiens OX=9606 GN=NOM1 PE=1 SV=1					1	1	3	3	6	5	0	2	3	#NUM!	1	3	#NUM!	3	#DIV/0!	0.102728
Q5SSJ5	HP1BP3	Heterochromatin protein 1-binding protein 3 OS=Homo sapiens OX=9606 GN=HP1BP3 PE=1 SV=1					2	2	6	8	6	5	0	2	3	#NUM!	2	6	#NUM!	3	#DIV/0!	0.0123076
Q5SVZ6	ZMYM1	Zinc finger MYM-type protein 1 OS=Homo sapiens OX=9606 GN=ZMYM1 PE=1 SV=1				1		2	3	2	3	5	0	2	3	#NUM!	1.5	3	#NUM!	2	#DIV/0!	0.132842
Q5T0N5	FNBP1L	Formin-binding protein 1-like OS=Homo sapiens OX=9606 GN=FNBP1L PE=1 SV=3				2	1		1	3	3	5	0	2	3	#NUM!	1.5	3	#NUM!	2	#DIV/0!	0.43971
Q5TC84	OGFRL1	Opioid growth factor receptor-like protein 1 OS=Homo sapiens OX=9606 GN=OGFRL1 PE=2 SV=1	2	1	1	1	1	1				6	3	3	0	1	1	#NUM!	#NUM!	#NUM!	#DIV/0!	#DIV/0!
Q5VTR2	RNF20	E3 ubiquitin-protein ligase BRE1A OS=Homo sapiens OX=9606 GN=RNF20 PE=1 SV=2				1	1		35	29	30	5	0	2	3	#NUM!	1	30	#NUM!	30	#DIV/0!	0.0010629
Q5VWN6	TASOR2	Protein TASOR 2 OS=Homo sapiens OX=9606 GN=TASOR2 PE=1 SV=1					1	1	2	1	2	5	0	2	3	#NUM!	1	2	#NUM!	2	#DIV/0!	0.219102
Q68DK7	MSL1	Male-specific lethal 1 homolog OS=Homo sapiens OX=9606 GN=MSL1 PE=1 SV=3				1		1	1	2	1	5	0	2	3	#NUM!	1	1	#NUM!	1	#DIV/0!	0.495025
Q6IBS0	TWF2	Twinfilin-2 OS=Homo sapiens OX=9606 GN=TWF2 PE=1 SV=2				1	1		3	2	3	5	0	2	3	#NUM!	1	3	#NUM!	3	#DIV/0!	0.0304663
Q6IQ49	SDE2	Replication stress response regulator SDE2 OS=Homo sapiens OX=9606 GN=SDE2 PE=1 SV=1					1	2	2	3	3	5	0	2	3	#NUM!	1.5	3	#NUM!	2	#DIV/0!	0.132842
Q6NZY4	ZCCHC8	Zinc finger CCHC domain-containing protein 8 OS=Homo sapiens OX=9606 GN=ZCCHC8 PE=1 SV=2				2	2		9	13	12	5	0	2	3	#NUM!	2	12	#NUM!	6	#DIV/0!	0.0092062
Q6P2E9	EDC4	Enhancer of mRNA-decapping protein 4 OS=Homo sapiens OX=9606 GN=EDC4 PE=1 SV=1		1	3	4	5	2	1			6	2	3	1	2	4	1	0.5	0.25	#DIV/0!	#DIV/0!
Q6P2H3	CEP85	Centrosomal protein of 85 kDa OS=Homo sapiens OX=9606 GN=CEP85 PE=1 SV=1				1	2		2	2	2	5	0	2	3	#NUM!	1.5	2	#NUM!	1.33333	#DIV/0!	0.272228
Q6P996	PDXDC1	Pyridoxal-dependent decarboxylase domain-containing protein 1 OS=Homo sapiens OX=9606 GN=PDXDC1 PE=1 SV=2	1			2	6	1		1		5	1	3	1	1	2	1	1	0.5	#DIV/0!	#DIV/0!
Q6PD62	CTR9	RNA polymerase-associated protein CTR9 homolog OS=Homo sapiens OX=9606 GN=CTR9 PE=1 SV=1				4		1	40	39	41	5	0	2	3	#NUM!	2.5	40	#NUM!	16	#DIV/0!	0.000100993
Q6PID6	TTC33	Tetratricopeptide repeat protein 33 OS=Homo sapiens OX=9606 GN=TTC33 PE=1 SV=2				3		1	14	18	15	5	0	2	3	#NUM!	2	15	#NUM!	7.5	#DIV/0!	0.00416687
Q6VMQ6	ATF7IP	Activating transcription factor 7-interacting protein 1 OS=Homo sapiens OX=9606 GN=ATF7IP PE=1 SV=3			1			3	6	7	5	5	1	1	3	1	3	6	6	2	#DIV/0!	#DIV/0!
Q71UM5	RPS27L	40S ribosomal protein S27-like OS=Homo sapiens OX=9606 GN=RPS27L PE=1 SV=3					2	1	5	5	6	5	0	2	3	#NUM!	1.5	5	#NUM!	3.33333	#DIV/0!	0.00668741
Q7Z6E9	RBBP6	E3 ubiquitin-protein ligase RBBP6 OS=Homo sapiens OX=9606 GN=RBBP6 PE=1 SV=1		1				1	19	23	24	5	1	1	3	1	1	23	23	23	#DIV/0!	#DIV/0!
Q86U86	PBRM1	Protein polybromo-1 OS=Homo sapiens OX=9606 GN=PBRM1 PE=1 SV=1				3	2	2	1	2	2	6	0	3	3	#NUM!	2	2	#NUM!	1	#DIV/0!	0.2302
Q8IX12	CCAR1	Cell division cycle and apoptosis regulator protein 1 OS=Homo sapiens OX=9606 GN=CCAR1 PE=1 SV=2					1	2	68	70	66	5	0	2	3	#NUM!	1.5	68	#NUM!	45.3333	#DIV/0!	2.71548e-05
Q8IY37	DHX37	Probable ATP-dependent RNA helicase DHX37 OS=Homo sapiens OX=9606 GN=DHX37 PE=1 SV=1					2	2	2	3	4	5	0	2	3	#NUM!	2	3	#NUM!	1.5	#DIV/0!	0.272228
Q8N1G0	ZNF687	Zinc finger protein 687 OS=Homo sapiens OX=9606 GN=ZNF687 PE=1 SV=1				1	2		4	2	2	5	0	2	3	#NUM!	1.5	2	#NUM!	1.33333	#DIV/0!	0.301864
Q8ND04	SMG8	Protein SMG8 OS=Homo sapiens OX=9606 GN=SMG8 PE=1 SV=1				1	1	1	1	1	1	6	0	3	3	#NUM!	1	1	#NUM!	1	#DIV/0!	#DIV/0!
Q8NHZ8	CDC26	Anaphase-promoting complex subunit CDC26 OS=Homo sapiens OX=9606 GN=CDC26 PE=1 SV=1				1	1		2	2	2	5	0	2	3	#NUM!	1	2	#NUM!	2	#DIV/0!	#DIV/0!
Q8NI08	NCOA7	Nuclear receptor coactivator 7 OS=Homo sapiens OX=9606 GN=NCOA7 PE=1 SV=2					2	1	3	4	3	5	0	2	3	#NUM!	1.5	3	#NUM!	2	#DIV/0!	0.0485669
Q8NI27	THOC2	THO complex subunit 2 OS=Homo sapiens OX=9606 GN=THOC2 PE=1 SV=2				1		1	3	3	8	5	0	2	3	#NUM!	1	3	#NUM!	3	#DIV/0!	0.186908
Q8TBC5	ZSCAN18	Zinc finger and SCAN domain-containing protein 18 OS=Homo sapiens OX=9606 GN=ZSCAN18 PE=2 SV=2					1	1	3	5	4	5	0	2	3	#NUM!	1	4	#NUM!	4	#DIV/0!	0.0275565
Q8WU90	ZC3H15	Zinc finger CCCH domain-containing protein 15 OS=Homo sapiens OX=9606 GN=ZC3H15 PE=1 SV=1				1	3		6	3	2	5	0	2	3	#NUM!	2	3	#NUM!	1.5	#DIV/0!	0.404342
Q8WUB8	PHF10	PHD finger protein 10 OS=Homo sapiens OX=9606 GN=PHF10 PE=1 SV=3					2	1	3	2	4	5	0	2	3	#NUM!	1.5	3	#NUM!	2	#DIV/0!	0.16968
Q92522	H1FX	Histone H1x OS=Homo sapiens OX=9606 GN=H1FX PE=1 SV=1				1		2	3	4	4	5	0	2	3	#NUM!	1.5	4	#NUM!	2.66667	#DIV/0!	0.0318742
Q92597	NDRG1	Protein NDRG1 OS=Homo sapiens OX=9606 GN=NDRG1 PE=1 SV=1					1	2	2	2	1	5	0	2	3	#NUM!	1.5	2	#NUM!	1.33333	#DIV/0!	0.78878
Q92598	HSPH1	Heat shock protein 105 kDa OS=Homo sapiens OX=9606 GN=HSPH1 PE=1 SV=1				1	4		25	19	26	5	0	2	3	#NUM!	2.5	25	#NUM!	10	#DIV/0!	0.00633233
Q92734	TFG	Protein TFG OS=Homo sapiens OX=9606 GN=TFG PE=1 SV=2				1		1	5	5	6	5	0	2	3	#NUM!	1	5	#NUM!	5	#DIV/0!	0.00208548
Q92793	CREBBP	CREB-binding protein OS=Homo sapiens OX=9606 GN=CREBBP PE=1 SV=3				2	2		10	10	7	5	0	2	3	#NUM!	2	10	#NUM!	5	#DIV/0!	0.0123076
Q92925	SMARCD2	SWI/SNF-related matrix-associated actin-dependent regulator of chromatin subfamily D member 2 OS=Homo sapiens OX=9606 GN=SMARCD2 PE=1 SV=3			1		1		6	6	6	5	1	1	3	1	1	6	6	6	#DIV/0!	#DIV/0!
Q92974	ARHGEF2	Rho guanine nucleotide exchange factor 2 OS=Homo sapiens OX=9606 GN=ARHGEF2 PE=1 SV=4	2		1	1			1		1	5	2	1	2	1.5	1	1	0.666667	1	0.42265	#DIV/0!
Q96AE4	FUBP1	Far upstream element-binding protein 1 OS=Homo sapiens OX=9606 GN=FUBP1 PE=1 SV=3					4	4	56	56	54	5	0	2	3	#NUM!	4	56	#NUM!	14	#DIV/0!	1.03832e-05
Q96B26	EXOSC8	Exosome complex component RRP43 OS=Homo sapiens OX=9606 GN=EXOSC8 PE=1 SV=1					1	1	2	3	2	5	0	2	3	#NUM!	1	2	#NUM!	2	#DIV/0!	0.0533627
Q96CX2	KCTD12	BTB/POZ domain-containing protein KCTD12 OS=Homo sapiens OX=9606 GN=KCTD12 PE=1 SV=1				1		1	2	3	3	5	0	2	3	#NUM!	1	3	#NUM!	3	#DIV/0!	0.0304663
Q96EA4	SPDL1	Protein Spindly OS=Homo sapiens OX=9606 GN=SPDL1 PE=1 SV=2					2	2	7	7	7	5	0	2	3	#NUM!	2	7	#NUM!	3.5	#DIV/0!	#DIV/0!
Q96EI5	TCEAL4	Transcription elongation factor A protein-like 4 OS=Homo sapiens OX=9606 GN=TCEAL4 PE=1 SV=2				2	1		9	7	8	5	0	2	3	#NUM!	1.5	8	#NUM!	5.33333	#DIV/0!	0.00438599
Q96EK7	FAM120B	Constitutive coactivator of peroxisome proliferator-activated receptor gamma OS=Homo sapiens OX=9606 GN=FAM120B PE=1 SV=1		1		1	1		1	1	2	6	1	2	3	1	1	1	1	1	#DIV/0!	0.495025
Q96EY4	TMA16	Translation machinery-associated protein 16 OS=Homo sapiens OX=9606 GN=TMA16 PE=1 SV=2					1	1	2	2	2	5	0	2	3	#NUM!	1	2	#NUM!	2	#DIV/0!	#DIV/0!
Q96G74	OTUD5	OTU domain-containing protein 5 OS=Homo sapiens OX=9606 GN=OTUD5 PE=1 SV=1					1	1	3	1	2	5	0	2	3	#NUM!	1	2	#NUM!	2	#DIV/0!	0.272228
Q96GM8	TOE1	Target of EGR1 protein 1 OS=Homo sapiens OX=9606 GN=TOE1 PE=1 SV=1		1		1			1	1	2	5	1	1	3	1	1	1	1	1	#DIV/0!	#DIV/0!
Q96HS1	PGAM5	Serine/threonine-protein phosphatase PGAM5, mitochondrial OS=Homo sapiens OX=9606 GN=PGAM5 PE=1 SV=2			1		1		1	2	3	5	1	1	3	1	1	2	2	2	#DIV/0!	#DIV/0!
Q96KQ7	EHMT2	Histone-lysine N-methyltransferase EHMT2 OS=Homo sapiens OX=9606 GN=EHMT2 PE=1 SV=3				1	1		1	2	1	5	0	2	3	#NUM!	1	1	#NUM!	1	#DIV/0!	0.495025
Q96QR8	PURB	Transcriptional activator protein Pur-beta OS=Homo sapiens OX=9606 GN=PURB PE=1 SV=3			1		2	1		2	3	5	1	2	2	1	1.5	2.5	2.5	1.66667	#DIV/0!	0.292893
Q96SB4	SRPK1	SRSF protein kinase 1 OS=Homo sapiens OX=9606 GN=SRPK1 PE=1 SV=2				2	1		16	15	17	5	0	2	3	#NUM!	1.5	16	#NUM!	10.6667	#DIV/0!	0.000413698
Q96SI9	STRBP	Spermatid perinuclear RNA-binding protein OS=Homo sapiens OX=9606 GN=STRBP PE=1 SV=1				7	3		18	15	16	5	0	2	3	#NUM!	5	16	#NUM!	3.2	#DIV/0!	0.00909254
Q96T58	SPEN	Msx2-interacting protein OS=Homo sapiens OX=9606 GN=SPEN PE=1 SV=1				1	3		18	24	30	5	0	2	3	#NUM!	2	24	#NUM!	12	#DIV/0!	0.0167064
Q96T88	UHRF1	E3 ubiquitin-protein ligase UHRF1 OS=Homo sapiens OX=9606 GN=UHRF1 PE=1 SV=1			1		1		1	1	4	5	1	1	3	1	1	1	1	1	#DIV/0!	#DIV/0!
Q99496	RNF2	E3 ubiquitin-protein ligase RING2 OS=Homo sapiens OX=9606 GN=RNF2 PE=1 SV=1				2		1	8	8	6	5	0	2	3	#NUM!	1.5	8	#NUM!	5.33333	#DIV/0!	0.00837841
Q99547	MPHOSPH6	M-phase phosphoprotein 6 OS=Homo sapiens OX=9606 GN=MPHOSPH6 PE=1 SV=2		1			2		5	4	7	5	1	1	3	1	2	5	5	2.5	#DIV/0!	#DIV/0!
Q99575	POP1	Ribonucleases P/MRP protein subunit POP1 OS=Homo sapiens OX=9606 GN=POP1 PE=1 SV=2				2	1		21	14	14	5	0	2	3	#NUM!	1.5	14	#NUM!	9.33333	#DIV/0!	0.0163861
Q99590	SCAF11	Protein SCAF11 OS=Homo sapiens OX=9606 GN=SCAF11 PE=1 SV=2				1	3		19	12	19	5	0	2	3	#NUM!	2	19	#NUM!	9.5	#DIV/0!	0.0179466
Q99871	HAUS7	HAUS augmin-like complex subunit 7 OS=Homo sapiens OX=9606 GN=HAUS7 PE=1 SV=3		1	1	2	4	2	1	1		7	2	3	2	1	2	1	1	0.5	#DIV/0!	0.14822
Q9BPX3	NCAPG	Condensin complex subunit 3 OS=Homo sapiens OX=9606 GN=NCAPG PE=1 SV=1				1		1	3	3	3	5	0	2	3	#NUM!	1	3	#NUM!	3	#DIV/0!	#DIV/0!
Q9BQ39	DDX50	ATP-dependent RNA helicase DDX50 OS=Homo sapiens OX=9606 GN=DDX50 PE=1 SV=1				2	2		12	12	12	5	0	2	3	#NUM!	2	12	#NUM!	6	#DIV/0!	#DIV/0!
Q9BTC8	MTA3	Metastasis-associated protein MTA3 OS=Homo sapiens OX=9606 GN=MTA3 PE=1 SV=2				2	2		10	8	17	5	0	2	3	#NUM!	2	10	#NUM!	5	#DIV/0!	0.0710795
Q9BU76	MMTAG2	Multiple myeloma tumor-associated protein 2 OS=Homo sapiens OX=9606 GN=MMTAG2 PE=1 SV=1				1	1		6	6	4	5	0	2	3	#NUM!	1	6	#NUM!	6	#DIV/0!	0.0151017
Q9BV38	WDR18	WD repeat-containing protein 18 OS=Homo sapiens OX=9606 GN=WDR18 PE=1 SV=2					1	1	2	2	3	5	0	2	3	#NUM!	1	2	#NUM!	2	#DIV/0!	0.0533627
Q9BVJ6	UTP14A	U3 small nucleolar RNA-associated protein 14 homolog A OS=Homo sapiens OX=9606 GN=UTP14A PE=1 SV=1			1		1		5	6	8	5	1	1	3	1	1	6	6	6	#DIV/0!	#DIV/0!
Q9BW19	KIFC1	Kinesin-like protein KIFC1 OS=Homo sapiens OX=9606 GN=KIFC1 PE=1 SV=2			1		1		3	2	3	5	1	1	3	1	1	3	3	3	#DIV/0!	#DIV/0!
Q9BWU0	SLC4A1AP	Kanadaptin OS=Homo sapiens OX=9606 GN=SLC4A1AP PE=1 SV=1				1	1		16	14	11	5	0	2	3	#NUM!	1	14	#NUM!	14	#DIV/0!	0.00663372
Q9BY44	EIF2A	Eukaryotic translation initiation factor 2A OS=Homo sapiens OX=9606 GN=EIF2A PE=1 SV=3				1	1		5	3	5	5	0	2	3	#NUM!	1	5	#NUM!	5	#DIV/0!	0.0304663
Q9BZI7	UPF3B	Regulator of nonsense transcripts 3B OS=Homo sapiens OX=9606 GN=UPF3B PE=1 SV=1				4		1	5	4	3	5	0	2	3	#NUM!	2.5	4	#NUM!	1.6	#DIV/0!	0.345646
Q9BZK7	TBL1XR1	F-box-like/WD repeat-containing protein TBL1XR1 OS=Homo sapiens OX=9606 GN=TBL1XR1 PE=1 SV=1			1		1		7	8	7	5	1	1	3	1	1	7	7	7	#DIV/0!	#DIV/0!
Q9C026	TRIM9	E3 ubiquitin-protein ligase TRIM9 OS=Homo sapiens OX=9606 GN=TRIM9 PE=1 SV=1			1	1	2	1	2	2		6	1	3	2	1	1	2	2	2	#DIV/0!	0.219102
Q9H0E9	BRD8	Bromodomain-containing protein 8 OS=Homo sapiens OX=9606 GN=BRD8 PE=1 SV=2				1		3	7	5	9	5	0	2	3	#NUM!	2	7	#NUM!	3.5	#DIV/0!	0.0576689
Q9H1A4	ANAPC1	Anaphase-promoting complex subunit 1 OS=Homo sapiens OX=9606 GN=ANAPC1 PE=1 SV=1					2	1	2	1	6	5	0	2	3	#NUM!	1.5	2	#NUM!	1.33333	#DIV/0!	0.509067
Q9H1E3	NUCKS1	Nuclear ubiquitous casein and cyclin-dependent kinase substrate 1 OS=Homo sapiens OX=9606 GN=NUCKS1 PE=1 SV=1		1		1			7	4	4	5	1	1	3	1	1	4	4	4	#DIV/0!	#DIV/0!
Q9H2J4	PDCL3	Phosducin-like protein 3 OS=Homo sapiens OX=9606 GN=PDCL3 PE=1 SV=1				3	3	4	1	1	3	6	0	3	3	#NUM!	3	1	#NUM!	0.333333	#DIV/0!	0.0890093
Q9H2U1	DHX36	ATP-dependent DNA/RNA helicase DHX36 OS=Homo sapiens OX=9606 GN=DHX36 PE=1 SV=2				1	2		5	4	4	5	0	2	3	#NUM!	1.5	4	#NUM!	2.66667	#DIV/0!	0.0155874
Q9H307	PNN	Pinin OS=Homo sapiens OX=9606 GN=PNN PE=1 SV=5					1	3	4	5	7	5	0	2	3	#NUM!	2	5	#NUM!	2.5	#DIV/0!	0.0917211
Q9H3G5	CPVL	Probable serine carboxypeptidase CPVL OS=Homo sapiens OX=9606 GN=CPVL PE=1 SV=2				2		3	4	4	3	5	0	2	3	#NUM!	2.5	4	#NUM!	1.6	#DIV/0!	0.132842
Q9H5V9	CXorf56	UPF0428 protein CXorf56 OS=Homo sapiens OX=9606 GN=CXorf56 PE=1 SV=1					1	1	5	4	4	5	0	2	3	#NUM!	1	4	#NUM!	4	#DIV/0!	0.00447488
Q9H6R4	NOL6	Nucleolar protein 6 OS=Homo sapiens OX=9606 GN=NOL6 PE=1 SV=2				1	1		2	1	6	5	0	2	3	#NUM!	1	2	#NUM!	2	#DIV/0!	0.385178
Q9H7B2	RPF2	Ribosome production factor 2 homolog OS=Homo sapiens OX=9606 GN=RPF2 PE=1 SV=2				1		1	1	1	1	5	0	2	3	#NUM!	1	1	#NUM!	1	#DIV/0!	#DIV/0!
Q9H814	PHAX	Phosphorylated adapter RNA export protein OS=Homo sapiens OX=9606 GN=PHAX PE=1 SV=1				1		2	8	6	8	5	0	2	3	#NUM!	1.5	8	#NUM!	5.33333	#DIV/0!	0.00837841
Q9H9B1	EHMT1	Histone-lysine N-methyltransferase EHMT1 OS=Homo sapiens OX=9606 GN=EHMT1 PE=1 SV=4				1	1		2	3	1	5	0	2	3	#NUM!	1	2	#NUM!	2	#DIV/0!	0.272228
Q9NPD3	EXOSC4	Exosome complex component RRP41 OS=Homo sapiens OX=9606 GN=EXOSC4 PE=1 SV=3					1	1	3	3	4	5	0	2	3	#NUM!	1	3	#NUM!	3	#DIV/0!	0.0123076
Q9NPF5	DMAP1	DNA methyltransferase 1-associated protein 1 OS=Homo sapiens OX=9606 GN=DMAP1 PE=1 SV=1		1			1		5	7	3	5	1	1	3	1	1	5	5	5	#DIV/0!	#DIV/0!
Q9NQ55	PPAN	Suppressor of SWI4 1 homolog OS=Homo sapiens OX=9606 GN=PPAN PE=2 SV=1					2	1	7	8	8	5	0	2	3	#NUM!	1.5	8	#NUM!	5.33333	#DIV/0!	0.00168314
Q9NRA8	EIF4ENIF1	Eukaryotic translation initiation factor 4E transporter OS=Homo sapiens OX=9606 GN=EIF4ENIF1 PE=1 SV=2					1	1	1	1	1	5	0	2	3	#NUM!	1	1	#NUM!	1	#DIV/0!	#DIV/0!
Q9NVC6	MED17	Mediator of RNA polymerase II transcription subunit 17 OS=Homo sapiens OX=9606 GN=MED17 PE=1 SV=2		1				1	5	4	5	5	1	1	3	1	1	5	5	5	#DIV/0!	#DIV/0!
Q9NVI1	FANCI	Fanconi anemia group I protein OS=Homo sapiens OX=9606 GN=FANCI PE=1 SV=4				2	6		8	5	6	5	0	2	3	#NUM!	4	6	#NUM!	1.5	#DIV/0!	0.301864
Q9NWS0	PIH1D1	PIH1 domain-containing protein 1 OS=Homo sapiens OX=9606 GN=PIH1D1 PE=1 SV=1				1	1		2	1	2	5	0	2	3	#NUM!	1	2	#NUM!	2	#DIV/0!	0.219102
Q9P2I0	CPSF2	Cleavage and polyadenylation specificity factor subunit 2 OS=Homo sapiens OX=9606 GN=CPSF2 PE=1 SV=2				1		1	8	14	16	5	0	2	3	#NUM!	1	14	#NUM!	14	#DIV/0!	0.032899
Q9P2N5	RBM27	RNA-binding protein 27 OS=Homo sapiens OX=9606 GN=RBM27 PE=1 SV=2				1	2		12	15	13	5	0	2	3	#NUM!	1.5	13	#NUM!	8.66667	#DIV/0!	0.00220656
Q9UBB9	TFIP11	Tuftelin-interacting protein 11 OS=Homo sapiens OX=9606 GN=TFIP11 PE=1 SV=1					1	1	39	37	45	5	0	2	3	#NUM!	1	39	#NUM!	39	#DIV/0!	0.00105915
Q9UBU8	MORF4L1	Mortality factor 4-like protein 1 OS=Homo sapiens OX=9606 GN=MORF4L1 PE=1 SV=2					1	1	3	4	1	5	0	2	3	#NUM!	1	3	#NUM!	3	#DIV/0!	0.239443
Q9UHB7	AFF4	AF4/FMR2 family member 4 OS=Homo sapiens OX=9606 GN=AFF4 PE=1 SV=1					1	1	9	10	10	5	0	2	3	#NUM!	1	10	#NUM!	10	#DIV/0!	0.000267598
Q9UKD2	MRTO4	mRNA turnover protein 4 homolog OS=Homo sapiens OX=9606 GN=MRTO4 PE=1 SV=2		1		3			10	10	7	5	1	1	3	1	3	10	10	3.33333	#DIV/0!	#DIV/0!
Q9UKF6	CPSF3	Cleavage and polyadenylation specificity factor subunit 3 OS=Homo sapiens OX=9606 GN=CPSF3 PE=1 SV=1					1	3	10	12	12	5	0	2	3	#NUM!	2	12	#NUM!	6	#DIV/0!	0.00379863
Q9UKY7	CDV3	Protein CDV3 homolog OS=Homo sapiens OX=9606 GN=CDV3 PE=1 SV=1				1	3		5	7	4	5	0	2	3	#NUM!	2	5	#NUM!	2.5	#DIV/0!	0.0917211
Q9ULD2	MTUS1	Microtubule-associated tumor suppressor 1 OS=Homo sapiens OX=9606 GN=MTUS1 PE=1 SV=2					1	2	2	2	2	5	0	2	3	#NUM!	1.5	2	#NUM!	1.33333	#DIV/0!	0.272228
Q9ULU4	ZMYND8	Protein kinase C-binding protein 1 OS=Homo sapiens OX=9606 GN=ZMYND8 PE=1 SV=2				1	2		1	2	1	5	0	2	3	#NUM!	1.5	1	#NUM!	0.666667	#DIV/0!	0.78878
Q9ULX3	NOB1	RNA-binding protein NOB1 OS=Homo sapiens OX=9606 GN=NOB1 PE=1 SV=1				2		1	4	3	4	5	0	2	3	#NUM!	1.5	4	#NUM!	2.66667	#DIV/0!	0.0318742
Q9UN30	SCML1	Sex comb on midleg-like protein 1 OS=Homo sapiens OX=9606 GN=SCML1 PE=1 SV=2				2		2	2	2	1	5	0	2	3	#NUM!	2	2	#NUM!	1	#DIV/0!	0.495025
Q9UNH7	SNX6	Sorting nexin-6 OS=Homo sapiens OX=9606 GN=SNX6 PE=1 SV=1					1	1	2	3	3	5	0	2	3	#NUM!	1	3	#NUM!	3	#DIV/0!	0.0304663
Q9Y2F5	ICE1	Little elongation complex subunit 1 OS=Homo sapiens OX=9606 GN=ICE1 PE=1 SV=5					1	1	2	3	5	5	0	2	3	#NUM!	1	3	#NUM!	3	#DIV/0!	0.132842
Q9Y2R9	MRPS7	28S ribosomal protein S7, mitochondrial OS=Homo sapiens OX=9606 GN=MRPS7 PE=1 SV=2			1	1			1	1	1	5	1	1	3	1	1	1	1	1	#DIV/0!	#DIV/0!
Q9Y4C1	KDM3A	Lysine-specific demethylase 3A OS=Homo sapiens OX=9606 GN=KDM3A PE=1 SV=4				1	1		15	14	13	5	0	2	3	#NUM!	1	14	#NUM!	14	#DIV/0!	0.000410786
Q9Y4Z0	LSM4	U6 snRNA-associated Sm-like protein LSm4 OS=Homo sapiens OX=9606 GN=LSM4 PE=1 SV=1		1		2			13	12	9	5	1	1	3	1	2	12	12	6	#DIV/0!	#DIV/0!
Q9Y597	KCTD3	BTB/POZ domain-containing protein KCTD3 OS=Homo sapiens OX=9606 GN=KCTD3 PE=1 SV=2				2	2	2	2	1	1	6	0	3	3	#NUM!	2	1	#NUM!	0.5	#DIV/0!	0.116117
Q9Y5B9	SUPT16H	FACT complex subunit SPT16 OS=Homo sapiens OX=9606 GN=SUPT16H PE=1 SV=1				1		1	6	3	5	5	0	2	3	#NUM!	1	5	#NUM!	5	#DIV/0!	0.0485669
Q9Y5J1	UTP18	U3 small nucleolar RNA-associated protein 18 homolog OS=Homo sapiens OX=9606 GN=UTP18 PE=1 SV=3				2	2		2	2	3	5	0	2	3	#NUM!	2	2	#NUM!	1	#DIV/0!	0.495025
Q9Y5Q8	GTF3C5	General transcription factor 3C polypeptide 5 OS=Homo sapiens OX=9606 GN=GTF3C5 PE=1 SV=2					1	1	6	5	5	5	0	2	3	#NUM!	1	5	#NUM!	5	#DIV/0!	0.00208548
Q9Y5U2	TSSC4	Protein TSSC4 OS=Homo sapiens OX=9606 GN=TSSC4 PE=1 SV=3				1	1		2	4	3	5	0	2	3	#NUM!	1	3	#NUM!	3	#DIV/0!	0.0748399
Q9Y618	NCOR2	Nuclear receptor corepressor 2 OS=Homo sapiens OX=9606 GN=NCOR2 PE=1 SV=3					2	1	17	13	17	5	0	2	3	#NUM!	1.5	17	#NUM!	11.3333	#DIV/0!	0.0040128
A0JLT2	MED19	Mediator of RNA polymerase II transcription subunit 19 OS=Homo sapiens OX=9606 GN=MED19 PE=1 SV=2				1			2	1	2	4	0	1	3	#NUM!	1	2	#NUM!	2	#DIV/0!	#DIV/0!
O00231	PSMD11	26S proteasome non-ATPase regulatory subunit 11 OS=Homo sapiens OX=9606 GN=PSMD11 PE=1 SV=3					2		3	2	5	4	0	1	3	#NUM!	2	3	#NUM!	1.5	#DIV/0!	#DIV/0!
O00233	PSMD9	26S proteasome non-ATPase regulatory subunit 9 OS=Homo sapiens OX=9606 GN=PSMD9 PE=1 SV=3				1	1		2	2	2	5	0	2	3	#NUM!	1	2	#NUM!	2	#DIV/0!	#DIV/0!
O00268	TAF4	Transcription initiation factor TFIID subunit 4 OS=Homo sapiens OX=9606 GN=TAF4 PE=1 SV=2					1		2	2	3	4	0	1	3	#NUM!	1	2	#NUM!	2	#DIV/0!	#DIV/0!
O00541	PES1	Pescadillo homolog OS=Homo sapiens OX=9606 GN=PES1 PE=1 SV=1					2		1	3	3	4	0	1	3	#NUM!	2	3	#NUM!	1.5	#DIV/0!	#DIV/0!
O00763	ACACB	Acetyl-CoA carboxylase 2 OS=Homo sapiens OX=9606 GN=ACACB PE=1 SV=3	15	19	19	19	21	18			20	7	3	3	1	19	19	20	1.05263	1.05263	#DIV/0!	#DIV/0!
O14818	PSMA7	Proteasome subunit alpha type-7 OS=Homo sapiens OX=9606 GN=PSMA7 PE=1 SV=1					1		4	4	5	4	0	1	3	#NUM!	1	4	#NUM!	4	#DIV/0!	#DIV/0!
O14979	HNRNPDL	Heterogeneous nuclear ribonucleoprotein D-like OS=Homo sapiens OX=9606 GN=HNRNPDL PE=1 SV=3						1	3	3	3	4	0	1	3	#NUM!	1	3	#NUM!	3	#DIV/0!	#DIV/0!
O15234	CASC3	Protein CASC3 OS=Homo sapiens OX=9606 GN=CASC3 PE=1 SV=2				2	1		2	2	2	5	0	2	3	#NUM!	1.5	2	#NUM!	1.33333	#DIV/0!	0.272228
O15318	POLR3G	DNA-directed RNA polymerase III subunit RPC7 OS=Homo sapiens OX=9606 GN=POLR3G PE=1 SV=2				1			5	5	6	4	0	1	3	#NUM!	1	5	#NUM!	5	#DIV/0!	#DIV/0!
O15350	TP73	Tumor protein p73 OS=Homo sapiens OX=9606 GN=TP73 PE=1 SV=1					1		1	1	1	4	0	1	3	#NUM!	1	1	#NUM!	1	#DIV/0!	#DIV/0!
O15381	NVL	Nuclear valosin-containing protein-like OS=Homo sapiens OX=9606 GN=NVL PE=1 SV=1					1		1	1	2	4	0	1	3	#NUM!	1	1	#NUM!	1	#DIV/0!	#DIV/0!
O43242	PSMD3	26S proteasome non-ATPase regulatory subunit 3 OS=Homo sapiens OX=9606 GN=PSMD3 PE=1 SV=2						1	2	2	2	4	0	1	3	#NUM!	1	2	#NUM!	2	#DIV/0!	#DIV/0!
O43513	MED7	Mediator of RNA polymerase II transcription subunit 7 OS=Homo sapiens OX=9606 GN=MED7 PE=1 SV=1				1			2	2	2	4	0	1	3	#NUM!	1	2	#NUM!	2	#DIV/0!	#DIV/0!
O43660	PLRG1	Pleiotropic regulator 1 OS=Homo sapiens OX=9606 GN=PLRG1 PE=1 SV=1				1			10	11	7	4	0	1	3	#NUM!	1	10	#NUM!	10	#DIV/0!	#DIV/0!
O43683	BUB1	Mitotic checkpoint serine/threonine-protein kinase BUB1 OS=Homo sapiens OX=9606 GN=BUB1 PE=1 SV=1					1		3	3	3	4	0	1	3	#NUM!	1	3	#NUM!	3	#DIV/0!	#DIV/0!
O43813	LANCL1	Glutathione S-transferase LANCL1 OS=Homo sapiens OX=9606 GN=LANCL1 PE=1 SV=1						1	1	1	2	4	0	1	3	#NUM!	1	1	#NUM!	1	#DIV/0!	#DIV/0!
O43823	AKAP8	A-kinase anchor protein 8 OS=Homo sapiens OX=9606 GN=AKAP8 PE=1 SV=1					1		19	18	19	4	0	1	3	#NUM!	1	19	#NUM!	19	#DIV/0!	#DIV/0!
O60231	DHX16	Pre-mRNA-splicing factor ATP-dependent RNA helicase DHX16 OS=Homo sapiens OX=9606 GN=DHX16 PE=1 SV=2				1			11	13	13	4	0	1	3	#NUM!	1	13	#NUM!	13	#DIV/0!	#DIV/0!
O60524	NEMF	Nuclear export mediator factor NEMF OS=Homo sapiens OX=9606 GN=NEMF PE=1 SV=4					1		1	1	1	4	0	1	3	#NUM!	1	1	#NUM!	1	#DIV/0!	#DIV/0!
O60583	CCNT2	Cyclin-T2 OS=Homo sapiens OX=9606 GN=CCNT2 PE=1 SV=2				1			1	1	2	4	0	1	3	#NUM!	1	1	#NUM!	1	#DIV/0!	#DIV/0!
O60907	TBL1X	F-box-like/WD repeat-containing protein TBL1X OS=Homo sapiens OX=9606 GN=TBL1X PE=1 SV=3					1		6	6	4	4	0	1	3	#NUM!	1	6	#NUM!	6	#DIV/0!	#DIV/0!
O75044	SRGAP2	SLIT-ROBO Rho GTPase-activating protein 2 OS=Homo sapiens OX=9606 GN=SRGAP2 PE=1 SV=3				1			1	1	1	4	0	1	3	#NUM!	1	1	#NUM!	1	#DIV/0!	#DIV/0!
O75113	N4BP1	NEDD4-binding protein 1 OS=Homo sapiens OX=9606 GN=N4BP1 PE=1 SV=4					1		4	2	3	4	0	1	3	#NUM!	1	3	#NUM!	3	#DIV/0!	#DIV/0!
O75152	ZC3H11A	Zinc finger CCCH domain-containing protein 11A OS=Homo sapiens OX=9606 GN=ZC3H11A PE=1 SV=3				2			6	4	4	4	0	1	3	#NUM!	2	4	#NUM!	2	#DIV/0!	#DIV/0!
O75461	E2F6	Transcription factor E2F6 OS=Homo sapiens OX=9606 GN=E2F6 PE=1 SV=1				1			2	2	3	4	0	1	3	#NUM!	1	2	#NUM!	2	#DIV/0!	#DIV/0!
O75554	WBP4	WW domain-binding protein 4 OS=Homo sapiens OX=9606 GN=WBP4 PE=1 SV=1					1		6	6	9	4	0	1	3	#NUM!	1	6	#NUM!	6	#DIV/0!	#DIV/0!
O75817	POP7	Ribonuclease P protein subunit p20 OS=Homo sapiens OX=9606 GN=POP7 PE=1 SV=2				1			1	1	1	4	0	1	3	#NUM!	1	1	#NUM!	1	#DIV/0!	#DIV/0!
O75934	BCAS2	Pre-mRNA-splicing factor SPF27 OS=Homo sapiens OX=9606 GN=BCAS2 PE=1 SV=1						2	6	8	5	4	0	1	3	#NUM!	2	6	#NUM!	3	#DIV/0!	#DIV/0!
O95163	ELP1	Elongator complex protein 1 OS=Homo sapiens OX=9606 GN=ELP1 PE=1 SV=3				1	1	1	1	1		5	0	3	2	#NUM!	1	1	#NUM!	1	#DIV/0!	#DIV/0!
O95391	SLU7	Pre-mRNA-splicing factor SLU7 OS=Homo sapiens OX=9606 GN=SLU7 PE=1 SV=2						1	8	9	6	4	0	1	3	#NUM!	1	8	#NUM!	8	#DIV/0!	#DIV/0!
O95758	PTBP3	Polypyrimidine tract-binding protein 3 OS=Homo sapiens OX=9606 GN=PTBP3 PE=1 SV=2				4		4	6	7	5	5	0	2	3	#NUM!	4	6	#NUM!	1.5	#DIV/0!	0.0748399
O95782	AP2A1	AP-2 complex subunit alpha-1 OS=Homo sapiens OX=9606 GN=AP2A1 PE=1 SV=3						1	4	4	2	4	0	1	3	#NUM!	1	4	#NUM!	4	#DIV/0!	#DIV/0!
O95817	BAG3	BAG family molecular chaperone regulator 3 OS=Homo sapiens OX=9606 GN=BAG3 PE=1 SV=3				1	1	1	1	1	1	6	0	3	3	#NUM!	1	1	#NUM!	1	#DIV/0!	#DIV/0!
O95905	ECD	Protein ecdysoneless homolog OS=Homo sapiens OX=9606 GN=ECD PE=1 SV=1					2		5	6	5	4	0	1	3	#NUM!	2	5	#NUM!	2.5	#DIV/0!	#DIV/0!
O95983	MBD3	Methyl-CpG-binding domain protein 3 OS=Homo sapiens OX=9606 GN=MBD3 PE=1 SV=1					1		8	6	7	4	0	1	3	#NUM!	1	7	#NUM!	7	#DIV/0!	#DIV/0!
P04406	GAPDH	Glyceraldehyde-3-phosphate dehydrogenase OS=Homo sapiens OX=9606 GN=GAPDH PE=1 SV=3	5	5	4				1			4	3	0	1	5	#NUM!	1	0.2	#NUM!	#DIV/0!	#DIV/0!
P06493	CDK1	Cyclin-dependent kinase 1 OS=Homo sapiens OX=9606 GN=CDK1 PE=1 SV=3					3		5	6	8	4	0	1	3	#NUM!	3	6	#NUM!	2	#DIV/0!	#DIV/0!
P07195	LDHB	L-lactate dehydrogenase B chain OS=Homo sapiens OX=9606 GN=LDHB PE=1 SV=2	1		1		1			1	2	5	2	1	2	1	1	1.5	1.5	1.5	0.42265	#DIV/0!
P08651	NFIC	Nuclear factor 1 C-type OS=Homo sapiens OX=9606 GN=NFIC PE=1 SV=2					1		2	2	3	4	0	1	3	#NUM!	1	2	#NUM!	2	#DIV/0!	#DIV/0!
P0C7T5	ATXN1L	Ataxin-1-like OS=Homo sapiens OX=9606 GN=ATXN1L PE=1 SV=1				1			1	1	2	4	0	1	3	#NUM!	1	1	#NUM!	1	#DIV/0!	#DIV/0!
P13647	KRT5	Keratin, type II cytoskeletal 5 OS=Homo sapiens OX=9606 GN=KRT5 PE=1 SV=3	3	10	19	6	6		6		3	7	3	2	2	10	6	4.5	0.45	0.75	0.385286	0.42265
P14625	HSP90B1	Endoplasmin OS=Homo sapiens OX=9606 GN=HSP90B1 PE=1 SV=1	1	2	1		1		3	3		6	3	1	2	1	1	3	3	3	0.0304663	#DIV/0!
P15822	HIVEP1	Zinc finger protein 40 OS=Homo sapiens OX=9606 GN=HIVEP1 PE=1 SV=3				1			10	4	10	4	0	1	3	#NUM!	1	10	#NUM!	10	#DIV/0!	#DIV/0!
P16403	H1-2	Histone H1.2 OS=Homo sapiens OX=9606 GN=H1-2 PE=1 SV=2			5				16	17	17	4	1	0	3	5	#NUM!	17	3.4	#NUM!	#DIV/0!	#DIV/0!
P17096	HMGA1	High mobility group protein HMG-I/HMG-Y OS=Homo sapiens OX=9606 GN=HMGA1 PE=1 SV=3			1				3	3	2	4	1	0	3	1	#NUM!	3	3	#NUM!	#DIV/0!	#DIV/0!
P19387	POLR2C	DNA-directed RNA polymerase II subunit RPB3 OS=Homo sapiens OX=9606 GN=POLR2C PE=1 SV=2					2		7	9	9	4	0	1	3	#NUM!	2	9	#NUM!	4.5	#DIV/0!	#DIV/0!
P19447	ERCC3	General transcription and DNA repair factor IIH helicase subunit XPB OS=Homo sapiens OX=9606 GN=ERCC3 PE=1 SV=1					1		2	2	1	4	0	1	3	#NUM!	1	2	#NUM!	2	#DIV/0!	#DIV/0!
P20290	BTF3	Transcription factor BTF3 OS=Homo sapiens OX=9606 GN=BTF3 PE=1 SV=1					1	1	1	2	1	5	0	2	3	#NUM!	1	1	#NUM!	1	#DIV/0!	0.495025
P20585	MSH3	DNA mismatch repair protein Msh3 OS=Homo sapiens OX=9606 GN=MSH3 PE=1 SV=4					1		12	9	11	4	0	1	3	#NUM!	1	11	#NUM!	11	#DIV/0!	#DIV/0!
P23508	MCC	Colorectal mutant cancer protein OS=Homo sapiens OX=9606 GN=MCC PE=1 SV=2		1	1				1	1	1	5	2	0	3	1	#NUM!	1	1	#NUM!	#DIV/0!	#DIV/0!
P24844	MYL9	Myosin regulatory light polypeptide 9 OS=Homo sapiens OX=9606 GN=MYL9 PE=1 SV=4		2	1					1	2	4	2	0	2	1.5	#NUM!	1.5	1	#NUM!	1	#DIV/0!
P24941	CDK2	Cyclin-dependent kinase 2 OS=Homo sapiens OX=9606 GN=CDK2 PE=1 SV=2	1						4	4	5	4	1	0	3	1	#NUM!	4	4	#NUM!	#DIV/0!	#DIV/0!
P27448	MARK3	MAP/microtubule affinity-regulating kinase 3 OS=Homo sapiens OX=9606 GN=MARK3 PE=1 SV=5				1			2	5	5	4	0	1	3	#NUM!	1	5	#NUM!	5	#DIV/0!	#DIV/0!
P29084	GTF2E2	Transcription initiation factor IIE subunit beta OS=Homo sapiens OX=9606 GN=GTF2E2 PE=1 SV=1					1		2	1	3	4	0	1	3	#NUM!	1	2	#NUM!	2	#DIV/0!	#DIV/0!
P31946	YWHAB	14-3-3 protein beta/alpha OS=Homo sapiens OX=9606 GN=YWHAB PE=1 SV=3	1				4	4		5		4	1	2	1	1	4	5	5	1.25	#DIV/0!	#DIV/0!
P33991	MCM4	DNA replication licensing factor MCM4 OS=Homo sapiens OX=9606 GN=MCM4 PE=1 SV=5					2		2	3	5	4	0	1	3	#NUM!	2	3	#NUM!	1.5	#DIV/0!	#DIV/0!
P35226	BMI1	Polycomb complex protein BMI-1 OS=Homo sapiens OX=9606 GN=BMI1 PE=1 SV=2				1			3	2	3	4	0	1	3	#NUM!	1	3	#NUM!	3	#DIV/0!	#DIV/0!
P35250	RFC2	Replication factor C subunit 2 OS=Homo sapiens OX=9606 GN=RFC2 PE=1 SV=3					1		3	2	4	4	0	1	3	#NUM!	1	3	#NUM!	3	#DIV/0!	#DIV/0!
P35251	RFC1	Replication factor C subunit 1 OS=Homo sapiens OX=9606 GN=RFC1 PE=1 SV=4					2		5	5	3	4	0	1	3	#NUM!	2	5	#NUM!	2.5	#DIV/0!	#DIV/0!
P35268	RPL22	60S ribosomal protein L22 OS=Homo sapiens OX=9606 GN=RPL22 PE=1 SV=2			1				4	3	3	4	1	0	3	1	#NUM!	3	3	#NUM!	#DIV/0!	#DIV/0!
P37275	ZEB1	Zinc finger E-box-binding homeobox 1 OS=Homo sapiens OX=9606 GN=ZEB1 PE=1 SV=2					1		3	2	5	4	0	1	3	#NUM!	1	3	#NUM!	3	#DIV/0!	#DIV/0!
P38398	BRCA1	Breast cancer type 1 susceptibility protein OS=Homo sapiens OX=9606 GN=BRCA1 PE=1 SV=2					2		12	13	15	4	0	1	3	#NUM!	2	13	#NUM!	6.5	#DIV/0!	#DIV/0!
P38432	COIL	Coilin OS=Homo sapiens OX=9606 GN=COIL PE=1 SV=1						1	5	2	6	4	0	1	3	#NUM!	1	5	#NUM!	5	#DIV/0!	#DIV/0!
P41227	NAA10	N-alpha-acetyltransferase 10 OS=Homo sapiens OX=9606 GN=NAA10 PE=1 SV=1	1	1					2	1	3	5	2	0	3	1	#NUM!	2	2	#NUM!	0.272228	#DIV/0!
P42696	RBM34	RNA-binding protein 34 OS=Homo sapiens OX=9606 GN=RBM34 PE=1 SV=2				1	1			1	2	4	0	2	2	#NUM!	1	1.5	#NUM!	1.5	#DIV/0!	0.42265
P43686	PSMC4	26S proteasome regulatory subunit 6B OS=Homo sapiens OX=9606 GN=PSMC4 PE=1 SV=2					3		7	4	2	4	0	1	3	#NUM!	3	4	#NUM!	1.33333	#DIV/0!	#DIV/0!
P45974	USP5	Ubiquitin carboxyl-terminal hydrolase 5 OS=Homo sapiens OX=9606 GN=USP5 PE=1 SV=2				1			8	9	5	4	0	1	3	#NUM!	1	8	#NUM!	8	#DIV/0!	#DIV/0!
P46063	RECQL	ATP-dependent DNA helicase Q1 OS=Homo sapiens OX=9606 GN=RECQL PE=1 SV=3					1		5	6	6	4	0	1	3	#NUM!	1	6	#NUM!	6	#DIV/0!	#DIV/0!
P46778	RPL21	60S ribosomal protein L21 OS=Homo sapiens OX=9606 GN=RPL21 PE=1 SV=2				3			8	8	5	4	0	1	3	#NUM!	3	8	#NUM!	2.66667	#DIV/0!	#DIV/0!
P49642	PRIM1	DNA primase small subunit OS=Homo sapiens OX=9606 GN=PRIM1 PE=1 SV=1					1		6	6	6	4	0	1	3	#NUM!	1	6	#NUM!	6	#DIV/0!	#DIV/0!
P49643	PRIM2	DNA primase large subunit OS=Homo sapiens OX=9606 GN=PRIM2 PE=1 SV=2				1			10	9	10	4	0	1	3	#NUM!	1	10	#NUM!	10	#DIV/0!	#DIV/0!
P49848	TAF6	Transcription initiation factor TFIID subunit 6 OS=Homo sapiens OX=9606 GN=TAF6 PE=1 SV=1					2		3	3	1	4	0	1	3	#NUM!	2	3	#NUM!	1.5	#DIV/0!	#DIV/0!
P49916	LIG3	DNA ligase 3 OS=Homo sapiens OX=9606 GN=LIG3 PE=1 SV=2						1	5	7	10	4	0	1	3	#NUM!	1	7	#NUM!	7	#DIV/0!	#DIV/0!
P51531	SMARCA2	Probable global transcription activator SNF2L2 OS=Homo sapiens OX=9606 GN=SMARCA2 PE=1 SV=2				3			12	15	20	4	0	1	3	#NUM!	3	15	#NUM!	5	#DIV/0!	#DIV/0!
P52298	NCBP2	Nuclear cap-binding protein subunit 2 OS=Homo sapiens OX=9606 GN=NCBP2 PE=1 SV=1					1		7	5	6	4	0	1	3	#NUM!	1	6	#NUM!	6	#DIV/0!	#DIV/0!
P52701	MSH6	DNA mismatch repair protein Msh6 OS=Homo sapiens OX=9606 GN=MSH6 PE=1 SV=2				1			14	14	14	4	0	1	3	#NUM!	1	14	#NUM!	14	#DIV/0!	#DIV/0!
P62266	RPS23	40S ribosomal protein S23 OS=Homo sapiens OX=9606 GN=RPS23 PE=1 SV=3				1			1	1	1	4	0	1	3	#NUM!	1	1	#NUM!	1	#DIV/0!	#DIV/0!
P62310	LSM3	U6 snRNA-associated Sm-like protein LSm3 OS=Homo sapiens OX=9606 GN=LSM3 PE=1 SV=2						1	6	10	6	4	0	1	3	#NUM!	1	6	#NUM!	6	#DIV/0!	#DIV/0!
P62750	RPL23A	60S ribosomal protein L23a OS=Homo sapiens OX=9606 GN=RPL23A PE=1 SV=1						1	8	8	10	4	0	1	3	#NUM!	1	8	#NUM!	8	#DIV/0!	#DIV/0!
P63010	AP2B1	AP-2 complex subunit beta OS=Homo sapiens OX=9606 GN=AP2B1 PE=1 SV=1					2		6	5	7	4	0	1	3	#NUM!	2	6	#NUM!	3	#DIV/0!	#DIV/0!
P82650	MRPS22	28S ribosomal protein S22, mitochondrial OS=Homo sapiens OX=9606 GN=MRPS22 PE=1 SV=1		1					2	2	6	4	1	0	3	1	#NUM!	2	2	#NUM!	#DIV/0!	#DIV/0!
Q00577	PURA	Transcriptional activator protein Pur-alpha OS=Homo sapiens OX=9606 GN=PURA PE=1 SV=2				1			4	4	3	4	0	1	3	#NUM!	1	4	#NUM!	4	#DIV/0!	#DIV/0!
Q01826	SATB1	DNA-binding protein SATB1 OS=Homo sapiens OX=9606 GN=SATB1 PE=1 SV=1						1	6	7	9	4	0	1	3	#NUM!	1	7	#NUM!	7	#DIV/0!	#DIV/0!
Q02040	AKAP17A	A-kinase anchor protein 17A OS=Homo sapiens OX=9606 GN=AKAP17A PE=1 SV=2				1			3	4	1	4	0	1	3	#NUM!	1	3	#NUM!	3	#DIV/0!	#DIV/0!
Q02447	SP3	Transcription factor Sp3 OS=Homo sapiens OX=9606 GN=SP3 PE=1 SV=3			1				1	1	1	4	1	0	3	1	#NUM!	1	1	#NUM!	#DIV/0!	#DIV/0!
Q04760	GLO1	Lactoylglutathione lyase OS=Homo sapiens OX=9606 GN=GLO1 PE=1 SV=4						1	4	2	5	4	0	1	3	#NUM!	1	4	#NUM!	4	#DIV/0!	#DIV/0!
Q07157	TJP1	Tight junction protein ZO-1 OS=Homo sapiens OX=9606 GN=TJP1 PE=1 SV=3					2		5	4	6	4	0	1	3	#NUM!	2	5	#NUM!	2.5	#DIV/0!	#DIV/0!
Q07864	POLE	DNA polymerase epsilon catalytic subunit A OS=Homo sapiens OX=9606 GN=POLE PE=1 SV=5				1			2	2	4	4	0	1	3	#NUM!	1	2	#NUM!	2	#DIV/0!	#DIV/0!
Q08378	GOLGA3	Golgin subfamily A member 3 OS=Homo sapiens OX=9606 GN=GOLGA3 PE=1 SV=2				5	5	3			2	4	0	3	1	#NUM!	5	2	#NUM!	0.4	#DIV/0!	#DIV/0!
Q09472	EP300	Histone acetyltransferase p300 OS=Homo sapiens OX=9606 GN=EP300 PE=1 SV=2					2		12	9	8	4	0	1	3	#NUM!	2	9	#NUM!	4.5	#DIV/0!	#DIV/0!
Q12788	TBL3	Transducin beta-like protein 3 OS=Homo sapiens OX=9606 GN=TBL3 PE=1 SV=2					1		1	3	5	4	0	1	3	#NUM!	1	3	#NUM!	3	#DIV/0!	#DIV/0!
Q12834	CDC20	Cell division cycle protein 20 homolog OS=Homo sapiens OX=9606 GN=CDC20 PE=1 SV=2					1		1	1	1	4	0	1	3	#NUM!	1	1	#NUM!	1	#DIV/0!	#DIV/0!
Q13042	CDC16	Cell division cycle protein 16 homolog OS=Homo sapiens OX=9606 GN=CDC16 PE=1 SV=2				2			7	7	7	4	0	1	3	#NUM!	2	7	#NUM!	3.5	#DIV/0!	#DIV/0!
Q13043	STK4	Serine/threonine-protein kinase 4 OS=Homo sapiens OX=9606 GN=STK4 PE=1 SV=2					2	1	1		1	4	0	2	2	#NUM!	1.5	1	#NUM!	0.666667	#DIV/0!	0.42265
Q13098	GPS1	COP9 signalosome complex subunit 1 OS=Homo sapiens OX=9606 GN=GPS1 PE=1 SV=4					2	2		1	3	4	0	2	2	#NUM!	2	2	#NUM!	1	#DIV/0!	1
Q13162	PRDX4	Peroxiredoxin-4 OS=Homo sapiens OX=9606 GN=PRDX4 PE=1 SV=1				3			4	4	3	4	0	1	3	#NUM!	3	4	#NUM!	1.33333	#DIV/0!	#DIV/0!
Q13242	SRSF9	Serine/arginine-rich splicing factor 9 OS=Homo sapiens OX=9606 GN=SRSF9 PE=1 SV=1						1	6	4	4	4	0	1	3	#NUM!	1	4	#NUM!	4	#DIV/0!	#DIV/0!
Q13427	PPIG	Peptidyl-prolyl cis-trans isomerase G OS=Homo sapiens OX=9606 GN=PPIG PE=1 SV=2				1			2	2	1	4	0	1	3	#NUM!	1	2	#NUM!	2	#DIV/0!	#DIV/0!
Q13601	KRR1	KRR1 small subunit processome component homolog OS=Homo sapiens OX=9606 GN=KRR1 PE=1 SV=4					1		7	6	6	4	0	1	3	#NUM!	1	6	#NUM!	6	#DIV/0!	#DIV/0!
Q13823	GNL2	Nucleolar GTP-binding protein 2 OS=Homo sapiens OX=9606 GN=GNL2 PE=1 SV=1				1			2	5	1	4	0	1	3	#NUM!	1	2	#NUM!	2	#DIV/0!	#DIV/0!
Q13868	EXOSC2	Exosome complex component RRP4 OS=Homo sapiens OX=9606 GN=EXOSC2 PE=1 SV=2					1		10	10	8	4	0	1	3	#NUM!	1	10	#NUM!	10	#DIV/0!	#DIV/0!
Q14155	ARHGEF7	Rho guanine nucleotide exchange factor 7 OS=Homo sapiens OX=9606 GN=ARHGEF7 PE=1 SV=2				1	2	3	2	2	1	6	0	3	3	#NUM!	2	2	#NUM!	1	#DIV/0!	0.64333
Q14202	ZMYM3	Zinc finger MYM-type protein 3 OS=Homo sapiens OX=9606 GN=ZMYM3 PE=1 SV=2		1		1			2	1		4	1	1	2	1	1	1.5	1.5	1.5	#DIV/0!	#DIV/0!
Q14493	SLBP	Histone RNA hairpin-binding protein OS=Homo sapiens OX=9606 GN=SLBP PE=1 SV=1				1			2	3	3	4	0	1	3	#NUM!	1	3	#NUM!	3	#DIV/0!	#DIV/0!
Q14678	KANK1	KN motif and ankyrin repeat domain-containing protein 1 OS=Homo sapiens OX=9606 GN=KANK1 PE=1 SV=3			1	1	3	3	1	1		6	1	3	2	1	3	1	1	0.333333	#DIV/0!	0.219102
Q14683	SMC1A	Structural maintenance of chromosomes protein 1A OS=Homo sapiens OX=9606 GN=SMC1A PE=1 SV=2				1			7	9	8	4	0	1	3	#NUM!	1	8	#NUM!	8	#DIV/0!	#DIV/0!
Q14690	PDCD11	Protein RRP5 homolog OS=Homo sapiens OX=9606 GN=PDCD11 PE=1 SV=3					1		3	6	6	4	0	1	3	#NUM!	1	6	#NUM!	6	#DIV/0!	#DIV/0!
Q14966	ZNF638	Zinc finger protein 638 OS=Homo sapiens OX=9606 GN=ZNF638 PE=1 SV=2				1			7	15	16	4	0	1	3	#NUM!	1	15	#NUM!	15	#DIV/0!	#DIV/0!
Q15047	SETDB1	Histone-lysine N-methyltransferase SETDB1 OS=Homo sapiens OX=9606 GN=SETDB1 PE=1 SV=1				1	2			1	2	4	0	2	2	#NUM!	1.5	1.5	#NUM!	1	#DIV/0!	1
Q15269	PWP2	Periodic tryptophan protein 2 homolog OS=Homo sapiens OX=9606 GN=PWP2 PE=2 SV=2						1	3	2	1	4	0	1	3	#NUM!	1	2	#NUM!	2	#DIV/0!	#DIV/0!
Q16629	SRSF7	Serine/arginine-rich splicing factor 7 OS=Homo sapiens OX=9606 GN=SRSF7 PE=1 SV=1			2				5	6	7	4	1	0	3	2	#NUM!	6	3	#NUM!	#DIV/0!	#DIV/0!
Q16630	CPSF6	Cleavage and polyadenylation specificity factor subunit 6 OS=Homo sapiens OX=9606 GN=CPSF6 PE=1 SV=2					2		32	30	29	4	0	1	3	#NUM!	2	30	#NUM!	15	#DIV/0!	#DIV/0!
Q2NL82	TSR1	Pre-rRNA-processing protein TSR1 homolog OS=Homo sapiens OX=9606 GN=TSR1 PE=1 SV=1					1		9	4	5	4	0	1	3	#NUM!	1	5	#NUM!	5	#DIV/0!	#DIV/0!
Q2TAL8	QRICH1	Glutamine-rich protein 1 OS=Homo sapiens OX=9606 GN=QRICH1 PE=1 SV=1						1	6	4	6	4	0	1	3	#NUM!	1	6	#NUM!	6	#DIV/0!	#DIV/0!
Q2TAY7	SMU1	WD40 repeat-containing protein SMU1 OS=Homo sapiens OX=9606 GN=SMU1 PE=1 SV=2				1			3	1	3	4	0	1	3	#NUM!	1	3	#NUM!	3	#DIV/0!	#DIV/0!
Q2TBE0	CWF19L2	CWF19-like protein 2 OS=Homo sapiens OX=9606 GN=CWF19L2 PE=1 SV=4					1		4	3	4	4	0	1	3	#NUM!	1	4	#NUM!	4	#DIV/0!	#DIV/0!
Q4LE39	ARID4B	AT-rich interactive domain-containing protein 4B OS=Homo sapiens OX=9606 GN=ARID4B PE=1 SV=2				1			8	8	8	4	0	1	3	#NUM!	1	8	#NUM!	8	#DIV/0!	#DIV/0!
Q53F19	NCBP3	Nuclear cap-binding protein subunit 3 OS=Homo sapiens OX=9606 GN=NCBP3 PE=1 SV=2				1			2	2	2	4	0	1	3	#NUM!	1	2	#NUM!	2	#DIV/0!	#DIV/0!
Q56P03	EAPP	E2F-associated phosphoprotein OS=Homo sapiens OX=9606 GN=EAPP PE=1 SV=4						1	3	4	2	4	0	1	3	#NUM!	1	3	#NUM!	3	#DIV/0!	#DIV/0!
Q5H9F3	BCORL1	BCL-6 corepressor-like protein 1 OS=Homo sapiens OX=9606 GN=BCORL1 PE=1 SV=1					1		1	2	2	4	0	1	3	#NUM!	1	2	#NUM!	2	#DIV/0!	#DIV/0!
Q5JTD0	TJAP1	Tight junction-associated protein 1 OS=Homo sapiens OX=9606 GN=TJAP1 PE=1 SV=1				1	1	1	1		1	5	0	3	2	#NUM!	1	1	#NUM!	1	#DIV/0!	#DIV/0!
Q5T8P6	RBM26	RNA-binding protein 26 OS=Homo sapiens OX=9606 GN=RBM26 PE=1 SV=3						2	15	11	15	4	0	1	3	#NUM!	2	15	#NUM!	7.5	#DIV/0!	#DIV/0!
Q68DQ2	CRYBG3	Very large A-kinase anchor protein OS=Homo sapiens OX=9606 GN=CRYBG3 PE=1 SV=3		1	1	2	3	2		2	1	7	2	3	2	1	2	1.5	1.5	0.75	0.42265	0.239443
Q6BDS2	UHRF1BP1	UHRF1-binding protein 1 OS=Homo sapiens OX=9606 GN=UHRF1BP1 PE=1 SV=1				4	1	1	4		5	5	0	3	2	#NUM!	1	4.5	#NUM!	4.5	#DIV/0!	0.159747
Q6NVV1	RPL13AP3	Putative 60S ribosomal protein L13a protein RPL13AP3 OS=Homo sapiens OX=9606 GN=RPL13AP3 PE=5 SV=1	1	1	2	6	6	5				6	3	3	0	1	6	#NUM!	#NUM!	#NUM!	#DIV/0!	#DIV/0!
Q6NWY9	PRPF40B	Pre-mRNA-processing factor 40 homolog B OS=Homo sapiens OX=9606 GN=PRPF40B PE=1 SV=1						1	4	5	4	4	0	1	3	#NUM!	1	4	#NUM!	4	#DIV/0!	#DIV/0!
Q6P1L5	FAM117B	Protein FAM117B OS=Homo sapiens OX=9606 GN=FAM117B PE=1 SV=2			1	1	1		1	1	1	6	1	2	3	1	1	1	1	1	#DIV/0!	#DIV/0!
Q6PIW4	FIGNL1	Fidgetin-like protein 1 OS=Homo sapiens OX=9606 GN=FIGNL1 PE=1 SV=2					1	1	1	1	1	5	0	2	3	#NUM!	1	1	#NUM!	1	#DIV/0!	#DIV/0!
Q6UX04	CWC27	Spliceosome-associated protein CWC27 homolog OS=Homo sapiens OX=9606 GN=CWC27 PE=1 SV=1					1		13	12	15	4	0	1	3	#NUM!	1	13	#NUM!	13	#DIV/0!	#DIV/0!
Q6ZW49	PAXIP1	PAX-interacting protein 1 OS=Homo sapiens OX=9606 GN=PAXIP1 PE=1 SV=2					1		3	3	3	4	0	1	3	#NUM!	1	3	#NUM!	3	#DIV/0!	#DIV/0!
Q7L2E3	DHX30	ATP-dependent RNA helicase DHX30 OS=Homo sapiens OX=9606 GN=DHX30 PE=1 SV=1				1			5	4	6	4	0	1	3	#NUM!	1	5	#NUM!	5	#DIV/0!	#DIV/0!
Q7L5Y9	MAEA	E3 ubiquitin-protein transferase MAEA OS=Homo sapiens OX=9606 GN=MAEA PE=1 SV=1					1		1	2	1	4	0	1	3	#NUM!	1	1	#NUM!	1	#DIV/0!	#DIV/0!
Q7Z333	SETX	Probable helicase senataxin OS=Homo sapiens OX=9606 GN=SETX PE=1 SV=4		3					14	18	15	4	1	0	3	3	#NUM!	15	5	#NUM!	#DIV/0!	#DIV/0!
Q7Z5L9	IRF2BP2	Interferon regulatory factor 2-binding protein 2 OS=Homo sapiens OX=9606 GN=IRF2BP2 PE=1 SV=2				2			5	3	6	4	0	1	3	#NUM!	2	5	#NUM!	2.5	#DIV/0!	#DIV/0!
Q86T24	ZBTB33	Transcriptional regulator Kaiso OS=Homo sapiens OX=9606 GN=ZBTB33 PE=1 SV=2					2		4	5	7	4	0	1	3	#NUM!	2	5	#NUM!	2.5	#DIV/0!	#DIV/0!
Q86V97	KBTBD6	Kelch repeat and BTB domain-containing protein 6 OS=Homo sapiens OX=9606 GN=KBTBD6 PE=1 SV=1				1			2	2	4	4	0	1	3	#NUM!	1	2	#NUM!	2	#DIV/0!	#DIV/0!
Q8IVH2	FOXP4	Forkhead box protein P4 OS=Homo sapiens OX=9606 GN=FOXP4 PE=1 SV=1				1			2	2	2	4	0	1	3	#NUM!	1	2	#NUM!	2	#DIV/0!	#DIV/0!
Q8IWF6	DENND6A	Protein DENND6A OS=Homo sapiens OX=9606 GN=DENND6A PE=1 SV=1	1	1	1	2	1	1	1			7	3	3	1	1	1	1	1	1	#DIV/0!	#DIV/0!
Q8IWS0	PHF6	PHD finger protein 6 OS=Homo sapiens OX=9606 GN=PHF6 PE=1 SV=1					1		3	2	5	4	0	1	3	#NUM!	1	3	#NUM!	3	#DIV/0!	#DIV/0!
Q8IX18	DHX40	Probable ATP-dependent RNA helicase DHX40 OS=Homo sapiens OX=9606 GN=DHX40 PE=1 SV=2	1					2	4	5	3	5	1	1	3	1	2	4	4	2	#DIV/0!	#DIV/0!
Q8IY57	YAF2	YY1-associated factor 2 OS=Homo sapiens OX=9606 GN=YAF2 PE=1 SV=3					1		2	1	3	4	0	1	3	#NUM!	1	2	#NUM!	2	#DIV/0!	#DIV/0!
Q8IY67	RAVER1	Ribonucleoprotein PTB-binding 1 OS=Homo sapiens OX=9606 GN=RAVER1 PE=1 SV=1				1			8	6	8	4	0	1	3	#NUM!	1	8	#NUM!	8	#DIV/0!	#DIV/0!
Q8IY81	FTSJ3	pre-rRNA 2'-O-ribose RNA methyltransferase FTSJ3 OS=Homo sapiens OX=9606 GN=FTSJ3 PE=1 SV=2					1		5	5	5	4	0	1	3	#NUM!	1	5	#NUM!	5	#DIV/0!	#DIV/0!
Q8IYH5	ZZZ3	ZZ-type zinc finger-containing protein 3 OS=Homo sapiens OX=9606 GN=ZZZ3 PE=1 SV=1					1	1	1		2	4	0	2	2	#NUM!	1	1.5	#NUM!	1.5	#DIV/0!	0.42265
Q8N9B5	JMY	Junction-mediating and -regulatory protein OS=Homo sapiens OX=9606 GN=JMY PE=1 SV=2					1	1	1		3	4	0	2	2	#NUM!	1	2	#NUM!	2	#DIV/0!	0.42265
Q8N9T8	KRI1	Protein KRI1 homolog OS=Homo sapiens OX=9606 GN=KRI1 PE=1 SV=3					2		4	3	5	4	0	1	3	#NUM!	2	4	#NUM!	2	#DIV/0!	#DIV/0!
Q8NDV7	TNRC6A	Trinucleotide repeat-containing gene 6A protein OS=Homo sapiens OX=9606 GN=TNRC6A PE=1 SV=2				3	3	2	2	2		5	0	3	2	#NUM!	3	2	#NUM!	0.666667	#DIV/0!	0.219102
Q8NEM2	SHCBP1	SHC SH2 domain-binding protein 1 OS=Homo sapiens OX=9606 GN=SHCBP1 PE=1 SV=3					1		2	2	4	4	0	1	3	#NUM!	1	2	#NUM!	2	#DIV/0!	#DIV/0!
Q8TAT6	NPLOC4	Nuclear protein localization protein 4 homolog OS=Homo sapiens OX=9606 GN=NPLOC4 PE=1 SV=3	1	1	3		2		1			5	3	1	1	1	2	1	1	0.5	#DIV/0!	#DIV/0!
Q8TEU7	RAPGEF6	Rap guanine nucleotide exchange factor 6 OS=Homo sapiens OX=9606 GN=RAPGEF6 PE=1 SV=2				2	1	2	3	2	2	6	0	3	3	#NUM!	2	2	#NUM!	1	#DIV/0!	0.2302
Q8WTT2	NOC3L	Nucleolar complex protein 3 homolog OS=Homo sapiens OX=9606 GN=NOC3L PE=1 SV=1					1		2	5	2	4	0	1	3	#NUM!	1	2	#NUM!	2	#DIV/0!	#DIV/0!
Q8WU79	SMAP2	Stromal membrane-associated protein 2 OS=Homo sapiens OX=9606 GN=SMAP2 PE=1 SV=1	1						1	1	1	4	1	0	3	1	#NUM!	1	1	#NUM!	#DIV/0!	#DIV/0!
Q8WVD3	RNF138	E3 ubiquitin-protein ligase RNF138 OS=Homo sapiens OX=9606 GN=RNF138 PE=1 SV=1					1	1		1	1	4	0	2	2	#NUM!	1	1	#NUM!	1	#DIV/0!	#DIV/0!
Q8WXX5	DNAJC9	DnaJ homolog subfamily C member 9 OS=Homo sapiens OX=9606 GN=DNAJC9 PE=1 SV=1				1			7	8	10	4	0	1	3	#NUM!	1	8	#NUM!	8	#DIV/0!	#DIV/0!
Q8WYQ5	DGCR8	Microprocessor complex subunit DGCR8 OS=Homo sapiens OX=9606 GN=DGCR8 PE=1 SV=1					1		3	2	3	4	0	1	3	#NUM!	1	3	#NUM!	3	#DIV/0!	#DIV/0!
Q92541	RTF1	RNA polymerase-associated protein RTF1 homolog OS=Homo sapiens OX=9606 GN=RTF1 PE=1 SV=4					1		16	13	16	4	0	1	3	#NUM!	1	16	#NUM!	16	#DIV/0!	#DIV/0!
Q92547	TOPBP1	DNA topoisomerase 2-binding protein 1 OS=Homo sapiens OX=9606 GN=TOPBP1 PE=1 SV=3					1		6	8	6	4	0	1	3	#NUM!	1	6	#NUM!	6	#DIV/0!	#DIV/0!
Q92576	PHF3	PHD finger protein 3 OS=Homo sapiens OX=9606 GN=PHF3 PE=1 SV=3					1		25	27	23	4	0	1	3	#NUM!	1	25	#NUM!	25	#DIV/0!	#DIV/0!
Q92804	TAF15	TATA-binding protein-associated factor 2N OS=Homo sapiens OX=9606 GN=TAF15 PE=1 SV=1						1	7	8	6	4	0	1	3	#NUM!	1	7	#NUM!	7	#DIV/0!	#DIV/0!
Q969V6	MRTFA	Myocardin-related transcription factor A OS=Homo sapiens OX=9606 GN=MRTFA PE=1 SV=1				2		1	2	2	2	5	0	2	3	#NUM!	1.5	2	#NUM!	1.33333	#DIV/0!	0.272228
Q96AT1	KIAA1143	Uncharacterized protein KIAA1143 OS=Homo sapiens OX=9606 GN=KIAA1143 PE=1 SV=2				1	1		3	2	3	5	0	2	3	#NUM!	1	3	#NUM!	3	#DIV/0!	0.0304663
Q96BK5	PINX1	PIN2/TERF1-interacting telomerase inhibitor 1 OS=Homo sapiens OX=9606 GN=PINX1 PE=1 SV=2				2			4	6	4	4	0	1	3	#NUM!	2	4	#NUM!	2	#DIV/0!	#DIV/0!
Q96CB8	INTS12	Integrator complex subunit 12 OS=Homo sapiens OX=9606 GN=INTS12 PE=1 SV=1					1	1	4	1	2	5	0	2	3	#NUM!	1	2	#NUM!	2	#DIV/0!	0.326121
Q96DF8	ESS2	Splicing factor ESS-2 homolog OS=Homo sapiens OX=9606 GN=ESS2 PE=1 SV=1						1	5	8	4	4	0	1	3	#NUM!	1	5	#NUM!	5	#DIV/0!	#DIV/0!
Q96DT7	ZBTB10	Zinc finger and BTB domain-containing protein 10 OS=Homo sapiens OX=9606 GN=ZBTB10 PE=1 SV=2						1	10	10	11	4	0	1	3	#NUM!	1	10	#NUM!	10	#DIV/0!	#DIV/0!
Q96F45	ZNF503	Zinc finger protein 503 OS=Homo sapiens OX=9606 GN=ZNF503 PE=1 SV=1						1	7	5	10	4	0	1	3	#NUM!	1	7	#NUM!	7	#DIV/0!	#DIV/0!
Q96GY0	ZC2HC1A	Zinc finger C2HC domain-containing protein 1A OS=Homo sapiens OX=9606 GN=ZC2HC1A PE=1 SV=2				1	1			2	1	4	0	2	2	#NUM!	1	1.5	#NUM!	1.5	#DIV/0!	0.42265
Q96GY3	LIN37	Protein lin-37 homolog OS=Homo sapiens OX=9606 GN=LIN37 PE=1 SV=1					1		2	3	1	4	0	1	3	#NUM!	1	2	#NUM!	2	#DIV/0!	#DIV/0!
Q96IY1	NSL1	Kinetochore-associated protein NSL1 homolog OS=Homo sapiens OX=9606 GN=NSL1 PE=1 SV=3					1		4	3	4	4	0	1	3	#NUM!	1	4	#NUM!	4	#DIV/0!	#DIV/0!
Q96ME7	ZNF512	Zinc finger protein 512 OS=Homo sapiens OX=9606 GN=ZNF512 PE=1 SV=2					1		2	2	3	4	0	1	3	#NUM!	1	2	#NUM!	2	#DIV/0!	#DIV/0!
Q96PU8	QKI	Protein quaking OS=Homo sapiens OX=9606 GN=QKI PE=1 SV=1						1	6	6	6	4	0	1	3	#NUM!	1	6	#NUM!	6	#DIV/0!	#DIV/0!
Q96PZ0	PUS7	Pseudouridylate synthase 7 homolog OS=Homo sapiens OX=9606 GN=PUS7 PE=1 SV=2					1		6	7	8	4	0	1	3	#NUM!	1	7	#NUM!	7	#DIV/0!	#DIV/0!
Q96Q15	SMG1	Serine/threonine-protein kinase SMG1 OS=Homo sapiens OX=9606 GN=SMG1 PE=1 SV=3			1	1	3	2			2	5	1	3	1	1	2	2	2	1	#DIV/0!	#DIV/0!
Q96RN5	MED15	Mediator of RNA polymerase II transcription subunit 15 OS=Homo sapiens OX=9606 GN=MED15 PE=1 SV=2				2			5	5	5	4	0	1	3	#NUM!	2	5	#NUM!	2.5	#DIV/0!	#DIV/0!
Q96RU2	USP28	Ubiquitin carboxyl-terminal hydrolase 28 OS=Homo sapiens OX=9606 GN=USP28 PE=1 SV=1					3		6	3	6	4	0	1	3	#NUM!	3	6	#NUM!	2	#DIV/0!	#DIV/0!
Q96T17	MAP7D2	MAP7 domain-containing protein 2 OS=Homo sapiens OX=9606 GN=MAP7D2 PE=1 SV=2		1	1			1			1	4	2	1	1	1	1	1	1	1	#DIV/0!	#DIV/0!
Q99961	SH3GL1	Endophilin-A2 OS=Homo sapiens OX=9606 GN=SH3GL1 PE=1 SV=1	1	1	2	2	2					5	3	2	0	1	2	#NUM!	#NUM!	#NUM!	#DIV/0!	#DIV/0!
Q9BRJ6	C7orf50	Uncharacterized protein C7orf50 OS=Homo sapiens OX=9606 GN=C7orf50 PE=1 SV=1				1			9	8	9	4	0	1	3	#NUM!	1	9	#NUM!	9	#DIV/0!	#DIV/0!
Q9BRR8	GPATCH1	G patch domain-containing protein 1 OS=Homo sapiens OX=9606 GN=GPATCH1 PE=1 SV=1					1		8	3	5	4	0	1	3	#NUM!	1	5	#NUM!	5	#DIV/0!	#DIV/0!
Q9BS16	CENPK	Centromere protein K OS=Homo sapiens OX=9606 GN=CENPK PE=1 SV=1						1	3	2	4	4	0	1	3	#NUM!	1	3	#NUM!	3	#DIV/0!	#DIV/0!
Q9BTA9	WAC	WW domain-containing adapter protein with coiled-coil OS=Homo sapiens OX=9606 GN=WAC PE=1 SV=3					1		6	6	7	4	0	1	3	#NUM!	1	6	#NUM!	6	#DIV/0!	#DIV/0!
Q9BTD8	RBM42	RNA-binding protein 42 OS=Homo sapiens OX=9606 GN=RBM42 PE=1 SV=1					2		6	7	7	4	0	1	3	#NUM!	2	7	#NUM!	3.5	#DIV/0!	#DIV/0!
Q9BWG6	SCNM1	Sodium channel modifier 1 OS=Homo sapiens OX=9606 GN=SCNM1 PE=1 SV=1				1			5	6	4	4	0	1	3	#NUM!	1	5	#NUM!	5	#DIV/0!	#DIV/0!
Q9BWT3	PAPOLG	Poly(A) polymerase gamma OS=Homo sapiens OX=9606 GN=PAPOLG PE=1 SV=2					1		7	6	5	4	0	1	3	#NUM!	1	6	#NUM!	6	#DIV/0!	#DIV/0!
Q9BX66	SORBS1	Sorbin and SH3 domain-containing protein 1 OS=Homo sapiens OX=9606 GN=SORBS1 PE=1 SV=3				1	4	1	1		1	5	0	3	2	#NUM!	1	1	#NUM!	1	#DIV/0!	0.495025
Q9BY89	KIAA1671	Uncharacterized protein KIAA1671 OS=Homo sapiens OX=9606 GN=KIAA1671 PE=1 SV=2		1	4	6	9	6				5	2	3	0	2.5	6	#NUM!	#NUM!	#NUM!	#DIV/0!	#DIV/0!
Q9BYW2	SETD2	Histone-lysine N-methyltransferase SETD2 OS=Homo sapiens OX=9606 GN=SETD2 PE=1 SV=3					3		22	23	29	4	0	1	3	#NUM!	3	23	#NUM!	7.66667	#DIV/0!	#DIV/0!
Q9GZR1	SENP6	Sentrin-specific protease 6 OS=Homo sapiens OX=9606 GN=SENP6 PE=1 SV=2				1			4	7	8	4	0	1	3	#NUM!	1	7	#NUM!	7	#DIV/0!	#DIV/0!
Q9GZS3	WDR61	WD repeat-containing protein 61 OS=Homo sapiens OX=9606 GN=WDR61 PE=1 SV=1					1		8	6	6	4	0	1	3	#NUM!	1	6	#NUM!	6	#DIV/0!	#DIV/0!
Q9H0B6	KLC2	Kinesin light chain 2 OS=Homo sapiens OX=9606 GN=KLC2 PE=1 SV=1			1	4	8	2	1		1	6	1	3	2	1	4	1	1	0.25	#DIV/0!	0.205727
Q9H0C8	ILKAP	Integrin-linked kinase-associated serine/threonine phosphatase 2C OS=Homo sapiens OX=9606 GN=ILKAP PE=1 SV=1				1			9	9	7	4	0	1	3	#NUM!	1	9	#NUM!	9	#DIV/0!	#DIV/0!
Q9H0H5	RACGAP1	Rac GTPase-activating protein 1 OS=Homo sapiens OX=9606 GN=RACGAP1 PE=1 SV=1					2		6	8	8	4	0	1	3	#NUM!	2	8	#NUM!	4	#DIV/0!	#DIV/0!
Q9H0S4	DDX47	Probable ATP-dependent RNA helicase DDX47 OS=Homo sapiens OX=9606 GN=DDX47 PE=1 SV=1					1	1	1		2	4	0	2	2	#NUM!	1	1.5	#NUM!	1.5	#DIV/0!	0.42265
Q9H2M9	RAB3GAP2	Rab3 GTPase-activating protein non-catalytic subunit OS=Homo sapiens OX=9606 GN=RAB3GAP2 PE=1 SV=1		1	1	1	3	2		1	1	7	2	3	2	1	2	1	1	0.5	#DIV/0!	0.272228
Q9H3P2	NELFA	Negative elongation factor A OS=Homo sapiens OX=9606 GN=NELFA PE=1 SV=3					2		8	9	9	4	0	1	3	#NUM!	2	9	#NUM!	4.5	#DIV/0!	#DIV/0!
Q9H467	CUEDC2	CUE domain-containing protein 2 OS=Homo sapiens OX=9606 GN=CUEDC2 PE=1 SV=1					1		4	2	3	4	0	1	3	#NUM!	1	3	#NUM!	3	#DIV/0!	#DIV/0!
Q9H6R0	DHX33	ATP-dependent RNA helicase DHX33 OS=Homo sapiens OX=9606 GN=DHX33 PE=1 SV=2					1		1	1	1	4	0	1	3	#NUM!	1	1	#NUM!	1	#DIV/0!	#DIV/0!
Q9H6W3	RIOX1	Ribosomal oxygenase 1 OS=Homo sapiens OX=9606 GN=RIOX1 PE=1 SV=2				1			2	3	2	4	0	1	3	#NUM!	1	2	#NUM!	2	#DIV/0!	#DIV/0!
Q9H7D7	WDR26	WD repeat-containing protein 26 OS=Homo sapiens OX=9606 GN=WDR26 PE=1 SV=3					2		7	4	4	4	0	1	3	#NUM!	2	4	#NUM!	2	#DIV/0!	#DIV/0!
Q9H7E9	C8orf33	UPF0488 protein C8orf33 OS=Homo sapiens OX=9606 GN=C8orf33 PE=1 SV=1				1	1		4		3	4	0	2	2	#NUM!	1	3.5	#NUM!	3.5	#DIV/0!	0.0377496
Q9H7L9	SUDS3	Sin3 histone deacetylase corepressor complex component SDS3 OS=Homo sapiens OX=9606 GN=SUDS3 PE=1 SV=2						1	2	2	3	4	0	1	3	#NUM!	1	2	#NUM!	2	#DIV/0!	#DIV/0!
Q9H7Z3	NRDE2	Nuclear exosome regulator NRDE2 OS=Homo sapiens OX=9606 GN=NRDE2 PE=1 SV=3					2		2	2	1	4	0	1	3	#NUM!	2	2	#NUM!	1	#DIV/0!	#DIV/0!
Q9H8M2	BRD9	Bromodomain-containing protein 9 OS=Homo sapiens OX=9606 GN=BRD9 PE=1 SV=2						1	1	1	2	4	0	1	3	#NUM!	1	1	#NUM!	1	#DIV/0!	#DIV/0!
Q9HAW4	CLSPN	Claspin OS=Homo sapiens OX=9606 GN=CLSPN PE=1 SV=3						1	6	8	7	4	0	1	3	#NUM!	1	7	#NUM!	7	#DIV/0!	#DIV/0!
Q9HCD5	NCOA5	Nuclear receptor coactivator 5 OS=Homo sapiens OX=9606 GN=NCOA5 PE=1 SV=2					1		3	4	5	4	0	1	3	#NUM!	1	4	#NUM!	4	#DIV/0!	#DIV/0!
Q9HCK8	CHD8	Chromodomain-helicase-DNA-binding protein 8 OS=Homo sapiens OX=9606 GN=CHD8 PE=1 SV=5					1		34	21	31	4	0	1	3	#NUM!	1	31	#NUM!	31	#DIV/0!	#DIV/0!
Q9HD26	GOPC	Golgi-associated PDZ and coiled-coil motif-containing protein OS=Homo sapiens OX=9606 GN=GOPC PE=1 SV=1				1			2	1	2	4	0	1	3	#NUM!	1	2	#NUM!	2	#DIV/0!	#DIV/0!
Q9NPJ6	MED4	Mediator of RNA polymerase II transcription subunit 4 OS=Homo sapiens OX=9606 GN=MED4 PE=1 SV=1						1	3	2	2	4	0	1	3	#NUM!	1	2	#NUM!	2	#DIV/0!	#DIV/0!
Q9NQG5	RPRD1B	Regulation of nuclear pre-mRNA domain-containing protein 1B OS=Homo sapiens OX=9606 GN=RPRD1B PE=1 SV=1					2		15	14	16	4	0	1	3	#NUM!	2	15	#NUM!	7.5	#DIV/0!	#DIV/0!
Q9NS86	LANCL2	LanC-like protein 2 OS=Homo sapiens OX=9606 GN=LANCL2 PE=1 SV=1						1	2	1	2	4	0	1	3	#NUM!	1	2	#NUM!	2	#DIV/0!	#DIV/0!
Q9NVP1	DDX18	ATP-dependent RNA helicase DDX18 OS=Homo sapiens OX=9606 GN=DDX18 PE=1 SV=2					2		8	7	10	4	0	1	3	#NUM!	2	8	#NUM!	4	#DIV/0!	#DIV/0!
Q9NW08	POLR3B	DNA-directed RNA polymerase III subunit RPC2 OS=Homo sapiens OX=9606 GN=POLR3B PE=1 SV=2					3		6	5	4	4	0	1	3	#NUM!	3	5	#NUM!	1.66667	#DIV/0!	#DIV/0!
Q9NWB6	ARGLU1	Arginine and glutamate-rich protein 1 OS=Homo sapiens OX=9606 GN=ARGLU1 PE=1 SV=1					1		5	5	4	4	0	1	3	#NUM!	1	5	#NUM!	5	#DIV/0!	#DIV/0!
Q9NY93	DDX56	Probable ATP-dependent RNA helicase DDX56 OS=Homo sapiens OX=9606 GN=DDX56 PE=1 SV=1					1		4	3	4	4	0	1	3	#NUM!	1	4	#NUM!	4	#DIV/0!	#DIV/0!
Q9NYB0	TERF2IP	Telomeric repeat-binding factor 2-interacting protein 1 OS=Homo sapiens OX=9606 GN=TERF2IP PE=1 SV=1					2		2	2	2	4	0	1	3	#NUM!	2	2	#NUM!	1	#DIV/0!	#DIV/0!
Q9NZZ3	CHMP5	Charged multivesicular body protein 5 OS=Homo sapiens OX=9606 GN=CHMP5 PE=1 SV=1					1	2	2	3	5	5	0	2	3	#NUM!	1.5	3	#NUM!	2	#DIV/0!	0.223427
Q9P0U4	CXXC1	CXXC-type zinc finger protein 1 OS=Homo sapiens OX=9606 GN=CXXC1 PE=1 SV=2				2			10	9	6	4	0	1	3	#NUM!	2	9	#NUM!	4.5	#DIV/0!	#DIV/0!
Q9UBB4	ATXN10	Ataxin-10 OS=Homo sapiens OX=9606 GN=ATXN10 PE=1 SV=1					1		1	1	1	4	0	1	3	#NUM!	1	1	#NUM!	1	#DIV/0!	#DIV/0!
Q9UBD5	ORC3	Origin recognition complex subunit 3 OS=Homo sapiens OX=9606 GN=ORC3 PE=1 SV=1						1	9	7	8	4	0	1	3	#NUM!	1	8	#NUM!	8	#DIV/0!	#DIV/0!
Q9UBT2	UBA2	SUMO-activating enzyme subunit 2 OS=Homo sapiens OX=9606 GN=UBA2 PE=1 SV=2						1	4	3	5	4	0	1	3	#NUM!	1	4	#NUM!	4	#DIV/0!	#DIV/0!
Q9UHF7	TRPS1	Zinc finger transcription factor Trps1 OS=Homo sapiens OX=9606 GN=TRPS1 PE=1 SV=2					2		10	9	7	4	0	1	3	#NUM!	2	9	#NUM!	4.5	#DIV/0!	#DIV/0!
Q9UJF2	RASAL2	Ras GTPase-activating protein nGAP OS=Homo sapiens OX=9606 GN=RASAL2 PE=1 SV=2		1	1	1	3	1				5	2	3	0	1	1	#NUM!	#NUM!	#NUM!	#DIV/0!	#DIV/0!
Q9UK76	JPT1	Jupiter microtubule associated homolog 1 OS=Homo sapiens OX=9606 GN=JPT1 PE=1 SV=3				1			7	6	6	4	0	1	3	#NUM!	1	6	#NUM!	6	#DIV/0!	#DIV/0!
Q9UKN8	GTF3C4	General transcription factor 3C polypeptide 4 OS=Homo sapiens OX=9606 GN=GTF3C4 PE=1 SV=2					2		7	10	10	4	0	1	3	#NUM!	2	10	#NUM!	5	#DIV/0!	#DIV/0!
Q9ULD9	ZNF608	Zinc finger protein 608 OS=Homo sapiens OX=9606 GN=ZNF608 PE=1 SV=4					1		10	9	9	4	0	1	3	#NUM!	1	9	#NUM!	9	#DIV/0!	#DIV/0!
Q9ULT8	HECTD1	E3 ubiquitin-protein ligase HECTD1 OS=Homo sapiens OX=9606 GN=HECTD1 PE=1 SV=3		1	2	2	1	2			1	6	2	3	1	1.5	2	1	0.666667	0.5	#DIV/0!	#DIV/0!
Q9UN86	G3BP2	Ras GTPase-activating protein-binding protein 2 OS=Homo sapiens OX=9606 GN=G3BP2 PE=1 SV=2					3	1	2	1	1	5	0	2	3	#NUM!	2	1	#NUM!	0.5	#DIV/0!	0.495025
Q9UNS2	COPS3	COP9 signalosome complex subunit 3 OS=Homo sapiens OX=9606 GN=COPS3 PE=1 SV=3				1	1		2		3	4	0	2	2	#NUM!	1	2.5	#NUM!	2.5	#DIV/0!	0.095466
Q9UPY3	DICER1	Endoribonuclease Dicer OS=Homo sapiens OX=9606 GN=DICER1 PE=1 SV=3				3	2		2		3	4	0	2	2	#NUM!	2.5	2.5	#NUM!	1	#DIV/0!	1
Q9UQ84	EXO1	Exonuclease 1 OS=Homo sapiens OX=9606 GN=EXO1 PE=1 SV=2					1		2	3	3	4	0	1	3	#NUM!	1	3	#NUM!	3	#DIV/0!	#DIV/0!
Q9UQN3	CHMP2B	Charged multivesicular body protein 2b OS=Homo sapiens OX=9606 GN=CHMP2B PE=1 SV=1		1	1	1		1	3	2	1	7	2	2	3	1	1	2	2	2	0.272228	0.272228
Q9Y223	GNE	Bifunctional UDP-N-acetylglucosamine 2-epimerase/N-acetylmannosamine kinase OS=Homo sapiens OX=9606 GN=GNE PE=1 SV=1				1			2	1	4	4	0	1	3	#NUM!	1	2	#NUM!	2	#DIV/0!	#DIV/0!
Q9Y224	RTRAF	RNA transcription, translation and transport factor protein OS=Homo sapiens OX=9606 GN=RTRAF PE=1 SV=1					2		3	3	2	4	0	1	3	#NUM!	2	3	#NUM!	1.5	#DIV/0!	#DIV/0!
Q9Y294	ASF1A	Histone chaperone ASF1A OS=Homo sapiens OX=9606 GN=ASF1A PE=1 SV=1					1		1	1	2	4	0	1	3	#NUM!	1	1	#NUM!	1	#DIV/0!	#DIV/0!
Q9Y2L1	DIS3	Exosome complex exonuclease RRP44 OS=Homo sapiens OX=9606 GN=DIS3 PE=1 SV=2				1			5	1	2	4	0	1	3	#NUM!	1	2	#NUM!	2	#DIV/0!	#DIV/0!
Q9Y2T2	AP3M1	AP-3 complex subunit mu-1 OS=Homo sapiens OX=9606 GN=AP3M1 PE=1 SV=1					1		3	1	1	4	0	1	3	#NUM!	1	1	#NUM!	1	#DIV/0!	#DIV/0!
Q9Y2X0	MED16	Mediator of RNA polymerase II transcription subunit 16 OS=Homo sapiens OX=9606 GN=MED16 PE=1 SV=2				1	1		1	1	1	5	0	2	3	#NUM!	1	1	#NUM!	1	#DIV/0!	#DIV/0!
Q9Y314	NOSIP	Nitric oxide synthase-interacting protein OS=Homo sapiens OX=9606 GN=NOSIP PE=1 SV=1				1			10	8	6	4	0	1	3	#NUM!	1	8	#NUM!	8	#DIV/0!	#DIV/0!
Q9Y3D9	MRPS23	28S ribosomal protein S23, mitochondrial OS=Homo sapiens OX=9606 GN=MRPS23 PE=1 SV=2		1					2	1	2	4	1	0	3	1	#NUM!	2	2	#NUM!	#DIV/0!	#DIV/0!
Q9Y4C8	RBM19	Probable RNA-binding protein 19 OS=Homo sapiens OX=9606 GN=RBM19 PE=1 SV=3						2	2	2	3	4	0	1	3	#NUM!	2	2	#NUM!	1	#DIV/0!	#DIV/0!
Q9Y4E1	WASHC2C	WASH complex subunit 2C OS=Homo sapiens OX=9606 GN=WASHC2C PE=1 SV=4		2	4					3	4	4	2	0	2	3	#NUM!	3.5	1.16667	#NUM!	0.698489	#DIV/0!
Q9Y4E8	USP15	Ubiquitin carboxyl-terminal hydrolase 15 OS=Homo sapiens OX=9606 GN=USP15 PE=1 SV=3				1		2	2	1	4	5	0	2	3	#NUM!	1.5	2	#NUM!	1.33333	#DIV/0!	0.536717
Q9Y5X1	SNX9	Sorting nexin-9 OS=Homo sapiens OX=9606 GN=SNX9 PE=1 SV=1					1		3	1	2	4	0	1	3	#NUM!	1	2	#NUM!	2	#DIV/0!	#DIV/0!
Q9Y6A4	CFAP20	Cilia- and flagella-associated protein 20 OS=Homo sapiens OX=9606 GN=CFAP20 PE=1 SV=1				1			3	3	3	4	0	1	3	#NUM!	1	3	#NUM!	3	#DIV/0!	#DIV/0!
A0AVK6	E2F8	Transcription factor E2F8 OS=Homo sapiens OX=9606 GN=E2F8 PE=1 SV=1							3	1	2	3	0	0	3	#NUM!	#NUM!	2	#NUM!	#NUM!	#DIV/0!	#DIV/0!
A6H8Y1	BDP1	Transcription factor TFIIIB component B'' homolog OS=Homo sapiens OX=9606 GN=BDP1 PE=1 SV=3					1		1	1	2	4	0	1	3	#NUM!	1	1	#NUM!	1	#DIV/0!	#DIV/0!
A6NMY6	ANXA2P2	Putative annexin A2-like protein OS=Homo sapiens OX=9606 GN=ANXA2P2 PE=5 SV=2						2	3		1	3	0	1	2	#NUM!	2	2	#NUM!	1	#DIV/0!	#DIV/0!
A8CG34	POM121C	Nuclear envelope pore membrane protein POM 121C OS=Homo sapiens OX=9606 GN=POM121C PE=1 SV=3							1	1	1	3	0	0	3	#NUM!	#NUM!	1	#NUM!	#NUM!	#DIV/0!	#DIV/0!
E9PRG8	C11orf98	Uncharacterized protein C11orf98 OS=Homo sapiens OX=9606 GN=C11orf98 PE=4 SV=2							2	4	1	3	0	0	3	#NUM!	#NUM!	2	#NUM!	#NUM!	#DIV/0!	#DIV/0!
O00311	CDC7	Cell division cycle 7-related protein kinase OS=Homo sapiens OX=9606 GN=CDC7 PE=1 SV=1							3	1	2	3	0	0	3	#NUM!	#NUM!	2	#NUM!	#NUM!	#DIV/0!	#DIV/0!
O00401	WASL	Neural Wiskott-Aldrich syndrome protein OS=Homo sapiens OX=9606 GN=WASL PE=1 SV=2					1		2	1	2	4	0	1	3	#NUM!	1	2	#NUM!	2	#DIV/0!	#DIV/0!
O00411	POLRMT	DNA-directed RNA polymerase, mitochondrial OS=Homo sapiens OX=9606 GN=POLRMT PE=1 SV=2							1	1	1	3	0	0	3	#NUM!	#NUM!	1	#NUM!	#NUM!	#DIV/0!	#DIV/0!
O00512	BCL9	B-cell CLL/lymphoma 9 protein OS=Homo sapiens OX=9606 GN=BCL9 PE=1 SV=4							5	4	3	3	0	0	3	#NUM!	#NUM!	4	#NUM!	#NUM!	#DIV/0!	#DIV/0!
O00629	KPNA4	Importin subunit alpha-3 OS=Homo sapiens OX=9606 GN=KPNA4 PE=1 SV=1							5	5	5	3	0	0	3	#NUM!	#NUM!	5	#NUM!	#NUM!	#DIV/0!	#DIV/0!
O00712	NFIB	Nuclear factor 1 B-type OS=Homo sapiens OX=9606 GN=NFIB PE=1 SV=2							1	1	2	3	0	0	3	#NUM!	#NUM!	1	#NUM!	#NUM!	#DIV/0!	#DIV/0!
O14745	SLC9A3R1	Na(+)/H(+) exchange regulatory cofactor NHE-RF1 OS=Homo sapiens OX=9606 GN=SLC9A3R1 PE=1 SV=4							1	1	1	3	0	0	3	#NUM!	#NUM!	1	#NUM!	#NUM!	#DIV/0!	#DIV/0!
O14810	CPLX1	Complexin-1 OS=Homo sapiens OX=9606 GN=CPLX1 PE=1 SV=1							2	1	2	3	0	0	3	#NUM!	#NUM!	2	#NUM!	#NUM!	#DIV/0!	#DIV/0!
O14965	AURKA	Aurora kinase A OS=Homo sapiens OX=9606 GN=AURKA PE=1 SV=2							2	2	2	3	0	0	3	#NUM!	#NUM!	2	#NUM!	#NUM!	#DIV/0!	#DIV/0!
O14974	PPP1R12A	Protein phosphatase 1 regulatory subunit 12A OS=Homo sapiens OX=9606 GN=PPP1R12A PE=1 SV=1				3	4	4		1		4	0	3	1	#NUM!	4	1	#NUM!	0.25	#DIV/0!	#DIV/0!
O14981	BTAF1	TATA-binding protein-associated factor 172 OS=Homo sapiens OX=9606 GN=BTAF1 PE=1 SV=2							13	9	12	3	0	0	3	#NUM!	#NUM!	12	#NUM!	#NUM!	#DIV/0!	#DIV/0!
O15056	SYNJ2	Synaptojanin-2 OS=Homo sapiens OX=9606 GN=SYNJ2 PE=1 SV=3				2	1		1	2	2	5	0	2	3	#NUM!	1.5	2	#NUM!	1.33333	#DIV/0!	0.78878
O15090	ZNF536	Zinc finger protein 536 OS=Homo sapiens OX=9606 GN=ZNF536 PE=1 SV=3							5	5	8	3	0	0	3	#NUM!	#NUM!	5	#NUM!	#NUM!	#DIV/0!	#DIV/0!
O15212	PFDN6	Prefoldin subunit 6 OS=Homo sapiens OX=9606 GN=PFDN6 PE=1 SV=1					2		1		2	3	0	1	2	#NUM!	2	1.5	#NUM!	0.75	#DIV/0!	#DIV/0!
O15541	RNF113A	E3 ubiquitin-protein ligase RNF113A OS=Homo sapiens OX=9606 GN=RNF113A PE=1 SV=1							2	2	3	3	0	0	3	#NUM!	#NUM!	2	#NUM!	#NUM!	#DIV/0!	#DIV/0!
O43439	CBFA2T2	Protein CBFA2T2 OS=Homo sapiens OX=9606 GN=CBFA2T2 PE=1 SV=1							2	2	4	3	0	0	3	#NUM!	#NUM!	2	#NUM!	#NUM!	#DIV/0!	#DIV/0!
O43482	OIP5	Protein Mis18-beta OS=Homo sapiens OX=9606 GN=OIP5 PE=1 SV=2							1	1	2	3	0	0	3	#NUM!	#NUM!	1	#NUM!	#NUM!	#DIV/0!	#DIV/0!
O43502	RAD51C	DNA repair protein RAD51 homolog 3 OS=Homo sapiens OX=9606 GN=RAD51C PE=1 SV=1							3	1	2	3	0	0	3	#NUM!	#NUM!	2	#NUM!	#NUM!	#DIV/0!	#DIV/0!
O60315	ZEB2	Zinc finger E-box-binding homeobox 2 OS=Homo sapiens OX=9606 GN=ZEB2 PE=1 SV=1							1	1	2	3	0	0	3	#NUM!	#NUM!	1	#NUM!	#NUM!	#DIV/0!	#DIV/0!
O60828	PQBP1	Polyglutamine-binding protein 1 OS=Homo sapiens OX=9606 GN=PQBP1 PE=1 SV=1							8	9	12	3	0	0	3	#NUM!	#NUM!	9	#NUM!	#NUM!	#DIV/0!	#DIV/0!
O60869	EDF1	Endothelial differentiation-related factor 1 OS=Homo sapiens OX=9606 GN=EDF1 PE=1 SV=1							2	1	1	3	0	0	3	#NUM!	#NUM!	1	#NUM!	#NUM!	#DIV/0!	#DIV/0!
O60879	DIAPH2	Protein diaphanous homolog 2 OS=Homo sapiens OX=9606 GN=DIAPH2 PE=1 SV=1				2	1	1	1			4	0	3	1	#NUM!	1	1	#NUM!	1	#DIV/0!	#DIV/0!
O60934	NBN	Nibrin OS=Homo sapiens OX=9606 GN=NBN PE=1 SV=1							3	4	4	3	0	0	3	#NUM!	#NUM!	4	#NUM!	#NUM!	#DIV/0!	#DIV/0!
O75132	ZBED4	Zinc finger BED domain-containing protein 4 OS=Homo sapiens OX=9606 GN=ZBED4 PE=1 SV=2							1	1	2	3	0	0	3	#NUM!	#NUM!	1	#NUM!	#NUM!	#DIV/0!	#DIV/0!
O75391	SPAG7	Sperm-associated antigen 7 OS=Homo sapiens OX=9606 GN=SPAG7 PE=1 SV=2							5	4	2	3	0	0	3	#NUM!	#NUM!	4	#NUM!	#NUM!	#DIV/0!	#DIV/0!
O75494	SRSF10	Serine/arginine-rich splicing factor 10 OS=Homo sapiens OX=9606 GN=SRSF10 PE=1 SV=1							3	4	3	3	0	0	3	#NUM!	#NUM!	3	#NUM!	#NUM!	#DIV/0!	#DIV/0!
O75496	GMNN	Geminin OS=Homo sapiens OX=9606 GN=GMNN PE=1 SV=1							4	4	5	3	0	0	3	#NUM!	#NUM!	4	#NUM!	#NUM!	#DIV/0!	#DIV/0!
O75582	RPS6KA5	Ribosomal protein S6 kinase alpha-5 OS=Homo sapiens OX=9606 GN=RPS6KA5 PE=1 SV=1							9	9	10	3	0	0	3	#NUM!	#NUM!	9	#NUM!	#NUM!	#DIV/0!	#DIV/0!
O75937	DNAJC8	DnaJ homolog subfamily C member 8 OS=Homo sapiens OX=9606 GN=DNAJC8 PE=1 SV=2							3	2	5	3	0	0	3	#NUM!	#NUM!	3	#NUM!	#NUM!	#DIV/0!	#DIV/0!
O75940	SMNDC1	Survival of motor neuron-related-splicing factor 30 OS=Homo sapiens OX=9606 GN=SMNDC1 PE=1 SV=1							6	6	4	3	0	0	3	#NUM!	#NUM!	6	#NUM!	#NUM!	#DIV/0!	#DIV/0!
O94782	USP1	Ubiquitin carboxyl-terminal hydrolase 1 OS=Homo sapiens OX=9606 GN=USP1 PE=1 SV=1							3	2	3	3	0	0	3	#NUM!	#NUM!	3	#NUM!	#NUM!	#DIV/0!	#DIV/0!
O94842	TOX4	TOX high mobility group box family member 4 OS=Homo sapiens OX=9606 GN=TOX4 PE=1 SV=1							16	16	13	3	0	0	3	#NUM!	#NUM!	16	#NUM!	#NUM!	#DIV/0!	#DIV/0!
O94864	SUPT7L	STAGA complex 65 subunit gamma OS=Homo sapiens OX=9606 GN=SUPT7L PE=1 SV=1							3	2	3	3	0	0	3	#NUM!	#NUM!	3	#NUM!	#NUM!	#DIV/0!	#DIV/0!
O94888	UBXN7	UBX domain-containing protein 7 OS=Homo sapiens OX=9606 GN=UBXN7 PE=1 SV=2							4	4	4	3	0	0	3	#NUM!	#NUM!	4	#NUM!	#NUM!	#DIV/0!	#DIV/0!
O95229	ZWINT	ZW10 interactor OS=Homo sapiens OX=9606 GN=ZWINT PE=1 SV=2					1		2	1		3	0	1	2	#NUM!	1	1.5	#NUM!	1.5	#DIV/0!	#DIV/0!
O95319	CELF2	CUGBP Elav-like family member 2 OS=Homo sapiens OX=9606 GN=CELF2 PE=1 SV=1							10	7	7	3	0	0	3	#NUM!	#NUM!	7	#NUM!	#NUM!	#DIV/0!	#DIV/0!
O95425	SVIL	Supervillin OS=Homo sapiens OX=9606 GN=SVIL PE=1 SV=2				1	1	1		1	2	5	0	3	2	#NUM!	1	1.5	#NUM!	1.5	#DIV/0!	0.272228
O95453	PARN	Poly(A)-specific ribonuclease PARN OS=Homo sapiens OX=9606 GN=PARN PE=1 SV=1							5	7	6	3	0	0	3	#NUM!	#NUM!	6	#NUM!	#NUM!	#DIV/0!	#DIV/0!
O95487	SEC24B	Protein transport protein Sec24B OS=Homo sapiens OX=9606 GN=SEC24B PE=1 SV=2			1		1	1			1	4	1	2	1	1	1	1	1	1	#DIV/0!	#DIV/0!
O95613	PCNT	Pericentrin OS=Homo sapiens OX=9606 GN=PCNT PE=1 SV=4		1		2	5	5			1	5	1	3	1	1	5	1	1	0.2	#DIV/0!	#DIV/0!
O95639	CPSF4	Cleavage and polyadenylation specificity factor subunit 4 OS=Homo sapiens OX=9606 GN=CPSF4 PE=1 SV=1							2	2	1	3	0	0	3	#NUM!	#NUM!	2	#NUM!	#NUM!	#DIV/0!	#DIV/0!
O95819	MAP4K4	Mitogen-activated protein kinase kinase kinase kinase 4 OS=Homo sapiens OX=9606 GN=MAP4K4 PE=1 SV=2				1			1	1	1	4	0	1	3	#NUM!	1	1	#NUM!	1	#DIV/0!	#DIV/0!
O96028	NSD2	Histone-lysine N-methyltransferase NSD2 OS=Homo sapiens OX=9606 GN=NSD2 PE=1 SV=1							2	2	2	3	0	0	3	#NUM!	#NUM!	2	#NUM!	#NUM!	#DIV/0!	#DIV/0!
P00390	GSR	Glutathione reductase, mitochondrial OS=Homo sapiens OX=9606 GN=GSR PE=1 SV=2	1				2	2			2	4	1	2	1	1	2	2	2	1	#DIV/0!	#DIV/0!
P06400	RB1	Retinoblastoma-associated protein OS=Homo sapiens OX=9606 GN=RB1 PE=1 SV=2							6	4	7	3	0	0	3	#NUM!	#NUM!	6	#NUM!	#NUM!	#DIV/0!	#DIV/0!
P07237	P4HB	Protein disulfide-isomerase OS=Homo sapiens OX=9606 GN=P4HB PE=1 SV=3							4	5	5	3	0	0	3	#NUM!	#NUM!	5	#NUM!	#NUM!	#DIV/0!	#DIV/0!
P07305	H1-0	Histone H1.0 OS=Homo sapiens OX=9606 GN=H1-0 PE=1 SV=3							1	2	1	3	0	0	3	#NUM!	#NUM!	1	#NUM!	#NUM!	#DIV/0!	#DIV/0!
P07355	ANXA2	Annexin A2 OS=Homo sapiens OX=9606 GN=ANXA2 PE=1 SV=2	2	2	2	1	4			4		6	3	2	1	2	2.5	4	2	1.6	#DIV/0!	#DIV/0!
P07992	ERCC1	DNA excision repair protein ERCC-1 OS=Homo sapiens OX=9606 GN=ERCC1 PE=1 SV=1							2	1	1	3	0	0	3	#NUM!	#NUM!	1	#NUM!	#NUM!	#DIV/0!	#DIV/0!
P09429	HMGB1	High mobility group protein B1 OS=Homo sapiens OX=9606 GN=HMGB1 PE=1 SV=3							2	2	2	3	0	0	3	#NUM!	#NUM!	2	#NUM!	#NUM!	#DIV/0!	#DIV/0!
P09543	CNP	2',3'-cyclic-nucleotide 3'-phosphodiesterase OS=Homo sapiens OX=9606 GN=CNP PE=1 SV=2					1		2	1		3	0	1	2	#NUM!	1	1.5	#NUM!	1.5	#DIV/0!	#DIV/0!
P0CAP2	POLR2M	DNA-directed RNA polymerase II subunit GRINL1A OS=Homo sapiens OX=9606 GN=POLR2M PE=1 SV=1					2		2	3	1	4	0	1	3	#NUM!	2	2	#NUM!	1	#DIV/0!	#DIV/0!
P11388	TOP2A	DNA topoisomerase 2-alpha OS=Homo sapiens OX=9606 GN=TOP2A PE=1 SV=3							5	6	7	3	0	0	3	#NUM!	#NUM!	6	#NUM!	#NUM!	#DIV/0!	#DIV/0!
P12755	SKI	Ski oncogene OS=Homo sapiens OX=9606 GN=SKI PE=1 SV=1							4	4	2	3	0	0	3	#NUM!	#NUM!	4	#NUM!	#NUM!	#DIV/0!	#DIV/0!
P13051	UNG	Uracil-DNA glycosylase OS=Homo sapiens OX=9606 GN=UNG PE=1 SV=2							1	3	2	3	0	0	3	#NUM!	#NUM!	2	#NUM!	#NUM!	#DIV/0!	#DIV/0!
P13056	NR2C1	Nuclear receptor subfamily 2 group C member 1 OS=Homo sapiens OX=9606 GN=NR2C1 PE=1 SV=2							1	1	1	3	0	0	3	#NUM!	#NUM!	1	#NUM!	#NUM!	#DIV/0!	#DIV/0!
P13674	P4HA1	Prolyl 4-hydroxylase subunit alpha-1 OS=Homo sapiens OX=9606 GN=P4HA1 PE=1 SV=2							4	3	3	3	0	0	3	#NUM!	#NUM!	3	#NUM!	#NUM!	#DIV/0!	#DIV/0!
P15104	GLUL	Glutamine synthetase OS=Homo sapiens OX=9606 GN=GLUL PE=1 SV=4					1		2	2	1	4	0	1	3	#NUM!	1	2	#NUM!	2	#DIV/0!	#DIV/0!
P15927	RPA2	Replication protein A 32 kDa subunit OS=Homo sapiens OX=9606 GN=RPA2 PE=1 SV=1							6	4	3	3	0	0	3	#NUM!	#NUM!	4	#NUM!	#NUM!	#DIV/0!	#DIV/0!
P16220	CREB1	Cyclic AMP-responsive element-binding protein 1 OS=Homo sapiens OX=9606 GN=CREB1 PE=1 SV=2			1				1	1	1	4	1	0	3	1	#NUM!	1	1	#NUM!	#DIV/0!	#DIV/0!
P16949	STMN1	Stathmin OS=Homo sapiens OX=9606 GN=STMN1 PE=1 SV=3				1		2	2	2	4	5	0	2	3	#NUM!	1.5	2	#NUM!	1.33333	#DIV/0!	0.301864
P17544	ATF7	Cyclic AMP-dependent transcription factor ATF-7 OS=Homo sapiens OX=9606 GN=ATF7 PE=1 SV=2							3	3	4	3	0	0	3	#NUM!	#NUM!	3	#NUM!	#NUM!	#DIV/0!	#DIV/0!
P18754	RCC1	Regulator of chromosome condensation OS=Homo sapiens OX=9606 GN=RCC1 PE=1 SV=1			1		2	2			2	4	1	2	1	1	2	2	2	1	#DIV/0!	#DIV/0!
P18858	LIG1	DNA ligase 1 OS=Homo sapiens OX=9606 GN=LIG1 PE=1 SV=1							2	2	3	3	0	0	3	#NUM!	#NUM!	2	#NUM!	#NUM!	#DIV/0!	#DIV/0!
P19784	CSNK2A2	Casein kinase II subunit alpha' OS=Homo sapiens OX=9606 GN=CSNK2A2 PE=1 SV=1							4	3	8	3	0	0	3	#NUM!	#NUM!	4	#NUM!	#NUM!	#DIV/0!	#DIV/0!
P20962	PTMS	Parathymosin OS=Homo sapiens OX=9606 GN=PTMS PE=1 SV=2							2	2	2	3	0	0	3	#NUM!	#NUM!	2	#NUM!	#NUM!	#DIV/0!	#DIV/0!
P23193	TCEA1	Transcription elongation factor A protein 1 OS=Homo sapiens OX=9606 GN=TCEA1 PE=1 SV=2							3	3	4	3	0	0	3	#NUM!	#NUM!	3	#NUM!	#NUM!	#DIV/0!	#DIV/0!
P25440	BRD2	Bromodomain-containing protein 2 OS=Homo sapiens OX=9606 GN=BRD2 PE=1 SV=2							4	3	6	3	0	0	3	#NUM!	#NUM!	4	#NUM!	#NUM!	#DIV/0!	#DIV/0!
P27540	ARNT	Aryl hydrocarbon receptor nuclear translocator OS=Homo sapiens OX=9606 GN=ARNT PE=1 SV=1							5	5	6	3	0	0	3	#NUM!	#NUM!	5	#NUM!	#NUM!	#DIV/0!	#DIV/0!
P28070	PSMB4	Proteasome subunit beta type-4 OS=Homo sapiens OX=9606 GN=PSMB4 PE=1 SV=4						1	1	1	1	4	0	1	3	#NUM!	1	1	#NUM!	1	#DIV/0!	#DIV/0!
P28340	POLD1	DNA polymerase delta catalytic subunit OS=Homo sapiens OX=9606 GN=POLD1 PE=1 SV=2							5	1	6	3	0	0	3	#NUM!	#NUM!	5	#NUM!	#NUM!	#DIV/0!	#DIV/0!
P28482	MAPK1	Mitogen-activated protein kinase 1 OS=Homo sapiens OX=9606 GN=MAPK1 PE=1 SV=3							3	1	2	3	0	0	3	#NUM!	#NUM!	2	#NUM!	#NUM!	#DIV/0!	#DIV/0!
P29083	GTF2E1	General transcription factor IIE subunit 1 OS=Homo sapiens OX=9606 GN=GTF2E1 PE=1 SV=2							8	6	7	3	0	0	3	#NUM!	#NUM!	7	#NUM!	#NUM!	#DIV/0!	#DIV/0!
P29590	PML	Protein PML OS=Homo sapiens OX=9606 GN=PML PE=1 SV=3							2	3	5	3	0	0	3	#NUM!	#NUM!	3	#NUM!	#NUM!	#DIV/0!	#DIV/0!
P30046	DDT	D-dopachrome decarboxylase OS=Homo sapiens OX=9606 GN=DDT PE=1 SV=3							2	1	2	3	0	0	3	#NUM!	#NUM!	2	#NUM!	#NUM!	#DIV/0!	#DIV/0!
P30414	NKTR	NK-tumor recognition protein OS=Homo sapiens OX=9606 GN=NKTR PE=1 SV=2							2	2	1	3	0	0	3	#NUM!	#NUM!	2	#NUM!	#NUM!	#DIV/0!	#DIV/0!
P31629	HIVEP2	Transcription factor HIVEP2 OS=Homo sapiens OX=9606 GN=HIVEP2 PE=1 SV=2					1		3		3	3	0	1	2	#NUM!	1	3	#NUM!	3	#DIV/0!	#DIV/0!
P31942	HNRNPH3	Heterogeneous nuclear ribonucleoprotein H3 OS=Homo sapiens OX=9606 GN=HNRNPH3 PE=1 SV=2							3	4	3	3	0	0	3	#NUM!	#NUM!	3	#NUM!	#NUM!	#DIV/0!	#DIV/0!
P31948	STIP1	Stress-induced-phosphoprotein 1 OS=Homo sapiens OX=9606 GN=STIP1 PE=1 SV=1		1		1	2	2		3		5	1	3	1	1	2	3	3	1.5	#DIV/0!	#DIV/0!
P35080	PFN2	Profilin-2 OS=Homo sapiens OX=9606 GN=PFN2 PE=1 SV=3							1	1	1	3	0	0	3	#NUM!	#NUM!	1	#NUM!	#NUM!	#DIV/0!	#DIV/0!
P35244	RPA3	Replication protein A 14 kDa subunit OS=Homo sapiens OX=9606 GN=RPA3 PE=1 SV=1							2	3	3	3	0	0	3	#NUM!	#NUM!	3	#NUM!	#NUM!	#DIV/0!	#DIV/0!
P37108	SRP14	Signal recognition particle 14 kDa protein OS=Homo sapiens OX=9606 GN=SRP14 PE=1 SV=2							4	3	6	3	0	0	3	#NUM!	#NUM!	4	#NUM!	#NUM!	#DIV/0!	#DIV/0!
P39748	FEN1	Flap endonuclease 1 OS=Homo sapiens OX=9606 GN=FEN1 PE=1 SV=1							1	2	3	3	0	0	3	#NUM!	#NUM!	2	#NUM!	#NUM!	#DIV/0!	#DIV/0!
P40938	RFC3	Replication factor C subunit 3 OS=Homo sapiens OX=9606 GN=RFC3 PE=1 SV=2							5	3	6	3	0	0	3	#NUM!	#NUM!	5	#NUM!	#NUM!	#DIV/0!	#DIV/0!
P40939	HADHA	Trifunctional enzyme subunit alpha, mitochondrial OS=Homo sapiens OX=9606 GN=HADHA PE=1 SV=2					1		1	1	2	4	0	1	3	#NUM!	1	1	#NUM!	1	#DIV/0!	#DIV/0!
P41229	KDM5C	Lysine-specific demethylase 5C OS=Homo sapiens OX=9606 GN=KDM5C PE=1 SV=2							5	4	6	3	0	0	3	#NUM!	#NUM!	5	#NUM!	#NUM!	#DIV/0!	#DIV/0!
P41240	CSK	Tyrosine-protein kinase CSK OS=Homo sapiens OX=9606 GN=CSK PE=1 SV=1				1	2			2		3	0	2	1	#NUM!	1.5	2	#NUM!	1.33333	#DIV/0!	#DIV/0!
P43694	GATA4	Transcription factor GATA-4 OS=Homo sapiens OX=9606 GN=GATA4 PE=1 SV=2							1	1	1	3	0	0	3	#NUM!	#NUM!	1	#NUM!	#NUM!	#DIV/0!	#DIV/0!
P45973	CBX5	Chromobox protein homolog 5 OS=Homo sapiens OX=9606 GN=CBX5 PE=1 SV=1							2	2	1	3	0	0	3	#NUM!	#NUM!	2	#NUM!	#NUM!	#DIV/0!	#DIV/0!
P46100	ATRX	Transcriptional regulator ATRX OS=Homo sapiens OX=9606 GN=ATRX PE=1 SV=5							5	2	3	3	0	0	3	#NUM!	#NUM!	3	#NUM!	#NUM!	#DIV/0!	#DIV/0!
P48382	RFX5	DNA-binding protein RFX5 OS=Homo sapiens OX=9606 GN=RFX5 PE=1 SV=1							5	5	10	3	0	0	3	#NUM!	#NUM!	5	#NUM!	#NUM!	#DIV/0!	#DIV/0!
P48436	SOX9	Transcription factor SOX-9 OS=Homo sapiens OX=9606 GN=SOX9 PE=1 SV=1							1	1	1	3	0	0	3	#NUM!	#NUM!	1	#NUM!	#NUM!	#DIV/0!	#DIV/0!
P49189	ALDH9A1	4-trimethylaminobutyraldehyde dehydrogenase OS=Homo sapiens OX=9606 GN=ALDH9A1 PE=1 SV=3				1			1	1	2	4	0	1	3	#NUM!	1	1	#NUM!	1	#DIV/0!	#DIV/0!
P49454	CENPF	Centromere protein F OS=Homo sapiens OX=9606 GN=CENPF PE=1 SV=3						1		1	1	3	0	1	2	#NUM!	1	1	#NUM!	1	#DIV/0!	#DIV/0!
P49458	SRP9	Signal recognition particle 9 kDa protein OS=Homo sapiens OX=9606 GN=SRP9 PE=1 SV=2							2	1	2	3	0	0	3	#NUM!	#NUM!	2	#NUM!	#NUM!	#DIV/0!	#DIV/0!
P49585	PCYT1A	Choline-phosphate cytidylyltransferase A OS=Homo sapiens OX=9606 GN=PCYT1A PE=1 SV=2							3	4	3	3	0	0	3	#NUM!	#NUM!	3	#NUM!	#NUM!	#DIV/0!	#DIV/0!
P50548	ERF	ETS domain-containing transcription factor ERF OS=Homo sapiens OX=9606 GN=ERF PE=1 SV=2							1	1	1	3	0	0	3	#NUM!	#NUM!	1	#NUM!	#NUM!	#DIV/0!	#DIV/0!
P50613	CDK7	Cyclin-dependent kinase 7 OS=Homo sapiens OX=9606 GN=CDK7 PE=1 SV=1							2	1	4	3	0	0	3	#NUM!	#NUM!	2	#NUM!	#NUM!	#DIV/0!	#DIV/0!
P51003	PAPOLA	Poly(A) polymerase alpha OS=Homo sapiens OX=9606 GN=PAPOLA PE=1 SV=4							4	4	5	3	0	0	3	#NUM!	#NUM!	4	#NUM!	#NUM!	#DIV/0!	#DIV/0!
P51398	DAP3	28S ribosomal protein S29, mitochondrial OS=Homo sapiens OX=9606 GN=DAP3 PE=1 SV=1							1	2	4	3	0	0	3	#NUM!	#NUM!	2	#NUM!	#NUM!	#DIV/0!	#DIV/0!
P51572	BCAP31	B-cell receptor-associated protein 31 OS=Homo sapiens OX=9606 GN=BCAP31 PE=1 SV=3	1	2	2	4	4	2				6	3	3	0	2	4	#NUM!	#NUM!	#NUM!	#DIV/0!	#DIV/0!
P51665	PSMD7	26S proteasome non-ATPase regulatory subunit 7 OS=Homo sapiens OX=9606 GN=PSMD7 PE=1 SV=2				1	1		1			3	0	2	1	#NUM!	1	1	#NUM!	1	#DIV/0!	#DIV/0!
P51784	USP11	Ubiquitin carboxyl-terminal hydrolase 11 OS=Homo sapiens OX=9606 GN=USP11 PE=1 SV=3							3	2	3	3	0	0	3	#NUM!	#NUM!	3	#NUM!	#NUM!	#DIV/0!	#DIV/0!
P51825	AFF1	AF4/FMR2 family member 1 OS=Homo sapiens OX=9606 GN=AFF1 PE=1 SV=1							4	3	3	3	0	0	3	#NUM!	#NUM!	3	#NUM!	#NUM!	#DIV/0!	#DIV/0!
P51946	CCNH	Cyclin-H OS=Homo sapiens OX=9606 GN=CCNH PE=1 SV=1							2	2	5	3	0	0	3	#NUM!	#NUM!	2	#NUM!	#NUM!	#DIV/0!	#DIV/0!
P51948	MNAT1	CDK-activating kinase assembly factor MAT1 OS=Homo sapiens OX=9606 GN=MNAT1 PE=1 SV=1							3	3	2	3	0	0	3	#NUM!	#NUM!	3	#NUM!	#NUM!	#DIV/0!	#DIV/0!
P52292	KPNA2	Importin subunit alpha-1 OS=Homo sapiens OX=9606 GN=KPNA2 PE=1 SV=1							4	3	4	3	0	0	3	#NUM!	#NUM!	4	#NUM!	#NUM!	#DIV/0!	#DIV/0!
P52294	KPNA1	Importin subunit alpha-5 OS=Homo sapiens OX=9606 GN=KPNA1 PE=1 SV=3					2	3			9	3	0	2	1	#NUM!	2.5	9	#NUM!	3.6	#DIV/0!	#DIV/0!
P52756	RBM5	RNA-binding protein 5 OS=Homo sapiens OX=9606 GN=RBM5 PE=1 SV=2							20	22	23	3	0	0	3	#NUM!	#NUM!	22	#NUM!	#NUM!	#DIV/0!	#DIV/0!
P54105	CLNS1A	Methylosome subunit pICln OS=Homo sapiens OX=9606 GN=CLNS1A PE=1 SV=1							3	3	2	3	0	0	3	#NUM!	#NUM!	3	#NUM!	#NUM!	#DIV/0!	#DIV/0!
P54132	BLM	Bloom syndrome protein OS=Homo sapiens OX=9606 GN=BLM PE=1 SV=1							2	4	3	3	0	0	3	#NUM!	#NUM!	3	#NUM!	#NUM!	#DIV/0!	#DIV/0!
P54259	ATN1	Atrophin-1 OS=Homo sapiens OX=9606 GN=ATN1 PE=1 SV=3							3	3	4	3	0	0	3	#NUM!	#NUM!	3	#NUM!	#NUM!	#DIV/0!	#DIV/0!
P55081	MFAP1	Microfibrillar-associated protein 1 OS=Homo sapiens OX=9606 GN=MFAP1 PE=1 SV=2							4	5	8	3	0	0	3	#NUM!	#NUM!	5	#NUM!	#NUM!	#DIV/0!	#DIV/0!
P55084	HADHB	Trifunctional enzyme subunit beta, mitochondrial OS=Homo sapiens OX=9606 GN=HADHB PE=1 SV=3			1				1	2	1	4	1	0	3	1	#NUM!	1	1	#NUM!	#DIV/0!	#DIV/0!
P55209	NAP1L1	Nucleosome assembly protein 1-like 1 OS=Homo sapiens OX=9606 GN=NAP1L1 PE=1 SV=1		1		1			1	1	5	5	1	1	3	1	1	1	1	1	#DIV/0!	#DIV/0!
P56537	EIF6	Eukaryotic translation initiation factor 6 OS=Homo sapiens OX=9606 GN=EIF6 PE=1 SV=1				1	1		2	2		4	0	2	2	#NUM!	1	2	#NUM!	2	#DIV/0!	#DIV/0!
P56545	CTBP2	C-terminal-binding protein 2 OS=Homo sapiens OX=9606 GN=CTBP2 PE=1 SV=1							3	2	4	3	0	0	3	#NUM!	#NUM!	3	#NUM!	#NUM!	#DIV/0!	#DIV/0!
P61011	SRP54	Signal recognition particle 54 kDa protein OS=Homo sapiens OX=9606 GN=SRP54 PE=1 SV=1					1	1	1		1	4	0	2	2	#NUM!	1	1	#NUM!	1	#DIV/0!	#DIV/0!
P61129	ZC3H6	Zinc finger CCCH domain-containing protein 6 OS=Homo sapiens OX=9606 GN=ZC3H6 PE=1 SV=2							1	3	1	3	0	0	3	#NUM!	#NUM!	1	#NUM!	#NUM!	#DIV/0!	#DIV/0!
P61201	COPS2	COP9 signalosome complex subunit 2 OS=Homo sapiens OX=9606 GN=COPS2 PE=1 SV=1				1	1		1	1	1	5	0	2	3	#NUM!	1	1	#NUM!	1	#DIV/0!	#DIV/0!
P62136	PPP1CA	Serine/threonine-protein phosphatase PP1-alpha catalytic subunit OS=Homo sapiens OX=9606 GN=PPP1CA PE=1 SV=1							6	3	6	3	0	0	3	#NUM!	#NUM!	6	#NUM!	#NUM!	#DIV/0!	#DIV/0!
P62191	PSMC1	26S proteasome regulatory subunit 4 OS=Homo sapiens OX=9606 GN=PSMC1 PE=1 SV=1							2	2	3	3	0	0	3	#NUM!	#NUM!	2	#NUM!	#NUM!	#DIV/0!	#DIV/0!
P62304	SNRPE	Small nuclear ribonucleoprotein E OS=Homo sapiens OX=9606 GN=SNRPE PE=1 SV=1							3	4	4	3	0	0	3	#NUM!	#NUM!	4	#NUM!	#NUM!	#DIV/0!	#DIV/0!
P62318	SNRPD3	Small nuclear ribonucleoprotein Sm D3 OS=Homo sapiens OX=9606 GN=SNRPD3 PE=1 SV=1							6	5	6	3	0	0	3	#NUM!	#NUM!	6	#NUM!	#NUM!	#DIV/0!	#DIV/0!
P62877	RBX1	E3 ubiquitin-protein ligase RBX1 OS=Homo sapiens OX=9606 GN=RBX1 PE=1 SV=1						1	2	2	2	4	0	1	3	#NUM!	1	2	#NUM!	2	#DIV/0!	#DIV/0!
P62993	GRB2	Growth factor receptor-bound protein 2 OS=Homo sapiens OX=9606 GN=GRB2 PE=1 SV=1					1		2		3	3	0	1	2	#NUM!	1	2.5	#NUM!	2.5	#DIV/0!	#DIV/0!
P68400	CSNK2A1	Casein kinase II subunit alpha OS=Homo sapiens OX=9606 GN=CSNK2A1 PE=1 SV=1							9	5	7	3	0	0	3	#NUM!	#NUM!	7	#NUM!	#NUM!	#DIV/0!	#DIV/0!
P78332	RBM6	RNA-binding protein 6 OS=Homo sapiens OX=9606 GN=RBM6 PE=1 SV=5							9	10	7	3	0	0	3	#NUM!	#NUM!	9	#NUM!	#NUM!	#DIV/0!	#DIV/0!
P78345	RPP38	Ribonuclease P protein subunit p38 OS=Homo sapiens OX=9606 GN=RPP38 PE=1 SV=2							3	1	3	3	0	0	3	#NUM!	#NUM!	3	#NUM!	#NUM!	#DIV/0!	#DIV/0!
P78346	RPP30	Ribonuclease P protein subunit p30 OS=Homo sapiens OX=9606 GN=RPP30 PE=1 SV=1							1	1	3	3	0	0	3	#NUM!	#NUM!	1	#NUM!	#NUM!	#DIV/0!	#DIV/0!
P78356	PIP4K2B	Phosphatidylinositol 5-phosphate 4-kinase type-2 beta OS=Homo sapiens OX=9606 GN=PIP4K2B PE=1 SV=1							2	2	3	3	0	0	3	#NUM!	#NUM!	2	#NUM!	#NUM!	#DIV/0!	#DIV/0!
P78362	SRPK2	SRSF protein kinase 2 OS=Homo sapiens OX=9606 GN=SRPK2 PE=1 SV=3							3	3	3	3	0	0	3	#NUM!	#NUM!	3	#NUM!	#NUM!	#DIV/0!	#DIV/0!
P82094	TMF1	TATA element modulatory factor OS=Homo sapiens OX=9606 GN=TMF1 PE=1 SV=2		1	1	3	2	1				5	2	3	0	1	2	#NUM!	#NUM!	#NUM!	#DIV/0!	#DIV/0!
P82979	SARNP	SAP domain-containing ribonucleoprotein OS=Homo sapiens OX=9606 GN=SARNP PE=1 SV=3							5	4	4	3	0	0	3	#NUM!	#NUM!	4	#NUM!	#NUM!	#DIV/0!	#DIV/0!
P83876	TXNL4A	Thioredoxin-like protein 4A OS=Homo sapiens OX=9606 GN=TXNL4A PE=1 SV=1							3	2	3	3	0	0	3	#NUM!	#NUM!	3	#NUM!	#NUM!	#DIV/0!	#DIV/0!
Q00013	MPP1	55 kDa erythrocyte membrane protein OS=Homo sapiens OX=9606 GN=MPP1 PE=1 SV=2					1			2	2	3	0	1	2	#NUM!	1	2	#NUM!	2	#DIV/0!	#DIV/0!
Q00403	GTF2B	Transcription initiation factor IIB OS=Homo sapiens OX=9606 GN=GTF2B PE=1 SV=1							2	2	3	3	0	0	3	#NUM!	#NUM!	2	#NUM!	#NUM!	#DIV/0!	#DIV/0!
Q01082	SPTBN1	Spectrin beta chain, non-erythrocytic 1 OS=Homo sapiens OX=9606 GN=SPTBN1 PE=1 SV=2		2	2	4	8	3			2	6	2	3	1	2	4	2	1	0.5	#DIV/0!	#DIV/0!
Q01085	TIAL1	Nucleolysin TIAR OS=Homo sapiens OX=9606 GN=TIAL1 PE=1 SV=1							1	1	2	3	0	0	3	#NUM!	#NUM!	1	#NUM!	#NUM!	#DIV/0!	#DIV/0!
Q01105	SET	Protein SET OS=Homo sapiens OX=9606 GN=SET PE=1 SV=3							3	4	4	3	0	0	3	#NUM!	#NUM!	4	#NUM!	#NUM!	#DIV/0!	#DIV/0!
Q01167	FOXK2	Forkhead box protein K2 OS=Homo sapiens OX=9606 GN=FOXK2 PE=1 SV=3							5	5	4	3	0	0	3	#NUM!	#NUM!	5	#NUM!	#NUM!	#DIV/0!	#DIV/0!
Q02086	SP2	Transcription factor Sp2 OS=Homo sapiens OX=9606 GN=SP2 PE=1 SV=3							1	2	2	3	0	0	3	#NUM!	#NUM!	2	#NUM!	#NUM!	#DIV/0!	#DIV/0!
Q03111	MLLT1	Protein ENL OS=Homo sapiens OX=9606 GN=MLLT1 PE=1 SV=2							1	1	1	3	0	0	3	#NUM!	#NUM!	1	#NUM!	#NUM!	#DIV/0!	#DIV/0!
Q03112	MECOM	Histone-lysine N-methyltransferase MECOM OS=Homo sapiens OX=9606 GN=MECOM PE=1 SV=3							4	7	6	3	0	0	3	#NUM!	#NUM!	6	#NUM!	#NUM!	#DIV/0!	#DIV/0!
Q04724	TLE1	Transducin-like enhancer protein 1 OS=Homo sapiens OX=9606 GN=TLE1 PE=1 SV=2							12	8	6	3	0	0	3	#NUM!	#NUM!	8	#NUM!	#NUM!	#DIV/0!	#DIV/0!
Q08945	SSRP1	FACT complex subunit SSRP1 OS=Homo sapiens OX=9606 GN=SSRP1 PE=1 SV=1							2	3	5	3	0	0	3	#NUM!	#NUM!	3	#NUM!	#NUM!	#DIV/0!	#DIV/0!
Q12904	AIMP1	Aminoacyl tRNA synthase complex-interacting multifunctional protein 1 OS=Homo sapiens OX=9606 GN=AIMP1 PE=1 SV=2		2		2	1	1		2		5	1	3	1	2	1	2	1	2	#DIV/0!	#DIV/0!
Q12962	TAF10	Transcription initiation factor TFIID subunit 10 OS=Homo sapiens OX=9606 GN=TAF10 PE=1 SV=1							1	2	3	3	0	0	3	#NUM!	#NUM!	2	#NUM!	#NUM!	#DIV/0!	#DIV/0!
Q12972	PPP1R8	Nuclear inhibitor of protein phosphatase 1 OS=Homo sapiens OX=9606 GN=PPP1R8 PE=1 SV=2							3	3	2	3	0	0	3	#NUM!	#NUM!	3	#NUM!	#NUM!	#DIV/0!	#DIV/0!
Q12996	CSTF3	Cleavage stimulation factor subunit 3 OS=Homo sapiens OX=9606 GN=CSTF3 PE=1 SV=1							5	7	9	3	0	0	3	#NUM!	#NUM!	7	#NUM!	#NUM!	#DIV/0!	#DIV/0!
Q13029	PRDM2	PR domain zinc finger protein 2 OS=Homo sapiens OX=9606 GN=PRDM2 PE=1 SV=3							1	1	1	3	0	0	3	#NUM!	#NUM!	1	#NUM!	#NUM!	#DIV/0!	#DIV/0!
Q13309	SKP2	S-phase kinase-associated protein 2 OS=Homo sapiens OX=9606 GN=SKP2 PE=1 SV=2							1	1	1	3	0	0	3	#NUM!	#NUM!	1	#NUM!	#NUM!	#DIV/0!	#DIV/0!
Q13356	PPIL2	RING-type E3 ubiquitin-protein ligase PPIL2 OS=Homo sapiens OX=9606 GN=PPIL2 PE=1 SV=1							5	6	5	3	0	0	3	#NUM!	#NUM!	5	#NUM!	#NUM!	#DIV/0!	#DIV/0!
Q13409	DYNC1I2	Cytoplasmic dynein 1 intermediate chain 2 OS=Homo sapiens OX=9606 GN=DYNC1I2 PE=1 SV=3	1	1	1	1	2	2				6	3	3	0	1	2	#NUM!	#NUM!	#NUM!	#DIV/0!	#DIV/0!
Q13416	ORC2	Origin recognition complex subunit 2 OS=Homo sapiens OX=9606 GN=ORC2 PE=1 SV=2							6	7	5	3	0	0	3	#NUM!	#NUM!	6	#NUM!	#NUM!	#DIV/0!	#DIV/0!
Q13426	XRCC4	DNA repair protein XRCC4 OS=Homo sapiens OX=9606 GN=XRCC4 PE=1 SV=2					1		2		4	3	0	1	2	#NUM!	1	3	#NUM!	3	#DIV/0!	#DIV/0!
Q13503	MED21	Mediator of RNA polymerase II transcription subunit 21 OS=Homo sapiens OX=9606 GN=MED21 PE=1 SV=1							1	1	1	3	0	0	3	#NUM!	#NUM!	1	#NUM!	#NUM!	#DIV/0!	#DIV/0!
Q13506	NAB1	NGFI-A-binding protein 1 OS=Homo sapiens OX=9606 GN=NAB1 PE=1 SV=2							4	3	5	3	0	0	3	#NUM!	#NUM!	4	#NUM!	#NUM!	#DIV/0!	#DIV/0!
Q13523	PRPF4B	Serine/threonine-protein kinase PRP4 homolog OS=Homo sapiens OX=9606 GN=PRPF4B PE=1 SV=3							4	7	6	3	0	0	3	#NUM!	#NUM!	6	#NUM!	#NUM!	#DIV/0!	#DIV/0!
Q13595	TRA2A	Transformer-2 protein homolog alpha OS=Homo sapiens OX=9606 GN=TRA2A PE=1 SV=1							1	1	1	3	0	0	3	#NUM!	#NUM!	1	#NUM!	#NUM!	#DIV/0!	#DIV/0!
Q13617	CUL2	Cullin-2 OS=Homo sapiens OX=9606 GN=CUL2 PE=1 SV=2							3	1	1	3	0	0	3	#NUM!	#NUM!	1	#NUM!	#NUM!	#DIV/0!	#DIV/0!
Q13625	TP53BP2	Apoptosis-stimulating of p53 protein 2 OS=Homo sapiens OX=9606 GN=TP53BP2 PE=1 SV=2			1	1	2	1	1		1	6	1	3	2	1	1	1	1	1	#DIV/0!	0.495025
Q13769	THOC5	THO complex subunit 5 homolog OS=Homo sapiens OX=9606 GN=THOC5 PE=1 SV=2							1	1	1	3	0	0	3	#NUM!	#NUM!	1	#NUM!	#NUM!	#DIV/0!	#DIV/0!
Q13901	C1D	Nuclear nucleic acid-binding protein C1D OS=Homo sapiens OX=9606 GN=C1D PE=1 SV=1				1			3	2	3	4	0	1	3	#NUM!	1	3	#NUM!	3	#DIV/0!	#DIV/0!
Q14008	CKAP5	Cytoskeleton-associated protein 5 OS=Homo sapiens OX=9606 GN=CKAP5 PE=1 SV=3		2	1	5	1	6			1	6	2	3	1	1.5	5	1	0.666667	0.2	#DIV/0!	#DIV/0!
Q14151	SAFB2	Scaffold attachment factor B2 OS=Homo sapiens OX=9606 GN=SAFB2 PE=1 SV=1							19	19	25	3	0	0	3	#NUM!	#NUM!	19	#NUM!	#NUM!	#DIV/0!	#DIV/0!
Q14191	WRN	Werner syndrome ATP-dependent helicase OS=Homo sapiens OX=9606 GN=WRN PE=1 SV=2							6	5	3	3	0	0	3	#NUM!	#NUM!	5	#NUM!	#NUM!	#DIV/0!	#DIV/0!
Q14686	NCOA6	Nuclear receptor coactivator 6 OS=Homo sapiens OX=9606 GN=NCOA6 PE=1 SV=3							6	2	5	3	0	0	3	#NUM!	#NUM!	5	#NUM!	#NUM!	#DIV/0!	#DIV/0!
Q14938	NFIX	Nuclear factor 1 X-type OS=Homo sapiens OX=9606 GN=NFIX PE=1 SV=2							1	1	2	3	0	0	3	#NUM!	#NUM!	1	#NUM!	#NUM!	#DIV/0!	#DIV/0!
Q15050	RRS1	Ribosome biogenesis regulatory protein homolog OS=Homo sapiens OX=9606 GN=RRS1 PE=1 SV=2							2	2	1	3	0	0	3	#NUM!	#NUM!	2	#NUM!	#NUM!	#DIV/0!	#DIV/0!
Q15084	PDIA6	Protein disulfide-isomerase A6 OS=Homo sapiens OX=9606 GN=PDIA6 PE=1 SV=1			1		1				2	3	1	1	1	1	1	2	2	2	#DIV/0!	#DIV/0!
Q15397	PUM3	Pumilio homolog 3 OS=Homo sapiens OX=9606 GN=PUM3 PE=1 SV=3							3	2	3	3	0	0	3	#NUM!	#NUM!	3	#NUM!	#NUM!	#DIV/0!	#DIV/0!
Q15427	SF3B4	Splicing factor 3B subunit 4 OS=Homo sapiens OX=9606 GN=SF3B4 PE=1 SV=1							6	8	8	3	0	0	3	#NUM!	#NUM!	8	#NUM!	#NUM!	#DIV/0!	#DIV/0!
Q15437	SEC23B	Protein transport protein Sec23B OS=Homo sapiens OX=9606 GN=SEC23B PE=1 SV=2					1			2	1	3	0	1	2	#NUM!	1	1.5	#NUM!	1.5	#DIV/0!	#DIV/0!
Q15596	NCOA2	Nuclear receptor coactivator 2 OS=Homo sapiens OX=9606 GN=NCOA2 PE=1 SV=2							9	11	9	3	0	0	3	#NUM!	#NUM!	9	#NUM!	#NUM!	#DIV/0!	#DIV/0!
Q15714	TSC22D1	TSC22 domain family protein 1 OS=Homo sapiens OX=9606 GN=TSC22D1 PE=1 SV=3							1	1	1	3	0	0	3	#NUM!	#NUM!	1	#NUM!	#NUM!	#DIV/0!	#DIV/0!
Q15788	NCOA1	Nuclear receptor coactivator 1 OS=Homo sapiens OX=9606 GN=NCOA1 PE=1 SV=3							3	3	3	3	0	0	3	#NUM!	#NUM!	3	#NUM!	#NUM!	#DIV/0!	#DIV/0!
Q16204	CCDC6	Coiled-coil domain-containing protein 6 OS=Homo sapiens OX=9606 GN=CCDC6 PE=1 SV=2					1		1	1	1	4	0	1	3	#NUM!	1	1	#NUM!	1	#DIV/0!	#DIV/0!
Q2KHR2	RFX7	DNA-binding protein RFX7 OS=Homo sapiens OX=9606 GN=RFX7 PE=1 SV=1							2	2	4	3	0	0	3	#NUM!	#NUM!	2	#NUM!	#NUM!	#DIV/0!	#DIV/0!
Q2M389	WASHC4	WASH complex subunit 4 OS=Homo sapiens OX=9606 GN=WASHC4 PE=1 SV=2				1	2	2	1		2	5	0	3	2	#NUM!	2	1.5	#NUM!	0.75	#DIV/0!	0.78878
Q49A26	GLYR1	Putative oxidoreductase GLYR1 OS=Homo sapiens OX=9606 GN=GLYR1 PE=1 SV=4							5	3	2	3	0	0	3	#NUM!	#NUM!	3	#NUM!	#NUM!	#DIV/0!	#DIV/0!
Q52LJ0	FAM98B	Protein FAM98B OS=Homo sapiens OX=9606 GN=FAM98B PE=1 SV=2							3	2	2	3	0	0	3	#NUM!	#NUM!	2	#NUM!	#NUM!	#DIV/0!	#DIV/0!
Q5MIZ7	PPP4R3B	Serine/threonine-protein phosphatase 4 regulatory subunit 3B OS=Homo sapiens OX=9606 GN=PPP4R3B PE=1 SV=2							1	1	1	3	0	0	3	#NUM!	#NUM!	1	#NUM!	#NUM!	#DIV/0!	#DIV/0!
Q5QJE6	DNTTIP2	Deoxynucleotidyltransferase terminal-interacting protein 2 OS=Homo sapiens OX=9606 GN=DNTTIP2 PE=1 SV=2							2	2	2	3	0	0	3	#NUM!	#NUM!	2	#NUM!	#NUM!	#DIV/0!	#DIV/0!
Q5T200	ZC3H13	Zinc finger CCCH domain-containing protein 13 OS=Homo sapiens OX=9606 GN=ZC3H13 PE=1 SV=1							5	5	6	3	0	0	3	#NUM!	#NUM!	5	#NUM!	#NUM!	#DIV/0!	#DIV/0!
Q5T280	SPOUT1	Putative methyltransferase C9orf114 OS=Homo sapiens OX=9606 GN=SPOUT1 PE=1 SV=3							2	1	2	3	0	0	3	#NUM!	#NUM!	2	#NUM!	#NUM!	#DIV/0!	#DIV/0!
Q5T481	RBM20	RNA-binding protein 20 OS=Homo sapiens OX=9606 GN=RBM20 PE=1 SV=3							7	8	6	3	0	0	3	#NUM!	#NUM!	7	#NUM!	#NUM!	#DIV/0!	#DIV/0!
Q5TBB1	RNASEH2B	Ribonuclease H2 subunit B OS=Homo sapiens OX=9606 GN=RNASEH2B PE=1 SV=1							3	5	3	3	0	0	3	#NUM!	#NUM!	3	#NUM!	#NUM!	#DIV/0!	#DIV/0!
Q5TKA1	LIN9	Protein lin-9 homolog OS=Homo sapiens OX=9606 GN=LIN9 PE=1 SV=1							2	1	1	3	0	0	3	#NUM!	#NUM!	1	#NUM!	#NUM!	#DIV/0!	#DIV/0!
Q5VTE6	ANGEL2	Protein angel homolog 2 OS=Homo sapiens OX=9606 GN=ANGEL2 PE=2 SV=1							1	2	1	3	0	0	3	#NUM!	#NUM!	1	#NUM!	#NUM!	#DIV/0!	#DIV/0!
Q5VV67	PPRC1	Peroxisome proliferator-activated receptor gamma coactivator-related protein 1 OS=Homo sapiens OX=9606 GN=PPRC1 PE=1 SV=1							2	1	2	3	0	0	3	#NUM!	#NUM!	2	#NUM!	#NUM!	#DIV/0!	#DIV/0!
Q5VWQ0	RSBN1	Lysine-specific demethylase 9 OS=Homo sapiens OX=9606 GN=RSBN1 PE=1 SV=2							4	3	4	3	0	0	3	#NUM!	#NUM!	4	#NUM!	#NUM!	#DIV/0!	#DIV/0!
Q5VYV7	SLX4IP	Protein SLX4IP OS=Homo sapiens OX=9606 GN=SLX4IP PE=1 SV=1							1	1	1	3	0	0	3	#NUM!	#NUM!	1	#NUM!	#NUM!	#DIV/0!	#DIV/0!
Q5VZ89	DENND4C	DENN domain-containing protein 4C OS=Homo sapiens OX=9606 GN=DENND4C PE=1 SV=3	1		1	4	2	1	1			6	2	3	1	1	2	1	1	0.5	#DIV/0!	#DIV/0!
Q63HK5	TSHZ3	Teashirt homolog 3 OS=Homo sapiens OX=9606 GN=TSHZ3 PE=1 SV=2							5	4	5	3	0	0	3	#NUM!	#NUM!	5	#NUM!	#NUM!	#DIV/0!	#DIV/0!
Q659A1	ICE2	Little elongation complex subunit 2 OS=Homo sapiens OX=9606 GN=ICE2 PE=1 SV=2							4	3	2	3	0	0	3	#NUM!	#NUM!	3	#NUM!	#NUM!	#DIV/0!	#DIV/0!
Q69YN4	VIRMA	Protein virilizer homolog OS=Homo sapiens OX=9606 GN=VIRMA PE=1 SV=2							8	8	10	3	0	0	3	#NUM!	#NUM!	8	#NUM!	#NUM!	#DIV/0!	#DIV/0!
Q6KC79	NIPBL	Nipped-B-like protein OS=Homo sapiens OX=9606 GN=NIPBL PE=1 SV=2							21	24	29	3	0	0	3	#NUM!	#NUM!	24	#NUM!	#NUM!	#DIV/0!	#DIV/0!
Q6MZP7	LIN54	Protein lin-54 homolog OS=Homo sapiens OX=9606 GN=LIN54 PE=1 SV=3							5	5	5	3	0	0	3	#NUM!	#NUM!	5	#NUM!	#NUM!	#DIV/0!	#DIV/0!
Q6NYC1	JMJD6	Bifunctional arginine demethylase and lysyl-hydroxylase JMJD6 OS=Homo sapiens OX=9606 GN=JMJD6 PE=1 SV=1							1	1	4	3	0	0	3	#NUM!	#NUM!	1	#NUM!	#NUM!	#DIV/0!	#DIV/0!
Q6PII3	CCDC174	Coiled-coil domain-containing protein 174 OS=Homo sapiens OX=9606 GN=CCDC174 PE=1 SV=3							3	2	2	3	0	0	3	#NUM!	#NUM!	2	#NUM!	#NUM!	#DIV/0!	#DIV/0!
Q6PIJ6	FBXO38	F-box only protein 38 OS=Homo sapiens OX=9606 GN=FBXO38 PE=1 SV=3							1	1	1	3	0	0	3	#NUM!	#NUM!	1	#NUM!	#NUM!	#DIV/0!	#DIV/0!
Q6UXN9	WDR82	WD repeat-containing protein 82 OS=Homo sapiens OX=9606 GN=WDR82 PE=1 SV=1						2	2	2		3	0	1	2	#NUM!	2	2	#NUM!	1	#DIV/0!	#DIV/0!
Q6WCQ1	MPRIP	Myosin phosphatase Rho-interacting protein OS=Homo sapiens OX=9606 GN=MPRIP PE=1 SV=3	1			2	1				2	4	1	2	1	1	1.5	2	2	1.33333	#DIV/0!	#DIV/0!
Q6ZN17	LIN28B	Protein lin-28 homolog B OS=Homo sapiens OX=9606 GN=LIN28B PE=1 SV=1						1	2	2	2	4	0	1	3	#NUM!	1	2	#NUM!	2	#DIV/0!	#DIV/0!
Q70Z53	FRA10AC1	Protein FRA10AC1 OS=Homo sapiens OX=9606 GN=FRA10AC1 PE=1 SV=3							1	1	1	3	0	0	3	#NUM!	#NUM!	1	#NUM!	#NUM!	#DIV/0!	#DIV/0!
Q71F23	CENPU	Centromere protein U OS=Homo sapiens OX=9606 GN=CENPU PE=1 SV=1							1	2	3	3	0	0	3	#NUM!	#NUM!	2	#NUM!	#NUM!	#DIV/0!	#DIV/0!
Q71RC2	LARP4	La-related protein 4 OS=Homo sapiens OX=9606 GN=LARP4 PE=1 SV=3				2		1	1	1		4	0	2	2	#NUM!	1.5	1	#NUM!	0.666667	#DIV/0!	0.42265
Q75N03	CBLL1	E3 ubiquitin-protein ligase Hakai OS=Homo sapiens OX=9606 GN=CBLL1 PE=1 SV=1							2	2	2	3	0	0	3	#NUM!	#NUM!	2	#NUM!	#NUM!	#DIV/0!	#DIV/0!
Q7KZ85	SUPT6H	Transcription elongation factor SPT6 OS=Homo sapiens OX=9606 GN=SUPT6H PE=1 SV=2							15	22	21	3	0	0	3	#NUM!	#NUM!	21	#NUM!	#NUM!	#DIV/0!	#DIV/0!
Q7L590	MCM10	Protein MCM10 homolog OS=Homo sapiens OX=9606 GN=MCM10 PE=1 SV=2							1	3	1	3	0	0	3	#NUM!	#NUM!	1	#NUM!	#NUM!	#DIV/0!	#DIV/0!
Q7Z739	YTHDF3	YTH domain-containing family protein 3 OS=Homo sapiens OX=9606 GN=YTHDF3 PE=1 SV=1			1	1	3					3	1	2	0	1	2	#NUM!	#NUM!	#NUM!	#DIV/0!	#DIV/0!
Q7Z7L1	SLFN11	Schlafen family member 11 OS=Homo sapiens OX=9606 GN=SLFN11 PE=1 SV=2							1	1	3	3	0	0	3	#NUM!	#NUM!	1	#NUM!	#NUM!	#DIV/0!	#DIV/0!
Q86SE9	PCGF5	Polycomb group RING finger protein 5 OS=Homo sapiens OX=9606 GN=PCGF5 PE=1 SV=1							3	1	5	3	0	0	3	#NUM!	#NUM!	3	#NUM!	#NUM!	#DIV/0!	#DIV/0!
Q86U44	METTL3	N6-adenosine-methyltransferase catalytic subunit OS=Homo sapiens OX=9606 GN=METTL3 PE=1 SV=2							1	1	2	3	0	0	3	#NUM!	#NUM!	1	#NUM!	#NUM!	#DIV/0!	#DIV/0!
Q86UA1	PRPF39	Pre-mRNA-processing factor 39 OS=Homo sapiens OX=9606 GN=PRPF39 PE=1 SV=3							4	2	4	3	0	0	3	#NUM!	#NUM!	4	#NUM!	#NUM!	#DIV/0!	#DIV/0!
Q86UE4	MTDH	Protein LYRIC OS=Homo sapiens OX=9606 GN=MTDH PE=1 SV=2				1				1	1	3	0	1	2	#NUM!	1	1	#NUM!	1	#DIV/0!	#DIV/0!
Q86X53	ERICH1	Glutamate-rich protein 1 OS=Homo sapiens OX=9606 GN=ERICH1 PE=1 SV=1							7	9	8	3	0	0	3	#NUM!	#NUM!	8	#NUM!	#NUM!	#DIV/0!	#DIV/0!
Q86X55	CARM1	Histone-arginine methyltransferase CARM1 OS=Homo sapiens OX=9606 GN=CARM1 PE=1 SV=3							2	1	1	3	0	0	3	#NUM!	#NUM!	1	#NUM!	#NUM!	#DIV/0!	#DIV/0!
Q86XN7	PROSER1	Proline and serine-rich protein 1 OS=Homo sapiens OX=9606 GN=PROSER1 PE=1 SV=2							2	2	2	3	0	0	3	#NUM!	#NUM!	2	#NUM!	#NUM!	#DIV/0!	#DIV/0!
Q86XZ4	SPATS2	Spermatogenesis-associated serine-rich protein 2 OS=Homo sapiens OX=9606 GN=SPATS2 PE=1 SV=1							2	1	1	3	0	0	3	#NUM!	#NUM!	1	#NUM!	#NUM!	#DIV/0!	#DIV/0!
Q86Y37	CACUL1	CDK2-associated and cullin domain-containing protein 1 OS=Homo sapiens OX=9606 GN=CACUL1 PE=1 SV=1							3	2	5	3	0	0	3	#NUM!	#NUM!	3	#NUM!	#NUM!	#DIV/0!	#DIV/0!
Q86YC2	PALB2	Partner and localizer of BRCA2 OS=Homo sapiens OX=9606 GN=PALB2 PE=1 SV=1							1	3	1	3	0	0	3	#NUM!	#NUM!	1	#NUM!	#NUM!	#DIV/0!	#DIV/0!
Q86YL5	TDRP	Testis development-related protein OS=Homo sapiens OX=9606 GN=TDRP PE=1 SV=2							1	2	4	3	0	0	3	#NUM!	#NUM!	2	#NUM!	#NUM!	#DIV/0!	#DIV/0!
Q8IVW6	ARID3B	AT-rich interactive domain-containing protein 3B OS=Homo sapiens OX=9606 GN=ARID3B PE=1 SV=2							7	3	9	3	0	0	3	#NUM!	#NUM!	7	#NUM!	#NUM!	#DIV/0!	#DIV/0!
Q8IW35	CEP97	Centrosomal protein of 97 kDa OS=Homo sapiens OX=9606 GN=CEP97 PE=1 SV=1			1	2	4	2	1			5	1	3	1	1	2	1	1	0.5	#DIV/0!	#DIV/0!
Q8IWB7	WDFY1	WD repeat and FYVE domain-containing protein 1 OS=Homo sapiens OX=9606 GN=WDFY1 PE=1 SV=1							1	1	1	3	0	0	3	#NUM!	#NUM!	1	#NUM!	#NUM!	#DIV/0!	#DIV/0!
Q8IWZ8	SUGP1	SURP and G-patch domain-containing protein 1 OS=Homo sapiens OX=9606 GN=SUGP1 PE=1 SV=2							33	28	33	3	0	0	3	#NUM!	#NUM!	33	#NUM!	#NUM!	#DIV/0!	#DIV/0!
Q8IYB1	MB21D2	Protein MB21D2 OS=Homo sapiens OX=9606 GN=MB21D2 PE=1 SV=3				1	1		2	1	2	5	0	2	3	#NUM!	1	2	#NUM!	2	#DIV/0!	0.219102
Q8N108	MIER1	Mesoderm induction early response protein 1 OS=Homo sapiens OX=9606 GN=MIER1 PE=1 SV=2							1	1	1	3	0	0	3	#NUM!	#NUM!	1	#NUM!	#NUM!	#DIV/0!	#DIV/0!
Q8N2M8	CLASRP	CLK4-associating serine/arginine rich protein OS=Homo sapiens OX=9606 GN=CLASRP PE=1 SV=4							5	4	6	3	0	0	3	#NUM!	#NUM!	5	#NUM!	#NUM!	#DIV/0!	#DIV/0!
Q8N302	AGGF1	Angiogenic factor with G patch and FHA domains 1 OS=Homo sapiens OX=9606 GN=AGGF1 PE=1 SV=2							8	5	7	3	0	0	3	#NUM!	#NUM!	7	#NUM!	#NUM!	#DIV/0!	#DIV/0!
Q8N5A5	ZGPAT	Zinc finger CCCH-type with G patch domain-containing protein OS=Homo sapiens OX=9606 GN=ZGPAT PE=1 SV=3							3	2	2	3	0	0	3	#NUM!	#NUM!	2	#NUM!	#NUM!	#DIV/0!	#DIV/0!
Q8N6N3	C1orf52	UPF0690 protein C1orf52 OS=Homo sapiens OX=9606 GN=C1orf52 PE=1 SV=1							12	11	11	3	0	0	3	#NUM!	#NUM!	11	#NUM!	#NUM!	#DIV/0!	#DIV/0!
Q8N8A6	DDX51	ATP-dependent RNA helicase DDX51 OS=Homo sapiens OX=9606 GN=DDX51 PE=1 SV=3					2		1	2		3	0	1	2	#NUM!	2	1.5	#NUM!	0.75	#DIV/0!	#DIV/0!
Q8N954	GPATCH11	G patch domain-containing protein 11 OS=Homo sapiens OX=9606 GN=GPATCH11 PE=1 SV=4							2	2	1	3	0	0	3	#NUM!	#NUM!	2	#NUM!	#NUM!	#DIV/0!	#DIV/0!
Q8NCF5	NFATC2IP	NFATC2-interacting protein OS=Homo sapiens OX=9606 GN=NFATC2IP PE=1 SV=1							1	1	1	3	0	0	3	#NUM!	#NUM!	1	#NUM!	#NUM!	#DIV/0!	#DIV/0!
Q8NEJ9	NGDN	Neuroguidin OS=Homo sapiens OX=9606 GN=NGDN PE=1 SV=1						1		1	1	3	0	1	2	#NUM!	1	1	#NUM!	1	#DIV/0!	#DIV/0!
Q8NEL9	DDHD1	Phospholipase DDHD1 OS=Homo sapiens OX=9606 GN=DDHD1 PE=1 SV=2							3	3	5	3	0	0	3	#NUM!	#NUM!	3	#NUM!	#NUM!	#DIV/0!	#DIV/0!
Q8NEM7	SUPT20H	Transcription factor SPT20 homolog OS=Homo sapiens OX=9606 GN=SUPT20H PE=1 SV=2							1	1	1	3	0	0	3	#NUM!	#NUM!	1	#NUM!	#NUM!	#DIV/0!	#DIV/0!
Q8NEY8	PPHLN1	Periphilin-1 OS=Homo sapiens OX=9606 GN=PPHLN1 PE=1 SV=2							2	1	2	3	0	0	3	#NUM!	#NUM!	2	#NUM!	#NUM!	#DIV/0!	#DIV/0!
Q8NFD5	ARID1B	AT-rich interactive domain-containing protein 1B OS=Homo sapiens OX=9606 GN=ARID1B PE=1 SV=2							13	11	14	3	0	0	3	#NUM!	#NUM!	13	#NUM!	#NUM!	#DIV/0!	#DIV/0!
Q8NFU5	IPMK	Inositol polyphosphate multikinase OS=Homo sapiens OX=9606 GN=IPMK PE=1 SV=1							2	1	2	3	0	0	3	#NUM!	#NUM!	2	#NUM!	#NUM!	#DIV/0!	#DIV/0!
Q8NHM5	KDM2B	Lysine-specific demethylase 2B OS=Homo sapiens OX=9606 GN=KDM2B PE=1 SV=1							2	3	3	3	0	0	3	#NUM!	#NUM!	3	#NUM!	#NUM!	#DIV/0!	#DIV/0!
Q8NHQ9	DDX55	ATP-dependent RNA helicase DDX55 OS=Homo sapiens OX=9606 GN=DDX55 PE=1 SV=3							3	4	5	3	0	0	3	#NUM!	#NUM!	4	#NUM!	#NUM!	#DIV/0!	#DIV/0!
Q8TD26	CHD6	Chromodomain-helicase-DNA-binding protein 6 OS=Homo sapiens OX=9606 GN=CHD6 PE=1 SV=4							7	7	4	3	0	0	3	#NUM!	#NUM!	7	#NUM!	#NUM!	#DIV/0!	#DIV/0!
Q8TDN6	BRIX1	Ribosome biogenesis protein BRX1 homolog OS=Homo sapiens OX=9606 GN=BRIX1 PE=1 SV=2							5	4	4	3	0	0	3	#NUM!	#NUM!	4	#NUM!	#NUM!	#DIV/0!	#DIV/0!
Q8TF01	PNISR	Arginine/serine-rich protein PNISR OS=Homo sapiens OX=9606 GN=PNISR PE=1 SV=2							6	5	5	3	0	0	3	#NUM!	#NUM!	5	#NUM!	#NUM!	#DIV/0!	#DIV/0!
Q8WUH6	TMEM263	Transmembrane protein 263 OS=Homo sapiens OX=9606 GN=TMEM263 PE=1 SV=1	2	3	1	2					2	5	3	1	1	2	2	2	1	1	#DIV/0!	#DIV/0!
Q8WVV9	HNRNPLL	Heterogeneous nuclear ribonucleoprotein L-like OS=Homo sapiens OX=9606 GN=HNRNPLL PE=1 SV=1							5	4	5	3	0	0	3	#NUM!	#NUM!	5	#NUM!	#NUM!	#DIV/0!	#DIV/0!
Q8WVY7	UBLCP1	Ubiquitin-like domain-containing CTD phosphatase 1 OS=Homo sapiens OX=9606 GN=UBLCP1 PE=1 SV=2							3	2	3	3	0	0	3	#NUM!	#NUM!	3	#NUM!	#NUM!	#DIV/0!	#DIV/0!
Q8WWH5	TRUB1	Probable tRNA pseudouridine synthase 1 OS=Homo sapiens OX=9606 GN=TRUB1 PE=1 SV=1							1	1	2	3	0	0	3	#NUM!	#NUM!	1	#NUM!	#NUM!	#DIV/0!	#DIV/0!
Q8WXA9	SREK1	Splicing regulatory glutamine/lysine-rich protein 1 OS=Homo sapiens OX=9606 GN=SREK1 PE=1 SV=1							3	3	4	3	0	0	3	#NUM!	#NUM!	3	#NUM!	#NUM!	#DIV/0!	#DIV/0!
Q8WXX7	AUTS2	Autism susceptibility gene 2 protein OS=Homo sapiens OX=9606 GN=AUTS2 PE=1 SV=1							1	2	2	3	0	0	3	#NUM!	#NUM!	2	#NUM!	#NUM!	#DIV/0!	#DIV/0!
Q92560	BAP1	Ubiquitin carboxyl-terminal hydrolase BAP1 OS=Homo sapiens OX=9606 GN=BAP1 PE=1 SV=2							2	2	2	3	0	0	3	#NUM!	#NUM!	2	#NUM!	#NUM!	#DIV/0!	#DIV/0!
Q92733	PRCC	Proline-rich protein PRCC OS=Homo sapiens OX=9606 GN=PRCC PE=1 SV=1							11	12	12	3	0	0	3	#NUM!	#NUM!	12	#NUM!	#NUM!	#DIV/0!	#DIV/0!
Q92759	GTF2H4	General transcription factor IIH subunit 4 OS=Homo sapiens OX=9606 GN=GTF2H4 PE=1 SV=1							1	1	1	3	0	0	3	#NUM!	#NUM!	1	#NUM!	#NUM!	#DIV/0!	#DIV/0!
Q92782	DPF1	Zinc finger protein neuro-d4 OS=Homo sapiens OX=9606 GN=DPF1 PE=1 SV=2							2	2	2	3	0	0	3	#NUM!	#NUM!	2	#NUM!	#NUM!	#DIV/0!	#DIV/0!
Q92785	DPF2	Zinc finger protein ubi-d4 OS=Homo sapiens OX=9606 GN=DPF2 PE=1 SV=2							2	3	2	3	0	0	3	#NUM!	#NUM!	2	#NUM!	#NUM!	#DIV/0!	#DIV/0!
Q92879	CELF1	CUGBP Elav-like family member 1 OS=Homo sapiens OX=9606 GN=CELF1 PE=1 SV=2							4	5	3	3	0	0	3	#NUM!	#NUM!	4	#NUM!	#NUM!	#DIV/0!	#DIV/0!
Q92989	CLP1	Polyribonucleotide 5'-hydroxyl-kinase Clp1 OS=Homo sapiens OX=9606 GN=CLP1 PE=1 SV=1							5	6	8	3	0	0	3	#NUM!	#NUM!	6	#NUM!	#NUM!	#DIV/0!	#DIV/0!
Q969J2	ZKSCAN4	Zinc finger protein with KRAB and SCAN domains 4 OS=Homo sapiens OX=9606 GN=ZKSCAN4 PE=1 SV=1							4	4	3	3	0	0	3	#NUM!	#NUM!	4	#NUM!	#NUM!	#DIV/0!	#DIV/0!
Q969S3	ZNF622	Zinc finger protein 622 OS=Homo sapiens OX=9606 GN=ZNF622 PE=1 SV=1							2	2	1	3	0	0	3	#NUM!	#NUM!	2	#NUM!	#NUM!	#DIV/0!	#DIV/0!
Q96A19	CCDC102A	Coiled-coil domain-containing protein 102A OS=Homo sapiens OX=9606 GN=CCDC102A PE=1 SV=2				1			2	1	1	4	0	1	3	#NUM!	1	1	#NUM!	1	#DIV/0!	#DIV/0!
Q96BP3	PPWD1	Peptidylprolyl isomerase domain and WD repeat-containing protein 1 OS=Homo sapiens OX=9606 GN=PPWD1 PE=1 SV=1							3	1	4	3	0	0	3	#NUM!	#NUM!	3	#NUM!	#NUM!	#DIV/0!	#DIV/0!
Q96BZ8	LENG1	Leukocyte receptor cluster member 1 OS=Homo sapiens OX=9606 GN=LENG1 PE=1 SV=1							2	1	1	3	0	0	3	#NUM!	#NUM!	1	#NUM!	#NUM!	#DIV/0!	#DIV/0!
Q96DI7	SNRNP40	U5 small nuclear ribonucleoprotein 40 kDa protein OS=Homo sapiens OX=9606 GN=SNRNP40 PE=1 SV=1							16	20	17	3	0	0	3	#NUM!	#NUM!	17	#NUM!	#NUM!	#DIV/0!	#DIV/0!
Q96ES7	SGF29	SAGA-associated factor 29 OS=Homo sapiens OX=9606 GN=SGF29 PE=1 SV=1							1	2	1	3	0	0	3	#NUM!	#NUM!	1	#NUM!	#NUM!	#DIV/0!	#DIV/0!
Q96EV2	RBM33	RNA-binding protein 33 OS=Homo sapiens OX=9606 GN=RBM33 PE=1 SV=3							5	7	6	3	0	0	3	#NUM!	#NUM!	6	#NUM!	#NUM!	#DIV/0!	#DIV/0!
Q96EY1	DNAJA3	DnaJ homolog subfamily A member 3, mitochondrial OS=Homo sapiens OX=9606 GN=DNAJA3 PE=1 SV=2							1	1	3	3	0	0	3	#NUM!	#NUM!	1	#NUM!	#NUM!	#DIV/0!	#DIV/0!
Q96EY7	PTCD3	Pentatricopeptide repeat domain-containing protein 3, mitochondrial OS=Homo sapiens OX=9606 GN=PTCD3 PE=1 SV=3							1	1	1	3	0	0	3	#NUM!	#NUM!	1	#NUM!	#NUM!	#DIV/0!	#DIV/0!
Q96F63	CCDC97	Coiled-coil domain-containing protein 97 OS=Homo sapiens OX=9606 GN=CCDC97 PE=1 SV=1							7	5	6	3	0	0	3	#NUM!	#NUM!	6	#NUM!	#NUM!	#DIV/0!	#DIV/0!
Q96FZ2	HMCES	Abasic site processing protein HMCES OS=Homo sapiens OX=9606 GN=HMCES PE=1 SV=1							5	3	2	3	0	0	3	#NUM!	#NUM!	3	#NUM!	#NUM!	#DIV/0!	#DIV/0!
Q96GM5	SMARCD1	SWI/SNF-related matrix-associated actin-dependent regulator of chromatin subfamily D member 1 OS=Homo sapiens OX=9606 GN=SMARCD1 PE=1 SV=2							9	9	9	3	0	0	3	#NUM!	#NUM!	9	#NUM!	#NUM!	#DIV/0!	#DIV/0!
Q96HR8	NAF1	H/ACA ribonucleoprotein complex non-core subunit NAF1 OS=Homo sapiens OX=9606 GN=NAF1 PE=1 SV=2							3	3	3	3	0	0	3	#NUM!	#NUM!	3	#NUM!	#NUM!	#DIV/0!	#DIV/0!
Q96IZ5	RBM41	RNA-binding protein 41 OS=Homo sapiens OX=9606 GN=RBM41 PE=1 SV=2							3	2	1	3	0	0	3	#NUM!	#NUM!	2	#NUM!	#NUM!	#DIV/0!	#DIV/0!
Q96IZ7	RSRC1	Serine/Arginine-related protein 53 OS=Homo sapiens OX=9606 GN=RSRC1 PE=1 SV=1							16	16	17	3	0	0	3	#NUM!	#NUM!	16	#NUM!	#NUM!	#DIV/0!	#DIV/0!
Q96JK2	DCAF5	DDB1- and CUL4-associated factor 5 OS=Homo sapiens OX=9606 GN=DCAF5 PE=1 SV=2							1	2	1	3	0	0	3	#NUM!	#NUM!	1	#NUM!	#NUM!	#DIV/0!	#DIV/0!
Q96KB5	PBK	Lymphokine-activated killer T-cell-originated protein kinase OS=Homo sapiens OX=9606 GN=PBK PE=1 SV=3							1	1	1	3	0	0	3	#NUM!	#NUM!	1	#NUM!	#NUM!	#DIV/0!	#DIV/0!
Q96KM6	ZNF512B	Zinc finger protein 512B OS=Homo sapiens OX=9606 GN=ZNF512B PE=1 SV=1							2	3	4	3	0	0	3	#NUM!	#NUM!	3	#NUM!	#NUM!	#DIV/0!	#DIV/0!
Q96M27	PRRC1	Protein PRRC1 OS=Homo sapiens OX=9606 GN=PRRC1 PE=1 SV=1							6	4	2	3	0	0	3	#NUM!	#NUM!	4	#NUM!	#NUM!	#DIV/0!	#DIV/0!
Q96MF7	NSMCE2	E3 SUMO-protein ligase NSE2 OS=Homo sapiens OX=9606 GN=NSMCE2 PE=1 SV=2							1	1	1	3	0	0	3	#NUM!	#NUM!	1	#NUM!	#NUM!	#DIV/0!	#DIV/0!
Q96NM4	TOX2	TOX high mobility group box family member 2 OS=Homo sapiens OX=9606 GN=TOX2 PE=2 SV=2							5	2	2	3	0	0	3	#NUM!	#NUM!	2	#NUM!	#NUM!	#DIV/0!	#DIV/0!
Q96NY9	MUS81	Crossover junction endonuclease MUS81 OS=Homo sapiens OX=9606 GN=MUS81 PE=1 SV=3				1	1		1	1		4	0	2	2	#NUM!	1	1	#NUM!	1	#DIV/0!	#DIV/0!
Q96PY6	NEK1	Serine/threonine-protein kinase Nek1 OS=Homo sapiens OX=9606 GN=NEK1 PE=1 SV=2			2	3	7	4		1		5	1	3	1	2	4	1	0.5	0.25	#DIV/0!	#DIV/0!
Q96RE7	NACC1	Nucleus accumbens-associated protein 1 OS=Homo sapiens OX=9606 GN=NACC1 PE=1 SV=1							1	2	3	3	0	0	3	#NUM!	#NUM!	2	#NUM!	#NUM!	#DIV/0!	#DIV/0!
Q96RS0	TGS1	Trimethylguanosine synthase OS=Homo sapiens OX=9606 GN=TGS1 PE=1 SV=3							3	3	2	3	0	0	3	#NUM!	#NUM!	3	#NUM!	#NUM!	#DIV/0!	#DIV/0!
Q96S59	RANBP9	Ran-binding protein 9 OS=Homo sapiens OX=9606 GN=RANBP9 PE=1 SV=1							3	3	3	3	0	0	3	#NUM!	#NUM!	3	#NUM!	#NUM!	#DIV/0!	#DIV/0!
Q96ST2	IWS1	Protein IWS1 homolog OS=Homo sapiens OX=9606 GN=IWS1 PE=1 SV=2							2	1	3	3	0	0	3	#NUM!	#NUM!	2	#NUM!	#NUM!	#DIV/0!	#DIV/0!
Q99504	EYA3	Eyes absent homolog 3 OS=Homo sapiens OX=9606 GN=EYA3 PE=1 SV=3							6	5	8	3	0	0	3	#NUM!	#NUM!	6	#NUM!	#NUM!	#DIV/0!	#DIV/0!
Q99543	DNAJC2	DnaJ homolog subfamily C member 2 OS=Homo sapiens OX=9606 GN=DNAJC2 PE=1 SV=4							3	2	3	3	0	0	3	#NUM!	#NUM!	3	#NUM!	#NUM!	#DIV/0!	#DIV/0!
Q99728	BARD1	BRCA1-associated RING domain protein 1 OS=Homo sapiens OX=9606 GN=BARD1 PE=1 SV=2							2	3	3	3	0	0	3	#NUM!	#NUM!	3	#NUM!	#NUM!	#DIV/0!	#DIV/0!
Q99873	PRMT1	Protein arginine N-methyltransferase 1 OS=Homo sapiens OX=9606 GN=PRMT1 PE=1 SV=3							7	7	7	3	0	0	3	#NUM!	#NUM!	7	#NUM!	#NUM!	#DIV/0!	#DIV/0!
Q9BQA1	WDR77	Methylosome protein 50 OS=Homo sapiens OX=9606 GN=WDR77 PE=1 SV=1							3	4	3	3	0	0	3	#NUM!	#NUM!	3	#NUM!	#NUM!	#DIV/0!	#DIV/0!
Q9BRD0	BUD13	BUD13 homolog OS=Homo sapiens OX=9606 GN=BUD13 PE=1 SV=1							1	1	2	3	0	0	3	#NUM!	#NUM!	1	#NUM!	#NUM!	#DIV/0!	#DIV/0!
Q9BRP1	PDCD2L	Programmed cell death protein 2-like OS=Homo sapiens OX=9606 GN=PDCD2L PE=1 SV=1				1		1	3	4	1	5	0	2	3	#NUM!	1	3	#NUM!	3	#DIV/0!	0.239443
Q9BRQ0	PYGO2	Pygopus homolog 2 OS=Homo sapiens OX=9606 GN=PYGO2 PE=1 SV=2							1	1	1	3	0	0	3	#NUM!	#NUM!	1	#NUM!	#NUM!	#DIV/0!	#DIV/0!
Q9BRT6	LLPH	Protein LLP homolog OS=Homo sapiens OX=9606 GN=LLPH PE=1 SV=1							3	5	5	3	0	0	3	#NUM!	#NUM!	5	#NUM!	#NUM!	#DIV/0!	#DIV/0!
Q9BT23	LIMD2	LIM domain-containing protein 2 OS=Homo sapiens OX=9606 GN=LIMD2 PE=1 SV=1							1	1	2	3	0	0	3	#NUM!	#NUM!	1	#NUM!	#NUM!	#DIV/0!	#DIV/0!
Q9BTT4	MED10	Mediator of RNA polymerase II transcription subunit 10 OS=Homo sapiens OX=9606 GN=MED10 PE=1 SV=1							2	1	1	3	0	0	3	#NUM!	#NUM!	1	#NUM!	#NUM!	#DIV/0!	#DIV/0!
Q9BVI4	NOC4L	Nucleolar complex protein 4 homolog OS=Homo sapiens OX=9606 GN=NOC4L PE=1 SV=1							1	1	2	3	0	0	3	#NUM!	#NUM!	1	#NUM!	#NUM!	#DIV/0!	#DIV/0!
Q9BVS4	RIOK2	Serine/threonine-protein kinase RIO2 OS=Homo sapiens OX=9606 GN=RIOK2 PE=1 SV=2							2	3	1	3	0	0	3	#NUM!	#NUM!	2	#NUM!	#NUM!	#DIV/0!	#DIV/0!
Q9BW71	HIRIP3	HIRA-interacting protein 3 OS=Homo sapiens OX=9606 GN=HIRIP3 PE=1 SV=3							2	1	2	3	0	0	3	#NUM!	#NUM!	2	#NUM!	#NUM!	#DIV/0!	#DIV/0!
Q9BW85	YJU2	Splicing factor YJU2 OS=Homo sapiens OX=9606 GN=YJU2 PE=1 SV=1							3	3	5	3	0	0	3	#NUM!	#NUM!	3	#NUM!	#NUM!	#DIV/0!	#DIV/0!
Q9BWF3	RBM4	RNA-binding protein 4 OS=Homo sapiens OX=9606 GN=RBM4 PE=1 SV=1							8	6	8	3	0	0	3	#NUM!	#NUM!	8	#NUM!	#NUM!	#DIV/0!	#DIV/0!
Q9BWH6	RPAP1	RNA polymerase II-associated protein 1 OS=Homo sapiens OX=9606 GN=RPAP1 PE=1 SV=3				2	1	1	1	1	1	6	0	3	3	#NUM!	1	1	#NUM!	1	#DIV/0!	0.373901
Q9BYJ9	YTHDF1	YTH domain-containing family protein 1 OS=Homo sapiens OX=9606 GN=YTHDF1 PE=1 SV=1							7	6	3	3	0	0	3	#NUM!	#NUM!	6	#NUM!	#NUM!	#DIV/0!	#DIV/0!
Q9BYN8	MRPS26	28S ribosomal protein S26, mitochondrial OS=Homo sapiens OX=9606 GN=MRPS26 PE=1 SV=1		1	1						2	3	2	0	1	1	#NUM!	2	2	#NUM!	#DIV/0!	#DIV/0!
Q9BYV9	BACH2	Transcription regulator protein BACH2 OS=Homo sapiens OX=9606 GN=BACH2 PE=1 SV=1						1	1	1	2	4	0	1	3	#NUM!	1	1	#NUM!	1	#DIV/0!	#DIV/0!
Q9BZ95	NSD3	Histone-lysine N-methyltransferase NSD3 OS=Homo sapiens OX=9606 GN=NSD3 PE=1 SV=1							2	2	2	3	0	0	3	#NUM!	#NUM!	2	#NUM!	#NUM!	#DIV/0!	#DIV/0!
Q9C005	DPY30	Protein dpy-30 homolog OS=Homo sapiens OX=9606 GN=DPY30 PE=1 SV=1							1	3	1	3	0	0	3	#NUM!	#NUM!	1	#NUM!	#NUM!	#DIV/0!	#DIV/0!
Q9C0C9	UBE2O	(E3-independent) E2 ubiquitin-conjugating enzyme OS=Homo sapiens OX=9606 GN=UBE2O PE=1 SV=3							3	1	2	3	0	0	3	#NUM!	#NUM!	2	#NUM!	#NUM!	#DIV/0!	#DIV/0!
Q9H098	FAM107B	Protein FAM107B OS=Homo sapiens OX=9606 GN=FAM107B PE=1 SV=1							1	2	1	3	0	0	3	#NUM!	#NUM!	1	#NUM!	#NUM!	#DIV/0!	#DIV/0!
Q9H0A0	NAT10	RNA cytidine acetyltransferase OS=Homo sapiens OX=9606 GN=NAT10 PE=1 SV=2							2	1	2	3	0	0	3	#NUM!	#NUM!	2	#NUM!	#NUM!	#DIV/0!	#DIV/0!
Q9H147	DNTTIP1	Deoxynucleotidyltransferase terminal-interacting protein 1 OS=Homo sapiens OX=9606 GN=DNTTIP1 PE=1 SV=2				1			1	1	1	4	0	1	3	#NUM!	1	1	#NUM!	1	#DIV/0!	#DIV/0!
Q9H2W6	MRPL46	39S ribosomal protein L46, mitochondrial OS=Homo sapiens OX=9606 GN=MRPL46 PE=1 SV=1							1	1	2	3	0	0	3	#NUM!	#NUM!	1	#NUM!	#NUM!	#DIV/0!	#DIV/0!
Q9H410	DSN1	Kinetochore-associated protein DSN1 homolog OS=Homo sapiens OX=9606 GN=DSN1 PE=1 SV=2							3	1	3	3	0	0	3	#NUM!	#NUM!	3	#NUM!	#NUM!	#DIV/0!	#DIV/0!
Q9H4H8	FAM83D	Protein FAM83D OS=Homo sapiens OX=9606 GN=FAM83D PE=1 SV=3	1	1		1		1		2		5	2	2	1	1	1	2	2	2	#DIV/0!	#DIV/0!
Q9H4I2	ZHX3	Zinc fingers and homeoboxes protein 3 OS=Homo sapiens OX=9606 GN=ZHX3 PE=1 SV=3							2	2	3	3	0	0	3	#NUM!	#NUM!	2	#NUM!	#NUM!	#DIV/0!	#DIV/0!
Q9H4L7	SMARCAD1	SWI/SNF-related matrix-associated actin-dependent regulator of chromatin subfamily A containing DEAD/H box 1 OS=Homo sapiens OX=9606 GN=SMARCAD1 PE=1 SV=2							1	3	1	3	0	0	3	#NUM!	#NUM!	1	#NUM!	#NUM!	#DIV/0!	#DIV/0!
Q9H501	ESF1	ESF1 homolog OS=Homo sapiens OX=9606 GN=ESF1 PE=1 SV=1							3	4	4	3	0	0	3	#NUM!	#NUM!	4	#NUM!	#NUM!	#DIV/0!	#DIV/0!
Q9H5H4	ZNF768	Zinc finger protein 768 OS=Homo sapiens OX=9606 GN=ZNF768 PE=1 SV=2							2	2	3	3	0	0	3	#NUM!	#NUM!	2	#NUM!	#NUM!	#DIV/0!	#DIV/0!
Q9H6E5	TUT1	Speckle targeted PIP5K1A-regulated poly(A) polymerase OS=Homo sapiens OX=9606 GN=TUT1 PE=1 SV=2							1	2	2	3	0	0	3	#NUM!	#NUM!	2	#NUM!	#NUM!	#DIV/0!	#DIV/0!
Q9H7N4	SCAF1	Splicing factor, arginine/serine-rich 19 OS=Homo sapiens OX=9606 GN=SCAF1 PE=1 SV=3				1				2	1	3	0	1	2	#NUM!	1	1.5	#NUM!	1.5	#DIV/0!	#DIV/0!
Q9H871	RMND5A	E3 ubiquitin-protein transferase RMND5A OS=Homo sapiens OX=9606 GN=RMND5A PE=1 SV=1		1					1		2	3	1	0	2	1	#NUM!	1.5	1.5	#NUM!	#DIV/0!	#DIV/0!
Q9H875	PRKRIP1	PRKR-interacting protein 1 OS=Homo sapiens OX=9606 GN=PRKRIP1 PE=1 SV=1							3	3	4	3	0	0	3	#NUM!	#NUM!	3	#NUM!	#NUM!	#DIV/0!	#DIV/0!
Q9H8V3	ECT2	Protein ECT2 OS=Homo sapiens OX=9606 GN=ECT2 PE=1 SV=4							4	2	3	3	0	0	3	#NUM!	#NUM!	3	#NUM!	#NUM!	#DIV/0!	#DIV/0!
Q9HAH7	FBRS	Probable fibrosin-1 OS=Homo sapiens OX=9606 GN=FBRS PE=1 SV=3							3	3	4	3	0	0	3	#NUM!	#NUM!	3	#NUM!	#NUM!	#DIV/0!	#DIV/0!
Q9HAU5	UPF2	Regulator of nonsense transcripts 2 OS=Homo sapiens OX=9606 GN=UPF2 PE=1 SV=1				1			1		1	3	0	1	2	#NUM!	1	1	#NUM!	1	#DIV/0!	#DIV/0!
Q9HCG8	CWC22	Pre-mRNA-splicing factor CWC22 homolog OS=Homo sapiens OX=9606 GN=CWC22 PE=1 SV=3		2		1			3	4	2	5	1	1	3	2	1	3	1.5	3	#DIV/0!	#DIV/0!
Q9HCJ3	RAVER2	Ribonucleoprotein PTB-binding 2 OS=Homo sapiens OX=9606 GN=RAVER2 PE=1 SV=2							3	2	1	3	0	0	3	#NUM!	#NUM!	2	#NUM!	#NUM!	#DIV/0!	#DIV/0!
Q9HCK1	ZDBF2	DBF4-type zinc finger-containing protein 2 OS=Homo sapiens OX=9606 GN=ZDBF2 PE=1 SV=3							3	3	1	3	0	0	3	#NUM!	#NUM!	3	#NUM!	#NUM!	#DIV/0!	#DIV/0!
Q9HCM1	RESF1	Retroelement silencing factor 1 OS=Homo sapiens OX=9606 GN=RESF1 PE=1 SV=3							2	1	4	3	0	0	3	#NUM!	#NUM!	2	#NUM!	#NUM!	#DIV/0!	#DIV/0!
Q9NP66	HMG20A	High mobility group protein 20A OS=Homo sapiens OX=9606 GN=HMG20A PE=1 SV=1							3	3	2	3	0	0	3	#NUM!	#NUM!	3	#NUM!	#NUM!	#DIV/0!	#DIV/0!
Q9NPD8	UBE2T	Ubiquitin-conjugating enzyme E2 T OS=Homo sapiens OX=9606 GN=UBE2T PE=1 SV=1							2	2	2	3	0	0	3	#NUM!	#NUM!	2	#NUM!	#NUM!	#DIV/0!	#DIV/0!
Q9NPI6	DCP1A	mRNA-decapping enzyme 1A OS=Homo sapiens OX=9606 GN=DCP1A PE=1 SV=3				4	1	2	1		1	5	0	3	2	#NUM!	2	1	#NUM!	0.5	#DIV/0!	0.326121
Q9NQA3	WASH6P	WAS protein family homolog 6 OS=Homo sapiens OX=9606 GN=WASH6P PE=1 SV=3			1	2	2		1		1	5	1	2	2	1	2	1	1	0.5	#DIV/0!	#DIV/0!
Q9NQB0	TCF7L2	Transcription factor 7-like 2 OS=Homo sapiens OX=9606 GN=TCF7L2 PE=1 SV=2							2	2	2	3	0	0	3	#NUM!	#NUM!	2	#NUM!	#NUM!	#DIV/0!	#DIV/0!
Q9NQT5	EXOSC3	Exosome complex component RRP40 OS=Homo sapiens OX=9606 GN=EXOSC3 PE=1 SV=3							3	3	5	3	0	0	3	#NUM!	#NUM!	3	#NUM!	#NUM!	#DIV/0!	#DIV/0!
Q9NQW6	ANLN	Anillin OS=Homo sapiens OX=9606 GN=ANLN PE=1 SV=2							5	3	3	3	0	0	3	#NUM!	#NUM!	3	#NUM!	#NUM!	#DIV/0!	#DIV/0!
Q9NRR4	DROSHA	Ribonuclease 3 OS=Homo sapiens OX=9606 GN=DROSHA PE=1 SV=2							1	3	1	3	0	0	3	#NUM!	#NUM!	1	#NUM!	#NUM!	#DIV/0!	#DIV/0!
Q9NRX1	PNO1	RNA-binding protein PNO1 OS=Homo sapiens OX=9606 GN=PNO1 PE=1 SV=1				1	1				1	3	0	2	1	#NUM!	1	1	#NUM!	1	#DIV/0!	#DIV/0!
Q9NRY5	FAM114A2	Protein FAM114A2 OS=Homo sapiens OX=9606 GN=FAM114A2 PE=1 SV=4				2	3	2		1		4	0	3	1	#NUM!	2	1	#NUM!	0.5	#DIV/0!	#DIV/0!
Q9NS91	RAD18	E3 ubiquitin-protein ligase RAD18 OS=Homo sapiens OX=9606 GN=RAD18 PE=1 SV=2							4	3	4	3	0	0	3	#NUM!	#NUM!	4	#NUM!	#NUM!	#DIV/0!	#DIV/0!
Q9NSI2	FAM207A	Protein FAM207A OS=Homo sapiens OX=9606 GN=FAM207A PE=1 SV=2							2	2	3	3	0	0	3	#NUM!	#NUM!	2	#NUM!	#NUM!	#DIV/0!	#DIV/0!
Q9NTZ6	RBM12	RNA-binding protein 12 OS=Homo sapiens OX=9606 GN=RBM12 PE=1 SV=1							38	29	32	3	0	0	3	#NUM!	#NUM!	32	#NUM!	#NUM!	#DIV/0!	#DIV/0!
Q9NUP9	LIN7C	Protein lin-7 homolog C OS=Homo sapiens OX=9606 GN=LIN7C PE=1 SV=1				1	2		1	1	2	5	0	2	3	#NUM!	1.5	1	#NUM!	0.666667	#DIV/0!	0.78878
Q9NUQ3	TXLNG	Gamma-taxilin OS=Homo sapiens OX=9606 GN=TXLNG PE=1 SV=2					3			1	1	3	0	1	2	#NUM!	3	1	#NUM!	0.333333	#DIV/0!	#DIV/0!
Q9NUW8	TDP1	Tyrosyl-DNA phosphodiesterase 1 OS=Homo sapiens OX=9606 GN=TDP1 PE=1 SV=2							1	1	1	3	0	0	3	#NUM!	#NUM!	1	#NUM!	#NUM!	#DIV/0!	#DIV/0!
Q9NV56	MRGBP	MRG/MORF4L-binding protein OS=Homo sapiens OX=9606 GN=MRGBP PE=1 SV=1							2	1	2	3	0	0	3	#NUM!	#NUM!	2	#NUM!	#NUM!	#DIV/0!	#DIV/0!
Q9NVM6	DNAJC17	DnaJ homolog subfamily C member 17 OS=Homo sapiens OX=9606 GN=DNAJC17 PE=1 SV=1							1	1	2	3	0	0	3	#NUM!	#NUM!	1	#NUM!	#NUM!	#DIV/0!	#DIV/0!
Q9NVM9	INTS13	Integrator complex subunit 13 OS=Homo sapiens OX=9606 GN=INTS13 PE=1 SV=2							7	3	6	3	0	0	3	#NUM!	#NUM!	6	#NUM!	#NUM!	#DIV/0!	#DIV/0!
Q9NVN8	GNL3L	Guanine nucleotide-binding protein-like 3-like protein OS=Homo sapiens OX=9606 GN=GNL3L PE=1 SV=1							1	1	2	3	0	0	3	#NUM!	#NUM!	1	#NUM!	#NUM!	#DIV/0!	#DIV/0!
Q9NVP2	ASF1B	Histone chaperone ASF1B OS=Homo sapiens OX=9606 GN=ASF1B PE=1 SV=1							1	1	1	3	0	0	3	#NUM!	#NUM!	1	#NUM!	#NUM!	#DIV/0!	#DIV/0!
Q9NVU0	POLR3E	DNA-directed RNA polymerase III subunit RPC5 OS=Homo sapiens OX=9606 GN=POLR3E PE=1 SV=1							3	2	4	3	0	0	3	#NUM!	#NUM!	3	#NUM!	#NUM!	#DIV/0!	#DIV/0!
Q9NW64	RBM22	Pre-mRNA-splicing factor RBM22 OS=Homo sapiens OX=9606 GN=RBM22 PE=1 SV=1							3	3	2	3	0	0	3	#NUM!	#NUM!	3	#NUM!	#NUM!	#DIV/0!	#DIV/0!
Q9NWT1	PAK1IP1	p21-activated protein kinase-interacting protein 1 OS=Homo sapiens OX=9606 GN=PAK1IP1 PE=1 SV=2							2	1	2	3	0	0	3	#NUM!	#NUM!	2	#NUM!	#NUM!	#DIV/0!	#DIV/0!
Q9NX55	HYPK	Huntingtin-interacting protein K OS=Homo sapiens OX=9606 GN=HYPK PE=1 SV=2					1		1		1	3	0	1	2	#NUM!	1	1	#NUM!	1	#DIV/0!	#DIV/0!
Q9NX70	MED29	Mediator of RNA polymerase II transcription subunit 29 OS=Homo sapiens OX=9606 GN=MED29 PE=1 SV=1							4	3	3	3	0	0	3	#NUM!	#NUM!	3	#NUM!	#NUM!	#DIV/0!	#DIV/0!
Q9NXE8	CWC25	Pre-mRNA-splicing factor CWC25 homolog OS=Homo sapiens OX=9606 GN=CWC25 PE=1 SV=1							1	1	1	3	0	0	3	#NUM!	#NUM!	1	#NUM!	#NUM!	#DIV/0!	#DIV/0!
Q9NYB9	ABI2	Abl interactor 2 OS=Homo sapiens OX=9606 GN=ABI2 PE=1 SV=1				1	1			1	1	4	0	2	2	#NUM!	1	1	#NUM!	1	#DIV/0!	#DIV/0!
Q9NYL9	TMOD3	Tropomodulin-3 OS=Homo sapiens OX=9606 GN=TMOD3 PE=1 SV=1				1	2	3		1	2	5	0	3	2	#NUM!	2	1.5	#NUM!	0.75	#DIV/0!	0.590801
Q9NYZ3	GTSE1	G2 and S phase-expressed protein 1 OS=Homo sapiens OX=9606 GN=GTSE1 PE=1 SV=3							3	4	3	3	0	0	3	#NUM!	#NUM!	3	#NUM!	#NUM!	#DIV/0!	#DIV/0!
Q9NZ63	C9orf78	Telomere length and silencing protein 1 homolog OS=Homo sapiens OX=9606 GN=C9orf78 PE=1 SV=1							1	1	2	3	0	0	3	#NUM!	#NUM!	1	#NUM!	#NUM!	#DIV/0!	#DIV/0!
Q9NZL9	MAT2B	Methionine adenosyltransferase 2 subunit beta OS=Homo sapiens OX=9606 GN=MAT2B PE=1 SV=1							1	1	1	3	0	0	3	#NUM!	#NUM!	1	#NUM!	#NUM!	#DIV/0!	#DIV/0!
Q9NZM5	NOP53	Ribosome biogenesis protein NOP53 OS=Homo sapiens OX=9606 GN=NOP53 PE=1 SV=2				1			3	5	2	4	0	1	3	#NUM!	1	3	#NUM!	3	#DIV/0!	#DIV/0!
Q9P013	CWC15	Spliceosome-associated protein CWC15 homolog OS=Homo sapiens OX=9606 GN=CWC15 PE=1 SV=2					2			2	3	3	0	1	2	#NUM!	2	2.5	#NUM!	1.25	#DIV/0!	#DIV/0!
Q9P031	CCDC59	Thyroid transcription factor 1-associated protein 26 OS=Homo sapiens OX=9606 GN=CCDC59 PE=1 SV=2							1	2	1	3	0	0	3	#NUM!	#NUM!	1	#NUM!	#NUM!	#DIV/0!	#DIV/0!
Q9P086	MED11	Mediator of RNA polymerase II transcription subunit 11 OS=Homo sapiens OX=9606 GN=MED11 PE=1 SV=2				1		1	1	1	1	5	0	2	3	#NUM!	1	1	#NUM!	1	#DIV/0!	#DIV/0!
Q9P0W2	HMG20B	SWI/SNF-related matrix-associated actin-dependent regulator of chromatin subfamily E member 1-related OS=Homo sapiens OX=9606 GN=HMG20B PE=1 SV=1							3	2	2	3	0	0	3	#NUM!	#NUM!	2	#NUM!	#NUM!	#DIV/0!	#DIV/0!
Q9P215	POGK	Pogo transposable element with KRAB domain OS=Homo sapiens OX=9606 GN=POGK PE=1 SV=2							1	2	2	3	0	0	3	#NUM!	#NUM!	2	#NUM!	#NUM!	#DIV/0!	#DIV/0!
Q9P2D0	IBTK	Inhibitor of Bruton tyrosine kinase OS=Homo sapiens OX=9606 GN=IBTK PE=1 SV=3							1	1	3	3	0	0	3	#NUM!	#NUM!	1	#NUM!	#NUM!	#DIV/0!	#DIV/0!
Q9P2D1	CHD7	Chromodomain-helicase-DNA-binding protein 7 OS=Homo sapiens OX=9606 GN=CHD7 PE=1 SV=3							9	8	10	3	0	0	3	#NUM!	#NUM!	9	#NUM!	#NUM!	#DIV/0!	#DIV/0!
Q9P2K5	MYEF2	Myelin expression factor 2 OS=Homo sapiens OX=9606 GN=MYEF2 PE=1 SV=3					1		4	2	2	4	0	1	3	#NUM!	1	2	#NUM!	2	#DIV/0!	#DIV/0!
Q9UBB5	MBD2	Methyl-CpG-binding domain protein 2 OS=Homo sapiens OX=9606 GN=MBD2 PE=1 SV=1							6	5	6	3	0	0	3	#NUM!	#NUM!	6	#NUM!	#NUM!	#DIV/0!	#DIV/0!
Q9UBU9	NXF1	Nuclear RNA export factor 1 OS=Homo sapiens OX=9606 GN=NXF1 PE=1 SV=1							2	5	5	3	0	0	3	#NUM!	#NUM!	5	#NUM!	#NUM!	#DIV/0!	#DIV/0!
Q9UEG4	ZNF629	Zinc finger protein 629 OS=Homo sapiens OX=9606 GN=ZNF629 PE=1 SV=2							4	4	4	3	0	0	3	#NUM!	#NUM!	4	#NUM!	#NUM!	#DIV/0!	#DIV/0!
Q9UFC0	LRWD1	Leucine-rich repeat and WD repeat-containing protein 1 OS=Homo sapiens OX=9606 GN=LRWD1 PE=1 SV=2							6	4	3	3	0	0	3	#NUM!	#NUM!	4	#NUM!	#NUM!	#DIV/0!	#DIV/0!
Q9UGU0	TCF20	Transcription factor 20 OS=Homo sapiens OX=9606 GN=TCF20 PE=1 SV=3							11	12	11	3	0	0	3	#NUM!	#NUM!	11	#NUM!	#NUM!	#DIV/0!	#DIV/0!
Q9UGY1	NOL12	Nucleolar protein 12 OS=Homo sapiens OX=9606 GN=NOL12 PE=1 SV=1							2	2	2	3	0	0	3	#NUM!	#NUM!	2	#NUM!	#NUM!	#DIV/0!	#DIV/0!
Q9UHK0	NUFIP1	Nuclear fragile X mental retardation-interacting protein 1 OS=Homo sapiens OX=9606 GN=NUFIP1 PE=1 SV=2							1	1	1	3	0	0	3	#NUM!	#NUM!	1	#NUM!	#NUM!	#DIV/0!	#DIV/0!
Q9UHR4	BAIAP2L1	Brain-specific angiogenesis inhibitor 1-associated protein 2-like protein 1 OS=Homo sapiens OX=9606 GN=BAIAP2L1 PE=1 SV=2			1	1	1				1	4	1	2	1	1	1	1	1	1	#DIV/0!	#DIV/0!
Q9UHR5	SAP30BP	SAP30-binding protein OS=Homo sapiens OX=9606 GN=SAP30BP PE=1 SV=1							6	5	6	3	0	0	3	#NUM!	#NUM!	6	#NUM!	#NUM!	#DIV/0!	#DIV/0!
Q9UJX4	ANAPC5	Anaphase-promoting complex subunit 5 OS=Homo sapiens OX=9606 GN=ANAPC5 PE=1 SV=2							5	3	4	3	0	0	3	#NUM!	#NUM!	4	#NUM!	#NUM!	#DIV/0!	#DIV/0!
Q9UJX5	ANAPC4	Anaphase-promoting complex subunit 4 OS=Homo sapiens OX=9606 GN=ANAPC4 PE=1 SV=2							2	2	2	3	0	0	3	#NUM!	#NUM!	2	#NUM!	#NUM!	#DIV/0!	#DIV/0!
Q9UK59	DBR1	Lariat debranching enzyme OS=Homo sapiens OX=9606 GN=DBR1 PE=1 SV=2							2	2	2	3	0	0	3	#NUM!	#NUM!	2	#NUM!	#NUM!	#DIV/0!	#DIV/0!
Q9UKD1	GMEB2	Glucocorticoid modulatory element-binding protein 2 OS=Homo sapiens OX=9606 GN=GMEB2 PE=1 SV=1							3	1	2	3	0	0	3	#NUM!	#NUM!	2	#NUM!	#NUM!	#DIV/0!	#DIV/0!
Q9UKL0	RCOR1	REST corepressor 1 OS=Homo sapiens OX=9606 GN=RCOR1 PE=1 SV=2							7	9	6	3	0	0	3	#NUM!	#NUM!	7	#NUM!	#NUM!	#DIV/0!	#DIV/0!
Q9UL42	PNMA2	Paraneoplastic antigen Ma2 OS=Homo sapiens OX=9606 GN=PNMA2 PE=1 SV=2							1	1	1	3	0	0	3	#NUM!	#NUM!	1	#NUM!	#NUM!	#DIV/0!	#DIV/0!
Q9ULL5	PRR12	Proline-rich protein 12 OS=Homo sapiens OX=9606 GN=PRR12 PE=1 SV=3							7	12	11	3	0	0	3	#NUM!	#NUM!	11	#NUM!	#NUM!	#DIV/0!	#DIV/0!
Q9UMN6	KMT2B	Histone-lysine N-methyltransferase 2B OS=Homo sapiens OX=9606 GN=KMT2B PE=1 SV=1							7	7	5	3	0	0	3	#NUM!	#NUM!	7	#NUM!	#NUM!	#DIV/0!	#DIV/0!
Q9UNS1	TIMELESS	Protein timeless homolog OS=Homo sapiens OX=9606 GN=TIMELESS PE=1 SV=2							2	1	3	3	0	0	3	#NUM!	#NUM!	2	#NUM!	#NUM!	#DIV/0!	#DIV/0!
Q9UNZ2	NSFL1C	NSFL1 cofactor p47 OS=Homo sapiens OX=9606 GN=NSFL1C PE=1 SV=2							2	1	3	3	0	0	3	#NUM!	#NUM!	2	#NUM!	#NUM!	#DIV/0!	#DIV/0!
Q9UNZ5	C19orf53	Leydig cell tumor 10 kDa protein homolog OS=Homo sapiens OX=9606 GN=C19orf53 PE=1 SV=1						1	3	2	2	4	0	1	3	#NUM!	1	2	#NUM!	2	#DIV/0!	#DIV/0!
Q9UPN9	TRIM33	E3 ubiquitin-protein ligase TRIM33 OS=Homo sapiens OX=9606 GN=TRIM33 PE=1 SV=3							6	5	7	3	0	0	3	#NUM!	#NUM!	6	#NUM!	#NUM!	#DIV/0!	#DIV/0!
Q9UPP1	PHF8	Histone lysine demethylase PHF8 OS=Homo sapiens OX=9606 GN=PHF8 PE=1 SV=3							4	5	3	3	0	0	3	#NUM!	#NUM!	4	#NUM!	#NUM!	#DIV/0!	#DIV/0!
Q9UPS6	SETD1B	Histone-lysine N-methyltransferase SETD1B OS=Homo sapiens OX=9606 GN=SETD1B PE=1 SV=3							14	10	10	3	0	0	3	#NUM!	#NUM!	10	#NUM!	#NUM!	#DIV/0!	#DIV/0!
Q9UPW0	FOXJ3	Forkhead box protein J3 OS=Homo sapiens OX=9606 GN=FOXJ3 PE=1 SV=2							1	1	1	3	0	0	3	#NUM!	#NUM!	1	#NUM!	#NUM!	#DIV/0!	#DIV/0!
Q9UQR1	ZNF148	Zinc finger protein 148 OS=Homo sapiens OX=9606 GN=ZNF148 PE=1 SV=2							3	5	5	3	0	0	3	#NUM!	#NUM!	5	#NUM!	#NUM!	#DIV/0!	#DIV/0!
Q9Y2J2	EPB41L3	Band 4.1-like protein 3 OS=Homo sapiens OX=9606 GN=EPB41L3 PE=1 SV=2				1	3	1			1	4	0	3	1	#NUM!	1	1	#NUM!	1	#DIV/0!	#DIV/0!
Q9Y2W2	WBP11	WW domain-binding protein 11 OS=Homo sapiens OX=9606 GN=WBP11 PE=1 SV=1							36	34	34	3	0	0	3	#NUM!	#NUM!	34	#NUM!	#NUM!	#DIV/0!	#DIV/0!
Q9Y312	AAR2	Protein AAR2 homolog OS=Homo sapiens OX=9606 GN=AAR2 PE=1 SV=2							2	3	2	3	0	0	3	#NUM!	#NUM!	2	#NUM!	#NUM!	#DIV/0!	#DIV/0!
Q9Y3C7	MED31	Mediator of RNA polymerase II transcription subunit 31 OS=Homo sapiens OX=9606 GN=MED31 PE=1 SV=1							1	2	1	3	0	0	3	#NUM!	#NUM!	1	#NUM!	#NUM!	#DIV/0!	#DIV/0!
Q9Y3D3	MRPS16	28S ribosomal protein S16, mitochondrial OS=Homo sapiens OX=9606 GN=MRPS16 PE=1 SV=1							1	1	1	3	0	0	3	#NUM!	#NUM!	1	#NUM!	#NUM!	#DIV/0!	#DIV/0!
Q9Y462	ZNF711	Zinc finger protein 711 OS=Homo sapiens OX=9606 GN=ZNF711 PE=1 SV=2							2	3	2	3	0	0	3	#NUM!	#NUM!	2	#NUM!	#NUM!	#DIV/0!	#DIV/0!
Q9Y4E5	ZNF451	E3 SUMO-protein ligase ZNF451 OS=Homo sapiens OX=9606 GN=ZNF451 PE=1 SV=2							2	1	3	3	0	0	3	#NUM!	#NUM!	2	#NUM!	#NUM!	#DIV/0!	#DIV/0!
Q9Y546	LRRC42	Leucine-rich repeat-containing protein 42 OS=Homo sapiens OX=9606 GN=LRRC42 PE=1 SV=1				1			1	1		3	0	1	2	#NUM!	1	1	#NUM!	1	#DIV/0!	#DIV/0!
Q9Y580	RBM7	RNA-binding protein 7 OS=Homo sapiens OX=9606 GN=RBM7 PE=1 SV=1							1	1	4	3	0	0	3	#NUM!	#NUM!	1	#NUM!	#NUM!	#DIV/0!	#DIV/0!
Q9Y5L4	TIMM13	Mitochondrial import inner membrane translocase subunit Tim13 OS=Homo sapiens OX=9606 GN=TIMM13 PE=1 SV=1							1	1	3	3	0	0	3	#NUM!	#NUM!	1	#NUM!	#NUM!	#DIV/0!	#DIV/0!
Q9Y5Q9	GTF3C3	General transcription factor 3C polypeptide 3 OS=Homo sapiens OX=9606 GN=GTF3C3 PE=1 SV=1					2	1	2	2		4	0	2	2	#NUM!	1.5	2	#NUM!	1.33333	#DIV/0!	0.42265
Q9Y5S9	RBM8A	RNA-binding protein 8A OS=Homo sapiens OX=9606 GN=RBM8A PE=1 SV=1							3	3	3	3	0	0	3	#NUM!	#NUM!	3	#NUM!	#NUM!	#DIV/0!	#DIV/0!
Q9Y676	MRPS18B	28S ribosomal protein S18b, mitochondrial OS=Homo sapiens OX=9606 GN=MRPS18B PE=1 SV=1							3	4	4	3	0	0	3	#NUM!	#NUM!	4	#NUM!	#NUM!	#DIV/0!	#DIV/0!
Q9Y6J9	TAF6L	TAF6-like RNA polymerase II p300/CBP-associated factor-associated factor 65 kDa subunit 6L OS=Homo sapiens OX=9606 GN=TAF6L PE=1 SV=1							3	4	3	3	0	0	3	#NUM!	#NUM!	3	#NUM!	#NUM!	#DIV/0!	#DIV/0!
Q9Y6K9	IKBKG	NF-kappa-B essential modulator OS=Homo sapiens OX=9606 GN=IKBKG PE=1 SV=2		1	1	1		2				4	2	2	0	1	1.5	#NUM!	#NUM!	#NUM!	#DIV/0!	#DIV/0!
Q9Y6Q9	NCOA3	Nuclear receptor coactivator 3 OS=Homo sapiens OX=9606 GN=NCOA3 PE=1 SV=1							6	5	5	3	0	0	3	#NUM!	#NUM!	5	#NUM!	#NUM!	#DIV/0!	#DIV/0!
Q9Y6X4	FAM169A	Soluble lamin-associated protein of 75 kDa OS=Homo sapiens OX=9606 GN=FAM169A PE=1 SV=2							1	1	2	3	0	0	3	#NUM!	#NUM!	1	#NUM!	#NUM!	#DIV/0!	#DIV/0!
Q9Y6X8	ZHX2	Zinc fingers and homeoboxes protein 2 OS=Homo sapiens OX=9606 GN=ZHX2 PE=1 SV=1							1	1	1	3	0	0	3	#NUM!	#NUM!	1	#NUM!	#NUM!	#DIV/0!	#DIV/0!
Q9Y6X9	MORC2	ATPase MORC2 OS=Homo sapiens OX=9606 GN=MORC2 PE=1 SV=2							3	2	5	3	0	0	3	#NUM!	#NUM!	3	#NUM!	#NUM!	#DIV/0!	#DIV/0!
A0A1B0GUS4	UBE2L5	Ubiquitin-conjugating enzyme E2 L5 OS=Homo sapiens OX=9606 GN=UBE2L5 PE=2 SV=1	1	1	1	1		1				5	3	2	0	1	1	#NUM!	#NUM!	#NUM!	#DIV/0!	#DIV/0!
A8K0Z3	WASHC1	WASH complex subunit 1 OS=Homo sapiens OX=9606 GN=WASHC1 PE=1 SV=2				3			1	1	1	4	0	1	3	#NUM!	3	1	#NUM!	0.333333	#DIV/0!	#DIV/0!
L0R819	ASDURF	ASNSD1 upstream open reading frame protein OS=Homo sapiens OX=9606 GN=ASDURF PE=1 SV=1				1	2				1	3	0	2	1	#NUM!	1.5	1	#NUM!	0.666667	#DIV/0!	#DIV/0!
O00178	GTPBP1	GTP-binding protein 1 OS=Homo sapiens OX=9606 GN=GTPBP1 PE=1 SV=3							3		2	2	0	0	2	#NUM!	#NUM!	2.5	#NUM!	#NUM!	#DIV/0!	#DIV/0!
O00232	PSMD12	26S proteasome non-ATPase regulatory subunit 12 OS=Homo sapiens OX=9606 GN=PSMD12 PE=1 SV=3					1		1	1	1	4	0	1	3	#NUM!	1	1	#NUM!	1	#DIV/0!	#DIV/0!
O00257	CBX4	E3 SUMO-protein ligase CBX4 OS=Homo sapiens OX=9606 GN=CBX4 PE=1 SV=3							1	1	2	3	0	0	3	#NUM!	#NUM!	1	#NUM!	#NUM!	#DIV/0!	#DIV/0!
O14867	BACH1	Transcription regulator protein BACH1 OS=Homo sapiens OX=9606 GN=BACH1 PE=1 SV=2				1	3		1	1		4	0	2	2	#NUM!	2	1	#NUM!	0.5	#DIV/0!	0.42265
O43159	RRP8	Ribosomal RNA-processing protein 8 OS=Homo sapiens OX=9606 GN=RRP8 PE=1 SV=2							1	2	1	3	0	0	3	#NUM!	#NUM!	1	#NUM!	#NUM!	#DIV/0!	#DIV/0!
O43435	TBX1	T-box transcription factor TBX1 OS=Homo sapiens OX=9606 GN=TBX1 PE=1 SV=1							1	1	1	3	0	0	3	#NUM!	#NUM!	1	#NUM!	#NUM!	#DIV/0!	#DIV/0!
O43663	PRC1	Protein regulator of cytokinesis 1 OS=Homo sapiens OX=9606 GN=PRC1 PE=1 SV=2							2	2	3	3	0	0	3	#NUM!	#NUM!	2	#NUM!	#NUM!	#DIV/0!	#DIV/0!
O60220	TIMM8A	Mitochondrial import inner membrane translocase subunit Tim8 A OS=Homo sapiens OX=9606 GN=TIMM8A PE=1 SV=1							1	1	1	3	0	0	3	#NUM!	#NUM!	1	#NUM!	#NUM!	#DIV/0!	#DIV/0!
O60763	USO1	General vesicular transport factor p115 OS=Homo sapiens OX=9606 GN=USO1 PE=1 SV=2	2	2	1	5	2					5	3	2	0	2	3.5	#NUM!	#NUM!	#NUM!	#DIV/0!	#DIV/0!
O60783	MRPS14	28S ribosomal protein S14, mitochondrial OS=Homo sapiens OX=9606 GN=MRPS14 PE=1 SV=1							1	1	1	3	0	0	3	#NUM!	#NUM!	1	#NUM!	#NUM!	#DIV/0!	#DIV/0!
O60870	KIN	DNA/RNA-binding protein KIN17 OS=Homo sapiens OX=9606 GN=KIN PE=1 SV=2							4	3		2	0	0	2	#NUM!	#NUM!	3.5	#NUM!	#NUM!	#DIV/0!	#DIV/0!
O75116	ROCK2	Rho-associated protein kinase 2 OS=Homo sapiens OX=9606 GN=ROCK2 PE=1 SV=4						3		1	1	3	0	1	2	#NUM!	3	1	#NUM!	0.333333	#DIV/0!	#DIV/0!
O75147	OBSL1	Obscurin-like protein 1 OS=Homo sapiens OX=9606 GN=OBSL1 PE=1 SV=4							1	1	2	3	0	0	3	#NUM!	#NUM!	1	#NUM!	#NUM!	#DIV/0!	#DIV/0!
O75362	ZNF217	Zinc finger protein 217 OS=Homo sapiens OX=9606 GN=ZNF217 PE=1 SV=1							1		4	2	0	0	2	#NUM!	#NUM!	2.5	#NUM!	#NUM!	#DIV/0!	#DIV/0!
O75369	FLNB	Filamin-B OS=Homo sapiens OX=9606 GN=FLNB PE=1 SV=2				13	11	15			10	4	0	3	1	#NUM!	13	10	#NUM!	0.769231	#DIV/0!	#DIV/0!
O75529	TAF5L	TAF5-like RNA polymerase II p300/CBP-associated factor-associated factor 65 kDa subunit 5L OS=Homo sapiens OX=9606 GN=TAF5L PE=1 SV=1					1		2		1	3	0	1	2	#NUM!	1	1.5	#NUM!	1.5	#DIV/0!	#DIV/0!
O75530	EED	Polycomb protein EED OS=Homo sapiens OX=9606 GN=EED PE=1 SV=2								1	1	2	0	0	2	#NUM!	#NUM!	1	#NUM!	#NUM!	#DIV/0!	#DIV/0!
O75575	CRCP	DNA-directed RNA polymerase III subunit RPC9 OS=Homo sapiens OX=9606 GN=CRCP PE=1 SV=1								2	3	2	0	0	2	#NUM!	#NUM!	2.5	#NUM!	#NUM!	#DIV/0!	#DIV/0!
O75792	RNASEH2A	Ribonuclease H2 subunit A OS=Homo sapiens OX=9606 GN=RNASEH2A PE=1 SV=2							4	2	3	3	0	0	3	#NUM!	#NUM!	3	#NUM!	#NUM!	#DIV/0!	#DIV/0!
O94880	PHF14	PHD finger protein 14 OS=Homo sapiens OX=9606 GN=PHF14 PE=1 SV=2								1	1	2	0	0	2	#NUM!	#NUM!	1	#NUM!	#NUM!	#DIV/0!	#DIV/0!
O95260	ATE1	Arginyl-tRNA--protein transferase 1 OS=Homo sapiens OX=9606 GN=ATE1 PE=1 SV=2							1	1	1	3	0	0	3	#NUM!	#NUM!	1	#NUM!	#NUM!	#DIV/0!	#DIV/0!
O95433	AHSA1	Activator of 90 kDa heat shock protein ATPase homolog 1 OS=Homo sapiens OX=9606 GN=AHSA1 PE=1 SV=1							2	2	2	3	0	0	3	#NUM!	#NUM!	2	#NUM!	#NUM!	#DIV/0!	#DIV/0!
O95677	EYA4	Eyes absent homolog 4 OS=Homo sapiens OX=9606 GN=EYA4 PE=1 SV=2							2	2	2	3	0	0	3	#NUM!	#NUM!	2	#NUM!	#NUM!	#DIV/0!	#DIV/0!
O95757	HSPA4L	Heat shock 70 kDa protein 4L OS=Homo sapiens OX=9606 GN=HSPA4L PE=1 SV=3							4	3	3	3	0	0	3	#NUM!	#NUM!	3	#NUM!	#NUM!	#DIV/0!	#DIV/0!
O95985	TOP3B	DNA topoisomerase 3-beta-1 OS=Homo sapiens OX=9606 GN=TOP3B PE=1 SV=1								1	1	2	0	0	2	#NUM!	#NUM!	1	#NUM!	#NUM!	#DIV/0!	#DIV/0!
P02533	KRT14	Keratin, type I cytoskeletal 14 OS=Homo sapiens OX=9606 GN=KRT14 PE=1 SV=4			12		8		5		5	4	1	1	2	12	8	5	0.416667	0.625	#DIV/0!	#DIV/0!
P04080	CSTB	Cystatin-B OS=Homo sapiens OX=9606 GN=CSTB PE=1 SV=2	1	1	1	1			1			5	3	1	1	1	1	1	1	1	#DIV/0!	#DIV/0!
P08047	SP1	Transcription factor Sp1 OS=Homo sapiens OX=9606 GN=SP1 PE=1 SV=3							1		1	2	0	0	2	#NUM!	#NUM!	1	#NUM!	#NUM!	#DIV/0!	#DIV/0!
P08134	RHOC	Rho-related GTP-binding protein RhoC OS=Homo sapiens OX=9606 GN=RHOC PE=1 SV=1				1		3			1	3	0	2	1	#NUM!	2	1	#NUM!	0.5	#DIV/0!	#DIV/0!
P11441	UBL4A	Ubiquitin-like protein 4A OS=Homo sapiens OX=9606 GN=UBL4A PE=1 SV=1					1		2	4	3	4	0	1	3	#NUM!	1	3	#NUM!	3	#DIV/0!	#DIV/0!
P13489	RNH1	Ribonuclease inhibitor OS=Homo sapiens OX=9606 GN=RNH1 PE=1 SV=2							3		2	2	0	0	2	#NUM!	#NUM!	2.5	#NUM!	#NUM!	#DIV/0!	#DIV/0!
P15336	ATF2	Cyclic AMP-dependent transcription factor ATF-2 OS=Homo sapiens OX=9606 GN=ATF2 PE=1 SV=4							2	3	2	3	0	0	3	#NUM!	#NUM!	2	#NUM!	#NUM!	#DIV/0!	#DIV/0!
P17980	PSMC3	26S proteasome regulatory subunit 6A OS=Homo sapiens OX=9606 GN=PSMC3 PE=1 SV=3						1	2		3	3	0	1	2	#NUM!	1	2.5	#NUM!	2.5	#DIV/0!	#DIV/0!
P18074	ERCC2	General transcription and DNA repair factor IIH helicase subunit XPD OS=Homo sapiens OX=9606 GN=ERCC2 PE=1 SV=1							1	1	2	3	0	0	3	#NUM!	#NUM!	1	#NUM!	#NUM!	#DIV/0!	#DIV/0!
P20618	PSMB1	Proteasome subunit beta type-1 OS=Homo sapiens OX=9606 GN=PSMB1 PE=1 SV=2							2	2	2	3	0	0	3	#NUM!	#NUM!	2	#NUM!	#NUM!	#DIV/0!	#DIV/0!
P21127	CDK11B	Cyclin-dependent kinase 11B OS=Homo sapiens OX=9606 GN=CDK11B PE=1 SV=4								12	15	2	0	0	2	#NUM!	#NUM!	13.5	#NUM!	#NUM!	#DIV/0!	#DIV/0!
P25398	RPS12	40S ribosomal protein S12 OS=Homo sapiens OX=9606 GN=RPS12 PE=1 SV=3							1	1	1	3	0	0	3	#NUM!	#NUM!	1	#NUM!	#NUM!	#DIV/0!	#DIV/0!
P26583	HMGB2	High mobility group protein B2 OS=Homo sapiens OX=9606 GN=HMGB2 PE=1 SV=2							1	1	2	3	0	0	3	#NUM!	#NUM!	1	#NUM!	#NUM!	#DIV/0!	#DIV/0!
P27348	YWHAQ	14-3-3 protein theta OS=Homo sapiens OX=9606 GN=YWHAQ PE=1 SV=1					2	4	6			3	0	2	1	#NUM!	3	6	#NUM!	2	#DIV/0!	#DIV/0!
P29558	RBMS1	RNA-binding motif, single-stranded-interacting protein 1 OS=Homo sapiens OX=9606 GN=RBMS1 PE=1 SV=3							1		1	2	0	0	2	#NUM!	#NUM!	1	#NUM!	#NUM!	#DIV/0!	#DIV/0!
P33316	DUT	Deoxyuridine 5'-triphosphate nucleotidohydrolase, mitochondrial OS=Homo sapiens OX=9606 GN=DUT PE=1 SV=4							1	1	1	3	0	0	3	#NUM!	#NUM!	1	#NUM!	#NUM!	#DIV/0!	#DIV/0!
P35711	SOX5	Transcription factor SOX-5 OS=Homo sapiens OX=9606 GN=SOX5 PE=1 SV=3							4	3	5	3	0	0	3	#NUM!	#NUM!	4	#NUM!	#NUM!	#DIV/0!	#DIV/0!
P37837	TALDO1	Transaldolase OS=Homo sapiens OX=9606 GN=TALDO1 PE=1 SV=2							1	1	1	3	0	0	3	#NUM!	#NUM!	1	#NUM!	#NUM!	#DIV/0!	#DIV/0!
P40429	RPL13A	60S ribosomal protein L13a OS=Homo sapiens OX=9606 GN=RPL13A PE=1 SV=2							18	16	16	3	0	0	3	#NUM!	#NUM!	16	#NUM!	#NUM!	#DIV/0!	#DIV/0!
P46940	IQGAP1	Ras GTPase-activating-like protein IQGAP1 OS=Homo sapiens OX=9606 GN=IQGAP1 PE=1 SV=1							2	2	3	3	0	0	3	#NUM!	#NUM!	2	#NUM!	#NUM!	#DIV/0!	#DIV/0!
P49674	CSNK1E	Casein kinase I isoform epsilon OS=Homo sapiens OX=9606 GN=CSNK1E PE=1 SV=1			3		2	1				3	1	2	0	3	1.5	#NUM!	#NUM!	#NUM!	#DIV/0!	#DIV/0!
P49711	CTCF	Transcriptional repressor CTCF OS=Homo sapiens OX=9606 GN=CTCF PE=1 SV=1		1		1			1	1		4	1	1	2	1	1	1	1	1	#DIV/0!	#DIV/0!
P50747	HLCS	Biotin--protein ligase OS=Homo sapiens OX=9606 GN=HLCS PE=1 SV=1			1		2	2				3	1	2	0	1	2	#NUM!	#NUM!	#NUM!	#DIV/0!	#DIV/0!
P53990	IST1	IST1 homolog OS=Homo sapiens OX=9606 GN=IST1 PE=1 SV=1				1		1	1	1		4	0	2	2	#NUM!	1	1	#NUM!	1	#DIV/0!	#DIV/0!
P54136	RARS	Arginine--tRNA ligase, cytoplasmic OS=Homo sapiens OX=9606 GN=RARS PE=1 SV=2					2	1	1		1	4	0	2	2	#NUM!	1.5	1	#NUM!	0.666667	#DIV/0!	0.42265
P54198	HIRA	Protein HIRA OS=Homo sapiens OX=9606 GN=HIRA PE=1 SV=2							1		1	2	0	0	2	#NUM!	#NUM!	1	#NUM!	#NUM!	#DIV/0!	#DIV/0!
P54253	ATXN1	Ataxin-1 OS=Homo sapiens OX=9606 GN=ATXN1 PE=1 SV=2					1		1	1		3	0	1	2	#NUM!	1	1	#NUM!	1	#DIV/0!	#DIV/0!
P54792	DVL1P1	Putative segment polarity protein dishevelled homolog DVL1P1 OS=Homo sapiens OX=9606 GN=DVL1P1 PE=5 SV=1	1	1	1	2	2					5	3	2	0	1	2	#NUM!	#NUM!	#NUM!	#DIV/0!	#DIV/0!
P55199	ELL	RNA polymerase II elongation factor ELL OS=Homo sapiens OX=9606 GN=ELL PE=1 SV=1							1	2	1	3	0	0	3	#NUM!	#NUM!	1	#NUM!	#NUM!	#DIV/0!	#DIV/0!
P55795	HNRNPH2	Heterogeneous nuclear ribonucleoprotein H2 OS=Homo sapiens OX=9606 GN=HNRNPH2 PE=1 SV=1							6		8	2	0	0	2	#NUM!	#NUM!	7	#NUM!	#NUM!	#DIV/0!	#DIV/0!
P60510	PPP4C	Serine/threonine-protein phosphatase 4 catalytic subunit OS=Homo sapiens OX=9606 GN=PPP4C PE=1 SV=1							2	1		2	0	0	2	#NUM!	#NUM!	1.5	#NUM!	#NUM!	#DIV/0!	#DIV/0!
P61927	RPL37	60S ribosomal protein L37 OS=Homo sapiens OX=9606 GN=RPL37 PE=1 SV=2				1			1	1		3	0	1	2	#NUM!	1	1	#NUM!	1	#DIV/0!	#DIV/0!
P62140	PPP1CB	Serine/threonine-protein phosphatase PP1-beta catalytic subunit OS=Homo sapiens OX=9606 GN=PPP1CB PE=1 SV=3							4		5	2	0	0	2	#NUM!	#NUM!	4.5	#NUM!	#NUM!	#DIV/0!	#DIV/0!
P62380	TBPL1	TATA box-binding protein-like protein 1 OS=Homo sapiens OX=9606 GN=TBPL1 PE=1 SV=1							2	2	2	3	0	0	3	#NUM!	#NUM!	2	#NUM!	#NUM!	#DIV/0!	#DIV/0!
P62699	YPEL5	Protein yippee-like 5 OS=Homo sapiens OX=9606 GN=YPEL5 PE=1 SV=1							1	1	1	3	0	0	3	#NUM!	#NUM!	1	#NUM!	#NUM!	#DIV/0!	#DIV/0!
P62714	PPP2CB	Serine/threonine-protein phosphatase 2A catalytic subunit beta isoform OS=Homo sapiens OX=9606 GN=PPP2CB PE=1 SV=1		1		1	1					3	1	2	0	1	1	#NUM!	#NUM!	#NUM!	#DIV/0!	#DIV/0!
P63279	UBE2I	SUMO-conjugating enzyme UBC9 OS=Homo sapiens OX=9606 GN=UBE2I PE=1 SV=1				1	1	1			1	4	0	3	1	#NUM!	1	1	#NUM!	1	#DIV/0!	#DIV/0!
P67936	TPM4	Tropomyosin alpha-4 chain OS=Homo sapiens OX=9606 GN=TPM4 PE=1 SV=3						3	3	3		3	0	1	2	#NUM!	3	3	#NUM!	1	#DIV/0!	#DIV/0!
P78337	PITX1	Pituitary homeobox 1 OS=Homo sapiens OX=9606 GN=PITX1 PE=1 SV=2							1	1	1	3	0	0	3	#NUM!	#NUM!	1	#NUM!	#NUM!	#DIV/0!	#DIV/0!
P82675	MRPS5	28S ribosomal protein S5, mitochondrial OS=Homo sapiens OX=9606 GN=MRPS5 PE=1 SV=2							1	1	2	3	0	0	3	#NUM!	#NUM!	1	#NUM!	#NUM!	#DIV/0!	#DIV/0!
Q00796	SORD	Sorbitol dehydrogenase OS=Homo sapiens OX=9606 GN=SORD PE=1 SV=4				1			2	2	2	4	0	1	3	#NUM!	1	2	#NUM!	2	#DIV/0!	#DIV/0!
Q02790	FKBP4	Peptidyl-prolyl cis-trans isomerase FKBP4 OS=Homo sapiens OX=9606 GN=FKBP4 PE=1 SV=3			2		2	2				3	1	2	0	2	2	#NUM!	#NUM!	#NUM!	#DIV/0!	#DIV/0!
Q02930	CREB5	Cyclic AMP-responsive element-binding protein 5 OS=Homo sapiens OX=9606 GN=CREB5 PE=1 SV=3							2		2	2	0	0	2	#NUM!	#NUM!	2	#NUM!	#NUM!	#DIV/0!	#DIV/0!
Q03933	HSF2	Heat shock factor protein 2 OS=Homo sapiens OX=9606 GN=HSF2 PE=1 SV=1			1		1				1	3	1	1	1	1	1	1	1	1	#DIV/0!	#DIV/0!
Q05048	CSTF1	Cleavage stimulation factor subunit 1 OS=Homo sapiens OX=9606 GN=CSTF1 PE=1 SV=1								3	2	2	0	0	2	#NUM!	#NUM!	2.5	#NUM!	#NUM!	#DIV/0!	#DIV/0!
Q12933	TRAF2	TNF receptor-associated factor 2 OS=Homo sapiens OX=9606 GN=TRAF2 PE=1 SV=2	1			1	1	1				4	1	3	0	1	1	#NUM!	#NUM!	#NUM!	#DIV/0!	#DIV/0!
Q12986	NFX1	Transcriptional repressor NF-X1 OS=Homo sapiens OX=9606 GN=NFX1 PE=1 SV=2							3	1		2	0	0	2	#NUM!	#NUM!	2	#NUM!	#NUM!	#DIV/0!	#DIV/0!
Q13206	DDX10	Probable ATP-dependent RNA helicase DDX10 OS=Homo sapiens OX=9606 GN=DDX10 PE=1 SV=2							1	3	3	3	0	0	3	#NUM!	#NUM!	3	#NUM!	#NUM!	#DIV/0!	#DIV/0!
Q13618	CUL3	Cullin-3 OS=Homo sapiens OX=9606 GN=CUL3 PE=1 SV=2							1		2	2	0	0	2	#NUM!	#NUM!	1.5	#NUM!	#NUM!	#DIV/0!	#DIV/0!
Q13813	SPTAN1	Spectrin alpha chain, non-erythrocytic 1 OS=Homo sapiens OX=9606 GN=SPTAN1 PE=1 SV=3		4	5	12	11	12				5	2	3	0	4.5	12	#NUM!	#NUM!	#NUM!	#DIV/0!	#DIV/0!
Q14011	CIRBP	Cold-inducible RNA-binding protein OS=Homo sapiens OX=9606 GN=CIRBP PE=1 SV=1							3	3	3	3	0	0	3	#NUM!	#NUM!	3	#NUM!	#NUM!	#DIV/0!	#DIV/0!
Q14129	DGCR6	Protein DGCR6 OS=Homo sapiens OX=9606 GN=DGCR6 PE=1 SV=3							1		2	2	0	0	2	#NUM!	#NUM!	1.5	#NUM!	#NUM!	#DIV/0!	#DIV/0!
Q14257	RCN2	Reticulocalbin-2 OS=Homo sapiens OX=9606 GN=RCN2 PE=1 SV=1							4	2	4	3	0	0	3	#NUM!	#NUM!	4	#NUM!	#NUM!	#DIV/0!	#DIV/0!
Q14789	GOLGB1	Golgin subfamily B member 1 OS=Homo sapiens OX=9606 GN=GOLGB1 PE=1 SV=2		1	1	6	4	4				5	2	3	0	1	4	#NUM!	#NUM!	#NUM!	#DIV/0!	#DIV/0!
Q14807	KIF22	Kinesin-like protein KIF22 OS=Homo sapiens OX=9606 GN=KIF22 PE=1 SV=5							2	1	2	3	0	0	3	#NUM!	#NUM!	2	#NUM!	#NUM!	#DIV/0!	#DIV/0!
Q14C86	GAPVD1	GTPase-activating protein and VPS9 domain-containing protein 1 OS=Homo sapiens OX=9606 GN=GAPVD1 PE=1 SV=2			1	2	4	5				4	1	3	0	1	4	#NUM!	#NUM!	#NUM!	#DIV/0!	#DIV/0!
Q15003	NCAPH	Condensin complex subunit 2 OS=Homo sapiens OX=9606 GN=NCAPH PE=1 SV=3					1		2	2	1	4	0	1	3	#NUM!	1	2	#NUM!	2	#DIV/0!	#DIV/0!
Q15334	LLGL1	Lethal(2) giant larvae protein homolog 1 OS=Homo sapiens OX=9606 GN=LLGL1 PE=1 SV=3					1	1			1	3	0	2	1	#NUM!	1	1	#NUM!	1	#DIV/0!	#DIV/0!
Q15811	ITSN1	Intersectin-1 OS=Homo sapiens OX=9606 GN=ITSN1 PE=1 SV=3	1			3	2	1				4	1	3	0	1	2	#NUM!	#NUM!	#NUM!	#DIV/0!	#DIV/0!
Q15813	TBCE	Tubulin-specific chaperone E OS=Homo sapiens OX=9606 GN=TBCE PE=1 SV=1							1	1	1	3	0	0	3	#NUM!	#NUM!	1	#NUM!	#NUM!	#DIV/0!	#DIV/0!
Q16513	PKN2	Serine/threonine-protein kinase N2 OS=Homo sapiens OX=9606 GN=PKN2 PE=1 SV=1						2	2	2	4	4	0	1	3	#NUM!	2	2	#NUM!	1	#DIV/0!	#DIV/0!
Q16527	CSRP2	Cysteine and glycine-rich protein 2 OS=Homo sapiens OX=9606 GN=CSRP2 PE=1 SV=3							1	1	1	3	0	0	3	#NUM!	#NUM!	1	#NUM!	#NUM!	#DIV/0!	#DIV/0!
Q562F6	SGO2	Shugoshin 2 OS=Homo sapiens OX=9606 GN=SGO2 PE=1 SV=2				1			2	2		3	0	1	2	#NUM!	1	2	#NUM!	2	#DIV/0!	#DIV/0!
Q5T1M5	FKBP15	FK506-binding protein 15 OS=Homo sapiens OX=9606 GN=FKBP15 PE=1 SV=2		2		3	4	3			1	5	1	3	1	2	3	1	0.5	0.333333	#DIV/0!	#DIV/0!
Q5T5Y3	CAMSAP1	Calmodulin-regulated spectrin-associated protein 1 OS=Homo sapiens OX=9606 GN=CAMSAP1 PE=1 SV=2				1	1	1	1			4	0	3	1	#NUM!	1	1	#NUM!	1	#DIV/0!	#DIV/0!
Q5VTB9	RNF220	E3 ubiquitin-protein ligase RNF220 OS=Homo sapiens OX=9606 GN=RNF220 PE=1 SV=1							1	1	1	3	0	0	3	#NUM!	#NUM!	1	#NUM!	#NUM!	#DIV/0!	#DIV/0!
Q5VUJ6	LRCH2	Leucine-rich repeat and calponin homology domain-containing protein 2 OS=Homo sapiens OX=9606 GN=LRCH2 PE=2 SV=2				2	1	1				3	0	3	0	#NUM!	1	#NUM!	#NUM!	#NUM!	#DIV/0!	#DIV/0!
Q5VZF2	MBNL2	Muscleblind-like protein 2 OS=Homo sapiens OX=9606 GN=MBNL2 PE=1 SV=2		1	1	1						3	2	1	0	1	1	#NUM!	#NUM!	#NUM!	#DIV/0!	#DIV/0!
Q5XUX0	FBXO31	F-box only protein 31 OS=Homo sapiens OX=9606 GN=FBXO31 PE=1 SV=2		1	1	2		1			1	5	2	2	1	1	1.5	1	1	0.666667	#DIV/0!	#DIV/0!
Q659C4	LARP1B	La-related protein 1B OS=Homo sapiens OX=9606 GN=LARP1B PE=1 SV=2				3			1	3	3	4	0	1	3	#NUM!	3	3	#NUM!	1	#DIV/0!	#DIV/0!
Q6DD87	ZNF787	Zinc finger protein 787 OS=Homo sapiens OX=9606 GN=ZNF787 PE=1 SV=4						1	1	1	1	4	0	1	3	#NUM!	1	1	#NUM!	1	#DIV/0!	#DIV/0!
Q6DKI1	RPL7L1	60S ribosomal protein L7-like 1 OS=Homo sapiens OX=9606 GN=RPL7L1 PE=1 SV=2							2	1	1	3	0	0	3	#NUM!	#NUM!	1	#NUM!	#NUM!	#DIV/0!	#DIV/0!
Q6NT76	HMBOX1	Homeobox-containing protein 1 OS=Homo sapiens OX=9606 GN=HMBOX1 PE=1 SV=1							1	2	2	3	0	0	3	#NUM!	#NUM!	2	#NUM!	#NUM!	#DIV/0!	#DIV/0!
Q6P2D0	ZFP1	Zinc finger protein 1 homolog OS=Homo sapiens OX=9606 GN=ZFP1 PE=1 SV=2							1	1	1	3	0	0	3	#NUM!	#NUM!	1	#NUM!	#NUM!	#DIV/0!	#DIV/0!
Q6PJG2	ELMSAN1	ELM2 and SANT domain-containing protein 1 OS=Homo sapiens OX=9606 GN=ELMSAN1 PE=1 SV=2						1			3	2	0	1	1	#NUM!	1	3	#NUM!	3	#DIV/0!	#DIV/0!
Q6PJP8	DCLRE1A	DNA cross-link repair 1A protein OS=Homo sapiens OX=9606 GN=DCLRE1A PE=1 SV=3								1	1	2	0	0	2	#NUM!	#NUM!	1	#NUM!	#NUM!	#DIV/0!	#DIV/0!
Q6UB99	ANKRD11	Ankyrin repeat domain-containing protein 11 OS=Homo sapiens OX=9606 GN=ANKRD11 PE=1 SV=3							2		2	2	0	0	2	#NUM!	#NUM!	2	#NUM!	#NUM!	#DIV/0!	#DIV/0!
Q6ZRI6	C15orf39	Uncharacterized protein C15orf39 OS=Homo sapiens OX=9606 GN=C15orf39 PE=1 SV=3							6	7	4	3	0	0	3	#NUM!	#NUM!	6	#NUM!	#NUM!	#DIV/0!	#DIV/0!
Q6ZWJ1	STXBP4	Syntaxin-binding protein 4 OS=Homo sapiens OX=9606 GN=STXBP4 PE=1 SV=2					1	1	1			3	0	2	1	#NUM!	1	1	#NUM!	1	#DIV/0!	#DIV/0!
Q70CQ2	USP34	Ubiquitin carboxyl-terminal hydrolase 34 OS=Homo sapiens OX=9606 GN=USP34 PE=1 SV=2					1		3	1		3	0	1	2	#NUM!	1	2	#NUM!	2	#DIV/0!	#DIV/0!
Q71UI9	H2AFV	Histone H2A.V OS=Homo sapiens OX=9606 GN=H2AFV PE=1 SV=3							3	4	2	3	0	0	3	#NUM!	#NUM!	3	#NUM!	#NUM!	#DIV/0!	#DIV/0!
Q7Z434	MAVS	Mitochondrial antiviral-signaling protein OS=Homo sapiens OX=9606 GN=MAVS PE=1 SV=2				1	1	1	1		1	5	0	3	2	#NUM!	1	1	#NUM!	1	#DIV/0!	#DIV/0!
Q7Z4H7	HAUS6	HAUS augmin-like complex subunit 6 OS=Homo sapiens OX=9606 GN=HAUS6 PE=1 SV=2				5	5	3		1	1	5	0	3	2	#NUM!	5	1	#NUM!	0.2	#DIV/0!	0.0304663
Q7Z5J4	RAI1	Retinoic acid-induced protein 1 OS=Homo sapiens OX=9606 GN=RAI1 PE=1 SV=2								2	1	2	0	0	2	#NUM!	#NUM!	1.5	#NUM!	#NUM!	#DIV/0!	#DIV/0!
Q7Z6J9	TSEN54	tRNA-splicing endonuclease subunit Sen54 OS=Homo sapiens OX=9606 GN=TSEN54 PE=1 SV=3							1	1	2	3	0	0	3	#NUM!	#NUM!	1	#NUM!	#NUM!	#DIV/0!	#DIV/0!
Q7Z7A3	CTU1	Cytoplasmic tRNA 2-thiolation protein 1 OS=Homo sapiens OX=9606 GN=CTU1 PE=1 SV=1				1	1	1		1	1	5	0	3	2	#NUM!	1	1	#NUM!	1	#DIV/0!	#DIV/0!
Q86TJ2	TADA2B	Transcriptional adapter 2-beta OS=Homo sapiens OX=9606 GN=TADA2B PE=1 SV=2					1		1	1	1	4	0	1	3	#NUM!	1	1	#NUM!	1	#DIV/0!	#DIV/0!
Q86W56	PARG	Poly(ADP-ribose) glycohydrolase OS=Homo sapiens OX=9606 GN=PARG PE=1 SV=1							4	4	6	3	0	0	3	#NUM!	#NUM!	4	#NUM!	#NUM!	#DIV/0!	#DIV/0!
Q86WJ1	CHD1L	Chromodomain-helicase-DNA-binding protein 1-like OS=Homo sapiens OX=9606 GN=CHD1L PE=1 SV=3							1	2	2	3	0	0	3	#NUM!	#NUM!	2	#NUM!	#NUM!	#DIV/0!	#DIV/0!
Q86YA3	ZGRF1	Protein ZGRF1 OS=Homo sapiens OX=9606 GN=ZGRF1 PE=1 SV=3					1		1	1	1	4	0	1	3	#NUM!	1	1	#NUM!	1	#DIV/0!	#DIV/0!
Q8IV48	ERI1	3'-5' exoribonuclease 1 OS=Homo sapiens OX=9606 GN=ERI1 PE=1 SV=3							1		1	2	0	0	2	#NUM!	#NUM!	1	#NUM!	#NUM!	#DIV/0!	#DIV/0!
Q8IWB1	ITPRIP	Inositol 1,4,5-trisphosphate receptor-interacting protein OS=Homo sapiens OX=9606 GN=ITPRIP PE=1 SV=1							1	1	1	3	0	0	3	#NUM!	#NUM!	1	#NUM!	#NUM!	#DIV/0!	#DIV/0!
Q8IXK0	PHC2	Polyhomeotic-like protein 2 OS=Homo sapiens OX=9606 GN=PHC2 PE=1 SV=1								1	2	2	0	0	2	#NUM!	#NUM!	1.5	#NUM!	#NUM!	#DIV/0!	#DIV/0!
Q8IXM2	BAP18	Chromatin complexes subunit BAP18 OS=Homo sapiens OX=9606 GN=BAP18 PE=1 SV=1							1	1		2	0	0	2	#NUM!	#NUM!	1	#NUM!	#NUM!	#DIV/0!	#DIV/0!
Q8IZD2	KMT2E	Inactive histone-lysine N-methyltransferase 2E OS=Homo sapiens OX=9606 GN=KMT2E PE=1 SV=1							1	1	1	3	0	0	3	#NUM!	#NUM!	1	#NUM!	#NUM!	#DIV/0!	#DIV/0!
Q8IZD4	DCP1B	mRNA-decapping enzyme 1B OS=Homo sapiens OX=9606 GN=DCP1B PE=1 SV=2		1	1	2	4	1				5	2	3	0	1	2	#NUM!	#NUM!	#NUM!	#DIV/0!	#DIV/0!
Q8IZT6	ASPM	Abnormal spindle-like microcephaly-associated protein OS=Homo sapiens OX=9606 GN=ASPM PE=1 SV=2					1		1	1		3	0	1	2	#NUM!	1	1	#NUM!	1	#DIV/0!	#DIV/0!
Q8N5I9	C12orf45	Uncharacterized protein C12orf45 OS=Homo sapiens OX=9606 GN=C12orf45 PE=1 SV=2						1			1	2	0	1	1	#NUM!	1	1	#NUM!	1	#DIV/0!	#DIV/0!
Q8N5L8	RPP25L	Ribonuclease P protein subunit p25-like protein OS=Homo sapiens OX=9606 GN=RPP25L PE=1 SV=1							1	1	1	3	0	0	3	#NUM!	#NUM!	1	#NUM!	#NUM!	#DIV/0!	#DIV/0!
Q8N5P1	ZC3H8	Zinc finger CCCH domain-containing protein 8 OS=Homo sapiens OX=9606 GN=ZC3H8 PE=1 SV=2								1	1	2	0	0	2	#NUM!	#NUM!	1	#NUM!	#NUM!	#DIV/0!	#DIV/0!
Q8N680	ZBTB2	Zinc finger and BTB domain-containing protein 2 OS=Homo sapiens OX=9606 GN=ZBTB2 PE=1 SV=1								1	1	2	0	0	2	#NUM!	#NUM!	1	#NUM!	#NUM!	#DIV/0!	#DIV/0!
Q8N806	UBR7	Putative E3 ubiquitin-protein ligase UBR7 OS=Homo sapiens OX=9606 GN=UBR7 PE=1 SV=2							1		1	2	0	0	2	#NUM!	#NUM!	1	#NUM!	#NUM!	#DIV/0!	#DIV/0!
Q8NAV1	PRPF38A	Pre-mRNA-splicing factor 38A OS=Homo sapiens OX=9606 GN=PRPF38A PE=1 SV=1							1	2	2	3	0	0	3	#NUM!	#NUM!	2	#NUM!	#NUM!	#DIV/0!	#DIV/0!
Q8NCE0	TSEN2	tRNA-splicing endonuclease subunit Sen2 OS=Homo sapiens OX=9606 GN=TSEN2 PE=1 SV=2							2	1	1	3	0	0	3	#NUM!	#NUM!	1	#NUM!	#NUM!	#DIV/0!	#DIV/0!
Q8ND56	LSM14A	Protein LSM14 homolog A OS=Homo sapiens OX=9606 GN=LSM14A PE=1 SV=3				1				1	1	3	0	1	2	#NUM!	1	1	#NUM!	1	#DIV/0!	#DIV/0!
Q8ND82	ZNF280C	Zinc finger protein 280C OS=Homo sapiens OX=9606 GN=ZNF280C PE=1 SV=1							1	1	1	3	0	0	3	#NUM!	#NUM!	1	#NUM!	#NUM!	#DIV/0!	#DIV/0!
Q8NEZ4	KMT2C	Histone-lysine N-methyltransferase 2C OS=Homo sapiens OX=9606 GN=KMT2C PE=1 SV=3							1	1	3	3	0	0	3	#NUM!	#NUM!	1	#NUM!	#NUM!	#DIV/0!	#DIV/0!
Q8NHV4	NEDD1	Protein NEDD1 OS=Homo sapiens OX=9606 GN=NEDD1 PE=1 SV=1				5	3	3	1		1	5	0	3	2	#NUM!	3	1	#NUM!	0.333333	#DIV/0!	0.0533627
Q8TAF3	WDR48	WD repeat-containing protein 48 OS=Homo sapiens OX=9606 GN=WDR48 PE=1 SV=1								1	1	2	0	0	2	#NUM!	#NUM!	1	#NUM!	#NUM!	#DIV/0!	#DIV/0!
Q8TC92	ENOX1	Ecto-NOX disulfide-thiol exchanger 1 OS=Homo sapiens OX=9606 GN=ENOX1 PE=1 SV=1							2	2	4	3	0	0	3	#NUM!	#NUM!	2	#NUM!	#NUM!	#DIV/0!	#DIV/0!
Q8TCN5	ZNF507	Zinc finger protein 507 OS=Homo sapiens OX=9606 GN=ZNF507 PE=1 SV=2							3	1	4	3	0	0	3	#NUM!	#NUM!	3	#NUM!	#NUM!	#DIV/0!	#DIV/0!
Q8TE76	MORC4	MORC family CW-type zinc finger protein 4 OS=Homo sapiens OX=9606 GN=MORC4 PE=1 SV=2							3	1	2	3	0	0	3	#NUM!	#NUM!	2	#NUM!	#NUM!	#DIV/0!	#DIV/0!
Q8TEA8	DTD1	D-aminoacyl-tRNA deacylase 1 OS=Homo sapiens OX=9606 GN=DTD1 PE=1 SV=2				1				1	1	3	0	1	2	#NUM!	1	1	#NUM!	1	#DIV/0!	#DIV/0!
Q8WUA4	GTF3C2	General transcription factor 3C polypeptide 2 OS=Homo sapiens OX=9606 GN=GTF3C2 PE=1 SV=2								1	1	2	0	0	2	#NUM!	#NUM!	1	#NUM!	#NUM!	#DIV/0!	#DIV/0!
Q8WUD4	CCDC12	Coiled-coil domain-containing protein 12 OS=Homo sapiens OX=9606 GN=CCDC12 PE=1 SV=1							1	1	4	3	0	0	3	#NUM!	#NUM!	1	#NUM!	#NUM!	#DIV/0!	#DIV/0!
Q8WVB6	CHTF18	Chromosome transmission fidelity protein 18 homolog OS=Homo sapiens OX=9606 GN=CHTF18 PE=1 SV=1							2	1		2	0	0	2	#NUM!	#NUM!	1.5	#NUM!	#NUM!	#DIV/0!	#DIV/0!
Q8WVZ9	KBTBD7	Kelch repeat and BTB domain-containing protein 7 OS=Homo sapiens OX=9606 GN=KBTBD7 PE=1 SV=1							2	2	4	3	0	0	3	#NUM!	#NUM!	2	#NUM!	#NUM!	#DIV/0!	#DIV/0!
Q8WX93	PALLD	Palladin OS=Homo sapiens OX=9606 GN=PALLD PE=1 SV=3			1		1	3				3	1	2	0	1	2	#NUM!	#NUM!	#NUM!	#DIV/0!	#DIV/0!
Q8WZA0	LZIC	Protein LZIC OS=Homo sapiens OX=9606 GN=LZIC PE=1 SV=1							1	1	3	3	0	0	3	#NUM!	#NUM!	1	#NUM!	#NUM!	#DIV/0!	#DIV/0!
Q92552	MRPS27	28S ribosomal protein S27, mitochondrial OS=Homo sapiens OX=9606 GN=MRPS27 PE=1 SV=3							3	5	3	3	0	0	3	#NUM!	#NUM!	3	#NUM!	#NUM!	#DIV/0!	#DIV/0!
Q92585	MAML1	Mastermind-like protein 1 OS=Homo sapiens OX=9606 GN=MAML1 PE=1 SV=3							4	4		2	0	0	2	#NUM!	#NUM!	4	#NUM!	#NUM!	#DIV/0!	#DIV/0!
Q92665	MRPS31	28S ribosomal protein S31, mitochondrial OS=Homo sapiens OX=9606 GN=MRPS31 PE=1 SV=3								2	4	2	0	0	2	#NUM!	#NUM!	3	#NUM!	#NUM!	#DIV/0!	#DIV/0!
Q92973	TNPO1	Transportin-1 OS=Homo sapiens OX=9606 GN=TNPO1 PE=1 SV=2			2	1	4	2				4	1	3	0	2	2	#NUM!	#NUM!	#NUM!	#DIV/0!	#DIV/0!
Q93062	RBPMS	RNA-binding protein with multiple splicing OS=Homo sapiens OX=9606 GN=RBPMS PE=1 SV=1							2	2	3	3	0	0	3	#NUM!	#NUM!	2	#NUM!	#NUM!	#DIV/0!	#DIV/0!
Q96AG4	LRRC59	Leucine-rich repeat-containing protein 59 OS=Homo sapiens OX=9606 GN=LRRC59 PE=1 SV=1							1	2	1	3	0	0	3	#NUM!	#NUM!	1	#NUM!	#NUM!	#DIV/0!	#DIV/0!
Q96AY4	TTC28	Tetratricopeptide repeat protein 28 OS=Homo sapiens OX=9606 GN=TTC28 PE=1 SV=4		1	1	6	5	2				5	2	3	0	1	5	#NUM!	#NUM!	#NUM!	#DIV/0!	#DIV/0!
Q96BY7	ATG2B	Autophagy-related protein 2 homolog B OS=Homo sapiens OX=9606 GN=ATG2B PE=1 SV=5				2	1	1			1	4	0	3	1	#NUM!	1	1	#NUM!	1	#DIV/0!	#DIV/0!
Q96DE5	ANAPC16	Anaphase-promoting complex subunit 16 OS=Homo sapiens OX=9606 GN=ANAPC16 PE=1 SV=1				1			1	3	1	4	0	1	3	#NUM!	1	1	#NUM!	1	#DIV/0!	#DIV/0!
Q96DH6	MSI2	RNA-binding protein Musashi homolog 2 OS=Homo sapiens OX=9606 GN=MSI2 PE=1 SV=1							1	1	1	3	0	0	3	#NUM!	#NUM!	1	#NUM!	#NUM!	#DIV/0!	#DIV/0!
Q96EP0	RNF31	E3 ubiquitin-protein ligase RNF31 OS=Homo sapiens OX=9606 GN=RNF31 PE=1 SV=1	1						1		1	3	1	0	2	1	#NUM!	1	1	#NUM!	#DIV/0!	#DIV/0!
Q96G46	DUS3L	tRNA-dihydrouridine(47) synthase [NAD(P)(+)]-like OS=Homo sapiens OX=9606 GN=DUS3L PE=1 SV=2								1	2	2	0	0	2	#NUM!	#NUM!	1.5	#NUM!	#NUM!	#DIV/0!	#DIV/0!
Q96J02	ITCH	E3 ubiquitin-protein ligase Itchy homolog OS=Homo sapiens OX=9606 GN=ITCH PE=1 SV=2				1			2		3	3	0	1	2	#NUM!	1	2.5	#NUM!	2.5	#DIV/0!	#DIV/0!
Q96NC0	ZMAT2	Zinc finger matrin-type protein 2 OS=Homo sapiens OX=9606 GN=ZMAT2 PE=1 SV=1							2		1	2	0	0	2	#NUM!	#NUM!	1.5	#NUM!	#NUM!	#DIV/0!	#DIV/0!
Q96P16	RPRD1A	Regulation of nuclear pre-mRNA domain-containing protein 1A OS=Homo sapiens OX=9606 GN=RPRD1A PE=1 SV=1							1	1	1	3	0	0	3	#NUM!	#NUM!	1	#NUM!	#NUM!	#DIV/0!	#DIV/0!
Q96P47	AGAP3	Arf-GAP with GTPase, ANK repeat and PH domain-containing protein 3 OS=Homo sapiens OX=9606 GN=AGAP3 PE=1 SV=2							1	1	1	3	0	0	3	#NUM!	#NUM!	1	#NUM!	#NUM!	#DIV/0!	#DIV/0!
Q96S94	CCNL2	Cyclin-L2 OS=Homo sapiens OX=9606 GN=CCNL2 PE=1 SV=1						1			1	2	0	1	1	#NUM!	1	1	#NUM!	1	#DIV/0!	#DIV/0!
Q96SY0	INTS14	Integrator complex subunit 14 OS=Homo sapiens OX=9606 GN=INTS14 PE=1 SV=2							2	1	3	3	0	0	3	#NUM!	#NUM!	2	#NUM!	#NUM!	#DIV/0!	#DIV/0!
Q96T21	SECISBP2	Selenocysteine insertion sequence-binding protein 2 OS=Homo sapiens OX=9606 GN=SECISBP2 PE=1 SV=2							1	1	1	3	0	0	3	#NUM!	#NUM!	1	#NUM!	#NUM!	#DIV/0!	#DIV/0!
Q99436	PSMB7	Proteasome subunit beta type-7 OS=Homo sapiens OX=9606 GN=PSMB7 PE=1 SV=1							3	3	3	3	0	0	3	#NUM!	#NUM!	3	#NUM!	#NUM!	#DIV/0!	#DIV/0!
Q99439	CNN2	Calponin-2 OS=Homo sapiens OX=9606 GN=CNN2 PE=1 SV=4							2	2	1	3	0	0	3	#NUM!	#NUM!	2	#NUM!	#NUM!	#DIV/0!	#DIV/0!
Q99497	PARK7	Protein/nucleic acid deglycase DJ-1 OS=Homo sapiens OX=9606 GN=PARK7 PE=1 SV=2							1	2	3	3	0	0	3	#NUM!	#NUM!	2	#NUM!	#NUM!	#DIV/0!	#DIV/0!
Q99615	DNAJC7	DnaJ homolog subfamily C member 7 OS=Homo sapiens OX=9606 GN=DNAJC7 PE=1 SV=2				2	1	1				3	0	3	0	#NUM!	1	#NUM!	#NUM!	#NUM!	#DIV/0!	#DIV/0!
Q99707	MTR	Methionine synthase OS=Homo sapiens OX=9606 GN=MTR PE=1 SV=2				2	3	2		1	1	5	0	3	2	#NUM!	2	1	#NUM!	0.5	#DIV/0!	0.0533627
Q99733	NAP1L4	Nucleosome assembly protein 1-like 4 OS=Homo sapiens OX=9606 GN=NAP1L4 PE=1 SV=1			1		2	3				3	1	2	0	1	2.5	#NUM!	#NUM!	#NUM!	#DIV/0!	#DIV/0!
Q99856	ARID3A	AT-rich interactive domain-containing protein 3A OS=Homo sapiens OX=9606 GN=ARID3A PE=1 SV=2							3	4	4	3	0	0	3	#NUM!	#NUM!	4	#NUM!	#NUM!	#DIV/0!	#DIV/0!
Q9BQG2	NUDT12	Peroxisomal NADH pyrophosphatase NUDT12 OS=Homo sapiens OX=9606 GN=NUDT12 PE=1 SV=1		1		1					1	3	1	1	1	1	1	1	1	1	#DIV/0!	#DIV/0!
Q9BQI0	AIF1L	Allograft inflammatory factor 1-like OS=Homo sapiens OX=9606 GN=AIF1L PE=1 SV=1					1		1	1	1	4	0	1	3	#NUM!	1	1	#NUM!	1	#DIV/0!	#DIV/0!
Q9BRS2	RIOK1	Serine/threonine-protein kinase RIO1 OS=Homo sapiens OX=9606 GN=RIOK1 PE=1 SV=2				2			4	2	2	4	0	1	3	#NUM!	2	2	#NUM!	1	#DIV/0!	#DIV/0!
Q9BRZ2	TRIM56	E3 ubiquitin-protein ligase TRIM56 OS=Homo sapiens OX=9606 GN=TRIM56 PE=1 SV=3							1		1	2	0	0	2	#NUM!	#NUM!	1	#NUM!	#NUM!	#DIV/0!	#DIV/0!
Q9BSC4	NOL10	Nucleolar protein 10 OS=Homo sapiens OX=9606 GN=NOL10 PE=1 SV=1							1	2	2	3	0	0	3	#NUM!	#NUM!	2	#NUM!	#NUM!	#DIV/0!	#DIV/0!
Q9BSV6	TSEN34	tRNA-splicing endonuclease subunit Sen34 OS=Homo sapiens OX=9606 GN=TSEN34 PE=1 SV=1							1		2	2	0	0	2	#NUM!	#NUM!	1.5	#NUM!	#NUM!	#DIV/0!	#DIV/0!
Q9BT25	HAUS8	HAUS augmin-like complex subunit 8 OS=Homo sapiens OX=9606 GN=HAUS8 PE=1 SV=3		1	1	1	2	1				5	2	3	0	1	1	#NUM!	#NUM!	#NUM!	#DIV/0!	#DIV/0!
Q9BWW4	SSBP3	Single-stranded DNA-binding protein 3 OS=Homo sapiens OX=9606 GN=SSBP3 PE=1 SV=1							2	2	2	3	0	0	3	#NUM!	#NUM!	2	#NUM!	#NUM!	#DIV/0!	#DIV/0!
Q9C0K0	BCL11B	B-cell lymphoma/leukemia 11B OS=Homo sapiens OX=9606 GN=BCL11B PE=1 SV=1								1	1	2	0	0	2	#NUM!	#NUM!	1	#NUM!	#NUM!	#DIV/0!	#DIV/0!
Q9GZR2	REXO4	RNA exonuclease 4 OS=Homo sapiens OX=9606 GN=REXO4 PE=1 SV=2								1	1	2	0	0	2	#NUM!	#NUM!	1	#NUM!	#NUM!	#DIV/0!	#DIV/0!
Q9H089	LSG1	Large subunit GTPase 1 homolog OS=Homo sapiens OX=9606 GN=LSG1 PE=1 SV=2							1	1	1	3	0	0	3	#NUM!	#NUM!	1	#NUM!	#NUM!	#DIV/0!	#DIV/0!
Q9H0W8	SMG9	Protein SMG9 OS=Homo sapiens OX=9606 GN=SMG9 PE=1 SV=1					2		1			2	0	1	1	#NUM!	2	1	#NUM!	0.5	#DIV/0!	#DIV/0!
Q9H165	BCL11A	B-cell lymphoma/leukemia 11A OS=Homo sapiens OX=9606 GN=BCL11A PE=1 SV=2					1	1		1		3	0	2	1	#NUM!	1	1	#NUM!	1	#DIV/0!	#DIV/0!
Q9H2A2	ALDH8A1	2-aminomuconic semialdehyde dehydrogenase OS=Homo sapiens OX=9606 GN=ALDH8A1 PE=1 SV=1		1			1	1		1		4	1	2	1	1	1	1	1	1	#DIV/0!	#DIV/0!
Q9H3P7	ACBD3	Golgi resident protein GCP60 OS=Homo sapiens OX=9606 GN=ACBD3 PE=1 SV=4					1		1		1	3	0	1	2	#NUM!	1	1	#NUM!	1	#DIV/0!	#DIV/0!
Q9H4W6	EBF3	Transcription factor COE3 OS=Homo sapiens OX=9606 GN=EBF3 PE=1 SV=2							1	1	1	3	0	0	3	#NUM!	#NUM!	1	#NUM!	#NUM!	#DIV/0!	#DIV/0!
Q9H5Z1	DHX35	Probable ATP-dependent RNA helicase DHX35 OS=Homo sapiens OX=9606 GN=DHX35 PE=1 SV=2					1			2		2	0	1	1	#NUM!	1	2	#NUM!	2	#DIV/0!	#DIV/0!
Q9H6R7	WDCP	WD repeat and coiled-coil-containing protein OS=Homo sapiens OX=9606 GN=WDCP PE=1 SV=1		1	1	2	2	3				5	2	3	0	1	2	#NUM!	#NUM!	#NUM!	#DIV/0!	#DIV/0!
Q9H6T0	ESRP2	Epithelial splicing regulatory protein 2 OS=Homo sapiens OX=9606 GN=ESRP2 PE=1 SV=1							2	1		2	0	0	2	#NUM!	#NUM!	1.5	#NUM!	#NUM!	#DIV/0!	#DIV/0!
Q9H8W3	FAM204A	Protein FAM204A OS=Homo sapiens OX=9606 GN=FAM204A PE=1 SV=1							1	2	1	3	0	0	3	#NUM!	#NUM!	1	#NUM!	#NUM!	#DIV/0!	#DIV/0!
Q9H939	PSTPIP2	Proline-serine-threonine phosphatase-interacting protein 2 OS=Homo sapiens OX=9606 GN=PSTPIP2 PE=1 SV=4				1			1		1	3	0	1	2	#NUM!	1	1	#NUM!	1	#DIV/0!	#DIV/0!
Q9HAZ2	PRDM16	Histone-lysine N-methyltransferase PRDM16 OS=Homo sapiens OX=9606 GN=PRDM16 PE=1 SV=3							1		2	2	0	0	2	#NUM!	#NUM!	1.5	#NUM!	#NUM!	#DIV/0!	#DIV/0!
Q9HBH5	RDH14	Retinol dehydrogenase 14 OS=Homo sapiens OX=9606 GN=RDH14 PE=1 SV=1			1	2			9	4		4	1	1	2	1	2	6.5	6.5	3.25	#DIV/0!	#DIV/0!
Q9HC36	MRM3	rRNA methyltransferase 3, mitochondrial OS=Homo sapiens OX=9606 GN=MRM3 PE=1 SV=2							1	1	1	3	0	0	3	#NUM!	#NUM!	1	#NUM!	#NUM!	#DIV/0!	#DIV/0!
Q9HCM7	FBRSL1	Fibrosin-1-like protein OS=Homo sapiens OX=9606 GN=FBRSL1 PE=1 SV=4							2	1	2	3	0	0	3	#NUM!	#NUM!	2	#NUM!	#NUM!	#DIV/0!	#DIV/0!
Q9NQ92	COPRS	Coordinator of PRMT5 and differentiation stimulator OS=Homo sapiens OX=9606 GN=COPRS PE=1 SV=3							1		1	2	0	0	2	#NUM!	#NUM!	1	#NUM!	#NUM!	#DIV/0!	#DIV/0!
Q9NS73	MBIP	MAP3K12-binding inhibitory protein 1 OS=Homo sapiens OX=9606 GN=MBIP PE=1 SV=2				1	1				1	3	0	2	1	#NUM!	1	1	#NUM!	1	#DIV/0!	#DIV/0!
Q9NSV4	DIAPH3	Protein diaphanous homolog 3 OS=Homo sapiens OX=9606 GN=DIAPH3 PE=1 SV=4				2			2	1	2	4	0	1	3	#NUM!	2	2	#NUM!	1	#DIV/0!	#DIV/0!
Q9NVR2	INTS10	Integrator complex subunit 10 OS=Homo sapiens OX=9606 GN=INTS10 PE=1 SV=2							2	2	3	3	0	0	3	#NUM!	#NUM!	2	#NUM!	#NUM!	#DIV/0!	#DIV/0!
Q9NW13	RBM28	RNA-binding protein 28 OS=Homo sapiens OX=9606 GN=RBM28 PE=1 SV=3					1		2		2	3	0	1	2	#NUM!	1	2	#NUM!	2	#DIV/0!	#DIV/0!
Q9NWK9	ZNHIT6	Box C/D snoRNA protein 1 OS=Homo sapiens OX=9606 GN=ZNHIT6 PE=1 SV=1							2	1	2	3	0	0	3	#NUM!	#NUM!	2	#NUM!	#NUM!	#DIV/0!	#DIV/0!
Q9NWZ5	UCKL1	Uridine-cytidine kinase-like 1 OS=Homo sapiens OX=9606 GN=UCKL1 PE=1 SV=2				2	1	1				3	0	3	0	#NUM!	1	#NUM!	#NUM!	#NUM!	#DIV/0!	#DIV/0!
Q9NXG2	THUMPD1	THUMP domain-containing protein 1 OS=Homo sapiens OX=9606 GN=THUMPD1 PE=1 SV=2							1		1	2	0	0	2	#NUM!	#NUM!	1	#NUM!	#NUM!	#DIV/0!	#DIV/0!
Q9NXR1	NDE1	Nuclear distribution protein nudE homolog 1 OS=Homo sapiens OX=9606 GN=NDE1 PE=1 SV=3					1		1	1		3	0	1	2	#NUM!	1	1	#NUM!	1	#DIV/0!	#DIV/0!
Q9NYP3	DONSON	Protein downstream neighbor of Son OS=Homo sapiens OX=9606 GN=DONSON PE=1 SV=2					1		1		2	3	0	1	2	#NUM!	1	1.5	#NUM!	1.5	#DIV/0!	#DIV/0!
Q9NZJ0	DTL	Denticleless protein homolog OS=Homo sapiens OX=9606 GN=DTL PE=1 SV=3							2		2	2	0	0	2	#NUM!	#NUM!	2	#NUM!	#NUM!	#DIV/0!	#DIV/0!
Q9P1Y6	PHRF1	PHD and RING finger domain-containing protein 1 OS=Homo sapiens OX=9606 GN=PHRF1 PE=1 SV=3							2	3	5	3	0	0	3	#NUM!	#NUM!	3	#NUM!	#NUM!	#DIV/0!	#DIV/0!
Q9P281	BAHCC1	BAH and coiled-coil domain-containing protein 1 OS=Homo sapiens OX=9606 GN=BAHCC1 PE=1 SV=4							1	1	2	3	0	0	3	#NUM!	#NUM!	1	#NUM!	#NUM!	#DIV/0!	#DIV/0!
Q9UKA9	PTBP2	Polypyrimidine tract-binding protein 2 OS=Homo sapiens OX=9606 GN=PTBP2 PE=1 SV=1							3		2	2	0	0	2	#NUM!	#NUM!	2.5	#NUM!	#NUM!	#DIV/0!	#DIV/0!
Q9UKI8	TLK1	Serine/threonine-protein kinase tousled-like 1 OS=Homo sapiens OX=9606 GN=TLK1 PE=1 SV=2							5	6	6	3	0	0	3	#NUM!	#NUM!	6	#NUM!	#NUM!	#DIV/0!	#DIV/0!
Q9UKZ1	CNOT11	CCR4-NOT transcription complex subunit 11 OS=Homo sapiens OX=9606 GN=CNOT11 PE=1 SV=1					2	2			1	3	0	2	1	#NUM!	2	1	#NUM!	0.5	#DIV/0!	#DIV/0!
Q9UL03	INTS6	Integrator complex subunit 6 OS=Homo sapiens OX=9606 GN=INTS6 PE=1 SV=1							1	1	1	3	0	0	3	#NUM!	#NUM!	1	#NUM!	#NUM!	#DIV/0!	#DIV/0!
Q9UL40	ZNF346	Zinc finger protein 346 OS=Homo sapiens OX=9606 GN=ZNF346 PE=1 SV=1								1	1	2	0	0	2	#NUM!	#NUM!	1	#NUM!	#NUM!	#DIV/0!	#DIV/0!
Q9UL49	TCFL5	Transcription factor-like 5 protein OS=Homo sapiens OX=9606 GN=TCFL5 PE=2 SV=2							1	1	1	3	0	0	3	#NUM!	#NUM!	1	#NUM!	#NUM!	#DIV/0!	#DIV/0!
Q9ULV3	CIZ1	Cip1-interacting zinc finger protein OS=Homo sapiens OX=9606 GN=CIZ1 PE=1 SV=2							2	2	1	3	0	0	3	#NUM!	#NUM!	2	#NUM!	#NUM!	#DIV/0!	#DIV/0!
Q9UN79	SOX13	Transcription factor SOX-13 OS=Homo sapiens OX=9606 GN=SOX13 PE=1 SV=3							2	2	1	3	0	0	3	#NUM!	#NUM!	2	#NUM!	#NUM!	#DIV/0!	#DIV/0!
Q9UNY4	TTF2	Transcription termination factor 2 OS=Homo sapiens OX=9606 GN=TTF2 PE=1 SV=2				1	1	1	1		1	5	0	3	2	#NUM!	1	1	#NUM!	1	#DIV/0!	#DIV/0!
Q9Y232	CDYL	Chromodomain Y-like protein OS=Homo sapiens OX=9606 GN=CDYL PE=1 SV=2							1	1	1	3	0	0	3	#NUM!	#NUM!	1	#NUM!	#NUM!	#DIV/0!	#DIV/0!
Q9Y261	FOXA2	Hepatocyte nuclear factor 3-beta OS=Homo sapiens OX=9606 GN=FOXA2 PE=1 SV=1							1		1	2	0	0	2	#NUM!	#NUM!	1	#NUM!	#NUM!	#DIV/0!	#DIV/0!
Q9Y2I7	PIKFYVE	1-phosphatidylinositol 3-phosphate 5-kinase OS=Homo sapiens OX=9606 GN=PIKFYVE PE=1 SV=3				1	2	1	1		1	5	0	3	2	#NUM!	1	1	#NUM!	1	#DIV/0!	0.495025
Q9Y2M0	FAN1	Fanconi-associated nuclease 1 OS=Homo sapiens OX=9606 GN=FAN1 PE=1 SV=4							1	1	1	3	0	0	3	#NUM!	#NUM!	1	#NUM!	#NUM!	#DIV/0!	#DIV/0!
Q9Y2X7	GIT1	ARF GTPase-activating protein GIT1 OS=Homo sapiens OX=9606 GN=GIT1 PE=1 SV=2			2		4	2				3	1	2	0	2	3	#NUM!	#NUM!	#NUM!	#DIV/0!	#DIV/0!
Q9Y333	LSM2	U6 snRNA-associated Sm-like protein LSm2 OS=Homo sapiens OX=9606 GN=LSM2 PE=1 SV=1							1		2	2	0	0	2	#NUM!	#NUM!	1.5	#NUM!	#NUM!	#DIV/0!	#DIV/0!
Q9Y388	RBMX2	RNA-binding motif protein, X-linked 2 OS=Homo sapiens OX=9606 GN=RBMX2 PE=1 SV=2							1	1		2	0	0	2	#NUM!	#NUM!	1	#NUM!	#NUM!	#DIV/0!	#DIV/0!
Q9Y3B2	EXOSC1	Exosome complex component CSL4 OS=Homo sapiens OX=9606 GN=EXOSC1 PE=1 SV=1								2	1	2	0	0	2	#NUM!	#NUM!	1.5	#NUM!	#NUM!	#DIV/0!	#DIV/0!
Q9Y535	POLR3H	DNA-directed RNA polymerase III subunit RPC8 OS=Homo sapiens OX=9606 GN=POLR3H PE=1 SV=1							1		1	2	0	0	2	#NUM!	#NUM!	1	#NUM!	#NUM!	#DIV/0!	#DIV/0!
Q9Y657	SPIN1	Spindlin-1 OS=Homo sapiens OX=9606 GN=SPIN1 PE=1 SV=3							1	1	1	3	0	0	3	#NUM!	#NUM!	1	#NUM!	#NUM!	#DIV/0!	#DIV/0!
A8K0R7	ZNF839	Zinc finger protein 839 OS=Homo sapiens OX=9606 GN=ZNF839 PE=2 SV=1							1		1	2	0	0	2	#NUM!	#NUM!	1	#NUM!	#NUM!	#DIV/0!	#DIV/0!
C9JLW8	MCRIP1	Mapk-regulated corepressor-interacting protein 1 OS=Homo sapiens OX=9606 GN=MCRIP1 PE=1 SV=1						1	1		1	3	0	1	2	#NUM!	1	1	#NUM!	1	#DIV/0!	#DIV/0!
O00148	DDX39A	ATP-dependent RNA helicase DDX39A OS=Homo sapiens OX=9606 GN=DDX39A PE=1 SV=2		1			2	2			2	4	1	2	1	1	2	2	2	1	#DIV/0!	#DIV/0!
O14950	MYL12B	Myosin regulatory light chain 12B OS=Homo sapiens OX=9606 GN=MYL12B PE=1 SV=2				5	3	5	3			4	0	3	1	#NUM!	5	3	#NUM!	0.6	#DIV/0!	#DIV/0!
O15084	ANKRD28	Serine/threonine-protein phosphatase 6 regulatory ankyrin repeat subunit A OS=Homo sapiens OX=9606 GN=ANKRD28 PE=1 SV=5				2				2	2	3	0	1	2	#NUM!	2	2	#NUM!	1	#DIV/0!	#DIV/0!
O15372	EIF3H	Eukaryotic translation initiation factor 3 subunit H OS=Homo sapiens OX=9606 GN=EIF3H PE=1 SV=1					4	1				2	0	2	0	#NUM!	2.5	#NUM!	#NUM!	#NUM!	#DIV/0!	#DIV/0!
O15417	TNRC18	Trinucleotide repeat-containing gene 18 protein OS=Homo sapiens OX=9606 GN=TNRC18 PE=1 SV=3								1	1	2	0	0	2	#NUM!	#NUM!	1	#NUM!	#NUM!	#DIV/0!	#DIV/0!
O43257	ZNHIT1	Zinc finger HIT domain-containing protein 1 OS=Homo sapiens OX=9606 GN=ZNHIT1 PE=1 SV=1							1	1	1	3	0	0	3	#NUM!	#NUM!	1	#NUM!	#NUM!	#DIV/0!	#DIV/0!
O43303	CCP110	Centriolar coiled-coil protein of 110 kDa OS=Homo sapiens OX=9606 GN=CCP110 PE=1 SV=3				2		3			1	3	0	2	1	#NUM!	2.5	1	#NUM!	0.4	#DIV/0!	#DIV/0!
O43776	NARS1	Asparagine--tRNA ligase, cytoplasmic OS=Homo sapiens OX=9606 GN=NARS1 PE=1 SV=1							1	1		2	0	0	2	#NUM!	#NUM!	1	#NUM!	#NUM!	#DIV/0!	#DIV/0!
O43852	CALU	Calumenin OS=Homo sapiens OX=9606 GN=CALU PE=1 SV=2	3	1	1			1				4	3	1	0	1	1	#NUM!	#NUM!	#NUM!	#DIV/0!	#DIV/0!
O43896	KIF1C	Kinesin-like protein KIF1C OS=Homo sapiens OX=9606 GN=KIF1C PE=1 SV=3					1	2				2	0	2	0	#NUM!	1.5	#NUM!	#NUM!	#NUM!	#DIV/0!	#DIV/0!
O60493	SNX3	Sorting nexin-3 OS=Homo sapiens OX=9606 GN=SNX3 PE=1 SV=3							1	1	1	3	0	0	3	#NUM!	#NUM!	1	#NUM!	#NUM!	#DIV/0!	#DIV/0!
O75170	PPP6R2	Serine/threonine-protein phosphatase 6 regulatory subunit 2 OS=Homo sapiens OX=9606 GN=PPP6R2 PE=1 SV=2				1	1		2		1	4	0	2	2	#NUM!	1	1.5	#NUM!	1.5	#DIV/0!	0.42265
O75410	TACC1	Transforming acidic coiled-coil-containing protein 1 OS=Homo sapiens OX=9606 GN=TACC1 PE=1 SV=2				2	2	2				3	0	3	0	#NUM!	2	#NUM!	#NUM!	#NUM!	#DIV/0!	#DIV/0!
O75449	KATNA1	Katanin p60 ATPase-containing subunit A1 OS=Homo sapiens OX=9606 GN=KATNA1 PE=1 SV=1							1			1	0	0	1	#NUM!	#NUM!	1	#NUM!	#NUM!	#DIV/0!	#DIV/0!
O75569	PRKRA	Interferon-inducible double-stranded RNA-dependent protein kinase activator A OS=Homo sapiens OX=9606 GN=PRKRA PE=1 SV=1							1			1	0	0	1	#NUM!	#NUM!	1	#NUM!	#NUM!	#DIV/0!	#DIV/0!
O75818	RPP40	Ribonuclease P protein subunit p40 OS=Homo sapiens OX=9606 GN=RPP40 PE=1 SV=3									1	1	0	0	1	#NUM!	#NUM!	1	#NUM!	#NUM!	#DIV/0!	#DIV/0!
O94761	RECQL4	ATP-dependent DNA helicase Q4 OS=Homo sapiens OX=9606 GN=RECQL4 PE=1 SV=2								1	1	2	0	0	2	#NUM!	#NUM!	1	#NUM!	#NUM!	#DIV/0!	#DIV/0!
O94763	URI1	Unconventional prefoldin RPB5 interactor 1 OS=Homo sapiens OX=9606 GN=URI1 PE=1 SV=3						2	1	1		3	0	1	2	#NUM!	2	1	#NUM!	0.5	#DIV/0!	#DIV/0!
O94788	ALDH1A2	Retinal dehydrogenase 2 OS=Homo sapiens OX=9606 GN=ALDH1A2 PE=1 SV=3			2	2					3	3	1	1	1	2	2	3	1.5	1.5	#DIV/0!	#DIV/0!
O95373	IPO7	Importin-7 OS=Homo sapiens OX=9606 GN=IPO7 PE=1 SV=1							2	3	2	3	0	0	3	#NUM!	#NUM!	2	#NUM!	#NUM!	#DIV/0!	#DIV/0!
O95478	NSA2	Ribosome biogenesis protein NSA2 homolog OS=Homo sapiens OX=9606 GN=NSA2 PE=1 SV=1								2		1	0	0	1	#NUM!	#NUM!	2	#NUM!	#NUM!	#DIV/0!	#DIV/0!
O96013	PAK4	Serine/threonine-protein kinase PAK 4 OS=Homo sapiens OX=9606 GN=PAK4 PE=1 SV=1							1	1	1	3	0	0	3	#NUM!	#NUM!	1	#NUM!	#NUM!	#DIV/0!	#DIV/0!
P04637	TP53	Cellular tumor antigen p53 OS=Homo sapiens OX=9606 GN=TP53 PE=1 SV=4							1	2		2	0	0	2	#NUM!	#NUM!	1.5	#NUM!	#NUM!	#DIV/0!	#DIV/0!
P07099	EPHX1	Epoxide hydrolase 1 OS=Homo sapiens OX=9606 GN=EPHX1 PE=1 SV=1		1	1	2	1					4	2	2	0	1	1.5	#NUM!	#NUM!	#NUM!	#DIV/0!	#DIV/0!
P11274	BCR	Breakpoint cluster region protein OS=Homo sapiens OX=9606 GN=BCR PE=1 SV=2					2	3		1	1	4	0	2	2	#NUM!	2.5	1	#NUM!	0.4	#DIV/0!	0.095466
P12004	PCNA	Proliferating cell nuclear antigen OS=Homo sapiens OX=9606 GN=PCNA PE=1 SV=1					1	1				2	0	2	0	#NUM!	1	#NUM!	#NUM!	#NUM!	#DIV/0!	#DIV/0!
P12757	SKIL	Ski-like protein OS=Homo sapiens OX=9606 GN=SKIL PE=1 SV=2							1		1	2	0	0	2	#NUM!	#NUM!	1	#NUM!	#NUM!	#DIV/0!	#DIV/0!
P17029	ZKSCAN1	Zinc finger protein with KRAB and SCAN domains 1 OS=Homo sapiens OX=9606 GN=ZKSCAN1 PE=1 SV=3							1		1	2	0	0	2	#NUM!	#NUM!	1	#NUM!	#NUM!	#DIV/0!	#DIV/0!
P17098	ZNF8	Zinc finger protein 8 OS=Homo sapiens OX=9606 GN=ZNF8 PE=1 SV=2				1			1	1		3	0	1	2	#NUM!	1	1	#NUM!	1	#DIV/0!	#DIV/0!
P17509	HOXB6	Homeobox protein Hox-B6 OS=Homo sapiens OX=9606 GN=HOXB6 PE=1 SV=4							1		2	2	0	0	2	#NUM!	#NUM!	1.5	#NUM!	#NUM!	#DIV/0!	#DIV/0!
P20839	IMPDH1	Inosine-5'-monophosphate dehydrogenase 1 OS=Homo sapiens OX=9606 GN=IMPDH1 PE=1 SV=2		2	1		1	2				4	2	2	0	1.5	1.5	#NUM!	#NUM!	#NUM!	#DIV/0!	#DIV/0!
P25787	PSMA2	Proteasome subunit alpha type-2 OS=Homo sapiens OX=9606 GN=PSMA2 PE=1 SV=2				1		1	1			3	0	2	1	#NUM!	1	1	#NUM!	1	#DIV/0!	#DIV/0!
P28074	PSMB5	Proteasome subunit beta type-5 OS=Homo sapiens OX=9606 GN=PSMB5 PE=1 SV=3					1	1				2	0	2	0	#NUM!	1	#NUM!	#NUM!	#NUM!	#DIV/0!	#DIV/0!
P30041	PRDX6	Peroxiredoxin-6 OS=Homo sapiens OX=9606 GN=PRDX6 PE=1 SV=3			1		1				1	3	1	1	1	1	1	1	1	1	#DIV/0!	#DIV/0!
P32121	ARRB2	Beta-arrestin-2 OS=Homo sapiens OX=9606 GN=ARRB2 PE=1 SV=2				1			3	2	2	4	0	1	3	#NUM!	1	2	#NUM!	2	#DIV/0!	#DIV/0!
P42684	ABL2	Tyrosine-protein kinase ABL2 OS=Homo sapiens OX=9606 GN=ABL2 PE=1 SV=1					1		1	1		3	0	1	2	#NUM!	1	1	#NUM!	1	#DIV/0!	#DIV/0!
P46527	CDKN1B	Cyclin-dependent kinase inhibitor 1B OS=Homo sapiens OX=9606 GN=CDKN1B PE=1 SV=1								1		1	0	0	1	#NUM!	#NUM!	1	#NUM!	#NUM!	#DIV/0!	#DIV/0!
P47897	QARS	Glutamine--tRNA ligase OS=Homo sapiens OX=9606 GN=QARS PE=1 SV=1			1	1	2	1				4	1	3	0	1	1	#NUM!	#NUM!	#NUM!	#DIV/0!	#DIV/0!
P48444	ARCN1	Coatomer subunit delta OS=Homo sapiens OX=9606 GN=ARCN1 PE=1 SV=1					1			1	1	3	0	1	2	#NUM!	1	1	#NUM!	1	#DIV/0!	#DIV/0!
P49137	MAPKAPK2	MAP kinase-activated protein kinase 2 OS=Homo sapiens OX=9606 GN=MAPKAPK2 PE=1 SV=1							1		2	2	0	0	2	#NUM!	#NUM!	1.5	#NUM!	#NUM!	#DIV/0!	#DIV/0!
P50225	SULT1A1	Sulfotransferase 1A1 OS=Homo sapiens OX=9606 GN=SULT1A1 PE=1 SV=3							3	2	2	3	0	0	3	#NUM!	#NUM!	2	#NUM!	#NUM!	#DIV/0!	#DIV/0!
P52435	POLR2J	DNA-directed RNA polymerase II subunit RPB11-a OS=Homo sapiens OX=9606 GN=POLR2J PE=1 SV=1							1	1		2	0	0	2	#NUM!	#NUM!	1	#NUM!	#NUM!	#DIV/0!	#DIV/0!
P52926	HMGA2	High mobility group protein HMGI-C OS=Homo sapiens OX=9606 GN=HMGA2 PE=1 SV=1								1	1	2	0	0	2	#NUM!	#NUM!	1	#NUM!	#NUM!	#DIV/0!	#DIV/0!
P53611	RABGGTB	Geranylgeranyl transferase type-2 subunit beta OS=Homo sapiens OX=9606 GN=RABGGTB PE=1 SV=2									1	1	0	0	1	#NUM!	#NUM!	1	#NUM!	#NUM!	#DIV/0!	#DIV/0!
P54274	TERF1	Telomeric repeat-binding factor 1 OS=Homo sapiens OX=9606 GN=TERF1 PE=1 SV=3							2	2	2	3	0	0	3	#NUM!	#NUM!	2	#NUM!	#NUM!	#DIV/0!	#DIV/0!
P54278	PMS2	Mismatch repair endonuclease PMS2 OS=Homo sapiens OX=9606 GN=PMS2 PE=1 SV=2					1				1	2	0	1	1	#NUM!	1	1	#NUM!	1	#DIV/0!	#DIV/0!
P55060	CSE1L	Exportin-2 OS=Homo sapiens OX=9606 GN=CSE1L PE=1 SV=3				1			1	1	1	4	0	1	3	#NUM!	1	1	#NUM!	1	#DIV/0!	#DIV/0!
[truncated: 1,112 more rows]
