# Supplementary material for: RNA-coupled CRISPR Screens Reveal ZNF207 as a Regulator of LMNA Aberrant Splicing in Progeria
Source: bioRxiv. 2025 Apr 26:2025.04.25.648738. Preprint. [Version 1] doi: 10.1101/2025.04.25.648738 (PMC12191140; doi:10.1101/2025.04.25.648738)
Supplement: Supplement 5 — Table S5: Transcriptome-wide Effects of ZNF207 on Alternative Splicing. Related to Figure 4. (Sheet 1) Whippet analysis of alternative splicing changes in HEK293 Flp-In cells following ZNF207 knockdown and rescue with ZNF207 open reading frame (ORF). Includes gene ID, event coordinates, event size, event type, gene type, gene FPKM value, absolute PSI, ΔPSI, and probability scores for endogenous splicing events. (Sheet 2) List of ZNF207 regulated events in protein coding genes. Includes gene ID, event coordinates, event size, event type, gene type, gene FPKM value, absolute PSI, ΔPSI, and probability scores for endogenous splicing events. FLAG EV: FLAG empty vector. [file media-5.xlsx]

## Sheet: Sheet1
Gene_ID	Event_Coord	Event_Size	Event_Strand	Event_Type	Gene_Name	Gene_Type	Gene_Size	FPKM_293T_siNT	PSI_sample_[siZNF207_1_vs_siNT]	PSI_control_[siZNF207_1_vs_siNT]	dPSI_[siZNF207_1_vs_siNT]	Probability_[siZNF207_1_vs_siNT]	PSI_sample_[siZNF207_2_vs_siNT]	PSI_control_[siZNF207_2_vs_siNT]	dPSI_[siZNF207_2_vs_siNT]	Probability_[siZNF207_2_vs_siNT]	PSI_sample_[siZNF207_3_vs_siNT]	PSI_control_[siZNF207_3_vs_siNT]	dPSI_[siZNF207_3_vs_siNT]	Probability_[siZNF207_3_vs_siNT]
ENSG00000142945.13	chr1:44740003-44740042	40	+	AD	KIF2C	protein_coding	27949	4.58207	0.53	0.53	0	0.509	0.28	0.28	0	0.523	0.37	0.28	0.09	0.573
ENSG00000142945.13	chr1:44740637-44740659	23	+	AA	KIF2C	protein_coding	27949	4.58207	0.53	0.53	0	0.51	0.29	0.29	0	0.515	0.36	0.29	0.07	0.552
ENSG00000142945.13	chr1:44740660-44740746	87	+	CE	KIF2C	protein_coding	27949	4.58207	0.55	0.56	-0.01	0.514	0.28	0.29	-0.01	0.517	0.39	0.3	0.09	0.546
ENSG00000142945.13	chr1:44740913-44741007	95	+	CE	KIF2C	protein_coding	27949	4.58207	99.64	99.67	-0.03	0.551	99.88	99.89	-0.01	0.526	99.85	99.88	-0.03	0.556
ENSG00000142945.13	chr1:44746406-44746759	354	+	AF	KIF2C	protein_coding	27949	4.58207	1.09	0.81	0.28	0.577	0.21	0.18	0.03	0.541	0.26	0.19	0.07	0.584
ENSG00000142945.13	chr1:44747384-44747485	102	+	CE	KIF2C	protein_coding	27949	4.58207	99.6	99.64	-0.04	0.527	99.87	99.88	-0.01	0.511	99.84	99.88	-0.04	0.562
ENSG00000142945.13	chr1:44747652-44747700	49	+	CE	KIF2C	protein_coding	27949	4.58207	99.72	99.73	-0.01	0.508	99.8	99.81	-0.01	0.517	99.77	99.82	-0.05	0.547
ENSG00000142945.13	chr1:44750309-44750441	133	+	AA	KIF2C	protein_coding	27949	4.58207	0.53	0.49	0.04	0.511	0.46	0.37	0.09	0.559	0.52	0.4	0.12	0.577
ENSG00000142945.13	chr1:44750442-44750564	123	+	CE	KIF2C	protein_coding	27949	4.58207	99.73	99.75	-0.02	0.501	99.74	99.77	-0.03	0.534	99.72	99.78	-0.06	0.574
ENSG00000142945.13	chr1:44753132-44753254	123	+	CE	KIF2C	protein_coding	27949	4.58207	82.99	84.59	-1.6	0.649	83.06	87.78	-4.72	0.935	77.9	84.2	-6.3	0.895
ENSG00000142945.13	chr1:44754750-44754845	96	+	CE	KIF2C	protein_coding	27949	4.58207	99.9	99.91	-0.01	0.517	99.89	99.91	-0.02	0.532	99.87	99.91	-0.04	0.59
ENSG00000142945.13	chr1:44755929-44755983	55	+	CE	KIF2C	protein_coding	27949	4.58207	99.86	99.88	-0.02	0.547	99.85	99.88	-0.03	0.558	99.82	99.88	-0.06	0.619
ENSG00000142945.13	chr1:44756075-44756114	40	+	AA	KIF2C	protein_coding	27949	4.58207	99.76	99.79	-0.03	0.544	99.74	99.8	-0.06	0.54	99.65	99.78	-0.13	0.59
ENSG00000142945.13	chr1:44756115-44756237	123	+	CE	KIF2C	protein_coding	27949	4.58207	99.85	99.87	-0.02	0.532	99.84	99.87	-0.03	0.563	99.8	99.87	-0.07	0.616
ENSG00000142945.13	chr1:44757556-44757646	91	+	CE	KIF2C	protein_coding	27949	4.58207	99.85	99.87	-0.02	0.542	99.84	99.86	-0.02	0.556	99.8	99.86	-0.06	0.577
ENSG00000142945.13	chr1:44757908-44757971	64	+	CE	KIF2C	protein_coding	27949	4.58207	99.81	99.84	-0.03	0.551	99.81	99.83	-0.02	0.518	99.76	99.83	-0.07	0.599
ENSG00000142945.13	chr1:44758049-44758140	92	+	CE	KIF2C	protein_coding	27949	4.58207	99.85	99.86	-0.01	0.502	99.82	99.86	-0.04	0.575	99.78	99.86	-0.08	0.598
ENSG00000142945.13	chr1:44759206-44759265	60	+	CE	KIF2C	protein_coding	27949	4.58207	99.86	99.87	-0.01	0.518	99.84	99.86	-0.02	0.543	99.8	99.88	-0.08	0.625
ENSG00000142945.13	chr1:44759266-44759348	83	+	AD	KIF2C	protein_coding	27949	4.58207	99.87	99.89	-0.02	0.547	99.87	99.88	-0.01	0.522	99.84	99.89	-0.05	0.591
ENSG00000142945.13	chr1:44760280-44760386	107	+	AA	KIF2C	protein_coding	27949	4.58207	99.91	99.92	-0.01	0.526	99.9	99.92	-0.02	0.548	99.89	99.92	-0.03	0.575
ENSG00000142945.13	chr1:44760387-44760484	98	+	CE	KIF2C	protein_coding	27949	4.58207	99.9	99.91	-0.01	0.519	99.9	99.91	-0.01	0.542	99.89	99.91	-0.02	0.578
ENSG00000142945.13	chr1:44760592-44760702	111	+	CE	KIF2C	protein_coding	27949	4.58207	99.86	99.86	0	0.526	99.85	99.86	-0.01	0.501	99.81	99.87	-0.06	0.583
ENSG00000142945.13	chr1:44761916-44761983	68	+	CE	KIF2C	protein_coding	27949	4.58207	99.85	99.85	0	0.504	99.84	99.85	-0.01	0.506	99.8	99.85	-0.05	0.541
ENSG00000142945.13	chr1:44762346-44762451	106	+	CE	KIF2C	protein_coding	27949	4.58207	99.86	99.88	-0.02	0.526	99.87	99.88	-0.01	0.538	99.83	99.88	-0.05	0.573
ENSG00000142945.13	chr1:44762545-44762658	114	+	CE	KIF2C	protein_coding	27949	4.58207	99.86	99.88	-0.02	0.562	99.88	99.88	0	0.51	99.83	99.89	-0.06	0.607
ENSG00000142945.13	chr1:44766826-44766829	4	+	AA	KIF2C	protein_coding	27949	4.58207	99.86	99.87	-0.01	0.519	99.89	99.88	0.01	0.532	99.82	99.88	-0.06	0.61
ENSG00000143341.12	chr1:185925047-185925191	145	+	CE	HMCN1	protein_coding	456558	0.013984	91.16	85.53	5.63	0.675	91.84	85.99	5.85	0.625	88.02	86.34	1.68	0.551
ENSG00000143341.12	chr1:185928546-185928667	122	+	CE	HMCN1	protein_coding	456558	0.013984	89.41	88.05	1.36	0.506	91.4	87.44	3.96	0.605	92.49	88.85	3.64	0.6
ENSG00000143341.12	chr1:185933549-185933824	276	+	CE	HMCN1	protein_coding	456558	0.013984	89.22	90.92	-1.7	0.538	90.24	91.34	-1.1	0.547	90.66	91.09	-0.43	0.503
ENSG00000143341.12	chr1:185962518-185962659	142	+	CE	HMCN1	protein_coding	456558	0.013984	90.62	84.49	6.13	0.671	89.17	84.75	4.42	0.608	86.64	85.13	1.51	0.547
ENSG00000143341.12	chr1:185977787-185977981	195	+	CE	HMCN1	protein_coding	456558	0.013984	89.82	83	6.82	0.689	87.44	83.16	4.28	0.625	90.41	83.6	6.81	0.684
ENSG00000143341.12	chr1:185980978-185981073	96	+	CE	HMCN1	protein_coding	456558	0.013984	88.64	84.08	4.56	0.604	87.04	83.78	3.26	0.581	86.87	83.81	3.06	0.587
ENSG00000143341.12	chr1:185987432-185987544	113	+	CE	HMCN1	protein_coding	456558	0.013984	89.35	52.97	36.38	0.978	91.15	53.71	37.44	0.983	86.76	52.5	34.26	0.946
ENSG00000143341.12	chr1:185990275-185990443	169	+	CE	HMCN1	protein_coding	456558	0.013984	82.57	57.82	24.75	0.923	88.69	56.25	32.44	0.953	72.86	56.71	16.15	0.781
ENSG00000143341.12	chr1:185993182-185993309	128	+	CE	HMCN1	protein_coding	456558	0.013984	88.05	72.02	16.03	0.731	90.17	72.16	18.01	0.794	88.78	72.21	16.57	0.804
ENSG00000143341.12	chr1:186016963-186017071	109	+	CE	HMCN1	protein_coding	456558	0.013984	86.88	65.86	21.02	0.902	84.55	66.32	18.23	0.876	86.71	65.67	21.04	0.902
ENSG00000143341.12	chr1:186023030-186023153	124	+	CE	HMCN1	protein_coding	456558	0.013984	87.77	64.12	23.65	0.908	85.39	64.7	20.69	0.869	86.87	64.99	21.88	0.873
ENSG00000143341.12	chr1:186053825-186053986	162	+	CE	HMCN1	protein_coding	456558	0.013984	90.75	78.34	12.41	0.763	85.79	78.37	7.42	0.651	86.47	78.39	8.08	0.662
ENSG00000143341.12	chr1:186061851-186061964	114	+	CE	HMCN1	protein_coding	456558	0.013984	61.25	87.06	-25.81	0.902	76.29	87.46	-11.17	0.738	88.35	88.37	-0.02	0.5
ENSG00000143341.12	chr1:186074741-186074891	151	+	CE	HMCN1	protein_coding	456558	0.013984	77.44	85.69	-8.25	0.617	89.89	86.18	3.71	0.597	86.65	86.15	0.5	0.539
ENSG00000143341.12	chr1:186078107-186078220	114	+	CE	HMCN1	protein_coding	456558	0.013984	68.1	73.93	-5.83	0.643	86.71	73.33	13.38	0.738	88.09	73.04	15.05	0.757
ENSG00000143341.12	chr1:186081207-186081394	188	+	CE	HMCN1	protein_coding	456558	0.013984	78.23	75.27	2.96	0.539	89.69	74.84	14.85	0.765	90.85	75.02	15.83	0.789
ENSG00000143341.12	chr1:186087443-186087645	203	+	CE	HMCN1	protein_coding	456558	0.013984	88.28	91.2	-2.92	0.588	78.73	91.07	-12.34	0.791	89.84	91.14	-1.3	0.564
ENSG00000143341.12	chr1:186087932-186088013	82	+	CE	HMCN1	protein_coding	456558	0.013984	64.16	89.83	-25.67	0.922	77.89	89.44	-11.55	0.768	72.83	89.93	-17.1	0.882
ENSG00000143341.12	chr1:186088145-186088276	132	+	CE	HMCN1	protein_coding	456558	0.013984	80.31	90.23	-9.92	0.694	90.99	90.47	0.52	0.538	88.89	90.52	-1.63	0.531
ENSG00000143341.12	chr1:186088606-186088755	150	+	CE	HMCN1	protein_coding	456558	0.013984	78.5	89.45	-10.95	0.709	90.07	89.16	0.91	0.55	88.36	89.41	-1.05	0.54
ENSG00000143341.12	chr1:186090758-186090917	160	+	CE	HMCN1	protein_coding	456558	0.013984	88.61	88.64	-0.03	0.527	91.86	88.22	3.64	0.576	91.12	87.68	3.44	0.597
ENSG00000143341.12	chr1:186093134-186093258	125	+	CE	HMCN1	protein_coding	456558	0.013984	78.83	91.27	-12.44	0.771	93.04	90.39	2.65	0.569	88.44	91.16	-2.72	0.575
ENSG00000143341.12	chr1:186093486-186093669	184	+	CE	HMCN1	protein_coding	456558	0.013984	70.34	87.84	-17.5	0.852	92.68	88.46	4.22	0.589	89.85	88.92	0.93	0.523
ENSG00000143341.12	chr1:186094276-186094373	98	+	CE	HMCN1	protein_coding	456558	0.013984	80.4	89.75	-9.35	0.731	90.88	89.31	1.57	0.559	66.2	89.34	-23.14	0.925
ENSG00000143341.12	chr1:186095243-186095521	279	+	CE	HMCN1	protein_coding	456558	0.013984	82.24	89.55	-7.31	0.632	92.23	89.27	2.96	0.552	85.81	89.43	-3.62	0.593
ENSG00000143341.12	chr1:186113979-186114123	145	+	CE	HMCN1	protein_coding	456558	0.013984	80.31	90.82	-10.51	0.728	88.42	90.8	-2.38	0.555	85.77	90.88	-5.11	0.619
ENSG00000143341.12	chr1:186115258-186115414	157	+	CE	HMCN1	protein_coding	456558	0.013984	91.36	86.37	4.99	0.645	92.35	87.04	5.31	0.654	86.58	87.4	-0.82	0.526
ENSG00000143341.12	chr1:186116994-186117115	122	+	CE	HMCN1	protein_coding	456558	0.013984	86.94	91.5	-4.56	0.626	93.36	91.61	1.75	0.55	90.37	91.67	-1.3	0.593
ENSG00000143341.12	chr1:186117459-186117623	165	+	CE	HMCN1	protein_coding	456558	0.013984	89.61	90.82	-1.21	0.547	95.21	91.12	4.09	0.71	92.55	90.82	1.73	0.586
ENSG00000143341.12	chr1:186119191-186119298	108	+	CE	HMCN1	protein_coding	456558	0.013984	91.16	91.06	0.1	0.507	94.34	90.65	3.69	0.585	91.8	91.25	0.55	0.517
ENSG00000143341.12	chr1:186120011-186120145	135	+	CE	HMCN1	protein_coding	456558	0.013984	90.97	92.45	-1.48	0.537	89.92	92.33	-2.41	0.567	86.78	92.39	-5.61	0.636
ENSG00000143341.12	chr1:186122951-186123220	270	+	CE	HMCN1	protein_coding	456558	0.013984	90.67	92.88	-2.21	0.554	90.15	92.88	-2.73	0.556	89.15	93.04	-3.89	0.619
ENSG00000143341.12	chr1:186125604-186125794	191	+	CE	HMCN1	protein_coding	456558	0.013984	92.11	93.42	-1.31	0.535	91.81	93.32	-1.51	0.54	90.23	93.58	-3.35	0.628
ENSG00000143341.12	chr1:186136668-186136937	270	+	CE	HMCN1	protein_coding	456558	0.013984	90.62	89.82	0.8	0.51	90.62	89.75	0.87	0.536	88.24	89.4	-1.16	0.525
ENSG00000143341.12	chr1:186137498-186137668	171	+	CE	HMCN1	protein_coding	456558	0.013984	93.2	90.81	2.39	0.572	90.53	91.46	-0.93	0.531	85.44	91.48	-6.04	0.686
ENSG00000143341.12	chr1:186137802-186137972	171	+	CE	HMCN1	protein_coding	456558	0.013984	93.82	93.89	-0.07	0.511	92.08	93.95	-1.87	0.568	74.42	94.17	-19.75	0.937
ENSG00000143341.12	chr1:186144173-186144343	171	+	CE	HMCN1	protein_coding	456558	0.013984	89.97	92.62	-2.65	0.565	93.26	92.78	0.48	0.52	75.41	92.63	-17.22	0.901
ENSG00000143341.12	chr1:186144533-186144703	171	+	CE	HMCN1	protein_coding	456558	0.013984	91.18	94.92	-3.74	0.642	92.99	94.85	-1.86	0.564	74.57	94.81	-20.24	0.956
ENSG00000143341.12	chr1:186145403-186145573	171	+	CE	HMCN1	protein_coding	456558	0.013984	88.15	90.48	-2.33	0.607	88.86	90.59	-1.73	0.539	73.14	90.73	-17.59	0.84
ENSG00000143341.12	chr1:186151606-186151743	138	+	CE	HMCN1	protein_coding	456558	0.013984	93.65	93.65	0	0.504	91.83	93.67	-1.84	0.546	86.12	93.73	-7.61	0.718
ENSG00000143341.12	chr1:186152750-186152871	122	+	CE	HMCN1	protein_coding	456558	0.013984	92.04	91.59	0.45	0.505	91.68	91.78	-0.1	0.508	86.06	92.14	-6.08	0.666
ENSG00000143341.12	chr1:186166808-186166942	135	+	CE	HMCN1	protein_coding	456558	0.013984	91.87	92.58	-0.71	0.541	91.71	92.4	-0.69	0.51	74.65	92.35	-17.7	0.905
ENSG00000143341.12	chr1:186171337-186171450	114	+	CE	HMCN1	protein_coding	456558	0.013984	88.19	88.68	-0.49	0.513	91.29	88.41	2.88	0.552	89.18	88.62	0.56	0.507
ENSG00000143341.12	chr1:186174514-186174642	129	+	CE	HMCN1	protein_coding	456558	0.013984	82.9	91.66	-8.76	0.741	92.35	91.65	0.7	0.555	89.86	91.9	-2.04	0.552
ENSG00000143341.12	chr1:186182168-186182287	120	+	CE	HMCN1	protein_coding	456558	0.013984	91.12	91.67	-0.55	0.536	92.98	91.46	1.52	0.575	89.78	91.59	-1.81	0.519
ENSG00000143341.12	chr1:186187883-186188009	127	+	CE	HMCN1	protein_coding	456558	0.013984	94.24	94.54	-0.3	0.533	95.04	94.32	0.72	0.519	89.23	94.42	-5.19	0.678
ENSG00000174307.7	chr1:201468341-201468948	608	-	CE	PHLDA3	protein_coding	4959	6.13943	99.38	99.63	-0.25	0.656	99.42	99.64	-0.22	0.552	99.82	99.63	0.19	0.685
ENSG00000174307.7	chr1:201467486-201468340	855	-	AD	PHLDA3	protein_coding	4959	6.13943	0.76	0.47	0.29	0.635	0.73	0.47	0.26	0.637	0.81	1.64	-0.83	0.794
ENSG00000174307.7	chr1:201466311-201466657	347	-	AF	PHLDA3	protein_coding	4959	6.13943	0.75	0.48	0.27	0.628	0.77	0.47	0.3	0.602	0.22	0.46	-0.24	0.686
ENSG00000097021.21	chr1:6393362-6393767	406	-	TS	ACOT7	protein_coding	129498	0.770973	88.72	89.66	-0.94	0.573	79.97	89.86	-9.89	0.839	92.38	89.8	2.58	0.749
ENSG00000097021.21	chr1:6393257-6393361	105	-	TS	ACOT7	protein_coding	129498	0.770973	11.15	10.28	0.87	0.597	20.08	10.22	9.86	0.821	7.64	10.27	-2.63	0.732
ENSG00000097021.21	chr1:6385494-6385813	320	-	AF	ACOT7	protein_coding	129498	0.770973	1.62	1.91	-0.29	0.548	2.12	1.8	0.32	0.552	1.6	1.81	-0.21	0.542
ENSG00000097021.21	chr1:6360570-6360707	138	-	AF	ACOT7	protein_coding	129498	0.770973	1.65	1.92	-0.27	0.505	2.09	1.85	0.24	0.516	1.56	1.86	-0.3	0.526
ENSG00000097021.21	chr1:6358826-6359344	519	-	AF	ACOT7	protein_coding	129498	0.770973	1.61	1.87	-0.26	0.54	2.08	1.85	0.23	0.552	1.45	1.81	-0.36	0.547
ENSG00000097021.21	chr1:6352225-6358825	6601	-	AD	ACOT7	protein_coding	129498	0.770973	1.65	1.88	-0.23	0.524	2.15	1.84	0.31	0.536	1.52	1.83	-0.31	0.569
ENSG00000097021.21	chr1:6349749-6349866	118	-	CE	ACOT7	protein_coding	129498	0.770973	99.72	99.8	-0.08	0.586	99.5	99.49	0.01	0.511	99.8	99.82	-0.02	0.551
ENSG00000097021.21	chr1:6333477-6333568	92	-	CE	ACOT7	protein_coding	129498	0.770973	99.67	99.8	-0.13	0.618	99.65	99.56	0.09	0.556	99.5	99.61	-0.11	0.556
ENSG00000097021.21	chr1:6327402-6327413	12	-	AA	ACOT7	protein_coding	129498	0.770973	93.68	96.99	-3.31	0.675	99.64	99.55	0.09	0.552	99.48	99.56	-0.08	0.501
ENSG00000097021.21	chr1:6327389-6327401	13	-	CE	ACOT7	protein_coding	129498	0.770973	92.16	96.52	-4.36	0.696	99.9	99.92	-0.02	0.564	99.9	99.92	-0.02	0.54
ENSG00000097021.21	chr1:6327386-6327388	3	-	RI	ACOT7	protein_coding	129498	0.770973	79.56	96.37	-16.81	0.96	98.42	98.57	-0.15	0.569	97.85	98.56	-0.71	0.792
ENSG00000097021.21	chr1:6327299-6327385	87	-	CE	ACOT7	protein_coding	129498	0.770973	91.24	94.06	-2.82	0.632	99.9	99.92	-0.02	0.56	99.9	99.92	-0.02	0.56
ENSG00000097021.21	chr1:6318492-6318578	87	-	CE	ACOT7	protein_coding	129498	0.770973	92.8	96.19	-3.39	0.679	99.81	99.72	0.09	0.676	99.83	99.76	0.07	0.609
ENSG00000097021.21	chr1:6294864-6294980	117	-	CE	ACOT7	protein_coding	129498	0.770973	99.63	99.76	-0.13	0.603	99.28	99.79	-0.51	0.801	99.76	99.79	-0.03	0.502
ENSG00000097021.21	chr1:6282797-6282888	92	-	AA	ACOT7	protein_coding	129498	0.770973	0.41	0.68	-0.27	0.651	0.31	0.63	-0.32	0.7	0.3	0.63	-0.33	0.718
ENSG00000097021.21	chr1:6282724-6282796	73	-	CE	ACOT7	protein_coding	129498	0.770973	0.41	0.65	-0.24	0.638	0.45	0.65	-0.2	0.609	0.29	0.6	-0.31	0.715
ENSG00000097021.21	chr1:6281102-6281104	3	-	AD	ACOT7	protein_coding	129498	0.770973	88.4	91.85	-3.45	0.615	95.22	92.05	3.17	0.6	93.47	95.68	-2.21	0.679
ENSG00000097021.21	chr1:6264272-6264272	1	-	TE	ACOT7	protein_coding	129498	0.770973	1.05	1.03	0.02	0.501	1.06	1.03	0.03	0.522	1.01	15.62	-14.61	0.907
ENSG00000097021.21	chr1:6264269-6264271	3	-	TE	ACOT7	protein_coding	129498	0.770973	0.08	0.06	0.02	0.638	0.07	0.06	0.01	0.54	1.08	8.07	-6.99	0.894
ENSG00000142920.18	chr1:33081148-33081149	2	+	TS	AZIN2	protein_coding	42388	0.164492	6.64	2.74	3.9	0.682	3.41	2.68	0.73	0.57	3.45	2.7	0.75	0.588
ENSG00000142920.18	chr1:33081150-33081152	3	+	TS	AZIN2	protein_coding	42388	0.164492	60.18	2.74	57.44	0.978	25.77	2.6	23.17	0.998	42.88	2.73	40.15	0.96
ENSG00000142920.18	chr1:33081153-33081154	2	+	TS	AZIN2	protein_coding	42388	0.164492	39.92	82.54	-42.62	0.855	52.32	82.64	-30.32	0.819	57.48	82.6	-25.12	0.778
ENSG00000142920.18	chr1:33081155-33081166	12	+	TS	AZIN2	protein_coding	42388	0.164492	6.77	5.59	1.18	0.517	8.2	5.8	2.4	0.62	3.45	5.51	-2.06	0.661
ENSG00000142920.18	chr1:33081167-33081175	9	+	TS	AZIN2	protein_coding	42388	0.164492	6.82	2.74	4.08	0.686	3.46	2.58	0.88	0.576	3.5	2.67	0.83	0.58
ENSG00000142920.18	chr1:33081176-33081294	119	+	TS	AZIN2	protein_coding	42388	0.164492	6.81	14.08	-7.27	0.719	20.71	14.4	6.31	0.571	3.74	14.68	-10.94	0.846
ENSG00000142920.18	chr1:33081388-33081390	3	+	AA	AZIN2	protein_coding	42388	0.164492	81.08	73.95	7.13	0.721	86.17	73.96	12.21	0.88	73.62	73.99	-0.37	0.535
ENSG00000142920.18	chr1:33081391-33081508	118	+	CE	AZIN2	protein_coding	42388	0.164492	97.82	98.89	-1.07	0.665	97.56	98.91	-1.35	0.688	98.89	98.93	-0.04	0.512
ENSG00000142920.18	chr1:33081813-33082177	365	+	RI	AZIN2	protein_coding	42388	0.164492	4.53	2.32	2.21	0.658	3.81	2.39	1.42	0.661	6.09	2.39	3.7	0.814
ENSG00000142920.18	chr1:33083018-33083142	125	+	CE	AZIN2	protein_coding	42388	0.164492	9.98	4.49	5.49	0.82	5.75	4.57	1.18	0.619	6.16	4.61	1.55	0.65
ENSG00000142920.18	chr1:33083143-33083953	811	+	RI	AZIN2	protein_coding	42388	0.164492	10.4	4.68	5.72	0.804	4.39	4.48	-0.09	0.511	5.6	4.76	0.84	0.598
ENSG00000142920.18	chr1:33083954-33084127	174	+	CE	AZIN2	protein_coding	42388	0.164492	47.65	58.92	-11.27	0.797	34.02	58.86	-24.84	0.982	35.39	58.59	-23.2	0.986
ENSG00000142920.18	chr1:33092050-33092222	173	+	CE	AZIN2	protein_coding	42388	0.164492	62.78	81.86	-19.08	0.979	65.8	82.02	-16.22	0.93	53.44	81.71	-28.27	0.999
ENSG00000142920.18	chr1:33093245-33093281	37	+	AA	AZIN2	protein_coding	42388	0.164492	3.35	6.5	-3.15	0.772	6.44	6.55	-0.11	0.568	10.01	6.56	3.45	0.741
ENSG00000142920.18	chr1:33093282-33093416	135	+	CE	AZIN2	protein_coding	42388	0.164492	86.3	98.43	-12.13	0.991	91.24	98.41	-7.17	0.848	79.91	98.37	-18.46	1
ENSG00000142920.18	chr1:33094548-33094713	166	+	CE	AZIN2	protein_coding	42388	0.164492	90.02	98.13	-8.11	0.871	93.4	98.11	-4.71	0.799	80.32	98.07	-17.75	1
ENSG00000142920.18	chr1:33098007-33098066	60	+	AA	AZIN2	protein_coding	42388	0.164492	5.15	5.51	-0.36	0.521	5.61	9.27	-3.66	0.591	8.49	5.14	3.35	0.652
ENSG00000142920.18	chr1:33098067-33098179	113	+	CE	AZIN2	protein_coding	42388	0.164492	97.98	98.67	-0.69	0.587	97.06	96.56	0.5	0.515	98.38	98.67	-0.29	0.527
ENSG00000142920.18	chr1:33117902-33118116	215	+	CE	AZIN2	protein_coding	42388	0.164492	91.82	97.96	-6.14	0.951	97.88	98.05	-0.17	0.508	97.02	97.92	-0.9	0.579
ENSG00000142920.18	chr1:33118117-33120043	1927	+	RI	AZIN2	protein_coding	42388	0.164492	2.63	3.32	-0.69	0.558	4.59	3.64	0.95	0.529	5.41	3.37	2.04	0.706
ENSG00000142920.18	chr1:33120044-33120182	139	+	TE	AZIN2	protein_coding	42388	0.164492	2.28	1.44	0.84	0.603	0.96	0.78	0.18	0.568	0.61	0.78	-0.17	0.57
ENSG00000142920.18	chr1:33120183-33120259	77	+	TE	AZIN2	protein_coding	42388	0.164492	97.71	98.55	-0.84	0.591	39.99	60.28	-20.29	0.999	28.47	60.87	-32.4	1
ENSG00000170989.10	chr1:101237498-101237765	268	+	AF	S1PR1	protein_coding	6848	0.673851	4.58	5.87	-1.29	0.509	4.16	5.95	-1.79	0.557	3.27	5.92	-2.65	0.6
ENSG00000170989.10	chr1:101238335-101238425	91	+	AF	S1PR1	protein_coding	6848	0.673851	2.32	6.03	-3.71	0.697	4.11	5.89	-1.78	0.578	2.51	5.64	-3.13	0.667
ENSG00000170989.10	chr1:101238822-101239519	698	+	TE	S1PR1	protein_coding	6848	0.673851	2.3	4.34	-2.04	0.671	10.44	4.35	6.09	0.781	14.27	4.27	10	0.737
ENSG00000170989.10	chr1:101239520-101241189	1670	+	TE	S1PR1	protein_coding	6848	0.673851	7.93	9.89	-1.96	0.544	1.39	10	-8.61	0.854	7.31	10.38	-3.07	0.581
ENSG00000170989.10	chr1:101241190-101241308	119	+	TE	S1PR1	protein_coding	6848	0.673851	60.43	61.22	-0.79	0.54	64.89	61.1	3.79	0.547	41.08	61.33	-20.25	0.732
ENSG00000170989.10	chr1:101241309-101241518	210	+	TE	S1PR1	protein_coding	6848	0.673851	29.65	25.14	4.51	0.632	23.68	25.14	-1.46	0.538	37.87	24.76	13.11	0.794
ENSG00000158793.14	chr1:161118105-161118116	12	+	TS	NIT1	protein_coding	7359	5.76547	1.54	1.3	0.24	0.559	1.31	1.31	0	0.511	2.65	1.38	1.27	0.586
ENSG00000158793.14	chr1:161118117-161118117	1	+	TS	NIT1	protein_coding	7359	5.76547	1.55	1.28	0.27	0.557	1.29	1.28	0.01	0.524	2.65	1.31	1.34	0.596
ENSG00000158793.14	chr1:161118118-161118159	42	+	TS	NIT1	protein_coding	7359	5.76547	98.49	98.72	-0.23	0.554	98.64	98.76	-0.12	0.519	97.32	98.73	-1.41	0.615
ENSG00000158793.14	chr1:161118160-161118178	19	+	AD	NIT1	protein_coding	7359	5.76547	99.19	99.6	-0.41	0.722	99.52	99.66	-0.14	0.614	98.89	99.61	-0.72	0.748
ENSG00000158793.14	chr1:161118179-161118209	31	+	AD	NIT1	protein_coding	7359	5.76547	29.95	22.3	7.65	0.984	32.67	22.35	10.32	1	39.63	22.02	17.61	1
ENSG00000158793.14	chr1:161118226-161118237	12	+	AD	NIT1	protein_coding	7359	5.76547	15.59	11.38	4.21	0.896	18.42	10.88	7.54	0.997	20.58	10.83	9.75	0.999
ENSG00000158793.14	chr1:161118238-161118239	2	+	AD	NIT1	protein_coding	7359	5.76547	14.43	11.19	3.24	0.826	17.13	10.71	6.42	0.978	20.31	10.53	9.78	1
ENSG00000158793.14	chr1:161118240-161118551	312	+	AD	NIT1	protein_coding	7359	5.76547	7.32	7.21	0.11	0.522	6.38	5.92	0.46	0.605	7.8	5.95	1.85	0.759
ENSG00000158793.14	chr1:161118786-161118803	18	+	AA	NIT1	protein_coding	7359	5.76547	95.54	94.53	1.01	0.719	95.18	93.36	1.82	0.818	95.95	94.27	1.68	0.864
ENSG00000158793.14	chr1:161118804-161118815	12	+	AA	NIT1	protein_coding	7359	5.76547	95.85	96.12	-0.27	0.587	95.8	95.22	0.58	0.658	96.76	95.97	0.79	0.721
ENSG00000158793.14	chr1:161118816-161118881	66	+	CE	NIT1	protein_coding	7359	5.76547	98.45	97.84	0.61	0.764	97.75	96.66	1.09	0.813	97.82	97.74	0.08	0.56
ENSG00000158793.14	chr1:161119493-161119508	16	+	AA	NIT1	protein_coding	7359	5.76547	1.92	2.48	-0.56	0.648	4.24	2.42	1.82	0.692	1.77	2.47	-0.7	0.712
ENSG00000158793.14	chr1:161119509-161119612	104	+	CE	NIT1	protein_coding	7359	5.76547	99.79	99.78	0.01	0.5	99.77	99.79	-0.02	0.54	99.71	99.79	-0.08	0.597
ENSG00000158793.14	chr1:161119819-161119824	6	+	AA	NIT1	protein_coding	7359	5.76547	99.74	97.8	1.94	0.95	98.68	97.84	0.84	0.675	99.13	97.82	1.31	0.768
ENSG00000158793.14	chr1:161120107-161120232	126	+	CE	NIT1	protein_coding	7359	5.76547	99.75	99.79	-0.04	0.563	99.75	99.78	-0.03	0.536	99.66	99.78	-0.12	0.63
ENSG00000158793.14	chr1:161122985-161123074	90	+	AA	NIT1	protein_coding	7359	5.76547	9.96	15.86	-5.9	0.686	4.77	15.96	-11.19	0.842	16.83	16.45	0.38	0.521
ENSG00000158793.14	chr1:161123075-161123077	3	+	AA	NIT1	protein_coding	7359	5.76547	10.03	16.31	-6.28	0.694	8.18	16.03	-7.85	0.745	21.18	15.55	5.63	0.656
ENSG00000158793.14	chr1:161123078-161123174	97	+	CE	NIT1	protein_coding	7359	5.76547	22.06	25.65	-3.59	0.576	13.88	25.96	-12.08	0.779	20.48	26.04	-5.56	0.636
ENSG00000158793.14	chr1:161123175-161123221	47	+	AD	NIT1	protein_coding	7359	5.76547	22.41	25.88	-3.47	0.59	14.06	25.74	-11.68	0.785	20.44	25.9	-5.46	0.612
ENSG00000158793.14	chr1:161123839-161123928	90	+	CE	NIT1	protein_coding	7359	5.76547	18.16	13.76	4.4	0.554	8.18	14.28	-6.1	0.702	14.2	13.98	0.22	0.511
ENSG00000158793.14	chr1:161123929-161123946	18	+	AD	NIT1	protein_coding	7359	5.76547	18.79	13.66	5.13	0.568	5.08	13.8	-8.72	0.82	14.27	14.33	-0.06	0.515
ENSG00000158793.14	chr1:161124138-161124140	3	+	AA	NIT1	protein_coding	7359	5.76547	18.19	9.58	8.61	0.686	5.32	9.49	-4.17	0.609	14.19	9.11	5.08	0.664
ENSG00000158793.14	chr1:161124141-161124210	70	+	CE	NIT1	protein_coding	7359	5.76547	96.26	95.02	1.24	0.528	97.11	94.8	2.31	0.611	95.29	94.76	0.53	0.522
ENSG00000158793.14	chr1:161124211-161124339	129	+	RI	NIT1	protein_coding	7359	5.76547	97.11	96.02	1.09	0.544	97.68	96.42	1.26	0.594	95.64	96.45	-0.81	0.558
ENSG00000158793.14	chr1:161124340-161124413	74	+	AA	NIT1	protein_coding	7359	5.76547	97.5	97.65	-0.15	0.517	97.88	96.95	0.93	0.614	95.97	96.94	-0.97	0.569
ENSG00000158793.14	chr1:161124527-161124811	285	+	TE	NIT1	protein_coding	7359	5.76547	3.46	6.58	-3.12	0.673	1.93	6.44	-4.51	0.777	2.69	6.45	-3.76	0.716
ENSG00000158793.14	chr1:161124812-161125445	634	+	TE	NIT1	protein_coding	7359	5.76547	96.53	93.36	3.17	0.659	98.09	93.55	4.54	0.807	97.32	93.67	3.65	0.724
ENSG00000134717.18	chr1:52056271-52056294	24	+	TS	BTF3L4	protein_coding	34517	2.91251	1.36	1.45	-0.09	0.509	1.25	1.61	-0.36	0.581	0.61	1.03	-0.42	0.617
ENSG00000134717.18	chr1:52056295-52056303	9	+	TS	BTF3L4	protein_coding	34517	2.91251	1.39	1.53	-0.14	0.563	1.27	1.57	-0.3	0.567	0.6	1.05	-0.45	0.661
ENSG00000134717.18	chr1:52056304-52056313	10	+	TS	BTF3L4	protein_coding	34517	2.91251	1.41	1.5	-0.09	0.525	1.23	1.66	-0.43	0.594	0.63	1.02	-0.39	0.631
ENSG00000134717.18	chr1:52056314-52056320	7	+	TS	BTF3L4	protein_coding	34517	2.91251	98.01	97.11	0.9	0.614	97.55	96.88	0.67	0.583	98.1	98.13	-0.03	0.529
ENSG00000134717.18	chr1:52056321-52056379	59	+	TS	BTF3L4	protein_coding	34517	2.91251	2.05	2.93	-0.88	0.59	2.49	3.14	-0.65	0.572	1.92	1.9	0.02	0.521
ENSG00000134717.18	chr1:52060428-52060659	232	+	CE	BTF3L4	protein_coding	34517	2.91251	0.2	0.46	-0.26	0.709	0.33	0.8	-0.47	0.754	0.25	0.83	-0.58	0.817
ENSG00000134717.18	chr1:52064825-52064831	7	+	AA	BTF3L4	protein_coding	34517	2.91251	99.9	99.91	-0.01	0.537	99.84	99.84	0	0.509	99.87	99.84	0.03	0.564
ENSG00000134717.18	chr1:52064899-52064899	1	+	RI	BTF3L4	protein_coding	34517	2.91251	98.81	99.66	-0.85	0.869	99.68	99.64	0.04	0.507	99.69	99.66	0.03	0.513
ENSG00000134717.18	chr1:52064900-52064938	39	+	CE	BTF3L4	protein_coding	34517	2.91251	99.5	99.5	0	0.516	99.54	99.52	0.02	0.529	99.5	99.52	-0.02	0.538
ENSG00000134717.18	chr1:52083440-52083541	102	+	CE	BTF3L4	protein_coding	34517	2.91251	83.33	90.12	-6.79	0.926	89.15	94.99	-5.84	0.953	88.96	91.44	-2.48	0.759
ENSG00000134717.18	chr1:52086112-52086171	60	+	CE	BTF3L4	protein_coding	34517	2.91251	99.76	99.79	-0.03	0.54	99.81	99.82	-0.01	0.541	99.81	99.79	0.02	0.547
ENSG00000134717.18	chr1:52086712-52087155	444	+	TE	BTF3L4	protein_coding	34517	2.91251	14.27	10.23	4.04	0.792	6.74	10.25	-3.51	0.995	12.3	9.93	2.37	0.968
ENSG00000134717.18	chr1:52087156-52088418	1263	+	TE	BTF3L4	protein_coding	34517	2.91251	76.33	79.05	-2.72	0.708	81.88	79.11	2.77	0.953	77.04	79.33	-2.29	0.95
ENSG00000134717.18	chr1:52088419-52090716	2298	+	TE	BTF3L4	protein_coding	34517	2.91251	9.41	10.69	-1.28	0.983	11.4	10.62	0.78	0.892	10.68	10.75	-0.07	0.56
ENSG00000123473.17	chr1:47313315-47313320	6	-	AA	STIL	protein_coding	64753	0.863909	3.19	2.15	1.04	0.639	2.23	2.16	0.07	0.506	2.95	2.17	0.78	0.579
ENSG00000123473.17	chr1:47313297-47313314	18	-	AA	STIL	protein_coding	64753	0.863909	9.48	5.52	3.96	0.681	6.04	5.23	0.81	0.54	11.84	5.1	6.74	0.904
ENSG00000123473.17	chr1:47313157-47313296	140	-	AA	STIL	protein_coding	64753	0.863909	12.8	7.25	5.55	0.873	10.84	7.04	3.8	0.75	14.22	7.03	7.19	0.939
ENSG00000123473.17	chr1:47312948-47313021	74	-	CE	STIL	protein_coding	64753	0.863909	13.68	7.9	5.78	0.885	16.35	7.81	8.54	0.927	21.78	7.88	13.9	0.994
ENSG00000123473.17	chr1:47304889-47304996	108	-	CE	STIL	protein_coding	64753	0.863909	99.25	99.03	0.22	0.572	89.21	99.02	-9.81	0.918	97.64	87.25	10.39	0.832
ENSG00000123473.17	chr1:47301561-47301748	188	-	CE	STIL	protein_coding	64753	0.863909	98.72	97.8	0.92	0.669	97.5	97.75	-0.25	0.52	97.68	87.93	9.75	0.872
ENSG00000123473.17	chr1:47300110-47300152	43	-	CE	STIL	protein_coding	64753	0.863909	97.64	97.63	0.01	0.536	97.38	97.61	-0.23	0.53	97.65	87	10.65	0.853
ENSG00000123473.17	chr1:47299969-47300109	141	-	RI	STIL	protein_coding	64753	0.863909	62.94	69.62	-6.68	0.676	66.81	69.59	-2.78	0.596	65.12	62.58	2.54	0.573
ENSG00000123473.17	chr1:47299905-47299968	64	-	CE	STIL	protein_coding	64753	0.863909	97.85	97.46	0.39	0.59	97.5	97.49	0.01	0.509	97.74	87.08	10.66	0.883
ENSG00000123473.17	chr1:47295765-47295848	84	-	CE	STIL	protein_coding	64753	0.863909	98.76	98.83	-0.07	0.522	97.86	98.84	-0.98	0.641	97.84	88.29	9.55	0.876
ENSG00000123473.17	chr1:47293458-47293544	87	-	CE	STIL	protein_coding	64753	0.863909	98.75	99.36	-0.61	0.706	97.87	99.32	-1.45	0.787	96.67	88.88	7.79	0.724
ENSG00000123473.17	chr1:47289435-47289585	151	-	CE	STIL	protein_coding	64753	0.863909	98.84	99.49	-0.65	0.725	97.93	99.48	-1.55	0.849	97.93	99.25	-1.32	0.804
ENSG00000123473.17	chr1:47287551-47287660	110	-	CE	STIL	protein_coding	64753	0.863909	98.77	99.5	-0.73	0.757	97.9	99.51	-1.61	0.827	97.86	99.27	-1.41	0.814
ENSG00000123473.17	chr1:47282345-47282459	115	-	CE	STIL	protein_coding	64753	0.863909	98.7	98.95	-0.25	0.573	97.47	99	-1.53	0.81	97.75	98.95	-1.2	0.714
ENSG00000123473.17	chr1:47281616-47281638	23	-	AF	STIL	protein_coding	64753	0.863909	1.1	4.58	-3.48	0.81	4.82	4.53	0.29	0.521	12.17	10.12	2.05	0.536
ENSG00000123473.17	chr1:47281117-47281209	93	-	CE	STIL	protein_coding	64753	0.863909	98.9	99.16	-0.26	0.582	97.66	99.12	-1.46	0.845	98	99.1	-1.1	0.764
ENSG00000123473.17	chr1:47280946-47281116	171	-	AD	STIL	protein_coding	64753	0.863909	98.53	99.07	-0.54	0.59	96.72	99.08	-2.36	0.973	98.17	99.04	-0.87	0.707
ENSG00000123473.17	chr1:47280364-47280945	582	-	RI	STIL	protein_coding	64753	0.863909	94.95	95.85	-0.9	0.664	95.66	95.89	-0.23	0.573	96.59	96.07	0.52	0.585
ENSG00000123473.17	chr1:47280241-47280363	123	-	CE	STIL	protein_coding	64753	0.863909	97.54	97.7	-0.16	0.606	96.92	97.7	-0.78	0.695	96.81	97.84	-1.03	0.72
ENSG00000123473.17	chr1:47272076-47272241	166	-	CE	STIL	protein_coding	64753	0.863909	96.99	99.46	-2.47	0.868	97.74	99.38	-1.64	0.816	98.08	99.34	-1.26	0.836
ENSG00000123473.17	chr1:47263114-47263116	3	-	AA	STIL	protein_coding	64753	0.863909	26.44	17.56	8.88	0.914	12.04	16.5	-4.46	0.683	18.72	11.62	7.1	0.819
ENSG00000123473.17	chr1:47263063-47263113	51	-	AA	STIL	protein_coding	64753	0.863909	70.97	61.38	9.59	0.802	56.1	60.03	-3.93	0.72	54.83	56.42	-1.59	0.556
ENSG00000123473.17	chr1:47262903-47263062	160	-	CE	STIL	protein_coding	64753	0.863909	97.58	98.87	-1.29	0.661	95.23	98.9	-3.67	0.981	97.34	98.63	-1.29	0.806
ENSG00000123473.17	chr1:47251136-47251922	787	-	TE	STIL	protein_coding	64753	0.863909	21.74	11.98	9.76	1	19.51	12.03	7.48	0.978	13.63	12.35	1.28	0.675
ENSG00000123473.17	chr1:47250659-47251135	477	-	TE	STIL	protein_coding	64753	0.863909	45.1	51.2	-6.1	0.99	48.51	50.93	-2.42	0.869	52.52	52.02	0.5	0.533
ENSG00000123473.17	chr1:47250622-47250658	37	-	TE	STIL	protein_coding	64753	0.863909	0.1	0.08	0.02	0.542	2.75	0.09	2.66	0.971	0.09	0.09	0	0.504
ENSG00000123473.17	chr1:47250243-47250621	379	-	TE	STIL	protein_coding	64753	0.863909	6.2	3.25	2.95	0.635	0.21	1.49	-1.28	0.857	0.34	3.01	-2.67	0.906
ENSG00000123473.17	chr1:47250173-47250242	70	-	TE	STIL	protein_coding	64753	0.863909	25.24	31.54	-6.3	0.838	24.59	34.84	-10.25	0.927	32.2	30.65	1.55	0.662
ENSG00000123473.17	chr1:47250139-47250172	34	-	TE	STIL	protein_coding	64753	0.863909	2.09	2.21	-0.12	0.642	4.79	0.96	3.83	0.852	1.54	2.22	-0.68	0.746
ENSG00000162415.7	chr1:45087881-45088237	357	-	CE	ZSWIM5	protein_coding	289810	0.079916	98.48	81.52	16.96	0.976	96.48	92.21	4.27	0.723	91.82	81.58	10.24	0.788
ENSG00000162415.7	chr1:45060099-45060247	149	-	CE	ZSWIM5	protein_coding	289810	0.079916	99	98.92	0.08	0.53	98.56	98.89	-0.33	0.538	98.95	98.93	0.02	0.53
ENSG00000162415.7	chr1:45058609-45058759	151	-	CE	ZSWIM5	protein_coding	289810	0.079916	98.19	98.32	-0.13	0.517	94.13	98.26	-4.13	0.781	97.12	98.36	-1.24	0.682
ENSG00000162415.7	chr1:45051074-45051253	180	-	CE	ZSWIM5	protein_coding	289810	0.079916	97.37	98.24	-0.87	0.689	98.32	98.28	0.04	0.537	96.11	98.3	-2.19	0.829
ENSG00000162415.7	chr1:45043219-45043395	177	-	CE	ZSWIM5	protein_coding	289810	0.079916	92.34	92.99	-0.65	0.575	88.06	93.39	-5.33	0.881	86.84	93.42	-6.58	0.941
ENSG00000162415.7	chr1:45040392-45040538	147	-	CE	ZSWIM5	protein_coding	289810	0.079916	90.42	98.03	-7.61	0.981	94.67	98.54	-3.87	0.949	92.01	98.52	-6.51	0.976
ENSG00000162415.7	chr1:45038936-45039073	138	-	CE	ZSWIM5	protein_coding	289810	0.079916	99.16	99.06	0.1	0.535	99.1	99.1	0	0.513	99.12	99.08	0.04	0.524
ENSG00000162415.7	chr1:45036039-45036299	261	-	CE	ZSWIM5	protein_coding	289810	0.079916	98.98	98.98	0	0.505	99	98.98	0.02	0.503	98.91	99.03	-0.12	0.541
ENSG00000162415.7	chr1:45035688-45035823	136	-	CE	ZSWIM5	protein_coding	289810	0.079916	99.23	99.22	0.01	0.513	98.73	98.76	-0.03	0.516	99.23	99.22	0.01	0.526
ENSG00000162415.7	chr1:45020625-45020788	164	-	CE	ZSWIM5	protein_coding	289810	0.079916	99	98.91	0.09	0.502	98.74	98.88	-0.14	0.523	98.82	98.89	-0.07	0.504
ENSG00000162415.7	chr1:45020066-45020147	82	-	CE	ZSWIM5	protein_coding	289810	0.079916	98.81	98.6	0.21	0.539	98.65	98.76	-0.11	0.522	98.65	98.75	-0.1	0.508
ENSG00000092853.14	chr1:35769968-35769978	11	-	TS	CLSPN	protein_coding	49760	2.20429	0.82	0.55	0.27	0.596	0.69	0.57	0.12	0.542	0.98	0.55	0.43	0.658
ENSG00000092853.14	chr1:35769929-35769967	39	-	TS	CLSPN	protein_coding	49760	2.20429	86.5	86.68	-0.18	0.533	85.81	86.57	-0.76	0.588	83.17	86.56	-3.39	0.776
ENSG00000092853.14	chr1:35769859-35769928	70	-	TS	CLSPN	protein_coding	49760	2.20429	13.62	13.35	0.27	0.561	14.39	13.47	0.92	0.567	16.93	13.46	3.47	0.738
ENSG00000092853.14	chr1:35769847-35769858	12	-	AD	CLSPN	protein_coding	49760	2.20429	86.01	88.39	-2.38	0.659	89.27	88.2	1.07	0.635	89.7	88.37	1.33	0.656
ENSG00000092853.14	chr1:35765218-35765326	109	-	CE	CLSPN	protein_coding	49760	2.20429	97.56	98.84	-1.28	0.678	95.03	98.71	-3.68	0.901	96.61	98.8	-2.19	0.895
ENSG00000092853.14	chr1:35764709-35764714	6	-	AA	CLSPN	protein_coding	49760	2.20429	98.38	80.8	17.58	0.891	98.76	79.4	19.36	0.904	98.47	80.89	17.58	0.875
ENSG00000092853.14	chr1:35764266-35764708	443	-	CE	CLSPN	protein_coding	49760	2.20429	99.06	99.28	-0.22	0.567	99.26	99.29	-0.03	0.519	98.92	99.27	-0.35	0.599
ENSG00000092853.14	chr1:35763160-35763321	162	-	CE	CLSPN	protein_coding	49760	2.20429	99.35	99.62	-0.27	0.649	99.56	99.62	-0.06	0.523	99.38	99.63	-0.25	0.591
ENSG00000092853.14	chr1:35762404-35762481	78	-	CE	CLSPN	protein_coding	49760	2.20429	99.42	99.44	-0.02	0.505	99.63	99.69	-0.06	0.559	99.53	99.45	0.08	0.602
ENSG00000092853.14	chr1:35761096-35761204	109	-	CE	CLSPN	protein_coding	49760	2.20429	99.43	99.79	-0.36	0.77	99.73	99.77	-0.04	0.533	99.66	99.78	-0.12	0.58
ENSG00000092853.14	chr1:35760342-35760916	575	-	CE	CLSPN	protein_coding	49760	2.20429	99.42	99.53	-0.11	0.55	99.66	99.51	0.15	0.598	99.56	99.51	0.05	0.592
ENSG00000092853.14	chr1:35753745-35753936	192	-	CE	CLSPN	protein_coding	49760	2.20429	97.03	98.14	-1.11	0.699	99.06	98.17	0.89	0.74	97.55	98.15	-0.6	0.632
ENSG00000092853.14	chr1:35749653-35749811	159	-	AA	CLSPN	protein_coding	49760	2.20429	96.62	95.18	1.44	0.724	97.48	96.43	1.05	0.729	98.96	96.41	2.55	0.964
ENSG00000092853.14	chr1:35749648-35749652	5	-	AA	CLSPN	protein_coding	49760	2.20429	98.77	99.55	-0.78	0.771	99.49	99.52	-0.03	0.507	99.17	99.52	-0.35	0.642
ENSG00000092853.14	chr1:35749633-35749647	15	-	CE	CLSPN	protein_coding	49760	2.20429	99.07	99.47	-0.4	0.663	99.45	99.45	0	0.502	99.07	99.48	-0.41	0.636
ENSG00000092853.14	chr1:35749467-35749531	65	-	CE	CLSPN	protein_coding	49760	2.20429	99.35	99.59	-0.24	0.623	99.49	99.58	-0.09	0.55	99.23	99.59	-0.36	0.656
ENSG00000092853.14	chr1:35748405-35748604	200	-	CE	CLSPN	protein_coding	49760	2.20429	99.26	99.53	-0.27	0.613	99.43	99.53	-0.1	0.51	99.11	99.52	-0.41	0.639
ENSG00000092853.14	chr1:35748060-35748061	2	-	AA	CLSPN	protein_coding	49760	2.20429	98.4	97.44	0.96	0.642	95.09	97.41	-2.32	0.663	97.96	97.44	0.52	0.581
ENSG00000092853.14	chr1:35747907-35748059	153	-	CE	CLSPN	protein_coding	49760	2.20429	99.36	99.61	-0.25	0.604	99.52	99.61	-0.09	0.555	99.33	99.6	-0.27	0.623
ENSG00000092853.14	chr1:35746766-35746992	227	-	CE	CLSPN	protein_coding	49760	2.20429	98.41	98.59	-0.18	0.571	99	98.58	0.42	0.651	98.26	98.59	-0.33	0.619
ENSG00000092853.14	chr1:35745451-35745562	112	-	CE	CLSPN	protein_coding	49760	2.20429	99	98.78	0.22	0.655	98.93	98.77	0.16	0.591	97.97	98.75	-0.78	0.727
ENSG00000092853.14	chr1:35743455-35743530	76	-	CE	CLSPN	protein_coding	49760	2.20429	99.52	99.68	-0.16	0.604	99.61	99.66	-0.05	0.549	99.47	99.68	-0.21	0.626
ENSG00000092853.14	chr1:35743141-35743241	101	-	CE	CLSPN	protein_coding	49760	2.20429	99.64	99.74	-0.1	0.591	99.72	99.74	-0.02	0.525	99.62	99.73	-0.11	0.551
ENSG00000092853.14	chr1:35739365-35739529	165	-	CE	CLSPN	protein_coding	49760	2.20429	99.73	99.81	-0.08	0.591	99.79	99.81	-0.02	0.509	99.71	99.8	-0.09	0.556
ENSG00000092853.14	chr1:35739136-35739257	122	-	CE	CLSPN	protein_coding	49760	2.20429	99.66	99.77	-0.11	0.585	99.74	99.78	-0.04	0.54	99.65	99.77	-0.12	0.588
ENSG00000092853.14	chr1:35738455-35738582	128	-	CE	CLSPN	protein_coding	49760	2.20429	99.56	99.74	-0.18	0.622	99.64	99.71	-0.07	0.568	99.5	99.71	-0.21	0.594
ENSG00000092853.14	chr1:35737698-35737991	294	-	AD	CLSPN	protein_coding	49760	2.20429	0.59	0.39	0.2	0.586	0.48	0.38	0.1	0.568	0.76	0.37	0.39	0.705
ENSG00000092853.14	chr1:35737418-35737421	4	-	AA	CLSPN	protein_coding	49760	2.20429	85.65	95.09	-9.44	1	93.98	95.59	-1.61	0.867	86.88	95.68	-8.8	1
ENSG00000092853.14	chr1:35737339-35737417	79	-	CE	CLSPN	protein_coding	49760	2.20429	86.33	95.66	-9.33	1	94.24	95.81	-1.57	0.888	89.55	95.92	-6.37	0.979
ENSG00000092853.14	chr1:35736914-35737075	162	-	CE	CLSPN	protein_coding	49760	2.20429	99.72	99.81	-0.09	0.615	99.77	99.82	-0.05	0.559	99.69	99.82	-0.13	0.625
ENSG00000092853.14	chr1:35736485-35736606	122	-	CE	CLSPN	protein_coding	49760	2.20429	95.15	93.64	1.51	0.754	95.88	92.42	3.46	0.937	88.91	79.27	9.64	0.994
ENSG00000092853.14	chr1:35720746-35720977	232	-	CE	CLSPN	protein_coding	49760	2.20429	86.55	92.89	-6.34	0.682	87.37	92.98	-5.61	0.664	92.38	97.42	-5.04	0.739
ENSG00000117586.11	chr1:173188521-173188569	49	-	CE	TNFSF4	protein_coding	23600	0.0486211	93.99	91.46	2.53	0.593	89.66	90.93	-1.27	0.528	90.69	90.78	-0.09	0.507
ENSG00000117586.11	chr1:173183734-173186865	3132	-	TE	TNFSF4	protein_coding	23600	0.0486211	79.63	79.16	0.47	0.502	79.53	79.26	0.27	0.503	79.62	79.46	0.16	0.516
ENSG00000117586.11	chr1:173183731-173183733	3	-	TE	TNFSF4	protein_coding	23600	0.0486211	20.35	20.82	-0.47	0.527	20.4	20.42	-0.02	0.516	20.42	20.77	-0.35	0.512
ENSG00000158748.4	chr1:19665034-19665915	882	+	RI	HTR6	protein_coding	16091	0.460053	54.81	80.28	-25.47	0.898	84.84	80.19	4.65	0.682	62.42	80.02	-17.6	0.797
ENSG00000158748.4	chr1:19665916-19666467	552	+	CE	HTR6	protein_coding	16091	0.460053	94.08	98.02	-3.94	0.78	96.29	98.05	-1.76	0.655	95.55	97.99	-2.44	0.68
ENSG00000158748.4	chr1:19678567-19678725	159	+	CE	HTR6	protein_coding	16091	0.460053	95.04	98.18	-3.14	0.737	97.24	98.28	-1.04	0.623	96.6	98.25	-1.65	0.678
ENSG00000169242.12	chr1:155131339-155131634	296	+	CE	EFNA1	protein_coding	7023	1.05557	98.69	99.05	-0.36	0.586	99.01	99.08	-0.07	0.512	98.41	99.11	-0.7	0.639
ENSG00000169242.12	chr1:155133503-155133568	66	+	CE	EFNA1	protein_coding	7023	1.05557	83.05	90.62	-7.57	0.76	81.46	90.76	-9.3	0.939	84.77	90.77	-6	0.843
ENSG00000169242.12	chr1:155133730-155133780	51	+	CE	EFNA1	protein_coding	7023	1.05557	98.56	98.88	-0.32	0.548	98.79	98.92	-0.13	0.533	98.76	98.92	-0.16	0.527
ENSG00000169242.12	chr1:155133955-155134125	171	+	TE	EFNA1	protein_coding	7023	1.05557	0.57	21.35	-20.78	1	0.41	21.51	-21.1	1	0.47	21.26	-20.79	1
ENSG00000169242.12	chr1:155134126-155134857	732	+	TE	EFNA1	protein_coding	7023	1.05557	99.43	73.79	25.64	1	86.76	73.66	13.1	0.866	99.51	73.89	25.62	1
ENSG00000169242.12	chr1:155134858-155134899	42	+	TE	EFNA1	protein_coding	7023	1.05557	0.59	5.2	-4.61	0.868	13.24	5.07	8.17	0.794	0.48	5.1	-4.62	0.906
ENSG00000168528.12	chr1:31413213-31413304	92	+	AF	SERINC2	protein_coding	25115	0.757862	91.34	98.91	-7.57	0.971	97.52	98.91	-1.39	0.759	96.88	98.91	-2.03	0.765
ENSG00000168528.12	chr1:31413813-31414064	252	+	AF	SERINC2	protein_coding	25115	0.757862	2.02	1.08	0.94	0.676	1.3	1.07	0.23	0.572	1.43	1.11	0.32	0.574
ENSG00000168528.12	chr1:31414065-31414777	713	+	AD	SERINC2	protein_coding	25115	0.757862	2.07	1.05	1.02	0.646	1.3	1.06	0.24	0.558	1.39	1.07	0.32	0.563
ENSG00000168528.12	chr1:31415873-31415907	35	+	CE	SERINC2	protein_coding	25115	0.757862	4.44	1.07	3.37	0.862	1.31	1.13	0.18	0.529	2.96	1.07	1.89	0.795
ENSG00000168528.12	chr1:31423693-31423854	162	+	CE	SERINC2	protein_coding	25115	0.757862	99.04	99.59	-0.55	0.717	99.46	99.58	-0.12	0.589	99.42	99.59	-0.17	0.574
ENSG00000168528.12	chr1:31424683-31424873	191	+	CE	SERINC2	protein_coding	25115	0.757862	98.78	99.54	-0.76	0.732	99.45	99.53	-0.08	0.533	99.38	99.55	-0.17	0.578
ENSG00000168528.12	chr1:31425330-31425409	80	+	CE	SERINC2	protein_coding	25115	0.757862	91.13	99.42	-8.29	0.944	93.69	99.38	-5.69	0.997	89.85	99.4	-9.55	1
ENSG00000168528.12	chr1:31426654-31426823	170	+	CE	SERINC2	protein_coding	25115	0.757862	99.04	99.57	-0.53	0.7	99.46	99.57	-0.11	0.544	99.46	99.57	-0.11	0.552
ENSG00000168528.12	chr1:31428978-31429068	91	+	CE	SERINC2	protein_coding	25115	0.757862	99.39	99.72	-0.33	0.68	99.59	99.71	-0.12	0.578	99.61	99.72	-0.11	0.588
ENSG00000168528.12	chr1:31429397-31429538	142	+	CE	SERINC2	protein_coding	25115	0.757862	99.36	99.73	-0.37	0.688	99.62	99.72	-0.1	0.586	99.56	99.73	-0.17	0.605
ENSG00000168528.12	chr1:31431321-31432966	1646	+	AA	SERINC2	protein_coding	25115	0.757862	5.81	5.58	0.23	0.531	3.23	5.77	-2.54	0.786	3.33	5.73	-2.4	0.757
ENSG00000168528.12	chr1:31432967-31433185	219	+	CE	SERINC2	protein_coding	25115	0.757862	99.3	99.63	-0.33	0.647	99.54	99.64	-0.1	0.589	99.45	99.64	-0.19	0.604
ENSG00000168528.12	chr1:31434064-31434677	614	+	TE	SERINC2	protein_coding	25115	0.757862	94.49	94.67	-0.18	0.529	94.61	94.7	-0.09	0.543	94.61	94.66	-0.05	0.533
ENSG00000168528.12	chr1:31434678-31434678	1	+	TE	SERINC2	protein_coding	25115	0.757862	5.49	5.33	0.16	0.533	5.38	5.3	0.08	0.51	5.38	5.33	0.05	0.522
ENSG00000168528.12	chr1:31434679-31434680	2	+	TE	SERINC2	protein_coding	25115	0.757862	0.42	0.18	0.24	0.728	0.25	0.18	0.07	0.579	0.25	0.19	0.06	0.579
ENSG00000127481.15	chr1:19199651-19199754	104	-	CE	UBR4	protein_coding	135756	1.87023	99.52	99.6	-0.08	0.55	99.51	99.6	-0.09	0.563	99.49	99.6	-0.11	0.558
ENSG00000127481.15	chr1:19198799-19198928	130	-	CE	UBR4	protein_coding	135756	1.87023	99.42	99.53	-0.11	0.546	99.42	99.54	-0.12	0.568	99.37	99.52	-0.15	0.547
ENSG00000127481.15	chr1:19198541-19198680	140	-	CE	UBR4	protein_coding	135756	1.87023	99.38	99.39	-0.01	0.5	99.34	99.4	-0.06	0.589	99.2	99.38	-0.18	0.552
ENSG00000127481.15	chr1:19197947-19198049	103	-	CE	UBR4	protein_coding	135756	1.87023	99.54	99.58	-0.04	0.504	99.53	99.58	-0.05	0.558	99.41	99.58	-0.17	0.555
ENSG00000127481.15	chr1:19197670-19197811	142	-	CE	UBR4	protein_coding	135756	1.87023	99.61	99.68	-0.07	0.558	99.6	99.68	-0.08	0.555	99.54	99.68	-0.14	0.612
ENSG00000127481.15	chr1:19197141-19197265	125	-	CE	UBR4	protein_coding	135756	1.87023	99.65	99.71	-0.06	0.521	99.64	99.7	-0.06	0.521	99.52	99.69	-0.17	0.605
ENSG00000127481.15	chr1:19193433-19193557	125	-	CE	UBR4	protein_coding	135756	1.87023	99.6	99.65	-0.05	0.524	99.57	99.66	-0.09	0.551	99.43	99.64	-0.21	0.573
ENSG00000127481.15	chr1:19192481-19192540	60	-	CE	UBR4	protein_coding	135756	1.87023	99.36	99.43	-0.07	0.521	99.35	99.43	-0.08	0.53	99.19	99.45	-0.26	0.609
ENSG00000127481.15	chr1:19192188-19192378	191	-	CE	UBR4	protein_coding	135756	1.87023	99.34	99.42	-0.08	0.561	99.3	99.4	-0.1	0.514	99.23	99.4	-0.17	0.553
ENSG00000127481.15	chr1:19187441-19187540	100	-	CE	UBR4	protein_coding	135756	1.87023	99.54	99.63	-0.09	0.53	99.5	99.62	-0.12	0.573	99.46	99.61	-0.15	0.581
ENSG00000127481.15	chr1:19187164-19187301	138	-	CE	UBR4	protein_coding	135756	1.87023	99.6	99.63	-0.03	0.546	99.56	99.64	-0.08	0.526	99.52	99.64	-0.12	0.594
ENSG00000127481.15	chr1:19186540-19186657	118	-	CE	UBR4	protein_coding	135756	1.87023	99.61	99.66	-0.05	0.513	99.6	99.64	-0.04	0.545	99.46	99.62	-0.16	0.594
ENSG00000127481.15	chr1:19185099-19185286	188	-	CE	UBR4	protein_coding	135756	1.87023	99.64	99.65	-0.01	0.54	99.61	99.67	-0.06	0.547	99.49	99.67	-0.18	0.6
ENSG00000127481.15	chr1:19184016-19184175	160	-	CE	UBR4	protein_coding	135756	1.87023	99.67	99.63	0.04	0.524	99.55	99.64	-0.09	0.555	99.52	99.63	-0.11	0.54
ENSG00000127481.15	chr1:19183811-19183896	86	-	CE	UBR4	protein_coding	135756	1.87023	99.66	99.65	0.01	0.515	99.59	99.64	-0.05	0.557	99.53	99.64	-0.11	0.564
ENSG00000127481.15	chr1:19179051-19179220	170	-	CE	UBR4	protein_coding	135756	1.87023	99.59	99.64	-0.05	0.598	99.57	99.65	-0.08	0.551	99.47	99.64	-0.17	0.563
ENSG00000127481.15	chr1:19177461-19177743	283	-	CE	UBR4	protein_coding	135756	1.87023	99.28	99.43	-0.15	0.577	99.56	99.62	-0.06	0.542	99.48	99.63	-0.15	0.52
ENSG00000127481.15	chr1:19174954-19175033	80	-	CE	UBR4	protein_coding	135756	1.87023	99.66	99.66	0	0.516	99.66	99.64	0.02	0.511	99.56	99.66	-0.1	0.562
ENSG00000127481.15	chr1:19174319-19174447	129	-	CE	UBR4	protein_coding	135756	1.87023	99.59	99.58	0.01	0.502	99.56	99.59	-0.03	0.513	99.4	99.58	-0.18	0.583
ENSG00000127481.15	chr1:19173439-19173621	183	-	CE	UBR4	protein_coding	135756	1.87023	99.51	99.56	-0.05	0.521	99.51	99.57	-0.06	0.533	99.46	99.56	-0.1	0.545
ENSG00000127481.15	chr1:19173181-19173306	126	-	CE	UBR4	protein_coding	135756	1.87023	99.28	99.43	-0.15	0.563	99.54	99.6	-0.06	0.521	99.51	99.61	-0.1	0.5
ENSG00000127481.15	chr1:19170762-19170883	122	-	CE	UBR4	protein_coding	135756	1.87023	99.57	99.6	-0.03	0.537	99.59	99.59	0	0.524	99.45	99.6	-0.15	0.603
ENSG00000127481.15	chr1:19169435-19169532	98	-	CE	UBR4	protein_coding	135756	1.87023	99.68	99.69	-0.01	0.505	99.68	99.7	-0.02	0.527	99.61	99.69	-0.08	0.578
ENSG00000127481.15	chr1:19168027-19168184	158	-	CE	UBR4	protein_coding	135756	1.87023	99.73	99.74	-0.01	0.52	99.7	99.76	-0.06	0.546	99.64	99.75	-0.11	0.558
ENSG00000127481.15	chr1:19167022-19167231	210	-	CE	UBR4	protein_coding	135756	1.87023	99.61	99.66	-0.05	0.52	99.6	99.66	-0.06	0.542	99.52	99.66	-0.14	0.568
ENSG00000127481.15	chr1:19165656-19165757	102	-	CE	UBR4	protein_coding	135756	1.87023	99.42	97.96	1.46	0.766	99.44	97.98	1.46	0.822	99.34	97.98	1.36	0.786
ENSG00000127481.15	chr1:19165249-19165349	101	-	CE	UBR4	protein_coding	135756	1.87023	99.62	98.06	1.56	0.856	99.62	98.13	1.49	0.859	99.52	98.09	1.43	0.81
ENSG00000127481.15	chr1:19164799-19164997	199	-	CE	UBR4	protein_coding	135756	1.87023	99.68	99.67	0.01	0.532	99.5	99.56	-0.06	0.537	99.43	99.54	-0.11	0.553
ENSG00000127481.15	chr1:19163764-19163827	64	-	CE	UBR4	protein_coding	135756	1.87023	99.44	99.54	-0.1	0.545	99.43	99.55	-0.12	0.593	94.84	98.98	-4.14	0.828
ENSG00000127481.15	chr1:19162420-19162611	192	-	CE	UBR4	protein_coding	135756	1.87023	99.57	99.66	-0.09	0.559	99.55	99.64	-0.09	0.534	94.45	99.02	-4.57	0.845
ENSG00000127481.15	chr1:19161589-19161736	148	-	CE	UBR4	protein_coding	135756	1.87023	99.61	99.67	-0.06	0.563	99.6	99.67	-0.07	0.538	99.37	99.6	-0.23	0.623
ENSG00000127481.15	chr1:19160917-19161147	231	-	CE	UBR4	protein_coding	135756	1.87023	99.69	99.73	-0.04	0.525	99.64	99.67	-0.03	0.522	99.62	99.72	-0.1	0.544
ENSG00000127481.15	chr1:19157815-19157997	183	-	CE	UBR4	protein_coding	135756	1.87023	99.68	99.72	-0.04	0.553	99.66	99.73	-0.07	0.569	99.63	99.71	-0.08	0.546
ENSG00000127481.15	chr1:19156767-19156925	159	-	CE	UBR4	protein_coding	135756	1.87023	99.52	99.58	-0.06	0.518	99.47	99.57	-0.1	0.572	99.45	99.57	-0.12	0.583
ENSG00000127481.15	chr1:19156358-19156423	66	-	AA	UBR4	protein_coding	135756	1.87023	97.52	98.63	-1.11	0.608	98.59	98.62	-0.03	0.54	97.88	98.65	-0.77	0.678
ENSG00000127481.15	chr1:19156271-19156357	87	-	CE	UBR4	protein_coding	135756	1.87023	99.61	99.62	-0.01	0.509	99.57	99.61	-0.04	0.51	99.53	99.61	-0.08	0.565
ENSG00000127481.15	chr1:19155441-19155668	228	-	CE	UBR4	protein_coding	135756	1.87023	99.46	99.67	-0.21	0.659	99.65	99.69	-0.04	0.565	99.61	99.68	-0.07	0.535
ENSG00000127481.15	chr1:19155076-19155078	3	-	AA	UBR4	protein_coding	135756	1.87023	2.61	1.49	1.12	0.663	1.11	1.57	-0.46	0.642	1.13	1.49	-0.36	0.608
ENSG00000127481.15	chr1:19154918-19155075	158	-	CE	UBR4	protein_coding	135756	1.87023	99.59	99.58	0.01	0.517	99.53	99.52	0.01	0.507	99.45	99.55	-0.1	0.557
ENSG00000127481.15	chr1:19153940-19153954	15	-	AA	UBR4	protein_coding	135756	1.87023	3.02	5.28	-2.26	0.658	3.53	7.69	-4.16	0.71	2.67	5.18	-2.51	0.685
ENSG00000127481.15	chr1:19153301-19153502	202	-	CE	UBR4	protein_coding	135756	1.87023	99.61	99.68	-0.07	0.535	99.64	99.71	-0.07	0.59	99.62	99.75	-0.13	0.594
ENSG00000127481.15	chr1:19152313-19152476	164	-	CE	UBR4	protein_coding	135756	1.87023	99.71	99.73	-0.02	0.506	99.7	99.73	-0.03	0.544	99.65	99.73	-0.08	0.551
ENSG00000127481.15	chr1:19150577-19150793	217	-	CE	UBR4	protein_coding	135756	1.87023	99.39	99.51	-0.12	0.571	99.42	99.53	-0.11	0.588	98.22	99.55	-1.33	0.806
ENSG00000127481.15	chr1:19148563-19148626	64	-	CE	UBR4	protein_coding	135756	1.87023	99.44	99.56	-0.12	0.563	99.51	99.57	-0.06	0.525	99.36	99.59	-0.23	0.596
ENSG00000127481.15	chr1:19147993-19148127	135	-	CE	UBR4	protein_coding	135756	1.87023	99.51	99.61	-0.1	0.559	99.59	99.6	-0.01	0.511	99.49	99.62	-0.13	0.596
ENSG00000127481.15	chr1:19146826-19147000	175	-	CE	UBR4	protein_coding	135756	1.87023	99.51	99.2	0.31	0.65	99.55	99.24	0.31	0.691	99.39	99.24	0.15	0.606
ENSG00000127481.15	chr1:19146023-19146106	84	-	CE	UBR4	protein_coding	135756	1.87023	28.43	16.49	11.94	0.96	15.97	16.89	-0.92	0.572	18.43	29.5	-11.07	0.743
ENSG00000127481.15	chr1:19145934-19146022	89	-	RI	UBR4	protein_coding	135756	1.87023	1.48	1.29	0.19	0.523	1.51	1.28	0.23	0.537	2.09	1.22	0.87	0.621
ENSG00000127481.15	chr1:19145931-19145933	3	-	AA	UBR4	protein_coding	135756	1.87023	73.45	66.81	6.64	0.587	73.76	76.68	-2.92	0.628	63.6	59.73	3.87	0.533
ENSG00000127481.15	chr1:19145793-19145930	138	-	CE	UBR4	protein_coding	135756	1.87023	99.49	99.14	0.35	0.691	99.43	99.12	0.31	0.651	99.22	99.17	0.05	0.529
ENSG00000127481.15	chr1:19143980-19144091	112	-	CE	UBR4	protein_coding	135756	1.87023	99.61	99.21	0.4	0.729	99.62	99.23	0.39	0.721	99.44	99.27	0.17	0.602
ENSG00000127481.15	chr1:19141775-19141777	3	-	AA	UBR4	protein_coding	135756	1.87023	87.5	89.21	-1.71	0.655	96.94	82.87	14.07	0.811	91.96	91.49	0.47	0.54
ENSG00000127481.15	chr1:19141650-19141774	125	-	CE	UBR4	protein_coding	135756	1.87023	95.02	98.89	-3.87	0.975	98.96	98.9	0.06	0.505	98.86	98.89	-0.03	0.518
ENSG00000127481.15	chr1:19141647-19141649	3	-	AD	UBR4	protein_coding	135756	1.87023	90.78	75.2	15.58	0.68	95.98	74.37	21.61	0.774	96.77	88.33	8.44	0.801
ENSG00000127481.15	chr1:19141347-19141524	178	-	CE	UBR4	protein_coding	135756	1.87023	95.08	98.85	-3.77	0.97	98.85	98.85	0	0.511	99.49	99.33	0.16	0.61
ENSG00000127481.15	chr1:19139215-19139220	6	-	AA	UBR4	protein_coding	135756	1.87023	93.92	68.52	25.4	0.852	92.55	74.6	17.95	0.828	75.5	61	14.5	0.69
ENSG00000127481.15	chr1:19139083-19139214	132	-	CE	UBR4	protein_coding	135756	1.87023	99.58	99.22	0.36	0.682	99.53	99.21	0.32	0.699	99.35	99.26	0.09	0.571
ENSG00000127481.15	chr1:19138007-19138181	175	-	CE	UBR4	protein_coding	135756	1.87023	99.7	99.31	0.39	0.768	99.66	99.32	0.34	0.732	99.59	99.32	0.27	0.674
ENSG00000127481.15	chr1:19128978-19129074	97	-	CE	UBR4	protein_coding	135756	1.87023	99.38	99.41	-0.03	0.502	99.69	99.4	0.29	0.716	99.65	99.38	0.27	0.68
ENSG00000127481.15	chr1:19128211-19128318	108	-	CE	UBR4	protein_coding	135756	1.87023	99.4	99.37	0.03	0.537	99.74	99.37	0.37	0.751	99.69	99.42	0.27	0.692
ENSG00000127481.15	chr1:19127623-19127739	117	-	CE	UBR4	protein_coding	135756	1.87023	99.38	99.35	0.03	0.531	99.72	99.34	0.38	0.757	99.33	99.39	-0.06	0.547
ENSG00000127481.15	chr1:19126446-19126655	210	-	CE	UBR4	protein_coding	135756	1.87023	99.26	99.3	-0.04	0.507	99.63	99.27	0.36	0.746	98.82	99.31	-0.49	0.699
ENSG00000127481.15	chr1:19125603-19126445	843	-	AD	UBR4	protein_coding	135756	1.87023	1.55	0.72	0.83	0.73	0.83	0.77	0.06	0.55	0.99	0.74	0.25	0.607
ENSG00000127481.15	chr1:19124541-19124690	150	-	CE	UBR4	protein_coding	135756	1.87023	99.59	99.26	0.33	0.729	99.59	99.25	0.34	0.704	99.2	99.29	-0.09	0.53
ENSG00000127481.15	chr1:19122833-19123060	228	-	CE	UBR4	protein_coding	135756	1.87023	99.69	99.33	0.36	0.734	99.67	99.39	0.28	0.698	99.32	99.32	0	0.523
ENSG00000127481.15	chr1:19121934-19122012	79	-	CE	UBR4	protein_coding	135756	1.87023	99.73	99.41	0.32	0.754	99.72	99.43	0.29	0.738	99.36	99.42	-0.06	0.556
ENSG00000127481.15	chr1:19120180-19120348	169	-	CE	UBR4	protein_coding	135756	1.87023	99.5	98.89	0.61	0.782	99.36	98.86	0.5	0.709	98.95	98.91	0.04	0.534
ENSG00000127481.15	chr1:19119557-19119701	145	-	CE	UBR4	protein_coding	135756	1.87023	99.73	99.09	0.64	0.908	99.7	99.12	0.58	0.855	99.3	99.09	0.21	0.638
ENSG00000127481.15	chr1:19118872-19118957	86	-	CE	UBR4	protein_coding	135756	1.87023	99.4	99.13	0.27	0.673	99.7	99.13	0.57	0.871	98.9	99.12	-0.22	0.569
ENSG00000127481.15	chr1:19117823-19117910	88	-	CE	UBR4	protein_coding	135756	1.87023	99.52	98.88	0.64	0.776	99.43	98.9	0.53	0.753	98.96	98.94	0.02	0.528
ENSG00000127481.15	chr1:19117390-19117414	25	-	AA	UBR4	protein_coding	135756	1.87023	99.33	98.75	0.58	0.721	99.14	98.81	0.33	0.657	98.47	98.76	-0.29	0.526
ENSG00000127481.15	chr1:19117221-19117389	169	-	CE	UBR4	protein_coding	135756	1.87023	99.53	99.2	0.33	0.687	99.5	99.18	0.32	0.68	99.01	99.22	-0.21	0.557
ENSG00000127481.15	chr1:19115398-19115637	240	-	CE	UBR4	protein_coding	135756	1.87023	99.62	99.3	0.32	0.711	99.66	99.38	0.28	0.713	99.26	99.35	-0.09	0.542
ENSG00000127481.15	chr1:19114811-19114949	139	-	CE	UBR4	protein_coding	135756	1.87023	99.65	99.4	0.25	0.688	99.68	99.37	0.31	0.715	99.29	99.4	-0.11	0.561
ENSG00000127481.15	chr1:19113945-19114070	126	-	CE	UBR4	protein_coding	135756	1.87023	99.64	99.3	0.34	0.708	99.61	99.34	0.27	0.693	99.21	99.36	-0.15	0.537
ENSG00000127481.15	chr1:19113828-19113944	117	-	RI	UBR4	protein_coding	135756	1.87023	0.87	13.35	-12.48	0.929	0.82	14.74	-13.92	0.939	1.12	15.48	-14.36	0.909
ENSG00000127481.15	chr1:19113699-19113827	129	-	CE	UBR4	protein_coding	135756	1.87023	99.42	99.09	0.33	0.672	99.44	99.1	0.34	0.664	98.87	99.11	-0.24	0.555
ENSG00000127481.15	chr1:19113233-19113698	466	-	AD	UBR4	protein_coding	135756	1.87023	1.72	14.63	-12.91	0.895	1.62	16.28	-14.66	0.918	3.01	14.11	-11.1	0.842
ENSG00000127481.15	chr1:19112868-19113232	365	-	RI	UBR4	protein_coding	135756	1.87023	1.75	2.99	-1.24	0.691	1.62	2.95	-1.33	0.715	2.83	2.94	-0.11	0.565
ENSG00000127481.15	chr1:19112864-19112867	4	-	AA	UBR4	protein_coding	135756	1.87023	99.13	90.8	8.33	0.926	99.18	89.53	9.65	0.935	98.2	81.88	16.32	0.87
ENSG00000127481.15	chr1:19110742-19110832	91	-	CE	UBR4	protein_coding	135756	1.87023	99.75	99.52	0.23	0.728	99.75	98.11	1.64	0.9	99.36	99.58	-0.22	0.647
ENSG00000127481.15	chr1:19110380-19110464	85	-	CE	UBR4	protein_coding	135756	1.87023	99.7	99.39	0.31	0.717	99.74	99.4	0.34	0.75	99.29	99.4	-0.11	0.555
ENSG00000127481.15	chr1:19110096-19110223	128	-	CE	UBR4	protein_coding	135756	1.87023	95.94	98.86	-2.92	0.945	96.3	98.72	-2.42	0.946	97.47	96.45	1.02	0.533
ENSG00000127481.15	chr1:19106837-19106966	130	-	CE	UBR4	protein_coding	135756	1.87023	99.65	99.38	0.27	0.705	99.66	99.33	0.33	0.716	99.55	99.38	0.17	0.623
ENSG00000127481.15	chr1:19106569-19106726	158	-	CE	UBR4	protein_coding	135756	1.87023	99.75	99.39	0.36	0.751	99.75	99.42	0.33	0.784	99.65	99.43	0.22	0.651
ENSG00000127481.15	chr1:19105733-19105842	110	-	CE	UBR4	protein_coding	135756	1.87023	99.7	99.38	0.32	0.741	99.66	99.32	0.34	0.702	99.57	99.38	0.19	0.632
ENSG00000127481.15	chr1:19105048-19105189	142	-	CE	UBR4	protein_coding	135756	1.87023	99.55	99.26	0.29	0.67	99.54	99.29	0.25	0.673	99.44	99.31	0.13	0.604
ENSG00000127481.15	chr1:19104585-19104666	82	-	CE	UBR4	protein_coding	135756	1.87023	99.53	99.25	0.28	0.674	99.59	99.31	0.28	0.692	99.5	99.32	0.18	0.622
ENSG00000127481.15	chr1:19104084-19104257	174	-	CE	UBR4	protein_coding	135756	1.87023	99.34	99.04	0.3	0.604	99.39	99.1	0.29	0.631	99.28	99.09	0.19	0.587
ENSG00000127481.15	chr1:19101636-19101641	6	-	AA	UBR4	protein_coding	135756	1.87023	94.91	89.21	5.7	0.668	88.67	76.12	12.55	0.59	84.92	69.6	15.32	0.597
ENSG00000127481.15	chr1:19101520-19101635	116	-	CE	UBR4	protein_coding	135756	1.87023	99.61	99.34	0.27	0.696	98.69	99.26	-0.57	0.68	99.12	99.32	-0.2	0.553
ENSG00000127481.15	chr1:19099671-19099677	7	-	AA	UBR4	protein_coding	135756	1.87023	99.51	97.12	2.39	0.929	99.61	97.75	1.86	0.934	99.32	97.08	2.24	0.88
ENSG00000127481.15	chr1:19099597-19099670	74	-	CE	UBR4	protein_coding	135756	1.87023	99.67	99.2	0.47	0.812	99.67	99.27	0.4	0.783	99.5	99.2	0.3	0.71
ENSG00000127481.15	chr1:19097193-19097280	88	-	CE	UBR4	protein_coding	135756	1.87023	98.55	96.86	1.69	0.659	98.51	98.94	-0.43	0.698	99.05	98.13	0.92	0.671
ENSG00000127481.15	chr1:19096523-19096650	128	-	CE	UBR4	protein_coding	135756	1.87023	99.71	99.36	0.35	0.765	99.72	99.36	0.36	0.762	99.66	99.42	0.24	0.677
ENSG00000127481.15	chr1:19095545-19095652	108	-	CE	UBR4	protein_coding	135756	1.87023	99.66	99.3	0.36	0.72	99.66	99.29	0.37	0.733	99.6	99.34	0.26	0.677
ENSG00000127481.15	chr1:19094906-19095025	120	-	CE	UBR4	protein_coding	135756	1.87023	96.79	98.95	-2.16	0.985	97.08	99.19	-2.11	0.984	95.96	97.37	-1.41	0.774
ENSG00000127481.15	chr1:19093949-19094139	191	-	CE	UBR4	protein_coding	135756	1.87023	99.77	99.4	0.37	0.778	99.79	99.44	0.35	0.801	99.72	99.45	0.27	0.692
ENSG00000127481.15	chr1:19093313-19093486	174	-	CE	UBR4	protein_coding	135756	1.87023	99.69	99.32	0.37	0.746	99.71	99.33	0.38	0.774	99.64	99.38	0.26	0.669
ENSG00000127481.15	chr1:19092819-19092918	100	-	CE	UBR4	protein_coding	135756	1.87023	99.33	99.36	-0.03	0.503	99.7	99.36	0.34	0.736	99.62	99.4	0.22	0.664
ENSG00000127481.15	chr1:19088759-19088977	219	-	CE	UBR4	protein_coding	135756	1.87023	99.7	99.31	0.39	0.706	99.65	99.37	0.28	0.677	99.58	99.38	0.2	0.639
ENSG00000127481.15	chr1:19087816-19087929	114	-	CE	UBR4	protein_coding	135756	1.87023	98.08	99.38	-1.3	0.778	99.14	99.38	-0.24	0.646	98.68	99.42	-0.74	0.811
ENSG00000127481.15	chr1:19086679-19086821	143	-	CE	UBR4	protein_coding	135756	1.87023	99.78	99.46	0.32	0.76	99.77	99.46	0.31	0.746	99.72	99.45	0.27	0.697
ENSG00000127481.15	chr1:19086145-19086270	126	-	CE	UBR4	protein_coding	135756	1.87023	99.82	99.45	0.37	0.783	99.83	99.49	0.34	0.808	99.78	99.5	0.28	0.755
ENSG00000127481.15	chr1:19084987-19086144	1158	-	AD	UBR4	protein_coding	135756	1.87023	0.31	0.52	-0.21	0.684	0.35	0.48	-0.13	0.658	0.44	0.52	-0.08	0.624
ENSG00000127481.15	chr1:19081349-19081573	225	-	CE	UBR4	protein_coding	135756	1.87023	99.4	98.51	0.89	0.828	99.66	98.95	0.71	0.892	99.55	98.96	0.59	0.833
ENSG00000127481.15	chr1:19079361-19079442	82	-	CE	UBR4	protein_coding	135756	1.87023	8.65	6.51	2.14	0.644	6	9.2	-3.2	0.745	3.17	7.35	-4.18	0.793
ENSG00000127481.15	chr1:19078067-19079360	1294	-	RI	UBR4	protein_coding	135756	1.87023	3.49	1.71	1.78	0.742	1.95	1.62	0.33	0.552	3.34	6.84	-3.5	0.682
ENSG00000127481.15	chr1:19078059-19078066	8	-	AA	UBR4	protein_coding	135756	1.87023	99.24	98.18	1.06	0.719	99.14	98.17	0.97	0.674	98.89	98.11	0.78	0.653
ENSG00000127481.15	chr1:19077976-19078058	83	-	CE	UBR4	protein_coding	135756	1.87023	99.6	99.66	-0.06	0.599	99.42	99.66	-0.24	0.691	99.16	99.4	-0.24	0.579
ENSG00000127481.15	chr1:19077785-19077975	191	-	AD	UBR4	protein_coding	135756	1.87023	0.54	0.68	-0.14	0.568	0.76	0.66	0.1	0.55	1.45	1.63	-0.18	0.582
ENSG00000127481.15	chr1:19074518-19074896	379	-	TE	UBR4	protein_coding	135756	1.87023	24.93	38.8	-13.87	0.715	37.84	38.82	-0.98	0.576	1.42	38.56	-37.14	1
ENSG00000127481.15	chr1:19074514-19074517	4	-	TE	UBR4	protein_coding	135756	1.87023	2.67	5.51	-2.84	0.891	5	5.51	-0.51	0.636	2.47	5.5	-3.03	0.898
ENSG00000127481.15	chr1:19074510-19074513	4	-	TE	UBR4	protein_coding	135756	1.87023	72.65	55.87	16.78	0.755	57.36	55.88	1.48	0.559	96.38	56.06	40.32	1
ENSG00000081870.12	chr1:53945611-53945699	89	-	TS	IFT25	protein_coding	29125	0.730156	0.45	0.51	-0.06	0.557	0.39	0.54	-0.15	0.586	0.26	0.39	-0.13	0.601
ENSG00000081870.12	chr1:53945603-53945610	8	-	TS	IFT25	protein_coding	29125	0.730156	97.59	97.42	0.17	0.537	97.81	97.4	0.41	0.61	97.98	97.68	0.3	0.58
ENSG00000081870.12	chr1:53945555-53945602	48	-	TS	IFT25	protein_coding	29125	0.730156	2.39	2.57	-0.18	0.57	2.23	2.59	-0.36	0.597	2.05	2.27	-0.22	0.568
ENSG00000081870.12	chr1:53930076-53930145	70	-	CE	IFT25	protein_coding	29125	0.730156	98.58	99.85	-1.27	0.992	99.23	99.85	-0.62	0.944	98.29	99.65	-1.36	0.942
ENSG00000081870.12	chr1:53930039-53930075	37	-	AD	IFT25	protein_coding	29125	0.730156	98.36	99.66	-1.3	0.941	99.05	99.64	-0.59	0.862	98.43	99.54	-1.11	0.915
ENSG00000081870.12	chr1:53928436-53928440	5	-	AA	IFT25	protein_coding	29125	0.730156	92.81	97.77	-4.96	0.999	94.04	97.79	-3.75	0.982	95.35	97.6	-2.25	0.954
ENSG00000081870.12	chr1:53928372-53928435	64	-	CE	IFT25	protein_coding	29125	0.730156	96	99.11	-3.11	0.978	97.18	99.15	-1.97	0.859	97.22	98.96	-1.74	0.848
ENSG00000081870.12	chr1:53923601-53923903	303	-	RI	IFT25	protein_coding	29125	0.730156	3.06	1.28	1.78	0.778	2.43	1.25	1.18	0.828	1.37	2.38	-1.01	0.709
ENSG00000081870.12	chr1:53923533-53923600	68	-	AL	IFT25	protein_coding	29125	0.730156	2.66	1.29	1.37	0.663	2.44	1.25	1.19	0.801	1.31	2.36	-1.05	0.715
ENSG00000081870.12	chr1:53921768-53922366	599	-	AA	IFT25	protein_coding	29125	0.730156	2.07	0.95	1.12	0.793	1.7	0.93	0.77	0.705	3.24	1.65	1.59	0.765
ENSG00000081870.12	chr1:53921562-53921767	206	-	TE	IFT25	protein_coding	29125	0.730156	98.65	99.06	-0.41	0.593	98.95	99.03	-0.08	0.514	99.24	99.03	0.21	0.558
ENSG00000081870.12	chr1:53921561-53921561	1	-	TE	IFT25	protein_coding	29125	0.730156	1.32	0.99	0.33	0.55	1.04	0.98	0.06	0.547	0.76	1	-0.24	0.57
ENSG00000162923.18	chr1:224433996-224434013	18	-	TS	WDR26	protein_coding	51887	4.72522	0.13	0.12	0.01	0.504	0.15	0.12	0.03	0.556	0.14	0.17	-0.03	0.555
ENSG00000162923.18	chr1:224433872-224433888	17	-	TS	WDR26	protein_coding	51887	4.72522	0.06	0.05	0.01	0.535	0.05	0.04	0.01	0.545	0.05	0.06	-0.01	0.566
ENSG00000162923.18	chr1:224433851-224433871	21	-	TS	WDR26	protein_coding	51887	4.72522	0.06	0.05	0.01	0.512	0.05	0.04	0.01	0.555	0.05	0.06	-0.01	0.525
ENSG00000162923.18	chr1:224433096-224433265	170	-	AL	WDR26	protein_coding	51887	4.72522	0.29	0.36	-0.07	0.6	0.38	0.44	-0.06	0.598	0.25	0.33	-0.08	0.619
ENSG00000162923.18	chr1:224431477-224431524	48	-	AD	WDR26	protein_coding	51887	4.72522	49.69	42.38	7.31	0.986	53.35	51.07	2.28	0.635	40.8	41.7	-0.9	0.603
ENSG00000162923.18	chr1:224424655-224424719	65	-	AA	WDR26	protein_coding	51887	4.72522	1.65	1.17	0.48	0.693	1.92	1.03	0.89	0.763	1.09	0.94	0.15	0.575
ENSG00000162923.18	chr1:224419616-224422044	2429	-	AA	WDR26	protein_coding	51887	4.72522	0.42	0.58	-0.16	0.635	0.86	0.62	0.24	0.7	0.57	0.45	0.12	0.51
ENSG00000162923.18	chr1:224419518-224419615	98	-	CE	WDR26	protein_coding	51887	4.72522	99.91	99.92	-0.01	0.555	99.9	99.92	-0.02	0.571	99.92	99.93	-0.01	0.546
ENSG00000162923.18	chr1:224418399-224418416	18	-	AA	WDR26	protein_coding	51887	4.72522	99.16	98.88	0.28	0.724	98.86	98.88	-0.02	0.55	98.08	98.93	-0.85	0.735
ENSG00000162923.18	chr1:224418373-224418398	26	-	AA	WDR26	protein_coding	51887	4.72522	99.32	99.52	-0.2	0.683	99.12	99.52	-0.4	0.819	98.97	99.57	-0.6	0.929
ENSG00000162923.18	chr1:224418335-224418372	38	-	CE	WDR26	protein_coding	51887	4.72522	99.54	99.9	-0.36	0.857	99.69	99.9	-0.21	0.805	99.8	99.9	-0.1	0.739
ENSG00000162923.18	chr1:224413253-224413335	83	-	CE	WDR26	protein_coding	51887	4.72522	2.34	0.96	1.38	0.911	1.24	1.04	0.2	0.608	0.88	0.96	-0.08	0.521
ENSG00000162923.18	chr1:224412867-224413252	386	-	AD	WDR26	protein_coding	51887	4.72522	1.6	1.64	-0.04	0.518	1.03	1.57	-0.54	0.768	0.53	1.6	-1.07	0.947
ENSG00000162923.18	chr1:224411566-224412866	1301	-	RI	WDR26	protein_coding	51887	4.72522	1.63	1.6	0.03	0.539	1.02	1.56	-0.54	0.79	1.88	1.6	0.28	0.633
ENSG00000162923.18	chr1:224411563-224411565	3	-	AA	WDR26	protein_coding	51887	4.72522	90.85	93.75	-2.9	0.898	92.8	90.93	1.87	0.902	96.21	93.88	2.33	0.961
ENSG00000162923.18	chr1:224411427-224411562	136	-	CE	WDR26	protein_coding	51887	4.72522	99.93	99.94	-0.01	0.537	99.82	99.94	-0.12	0.828	99.93	99.94	-0.01	0.555
ENSG00000162923.18	chr1:224404430-224404435	6	-	AD	WDR26	protein_coding	51887	4.72522	84.74	76.54	8.2	0.835	99.41	98.98	0.43	0.647	78.51	76.81	1.7	0.592
ENSG00000162923.18	chr1:224402004-224402109	106	-	CE	WDR26	protein_coding	51887	4.72522	4.3	3.08	1.22	0.769	3.6	3.31	0.29	0.561	2.93	3.06	-0.13	0.567
ENSG00000162923.18	chr1:224399025-224399034	10	-	CE	WDR26	protein_coding	51887	4.72522	99.73	99.76	-0.03	0.523	99.68	99.56	0.12	0.635	99.72	99.52	0.2	0.683
ENSG00000162923.18	chr1:224398889-224399024	136	-	AD	WDR26	protein_coding	51887	4.72522	99.86	99.87	-0.01	0.53	99.74	99.67	0.07	0.563	99.83	99.59	0.24	0.75
ENSG00000162923.18	chr1:224398097-224398226	130	-	CE	WDR26	protein_coding	51887	4.72522	99.94	99.89	0.05	0.666	99.93	99.7	0.23	0.827	99.94	99.59	0.35	0.934
ENSG00000162923.18	chr1:224397167-224397326	160	-	CE	WDR26	protein_coding	51887	4.72522	0.18	0.09	0.09	0.689	0.24	0.1	0.14	0.807	0.12	0.09	0.03	0.566
ENSG00000162923.18	chr1:224393828-224394013	186	-	CE	WDR26	protein_coding	51887	4.72522	98.82	99.37	-0.55	0.904	98.78	99.22	-0.44	0.774	99.22	99.12	0.1	0.586
ENSG00000162923.18	chr1:224393222-224393354	133	-	CE	WDR26	protein_coding	51887	4.72522	2.97	1.88	1.09	0.677	2.03	1.37	0.66	0.683	38.35	1.3	37.05	1
ENSG00000162923.18	chr1:224389851-224389860	10	-	AA	WDR26	protein_coding	51887	4.72522	99.63	43.51	56.12	1	39.87	36.58	3.29	0.749	28.03	69.16	-41.13	0.881
ENSG00000162923.18	chr1:224389184-224389253	70	-	TE	WDR26	protein_coding	51887	4.72522	0.04	0.03	0.01	0.547	0.04	0.03	0.01	0.557	0.03	0.03	0	0.529
ENSG00000162923.18	chr1:224389150-224389183	34	-	TE	WDR26	protein_coding	51887	4.72522	0.04	0.03	0.01	0.532	0.04	0.03	0.01	0.56	0.03	0.03	0	0.522
ENSG00000162923.18	chr1:224389148-224389149	2	-	TE	WDR26	protein_coding	51887	4.72522	0.04	0.03	0.01	0.562	0.04	0.03	0.01	0.543	0.03	0.03	0	0.532
ENSG00000162923.18	chr1:224389136-224389147	12	-	TE	WDR26	protein_coding	51887	4.72522	92.5	98.84	-6.34	0.848	99.96	99.97	-0.01	0.53	95.85	99.56	-3.71	0.902
ENSG00000162923.18	chr1:224385184-224386502	1319	-	TE	WDR26	protein_coding	51887	4.72522	81.23	81.88	-0.65	0.518	69.58	81.87	-12.29	0.853	74.01	81.89	-7.88	0.846
ENSG00000162923.18	chr1:224385161-224385183	23	-	TE	WDR26	protein_coding	51887	4.72522	18.78	18.14	0.64	0.51	30.33	18.17	12.16	0.839	26.08	18.14	7.94	0.829
ENSG00000162923.18	chr1:224385146-224385160	15	-	TE	WDR26	protein_coding	51887	4.72522	0.28	0.16	0.12	0.635	0.24	0.16	0.08	0.609	0.25	0.16	0.09	0.627
ENSG00000162775.17	chr1:110339323-110339376	54	+	TS	RBM15	protein_coding	8175	6.20108	0.77	0.88	-0.11	0.547	0.96	0.86	0.1	0.532	0.89	0.87	0.02	0.526
ENSG00000162775.17	chr1:110339377-110339421	45	+	TS	RBM15	protein_coding	8175	6.20108	63.9	70.93	-7.03	0.743	71.77	71.11	0.66	0.51	54.19	70.91	-16.72	0.596
ENSG00000162775.17	chr1:110339422-110339424	3	+	TS	RBM15	protein_coding	8175	6.20108	33.87	27.29	6.58	0.7	26.1	27.18	-1.08	0.504	42.24	27.11	15.13	0.609
ENSG00000162775.17	chr1:110339425-110339465	41	+	TS	RBM15	protein_coding	8175	6.20108	1.9	1.65	0.25	0.537	1.33	1.61	-0.28	0.601	1.78	1.64	0.14	0.538
ENSG00000162775.17	chr1:110339466-110339586	121	+	TS	RBM15	protein_coding	8175	6.20108	1.92	2.01	-0.09	0.53	2.66	2	0.66	0.62	3.52	1.94	1.58	0.731
ENSG00000162775.17	chr1:110339587-110339607	21	+	AD	RBM15	protein_coding	8175	6.20108	99.3	92.87	6.43	0.917	99.17	92.82	6.35	0.912	98.89	92.88	6.01	0.889
ENSG00000162775.17	chr1:110339608-110339883	276	+	RI	RBM15	protein_coding	8175	6.20108	99.44	92.88	6.56	0.947	99.13	92.81	6.32	0.923	99.18	92.91	6.27	0.923
ENSG00000162775.17	chr1:110339884-110340204	321	+	CE	RBM15	protein_coding	8175	6.20108	99.67	99.56	0.11	0.591	99.61	99.56	0.05	0.577	99.63	99.56	0.07	0.583
ENSG00000162775.17	chr1:110340205-110340360	156	+	RI	RBM15	protein_coding	8175	6.20108	99.73	99.22	0.51	0.817	99.68	99.24	0.44	0.793	99.72	99.22	0.5	0.794
ENSG00000162775.17	chr1:110340361-110342093	1733	+	AA	RBM15	protein_coding	8175	6.20108	99.8	99.64	0.16	0.681	99.75	99.64	0.11	0.652	99.76	99.64	0.12	0.642
ENSG00000162775.17	chr1:110342094-110342181	88	+	CE	RBM15	protein_coding	8175	6.20108	99.76	99.75	0.01	0.52	99.72	99.77	-0.05	0.537	99.72	99.76	-0.04	0.542
ENSG00000162775.17	chr1:110342182-110342268	87	+	AD	RBM15	protein_coding	8175	6.20108	99.64	99.61	0.03	0.501	99.6	99.62	-0.02	0.508	99.36	99.61	-0.25	0.641
ENSG00000162775.17	chr1:110345539-110345649	111	+	CE	RBM15	protein_coding	8175	6.20108	70.69	61.68	9.01	0.704	61.28	62.02	-0.74	0.518	53.72	61.77	-8.05	0.657
ENSG00000162775.17	chr1:110346308-110346324	17	+	AA	RBM15	protein_coding	8175	6.20108	98.92	97.76	1.16	0.711	98.81	97.68	1.13	0.703	98.8	97.73	1.07	0.691
ENSG00000162775.17	chr1:110346325-110346633	309	+	TE	RBM15	protein_coding	8175	6.20108	67.73	77.42	-9.69	0.885	53.5	77.29	-23.79	0.973	59.71	77.45	-17.74	0.925
ENSG00000162775.17	chr1:110346634-110346673	40	+	TE	RBM15	protein_coding	8175	6.20108	22.66	22.68	-0.02	0.501	29.27	22.6	6.67	0.55	40.14	22.48	17.66	0.919
ENSG00000162775.17	chr1:110346674-110346677	4	+	TE	RBM15	protein_coding	8175	6.20108	1.55	0.72	0.83	0.687	0.65	0.74	-0.09	0.547	0.7	0.69	0.01	0.509
ENSG00000162775.17	chr1:110346678-110346681	4	+	TE	RBM15	protein_coding	8175	6.20108	9.58	0.69	8.89	0.927	17.89	0.68	17.21	0.936	0.7	0.73	-0.03	0.5
ENSG00000117477.13	chr1:169427463-169427474	12	-	TS	CCDC181	protein_coding	65799	0.250269	98.84	97.54	1.3	0.731	98.96	97.6	1.36	0.696	99.03	97.55	1.48	0.737
ENSG00000117477.13	chr1:169427288-169427462	175	-	TS	CCDC181	protein_coding	65799	0.250269	1.15	2.45	-1.3	0.743	1.01	2.45	-1.44	0.729	0.96	2.4	-1.44	0.764
ENSG00000117477.13	chr1:169424931-169424950	20	-	AA	CCDC181	protein_coding	65799	0.250269	42.54	55.31	-12.77	0.797	50.64	58.65	-8.01	0.761	48.5	56.13	-7.63	0.703
ENSG00000117477.13	chr1:169424811-169424930	120	-	CE	CCDC181	protein_coding	65799	0.250269	99.24	99.12	0.12	0.505	99.18	99.32	-0.14	0.536	99.16	99.13	0.03	0.519
ENSG00000117477.13	chr1:169422169-169422313	145	-	CE	CCDC181	protein_coding	65799	0.250269	94.68	99.28	-4.6	0.887	96.91	99.4	-2.49	0.872	96.03	99.31	-3.28	0.886
ENSG00000117477.13	chr1:169421578-169422168	591	-	RI	CCDC181	protein_coding	65799	0.250269	93.94	97.4	-3.46	0.68	96.96	97.47	-0.51	0.57	96.17	97.41	-1.24	0.625
ENSG00000117477.13	chr1:169397389-169397391	3	-	AA	CCDC181	protein_coding	65799	0.250269	33.84	48.6	-14.76	0.894	49.53	50.02	-0.49	0.519	40.56	48.89	-8.33	0.728
ENSG00000117477.13	chr1:169397237-169397388	152	-	CE	CCDC181	protein_coding	65799	0.250269	92.06	97.32	-5.26	0.947	96.82	97.37	-0.55	0.562	97.26	97.39	-0.13	0.528
ENSG00000117477.13	chr1:169395894-169397236	1343	-	AD	CCDC181	protein_coding	65799	0.250269	1.15	0.97	0.18	0.557	2.07	0.95	1.12	0.73	0.97	0.97	0	0.513
ENSG00000117477.13	chr1:169395047-169395206	160	-	TE	CCDC181	protein_coding	65799	0.250269	0.73	0.7	0.03	0.528	0.72	0.69	0.03	0.536	0.74	0.7	0.04	0.539
ENSG00000117477.13	chr1:169394870-169395046	177	-	TE	CCDC181	protein_coding	65799	0.250269	99.28	99.34	-0.06	0.515	99.25	99.3	-0.05	0.5	99.3	99.32	-0.02	0.519
ENSG00000162367.12	chr1:47218688-47220174	1487	-	TE	TAL1	protein_coding	15935	0.0718111	4.24	18.47	-14.23	0.899	28.06	18.46	9.6	0.773	18.48	18.88	-0.4	0.55
ENSG00000162367.12	chr1:47216292-47218687	2396	-	TE	TAL1	protein_coding	15935	0.0718111	47.56	40.89	6.67	0.731	36.19	40.71	-4.52	0.684	40	40.59	-0.59	0.51
ENSG00000162367.12	chr1:47216291-47216291	1	-	TE	TAL1	protein_coding	15935	0.0718111	33.6	27.95	5.65	0.733	24.98	27.95	-2.97	0.642	27.96	27.84	0.12	0.515
ENSG00000162367.12	chr1:47216290-47216290	1	-	TE	TAL1	protein_coding	15935	0.0718111	19.73	15.08	4.65	0.722	13.75	15.03	-1.28	0.563	16.55	15.04	1.51	0.569
ENSG00000163155.12	chr1:151165903-151165948	46	-	TS	LYSMD1	protein_coding	6200	3.5721	75.55	80.36	-4.81	0.524	71.97	80.28	-8.31	0.739	74.16	80.1	-5.94	0.756
ENSG00000163155.12	chr1:151165747-151165902	156	-	TS	LYSMD1	protein_coding	6200	3.5721	24.49	19.52	4.97	0.551	27.93	19.92	8.01	0.717	26.16	19.87	6.29	0.739
ENSG00000163155.12	chr1:151165688-151165746	59	-	AD	LYSMD1	protein_coding	6200	3.5721	78.23	87.46	-9.23	0.949	81.85	82.95	-1.1	0.586	78.83	84.15	-5.32	0.83
ENSG00000163155.12	chr1:151162016-151162100	85	-	AA	LYSMD1	protein_coding	6200	3.5721	98.98	98.75	0.23	0.651	99.53	99.65	-0.12	0.581	99.56	99.63	-0.07	0.53
ENSG00000163155.12	chr1:151160815-151161020	206	-	CE	LYSMD1	protein_coding	6200	3.5721	99.47	99.54	-0.07	0.512	99.5	99.56	-0.06	0.545	99.45	99.58	-0.13	0.538
ENSG00000143222.12	chr1:161153978-161153983	6	+	TS	UFC1	protein_coding	6080	12.9447	0.56	0.78	-0.22	0.595	0.65	0.77	-0.12	0.529	0.6	0.79	-0.19	0.58
ENSG00000143222.12	chr1:161153984-161153984	1	+	TS	UFC1	protein_coding	6080	12.9447	0.57	0.77	-0.2	0.595	0.68	0.81	-0.13	0.535	0.6	0.79	-0.19	0.544
ENSG00000143222.12	chr1:161153985-161153993	9	+	TS	UFC1	protein_coding	6080	12.9447	0.56	0.79	-0.23	0.585	0.67	0.75	-0.08	0.504	0.58	0.79	-0.21	0.62
ENSG00000143222.12	chr1:161153994-161153997	4	+	TS	UFC1	protein_coding	6080	12.9447	99.43	99.19	0.24	0.595	99.37	99.22	0.15	0.546	99.41	99.21	0.2	0.573
ENSG00000143222.12	chr1:161154071-161154090	20	+	AD	UFC1	protein_coding	6080	12.9447	98.29	98.47	-0.18	0.519	97.99	98.48	-0.49	0.611	99.94	98.48	1.46	0.964
ENSG00000143222.12	chr1:161154091-161154120	30	+	AD	UFC1	protein_coding	6080	12.9447	98.29	98.49	-0.2	0.542	97.98	98.49	-0.51	0.549	99.93	98.48	1.45	0.96
ENSG00000143222.12	chr1:161154121-161154379	259	+	AD	UFC1	protein_coding	6080	12.9447	0.15	0.15	0	0.504	0.16	0.16	0	0.508	0.15	0.15	0	0.511
ENSG00000143222.12	chr1:161156950-161157017	68	+	CE	UFC1	protein_coding	6080	12.9447	99.93	99.93	0	0.501	99.93	99.93	0	0.525	99.93	99.93	0	0.514
ENSG00000143222.12	chr1:161157018-161157253	236	+	RI	UFC1	protein_coding	6080	12.9447	0.12	0.13	-0.01	0.517	0.14	0.13	0.01	0.511	0.12	0.12	0	0.529
ENSG00000143222.12	chr1:161157254-161157317	64	+	CE	UFC1	protein_coding	6080	12.9447	99.93	99.93	0	0.505	99.93	99.93	0	0.509	99.93	99.93	0	0.515
ENSG00000143222.12	chr1:161157599-161157616	18	+	AA	UFC1	protein_coding	6080	12.9447	0.16	0.14	0.02	0.558	0.16	0.15	0.01	0.507	0.15	0.15	0	0.531
ENSG00000143222.12	chr1:161157617-161157693	77	+	CE	UFC1	protein_coding	6080	12.9447	99.94	99.94	0	0.51	99.93	99.94	-0.01	0.531	99.94	99.94	0	0.519
ENSG00000143222.12	chr1:161157694-161158120	427	+	RI	UFC1	protein_coding	6080	12.9447	0.11	0.1	0.01	0.509	0.11	0.1	0.01	0.525	0.11	0.1	0.01	0.522
ENSG00000143222.12	chr1:161158121-161158211	91	+	CE	UFC1	protein_coding	6080	12.9447	95.89	98.69	-2.8	0.949	94.64	98.49	-3.85	0.967	94.11	98.69	-4.58	0.991
ENSG00000143222.12	chr1:161158683-161158856	174	+	TE	UFC1	protein_coding	6080	12.9447	94.05	93.42	0.63	0.535	99.93	99.94	-0.01	0.536	96.37	93.5	2.87	0.635
ENSG00000186283.14	chr1:179082070-179082085	16	+	TS	TOR3A	protein_coding	15953	3.86894	0.42	0.27	0.15	0.603	0.33	0.28	0.05	0.553	0.31	0.29	0.02	0.509
ENSG00000186283.14	chr1:179082086-179082335	250	+	TS	TOR3A	protein_coding	15953	3.86894	99.59	99.72	-0.13	0.579	99.67	99.71	-0.04	0.531	99.68	99.71	-0.03	0.505
ENSG00000186283.14	chr1:179082336-179082387	52	+	AD	TOR3A	protein_coding	15953	3.86894	99.74	99.8	-0.06	0.555	99.77	99.82	-0.05	0.537	99.79	99.81	-0.02	0.5
ENSG00000186283.14	chr1:179082925-179082939	15	+	AA	TOR3A	protein_coding	15953	3.86894	1.02	0.69	0.33	0.551	0.58	0.53	0.05	0.516	0.52	0.53	-0.01	0.511
ENSG00000186283.14	chr1:179085628-179085768	141	+	AA	TOR3A	protein_coding	15953	3.86894	83.94	87.81	-3.87	0.907	84.32	89.35	-5.03	0.833	89.46	89.84	-0.38	0.557
ENSG00000186283.14	chr1:179087911-179087916	6	+	AA	TOR3A	protein_coding	15953	3.86894	99.6	99.69	-0.09	0.571	99.71	99.75	-0.04	0.536	99.66	99.76	-0.1	0.553
ENSG00000186283.14	chr1:179087917-179088089	173	+	CE	TOR3A	protein_coding	15953	3.86894	99.51	99.66	-0.15	0.594	99.68	99.73	-0.05	0.564	99.62	99.73	-0.11	0.579
ENSG00000186283.14	chr1:179090858-179091777	920	+	AD	TOR3A	protein_coding	15953	3.86894	1.27	0.92	0.35	0.607	0.72	0.73	-0.01	0.508	0.97	0.73	0.24	0.576
ENSG00000186283.14	chr1:179094093-179094101	9	+	AA	TOR3A	protein_coding	15953	3.86894	99.42	99.56	-0.14	0.579	99.69	99.68	0.01	0.509	99.58	99.65	-0.07	0.526
ENSG00000186283.14	chr1:179094968-179095092	125	+	CE	TOR3A	protein_coding	15953	3.86894	99.86	99.9	-0.04	0.582	99.88	99.9	-0.02	0.564	99.9	99.9	0	0.535
ENSG00000178028.14	chr1:44213455-44213470	16	+	TS	DMAP1	protein_coding	7226	5.12597	1.81	1.27	0.54	0.604	1.1	1.22	-0.12	0.52	1.22	1.21	0.01	0.506
ENSG00000178028.14	chr1:44213471-44213477	7	+	TS	DMAP1	protein_coding	7226	5.12597	1.73	1.24	0.49	0.553	1.15	1.21	-0.06	0.501	1.24	1.19	0.05	0.535
ENSG00000178028.14	chr1:44213478-44213487	10	+	TS	DMAP1	protein_coding	7226	5.12597	1.75	1.2	0.55	0.574	1.08	1.25	-0.17	0.532	1.25	1.25	0	0.518
ENSG00000178028.14	chr1:44213488-44213502	15	+	TS	DMAP1	protein_coding	7226	5.12597	1.77	1.19	0.58	0.554	1.09	1.24	-0.15	0.56	1.23	1.23	0	0.537
ENSG00000178028.14	chr1:44213503-44213527	25	+	TS	DMAP1	protein_coding	7226	5.12597	98.25	98.76	-0.51	0.581	98.89	98.75	0.14	0.549	98.79	98.76	0.03	0.504
ENSG00000178028.14	chr1:44213528-44213549	22	+	AD	DMAP1	protein_coding	7226	5.12597	49.91	52.34	-2.43	0.649	47.35	52.25	-4.9	0.756	52.28	52.29	-0.01	0.504
ENSG00000178028.14	chr1:44213550-44213582	33	+	AD	DMAP1	protein_coding	7226	5.12597	48.91	50.94	-2.03	0.617	46.26	50.83	-4.57	0.801	48.89	51.09	-2.2	0.645
ENSG00000178028.14	chr1:44213583-44213662	80	+	AD	DMAP1	protein_coding	7226	5.12597	47.25	49.99	-2.74	0.657	43.79	49.81	-6.02	0.883	48.96	49.78	-0.82	0.556
ENSG00000178028.14	chr1:44213663-44213708	46	+	AA	DMAP1	protein_coding	7226	5.12597	61.07	56.71	4.36	0.625	56.76	56.72	0.04	0.501	62.2	56.6	5.6	0.712
ENSG00000178028.14	chr1:44213709-44213748	40	+	AA	DMAP1	protein_coding	7226	5.12597	90.23	84.81	5.42	0.773	86.72	84.78	1.94	0.59	93.01	84.75	8.26	0.929
ENSG00000178028.14	chr1:44213749-44213858	110	+	CE	DMAP1	protein_coding	7226	5.12597	99.68	99.79	-0.11	0.633	99.71	99.78	-0.07	0.574	99.67	99.78	-0.11	0.597
ENSG00000178028.14	chr1:44214350-44214441	92	+	CE	DMAP1	protein_coding	7226	5.12597	99.66	99.51	0.15	0.66	98.45	99.52	-1.07	0.791	99.64	99.5	0.14	0.635
ENSG00000178028.14	chr1:44214899-44215305	407	+	RI	DMAP1	protein_coding	7226	5.12597	6.63	8.11	-1.48	0.675	7.04	8.3	-1.26	0.641	5.35	7.62	-2.27	0.755
ENSG00000178028.14	chr1:44215306-44215319	14	+	CE	DMAP1	protein_coding	7226	5.12597	4.87	9.26	-4.39	0.829	7.71	9.53	-1.82	0.657	5.49	8.83	-3.34	0.734
ENSG00000178028.14	chr1:44217990-44218307	318	+	AA	DMAP1	protein_coding	7226	5.12597	6.86	8.93	-2.07	0.706	7.68	9.16	-1.48	0.641	4.51	8.37	-3.86	0.849
ENSG00000178028.14	chr1:44218308-44218310	3	+	AA	DMAP1	protein_coding	7226	5.12597	7.03	8.99	-1.96	0.693	7.78	9.3	-1.52	0.648	1.31	8.49	-7.18	0.986
ENSG00000178028.14	chr1:44218341-44218469	129	+	CE	DMAP1	protein_coding	7226	5.12597	99.53	99.32	0.21	0.612	99.52	99.26	0.26	0.648	99.45	99.31	0.14	0.617
ENSG00000178028.14	chr1:44218588-44218590	3	+	AA	DMAP1	protein_coding	7226	5.12597	98.38	98.74	-0.36	0.564	98.38	98.76	-0.38	0.562	98.15	98.73	-0.58	0.634
ENSG00000178028.14	chr1:44218591-44218755	165	+	CE	DMAP1	protein_coding	7226	5.12597	99.6	99.68	-0.08	0.555	99.59	99.68	-0.09	0.552	99.52	99.68	-0.16	0.579
ENSG00000178028.14	chr1:44219056-44219241	186	+	CE	DMAP1	protein_coding	7226	5.12597	99.64	99.7	-0.06	0.559	99.64	99.71	-0.07	0.571	99.61	99.7	-0.09	0.532
ENSG00000178028.14	chr1:44219406-44219477	72	+	CE	DMAP1	protein_coding	7226	5.12597	99.54	99.66	-0.12	0.591	99.61	99.65	-0.04	0.527	99.54	99.66	-0.12	0.591
ENSG00000178028.14	chr1:44219806-44219878	73	+	CE	DMAP1	protein_coding	7226	5.12597	99.65	99.75	-0.1	0.582	99.71	99.75	-0.04	0.553	99.64	99.73	-0.09	0.56
ENSG00000178028.14	chr1:44220017-44220309	293	+	CE	DMAP1	protein_coding	7226	5.12597	99.57	99.71	-0.14	0.602	99.64	99.71	-0.07	0.549	99.59	99.71	-0.12	0.566
ENSG00000178028.14	chr1:44220559-44220673	115	+	TE	DMAP1	protein_coding	7226	5.12597	90.21	80.75	9.46	0.792	55.53	80.68	-25.15	0.932	83.71	81.04	2.67	0.574
ENSG00000178028.14	chr1:44220674-44220681	8	+	TE	DMAP1	protein_coding	7226	5.12597	9.65	19.21	-9.56	0.774	44.46	19.3	25.16	0.944	16.77	18.63	-1.86	0.585
ENSG00000007968.7	chr1:23524383-23524488	106	-	CE	E2F2	protein_coding	24795	0.410013	96.5	99.64	-3.14	0.99	96.93	99.09	-2.16	0.971	99.56	99.64	-0.08	0.543
ENSG00000007968.7	chr1:23521843-23522056	214	-	CE	E2F2	protein_coding	24795	0.410013	99.6	99.47	0.13	0.569	99.42	99.49	-0.07	0.514	99.27	99.5	-0.23	0.562
ENSG00000007968.7	chr1:23521837-23521842	6	-	AD	E2F2	protein_coding	24795	0.410013	97.02	84.77	12.25	0.986	94.22	84.74	9.48	0.908	95.33	84.73	10.6	0.926
ENSG00000007968.7	chr1:23521070-23521071	2	-	AA	E2F2	protein_coding	24795	0.410013	92.7	98.41	-5.71	0.857	98.45	97.93	0.52	0.624	95.81	98.43	-2.62	0.724
ENSG00000007968.7	chr1:23521066-23521069	4	-	AA	E2F2	protein_coding	24795	0.410013	98.88	98.56	0.32	0.541	98.46	98.52	-0.06	0.522	96.18	98.59	-2.41	0.701
ENSG00000007968.7	chr1:23520913-23521065	153	-	CE	E2F2	protein_coding	24795	0.410013	99.14	98.88	0.26	0.553	98.95	98.94	0.01	0.512	98.31	98.89	-0.58	0.619
ENSG00000007968.7	chr1:23520447-23520912	466	-	AD	E2F2	protein_coding	24795	0.410013	1.41	3.08	-1.67	0.765	2.43	2.6	-0.17	0.513	2.25	1.84	0.41	0.56
ENSG00000007968.7	chr1:23519109-23519130	22	-	AA	E2F2	protein_coding	24795	0.410013	99.47	98.39	1.08	0.822	98.96	98.52	0.44	0.592	99.12	99.28	-0.16	0.562
ENSG00000007968.7	chr1:23516335-23516527	193	-	CE	E2F2	protein_coding	24795	0.410013	99.84	99.78	0.06	0.56	99.77	99.78	-0.01	0.516	99.75	99.79	-0.04	0.531
ENSG00000007968.7	chr1:23509939-23510148	210	-	CE	E2F2	protein_coding	24795	0.410013	99.83	99.78	0.05	0.563	99.76	99.78	-0.02	0.53	99.72	99.78	-0.06	0.548
ENSG00000177133.14	chr1:3062743-3063786	1044	-	TS	PRDM16-DT	lncRNA	9480	0.241207	9.38	6.43	2.95	0.627	4.13	6.19	-2.06	0.565	2.96	6.07	-3.11	0.661
ENSG00000177133.14	chr1:3062532-3062742	211	-	TS	PRDM16-DT	lncRNA	9480	0.241207	44.62	6.35	38.27	0.99	32.77	6.41	26.36	0.789	22.62	6.35	16.27	0.767
ENSG00000177133.14	chr1:3062290-3062531	242	-	TS	PRDM16-DT	lncRNA	9480	0.241207	49.27	93.67	-44.4	0.989	66.83	93.49	-26.66	0.801	77.44	94.02	-16.58	0.793
ENSG00000049245.13	chr1:7771680-7771916	237	+	CE	VAMP3	protein_coding	10136	10.2407	8.2	6.97	1.23	0.658	9.25	9.13	0.12	0.521	14.73	9.06	5.67	0.882
ENSG00000049245.13	chr1:7771917-7772675	759	+	AD	VAMP3	protein_coding	10136	10.2407	8.67	3.77	4.9	0.996	10.45	4.99	5.46	0.997	14.81	5.03	9.78	0.989
ENSG00000049245.13	chr1:7776852-7777159	308	+	AA	VAMP3	protein_coding	10136	10.2407	0.66	0.68	-0.02	0.502	1.72	0.69	1.03	0.719	1.15	0.71	0.44	0.619
ENSG00000049245.13	chr1:7777160-7777318	159	+	CE	VAMP3	protein_coding	10136	10.2407	99.89	99.88	0.01	0.513	99.83	99.89	-0.06	0.577	99.86	99.88	-0.02	0.528
ENSG00000049245.13	chr1:7778118-7778151	34	+	CE	VAMP3	protein_coding	10136	10.2407	99.75	99.73	0.02	0.503	99.65	99.73	-0.08	0.579	99.69	99.74	-0.05	0.54
ENSG00000049245.13	chr1:7778152-7778154	3	+	RI	VAMP3	protein_coding	10136	10.2407	90.6	92.43	-1.83	0.677	97.27	92.34	4.93	0.902	91.74	92.33	-0.59	0.553
ENSG00000049245.13	chr1:7778155-7778169	15	+	CE	VAMP3	protein_coding	10136	10.2407	99.57	99.6	-0.03	0.516	99.43	99.6	-0.17	0.609	99.52	99.59	-0.07	0.537
ENSG00000049245.13	chr1:7779626-7779647	22	+	AA	VAMP3	protein_coding	10136	10.2407	99.72	99.74	-0.02	0.523	99.58	99.75	-0.17	0.63	99.67	99.74	-0.07	0.559
ENSG00000116747.13	chr1:193059633-193059770	138	+	CE	RO60	protein_coding	32323	3.24238	97.3	97.24	0.06	0.5	98.84	97.96	0.88	0.66	97.23	97.96	-0.73	0.539
ENSG00000116747.13	chr1:193059771-193059776	6	+	AD	RO60	protein_coding	32323	3.24238	83.37	84.22	-0.85	0.528	60.86	92.19	-31.33	0.999	72.54	91.68	-19.14	0.957
ENSG00000116747.13	chr1:193059863-193059873	11	+	AA	RO60	protein_coding	32323	3.24238	8.51	6.71	1.8	0.584	1.8	3.66	-1.86	0.649	12.17	3.58	8.59	0.894
ENSG00000116747.13	chr1:193060034-193060056	23	+	TS	RO60	protein_coding	32323	3.24238	7.28	6.41	0.87	0.553	4.51	4.79	-0.28	0.51	4.94	4.6	0.34	0.516
ENSG00000116747.13	chr1:193060057-193060222	166	+	TS	RO60	protein_coding	32323	3.24238	92.61	93.61	-1	0.521	95.56	95.31	0.25	0.503	95.2	95.34	-0.14	0.508
ENSG00000116747.13	chr1:193069034-193069046	13	+	CE	RO60	protein_coding	32323	3.24238	76.33	91.03	-14.7	0.892	67.43	89.5	-22.07	1	82.5	89.91	-7.41	0.769
ENSG00000116747.13	chr1:193069047-193069047	1	+	RI	RO60	protein_coding	32323	3.24238	62.09	91.83	-29.74	0.927	58.48	61.08	-2.6	0.573	60.86	60.35	0.51	0.527
ENSG00000116747.13	chr1:193069048-193069181	134	+	CE	RO60	protein_coding	32323	3.24238	89.86	97.76	-7.9	0.817	65.35	89.97	-24.62	1	83.68	89.99	-6.31	0.771
ENSG00000116747.13	chr1:193075820-193076040	221	+	CE	RO60	protein_coding	32323	3.24238	99.56	98.29	1.27	0.833	94.62	97.97	-3.35	0.904	99.49	97.99	1.5	0.807
ENSG00000116747.13	chr1:193076501-193076647	147	+	CE	RO60	protein_coding	32323	3.24238	99.65	99.74	-0.09	0.571	99.74	99.75	-0.01	0.535	99.58	99.74	-0.16	0.615
ENSG00000116747.13	chr1:193076913-193077050	138	+	CE	RO60	protein_coding	32323	3.24238	99.52	99.62	-0.1	0.591	99.63	99.62	0.01	0.508	99.34	99.63	-0.29	0.645
ENSG00000116747.13	chr1:193081364-193081367	4	+	AA	RO60	protein_coding	32323	3.24238	98.78	98.72	0.06	0.511	98.82	98.69	0.13	0.547	94.99	98.54	-3.55	0.855
ENSG00000116747.13	chr1:193081368-193081480	113	+	CE	RO60	protein_coding	32323	3.24238	99.21	99.44	-0.23	0.599	99.34	99.43	-0.09	0.528	96.46	99.4	-2.94	0.9
ENSG00000116747.13	chr1:193082186-193082299	114	+	CE	RO60	protein_coding	32323	3.24238	99.4	99.65	-0.25	0.635	99.59	99.63	-0.04	0.531	99.38	99.64	-0.26	0.639
ENSG00000116747.13	chr1:193084579-193084657	79	+	CE	RO60	protein_coding	32323	3.24238	99.21	99.56	-0.35	0.644	99.25	99.46	-0.21	0.561	98.9	99.57	-0.67	0.719
ENSG00000116747.13	chr1:193084658-193084698	41	+	AD	RO60	protein_coding	32323	3.24238	99.29	99.6	-0.31	0.634	99.45	99.61	-0.16	0.603	98.88	99.6	-0.72	0.733
ENSG00000116747.13	chr1:193084989-193085040	52	+	CE	RO60	protein_coding	32323	3.24238	99.2	99.34	-0.14	0.53	99.4	99.36	0.04	0.503	98.12	99.35	-1.23	0.733
ENSG00000088035.18	chr1:63367575-63367602	28	+	TS	ALG6	protein_coding	70978	0.738441	7.84	9.06	-1.22	0.582	3.77	6.74	-2.97	0.651	7.78	8.54	-0.76	0.525
ENSG00000088035.18	chr1:63367603-63367626	24	+	TS	ALG6	protein_coding	70978	0.738441	7.52	9.1	-1.58	0.56	3.78	6.75	-2.97	0.648	7.65	8.45	-0.8	0.514
ENSG00000088035.18	chr1:63367627-63367642	16	+	TS	ALG6	protein_coding	70978	0.738441	90.5	88.82	1.68	0.569	95.01	92.28	2.73	0.614	91.03	88.53	2.5	0.585
ENSG00000088035.18	chr1:63367643-63367687	45	+	TS	ALG6	protein_coding	70978	0.738441	9.34	11.8	-2.46	0.593	4.99	7.74	-2.75	0.615	9.08	11.53	-2.45	0.616
ENSG00000088035.18	chr1:63367737-63367848	112	+	AF	ALG6	protein_coding	70978	0.738441	0.77	3.36	-2.59	0.851	2.05	9.59	-7.54	0.848	1.28	3.47	-2.19	0.769
ENSG00000088035.18	chr1:63367849-63367864	16	+	AD	ALG6	protein_coding	70978	0.738441	0.78	2.07	-1.29	0.76	1.62	5.78	-4.16	0.805	1.27	2.03	-0.76	0.631
ENSG00000088035.18	chr1:63367865-63368190	326	+	AD	ALG6	protein_coding	70978	0.738441	4.73	3.01	1.72	0.79	2.74	7.34	-4.6	0.884	2.31	3.18	-0.87	0.639
ENSG00000088035.18	chr1:63370989-63371059	71	+	AD	ALG6	protein_coding	70978	0.738441	99.64	99.82	-0.18	0.696	99.56	99.82	-0.26	0.733	99.2	99.76	-0.56	0.833
ENSG00000088035.18	chr1:63371060-63371287	228	+	AD	ALG6	protein_coding	70978	0.738441	0.66	0.9	-0.24	0.613	0.45	0.91	-0.46	0.752	0.84	0.94	-0.1	0.53
ENSG00000088035.18	chr1:63375266-63375388	123	+	CE	ALG6	protein_coding	70978	0.738441	0.96	0.71	0.25	0.627	0.52	0.72	-0.2	0.615	2.35	0.76	1.59	0.931
ENSG00000088035.18	chr1:63396513-63396597	85	+	CE	ALG6	protein_coding	70978	0.738441	99.53	99.54	-0.01	0.502	99.32	99.69	-0.37	0.817	99.73	99.55	0.18	0.662
ENSG00000088035.18	chr1:63404453-63404541	89	+	CE	ALG6	protein_coding	70978	0.738441	99.82	99.69	0.13	0.675	99.57	99.68	-0.11	0.59	99.74	99.68	0.06	0.564
ENSG00000088035.18	chr1:63407062-63407126	65	+	CE	ALG6	protein_coding	70978	0.738441	99.8	99.28	0.52	0.816	99.57	99.22	0.35	0.639	99.73	99.22	0.51	0.764
ENSG00000088035.18	chr1:63411146-63411155	10	+	CE	ALG6	protein_coding	70978	0.738441	98.66	98.26	0.4	0.647	99.28	98.29	0.99	0.898	99.11	98.31	0.8	0.805
ENSG00000088035.18	chr1:63411156-63411254	99	+	RI	ALG6	protein_coding	70978	0.738441	97.72	95.83	1.89	0.779	98.12	96.02	2.1	0.854	97.42	96.07	1.35	0.716
ENSG00000088035.18	chr1:63411255-63411331	77	+	CE	ALG6	protein_coding	70978	0.738441	98.58	96.79	1.79	0.77	98.41	96.95	1.46	0.724	98.01	96.95	1.06	0.63
ENSG00000088035.18	chr1:63411682-63411806	125	+	CE	ALG6	protein_coding	70978	0.738441	1.42	1.12	0.3	0.613	1.13	1.08	0.05	0.517	1.87	1.11	0.76	0.741
ENSG00000088035.18	chr1:63411926-63412061	136	+	CE	ALG6	protein_coding	70978	0.738441	99.73	99.73	0	0.52	99.08	99.73	-0.65	0.812	99.24	99.72	-0.48	0.738
ENSG00000088035.18	chr1:63414061-63414070	10	+	AA	ALG6	protein_coding	70978	0.738441	99.1	99.61	-0.51	0.732	99.66	99.61	0.05	0.527	98.81	99.62	-0.81	0.832
ENSG00000088035.18	chr1:63414071-63414146	76	+	CE	ALG6	protein_coding	70978	0.738441	99.7	99.7	0	0.523	99.73	99.72	0.01	0.523	99.61	99.7	-0.09	0.543
ENSG00000088035.18	chr1:63415818-63415872	55	+	AA	ALG6	protein_coding	70978	0.738441	0.51	0.65	-0.14	0.563	0.48	0.64	-0.16	0.587	0.98	0.65	0.33	0.607
ENSG00000088035.18	chr1:63415894-63415957	64	+	CE	ALG6	protein_coding	70978	0.738441	99.01	99.78	-0.77	0.939	99.76	99.77	-0.01	0.524	99.64	99.77	-0.13	0.633
ENSG00000088035.18	chr1:63419370-63419440	71	+	CE	ALG6	protein_coding	70978	0.738441	99.48	99.77	-0.29	0.719	99.47	99.76	-0.29	0.734	99.3	99.78	-0.48	0.809
ENSG00000088035.18	chr1:63428733-63428801	69	+	CE	ALG6	protein_coding	70978	0.738441	99.68	99.73	-0.05	0.537	99.39	99.74	-0.35	0.73	99.24	99.74	-0.5	0.774
ENSG00000088035.18	chr1:63428802-63428927	126	+	RI	ALG6	protein_coding	70978	0.738441	0.77	0.68	0.09	0.523	1.2	0.67	0.53	0.671	0.87	0.59	0.28	0.604
ENSG00000088035.18	chr1:63436823-63437126	304	+	TE	ALG6	protein_coding	70978	0.738441	0.45	0.43	0.02	0.505	0.51	0.43	0.08	0.556	0.61	0.4	0.21	0.609
ENSG00000088035.18	chr1:63437127-63437133	7	+	TE	ALG6	protein_coding	70978	0.738441	97.79	99.56	-1.77	0.863	99.49	99.57	-0.08	0.552	99.37	97.53	1.84	0.959
ENSG00000088035.18	chr1:63437134-63437176	43	+	TE	ALG6	protein_coding	70978	0.738441	2.24	0.44	1.8	0.854	0.52	0.44	0.08	0.539	0.61	2.47	-1.86	0.946
ENSG00000221978.13	chr1:1399329-1399335	7	-	TS	CCNL2	protein_coding	13624	4.78957	16.13	16.17	-0.04	0.513	0.53	16.16	-15.63	0.928	35.63	16.3	19.33	0.594
ENSG00000221978.13	chr1:1399318-1399328	11	-	TS	CCNL2	protein_coding	13624	4.78957	22.94	49.46	-26.52	0.863	64.2	49.35	14.85	0.757	64.23	49.4	14.83	0.65
ENSG00000221978.13	chr1:1399312-1399317	6	-	TS	CCNL2	protein_coding	13624	4.78957	34.07	25.96	8.11	0.642	34.02	25.94	8.08	0.642	0.77	25.97	-25.2	0.994
ENSG00000221978.13	chr1:1399310-1399311	2	-	TS	CCNL2	protein_coding	13624	4.78957	27.99	9.35	18.64	0.789	2.25	9.24	-6.99	0.956	0.79	9.27	-8.48	0.999
ENSG00000221978.13	chr1:1399019-1399309	291	-	TS	CCNL2	protein_coding	13624	4.78957	0.64	0.44	0.2	0.613	0.51	0.42	0.09	0.552	0.81	0.43	0.38	0.688
ENSG00000221978.13	chr1:1398988-1399018	31	-	AD	CCNL2	protein_coding	13624	4.78957	1.99	1.72	0.27	0.584	0.84	1.68	-0.84	0.76	1.63	1.72	-0.09	0.536
ENSG00000221978.13	chr1:1398597-1398671	75	-	CE	CCNL2	protein_coding	13624	4.78957	99.67	99.74	-0.07	0.554	99.7	99.73	-0.03	0.522	99.53	99.74	-0.21	0.611
ENSG00000221978.13	chr1:1398288-1398304	17	-	TS	CCNL2	protein_coding	13624	4.78957	0.61	0.48	0.13	0.567	0.49	0.48	0.01	0.507	0.83	0.47	0.36	0.636
ENSG00000221978.13	chr1:1398233-1398287	55	-	TS	CCNL2	protein_coding	13624	4.78957	99.36	99.54	-0.18	0.586	99.51	99.55	-0.04	0.501	99.19	99.55	-0.36	0.606
ENSG00000221978.13	chr1:1395515-1395537	23	-	AA	CCNL2	protein_coding	13624	4.78957	1.6	0.44	1.16	0.885	1.19	0.42	0.77	0.783	0.91	0.44	0.47	0.643
ENSG00000221978.13	chr1:1393396-1393460	65	-	CE	CCNL2	protein_coding	13624	4.78957	99.61	99.56	0.05	0.575	99.64	99.56	0.08	0.616	99.46	99.56	-0.1	0.523
ENSG00000221978.13	chr1:1392799-1392803	5	-	AA	CCNL2	protein_coding	13624	4.78957	88.58	57.32	31.26	1	77.45	57.18	20.27	0.999	79.51	57.19	22.32	1
ENSG00000221978.13	chr1:1392790-1392798	9	-	CE	CCNL2	protein_coding	13624	4.78957	89.67	58.14	31.53	1	77.52	58.01	19.51	0.996	79.89	58.06	21.83	0.998
ENSG00000221978.13	chr1:1392679-1392789	111	-	AD	CCNL2	protein_coding	13624	4.78957	82.41	50.98	31.43	1	67.52	50.93	16.59	0.973	65.99	50.98	15.01	0.966
ENSG00000221978.13	chr1:1392596-1392678	83	-	AD	CCNL2	protein_coding	13624	4.78957	72.49	46.24	26.25	1	57.27	46.18	11.09	0.961	59.46	46.28	13.18	0.945
ENSG00000221978.13	chr1:1391650-1391754	105	-	TS	CCNL2	protein_coding	13624	4.78957	2.38	1.73	0.65	0.555	2.59	1.78	0.81	0.572	4.18	1.69	2.49	0.733
ENSG00000221978.13	chr1:1391576-1391649	74	-	TS	CCNL2	protein_coding	13624	4.78957	97.48	98.31	-0.83	0.603	97.41	98.26	-0.85	0.596	96.11	98.27	-2.16	0.691
ENSG00000221978.13	chr1:1391554-1391575	22	-	AA	CCNL2	protein_coding	13624	4.78957	67.2	43.4	23.8	0.988	61.4	43.18	18.22	0.987	51.14	43.01	8.13	0.761
ENSG00000221978.13	chr1:1391297-1391553	257	-	CE	CCNL2	protein_coding	13624	4.78957	67.41	43.46	23.95	0.992	61.52	43.32	18.2	0.993	50.85	43.26	7.59	0.751
ENSG00000221978.13	chr1:1390766-1390865	100	-	CE	CCNL2	protein_coding	13624	4.78957	99.66	99.81	-0.15	0.632	99.77	99.82	-0.05	0.592	99.36	99.82	-0.46	0.758
ENSG00000221978.13	chr1:1390459-1390563	105	-	CE	CCNL2	protein_coding	13624	4.78957	99.64	99.79	-0.15	0.681	99.77	99.8	-0.03	0.55	99.38	99.79	-0.41	0.722
ENSG00000221978.13	chr1:1390230-1390371	142	-	CE	CCNL2	protein_coding	13624	4.78957	99.69	99.82	-0.13	0.641	99.77	99.8	-0.03	0.514	99.39	99.82	-0.43	0.732
ENSG00000221978.13	chr1:1388950-1389047	98	-	CE	CCNL2	protein_coding	13624	4.78957	1.01	1.24	-0.23	0.632	0.67	1.22	-0.55	0.766	1.11	1.24	-0.13	0.681
ENSG00000221978.13	chr1:1388511-1388625	115	-	RI	CCNL2	protein_coding	13624	4.78957	1.61	0.3	1.31	0.926	0.43	0.31	0.12	0.581	1.48	0.3	1.18	0.862
ENSG00000221978.13	chr1:1388492-1388510	19	-	CE	CCNL2	protein_coding	13624	4.78957	2.56	0.53	2.03	0.943	1.56	0.52	1.04	0.871	2.46	0.49	1.97	0.893
ENSG00000221978.13	chr1:1388066-1388491	426	-	RI	CCNL2	protein_coding	13624	4.78957	3.24	0.81	2.43	0.989	1.36	0.79	0.57	0.641	3.49	0.79	2.7	0.96
ENSG00000221978.13	chr1:1387954-1388065	112	-	CE	CCNL2	protein_coding	13624	4.78957	99.7	99.84	-0.14	0.641	99.79	99.83	-0.04	0.574	99.46	99.84	-0.38	0.741
ENSG00000221978.13	chr1:1387777-1387869	93	-	CE	CCNL2	protein_coding	13624	4.78957	99.68	99.6	0.08	0.624	99.68	99.74	-0.06	0.537	99.39	99.59	-0.2	0.545
ENSG00000221978.13	chr1:1387720-1387776	57	-	AD	CCNL2	protein_coding	13624	4.78957	1.11	0.66	0.45	0.7	1.49	1.31	0.18	0.568	2.04	0.65	1.39	0.743
ENSG00000221978.13	chr1:1387232-1387234	3	-	TE	CCNL2	protein_coding	13624	4.78957	0.23	0.14	0.09	0.605	0.16	0.13	0.03	0.559	0.38	0.14	0.24	0.702
ENSG00000221978.13	chr1:1387122-1387231	110	-	TE	CCNL2	protein_coding	13624	4.78957	82.43	81.52	0.91	0.623	89.1	88.65	0.45	0.553	82.22	81.57	0.65	0.578
ENSG00000221978.13	chr1:1386713-1387121	409	-	TE	CCNL2	protein_coding	13624	4.78957	7.82	5.36	2.46	0.501	0.98	3.07	-2.09	0.959	10.28	5.35	4.93	0.883
ENSG00000221978.13	chr1:1386708-1386712	5	-	TE	CCNL2	protein_coding	13624	4.78957	8.64	10.85	-2.21	0.679	8.99	6.87	2.12	0.764	6.43	10.78	-4.35	0.905
ENSG00000221978.13	chr1:1386502-1386707	206	-	TE	CCNL2	protein_coding	13624	4.78957	0.23	0.14	0.09	0.625	0.15	0.13	0.02	0.537	0.39	0.15	0.24	0.704
ENSG00000221978.13	chr1:1386499-1386501	3	-	TE	CCNL2	protein_coding	13624	4.78957	1.62	2.6	-0.98	0.867	1.27	1.62	-0.35	0.712	1.98	2.6	-0.62	0.721
ENSG00000221978.13	chr1:1386495-1386496	2	-	TE	CCNL2	protein_coding	13624	4.78957	1.96	1.03	0.93	0.668	1.33	1.01	0.32	0.543	3.46	1.09	2.37	0.738
ENSG00000221978.13	chr1:1386482-1386494	13	-	TE	CCNL2	protein_coding	13624	4.78957	48.99	95.16	-46.17	0.581	95.13	95.19	-0.06	0.506	93.11	95.07	-1.96	0.579
ENSG00000221978.13	chr1:1385711-1386481	771	-	TE	CCNL2	protein_coding	13624	4.78957	51.07	4.91	46.16	0.566	4.92	4.95	-0.03	0.507	6.93	5	1.93	0.585
ENSG00000116161.18	chr1:174999163-174999470	308	+	TS	CACYBP	protein_coding	12864	16.7914	84.84	86.52	-1.68	0.597	88.61	86.47	2.14	0.685	90.24	86.52	3.72	0.8
ENSG00000116161.18	chr1:174999471-174999594	124	+	TS	CACYBP	protein_coding	12864	16.7914	15.11	13.46	1.65	0.608	11.35	13.42	-2.07	0.687	9.64	13.58	-3.94	0.806
ENSG00000116161.18	chr1:174999595-174999689	95	+	CE	CACYBP	protein_coding	12864	16.7914	99.45	99.57	-0.12	0.561	99.41	99.56	-0.15	0.575	99.3	99.55	-0.25	0.599
ENSG00000116161.18	chr1:174999945-174999946	2	+	TS	CACYBP	protein_coding	12864	16.7914	8.12	25.77	-17.65	0.707	12.7	25.57	-12.87	0.606	2.3	25.55	-23.25	0.851
ENSG00000116161.18	chr1:174999947-174999954	8	+	TS	CACYBP	protein_coding	12864	16.7914	25.7	3.28	22.42	1	0.8	3.04	-2.24	0.835	0.9	3.17	-2.27	0.831
ENSG00000116161.18	chr1:174999955-175000088	134	+	TS	CACYBP	protein_coding	12864	16.7914	67.07	71.67	-4.6	0.641	87.25	72.21	15.04	0.69	97.7	72.15	25.55	0.919
ENSG00000116161.18	chr1:175000089-175000152	64	+	AA	CACYBP	protein_coding	12864	16.7914	81.9	87.45	-5.55	0.747	92.15	90.33	1.82	0.594	90.61	90.83	-0.22	0.581
ENSG00000116161.18	chr1:175000153-175000195	43	+	CE	CACYBP	protein_coding	12864	16.7914	90.24	82.38	7.86	0.895	84.85	88.01	-3.16	0.798	90.63	88.87	1.76	0.689
ENSG00000116161.18	chr1:175000196-175000599	404	+	AD	CACYBP	protein_coding	12864	16.7914	0.33	0.74	-0.41	0.689	0.75	0.23	0.52	0.857	0.49	0.21	0.28	0.857
ENSG00000116161.18	chr1:175004614-175004619	6	+	AA	CACYBP	protein_coding	12864	16.7914	99.41	99.71	-0.3	0.904	99.81	99.65	0.16	0.822	99.76	99.61	0.15	0.776
ENSG00000116161.18	chr1:175004620-175004634	15	+	CE	CACYBP	protein_coding	12864	16.7914	99.45	99.66	-0.21	0.807	99.66	99.66	0	0.513	99.86	99.61	0.25	0.907
ENSG00000116161.18	chr1:175004635-175004650	16	+	AD	CACYBP	protein_coding	12864	16.7914	99.46	99.66	-0.2	0.807	99.66	99.66	0	0.51	99.86	99.61	0.25	0.93
ENSG00000116161.18	chr1:175004651-175004651	1	+	RI	CACYBP	protein_coding	12864	16.7914	99.26	99.61	-0.35	0.922	99.56	99.51	0.05	0.573	99.6	99.51	0.09	0.665
ENSG00000116161.18	chr1:175007098-175007190	93	+	CE	CACYBP	protein_coding	12864	16.7914	90.34	99.64	-9.3	0.959	99.89	99.7	0.19	0.735	92.45	99.57	-7.12	0.939
ENSG00000116161.18	chr1:175007191-175007191	1	+	RI	CACYBP	protein_coding	12864	16.7914	87.92	96.32	-8.4	0.804	97.29	96.72	0.57	0.711	92.43	99.58	-7.15	0.934
ENSG00000116161.18	chr1:175007192-175007197	6	+	CE	CACYBP	protein_coding	12864	16.7914	90.36	99.65	-9.29	0.961	99.9	99.71	0.19	0.768	92.42	99.59	-7.17	0.92
ENSG00000116161.18	chr1:175008685-175008685	1	+	RI	CACYBP	protein_coding	12864	16.7914	99.5	99.66	-0.16	0.664	99.85	99.8	0.05	0.601	99.86	99.87	-0.01	0.529
ENSG00000116161.18	chr1:175009923-175009926	4	+	AA	CACYBP	protein_coding	12864	16.7914	98.58	99.69	-1.11	0.817	99.75	99.71	0.04	0.576	99.57	99.79	-0.22	0.79
ENSG00000116161.18	chr1:175009927-175010148	222	+	CE	CACYBP	protein_coding	12864	16.7914	99.94	99.95	-0.01	0.545	99.94	99.95	-0.01	0.52	99.94	99.94	0	0.502
ENSG00000116161.18	chr1:175010149-175011096	948	+	AD	CACYBP	protein_coding	12864	16.7914	99.91	99.92	-0.01	0.53	99.92	99.92	0	0.523	99.92	99.93	-0.01	0.536
ENSG00000116161.18	chr1:175011097-175011672	576	+	RI	CACYBP	protein_coding	12864	16.7914	88.98	91.88	-2.9	0.59	92.89	91.74	1.15	0.512	90.36	91.49	-1.13	0.552
ENSG00000270276.3	chr1:149861149-149861159	11	-	TS	H4C15	protein_coding	7114	0.0125364	0.5	0.47	0.03	0.509	0.42	0.44	-0.02	0.532	0.41	0.45	-0.04	0.544
ENSG00000270276.3	chr1:149861139-149861148	10	-	TS	H4C15	protein_coding	7114	0.0125364	98.43	97.23	1.2	0.66	97.94	97.21	0.73	0.58	92.26	97.21	-4.95	0.925
ENSG00000270276.3	chr1:149860764-149861138	375	-	TS	H4C15	protein_coding	7114	0.0125364	1.58	2.78	-1.2	0.653	2.06	2.74	-0.68	0.562	7.7	2.75	4.95	0.923
ENSG00000270276.3	chr1:149859961-149860701	741	-	AD	H4C15	protein_coding	7114	0.0125364	86.51	88.5	-1.99	0.587	93.62	88.41	5.21	0.892	93.36	88.44	4.92	0.868
ENSG00000270276.3	chr1:149859952-149859960	9	-	AD	H4C15	protein_coding	7114	0.0125364	67.77	75.48	-7.71	0.643	60.14	76.74	-16.6	0.933	52.63	76.9	-24.27	0.944
ENSG00000270276.3	chr1:149858718-149859000	283	-	CE	H4C15	protein_coding	7114	0.0125364	58.24	31.97	26.27	0.813	41.36	31.27	10.09	0.694	44.93	31.22	13.71	0.728
ENSG00000270276.3	chr1:149858175-149858248	74	-	CE	H4C15	protein_coding	7114	0.0125364	24.78	11.99	12.79	0.777	20.38	11.36	9.02	0.79	13.88	11.71	2.17	0.561
ENSG00000227963.2	chr1:110339154-110339171	18	-	TS	RBM15-AS1	lncRNA	52796	0.0464713	50.87	48.6	2.27	0.524	59.62	48.72	10.9	0.534	4.86	48.64	-43.78	0.653
ENSG00000227963.2	chr1:110338997-110339153	157	-	TS	RBM15-AS1	lncRNA	52796	0.0464713	49.15	51.32	-2.17	0.531	40.57	51.39	-10.82	0.534	95.2	51.56	43.64	0.635
ENSG00000227963.2	chr1:110338301-110338996	696	-	AD	RBM15-AS1	lncRNA	52796	0.0464713	35.81	19.79	16.02	0.905	35.43	20.31	15.12	0.83	49.19	21.69	27.5	0.997
ENSG00000227963.2	chr1:110331034-110331146	113	-	CE	RBM15-AS1	lncRNA	52796	0.0464713	10.02	22.79	-12.77	0.891	14.81	23.49	-8.68	0.786	22.15	22.23	-0.08	0.54
ENSG00000227963.2	chr1:110318883-110318886	4	-	AA	RBM15-AS1	lncRNA	52796	0.0464713	15.64	13.73	1.91	0.559	14.08	10.16	3.92	0.665	13.65	15.26	-1.61	0.578
ENSG00000227963.2	chr1:110318765-110318882	118	-	CE	RBM15-AS1	lncRNA	52796	0.0464713	72.38	91.17	-18.79	0.857	91.52	91.01	0.51	0.546	87.84	90.29	-2.45	0.658
ENSG00000227963.2	chr1:110313320-110315751	2432	-	CE	RBM15-AS1	lncRNA	52796	0.0464713	86.13	76.89	9.24	0.81	84.19	76.45	7.74	0.754	74.25	79.23	-4.98	0.687
ENSG00000227963.2	chr1:110292387-110292507	121	-	CE	RBM15-AS1	lncRNA	52796	0.0464713	93.62	93.81	-0.19	0.508	90.28	94.08	-3.8	0.64	92.48	93.71	-1.23	0.543
ENSG00000273382.1	chr1:109088486-109090662	2177	-	AD	TMEM167B-DT	lncRNA	2887	1.14404	95.66	93.19	2.47	0.621	95.31	93.47	1.84	0.581	93.1	93.59	-0.49	0.508
ENSG00000185946.16	chr1:103525691-103525696	6	+	TS	RNPC3	protein_coding	29548	0.55857	8.1	8.2	-0.1	0.537	47.4	8.6	38.8	0.667	51.83	8.21	43.62	0.732
ENSG00000185946.16	chr1:103525697-103525698	2	+	TS	RNPC3	protein_coding	29548	0.55857	68.74	55.42	13.32	0.566	7.39	55.58	-48.19	0.845	48.34	50.31	-1.97	0.509
ENSG00000185946.16	chr1:103525699-103525823	125	+	TS	RNPC3	protein_coding	29548	0.55857	31.49	44.81	-13.32	0.601	52.42	44.73	7.69	0.544	9.44	49.7	-40.26	0.697
ENSG00000185946.16	chr1:103525824-103525930	107	+	AD	RNPC3	protein_coding	29548	0.55857	44.9	37.11	7.79	0.854	39.28	32.23	7.05	0.825	37.25	28.53	8.72	0.817
ENSG00000185946.16	chr1:103526067-103526262	196	+	CE	RNPC3	protein_coding	29548	0.55857	98.44	98.86	-0.42	0.592	97.71	98.88	-1.17	0.775	98.3	98.82	-0.52	0.614
ENSG00000185946.16	chr1:103527695-103527742	48	+	CE	RNPC3	protein_coding	29548	0.55857	98.01	99.19	-1.18	0.729	99.34	99.14	0.2	0.555	98.85	99.2	-0.35	0.579
ENSG00000185946.16	chr1:103533845-103533845	1	+	RI	RNPC3	protein_coding	29548	0.55857	88.65	91.21	-2.56	0.641	89.63	91.58	-1.95	0.614	84.5	91.22	-6.72	0.893
ENSG00000185946.16	chr1:103533846-103533846	1	+	AA	RNPC3	protein_coding	29548	0.55857	99.01	99.03	-0.02	0.505	99.2	99.08	0.12	0.522	98.8	99	-0.2	0.565
ENSG00000185946.16	chr1:103533847-103533857	11	+	CE	RNPC3	protein_coding	29548	0.55857	99.01	99.06	-0.05	0.506	99.08	99.1	-0.02	0.517	98.62	99.05	-0.43	0.631
ENSG00000185946.16	chr1:103534774-103534857	84	+	CE	RNPC3	protein_coding	29548	0.55857	99.36	98.85	0.51	0.696	99.46	98.9	0.56	0.7	99.04	98.89	0.15	0.581
ENSG00000185946.16	chr1:103535330-103535441	112	+	CE	RNPC3	protein_coding	29548	0.55857	99.59	99.65	-0.06	0.533	99.65	99.64	0.01	0.514	99.42	99.63	-0.21	0.625
ENSG00000185946.16	chr1:103536126-103536194	69	+	CE	RNPC3	protein_coding	29548	0.55857	99.52	99.63	-0.11	0.566	99.61	99.62	-0.01	0.522	99.36	99.62	-0.26	0.623
ENSG00000185946.16	chr1:103541350-103541475	126	+	CE	RNPC3	protein_coding	29548	0.55857	99.36	99.25	0.11	0.51	99.18	99.23	-0.05	0.509	98.01	99.23	-1.22	0.724
ENSG00000185946.16	chr1:103543296-103543298	3	+	AA	RNPC3	protein_coding	29548	0.55857	54.55	33.21	21.34	0.97	54.15	33.65	20.5	0.959	37.31	37.77	-0.46	0.524
ENSG00000185946.16	chr1:103544941-103544976	36	+	AA	RNPC3	protein_coding	29548	0.55857	82.94	92.99	-10.05	0.956	90.44	92.25	-1.81	0.588	96.62	97.04	-0.42	0.577
ENSG00000185946.16	chr1:103544977-103545102	126	+	CE	RNPC3	protein_coding	29548	0.55857	99.12	99.24	-0.12	0.547	99.23	99.26	-0.03	0.507	98.9	99.28	-0.38	0.575
ENSG00000185946.16	chr1:103545103-103546247	1145	+	RI	RNPC3	protein_coding	29548	0.55857	3.32	3.26	0.06	0.501	2.18	3.32	-1.14	0.682	2.65	3.29	-0.64	0.593
ENSG00000185946.16	chr1:103546248-103546342	95	+	CE	RNPC3	protein_coding	29548	0.55857	99.17	99.27	-0.1	0.524	99.24	99.25	-0.01	0.538	98.82	99.27	-0.45	0.609
ENSG00000185946.16	chr1:103550941-103551073	133	+	CE	RNPC3	protein_coding	29548	0.55857	98.81	98.92	-0.11	0.522	99.13	99.14	-0.01	0.531	98.48	98.93	-0.45	0.581
ENSG00000185946.16	chr1:103555034-103555109	76	+	CE	RNPC3	protein_coding	29548	0.55857	98.89	98.67	0.22	0.548	98.35	98.53	-0.18	0.548	97.81	98.53	-0.72	0.578
ENSG00000142627.13	chr1:16156053-16156069	17	-	TS	EPHA2	protein_coding	31732	0.685031	3.39	41.69	-38.3	0.998	3.23	34.1	-30.87	0.993	1.73	41.71	-39.98	1
ENSG00000142627.13	chr1:16155848-16156052	205	-	TS	EPHA2	protein_coding	31732	0.685031	96.59	57.88	38.71	1	96.72	65.99	30.73	0.981	98.23	58.33	39.9	1
ENSG00000142627.13	chr1:16150896-16150963	68	-	CE	EPHA2	protein_coding	31732	0.685031	89.14	94.41	-5.27	0.797	84.59	92.18	-7.59	0.894	93.83	94.91	-1.08	0.515
ENSG00000142627.13	chr1:16148378-16149047	670	-	CE	EPHA2	protein_coding	31732	0.685031	97.75	98.74	-0.99	0.621	98.03	98.83	-0.8	0.611	99.04	98.73	0.31	0.547
ENSG00000142627.13	chr1:16146423-16148377	1955	-	AD	EPHA2	protein_coding	31732	0.685031	3.36	3.94	-0.58	0.536	2.84	3.91	-1.07	0.584	1.36	2.08	-0.72	0.592
ENSG00000142627.13	chr1:16138275-16138430	156	-	CE	EPHA2	protein_coding	31732	0.685031	98.7	99.09	-0.39	0.616	98.87	99.08	-0.21	0.56	99.34	99.09	0.25	0.577
ENSG00000142627.13	chr1:16137853-16138185	333	-	CE	EPHA2	protein_coding	31732	0.685031	98.94	99.23	-0.29	0.586	98.96	99.19	-0.23	0.6	99.52	99.2	0.32	0.604
ENSG00000142627.13	chr1:16135655-16135770	116	-	CE	EPHA2	protein_coding	31732	0.685031	99.13	98.87	0.26	0.609	98.02	98.9	-0.88	0.683	99.55	99.35	0.2	0.594
ENSG00000142627.13	chr1:16135036-16135189	154	-	CE	EPHA2	protein_coding	31732	0.685031	99.25	98.91	0.34	0.628	98.23	98.92	-0.69	0.646	99.55	99.39	0.16	0.57
ENSG00000142627.13	chr1:16134468-16134567	100	-	CE	EPHA2	protein_coding	31732	0.685031	99.16	99.31	-0.15	0.562	99.21	99.31	-0.1	0.559	99.49	99.29	0.2	0.598
ENSG00000142627.13	chr1:16133860-16133915	56	-	CE	EPHA2	protein_coding	31732	0.685031	99.26	99.26	0	0.521	99.2	99.29	-0.09	0.533	99.39	99.27	0.12	0.516
ENSG00000142627.13	chr1:16133481-16133606	126	-	CE	EPHA2	protein_coding	31732	0.685031	99.33	99.42	-0.09	0.534	99.23	99.24	-0.01	0.533	99.55	99.45	0.1	0.545
ENSG00000142627.13	chr1:16132378-16132439	62	-	CE	EPHA2	protein_coding	31732	0.685031	98.43	98.86	-0.43	0.554	98.48	98.8	-0.32	0.57	99.24	98.82	0.42	0.606
ENSG00000142627.13	chr1:16132064-16132273	210	-	CE	EPHA2	protein_coding	31732	0.685031	98.95	99.22	-0.27	0.601	98.77	99.21	-0.44	0.591	99.39	99.22	0.17	0.57
ENSG00000142627.13	chr1:16131769-16131870	102	-	CE	EPHA2	protein_coding	31732	0.685031	98.9	99.1	-0.2	0.568	96.99	99.07	-2.08	0.824	99.3	99.08	0.22	0.556
ENSG00000142627.13	chr1:16131721-16131768	48	-	AD	EPHA2	protein_coding	31732	0.685031	98.01	97.9	0.11	0.5	96.79	97.89	-1.1	0.663	98.92	98.73	0.19	0.525
ENSG00000142627.13	chr1:16130351-16130419	69	-	AA	EPHA2	protein_coding	31732	0.685031	98.49	99.13	-0.64	0.675	99.13	99.14	-0.01	0.518	99.39	99.13	0.26	0.571
ENSG00000142627.13	chr1:16130226-16130350	125	-	CE	EPHA2	protein_coding	31732	0.685031	98.41	99.11	-0.7	0.683	99.22	99.29	-0.07	0.565	99.35	99.09	0.26	0.553
ENSG00000142627.13	chr1:16125321-16125463	143	-	AA	EPHA2	protein_coding	31732	0.685031	51.52	29.39	22.13	0.98	23.28	16.48	6.8	0.71	24.86	19.16	5.7	0.715
ENSG00000157933.11	chr1:2228319-2229735	1417	+	AF	SKI	protein_coding	82825	1.94822	96.82	97.51	-0.69	0.577	97.21	97.56	-0.35	0.542	97.68	97.49	0.19	0.504
ENSG00000157933.11	chr1:2229736-2232669	2934	+	AD	SKI	protein_coding	82825	1.94822	3.13	6.78	-3.65	0.771	4.18	6.84	-2.66	0.681	8.5	6.82	1.68	0.6
ENSG00000157933.11	chr1:2232670-2240792	8123	+	AD	SKI	protein_coding	82825	1.94822	3.1	2.57	0.53	0.565	2.82	2.5	0.32	0.567	2.44	2.51	-0.07	0.503
ENSG00000157933.11	chr1:2240793-2248071	7279	+	AD	SKI	protein_coding	82825	1.94822	3.23	2.5	0.73	0.604	2.95	2.6	0.35	0.526	2.43	2.46	-0.03	0.528
ENSG00000157933.11	chr1:2302978-2303103	126	+	CE	SKI	protein_coding	82825	1.94822	99.67	99.8	-0.13	0.655	99.75	99.81	-0.06	0.584	99.8	99.81	-0.01	0.543
ENSG00000157933.11	chr1:2303285-2303400	116	+	CE	SKI	protein_coding	82825	1.94822	99.79	99.88	-0.09	0.659	99.85	99.88	-0.03	0.524	99.87	99.88	-0.01	0.519
ENSG00000157933.11	chr1:2304103-2304108	6	+	AD	SKI	protein_coding	82825	1.94822	20.86	17.6	3.26	0.781	23.93	17.66	6.27	0.828	16.4	17.64	-1.24	0.627
ENSG00000157933.11	chr1:2306577-2307373	797	+	CE	SKI	protein_coding	82825	1.94822	99.61	99.77	-0.16	0.642	99.68	99.73	-0.05	0.55	99.76	99.77	-0.01	0.5
ENSG00000157933.11	chr1:2307374-2307394	21	+	RI	SKI	protein_coding	82825	1.94822	99.22	99.03	0.19	0.573	99.51	99.05	0.46	0.681	99.52	99.02	0.5	0.722
ENSG00000157933.11	chr1:2307395-2308706	1312	+	CE	SKI	protein_coding	82825	1.94822	98.95	99.35	-0.4	0.605	99.32	99.36	-0.04	0.522	99.39	99.35	0.04	0.528
ENSG00000157933.11	chr1:2308707-2308757	51	+	RI	SKI	protein_coding	82825	1.94822	99.62	99.59	0.03	0.529	99.74	99.58	0.16	0.606	99.77	99.58	0.19	0.663
ENSG00000157933.11	chr1:2308758-2309675	918	+	CE	SKI	protein_coding	82825	1.94822	99.64	99.81	-0.17	0.653	99.76	99.81	-0.05	0.566	99.79	99.81	-0.02	0.51
ENSG00000157933.11	chr1:2309676-2309713	38	+	RI	SKI	protein_coding	82825	1.94822	99.12	96.92	2.2	0.927	89.38	95.38	-6	0.978	94.44	94.06	0.38	0.541
ENSG00000157933.11	chr1:2309714-2309751	38	+	AA	SKI	protein_coding	82825	1.94822	97.72	97.28	0.44	0.567	89.29	95.11	-5.82	0.899	96.72	97.46	-0.74	0.532
ENSG00000086015.23	chr1:45824433-45824580	148	+	CE	MAST2	protein_coding	249135	0.302894	98.75	98.78	-0.03	0.501	98.59	98.61	-0.02	0.511	98.65	98.79	-0.14	0.544
ENSG00000086015.23	chr1:45829439-45829581	143	+	CE	MAST2	protein_coding	249135	0.302894	97.26	93.88	3.38	0.855	98.53	98.41	0.12	0.51	95.64	93.86	1.78	0.735
ENSG00000086015.23	chr1:45882364-45882366	3	+	AA	MAST2	protein_coding	249135	0.302894	90.52	85.24	5.28	0.778	88.54	95.59	-7.05	0.741	88.81	85.23	3.58	0.686
ENSG00000086015.23	chr1:45882367-45882395	29	+	CE	MAST2	protein_coding	249135	0.302894	97.39	94.02	3.37	0.857	97.43	96.37	1.06	0.586	95.78	94	1.78	0.742
ENSG00000086015.23	chr1:45913647-45913879	233	+	AF	MAST2	protein_coding	249135	0.302894	0.75	0.76	-0.01	0.504	5.28	5.94	-0.66	0.541	1.09	0.74	0.35	0.585
ENSG00000086015.23	chr1:45959386-45959477	92	+	CE	MAST2	protein_coding	249135	0.302894	97.52	94.13	3.39	0.863	99.19	99.3	-0.11	0.529	95.98	94.17	1.81	0.738
ENSG00000086015.23	chr1:45997724-45997799	76	+	CE	MAST2	protein_coding	249135	0.302894	97.5	94.22	3.28	0.87	99.45	99.56	-0.11	0.544	96.26	94.2	2.06	0.751
ENSG00000086015.23	chr1:46000959-46000979	21	+	CE	MAST2	protein_coding	249135	0.302894	25.9	9.93	15.97	0.997	12.84	10.34	2.5	0.66	17.06	9.9	7.16	0.917
ENSG00000086015.23	chr1:46002805-46002883	79	+	CE	MAST2	protein_coding	249135	0.302894	99.46	99.6	-0.14	0.577	99.4	99.53	-0.13	0.571	99.46	99.58	-0.12	0.549
ENSG00000086015.23	chr1:46006241-46006395	155	+	CE	MAST2	protein_coding	249135	0.302894	99.58	99.66	-0.08	0.567	99.52	99.65	-0.13	0.588	99.54	99.65	-0.11	0.597
ENSG00000086015.23	chr1:46008296-46008311	16	+	CE	MAST2	protein_coding	249135	0.302894	99.52	99.58	-0.06	0.528	99.51	99.57	-0.06	0.533	99.46	99.58	-0.12	0.599
ENSG00000086015.23	chr1:46008312-46008371	60	+	AD	MAST2	protein_coding	249135	0.302894	99.44	99.44	0	0.517	99.42	99.44	-0.02	0.506	99.42	99.43	-0.01	0.502
ENSG00000086015.23	chr1:46009800-46009820	21	+	CE	MAST2	protein_coding	249135	0.302894	0.94	0.93	0.01	0.506	1.02	0.92	0.1	0.525	0.94	0.91	0.03	0.512
ENSG00000086015.23	chr1:46010730-46010939	210	+	CE	MAST2	protein_coding	249135	0.302894	96.57	94.13	2.44	0.784	92.6	93.55	-0.95	0.606	99.4	94.09	5.31	0.996
ENSG00000086015.23	chr1:46019596-46019697	102	+	CE	MAST2	protein_coding	249135	0.302894	96.64	99.4	-2.76	0.87	99.32	99.41	-0.09	0.521	99.19	99.4	-0.21	0.575
ENSG00000086015.23	chr1:46022910-46022971	62	+	CE	MAST2	protein_coding	249135	0.302894	99.5	99.57	-0.07	0.527	99.5	99.58	-0.08	0.525	99.39	99.58	-0.19	0.584
ENSG00000086015.23	chr1:46023233-46023318	86	+	CE	MAST2	protein_coding	249135	0.302894	99.54	99.63	-0.09	0.544	99.57	99.64	-0.07	0.577	99.52	99.65	-0.13	0.561
ENSG00000086015.23	chr1:46023772-46023980	209	+	CE	MAST2	protein_coding	249135	0.302894	99.61	98.44	1.17	0.834	99.62	98.42	1.2	0.84	99.61	98.42	1.19	0.845
ENSG00000086015.23	chr1:46025677-46025815	139	+	CE	MAST2	protein_coding	249135	0.302894	98.09	99.67	-1.58	0.891	99.64	99.67	-0.03	0.534	99.6	99.66	-0.06	0.564
ENSG00000086015.23	chr1:46027731-46027863	133	+	CE	MAST2	protein_coding	249135	0.302894	99.54	99.6	-0.06	0.533	99.59	99.59	0	0.506	99.48	99.59	-0.11	0.57
ENSG00000086015.23	chr1:46028768-46028933	166	+	CE	MAST2	protein_coding	249135	0.302894	99.35	99.36	-0.01	0.516	99.34	99.38	-0.04	0.5	99.14	99.36	-0.22	0.557
ENSG00000086015.23	chr1:46029466-46029567	102	+	CE	MAST2	protein_coding	249135	0.302894	97.41	99.59	-2.18	0.894	99.48	99.58	-0.1	0.55	99.44	99.58	-0.14	0.536
ENSG00000086015.23	chr1:46029831-46029953	123	+	CE	MAST2	protein_coding	249135	0.302894	99.5	99.56	-0.06	0.513	99.45	99.58	-0.13	0.527	99.45	99.57	-0.12	0.545
ENSG00000086015.23	chr1:46030129-46030137	9	+	AA	MAST2	protein_coding	249135	0.302894	99.29	99.39	-0.1	0.518	99.25	99.4	-0.15	0.546	99.34	99.4	-0.06	0.506
ENSG00000086015.23	chr1:46030138-46030238	101	+	CE	MAST2	protein_coding	249135	0.302894	99.63	99.68	-0.05	0.529	99.58	99.67	-0.09	0.544	99.56	99.67	-0.11	0.549
ENSG00000086015.23	chr1:46030239-46030240	2	+	AD	MAST2	protein_coding	249135	0.302894	0.49	0.45	0.04	0.531	0.57	0.46	0.11	0.551	0.64	0.45	0.19	0.575
ENSG00000086015.23	chr1:46030607-46030761	155	+	CE	MAST2	protein_coding	249135	0.302894	99.69	99.73	-0.04	0.525	99.63	99.73	-0.1	0.531	99.64	99.74	-0.1	0.591
ENSG00000086015.23	chr1:46031007-46031290	284	+	CE	MAST2	protein_coding	249135	0.302894	99.59	99.67	-0.08	0.542	99.53	99.68	-0.15	0.61	99.57	99.68	-0.11	0.551
ENSG00000086015.23	chr1:46031391-46031585	195	+	CE	MAST2	protein_coding	249135	0.302894	99.77	99.8	-0.03	0.51	99.72	99.8	-0.08	0.591	99.73	99.8	-0.07	0.579
ENSG00000086015.23	chr1:46032178-46032258	81	+	CE	MAST2	protein_coding	249135	0.302894	99.77	99.8	-0.03	0.543	99.72	99.8	-0.08	0.585	99.72	99.78	-0.06	0.571
ENSG00000086015.23	chr1:46032323-46032404	82	+	CE	MAST2	protein_coding	249135	0.302894	99.37	99.37	0	0.516	99.34	99.38	-0.04	0.534	99.21	99.37	-0.16	0.532
ENSG00000086015.23	chr1:46032596-46032718	123	+	CE	MAST2	protein_coding	249135	0.302894	99.59	99.6	-0.01	0.502	99.49	99.6	-0.11	0.566	99.5	99.6	-0.1	0.555
ENSG00000086015.23	chr1:46033781-46033801	21	+	AA	MAST2	protein_coding	249135	0.302894	0.71	2.06	-1.35	0.758	0.97	2.02	-1.05	0.69	3.05	2.02	1.03	0.612
ENSG00000086015.23	chr1:46034073-46034075	3	+	AA	MAST2	protein_coding	249135	0.302894	79.08	80.13	-1.05	0.572	79.04	80.54	-1.5	0.652	79.74	80.17	-0.43	0.513
ENSG00000086015.23	chr1:46034076-46034266	191	+	CE	MAST2	protein_coding	249135	0.302894	99.65	99.72	-0.07	0.546	99.64	99.72	-0.08	0.557	99.58	99.71	-0.13	0.559
ENSG00000086015.23	chr1:46034538-46034826	289	+	AA	MAST2	protein_coding	249135	0.302894	92.42	91.93	0.49	0.501	94.71	92.08	2.63	0.736	92.9	91.84	1.06	0.606
ENSG00000086015.23	chr1:46034827-46035019	193	+	CE	MAST2	protein_coding	249135	0.302894	99.73	99.73	0	0.518	99.7	99.74	-0.04	0.54	99.64	99.74	-0.1	0.56
ENSG00000086015.23	chr1:46035020-46035104	85	+	RI	MAST2	protein_coding	249135	0.302894	99.65	99.65	0	0.518	99.58	99.66	-0.08	0.521	99.5	99.65	-0.15	0.571
ENSG00000116604.19	chr1:156499432-156500485	1054	-	AD	MEF2D	protein_coding	37052	1.29572	3.61	3.37	0.24	0.51	4.06	3.6	0.46	0.541	1.62	1.94	-0.32	0.57
ENSG00000116604.19	chr1:156495153-156495266	114	-	CE	MEF2D	protein_coding	37052	1.29572	3.45	6.68	-3.23	0.695	4.08	6.43	-2.35	0.663	1.63	5.67	-4.04	0.897
ENSG00000116604.19	chr1:156490512-156490599	88	-	AF	MEF2D	protein_coding	37052	1.29572	3.49	3.71	-0.22	0.524	3.89	3.58	0.31	0.549	1.58	3.37	-1.79	0.725
ENSG00000116604.19	chr1:156483419-156483430	12	-	AA	MEF2D	protein_coding	37052	1.29572	62.78	70.28	-7.5	0.682	70.5	70.11	0.39	0.515	86.95	88.36	-1.41	0.618
ENSG00000116604.19	chr1:156482437-156482640	204	-	CE	MEF2D	protein_coding	37052	1.29572	99.58	99.6	-0.02	0.54	99.49	99.61	-0.12	0.551	99.65	99.58	0.07	0.556
ENSG00000116604.19	chr1:156480834-156480971	138	-	CE	MEF2D	protein_coding	37052	1.29572	99.5	99.04	0.46	0.694	99.31	98.99	0.32	0.641	99.54	98.98	0.56	0.75
ENSG00000116604.19	chr1:156479290-156479346	57	-	CE	MEF2D	protein_coding	37052	1.29572	99.42	99.44	-0.02	0.536	99.28	99.48	-0.2	0.6	98.3	99.46	-1.16	0.82
ENSG00000116604.19	chr1:156477012-156477202	191	-	CE	MEF2D	protein_coding	37052	1.29572	99.65	99.68	-0.03	0.538	99.55	99.65	-0.1	0.579	98.54	99.65	-1.11	0.836
ENSG00000116604.19	chr1:156476494-156476514	21	-	CE	MEF2D	protein_coding	37052	1.29572	3.13	0.92	2.21	0.899	1.32	0.89	0.43	0.63	0.44	0.94	-0.5	0.739
ENSG00000116604.19	chr1:156476324-156476493	170	-	AD	MEF2D	protein_coding	37052	1.29572	0.47	0.49	-0.02	0.513	0.66	0.49	0.17	0.564	0.43	0.49	-0.06	0.526
ENSG00000116604.19	chr1:156475108-156475237	130	-	CE	MEF2D	protein_coding	37052	1.29572	99.73	99.74	-0.01	0.501	99.68	99.74	-0.06	0.551	99.67	99.62	0.05	0.557
ENSG00000116604.19	chr1:156467993-156468299	307	-	CE	MEF2D	protein_coding	37052	1.29572	97.22	99.37	-2.15	0.963	98.91	99.36	-0.45	0.643	98.62	99.36	-0.74	0.699
ENSG00000116604.19	chr1:156466476-156467656	1181	-	CE	MEF2D	protein_coding	37052	1.29572	99.6	99.54	0.06	0.526	99.55	99.55	0	0.515	99.66	99.51	0.15	0.597
ENSG00000116604.19	chr1:156463727-156466209	2483	-	TE	MEF2D	protein_coding	37052	1.29572	99.9	99.89	0.01	0.527	94.19	99.89	-5.7	0.977	99.92	99.89	0.03	0.574
ENSG00000121905.10	chr1:32893524-32893629	106	+	CE	HPCA	protein_coding	12447	0.0686906	87.74	95.56	-7.82	0.762	93.04	95.5	-2.46	0.607	96.58	95.6	0.98	0.519
ENSG00000121905.10	chr1:32893765-32894063	299	+	TE	HPCA	protein_coding	12447	0.0686906	5.93	1.85	4.08	0.742	2.71	1.75	0.96	0.596	11.2	1.72	9.48	0.876
ENSG00000121905.10	chr1:32894064-32894143	80	+	TE	HPCA	protein_coding	12447	0.0686906	18.46	26.48	-8.02	0.625	16.46	26.35	-9.89	0.629	1.29	26.29	-25	0.934
ENSG00000121905.10	chr1:32894144-32894646	503	+	TE	HPCA	protein_coding	12447	0.0686906	81.3	73.48	7.82	0.613	83.78	73.79	9.99	0.619	88.83	73.78	15.05	0.729
ENSG00000163444.12	chr1:203007774-203007863	90	+	CE	TMEM183A	protein_coding	17474	6.00883	99.19	99.38	-0.19	0.534	99.48	99.31	0.17	0.519	99.88	99.25	0.63	0.904
ENSG00000163444.12	chr1:203014889-203014891	3	+	AA	TMEM183A	protein_coding	17474	6.00883	56.18	54.49	1.69	0.575	58.89	59.17	-0.28	0.531	49.25	45.02	4.23	0.72
ENSG00000163444.12	chr1:203015037-203015048	12	+	AD	TMEM183A	protein_coding	17474	6.00883	99.81	98.61	1.2	0.967	99.61	99.52	0.09	0.507	98.66	98.73	-0.07	0.626
ENSG00000163444.12	chr1:203015049-203015229	181	+	AD	TMEM183A	protein_coding	17474	6.00883	5.87	7.42	-1.55	0.748	2.95	3.26	-0.31	0.616	4.36	7.89	-3.53	0.92
ENSG00000163444.12	chr1:203015939-203015959	21	+	AA	TMEM183A	protein_coding	17474	6.00883	1.84	4.55	-2.71	0.945	0.37	0.68	-0.31	0.707	0.4	1.56	-1.16	0.8
ENSG00000163444.12	chr1:203017756-203017758	3	+	AA	TMEM183A	protein_coding	17474	6.00883	6.42	9.91	-3.49	0.807	4.25	7.72	-3.47	0.852	3.22	11.13	-7.91	0.995
ENSG00000163444.12	chr1:203017759-203017919	161	+	CE	TMEM183A	protein_coding	17474	6.00883	7.11	15.57	-8.46	0.961	5.96	11.81	-5.85	0.919	4.55	16.96	-12.41	0.998
ENSG00000163444.12	chr1:203018481-203018500	20	+	AA	TMEM183A	protein_coding	17474	6.00883	90.24	93.26	-3.02	0.807	74.84	94.91	-20.07	0.891	78.56	92.36	-13.8	1
ENSG00000163444.12	chr1:203018501-203018552	52	+	CE	TMEM183A	protein_coding	17474	6.00883	99.43	99.48	-0.05	0.501	99.58	99.54	0.04	0.53	99.45	99.4	0.05	0.503
ENSG00000163444.12	chr1:203019176-203019288	113	+	CE	TMEM183A	protein_coding	17474	6.00883	6.03	5.5	0.53	0.55	3.51	6.51	-3	0.777	3.67	4.55	-0.88	0.625
ENSG00000163444.12	chr1:203020793-203020800	8	+	AA	TMEM183A	protein_coding	17474	6.00883	99.38	97.32	2.06	0.952	96.43	97.34	-0.91	0.512	99.32	97.9	1.42	0.763
ENSG00000163444.12	chr1:203020892-203020948	57	+	AD	TMEM183A	protein_coding	17474	6.00883	93.79	95.54	-1.75	0.763	95.31	96.02	-0.71	0.615	98.07	95.21	2.86	0.865
ENSG00000163444.12	chr1:203021889-203022215	327	+	AD	TMEM183A	protein_coding	17474	6.00883	1.2	2.3	-1.1	0.689	1.43	1.4	0.03	0.523	0.92	1.2	-0.28	0.561
ENSG00000162636.16	chr1:108600566-108600686	121	+	CE	EEIG2	protein_coding	84811	0.493708	98.56	98.94	-0.38	0.573	98.92	98.98	-0.06	0.515	98.9	98.96	-0.06	0.504
ENSG00000162636.16	chr1:108606223-108606252	30	+	CE	EEIG2	protein_coding	84811	0.493708	98.22	99.05	-0.83	0.622	99.01	99.02	-0.01	0.509	98.74	99.04	-0.3	0.519
ENSG00000162636.16	chr1:108612178-108612294	117	+	CE	EEIG2	protein_coding	84811	0.493708	98.9	99.39	-0.49	0.675	99.39	99.4	-0.01	0.516	99.3	99.41	-0.11	0.531
ENSG00000162636.16	chr1:108616382-108616428	47	+	CE	EEIG2	protein_coding	84811	0.493708	98.68	99.19	-0.51	0.622	99.3	99.21	0.09	0.518	99.2	99.22	-0.02	0.509
ENSG00000162636.16	chr1:108624749-108628166	3418	+	RI	EEIG2	protein_coding	84811	0.493708	5.54	1.32	4.22	0.882	1.09	1.37	-0.28	0.554	1.58	1.32	0.26	0.561
ENSG00000162636.16	chr1:108628167-108628262	96	+	CE	EEIG2	protein_coding	84811	0.493708	99.01	99.45	-0.44	0.615	99.48	99.46	0.02	0.52	99.37	99.44	-0.07	0.527
ENSG00000162636.16	chr1:108628263-108628394	132	+	RI	EEIG2	protein_coding	84811	0.493708	2.48	0.95	1.53	0.763	1.02	1.01	0.01	0.52	1.08	0.96	0.12	0.53
ENSG00000162636.16	chr1:108628395-108628584	190	+	CE	EEIG2	protein_coding	84811	0.493708	99.13	99.53	-0.4	0.651	99.46	99.51	-0.05	0.511	99.45	99.52	-0.07	0.539
ENSG00000162636.16	chr1:108628677-108628804	128	+	CE	EEIG2	protein_coding	84811	0.493708	97.2	99.47	-2.27	0.954	99.4	99.46	-0.06	0.521	99.42	99.47	-0.05	0.533
ENSG00000162636.16	chr1:108629588-108629657	70	+	CE	EEIG2	protein_coding	84811	0.493708	98.87	99.38	-0.51	0.647	99.34	99.37	-0.03	0.503	99.33	99.39	-0.06	0.536
ENSG00000117262.19	chr1:145607988-145607989	2	+	TS	GPR89A	protein_coding	62662	0.143989	22.16	32.73	-10.57	0.766	21.61	32.67	-11.06	0.786	44.31	28.49	15.82	0.882
ENSG00000117262.19	chr1:145607990-145608018	29	+	TS	GPR89A	protein_coding	62662	0.143989	69.31	54.8	14.51	0.922	62.52	54.75	7.77	0.794	51.08	58.75	-7.67	0.801
ENSG00000117262.19	chr1:145608019-145608047	29	+	TS	GPR89A	protein_coding	62662	0.143989	9.37	4.47	4.9	0.831	0.56	4.51	-3.95	0.898	5.11	4.59	0.52	0.652
ENSG00000117262.19	chr1:145608048-145608175	128	+	TS	GPR89A	protein_coding	62662	0.143989	0.62	8.78	-8.16	0.916	16.27	8.87	7.4	0.788	0.37	8.71	-8.34	0.95
ENSG00000117262.19	chr1:145612202-145612247	46	+	CE	GPR89A	protein_coding	62662	0.143989	4.2	0.94	3.26	0.958	2.07	0.93	1.14	0.767	1.35	0.86	0.49	0.647
ENSG00000117262.19	chr1:145616234-145616293	60	+	CE	GPR89A	protein_coding	62662	0.143989	98.81	98.05	0.76	0.657	97.13	97.98	-0.85	0.652	97.6	98.02	-0.42	0.661
ENSG00000117262.19	chr1:145618320-145618340	21	+	CE	GPR89A	protein_coding	62662	0.143989	99.34	99.58	-0.24	0.605	99.31	99.6	-0.29	0.639	98.95	99.71	-0.76	0.811
ENSG00000117262.19	chr1:145618341-145618423	83	+	AD	GPR89A	protein_coding	62662	0.143989	98.77	99.17	-0.4	0.669	98.49	99.12	-0.63	0.704	98.02	99.25	-1.23	0.885
ENSG00000117262.19	chr1:145623054-145623160	107	+	CE	GPR89A	protein_coding	62662	0.143989	98.98	99.28	-0.3	0.647	98.68	99.23	-0.55	0.75	97.97	99.32	-1.35	0.925
ENSG00000117262.19	chr1:145623593-145623612	20	+	AA	GPR89A	protein_coding	62662	0.143989	2.16	1.57	0.59	0.661	2.16	1.62	0.54	0.615	3.69	3.47	0.22	0.541
ENSG00000117262.19	chr1:145623613-145623681	69	+	AA	GPR89A	protein_coding	62662	0.143989	96.84	97.37	-0.53	0.625	96.9	97.37	-0.47	0.603	94.92	97.4	-2.48	0.857
ENSG00000117262.19	chr1:145623682-145623714	33	+	CE	GPR89A	protein_coding	62662	0.143989	99.1	99.22	-0.12	0.579	98.94	99.18	-0.24	0.632	98.15	99.29	-1.14	0.906
ENSG00000117262.19	chr1:145631664-145631744	81	+	CE	GPR89A	protein_coding	62662	0.143989	99.45	99.62	-0.17	0.613	99.18	99.62	-0.44	0.737	99.05	99.76	-0.71	0.809
ENSG00000117262.19	chr1:145643869-145643978	110	+	CE	GPR89A	protein_coding	62662	0.143989	98.69	99.4	-0.71	0.776	98.77	99.36	-0.59	0.731	99.63	99.57	0.06	0.604
ENSG00000117262.19	chr1:145643979-145644067	89	+	AD	GPR89A	protein_coding	62662	0.143989	4.67	2.98	1.69	0.692	2.14	2.93	-0.79	0.655	3.4	1.93	1.47	0.807
ENSG00000117262.19	chr1:145645647-145645743	97	+	CE	GPR89A	protein_coding	62662	0.143989	6.83	4.26	2.57	0.737	3.78	4.25	-0.47	0.549	2.95	3.35	-0.4	0.533
ENSG00000117262.19	chr1:145646184-145646203	20	+	AA	GPR89A	protein_coding	62662	0.143989	95.11	98.72	-3.61	0.95	98.42	98.73	-0.31	0.595	95.17	99.2	-4.03	0.998
ENSG00000117262.19	chr1:145646273-145647174	902	+	RI	GPR89A	protein_coding	62662	0.143989	3.35	1.66	1.69	0.717	1.94	1.65	0.29	0.513	1.84	1.27	0.57	0.596
ENSG00000117262.19	chr1:145647175-145647267	93	+	CE	GPR89A	protein_coding	62662	0.143989	98.49	99.03	-0.54	0.628	98.69	99.06	-0.37	0.593	99.09	99.41	-0.32	0.596
ENSG00000117262.19	chr1:145647268-145655741	8474	+	AD	GPR89A	protein_coding	62662	0.143989	22.13	9.73	12.4	0.803	15.78	9.83	5.95	0.675	12.2	6.91	5.29	0.679
ENSG00000117262.19	chr1:145663329-145663424	96	+	CE	GPR89A	protein_coding	62662	0.143989	96.81	99.1	-2.29	0.799	98.8	99.16	-0.36	0.555	99.32	99.46	-0.14	0.531
ENSG00000117262.19	chr1:145665562-145665651	90	+	CE	GPR89A	protein_coding	62662	0.143989	99.47	99.6	-0.13	0.567	99.47	99.63	-0.16	0.567	99.69	99.77	-0.08	0.559
ENSG00000117262.19	chr1:145669625-145669690	66	+	CE	GPR89A	protein_coding	62662	0.143989	98.88	98.91	-0.03	0.529	99.01	98.91	0.1	0.57	98.29	99.1	-0.81	0.82
ENSG00000117262.19	chr1:145670068-145670178	111	+	TE	GPR89A	protein_coding	62662	0.143989	1.05	0.72	0.33	0.601	0.93	0.71	0.22	0.555	0.61	0.52	0.09	0.56
ENSG00000117262.19	chr1:145670179-145670184	6	+	TE	GPR89A	protein_coding	62662	0.143989	98.91	99.26	-0.35	0.573	99.06	99.27	-0.21	0.551	99.38	99.48	-0.1	0.523
ENSG00000117262.19	chr1:145670461-145670463	3	+	TE	GPR89A	protein_coding	62662	0.143989	82.87	76.58	6.29	0.671	76.45	76.6	-0.15	0.515	85.56	94.26	-8.7	0.809
ENSG00000117262.19	chr1:145670464-145670650	187	+	TE	GPR89A	protein_coding	62662	0.143989	17.19	23.17	-5.98	0.678	23.77	23.4	0.37	0.508	4.01	5.5	-1.49	0.759
ENSG00000271092.5	chr1:95143891-95144056	166	+	CE	TLCD4-RWDD3	protein_coding	129302	0.00154384	98.58	98.19	0.39	0.546	97.8	98.1	-0.3	0.526	98.61	98.16	0.45	0.538
ENSG00000271092.5	chr1:95148702-95148791	90	+	CE	TLCD4-RWDD3	protein_coding	129302	0.00154384	99.43	99.25	0.18	0.568	99.16	99.26	-0.1	0.548	99.4	99.3	0.1	0.502
ENSG00000271092.5	chr1:95150208-95150266	59	+	CE	TLCD4-RWDD3	protein_coding	129302	0.00154384	99.53	99.45	0.08	0.529	99.31	99.38	-0.07	0.536	99.44	99.41	0.03	0.518
ENSG00000271092.5	chr1:95151325-95151419	95	+	CE	TLCD4-RWDD3	protein_coding	129302	0.00154384	99.44	99.4	0.04	0.517	98.81	98.99	-0.18	0.523	99.42	99.4	0.02	0.508
ENSG00000271092.5	chr1:95173816-95173889	74	+	CE	TLCD4-RWDD3	protein_coding	129302	0.00154384	99.47	99.4	0.07	0.53	98.32	98.83	-0.51	0.586	98.29	99.38	-1.09	0.78
ENSG00000271092.5	chr1:95191550-95230901	39352	+	AA	TLCD4-RWDD3	protein_coding	129302	0.00154384	99.16	98.54	0.62	0.675	97.85	98.59	-0.74	0.595	98.69	98.62	0.07	0.519
ENSG00000271092.5	chr1:95230995-95234315	3321	+	AD	TLCD4-RWDD3	protein_coding	129302	0.00154384	97.21	96.7	0.51	0.58	92.49	97.39	-4.9	0.807	97.9	96.74	1.16	0.63
ENSG00000271092.5	chr1:95237348-95237451	104	+	CE	TLCD4-RWDD3	protein_coding	129302	0.00154384	9.2	9.59	-0.39	0.53	6.18	9.49	-3.31	0.738	7.63	9.84	-2.21	0.623
ENSG00000271092.5	chr1:95237453-95237460	8	+	CE	TLCD4-RWDD3	protein_coding	129302	0.00154384	9.26	9.64	-0.38	0.528	6.13	9.7	-3.57	0.741	7.55	9.56	-2.01	0.623
ENSG00000271092.5	chr1:95239777-95239810	34	+	CE	TLCD4-RWDD3	protein_coding	129302	0.00154384	37.17	41.37	-4.2	0.613	34.76	41.57	-6.81	0.705	41.99	41.77	0.22	0.518
ENSG00000271092.5	chr1:95239811-95239909	99	+	AD	TLCD4-RWDD3	protein_coding	129302	0.00154384	37.29	39.88	-2.59	0.564	34.15	40.03	-5.88	0.686	42.03	39.88	2.15	0.572
ENSG00000271092.5	chr1:95244211-95244216	6	+	AA	TLCD4-RWDD3	protein_coding	129302	0.00154384	98.22	95.68	2.54	0.791	96.68	95.73	0.95	0.578	93.4	95.73	-2.33	0.671
ENSG00000271092.5	chr1:95244217-95244324	108	+	CE	TLCD4-RWDD3	protein_coding	129302	0.00154384	98.85	98.71	0.14	0.516	98.18	98.74	-0.56	0.631	98.53	98.69	-0.16	0.546
ENSG00000271092.5	chr1:95244325-95244564	240	+	RI	TLCD4-RWDD3	protein_coding	129302	0.00154384	99.19	98.68	0.51	0.627	98.08	98.68	-0.6	0.691	98.87	98.7	0.17	0.518
ENSG00000271092.5	chr1:95244565-95244651	87	+	CE	TLCD4-RWDD3	protein_coding	129302	0.00154384	99.04	98.98	0.06	0.517	98.87	99.07	-0.2	0.547	99.06	98.94	0.12	0.522
ENSG00000271092.5	chr1:95244652-95244698	47	+	AD	TLCD4-RWDD3	protein_coding	129302	0.00154384	97.68	97.8	-0.12	0.558	97.79	98.17	-0.38	0.577	98.03	97.7	0.33	0.562
ENSG00000271092.5	chr1:95244699-95244715	17	+	AD	TLCD4-RWDD3	protein_coding	129302	0.00154384	94.9	92.96	1.94	0.579	95.55	95.73	-0.18	0.534	92.32	92.79	-0.47	0.518
ENSG00000271092.5	chr1:95244716-95244751	36	+	AD	TLCD4-RWDD3	protein_coding	129302	0.00154384	92.74	91.02	1.72	0.539	95.18	94.87	0.31	0.538	89.62	90.84	-1.22	0.576
ENSG00000116675.16	chr1:65364635-65364785	151	+	CE	DNAJC6	protein_coding	167652	0.251282	95.81	98.26	-2.45	0.721	97	98.31	-1.31	0.633	98.16	98.3	-0.14	0.502
ENSG00000116675.16	chr1:65365885-65365934	50	+	CE	DNAJC6	protein_coding	167652	0.251282	97.47	98.75	-1.28	0.675	98.53	98.76	-0.23	0.538	98.79	98.71	0.08	0.503
ENSG00000116675.16	chr1:65366048-65366196	149	+	CE	DNAJC6	protein_coding	167652	0.251282	98.47	99.18	-0.71	0.643	99.18	99.21	-0.03	0.517	99.21	99.23	-0.02	0.511
ENSG00000116675.16	chr1:65379402-65379524	123	+	CE	DNAJC6	protein_coding	167652	0.251282	98.99	99.4	-0.41	0.639	99.38	99.41	-0.03	0.533	99.33	99.39	-0.06	0.508
ENSG00000116675.16	chr1:65379525-65381875	2351	+	AD	DNAJC6	protein_coding	167652	0.251282	1.97	4.43	-2.46	0.723	1.39	4.46	-3.07	0.776	1.51	4.55	-3.04	0.757
ENSG00000116675.16	chr1:65384193-65384326	134	+	CE	DNAJC6	protein_coding	167652	0.251282	99.09	99.46	-0.37	0.608	99.33	99.43	-0.1	0.529	99.36	99.45	-0.09	0.508
ENSG00000116675.16	chr1:65385712-65385906	195	+	CE	DNAJC6	protein_coding	167652	0.251282	98.88	99.39	-0.51	0.671	99.18	99.39	-0.21	0.603	99.33	99.38	-0.05	0.524
ENSG00000116675.16	chr1:65386812-65386929	118	+	CE	DNAJC6	protein_coding	167652	0.251282	98.73	99.25	-0.52	0.649	99.15	99.26	-0.11	0.548	99.28	99.29	-0.01	0.51
ENSG00000116675.16	chr1:65389547-65389627	81	+	CE	DNAJC6	protein_coding	167652	0.251282	99.19	99.5	-0.31	0.63	99.08	99.24	-0.16	0.568	99.01	99.27	-0.26	0.576
ENSG00000116675.16	chr1:65392431-65392865	435	+	CE	DNAJC6	protein_coding	167652	0.251282	98.99	99.44	-0.45	0.648	99.35	99.44	-0.09	0.522	99.36	99.45	-0.09	0.524
ENSG00000116675.16	chr1:65394898-65395032	135	+	CE	DNAJC6	protein_coding	167652	0.251282	98.98	99.42	-0.44	0.647	99.35	99.43	-0.08	0.543	99.42	99.44	-0.02	0.505
ENSG00000116675.16	chr1:65398813-65398881	69	+	CE	DNAJC6	protein_coding	167652	0.251282	99.23	99.49	-0.26	0.593	99.38	99.5	-0.12	0.543	99.39	99.5	-0.11	0.539
ENSG00000116675.16	chr1:65401761-65401880	120	+	CE	DNAJC6	protein_coding	167652	0.251282	99.37	99.63	-0.26	0.638	99.29	99.36	-0.07	0.529	99.56	99.62	-0.06	0.524
ENSG00000116675.16	chr1:65411250-65411426	177	+	CE	DNAJC6	protein_coding	167652	0.251282	99.23	99.59	-0.36	0.668	99.45	99.58	-0.13	0.574	99.56	99.59	-0.03	0.519
ENSG00000116675.16	chr1:65412924-65415869	2946	+	TE	DNAJC6	protein_coding	167652	0.251282	74.46	74.51	-0.05	0.527	74.44	74.54	-0.1	0.517	74.5	74.49	0.01	0.518
ENSG00000116675.16	chr1:65415870-65415871	2	+	TE	DNAJC6	protein_coding	167652	0.251282	25.53	25.47	0.06	0.506	25.47	25.51	-0.04	0.531	25.44	25.52	-0.08	0.513
ENSG00000177954.14	chr1:153990803-153990820	18	+	AD	RPS27	protein_coding	1393	541.08	28.75	25.29	3.46	0.807	24.34	25.43	-1.09	0.595	30.03	25.56	4.47	0.833
ENSG00000177954.14	chr1:153990821-153990913	93	+	RI	RPS27	protein_coding	1393	541.08	28.83	25.39	3.44	0.778	24.31	25.44	-1.13	0.553	30.15	25.46	4.69	0.846
ENSG00000177954.14	chr1:153991035-153991036	2	+	AD	RPS27	protein_coding	1393	541.08	1.56	1.57	-0.01	0.513	1.82	1.58	0.24	0.581	1.44	1.47	-0.03	0.504
ENSG00000177954.14	chr1:153991115-153991119	5	+	CE	RPS27	protein_coding	1393	541.08	99.85	99.6	0.25	0.785	99.85	99.61	0.24	0.777	99.83	99.61	0.22	0.754
ENSG00000177954.14	chr1:153991120-153991120	1	+	RI	RPS27	protein_coding	1393	541.08	99.85	99.61	0.24	0.763	99.85	99.61	0.24	0.773	99.83	99.6	0.23	0.752
ENSG00000177954.14	chr1:153991121-153991123	3	+	AA	RPS27	protein_coding	1393	541.08	99.85	99.62	0.23	0.763	99.86	99.61	0.25	0.775	99.83	99.61	0.22	0.745
ENSG00000177954.14	chr1:153991136-153991136	1	+	RI	RPS27	protein_coding	1393	541.08	99.85	99.86	-0.01	0.506	99.85	99.85	0	0.517	99.82	99.86	-0.04	0.561
ENSG00000177954.14	chr1:153991137-153991143	7	+	CE	RPS27	protein_coding	1393	541.08	99.85	99.85	0	0.515	99.85	99.86	-0.01	0.528	99.82	99.86	-0.04	0.552
ENSG00000177954.14	chr1:153991224-153991565	342	+	RI	RPS27	protein_coding	1393	541.08	90.1	87.61	2.49	0.562	87.3	87.53	-0.23	0.52	89.05	87.33	1.72	0.555
ENSG00000177954.14	chr1:153991566-153991570	5	+	CE	RPS27	protein_coding	1393	541.08	91.65	92.61	-0.96	0.518	90.66	92.67	-2.01	0.595	88.49	93.15	-4.66	0.646
ENSG00000177954.14	chr1:153991573-153991573	1	+	CE	RPS27	protein_coding	1393	541.08	90.02	92.73	-2.71	0.574	90.95	92.78	-1.83	0.561	88.32	92.67	-4.35	0.62
ENSG00000177954.14	chr1:153991574-153991574	1	+	RI	RPS27	protein_coding	1393	541.08	90.45	92.67	-2.22	0.569	91.18	92.68	-1.5	0.541	88.21	92.64	-4.43	0.62
ENSG00000177954.14	chr1:153992146-153992146	1	+	TE	RPS27	protein_coding	1393	541.08	1.34	0.8	0.54	0.644	1.14	0.72	0.42	0.599	0.98	0.73	0.25	0.57
ENSG00000177954.14	chr1:153992147-153992150	4	+	TE	RPS27	protein_coding	1393	541.08	1.36	0.81	0.55	0.652	25.33	0.73	24.6	0.912	0.94	0.72	0.22	0.545
ENSG00000177954.14	chr1:153992151-153992155	5	+	TE	RPS27	protein_coding	1393	541.08	98.64	99.18	-0.54	0.657	74.62	99.28	-24.66	0.915	99.02	99.25	-0.23	0.556
ENSG00000230461.10	chr1:213966071-213966258	188	-	CE	PROX1-AS1	lncRNA	170757	0.00337881	89.41	90.26	-0.85	0.53	87.88	91.05	-3.17	0.606	87.17	90.45	-3.28	0.563
ENSG00000230461.10	chr1:213965304-213965481	178	-	CE	PROX1-AS1	lncRNA	170757	0.00337881	57.84	81.53	-23.69	0.904	57.62	71.76	-14.14	0.731	47.25	71.7	-24.45	0.873
ENSG00000230461.10	chr1:213821938-213822433	496	-	TE	PROX1-AS1	lncRNA	170757	0.00337881	40.29	6.4	33.89	0.813	24.06	6.62	17.44	0.77	54.34	6.79	47.55	0.997
ENSG00000230461.10	chr1:213819922-213821937	2016	-	TE	PROX1-AS1	lncRNA	170757	0.00337881	13.74	26.26	-12.52	0.604	8.76	25.92	-17.16	0.675	13.25	25.81	-12.56	0.613
ENSG00000230461.10	chr1:213817996-213819921	1926	-	TE	PROX1-AS1	lncRNA	170757	0.00337881	47.64	72.7	-25.06	0.764	70.11	72.92	-2.81	0.582	34.29	73.15	-38.86	0.872
ENSG00000185420.19	chr1:246507280-246507312	33	-	TS	SMYD3	protein_coding	757970	0.0322764	0.74	0.45	0.29	0.593	0.59	0.45	0.14	0.559	0.5	0.44	0.06	0.531
ENSG00000185420.19	chr1:246507233-246507279	47	-	TS	SMYD3	protein_coding	757970	0.0322764	97.1	98.68	-1.58	0.728	97.78	98.67	-0.89	0.73	99.48	98.69	0.79	0.766
ENSG00000185420.19	chr1:246507054-246507232	179	-	TS	SMYD3	protein_coding	757970	0.0322764	2.91	1.3	1.61	0.715	2.23	1.32	0.91	0.751	0.51	1.31	-0.8	0.751
ENSG00000185420.19	chr1:246483435-246507053	23619	-	AD	SMYD3	protein_coding	757970	0.0322764	7.11	4.86	2.25	0.594	6.1	5.19	0.91	0.53	5.21	4.98	0.23	0.507
ENSG00000185420.19	chr1:246417296-246417409	114	-	AF	SMYD3	protein_coding	757970	0.0322764	7.05	5	2.05	0.598	6.44	5.2	1.24	0.527	5.19	5.13	0.06	0.504
ENSG00000185420.19	chr1:246355031-246355094	64	-	CE	SMYD3	protein_coding	757970	0.0322764	88.76	97.1	-8.34	0.939	95.43	97.1	-1.67	0.66	94.44	97.04	-2.6	0.822
ENSG00000185420.19	chr1:246335367-246335474	108	-	CE	SMYD3	protein_coding	757970	0.0322764	99.08	99.36	-0.28	0.609	98.43	99.34	-0.91	0.767	99.36	99.35	0.01	0.535
ENSG00000185420.19	chr1:246330480-246330537	58	-	CE	SMYD3	protein_coding	757970	0.0322764	99.26	99.47	-0.21	0.572	99.03	99.45	-0.42	0.673	99.45	99.45	0	0.518
ENSG00000185420.19	chr1:246327201-246327337	137	-	CE	SMYD3	protein_coding	757970	0.0322764	98.97	99.19	-0.22	0.565	97.8	99.24	-1.44	0.768	99.19	99.2	-0.01	0.522
ENSG00000185420.19	chr1:245955833-245956102	270	-	AF	SMYD3	protein_coding	757970	0.0322764	5.46	4.54	0.92	0.559	5.69	4.31	1.38	0.575	5.62	4.31	1.31	0.578
ENSG00000185420.19	chr1:245953231-245953355	125	-	CE	SMYD3	protein_coding	757970	0.0322764	5.47	4.24	1.23	0.566	5.51	4.22	1.29	0.574	5.83	4.41	1.42	0.557
ENSG00000185420.19	chr1:245929870-245929937	68	-	CE	SMYD3	protein_coding	757970	0.0322764	98.8	98.71	0.09	0.521	97.5	98.75	-1.25	0.75	98.93	98.68	0.25	0.586
ENSG00000185420.19	chr1:245927931-245928033	103	-	CE	SMYD3	protein_coding	757970	0.0322764	99.5	99.05	0.45	0.697	98.1	99.03	-0.93	0.779	99.59	99.05	0.54	0.733
ENSG00000185420.19	chr1:245915530-245915640	111	-	CE	SMYD3	protein_coding	757970	0.0322764	82.22	89.32	-7.1	0.942	91.57	89.45	2.12	0.761	84.19	89.43	-5.24	0.908
ENSG00000185420.19	chr1:245863799-245863886	88	-	CE	SMYD3	protein_coding	757970	0.0322764	97.68	99.62	-1.94	0.968	97.99	99.61	-1.62	0.87	99.35	99.63	-0.28	0.63
ENSG00000185420.19	chr1:245764041-245764149	109	-	CE	SMYD3	protein_coding	757970	0.0322764	95.3	97.66	-2.36	0.816	97.5	97.69	-0.19	0.608	95.55	97.7	-2.15	0.863
ENSG00000185420.19	chr1:245749351-245749664	314	-	TE	SMYD3	protein_coding	757970	0.0322764	11.4	0.85	10.55	0.929	0.85	0.86	-0.01	0.504	0.66	0.84	-0.18	0.583
ENSG00000185420.19	chr1:245749347-245749350	4	-	TE	SMYD3	protein_coding	757970	0.0322764	88.58	99.15	-10.57	0.922	99.19	99.12	0.07	0.535	99.35	99.16	0.19	0.558
ENSG00000185420.19	chr1:245749342-245749346	5	-	TE	SMYD3	protein_coding	757970	0.0322764	1	0.88	0.12	0.532	0.85	0.84	0.01	0.524	0.64	0.88	-0.24	0.58
ENSG00000134709.13	chr1:59814932-59814948	17	+	TS	HOOK1	protein_coding	61536	2.03899	0.35	0.42	-0.07	0.515	0.39	0.44	-0.05	0.553	0.31	0.4	-0.09	0.549
ENSG00000134709.13	chr1:59814949-59815007	59	+	TS	HOOK1	protein_coding	61536	2.03899	0.34	0.43	-0.09	0.567	0.37	0.41	-0.04	0.503	0.31	0.43	-0.12	0.553
ENSG00000134709.13	chr1:59815008-59815014	7	+	TS	HOOK1	protein_coding	61536	2.03899	0.37	0.42	-0.05	0.537	99.07	98.92	0.15	0.58	99.39	98.97	0.42	0.728
ENSG00000134709.13	chr1:59815036-59815077	42	+	CE	HOOK1	protein_coding	61536	2.03899	99.79	99.78	0.01	0.504	99.78	99.78	0	0.545	99.82	99.78	0.04	0.525
ENSG00000134709.13	chr1:59815078-59815078	1	+	RI	HOOK1	protein_coding	61536	2.03899	0.34	0.31	0.03	0.533	0.37	0.33	0.04	0.541	0.3	0.31	-0.01	0.515
ENSG00000134709.13	chr1:59815181-59815351	171	+	AD	HOOK1	protein_coding	61536	2.03899	0.41	0.46	-0.05	0.512	0.41	0.44	-0.03	0.508	0.35	0.46	-0.11	0.574
ENSG00000134709.13	chr1:59821858-59821943	86	+	CE	HOOK1	protein_coding	61536	2.03899	99.77	99.08	0.69	0.836	99.78	99.77	0.01	0.524	99.81	99.07	0.74	0.86
ENSG00000134709.13	chr1:59821944-59822090	147	+	AD	HOOK1	protein_coding	61536	2.03899	3.98	2.76	1.22	0.721	5.6	2.15	3.45	0.918	5.77	2.75	3.02	0.92
ENSG00000134709.13	chr1:59828780-59828852	73	+	CE	HOOK1	protein_coding	61536	2.03899	99.68	99.69	-0.01	0.51	99.67	99.7	-0.03	0.552	99.73	99.7	0.03	0.516
ENSG00000134709.13	chr1:59832163-59832213	51	+	CE	HOOK1	protein_coding	61536	2.03899	99.68	99.7	-0.02	0.51	99.66	99.7	-0.04	0.524	99.72	99.69	0.03	0.51
ENSG00000134709.13	chr1:59833405-59833537	133	+	CE	HOOK1	protein_coding	61536	2.03899	99.73	99.76	-0.03	0.518	99.71	99.75	-0.04	0.556	99.77	99.75	0.02	0.505
ENSG00000134709.13	chr1:59835345-59835412	68	+	CE	HOOK1	protein_coding	61536	2.03899	99.64	99.67	-0.03	0.525	99.63	99.63	0	0.504	99.69	99.66	0.03	0.526
ENSG00000134709.13	chr1:59836873-59836935	63	+	CE	HOOK1	protein_coding	61536	2.03899	99.69	99.7	-0.01	0.523	99.63	99.64	-0.01	0.507	99.74	99.7	0.04	0.564
ENSG00000134709.13	chr1:59840308-59840391	84	+	CE	HOOK1	protein_coding	61536	2.03899	99.74	99.72	0.02	0.531	99.68	99.7	-0.02	0.526	99.76	99.72	0.04	0.55
ENSG00000134709.13	chr1:59840392-59841963	1572	+	AD	HOOK1	protein_coding	61536	2.03899	0.71	0.71	0	0.508	0.77	0.73	0.04	0.519	0.61	0.73	-0.12	0.543
ENSG00000134709.13	chr1:59843432-59843598	167	+	CE	HOOK1	protein_coding	61536	2.03899	99.71	99.69	0.02	0.523	99.68	99.7	-0.02	0.535	99.74	99.7	0.04	0.533
ENSG00000134709.13	chr1:59849073-59849183	111	+	CE	HOOK1	protein_coding	61536	2.03899	99.63	99.65	-0.02	0.506	99.84	99.85	-0.01	0.508	99.85	99.85	0	0.518
ENSG00000134709.13	chr1:59858428-59858515	88	+	CE	HOOK1	protein_coding	61536	2.03899	99.58	99.63	-0.05	0.522	99.83	99.84	-0.01	0.514	99.85	99.84	0.01	0.535
ENSG00000134709.13	chr1:59858985-59859045	61	+	CE	HOOK1	protein_coding	61536	2.03899	99.68	99.71	-0.03	0.507	99.78	99.77	0.01	0.501	99.79	99.78	0.01	0.539
ENSG00000134709.13	chr1:59859046-59859751	706	+	AD	HOOK1	protein_coding	61536	2.03899	0.64	0.6	0.04	0.531	0.54	0.54	0	0.502	0.47	0.55	-0.08	0.524
ENSG00000134709.13	chr1:59860188-59860328	141	+	CE	HOOK1	protein_coding	61536	2.03899	99.77	99.77	0	0.513	99.79	99.79	0	0.515	99.83	99.79	0.04	0.535
ENSG00000134709.13	chr1:59862784-59862877	94	+	CE	HOOK1	protein_coding	61536	2.03899	99.75	99.78	-0.03	0.544	99.78	99.78	0	0.51	99.81	99.79	0.02	0.525
ENSG00000134709.13	chr1:59863825-59863868	44	+	CE	HOOK1	protein_coding	61536	2.03899	2.24	1.81	0.43	0.586	0.58	2.19	-1.61	0.826	1.8	1.82	-0.02	0.554
ENSG00000134709.13	chr1:59864632-59864666	35	+	CE	HOOK1	protein_coding	61536	2.03899	98.95	99.73	-0.78	0.844	99.69	99.72	-0.03	0.503	99.73	99.72	0.01	0.503
ENSG00000134709.13	chr1:59864667-59865162	496	+	RI	HOOK1	protein_coding	61536	2.03899	0.57	2.03	-1.46	0.917	0.69	0.59	0.1	0.532	1.53	2.07	-0.54	0.681
ENSG00000134709.13	chr1:59865163-59865245	83	+	CE	HOOK1	protein_coding	61536	2.03899	98.98	99.74	-0.76	0.848	99.7	99.76	-0.06	0.557	99.76	99.76	0	0.509
ENSG00000134709.13	chr1:59865872-59865972	101	+	CE	HOOK1	protein_coding	61536	2.03899	99.74	99.74	0	0.51	99.75	99.75	0	0.502	99.76	99.75	0.01	0.526
ENSG00000134709.13	chr1:59868250-59868351	102	+	CE	HOOK1	protein_coding	61536	2.03899	99.72	99.69	0.03	0.526	99.72	99.65	0.07	0.575	99.75	99.68	0.07	0.601
ENSG00000134709.13	chr1:59872958-59872965	8	+	TE	HOOK1	protein_coding	61536	2.03899	0.02	0.02	0	0.546	0.23	0.2	0.03	0.554	0.02	0.02	0	0.515
ENSG00000134709.13	chr1:59872966-59872978	13	+	TE	HOOK1	protein_coding	61536	2.03899	0.02	0.02	0	0.518	0.23	0.19	0.04	0.548	0.02	0.02	0	0.52
ENSG00000134709.13	chr1:59872979-59872982	4	+	TE	HOOK1	protein_coding	61536	2.03899	23.31	30.57	-7.26	1	28.78	32.21	-3.43	0.678	32.31	32.01	0.3	0.514
ENSG00000134709.13	chr1:59872983-59873007	25	+	TE	HOOK1	protein_coding	61536	2.03899	46.42	36.8	9.62	1	71.22	67.65	3.57	0.717	34.99	39.43	-4.44	0.871
ENSG00000121766.16	chr1:31297076-31297096	21	+	AD	ZCCHC17	protein_coding	67971	0.874129	16.23	12.25	3.98	0.657	10.5	12.37	-1.87	0.633	13.33	12.2	1.13	0.517
ENSG00000121766.16	chr1:31297097-31297213	117	+	AD	ZCCHC17	protein_coding	67971	0.874129	16.22	12.24	3.98	0.628	10.61	12.14	-1.53	0.598	13.05	12.33	0.72	0.517
ENSG00000121766.16	chr1:31310044-31310164	121	+	CE	ZCCHC17	protein_coding	67971	0.874129	98.53	99.55	-1.02	0.796	99.54	99.56	-0.02	0.52	97.45	99.57	-2.12	0.883
ENSG00000121766.16	chr1:31318167-31318236	70	+	CE	ZCCHC17	protein_coding	67971	0.874129	13.02	9.61	3.41	0.808	9.69	10.08	-0.39	0.539	10.78	10.05	0.73	0.608
ENSG00000121766.16	chr1:31319109-31319166	58	+	CE	ZCCHC17	protein_coding	67971	0.874129	93.23	96.58	-3.35	0.947	93.34	96.68	-3.34	0.938	94.66	96.65	-1.99	0.853
ENSG00000121766.16	chr1:31337175-31337275	101	+	CE	ZCCHC17	protein_coding	67971	0.874129	98.52	97.72	0.8	0.811	97.91	97.68	0.23	0.621	98.42	97.7	0.72	0.781
ENSG00000121766.16	chr1:31338957-31339048	92	+	CE	ZCCHC17	protein_coding	67971	0.874129	99.72	99.44	0.28	0.802	99.17	99.42	-0.25	0.72	99.45	99.44	0.01	0.531
ENSG00000121766.16	chr1:31346640-31346740	101	+	CE	ZCCHC17	protein_coding	67971	0.874129	97.79	98.69	-0.9	0.885	97.98	98.94	-0.96	0.751	95.96	97.99	-2.03	0.888
ENSG00000121766.16	chr1:31364190-31364465	276	+	RI	ZCCHC17	protein_coding	67971	0.874129	98.58	99.42	-0.84	0.763	98.97	99.76	-0.79	0.85	99.16	99.77	-0.61	0.903
ENSG00000121766.16	chr1:31364466-31364468	3	+	AA	ZCCHC17	protein_coding	67971	0.874129	98.88	99.26	-0.38	0.587	98.23	99.23	-1	0.766	98.94	99.21	-0.27	0.644
ENSG00000121766.16	chr1:31364469-31364556	88	+	CE	ZCCHC17	protein_coding	67971	0.874129	99.58	99.69	-0.11	0.55	99.58	99.68	-0.1	0.575	99.69	99.7	-0.01	0.512
ENSG00000121766.16	chr1:31364557-31364936	380	+	TE	ZCCHC17	protein_coding	67971	0.874129	61.92	64.67	-2.75	0.732	71.72	64.72	7	0.799	87.06	65.18	21.88	1
ENSG00000121766.16	chr1:31364937-31364953	17	+	TE	ZCCHC17	protein_coding	67971	0.874129	38.06	35.32	2.74	0.667	28.3	35.31	-7.01	0.795	12.91	34.72	-21.81	1
ENSG00000183520.12	chr1:38016359-38016420	62	+	CE	UTP11	protein_coding	15562	4.45073	99.88	99.44	0.44	0.873	99.48	99.45	0.03	0.553	98.87	99.49	-0.62	0.813
ENSG00000183520.12	chr1:38017668-38017720	53	+	CE	UTP11	protein_coding	15562	4.45073	99.88	99.87	0.01	0.512	99.67	99.87	-0.2	0.751	98.93	99.88	-0.95	0.98
ENSG00000183520.12	chr1:38017721-38017721	1	+	RI	UTP11	protein_coding	15562	4.45073	98.97	98.72	0.25	0.679	98.68	98.73	-0.05	0.503	98.93	98.73	0.2	0.648
ENSG00000183520.12	chr1:38017722-38017770	49	+	CE	UTP11	protein_coding	15562	4.45073	99.89	99.89	0	0.518	99.68	99.89	-0.21	0.794	98.94	99.89	-0.95	0.987
ENSG00000183520.12	chr1:38018464-38018577	114	+	CE	UTP11	protein_coding	15562	4.45073	99.9	99.9	0	0.504	99.69	99.9	-0.21	0.81	99.69	99.9	-0.21	0.806
ENSG00000183520.12	chr1:38019059-38019152	94	+	CE	UTP11	protein_coding	15562	4.45073	99.9	99.9	0	0.516	99.68	99.9	-0.22	0.84	99.65	99.91	-0.26	0.813
ENSG00000183520.12	chr1:38019253-38019383	131	+	CE	UTP11	protein_coding	15562	4.45073	99.63	99.48	0.15	0.582	99.4	99.62	-0.22	0.715	99.37	99.62	-0.25	0.783
ENSG00000183520.12	chr1:38020245-38022014	1770	+	AD	UTP11	protein_coding	15562	4.45073	0.25	0.26	-0.01	0.534	0.21	0.13	0.08	0.627	0.15	0.13	0.02	0.537
ENSG00000086619.15	chr1:236281959-236282019	61	-	TS	ERO1B	protein_coding	67338	0.529375	0.45	0.33	0.12	0.567	0.38	0.33	0.05	0.536	0.41	0.34	0.07	0.533
ENSG00000086619.15	chr1:236281932-236281958	27	-	TS	ERO1B	protein_coding	67338	0.529375	0.44	0.34	0.1	0.545	0.36	0.34	0.02	0.526	0.41	0.35	0.06	0.541
ENSG00000086619.15	chr1:236281817-236281931	115	-	TS	ERO1B	protein_coding	67338	0.529375	84.73	88.15	-3.42	0.699	83.98	88.06	-4.08	0.708	91.92	88.12	3.8	0.736
ENSG00000086619.15	chr1:236281682-236281816	135	-	TS	ERO1B	protein_coding	67338	0.529375	15.24	11.81	3.43	0.696	16.11	11.9	4.21	0.736	8.14	11.86	-3.72	0.737
ENSG00000086619.15	chr1:236281467-236281681	215	-	AD	ERO1B	protein_coding	67338	0.529375	2.45	1.45	1	0.62	1.47	1.36	0.11	0.502	2.03	1.4	0.63	0.575
ENSG00000086619.15	chr1:236275596-236275679	84	-	AF	ERO1B	protein_coding	67338	0.529375	2.48	1.48	1	0.63	1.46	1.39	0.07	0.535	2.04	1.43	0.61	0.565
ENSG00000086619.15	chr1:236269875-236269994	120	-	CE	ERO1B	protein_coding	67338	0.529375	98.5	98.94	-0.44	0.577	98.89	98.94	-0.05	0.516	97.13	98.9	-1.77	0.8
ENSG00000086619.15	chr1:236253422-236253505	84	-	CE	ERO1B	protein_coding	67338	0.529375	98.94	98.93	0.01	0.505	98.84	98.96	-0.12	0.533	98.42	98.97	-0.55	0.618
ENSG00000086619.15	chr1:236252050-236252091	42	-	CE	ERO1B	protein_coding	67338	0.529375	99.32	99.39	-0.07	0.549	99.33	99.38	-0.05	0.542	99.14	99.38	-0.24	0.571
ENSG00000086619.15	chr1:236249885-236249967	83	-	CE	ERO1B	protein_coding	67338	0.529375	75.11	91.19	-16.08	0.989	87.28	91.29	-4.01	0.726	80.53	91.31	-10.78	0.957
ENSG00000086619.15	chr1:236243422-236243495	74	-	CE	ERO1B	protein_coding	67338	0.529375	96.45	99.23	-2.78	0.822	98.84	99.54	-0.7	0.788	99.29	99.54	-0.25	0.617
ENSG00000086619.15	chr1:236242829-236242909	81	-	CE	ERO1B	protein_coding	67338	0.529375	2.62	3.24	-0.62	0.63	2.17	3.21	-1.04	0.712	2.54	3.18	-0.64	0.644
ENSG00000086619.15	chr1:236236278-236236398	121	-	CE	ERO1B	protein_coding	67338	0.529375	99.2	99.4	-0.2	0.574	99.15	99.27	-0.12	0.557	98.93	99.29	-0.36	0.623
ENSG00000086619.15	chr1:236232828-236232839	12	-	CE	ERO1B	protein_coding	67338	0.529375	98.51	98.97	-0.46	0.628	94.24	95.21	-0.97	0.538	93.16	94.85	-1.69	0.533
ENSG00000086619.15	chr1:236230224-236230250	27	-	CE	ERO1B	protein_coding	67338	0.529375	98.72	99.1	-0.38	0.599	97	97.05	-0.05	0.51	96.43	97.07	-0.64	0.529
ENSG00000086619.15	chr1:236229166-236229415	250	-	CE	ERO1B	protein_coding	67338	0.529375	3.76	1.66	2.1	0.741	4.39	4.13	0.26	0.506	4.86	4.22	0.64	0.561
ENSG00000086619.15	chr1:236226647-236226739	93	-	CE	ERO1B	protein_coding	67338	0.529375	98.72	99.1	-0.38	0.591	98.03	98.19	-0.16	0.536	97.82	98.17	-0.35	0.542
ENSG00000086619.15	chr1:236225070-236225139	70	-	CE	ERO1B	protein_coding	67338	0.529375	85.16	87.09	-1.93	0.574	84.77	86.22	-1.45	0.629	84.95	86.28	-1.33	0.506
ENSG00000086619.15	chr1:236221924-236222010	87	-	CE	ERO1B	protein_coding	67338	0.529375	85.08	87.16	-2.08	0.565	84.77	86.36	-1.59	0.632	84.89	86.41	-1.52	0.508
ENSG00000086619.15	chr1:236220852-236220965	114	-	CE	ERO1B	protein_coding	67338	0.529375	80.55	85.09	-4.54	0.679	84.61	83.59	1.02	0.599	84.85	83.73	1.12	0.612
ENSG00000086619.15	chr1:236220832-236220851	20	-	AD	ERO1B	protein_coding	67338	0.529375	76.35	82.12	-5.77	0.712	84.61	81.38	3.23	0.719	84.73	81.36	3.37	0.656
ENSG00000086619.15	chr1:236218467-236218576	110	-	AA	ERO1B	protein_coding	67338	0.529375	94.81	96.67	-1.86	0.74	99.24	97.1	2.14	0.848	99.12	97.06	2.06	0.821
ENSG00000086619.15	chr1:236218244-236218466	223	-	TE	ERO1B	protein_coding	67338	0.529375	0.09	0.06	0.03	0.592	0.07	0.06	0.01	0.51	0.09	0.07	0.02	0.568
ENSG00000086619.15	chr1:236215101-236218243	3143	-	TE	ERO1B	protein_coding	67338	0.529375	96.35	99.1	-2.75	0.841	98.08	99.1	-1.02	0.826	99.09	99.1	-0.01	0.505
ENSG00000086619.15	chr1:236214681-236215100	420	-	TE	ERO1B	protein_coding	67338	0.529375	3.65	0.9	2.75	0.847	1.92	0.9	1.02	0.846	0.91	0.9	0.01	0.506
ENSG00000116906.13	chr1:231241212-231241215	4	+	TS	GNPAT	protein_coding	36766	3.26796	3.56	4.99	-1.43	0.551	27.45	41.11	-13.66	0.812	33.99	36.57	-2.58	0.584
ENSG00000116906.13	chr1:231250961-231250963	3	+	AA	GNPAT	protein_coding	36766	3.26796	59.08	59.97	-0.89	0.54	18.71	25.43	-6.72	0.822	35.02	95.82	-60.8	0.998
ENSG00000116906.13	chr1:231250964-231251143	180	+	CE	GNPAT	protein_coding	36766	3.26796	86.11	88.34	-2.23	0.82	86.44	87.11	-0.67	0.596	98.69	99.73	-1.04	0.841
ENSG00000116906.13	chr1:231258222-231258309	88	+	CE	GNPAT	protein_coding	36766	3.26796	6.82	4.62	2.2	0.918	6.14	4.91	1.23	0.744	1.06	2.8	-1.74	0.9
ENSG00000116906.13	chr1:231260507-231260653	147	+	CE	GNPAT	protein_coding	36766	3.26796	99.86	99.87	-0.01	0.503	99.86	99.86	0	0.544	99.86	99.85	0.01	0.508
ENSG00000116906.13	chr1:231260654-231260683	30	+	AD	GNPAT	protein_coding	36766	3.26796	93.98	95.84	-1.86	0.872	92.97	95.82	-2.85	0.927	94.99	95.97	-0.98	0.742
ENSG00000116906.13	chr1:231265293-231265312	20	+	CE	GNPAT	protein_coding	36766	3.26796	99.84	99.85	-0.01	0.533	99.74	99.88	-0.14	0.713	99.9	99.89	0.01	0.562
ENSG00000116906.13	chr1:231265313-231265316	4	+	AD	GNPAT	protein_coding	36766	3.26796	99.84	99.85	-0.01	0.521	99.39	99.88	-0.49	0.862	99.89	99.88	0.01	0.518
ENSG00000116906.13	chr1:231265712-231265745	34	+	AA	GNPAT	protein_coding	36766	3.26796	97.37	99.84	-2.47	1	93.16	99.83	-6.67	1	97	99.83	-2.83	0.949
ENSG00000116906.13	chr1:231265746-231265787	42	+	CE	GNPAT	protein_coding	36766	3.26796	98.56	99.85	-1.29	0.998	95.43	99.84	-4.41	0.999	98.03	99.85	-1.82	0.943
ENSG00000116906.13	chr1:231266277-231266407	131	+	CE	GNPAT	protein_coding	36766	3.26796	99.85	99.84	0.01	0.507	99.69	99.85	-0.16	0.746	99.86	99.85	0.01	0.536
ENSG00000116906.13	chr1:231267680-231267903	224	+	CE	GNPAT	protein_coding	36766	3.26796	99.9	99.9	0	0.532	99.59	99.89	-0.3	0.812	99.91	99.89	0.02	0.544
ENSG00000116906.13	chr1:231267904-231267911	8	+	AD	GNPAT	protein_coding	36766	3.26796	0.48	0.2	0.28	0.719	0.18	0.2	-0.02	0.501	0.17	0.21	-0.04	0.543
ENSG00000116906.13	chr1:231269434-231269740	307	+	AD	GNPAT	protein_coding	36766	3.26796	1.02	0.85	0.17	0.609	1.59	1.3	0.29	0.679	1.13	0.84	0.29	0.692
ENSG00000116906.13	chr1:231270917-231271000	84	+	CE	GNPAT	protein_coding	36766	3.26796	99.87	99.87	0	0.551	99.89	99.88	0.01	0.505	99.9	99.86	0.04	0.57
ENSG00000116906.13	chr1:231272312-231272356	45	+	AA	GNPAT	protein_coding	36766	3.26796	99.81	99.8	0.01	0.51	99.82	99.81	0.01	0.54	99.84	99.81	0.03	0.532
ENSG00000116906.13	chr1:231272357-231272391	35	+	CE	GNPAT	protein_coding	36766	3.26796	99.82	99.8	0.02	0.546	99.82	99.81	0.01	0.519	99.84	99.8	0.04	0.546
ENSG00000116906.13	chr1:231273922-231274062	141	+	CE	GNPAT	protein_coding	36766	3.26796	99.84	99.85	-0.01	0.505	99.84	99.85	-0.01	0.513	99.86	99.85	0.01	0.526
ENSG00000116906.13	chr1:231275221-231275320	100	+	CE	GNPAT	protein_coding	36766	3.26796	99.89	99.9	-0.01	0.541	99.88	99.9	-0.02	0.542	99.91	99.9	0.01	0.525
ENSG00000116906.13	chr1:231275405-231275498	94	+	CE	GNPAT	protein_coding	36766	3.26796	99.91	99.92	-0.01	0.516	99.91	99.92	-0.01	0.516	99.92	99.92	0	0.532
ENSG00000116906.13	chr1:231276135-231276196	62	+	CE	GNPAT	protein_coding	36766	3.26796	99.88	99.89	-0.01	0.524	99.88	99.89	-0.01	0.522	99.89	99.88	0.01	0.519
ENSG00000116906.13	chr1:231277499-231277530	32	+	TE	GNPAT	protein_coding	36766	3.26796	0.12	0.12	0	0.523	0.12	0.12	0	0.508	0.1	0.12	-0.02	0.557
ENSG00000116906.13	chr1:231277531-231277933	403	+	TE	GNPAT	protein_coding	36766	3.26796	96.75	99.88	-3.13	1	97.78	99.88	-2.1	0.999	99.52	99.89	-0.37	0.822
ENSG00000116906.13	chr1:231277934-231277973	40	+	TE	GNPAT	protein_coding	36766	3.26796	3.23	0.12	3.11	1	2.2	0.12	2.08	0.998	0.48	0.12	0.36	0.81
ENSG00000162408.11	chr1:6550396-6550615	220	-	CE	NOL9	protein_coding	33166	1.35906	99.19	95.41	3.78	0.987	99.21	95.38	3.83	0.987	99.23	95.55	3.68	0.994
ENSG00000162408.11	chr1:6549571-6549698	128	-	CE	NOL9	protein_coding	33166	1.35906	99.25	98.2	1.05	0.733	99.23	98.2	1.03	0.762	99.07	97.78	1.29	0.776
ENSG00000162408.11	chr1:6544923-6545002	80	-	AA	NOL9	protein_coding	33166	1.35906	4.03	6.69	-2.66	0.732	5.23	6.77	-1.54	0.652	2.91	10.75	-7.84	0.932
ENSG00000162408.11	chr1:6544920-6544922	3	-	AA	NOL9	protein_coding	33166	1.35906	82.36	89.59	-7.23	0.834	91.57	89.56	2.01	0.656	81.1	88.38	-7.28	0.896
ENSG00000162408.11	chr1:6544826-6544919	94	-	CE	NOL9	protein_coding	33166	1.35906	82.99	95.46	-12.47	0.97	91.95	95.46	-3.51	0.772	86.64	94.16	-7.52	0.875
ENSG00000162408.11	chr1:6541830-6541927	98	-	CE	NOL9	protein_coding	33166	1.35906	83.78	95.73	-11.95	0.964	95.52	95.69	-0.17	0.518	86.85	94.49	-7.64	0.878
ENSG00000162408.11	chr1:6532463-6532760	298	-	CE	NOL9	protein_coding	33166	1.35906	99.42	99.63	-0.21	0.595	99.46	99.63	-0.17	0.61	99.4	99.62	-0.22	0.586
ENSG00000162408.11	chr1:6531968-6532079	112	-	CE	NOL9	protein_coding	33166	1.35906	99.28	99.58	-0.3	0.651	99.48	99.68	-0.2	0.608	99.47	99.68	-0.21	0.629
ENSG00000162408.11	chr1:6526696-6526829	134	-	CE	NOL9	protein_coding	33166	1.35906	99.45	99.63	-0.18	0.613	99.5	99.62	-0.12	0.546	99.44	99.63	-0.19	0.599
ENSG00000127125.9	chr1:42456539-42456542	4	+	TS	PPCS	protein_coding	17268	1.19113	2.28	2.16	0.12	0.502	2.86	2.26	0.6	0.541	2.42	2.29	0.13	0.502
ENSG00000127125.9	chr1:42456543-42456543	1	+	TS	PPCS	protein_coding	17268	1.19113	2.32	2.16	0.16	0.512	2.94	2.36	0.58	0.568	2.45	2.32	0.13	0.502
ENSG00000127125.9	chr1:42456544-42456560	17	+	TS	PPCS	protein_coding	17268	1.19113	2.33	2.13	0.2	0.526	2.82	2.26	0.56	0.534	2.39	2.25	0.14	0.506
ENSG00000127125.9	chr1:42456629-42456724	96	+	AD	PPCS	protein_coding	17268	1.19113	91.57	89.92	1.65	0.8	93.15	89.07	4.08	0.841	92.52	89.04	3.48	0.903
ENSG00000127125.9	chr1:42457074-42457246	173	+	RI	PPCS	protein_coding	17268	1.19113	2.89	2.73	0.16	0.514	3.9	2.69	1.21	0.655	3.36	2.63	0.73	0.628
ENSG00000127125.9	chr1:42459204-42459305	102	+	AF	PPCS	protein_coding	17268	1.19113	6.26	4.66	1.6	0.623	4.9	4.65	0.25	0.51	5.82	4.61	1.21	0.558
ENSG00000127125.9	chr1:42459603-42460016	414	+	TE	PPCS	protein_coding	17268	1.19113	0.13	0.12	0.01	0.511	0.15	0.12	0.03	0.554	0.14	0.13	0.01	0.542
ENSG00000127125.9	chr1:42460017-42460081	65	+	TE	PPCS	protein_coding	17268	1.19113	32.8	35.96	-3.16	0.624	37.32	35.96	1.36	0.569	39	36.73	2.27	0.606
ENSG00000127125.9	chr1:42460082-42460278	197	+	TE	PPCS	protein_coding	17268	1.19113	0.13	0.12	0.01	0.509	0.15	0.12	0.03	0.534	0.14	0.12	0.02	0.52
ENSG00000127125.9	chr1:42460279-42460412	134	+	TE	PPCS	protein_coding	17268	1.19113	13.82	43.84	-30.02	0.859	36.08	44.05	-7.97	0.602	30.29	43.38	-13.09	0.655
ENSG00000127125.9	chr1:42460413-42460414	2	+	TE	PPCS	protein_coding	17268	1.19113	52.39	19.38	33.01	0.936	26.12	19.13	6.99	0.723	30.18	19.08	11.1	0.762
ENSG00000127125.9	chr1:42460415-42461236	822	+	TE	PPCS	protein_coding	17268	1.19113	1.25	1.07	0.18	0.621	0.67	1.07	-0.4	0.821	0.86	1.06	-0.2	0.67
ENSG00000127125.9	chr1:42463658-42463898	241	+	AD	PPCS	protein_coding	17268	1.19113	34.5	34.41	0.09	0.53	67.03	34.53	32.5	0.932	60.85	34.22	26.63	0.91
ENSG00000001460.18	chr1:24413775-24414910	1136	-	RI	STPG1	protein_coding	59935	0.399584	87.13	87.26	-0.13	0.501	89.07	86.49	2.58	0.556	87.76	86.65	1.11	0.503
ENSG00000001460.18	chr1:24413674-24413774	101	-	CE	STPG1	protein_coding	59935	0.399584	99.2	99.35	-0.15	0.555	99.3	99.38	-0.08	0.535	99.47	99.36	0.11	0.549
ENSG00000001460.18	chr1:24410703-24410817	115	-	CE	STPG1	protein_coding	59935	0.399584	9.66	7.05	2.61	0.687	5.84	7.05	-1.21	0.579	7.07	7.03	0.04	0.527
ENSG00000001460.18	chr1:24391924-24392067	144	-	CE	STPG1	protein_coding	59935	0.399584	9.96	3.84	6.12	0.881	8.45	3.72	4.73	0.805	2.91	3.75	-0.84	0.589
ENSG00000001460.18	chr1:24391561-24391679	119	-	CE	STPG1	protein_coding	59935	0.399584	98.92	97.66	1.26	0.745	93.83	97.69	-3.86	0.822	95.93	97.68	-1.75	0.74
ENSG00000001460.18	chr1:24383902-24384003	102	-	CE	STPG1	protein_coding	59935	0.399584	99.28	96.95	2.33	0.926	97.72	97	0.72	0.669	96.09	97	-0.91	0.666
ENSG00000001460.18	chr1:24383867-24383901	35	-	AD	STPG1	protein_coding	59935	0.399584	1.19	0.84	0.35	0.615	0.95	0.82	0.13	0.536	0.77	0.85	-0.08	0.537
ENSG00000001460.18	chr1:24379653-24379823	171	-	CE	STPG1	protein_coding	59935	0.399584	99.32	99.53	-0.21	0.608	99.47	99.52	-0.05	0.547	99.33	99.51	-0.18	0.61
ENSG00000001460.18	chr1:24373702-24373810	109	-	CE	STPG1	protein_coding	59935	0.399584	98.17	99.5	-1.33	0.801	99.42	99.51	-0.09	0.558	99.54	99.49	0.05	0.525
ENSG00000001460.18	chr1:24369674-24369839	166	-	CE	STPG1	protein_coding	59935	0.399584	97.84	99.54	-1.7	0.875	95.03	99.53	-4.5	1	96.77	99.52	-2.75	0.936
ENSG00000001460.18	chr1:24369408-24369673	266	-	RI	STPG1	protein_coding	59935	0.399584	7.97	4.13	3.84	0.82	2.83	4.2	-1.37	0.722	5.21	4.08	1.13	0.66
ENSG00000001460.18	chr1:24369043-24369407	365	-	TE	STPG1	protein_coding	59935	0.399584	38.81	49.98	-11.17	0.552	68.95	49.88	19.07	0.603	57.64	49.82	7.82	0.522
ENSG00000001460.18	chr1:24368704-24369042	339	-	TE	STPG1	protein_coding	59935	0.399584	61.28	49.92	11.36	0.561	30.66	50.11	-19.45	0.589	42.92	49.92	-7	0.546
ENSG00000001460.18	chr1:24360851-24361041	191	-	CE	STPG1	protein_coding	59935	0.399584	97.66	99.22	-1.56	0.788	98.28	99.22	-0.94	0.709	99.46	99.2	0.26	0.615
ENSG00000001460.18	chr1:24360324-24360850	527	-	AD	STPG1	protein_coding	59935	0.399584	3.26	1.32	1.94	0.752	1.47	1.23	0.24	0.528	1.49	1.24	0.25	0.534
ENSG00000001460.18	chr1:24357005-24358619	1615	-	TE	STPG1	protein_coding	59935	0.399584	99.62	99.65	-0.03	0.51	99.62	99.65	-0.03	0.558	99.65	99.64	0.01	0.511
ENSG00000001460.18	chr1:24356999-24357004	6	-	TE	STPG1	protein_coding	59935	0.399584	0.38	0.35	0.03	0.539	0.39	0.35	0.04	0.554	0.35	0.35	0	0.533
ENSG00000116685.17	chr1:11926428-11926428	1	-	TS	KIAA2013	protein_coding	6837	9.46022	79.24	79.24	0	0.504	79.18	79.24	-0.06	0.509	79.24	79.26	-0.02	0.501
ENSG00000116685.17	chr1:11925205-11926427	1223	-	TS	KIAA2013	protein_coding	6837	9.46022	20.8	20.77	0.03	0.528	20.81	20.73	0.08	0.523	20.74	20.75	-0.01	0.5
ENSG00000116685.17	chr1:11923191-11923489	299	-	CE	KIAA2013	protein_coding	6837	9.46022	99.87	99.89	-0.02	0.524	99.82	99.89	-0.07	0.629	99.88	99.89	-0.01	0.523
ENSG00000116685.17	chr1:11923116-11923190	75	-	RI	KIAA2013	protein_coding	6837	9.46022	95.73	95.67	0.06	0.53	93.99	95.73	-1.74	0.784	95.55	95.7	-0.15	0.55
ENSG00000116685.17	chr1:11922825-11923115	291	-	CE	KIAA2013	protein_coding	6837	9.46022	99.84	99.88	-0.04	0.572	98.78	99.88	-1.1	0.909	99.85	99.88	-0.03	0.541
ENSG00000116685.17	chr1:11922762-11922824	63	-	RI	KIAA2013	protein_coding	6837	9.46022	99.86	99.89	-0.03	0.585	98.8	99.9	-1.1	0.931	99.87	99.9	-0.03	0.568
ENSG00000116685.17	chr1:11922690-11922761	72	-	AA	KIAA2013	protein_coding	6837	9.46022	99.84	99.87	-0.03	0.531	98.76	99.88	-1.12	0.917	99.85	99.88	-0.03	0.552
ENSG00000116685.17	chr1:11922636-11922689	54	-	CE	KIAA2013	protein_coding	6837	9.46022	99.68	99.72	-0.04	0.509	99.62	99.74	-0.12	0.574	99.72	99.72	0	0.517
ENSG00000116685.17	chr1:11920329-11920332	4	-	AA	KIAA2013	protein_coding	6837	9.46022	99.55	99.65	-0.1	0.534	99.41	99.65	-0.24	0.642	99.59	99.64	-0.05	0.533
ENSG00000177868.12	chr1:42817190-42817253	64	-	CE	SVBP	protein_coding	10345	1.61156	99.58	99.68	-0.1	0.571	99.65	99.71	-0.06	0.533	99.73	99.7	0.03	0.508
ENSG00000177868.12	chr1:42816754-42817189	436	-	AD	SVBP	protein_coding	10345	1.61156	1.22	1	0.22	0.524	0.77	0.67	0.1	0.525	0.6	0.65	-0.05	0.537
ENSG00000177868.12	chr1:42816581-42816605	25	-	AA	SVBP	protein_coding	10345	1.61156	12.37	9.06	3.31	0.743	7.76	6.56	1.2	0.637	7.08	6.49	0.59	0.565
ENSG00000162704.16	chr1:183635758-183635783	26	-	TS	ARPC5	protein_coding	14937	9.95471	49.46	55.22	-5.76	0.918	42.14	54.66	-12.52	1	54.68	55.02	-0.34	0.525
ENSG00000162704.16	chr1:183635517-183635757	241	-	TS	ARPC5	protein_coding	14937	9.95471	50.54	44.74	5.8	0.932	57.88	45.35	12.53	1	45.3	45	0.3	0.527
ENSG00000162704.16	chr1:183635512-183635516	5	-	AD	ARPC5	protein_coding	14937	9.95471	5.54	6.3	-0.76	0.681	7.4	5.97	1.43	0.818	5.82	6.27	-0.45	0.599
ENSG00000162704.16	chr1:183633310-183633958	649	-	TS	ARPC5	protein_coding	14937	9.95471	38.2	9.13	29.07	0.745	8.24	9.26	-1.02	0.559	38.02	9.69	28.33	0.74
ENSG00000162704.16	chr1:183633164-183633309	146	-	TS	ARPC5	protein_coding	14937	9.95471	61.73	90.98	-29.25	0.728	91.79	91.2	0.59	0.528	61.77	91.4	-29.63	0.749
ENSG00000162704.16	chr1:183633155-183633163	9	-	AA	ARPC5	protein_coding	14937	9.95471	0.23	0.24	-0.01	0.501	0.5	0.24	0.26	0.701	0.38	0.24	0.14	0.621
ENSG00000162704.16	chr1:183633148-183633154	7	-	AA	ARPC5	protein_coding	14937	9.95471	94.53	93.72	0.81	0.723	92.65	93.94	-1.29	0.871	94.21	93.7	0.51	0.652
ENSG00000162704.16	chr1:183630638-183633081	2444	-	RI	ARPC5	protein_coding	14937	9.95471	0.42	0.12	0.3	0.827	0.21	0.19	0.02	0.56	0.11	0.12	-0.01	0.5
ENSG00000162704.16	chr1:183626458-183627594	1137	-	TE	ARPC5	protein_coding	14937	9.95471	0.8	0.01	0.79	0.983	0.02	0.01	0.01	0.542	0.35	0.01	0.34	0.96
ENSG00000162704.16	chr1:183626194-183626457	264	-	TE	ARPC5	protein_coding	14937	9.95471	98.13	99.01	-0.88	0.878	98.96	99.02	-0.06	0.613	99.02	99.02	0	0.545
ENSG00000162704.16	chr1:183620846-183626193	5348	-	TE	ARPC5	protein_coding	14937	9.95471	1.09	1	0.09	0.692	1.03	0.98	0.05	0.625	0.64	0.99	-0.35	0.985
ENSG00000236200.7	chr1:43707366-43707371	6	-	TS	KDM4A-AS1	lncRNA	23015	0.0644944	2.98	3.93	-0.95	0.545	96.63	3.86	92.77	1	48.81	3.93	44.88	0.641
ENSG00000236200.7	chr1:43707059-43707365	307	-	TS	KDM4A-AS1	lncRNA	23015	0.0644944	97.04	96.05	0.99	0.59	3.4	96.08	-92.68	1	51.1	96.02	-44.92	0.626
ENSG00000236200.7	chr1:43707055-43707058	4	-	AD	KDM4A-AS1	lncRNA	23015	0.0644944	9.09	7.74	1.35	0.533	9.07	7.51	1.56	0.546	9.35	7.44	1.91	0.559
ENSG00000236200.7	chr1:43704353-43704457	105	-	CE	KDM4A-AS1	lncRNA	23015	0.0644944	94.98	96.79	-1.81	0.62	95.93	96.72	-0.79	0.567	96.66	96.71	-0.05	0.543
ENSG00000236200.7	chr1:43704020-43704112	93	-	CE	KDM4A-AS1	lncRNA	23015	0.0644944	24.8	11.16	13.64	0.774	13.73	12.53	1.2	0.531	27.56	12.68	14.88	0.786
ENSG00000236200.7	chr1:43703648-43703736	89	-	AA	KDM4A-AS1	lncRNA	23015	0.0644944	15.56	10.92	4.64	0.632	14.22	12.9	1.32	0.516	27.93	12.98	14.95	0.77
ENSG00000236200.7	chr1:43703617-43703647	31	-	CE	KDM4A-AS1	lncRNA	23015	0.0644944	93.96	95.39	-1.43	0.565	95.08	95.38	-0.3	0.513	93.99	95.4	-1.41	0.563
ENSG00000236200.7	chr1:43703564-43703616	53	-	AD	KDM4A-AS1	lncRNA	23015	0.0644944	95.73	95.68	0.05	0.504	94.74	95.65	-0.91	0.566	94.48	95.48	-1	0.546
ENSG00000236200.7	chr1:43702656-43702728	73	-	CE	KDM4A-AS1	lncRNA	23015	0.0644944	92.43	94.97	-2.54	0.615	93.42	95.02	-1.6	0.599	94.14	94.95	-0.81	0.553
ENSG00000236200.7	chr1:43700760-43702655	1896	-	RI	KDM4A-AS1	lncRNA	23015	0.0644944	12.83	19.82	-6.99	0.628	18.99	19.51	-0.52	0.526	17.6	19.51	-1.91	0.545
ENSG00000236200.7	chr1:43700753-43700759	7	-	AA	KDM4A-AS1	lncRNA	23015	0.0644944	9.97	12.18	-2.21	0.581	11.61	11.9	-0.29	0.51	9.76	11.97	-2.21	0.562
ENSG00000236200.7	chr1:43700535-43700752	218	-	CE	KDM4A-AS1	lncRNA	23015	0.0644944	47.29	41.19	6.1	0.594	43.94	41.1	2.84	0.579	59.03	40.77	18.26	0.78
ENSG00000236200.7	chr1:43700064-43700534	471	-	RI	KDM4A-AS1	lncRNA	23015	0.0644944	47.39	36.6	10.79	0.709	50.23	37.21	13.02	0.712	58.43	37.14	21.29	0.836
ENSG00000171612.7	chr1:9553626-9553805	180	+	CE	SLC25A33	protein_coding	45708	0.5287	99.42	98.3	1.12	0.769	98.7	98.35	0.35	0.556	99.5	98.28	1.22	0.811
ENSG00000171612.7	chr1:9567284-9567361	78	+	CE	SLC25A33	protein_coding	45708	0.5287	97.46	99.29	-1.83	0.804	96.56	96.41	0.15	0.581	99.35	96.37	2.98	0.981
ENSG00000171612.7	chr1:9570258-9570358	101	+	CE	SLC25A33	protein_coding	45708	0.5287	76.54	84.9	-8.36	0.952	77.87	85.59	-7.72	0.892	73.1	85.51	-12.41	0.967
ENSG00000171612.7	chr1:9573346-9573412	67	+	CE	SLC25A33	protein_coding	45708	0.5287	94.97	96.13	-1.16	0.694	95.16	96.06	-0.9	0.651	93.3	96.68	-3.38	0.815
ENSG00000171612.7	chr1:9579954-9580234	281	+	CE	SLC25A33	protein_coding	45708	0.5287	97.66	99.16	-1.5	0.776	94.75	99.18	-4.43	0.9	97.71	99.2	-1.49	0.748
ENSG00000171612.7	chr1:9582299-9582301	3	+	AA	SLC25A33	protein_coding	45708	0.5287	96.16	98.87	-2.71	0.805	96.99	98.81	-1.82	0.723	97.91	98.96	-1.05	0.754
ENSG00000131591.18	chr1:1115022-1115075	54	-	CE	C1orf159	protein_coding	34543	0.561664	3.96	9.67	-5.71	0.709	8.27	9.45	-1.18	0.573	9.92	22.89	-12.97	0.76
ENSG00000131591.18	chr1:1105956-1106049	94	-	CE	C1orf159	protein_coding	34543	0.561664	11.7	17.53	-5.83	0.634	11.44	28.2	-16.76	0.822	18.55	24.18	-5.63	0.539
ENSG00000131591.18	chr1:1092566-1095076	2511	-	AD	C1orf159	protein_coding	34543	0.561664	12.52	29.68	-17.16	0.76	25.81	19.77	6.04	0.568	26.29	14.44	11.85	0.645
ENSG00000131591.18	chr1:1091610-1091990	381	-	RI	C1orf159	protein_coding	34543	0.561664	1.74	4.71	-2.97	0.879	2.06	4.75	-2.69	0.831	3.2	5.21	-2.01	0.75
ENSG00000131591.18	chr1:1091566-1091609	44	-	AA	C1orf159	protein_coding	34543	0.561664	5.29	6.76	-1.47	0.634	3.78	6.65	-2.87	0.787	4.83	7.26	-2.43	0.76
ENSG00000131591.18	chr1:1091472-1091565	94	-	CE	C1orf159	protein_coding	34543	0.561664	98.96	99.31	-0.35	0.653	99.42	99.32	0.1	0.524	98.81	99.36	-0.55	0.709
ENSG00000131591.18	chr1:1091278-1091374	97	-	CE	C1orf159	protein_coding	34543	0.561664	1.11	2.16	-1.05	0.706	1.15	2.19	-1.04	0.687	2.2	2.18	0.02	0.538
ENSG00000131591.18	chr1:1090984-1091277	294	-	RI	C1orf159	protein_coding	34543	0.561664	2.02	2.2	-0.18	0.559	2.4	2.1	0.3	0.519	2.38	2.25	0.13	0.546
ENSG00000131591.18	chr1:1090876-1090983	108	-	CE	C1orf159	protein_coding	34543	0.561664	2.09	3.84	-1.75	0.765	3.25	3.81	-0.56	0.546	2.36	3.82	-1.46	0.666
ENSG00000131591.18	chr1:1090588-1090875	288	-	RI	C1orf159	protein_coding	34543	0.561664	2.07	3.77	-1.7	0.75	3.93	3.84	0.09	0.534	2.31	3.76	-1.45	0.692
ENSG00000131591.18	chr1:1090429-1090587	159	-	AA	C1orf159	protein_coding	34543	0.561664	2.72	6.14	-3.42	0.864	4.5	6.21	-1.71	0.681	3.47	6.31	-2.84	0.817
ENSG00000131591.18	chr1:1090353-1090428	76	-	CE	C1orf159	protein_coding	34543	0.561664	98.8	99.37	-0.57	0.667	99.39	99.38	0.01	0.51	98.88	99.34	-0.46	0.668
ENSG00000131591.18	chr1:1087502-1087597	96	-	CE	C1orf159	protein_coding	34543	0.561664	97.26	97.56	-0.3	0.613	97.18	97.61	-0.43	0.561	95.81	97.59	-1.78	0.697
ENSG00000131591.18	chr1:1087139-1087204	66	-	CE	C1orf159	protein_coding	34543	0.561664	99.09	99.61	-0.52	0.776	99.2	99.61	-0.41	0.721	98.66	99.6	-0.94	0.822
ENSG00000131591.18	chr1:1085878-1086012	135	-	CE	C1orf159	protein_coding	34543	0.561664	99.57	99.59	-0.02	0.502	99.55	99.58	-0.03	0.534	99.51	99.59	-0.08	0.536
ENSG00000131591.18	chr1:1085251-1085310	60	-	CE	C1orf159	protein_coding	34543	0.561664	12.85	18.62	-5.77	0.814	19.26	18.74	0.52	0.549	20.18	18.67	1.51	0.588
ENSG00000131591.18	chr1:1084481-1084506	26	-	CE	C1orf159	protein_coding	34543	0.561664	99.46	99.47	-0.01	0.51	99.48	99.48	0	0.502	99.36	99.48	-0.12	0.555
ENSG00000131591.18	chr1:1084384-1084480	97	-	RI	C1orf159	protein_coding	34543	0.561664	13.94	9.28	4.66	0.803	7.9	9.14	-1.24	0.61	11.25	9.22	2.03	0.68
ENSG00000131591.18	chr1:1084353-1084383	31	-	CE	C1orf159	protein_coding	34543	0.561664	99.33	99.32	0.01	0.517	99.38	99.32	0.06	0.505	99.32	99.31	0.01	0.514
ENSG00000131591.18	chr1:1084087-1084352	266	-	RI	C1orf159	protein_coding	34543	0.561664	17.39	21.53	-4.14	0.658	19.72	21.25	-1.53	0.569	11.69	21.33	-9.64	0.895
ENSG00000131591.18	chr1:1083915-1084086	172	-	CE	C1orf159	protein_coding	34543	0.561664	25.54	35.66	-10.12	0.749	26.04	34.59	-8.55	0.709	22.28	34.56	-12.28	0.804
ENSG00000131591.18	chr1:1081825-1082234	410	-	TE	C1orf159	protein_coding	34543	0.561664	2.23	11.61	-9.38	0.948	50.37	0.96	49.41	0.529	0.96	0.97	-0.01	0.502
ENSG00000131591.18	chr1:1081823-1081824	2	-	TE	C1orf159	protein_coding	34543	0.561664	85.71	78.69	7.02	0.772	49.6	99.01	-49.41	0.538	99.03	99.01	0.02	0.511
ENSG00000131591.18	chr1:1081818-1081822	5	-	TE	C1orf159	protein_coding	34543	0.561664	0.17	0.17	0	0.507	0.41	0.4	0.01	0.516	0.37	0.4	-0.03	0.532
ENSG00000253368.4	chr1:26993692-26994318	627	+	TS	TRNP1	protein_coding	7194	1.65986	0.41	0.26	0.15	0.607	0.34	0.27	0.07	0.532	0.35	0.26	0.09	0.599
ENSG00000253368.4	chr1:26994319-26994612	294	+	TS	TRNP1	protein_coding	7194	1.65986	99.59	99.74	-0.15	0.626	99.66	99.74	-0.08	0.589	99.65	99.73	-0.08	0.566
ENSG00000253368.4	chr1:26994613-26994630	18	+	AD	TRNP1	protein_coding	7194	1.65986	3.21	3.63	-0.42	0.544	4.05	3.66	0.39	0.513	2.91	3.57	-0.66	0.545
ENSG00000253368.4	chr1:26999847-27000109	263	+	TE	TRNP1	protein_coding	7194	1.65986	43.39	29.28	14.11	0.993	37.55	29.25	8.3	0.792	39.68	29.44	10.24	0.979
ENSG00000253368.4	chr1:27000110-27000886	777	+	TE	TRNP1	protein_coding	7194	1.65986	56.54	70.74	-14.2	0.996	62.45	70.82	-8.37	0.791	60.24	70.54	-10.3	0.988
ENSG00000074800.16	chr1:8879093-8879190	98	-	TS	ENO1	protein_coding	18190	136.273	4.45	3.09	1.36	0.607	20.06	3.08	16.98	0.868	1.99	3.05	-1.06	0.628
ENSG00000074800.16	chr1:8878961-8879092	132	-	TS	ENO1	protein_coding	18190	136.273	95.52	97	-1.48	0.599	80.08	96.9	-16.82	0.872	98	96.87	1.13	0.627
ENSG00000074800.16	chr1:8878812-8878960	149	-	CE	ENO1	protein_coding	18190	136.273	98.32	98.99	-0.67	0.627	97.65	98.95	-1.3	0.613	98.81	98.98	-0.17	0.537
ENSG00000074800.16	chr1:8878693-8878720	28	-	TS	ENO1	protein_coding	18190	136.273	0.01	0.01	0	0.593	0.01	0.01	0	0.58	0.01	0.01	0	0.583
ENSG00000074800.16	chr1:8878691-8878692	2	-	TS	ENO1	protein_coding	18190	136.273	0.01	0.01	0	0.613	66.94	72.53	-5.59	1	0.01	0.01	0	0.568
ENSG00000074800.16	chr1:8878690-8878690	1	-	TS	ENO1	protein_coding	18190	136.273	0.01	0.01	0	0.57	0.01	0.01	0	0.603	0.01	0.01	0	0.504
ENSG00000074800.16	chr1:8878687-8878689	3	-	TS	ENO1	protein_coding	18190	136.273	0.01	0.01	0	0.583	3.2	2.39	0.81	0.994	0.01	0.01	0	0.553
ENSG00000074800.16	chr1:8878647-8878686	40	-	TS	ENO1	protein_coding	18190	136.273	0.01	0.01	0	0.571	28.16	23.71	4.45	1	0.01	0.01	0	0.548
ENSG00000074800.16	chr1:8878215-8878267	53	-	AF	ENO1	protein_coding	18190	136.273	0.05	0.01	0.04	0.86	0.01	0.01	0	0.586	0.01	14.61	-14.6	0.997
ENSG00000074800.16	chr1:8877972-8877975	4	-	AD	ENO1	protein_coding	18190	136.273	0.01	0.01	0	0.594	0.01	0.01	0	0.567	0.01	0.01	0	0.517
ENSG00000074800.16	chr1:8876303-8876792	490	-	AA	ENO1	protein_coding	18190	136.273	0.02	0.01	0.01	0.719	0.01	0.01	0	0.565	4.1	0.01	4.09	0.994
ENSG00000074800.16	chr1:8875789-8876031	243	-	CE	ENO1	protein_coding	18190	136.273	0.01	0.01	0	0.604	34.31	0.01	34.3	0.962	0.01	0.01	0	0.575
ENSG00000074800.16	chr1:8874915-8874917	3	-	AA	ENO1	protein_coding	18190	136.273	99.29	98.99	0.3	0.896	99.44	98.95	0.49	0.992	76.55	81.85	-5.3	0.548
ENSG00000074800.16	chr1:8874874-8874893	20	-	CE	ENO1	protein_coding	18190	136.273	99.79	99.99	-0.2	1	99.74	99.9	-0.16	0.865	99.84	83.84	16	0.969
ENSG00000074800.16	chr1:8874873-8874873	1	-	RI	ENO1	protein_coding	18190	136.273	99.79	99.99	-0.2	1	99.74	99.9	-0.16	0.848	88.39	99.79	-11.4	0.954
ENSG00000074800.16	chr1:8874825-8874825	1	-	RI	ENO1	protein_coding	18190	136.273	99.79	99.99	-0.2	1	99.74	99.9	-0.16	0.854	77.5	97.35	-19.85	0.85
ENSG00000074800.16	chr1:8874824-8874824	1	-	CE	ENO1	protein_coding	18190	136.273	99.69	100	-0.31	1	99.74	99.9	-0.16	0.874	63.7	99.75	-36.05	1
ENSG00000074800.16	chr1:8873773-8873973	201	-	CE	ENO1	protein_coding	18190	136.273	0.02	0.01	0.01	0.559	0.01	0.01	0	0.573	0.01	0.01	0	0.524
ENSG00000074800.16	chr1:8871933-8871933	1	-	RI	ENO1	protein_coding	18190	136.273	99.99	100	-0.01	0.62	99.94	99.94	0	0.522	99.95	92.34	7.61	0.987
ENSG00000074800.16	chr1:8871901-8871932	32	-	CE	ENO1	protein_coding	18190	136.273	99.99	100	-0.01	0.579	99.99	99.94	0.05	0.911	83.4	89.25	-5.85	0.6
ENSG00000074800.16	chr1:8871899-8871900	2	-	RI	ENO1	protein_coding	18190	136.273	99.94	99.99	-0.05	0.914	99.99	99.94	0.05	0.884	98.24	99.94	-1.7	0.969
ENSG00000074800.16	chr1:8870825-8870883	59	-	CE	ENO1	protein_coding	18190	136.273	0.24	0.24	0	0.522	0.19	0.23	-0.04	0.686	0.19	0.17	0.02	0.555
ENSG00000074800.16	chr1:8870511-8870546	36	-	AA	ENO1	protein_coding	18190	136.273	0.23	0.22	0.01	0.5	0.2	0.22	-0.02	0.607	0.19	0.17	0.02	0.685
ENSG00000074800.16	chr1:8870501-8870501	1	-	RI	ENO1	protein_coding	18190	136.273	99.79	100	-0.21	1	99.84	99.94	-0.1	0.922	93.59	99.95	-6.36	0.99
ENSG00000074800.16	chr1:8870474-8870475	2	-	RI	ENO1	protein_coding	18190	136.273	99.8	100	-0.2	1	99.84	100	-0.16	1	98.89	91.89	7	0.868
ENSG00000074800.16	chr1:8868545-8868577	33	-	AA	ENO1	protein_coding	18190	136.273	0.04	0.01	0.03	0.813	0.04	21.44	-21.4	0.991	9.1	20.37	-11.27	0.617
ENSG00000074800.16	chr1:8868058-8868544	487	-	AA	ENO1	protein_coding	18190	136.273	0.04	0.01	0.03	0.851	0.08	20.29	-20.21	0.98	4.43	15.06	-10.63	0.741
ENSG00000074800.16	chr1:8868049-8868057	9	-	TE	ENO1	protein_coding	18190	136.273	0.01	0.01	0	0.624	0.01	0.01	0	0.501	0.01	0.01	0	0.518
ENSG00000074800.16	chr1:8868048-8868048	1	-	TE	ENO1	protein_coding	18190	136.273	99.99	99.99	0	0.611	99.99	99.99	0	0.534	99.99	99.99	0	0.507
ENSG00000074800.16	chr1:8868032-8868032	1	-	RI	ENO1	protein_coding	18190	136.273	99.99	100	-0.01	0.585	100	90.19	9.81	0.997	79.8	88.7	-8.9	0.6
ENSG00000074800.16	chr1:8868022-8868022	1	-	RI	ENO1	protein_coding	18190	136.273	99.99	100	-0.01	0.604	100	100	0	0.529	87.69	90.2	-2.51	0.542
ENSG00000074800.16	chr1:8867994-8868021	28	-	CE	ENO1	protein_coding	18190	136.273	99.99	100	-0.01	0.605	100	100	0	0.532	100	100	0	0.514
ENSG00000074800.16	chr1:8867993-8867993	1	-	RI	ENO1	protein_coding	18190	136.273	99.99	100	-0.01	0.599	100	91.55	8.45	0.998	99.9	92.94	6.96	0.978
ENSG00000074800.16	chr1:8867988-8867992	5	-	CE	ENO1	protein_coding	18190	136.273	99.99	100	-0.01	0.615	100	100	0	0.582	100	100	0	0.507
ENSG00000074800.16	chr1:8867246-8867250	5	-	AA	ENO1	protein_coding	18190	136.273	99.99	100	-0.01	0.623	100	92.55	7.45	0.998	100	91.24	8.76	1
ENSG00000074800.16	chr1:8867244-8867245	2	-	CE	ENO1	protein_coding	18190	136.273	99.99	100	-0.01	0.624	100	99.95	0.05	0.923	100	93.99	6.01	0.999
ENSG00000074800.16	chr1:8867243-8867243	1	-	RI	ENO1	protein_coding	18190	136.273	99.99	100	-0.01	0.607	99.94	96.29	3.65	0.988	89.84	99.95	-10.11	0.991
ENSG00000074800.16	chr1:8867201-8867201	1	-	RI	ENO1	protein_coding	18190	136.273	99.99	100	-0.01	0.602	100	98.2	1.8	0.997	99.85	99.7	0.15	0.668
ENSG00000074800.16	chr1:8867117-8867128	12	-	AD	ENO1	protein_coding	18190	136.273	99.99	100	-0.01	0.587	99.99	91.45	8.54	1	99.99	95.65	4.34	1
ENSG00000074800.16	chr1:8866502-8866531	30	-	AA	ENO1	protein_coding	18190	136.273	0.05	0.01	0.04	0.881	0.08	0.22	-0.14	0.734	0.07	10.12	-10.05	0.984
ENSG00000074800.16	chr1:8866460-8866462	3	-	AA	ENO1	protein_coding	18190	136.273	99.99	100	-0.01	0.573	99.99	81.31	18.68	0.998	100	93.49	6.51	0.998
ENSG00000074800.16	chr1:8866432-8866459	28	-	TE	ENO1	protein_coding	18190	136.273	0.02	0.01	0.01	0.606	0.01	0.01	0	0.555	0.01	0.01	0	0.553
ENSG00000074800.16	chr1:8866361-8866431	71	-	TE	ENO1	protein_coding	18190	136.273	99.98	99.99	-0.01	0.609	99.99	99.99	0	0.579	99.99	99.99	0	0.548
ENSG00000074800.16	chr1:8866307-8866307	1	-	RI	ENO1	protein_coding	18190	136.273	100	100	0	0.586	100	85.75	14.25	0.999	100	94.05	5.95	1
ENSG00000074800.16	chr1:8866009-8866073	65	-	AL	ENO1	protein_coding	18190	136.273	0.01	0.01	0	0.622	0.01	0.01	0	0.567	0.01	0.01	0	0.587
ENSG00000074800.16	chr1:8865451-8865451	1	-	RI	ENO1	protein_coding	18190	136.273	99.94	100	-0.06	0.953	100	92.9	7.1	1	100	95.45	4.55	0.999
ENSG00000074800.16	chr1:8865433-8865450	18	-	CE	ENO1	protein_coding	18190	136.273	100	100	0	0.657	100	100	0	0.549	100	100	0	0.523
ENSG00000074800.16	chr1:8865430-8865432	3	-	AD	ENO1	protein_coding	18190	136.273	100	100	0	0.603	100	99.75	0.25	0.988	100	91.8	8.2	0.997
ENSG00000074800.16	chr1:8865392-8865429	38	-	RI	ENO1	protein_coding	18190	136.273	100	100	0	0.589	100	100	0	0.54	100	89.75	10.25	0.999
ENSG00000074800.16	chr1:8865347-8865363	17	-	AA	ENO1	protein_coding	18190	136.273	99.99	100	-0.01	0.61	100	100	0	0.558	92.05	96.1	-4.05	0.668
ENSG00000074800.16	chr1:8865344-8865346	3	-	CE	ENO1	protein_coding	18190	136.273	99.94	100	-0.06	0.945	100	100	0	0.558	92.05	100	-7.95	0.998
ENSG00000074800.16	chr1:8864078-8864092	15	-	AA	ENO1	protein_coding	18190	136.273	90.45	100	-9.55	1	100	100	0	0.562	77.99	85.7	-7.71	0.741
ENSG00000074800.16	chr1:8863929-8863929	1	-	RI	ENO1	protein_coding	18190	136.273	99.99	100	-0.01	0.63	100	91.6	8.4	0.997	100	82.9	17.1	0.998
ENSG00000074800.16	chr1:8863897-8863928	32	-	CE	ENO1	protein_coding	18190	136.273	99.99	100	-0.01	0.619	100	100	0	0.558	99.99	99.99	0	0.552
ENSG00000074800.16	chr1:8863896-8863896	1	-	RI	ENO1	protein_coding	18190	136.273	99.99	99.99	0	0.577	100	100	0	0.572	99.99	99.99	0	0.519
ENSG00000074800.16	chr1:8863891-8863895	5	-	CE	ENO1	protein_coding	18190	136.273	99.99	100	-0.01	0.632	100	100	0	0.535	99.99	99.99	0	0.552
ENSG00000074800.16	chr1:8862940-8862945	6	-	AA	ENO1	protein_coding	18190	136.273	99.99	100	-0.01	0.594	100	79.94	20.06	0.992	100	89.59	10.41	0.999
ENSG00000074800.16	chr1:8862887-8862939	53	-	CE	ENO1	protein_coding	18190	136.273	100	100	0	0.605	100	81.1	18.9	0.999	100	88.79	11.21	0.996
ENSG00000074800.16	chr1:8861422-8861429	8	-	AA	ENO1	protein_coding	18190	136.273	100	100	0	0.6	100	92.35	7.65	0.999	100	83.65	16.35	0.999
ENSG00000074800.16	chr1:8861413-8861421	9	-	CE	ENO1	protein_coding	18190	136.273	100	100	0	0.597	100	100	0	0.533	100	100	0	0.547
ENSG00000074800.16	chr1:8861405-8861412	8	-	AD	ENO1	protein_coding	18190	136.273	100	100	0	0.592	100	100	0	0.566	100	100	0	0.551
ENSG00000074800.16	chr1:8861403-8861404	2	-	AD	ENO1	protein_coding	18190	136.273	100	100	0	0.587	100	100	0	0.553	100	100	0	0.589
ENSG00000074800.16	chr1:8861402-8861402	1	-	RI	ENO1	protein_coding	18190	136.273	100	100	0	0.648	100	100	0	0.557	100	100	0	0.547
ENSG00000074800.16	chr1:8861002-8861006	5	-	TE	ENO1	protein_coding	18190	136.273	99.42	99.99	-0.57	0.984	99.42	99.76	-0.34	0.701	0.55	0.42	0.13	0.571
ENSG00000074800.16	chr1:8861000-8861001	2	-	TE	ENO1	protein_coding	18190	136.273	0.58	0.01	0.57	0.988	0.58	0.24	0.34	0.7	99.46	99.58	-0.12	0.539
ENSG00000265491.5	chr1:145819324-145823771	4448	-	AD	RNF115	protein_coding	85227	0.596558	2.56	4.82	-2.26	0.712	4.69	5.17	-0.48	0.531	2.06	4.7	-2.64	0.738
ENSG00000265491.5	chr1:145794075-145794196	122	-	CE	RNF115	protein_coding	85227	0.596558	14.53	11.1	3.43	0.668	11.05	6.32	4.73	0.754	20.13	11.22	8.91	0.839
ENSG00000265491.5	chr1:145793835-145794074	240	-	AD	RNF115	protein_coding	85227	0.596558	15.31	5.1	10.21	0.927	10.62	5.78	4.84	0.753	20.43	5.18	15.25	0.963
ENSG00000265491.5	chr1:145792268-145793834	1567	-	AD	RNF115	protein_coding	85227	0.596558	3.44	2.19	1.25	0.613	2.67	2.18	0.49	0.532	2.91	2.19	0.72	0.543
ENSG00000265491.5	chr1:145788908-145788966	59	-	CE	RNF115	protein_coding	85227	0.596558	95.22	98.98	-3.76	0.836	98.93	99.02	-0.09	0.534	98.79	98.9	-0.11	0.544
ENSG00000265491.5	chr1:145787012-145787063	52	-	CE	RNF115	protein_coding	85227	0.596558	3.19	5.51	-2.32	0.719	4.82	5.4	-0.58	0.55	4.26	6.1	-1.84	0.662
ENSG00000265491.5	chr1:145785630-145787011	1382	-	AD	RNF115	protein_coding	85227	0.596558	1.59	1.77	-0.18	0.508	4.77	1.7	3.07	0.776	2.17	2.01	0.16	0.541
ENSG00000265491.5	chr1:145771711-145771919	209	-	CE	RNF115	protein_coding	85227	0.596558	99.65	99.72	-0.07	0.56	99.66	99.71	-0.05	0.542	99.18	99.7	-0.52	0.838
ENSG00000265491.5	chr1:145752978-145753049	72	-	CE	RNF115	protein_coding	85227	0.596558	99.7	99.74	-0.04	0.517	99.09	99.74	-0.65	0.811	99.15	99.75	-0.6	0.817
ENSG00000265491.5	chr1:145751438-145751510	73	-	CE	RNF115	protein_coding	85227	0.596558	96.3	99.3	-3	0.995	96.03	99.29	-3.26	0.99	95.85	99.3	-3.45	0.995
ENSG00000265491.5	chr1:145750407-145750500	94	-	CE	RNF115	protein_coding	85227	0.596558	99.54	99.81	-0.27	0.752	99.13	99.8	-0.67	0.827	98.85	99.81	-0.96	0.895
ENSG00000265491.5	chr1:145747995-145748110	116	-	CE	RNF115	protein_coding	85227	0.596558	99.72	99.77	-0.05	0.563	99.72	99.77	-0.05	0.544	99.71	99.78	-0.07	0.573
ENSG00000265491.5	chr1:145746961-145746997	37	-	CE	RNF115	protein_coding	85227	0.596558	97.06	99.15	-2.09	0.926	99.62	99.05	0.57	0.738	99.6	99.16	0.44	0.711
ENSG00000265491.5	chr1:145745588-145746123	536	-	RI	RNF115	protein_coding	85227	0.596558	70.48	92.95	-22.47	0.865	87.18	93.07	-5.89	0.741	80.25	93.12	-12.87	0.864
ENSG00000265491.5	chr1:145745419-145745587	169	-	AA	RNF115	protein_coding	85227	0.596558	72.08	94.6	-22.52	0.861	90.96	96.25	-5.29	0.795	81.11	96.43	-15.32	0.956
ENSG00000265491.5	chr1:145745301-145745418	118	-	CE	RNF115	protein_coding	85227	0.596558	76.72	97.16	-20.44	0.841	95.6	97.78	-2.18	0.686	86.02	98.13	-12.11	0.92
ENSG00000265491.5	chr1:145742674-145745300	2627	-	RI	RNF115	protein_coding	85227	0.596558	54.62	69.98	-15.36	0.736	63.32	88.87	-25.55	0.992	62.81	89.32	-26.51	0.765
ENSG00000143502.16	chr1:223364223-223364233	11	-	TS	SUSD4	protein_coding	143414	0.0388406	7.81	5.86	1.95	0.517	6.82	5.96	0.86	0.544	1.69	5.82	-4.13	0.72
ENSG00000143502.16	chr1:223364205-223364222	18	-	TS	SUSD4	protein_coding	143414	0.0388406	8.1	5.99	2.11	0.511	7.05	6.06	0.99	0.541	1.72	5.81	-4.09	0.749
ENSG00000143502.16	chr1:223364186-223364204	19	-	TS	SUSD4	protein_coding	143414	0.0388406	7.7	5.67	2.03	0.533	7.4	5.82	1.58	0.528	1.75	6.11	-4.36	0.704
ENSG00000143502.16	chr1:223364177-223364185	9	-	TS	SUSD4	protein_coding	143414	0.0388406	90.02	91.87	-1.85	0.523	90.97	91.7	-0.73	0.518	95.27	91.8	3.47	0.646
ENSG00000143502.16	chr1:223364168-223364176	9	-	TS	SUSD4	protein_coding	143414	0.0388406	8.97	6.95	2.02	0.529	7.65	6.41	1.24	0.533	2.27	6.48	-4.21	0.689
ENSG00000143502.16	chr1:223364142-223364167	26	-	TS	SUSD4	protein_coding	143414	0.0388406	8.1	6.06	2.04	0.512	7.94	6	1.94	0.571	1.8	6.02	-4.22	0.738
ENSG00000143502.16	chr1:223364131-223364141	11	-	TS	SUSD4	protein_coding	143414	0.0388406	8.56	6.83	1.73	0.513	7.12	6.73	0.39	0.529	3.05	6.68	-3.63	0.678
ENSG00000143502.16	chr1:223364115-223364130	16	-	TS	SUSD4	protein_coding	143414	0.0388406	8.1	6.54	1.56	0.533	6.89	6.61	0.28	0.52	1.76	6.73	-4.97	0.813
ENSG00000143502.16	chr1:223364060-223364114	55	-	TS	SUSD4	protein_coding	143414	0.0388406	7.66	5.99	1.67	0.553	6.88	5.91	0.97	0.527	1.73	5.79	-4.06	0.705
ENSG00000143502.16	chr1:223364057-223364059	3	-	TS	SUSD4	protein_coding	143414	0.0388406	8.46	6.2	2.26	0.558	7.67	5.87	1.8	0.57	2.46	5.95	-3.49	0.63
ENSG00000143502.16	chr1:223363847-223363938	92	-	CE	SUSD4	protein_coding	143414	0.0388406	74.65	46.9	27.75	0.908	85.46	47.3	38.16	0.977	60.23	46.72	13.51	0.746
ENSG00000143502.16	chr1:223363278-223363460	183	-	CE	SUSD4	protein_coding	143414	0.0388406	90.25	94.3	-4.05	0.649	93.51	93.75	-0.24	0.507	97.38	94.47	2.91	0.661
ENSG00000143502.16	chr1:223292439-223292651	213	-	CE	SUSD4	protein_coding	143414	0.0388406	93.57	95.7	-2.13	0.573	96.07	95.83	0.24	0.505	97.78	95.85	1.93	0.633
ENSG00000143502.16	chr1:223289123-223289277	155	-	CE	SUSD4	protein_coding	143414	0.0388406	10.48	15.32	-4.84	0.698	7.29	15.34	-8.05	0.814	3.76	15.28	-11.52	0.95
ENSG00000143502.16	chr1:223276650-223276860	211	-	CE	SUSD4	protein_coding	143414	0.0388406	7.15	4.8	2.35	0.649	4.71	4.77	-0.06	0.507	2.62	4.76	-2.14	0.586
ENSG00000143502.16	chr1:223268502-223268675	174	-	CE	SUSD4	protein_coding	143414	0.0388406	97.1	98.18	-1.08	0.614	97.66	98.18	-0.52	0.531	98.59	98.19	0.4	0.57
ENSG00000143502.16	chr1:223264630-223264818	189	-	CE	SUSD4	protein_coding	143414	0.0388406	97.32	98.39	-1.07	0.621	96.87	98.44	-1.57	0.665	98.26	98.41	-0.15	0.522
ENSG00000143502.16	chr1:223235052-223235100	49	-	CE	SUSD4	protein_coding	143414	0.0388406	38.85	49.3	-10.45	0.718	55.62	49.08	6.54	0.659	48.81	49.58	-0.77	0.507
ENSG00000143502.16	chr1:223229197-223229388	192	-	CE	SUSD4	protein_coding	143414	0.0388406	96.58	97.4	-0.82	0.581	95.88	97.51	-1.63	0.609	97.72	97.36	0.36	0.517
ENSG00000143502.16	chr1:223227594-223227738	145	-	CE	SUSD4	protein_coding	143414	0.0388406	97	98.04	-1.04	0.656	96.76	98.06	-1.3	0.632	98.32	98.08	0.24	0.519
ENSG00000143502.16	chr1:223223249-223223631	383	-	CE	SUSD4	protein_coding	143414	0.0388406	95.21	97.73	-2.52	0.642	95.62	97.78	-2.16	0.676	97.88	97.76	0.12	0.535
ENSG00000143502.16	chr1:223220852-223222220	1369	-	TE	SUSD4	protein_coding	143414	0.0388406	76.44	76.68	-0.24	0.535	76.62	76.76	-0.14	0.529	76.84	76.66	0.18	0.517
ENSG00000143502.16	chr1:223220851-223220851	1	-	TE	SUSD4	protein_coding	143414	0.0388406	23.4	23.22	0.18	0.526	23.28	23.41	-0.13	0.51	23.12	23.33	-0.21	0.508
ENSG00000143502.16	chr1:223220831-223220850	20	-	TE	SUSD4	protein_coding	143414	0.0388406	0.9	0.72	0.18	0.56	0.97	0.74	0.23	0.544	0.53	0.76	-0.23	0.579
ENSG00000143502.16	chr1:223220819-223220830	12	-	TE	SUSD4	protein_coding	143414	0.0388406	0.91	0.74	0.17	0.547	0.99	0.76	0.23	0.563	0.51	0.77	-0.26	0.586
ENSG00000203668.3	chr1:241635798-241636073	276	-	AA	CHML	protein_coding	11518	9.70728	75.45	79.8	-4.35	0.577	83.83	80.15	3.68	0.611	78.68	80.21	-1.53	0.533
ENSG00000203668.3	chr1:241635795-241635797	3	-	AA	CHML	protein_coding	11518	9.70728	87.6	89.61	-2.01	0.506	87.81	89.56	-1.75	0.587	87.65	89.81	-2.16	0.579
ENSG00000203668.3	chr1:241635527-241635794	268	-	TE	CHML	protein_coding	11518	9.70728	28.01	36.15	-8.14	0.945	34.34	36.22	-1.88	0.672	34.61	36.52	-1.91	0.583
ENSG00000203668.3	chr1:241628851-241635526	6676	-	TE	CHML	protein_coding	11518	9.70728	72.16	63.99	8.17	0.941	65.68	63.81	1.87	0.644	65.24	63.47	1.77	0.576
ENSG00000197852.12	chr1:111739396-111739403	8	-	TS	INKA2	protein_coding	75194	0.126592	8.61	52.58	-43.97	0.997	11.53	53.26	-41.73	0.984	69.3	52.9	16.4	0.721
ENSG00000197852.12	chr1:111739186-111739395	210	-	TS	INKA2	protein_coding	75194	0.126592	91.5	47.2	44.3	0.996	88.6	46.81	41.79	0.992	30.59	47.08	-16.49	0.744
ENSG00000197852.12	chr1:111726506-111727804	1299	-	TE	INKA2	protein_coding	75194	0.126592	38.13	33.34	4.79	0.936	38.58	33.31	5.27	0.801	45.88	33.34	12.54	0.992
ENSG00000197852.12	chr1:111722064-111726505	4442	-	TE	INKA2	protein_coding	75194	0.126592	61.81	66.76	-4.95	0.918	61.41	66.76	-5.35	0.789	54.13	66.7	-12.57	0.994
ENSG00000131697.18	chr1:5992448-5992473	26	-	TS	NPHP4	protein_coding	129662	0.184615	90.88	89.82	1.06	0.51	12.47	86.6	-74.13	0.999	9.13	86.18	-77.05	1
ENSG00000131697.18	chr1:5992426-5992447	22	-	TS	NPHP4	protein_coding	129662	0.184615	8.51	10.01	-1.5	0.521	11.73	12.99	-1.26	0.54	9.25	13.42	-4.17	0.583
ENSG00000131697.18	chr1:5992425-5992425	1	-	TS	NPHP4	protein_coding	129662	0.184615	8.51	9.64	-1.13	0.521	88.25	13.56	74.69	1	91.46	13.63	77.83	1
ENSG00000131697.18	chr1:5986233-5986327	95	-	AA	NPHP4	protein_coding	129662	0.184615	82.44	85.15	-2.71	0.64	95.5	90.31	5.19	0.776	96.65	88.4	8.25	0.83
ENSG00000131697.18	chr1:5986155-5986232	78	-	CE	NPHP4	protein_coding	129662	0.184615	90.88	96.9	-6.02	0.76	97.46	96.96	0.5	0.592	98.03	96.97	1.06	0.657
ENSG00000131697.18	chr1:5978270-5978413	144	-	CE	NPHP4	protein_coding	129662	0.184615	76.28	73.24	3.04	0.527	97.81	72.46	25.35	0.939	85.7	72.97	12.73	0.668
ENSG00000131697.18	chr1:5969087-5969259	173	-	CE	NPHP4	protein_coding	129662	0.184615	95.18	98.74	-3.56	0.84	98.47	98.78	-0.31	0.525	94.2	98.73	-4.53	0.821
ENSG00000131697.18	chr1:5967299-5967363	65	-	CE	NPHP4	protein_coding	129662	0.184615	97.23	96.49	0.74	0.561	98.97	96.48	2.49	0.82	99.02	96.43	2.59	0.828
ENSG00000131697.18	chr1:5961794-5961949	156	-	CE	NPHP4	protein_coding	129662	0.184615	75.44	78.41	-2.97	0.562	75.06	78.61	-3.55	0.701	75.36	78.59	-3.23	0.655
ENSG00000131697.18	chr1:5952700-5952836	137	-	CE	NPHP4	protein_coding	129662	0.184615	84.97	98.91	-13.94	0.978	90.68	98.9	-8.22	0.899	92.65	98.89	-6.24	0.982
ENSG00000131697.18	chr1:5948070-5948251	182	-	CE	NPHP4	protein_coding	129662	0.184615	97.94	98.82	-0.88	0.647	98.06	98.88	-0.82	0.668	98.17	98.86	-0.69	0.565
ENSG00000131697.18	chr1:5947104-5947230	127	-	CE	NPHP4	protein_coding	129662	0.184615	98.15	98.99	-0.84	0.638	98.58	98.97	-0.39	0.57	98.68	99.02	-0.34	0.563
ENSG00000131697.18	chr1:5933147-5933329	183	-	CE	NPHP4	protein_coding	129662	0.184615	98.16	99.02	-0.86	0.65	98.67	99.01	-0.34	0.561	98.74	98.96	-0.22	0.565
ENSG00000131697.18	chr1:5927649-5927787	139	-	CE	NPHP4	protein_coding	129662	0.184615	98.18	99.04	-0.86	0.657	89.61	99.01	-9.4	0.917	94.23	98.95	-4.72	0.835
ENSG00000131697.18	chr1:5909152-5909213	62	-	CE	NPHP4	protein_coding	129662	0.184615	83.89	95.15	-11.26	0.984	92.21	95.07	-2.86	0.597	80.35	95.02	-14.67	0.999
ENSG00000131697.18	chr1:5907115-5907222	108	-	CE	NPHP4	protein_coding	129662	0.184615	87.04	97.68	-10.64	0.994	92.17	97.66	-5.49	0.767	80.68	97.64	-16.96	0.999
ENSG00000131697.18	chr1:5905781-5905783	3	-	AA	NPHP4	protein_coding	129662	0.184615	19.47	20.42	-0.95	0.526	29.07	20.22	8.85	0.821	23.76	20.44	3.32	0.582
ENSG00000131697.18	chr1:5905632-5905780	149	-	CE	NPHP4	protein_coding	129662	0.184615	98.21	98.42	-0.21	0.521	98.81	98.43	0.38	0.618	98.62	98.42	0.2	0.582
ENSG00000131697.18	chr1:5904747-5904804	58	-	AA	NPHP4	protein_coding	129662	0.184615	94.38	96.66	-2.28	0.745	93.82	96.6	-2.78	0.651	94.42	96.58	-2.16	0.657
ENSG00000131697.18	chr1:5904617-5904746	130	-	CE	NPHP4	protein_coding	129662	0.184615	98.74	98.51	0.23	0.595	98.82	98.5	0.32	0.586	98.74	98.5	0.24	0.618
ENSG00000131697.18	chr1:5890868-5891028	161	-	CE	NPHP4	protein_coding	129662	0.184615	89.16	91.92	-2.76	0.706	91.7	92.04	-0.34	0.563	88.96	92	-3.04	0.631
ENSG00000131697.18	chr1:5888460-5888610	151	-	CE	NPHP4	protein_coding	129662	0.184615	2.12	1.93	0.19	0.522	2.35	2.02	0.33	0.517	2.74	1.99	0.75	0.579
ENSG00000131697.18	chr1:5887286-5887466	181	-	CE	NPHP4	protein_coding	129662	0.184615	91.87	93.72	-1.85	0.662	91.92	93.64	-1.72	0.632	95.76	93.84	1.92	0.719
ENSG00000131697.18	chr1:5880114-5880239	126	-	CE	NPHP4	protein_coding	129662	0.184615	98.7	99.13	-0.43	0.607	98.8	99.13	-0.33	0.545	98.62	99.15	-0.53	0.563
ENSG00000131697.18	chr1:5879346-5879632	287	-	CE	NPHP4	protein_coding	129662	0.184615	2.97	2.08	0.89	0.603	2.36	1.93	0.43	0.561	3.01	1.96	1.05	0.587
ENSG00000131697.18	chr1:5877093-5877298	206	-	CE	NPHP4	protein_coding	129662	0.184615	98.88	99.24	-0.36	0.594	98.93	99.24	-0.31	0.564	99.02	99.24	-0.22	0.524
ENSG00000131697.18	chr1:5876386-5876523	138	-	CE	NPHP4	protein_coding	129662	0.184615	1.81	1.24	0.57	0.569	1.89	1.22	0.67	0.599	1.4	1.18	0.22	0.529
ENSG00000131697.18	chr1:5875954-5876078	125	-	CE	NPHP4	protein_coding	129662	0.184615	1.76	1.22	0.54	0.595	1.88	1.26	0.62	0.598	1.37	1.24	0.13	0.513
ENSG00000131697.18	chr1:5874874-5875100	227	-	CE	NPHP4	protein_coding	129662	0.184615	98.78	99.25	-0.47	0.636	98.89	99.22	-0.33	0.556	99.04	99.25	-0.21	0.52
ENSG00000131697.18	chr1:5874471-5874657	187	-	CE	NPHP4	protein_coding	129662	0.184615	94.32	98.46	-4.14	0.946	96.77	98.43	-1.66	0.669	98.77	98.32	0.45	0.657
ENSG00000131697.18	chr1:5873252-5873335	84	-	CE	NPHP4	protein_coding	129662	0.184615	98.73	99.21	-0.48	0.624	94.6	99.22	-4.62	0.889	98.84	99.16	-0.32	0.551
ENSG00000131697.18	chr1:5867740-5867896	157	-	CE	NPHP4	protein_coding	129662	0.184615	70.38	98.75	-28.37	1	82.11	98.74	-16.63	0.999	97.82	98.8	-0.98	0.609
ENSG00000131697.18	chr1:5866373-5866458	86	-	CE	NPHP4	protein_coding	129662	0.184615	78.49	99.09	-20.6	1	86.93	99.06	-12.13	0.999	98.43	99.05	-0.62	0.634
ENSG00000131697.18	chr1:5865274-5866372	1099	-	RI	NPHP4	protein_coding	129662	0.184615	4.24	3.42	0.82	0.581	9.46	3.42	6.04	0.895	7.65	3.33	4.32	0.817
ENSG00000131697.18	chr1:5865102-5865273	172	-	CE	NPHP4	protein_coding	129662	0.184615	68.74	90.65	-21.91	0.998	73.25	90.61	-17.36	0.999	72.61	90.62	-18.01	0.996
ENSG00000131697.18	chr1:5864518-5865101	584	-	RI	NPHP4	protein_coding	129662	0.184615	10.7	15.49	-4.79	0.706	16.12	15.37	0.75	0.526	15.05	15.3	-0.25	0.551
ENSG00000131697.18	chr1:5864338-5864517	180	-	CE	NPHP4	protein_coding	129662	0.184615	63.66	91.55	-27.89	1	73.03	91.44	-18.41	0.988	83.06	91.44	-8.38	0.89
ENSG00000131697.18	chr1:5864034-5864337	304	-	RI	NPHP4	protein_coding	129662	0.184615	6.19	4.56	1.63	0.665	5.27	4.82	0.45	0.504	5.62	4.81	0.81	0.591
ENSG00000131697.18	chr1:5863890-5864033	144	-	CE	NPHP4	protein_coding	129662	0.184615	98.62	98.95	-0.33	0.564	98.72	98.87	-0.15	0.512	98.3	98.92	-0.62	0.625
ENSG00000131697.18	chr1:5863406-5863889	484	-	RI	NPHP4	protein_coding	129662	0.184615	15.54	12.7	2.84	0.641	16.24	12.66	3.58	0.598	6.98	12.39	-5.41	0.8
ENSG00000131697.18	chr1:5863265-5863405	141	-	TE	NPHP4	protein_coding	129662	0.184615	9.1	2.6	6.5	0.759	31.46	2.7	28.76	0.866	31.07	2.66	28.41	1
ENSG00000131697.18	chr1:5862813-5863264	452	-	TE	NPHP4	protein_coding	129662	0.184615	90.7	52.92	37.78	0.555	68.37	53.06	15.31	0.546	68.78	53.06	15.72	0.513
ENSG00000131697.18	chr1:5862811-5862812	2	-	TE	NPHP4	protein_coding	129662	0.184615	0.9	44.88	-43.98	0.697	0.8	44.65	-43.85	0.691	0.77	44.75	-43.98	0.704
ENSG00000117533.15	chr1:171742066-171742074	9	-	TS	VAMP4	protein_coding	41914	0.479725	23.78	6.01	17.77	0.749	2.79	5	-2.21	0.67	3.93	5.29	-1.36	0.588
ENSG00000117533.15	chr1:171742061-171742065	5	-	TS	VAMP4	protein_coding	41914	0.479725	69	71.71	-2.71	0.529	67.44	72.3	-4.86	0.523	61.63	71.7	-10.07	0.519
ENSG00000117533.15	chr1:171741910-171742060	151	-	TS	VAMP4	protein_coding	41914	0.479725	9.53	24.88	-15.35	0.922	32.5	25.35	7.15	0.581	38.5	25.39	13.11	0.516
ENSG00000117533.15	chr1:171738349-171738463	115	-	CE	VAMP4	protein_coding	41914	0.479725	99.19	99.19	0	0.508	99.12	99.21	-0.09	0.533	99.04	99.19	-0.15	0.57
ENSG00000117533.15	chr1:171728571-171732353	3783	-	AA	VAMP4	protein_coding	41914	0.479725	10.39	5.16	5.23	0.763	10.75	4.98	5.77	0.86	8.76	4.99	3.77	0.77
ENSG00000117533.15	chr1:171728524-171728570	47	-	CE	VAMP4	protein_coding	41914	0.479725	98.2	98.17	0.03	0.526	98.03	98.07	-0.04	0.509	97.94	98.09	-0.15	0.519
ENSG00000117533.15	chr1:171719222-171728082	8861	-	AA	VAMP4	protein_coding	41914	0.479725	51.96	61.36	-9.4	0.676	35.22	61.9	-26.68	0.87	64.04	61.42	2.62	0.566
ENSG00000117533.15	chr1:171719219-171719221	3	-	AA	VAMP4	protein_coding	41914	0.479725	92.82	93.2	-0.38	0.504	93.92	92.76	1.16	0.609	91.9	92.95	-1.05	0.522
ENSG00000117533.15	chr1:171719171-171719218	48	-	CE	VAMP4	protein_coding	41914	0.479725	96.98	97.24	-0.26	0.503	97.84	97.29	0.55	0.527	96.64	97.29	-0.65	0.557
ENSG00000117533.15	chr1:171710760-171710814	55	-	CE	VAMP4	protein_coding	41914	0.479725	98.46	98.57	-0.11	0.549	98.63	98.58	0.05	0.511	98.19	98.56	-0.37	0.541
ENSG00000117533.15	chr1:171710714-171710759	46	-	AD	VAMP4	protein_coding	41914	0.479725	95.64	91.04	4.6	0.864	91.33	90.78	0.55	0.568	88.17	90.97	-2.8	0.639
ENSG00000117533.15	chr1:171709745-171709800	56	-	AA	VAMP4	protein_coding	41914	0.479725	12.01	15.11	-3.1	0.605	14.5	14.93	-0.43	0.512	13.15	14.87	-1.72	0.564
ENSG00000117533.15	chr1:171709665-171709744	80	-	CE	VAMP4	protein_coding	41914	0.479725	98.9	98.95	-0.05	0.514	99.05	98.95	0.1	0.54	98.65	98.93	-0.28	0.541
ENSG00000117533.15	chr1:171706367-171706418	52	-	CE	VAMP4	protein_coding	41914	0.479725	98.72	99.02	-0.3	0.594	99	99	0	0.528	98.46	98.99	-0.53	0.563
ENSG00000117533.15	chr1:171704387-171704534	148	-	CE	VAMP4	protein_coding	41914	0.479725	99.07	99.17	-0.1	0.553	99.25	99.16	0.09	0.54	98.79	99.15	-0.36	0.583
ENSG00000117533.15	chr1:171701092-171702084	993	-	TE	VAMP4	protein_coding	41914	0.479725	0.98	0.17	0.81	0.892	5.27	0.17	5.1	0.965	0.22	0.17	0.05	0.554
ENSG00000117533.15	chr1:171700160-171701091	932	-	TE	VAMP4	protein_coding	41914	0.479725	99	99.83	-0.83	0.874	94.72	99.83	-5.11	0.972	99.78	99.83	-0.05	0.534
ENSG00000116191.19	chr1:178725165-178725218	54	+	TS	RALGPS2	protein_coding	196677	0.378118	93.67	90.94	2.73	0.596	90.47	76.94	13.53	0.719	95.76	90.92	4.84	0.65
ENSG00000116191.19	chr1:178725219-178725243	25	+	TS	RALGPS2	protein_coding	196677	0.378118	4.17	7.85	-3.68	0.632	9.55	23.17	-13.62	0.725	4.2	7.8	-3.6	0.641
ENSG00000116191.19	chr1:178725244-178725419	176	+	TS	RALGPS2	protein_coding	196677	0.378118	3.94	2.63	1.31	0.63	9.59	5.18	4.41	0.639	1.2	2.67	-1.47	0.727
ENSG00000116191.19	chr1:178776682-178776821	140	+	CE	RALGPS2	protein_coding	196677	0.378118	98.72	99.66	-0.94	0.844	99.08	99.25	-0.17	0.53	99.7	99.68	0.02	0.547
ENSG00000116191.19	chr1:178784418-178784522	105	+	CE	RALGPS2	protein_coding	196677	0.378118	96.16	98.77	-2.61	0.807	99.16	98.53	0.63	0.66	99.43	98.76	0.67	0.706
ENSG00000116191.19	chr1:178785557-178785607	51	+	CE	RALGPS2	protein_coding	196677	0.378118	93.53	98.33	-4.8	0.923	98.19	98.21	-0.02	0.55	98.48	98.35	0.13	0.529
ENSG00000116191.19	chr1:178808045-178808128	84	+	CE	RALGPS2	protein_coding	196677	0.378118	98.64	99.23	-0.59	0.619	99.06	99.21	-0.15	0.542	99.24	99.22	0.02	0.505
ENSG00000116191.19	chr1:178811315-178811404	90	+	CE	RALGPS2	protein_coding	196677	0.378118	97.89	98.8	-0.91	0.62	98.62	98.86	-0.24	0.536	98.91	98.78	0.13	0.535
ENSG00000116191.19	chr1:178812954-178821611	8658	+	AA	RALGPS2	protein_coding	196677	0.378118	13.12	7.91	5.21	0.654	14.3	8.1	6.2	0.661	5.64	8.1	-2.46	0.626
ENSG00000116191.19	chr1:178821612-178821704	93	+	CE	RALGPS2	protein_coding	196677	0.378118	80.66	96.82	-16.16	0.987	92.55	96.76	-4.21	0.692	89.43	96.75	-7.32	0.953
ENSG00000116191.19	chr1:178833424-178833550	127	+	CE	RALGPS2	protein_coding	196677	0.378118	96.98	92.63	4.35	0.946	92.92	92.64	0.28	0.554	94.51	92.55	1.96	0.746
ENSG00000116191.19	chr1:178877498-178877635	138	+	CE	RALGPS2	protein_coding	196677	0.378118	97.37	99.07	-1.7	0.872	98.51	99.09	-0.58	0.691	99.2	99.04	0.16	0.516
ENSG00000116191.19	chr1:178878902-178878992	91	+	CE	RALGPS2	protein_coding	196677	0.378118	97.68	98.8	-1.12	0.672	99.36	98.8	0.56	0.697	99.52	98.77	0.75	0.756
ENSG00000116191.19	chr1:178883466-178883533	68	+	CE	RALGPS2	protein_coding	196677	0.378118	99.27	99.46	-0.19	0.59	99.41	99.47	-0.06	0.501	99.54	99.45	0.09	0.544
ENSG00000116191.19	chr1:178885076-178885211	136	+	CE	RALGPS2	protein_coding	196677	0.378118	99.4	99.58	-0.18	0.611	99.48	99.59	-0.11	0.575	99.64	99.59	0.05	0.567
ENSG00000116191.19	chr1:178889642-178889696	55	+	CE	RALGPS2	protein_coding	196677	0.378118	99.15	99.49	-0.34	0.626	99.27	99.52	-0.25	0.579	99.39	99.44	-0.05	0.501
ENSG00000116191.19	chr1:178892230-178892307	78	+	CE	RALGPS2	protein_coding	196677	0.378118	14.68	14.59	0.09	0.515	19.5	14.49	5.01	0.747	9.2	14.62	-5.42	0.858
ENSG00000116191.19	chr1:178893919-178894024	106	+	CE	RALGPS2	protein_coding	196677	0.378118	99.5	99.66	-0.16	0.601	99.59	99.67	-0.08	0.571	99.69	99.68	0.01	0.512
ENSG00000116191.19	chr1:178897664-178897756	93	+	CE	RALGPS2	protein_coding	196677	0.378118	99.56	99.71	-0.15	0.568	99.65	99.7	-0.05	0.524	99.45	99.7	-0.25	0.7
ENSG00000116191.19	chr1:178902106-178902211	106	+	CE	RALGPS2	protein_coding	196677	0.378118	99.55	99.67	-0.12	0.554	99.61	99.66	-0.05	0.523	99.72	99.67	0.05	0.521
ENSG00000116191.19	chr1:178906776-178906867	92	+	CE	RALGPS2	protein_coding	196677	0.378118	86.53	98.2	-11.67	0.999	95.06	98.26	-3.2	0.902	89	95.16	-6.16	0.987
ENSG00000116191.19	chr1:178918485-178919092	608	+	RI	RALGPS2	protein_coding	196677	0.378118	99.51	99.42	0.09	0.572	99.62	99.43	0.19	0.622	99.72	99.43	0.29	0.692
ENSG00000116191.19	chr1:178919093-178921840	2748	+	TE	RALGPS2	protein_coding	196677	0.378118	19.1	50.44	-31.34	0.818	19.19	50.53	-31.34	0.82	40.96	50.48	-9.52	0.612
ENSG00000116191.19	chr1:178921841-178921842	2	+	TE	RALGPS2	protein_coding	196677	0.378118	80.89	49.54	31.35	0.841	80.77	49.51	31.26	0.858	59	49.59	9.41	0.626
ENSG00000177628.16	chr1:155244671-155244699	29	-	TS	GBA1	protein_coding	10247	3.94851	95.08	90.78	4.3	0.67	98.38	90.9	7.48	0.855	87.4	90.92	-3.52	0.579
ENSG00000177628.16	chr1:155244506-155244670	165	-	TS	GBA1	protein_coding	10247	3.94851	4.97	9.13	-4.16	0.666	1.57	9.01	-7.44	0.848	12.81	9.14	3.67	0.591
ENSG00000177628.16	chr1:155244231-155244233	3	-	AA	GBA1	protein_coding	10247	3.94851	9	6.86	2.14	0.573	9.85	6.93	2.92	0.548	3.18	6.98	-3.8	0.834
ENSG00000177628.16	chr1:155244095-155244230	136	-	CE	GBA1	protein_coding	10247	3.94851	33.56	21.43	12.13	0.917	18.85	21.24	-2.39	0.635	12.54	21.21	-8.67	0.876
ENSG00000177628.16	chr1:155241181-155241215	35	-	AA	GBA1	protein_coding	10247	3.94851	63.98	21.56	42.42	0.999	62.44	21.51	40.93	1	49.44	21.52	27.92	1
ENSG00000177628.16	chr1:155241162-155241180	19	-	AA	GBA1	protein_coding	10247	3.94851	98.97	91.06	7.91	0.951	97.96	91.05	6.91	0.879	96.57	91.01	5.56	0.781
ENSG00000177628.16	chr1:155241160-155241161	2	-	AA	GBA1	protein_coding	10247	3.94851	99	95.5	3.5	0.959	99.76	95.51	4.25	1	96.6	95.52	1.08	0.668
ENSG00000177628.16	chr1:155241086-155241159	74	-	CE	GBA1	protein_coding	10247	3.94851	99	95.56	3.44	0.958	99.76	95.53	4.23	0.999	96.67	95.56	1.11	0.654
ENSG00000177628.16	chr1:155240630-155240717	88	-	CE	GBA1	protein_coding	10247	3.94851	99.05	95.67	3.38	0.957	99.83	95.67	4.16	1	96.31	95.68	0.63	0.576
ENSG00000177628.16	chr1:155240177-155240629	453	-	AD	GBA1	protein_coding	10247	3.94851	0.22	0.22	0	0.514	0.25	0.22	0.03	0.52	0.26	0.22	0.04	0.557
ENSG00000177628.16	chr1:155239973-155240077	105	-	CE	GBA1	protein_coding	10247	3.94851	99.83	99.84	-0.01	0.511	99.83	99.84	-0.01	0.508	99.81	99.84	-0.03	0.556
ENSG00000177628.16	chr1:155239963-155239972	10	-	RI	GBA1	protein_coding	10247	3.94851	99.67	99.7	-0.03	0.544	99.71	99.7	0.01	0.521	99.6	99.7	-0.1	0.578
ENSG00000177628.16	chr1:155239886-155239962	77	-	CE	GBA1	protein_coding	10247	3.94851	99.77	99.77	0	0.506	99.75	99.79	-0.04	0.533	99.68	99.78	-0.1	0.601
ENSG00000177628.16	chr1:155239616-155239762	147	-	CE	GBA1	protein_coding	10247	3.94851	96.99	98.77	-1.78	0.992	97.66	98.78	-1.12	0.938	97.45	98.79	-1.34	0.87
ENSG00000177628.16	chr1:155238517-155238650	134	-	CE	GBA1	protein_coding	10247	3.94851	99.9	99.91	-0.01	0.517	99.87	99.9	-0.03	0.572	99.87	99.9	-0.03	0.529
ENSG00000177628.16	chr1:155238134-155238145	12	-	CE	GBA1	protein_coding	10247	3.94851	99.5	99.56	-0.06	0.533	99.54	99.64	-0.1	0.537	99.49	99.65	-0.16	0.577
ENSG00000177628.16	chr1:155236245-155236288	44	-	CE	GBA1	protein_coding	10247	3.94851	99.73	99.75	-0.02	0.508	99.71	99.76	-0.05	0.575	99.68	99.75	-0.07	0.55
ENSG00000177628.16	chr1:155235646-155235680	35	-	AD	GBA1	protein_coding	10247	3.94851	1.49	2.16	-0.67	0.706	6.96	5.67	1.29	0.694	1.01	2.41	-1.4	0.71
ENSG00000177628.16	chr1:155235308-155235311	4	-	AA	GBA1	protein_coding	10247	3.94851	99.7	99.74	-0.04	0.549	99.59	99.7	-0.11	0.576	99.48	99.68	-0.2	0.637
ENSG00000177628.16	chr1:155235195-155235307	113	-	CE	GBA1	protein_coding	10247	3.94851	99.77	99.8	-0.03	0.561	99.69	99.78	-0.09	0.577	99.65	99.77	-0.12	0.607
ENSG00000177628.16	chr1:155235183-155235194	12	-	AD	GBA1	protein_coding	10247	3.94851	0.39	0.33	0.06	0.566	0.5	0.35	0.15	0.56	0.52	0.35	0.17	0.607
ENSG00000177628.16	chr1:155234453-155234558	106	-	TE	GBA1	protein_coding	10247	3.94851	99.44	99.46	-0.02	0.563	86.52	91.07	-4.55	0.769	99.32	91.01	8.31	0.913
ENSG00000177628.16	chr1:155234452-155234452	1	-	TE	GBA1	protein_coding	10247	3.94851	0.56	0.56	0	0.514	0.62	0.56	0.06	0.541	0.63	0.56	0.07	0.536
ENSG00000117505.13	chr1:93345907-93345934	28	+	TS	DR1	protein_coding	23586	6.09034	53.1	57.53	-4.43	0.752	61.33	57.54	3.79	0.722	63.89	57.66	6.23	0.842
ENSG00000117505.13	chr1:93345935-93346042	108	+	TS	DR1	protein_coding	23586	6.09034	46.77	42.57	4.2	0.738	38.7	42.47	-3.77	0.746	36.05	42.37	-6.32	0.821
ENSG00000117505.13	chr1:93346043-93346188	146	+	AD	DR1	protein_coding	23586	6.09034	99.86	99.88	-0.02	0.525	99.86	99.88	-0.02	0.547	99.87	99.88	-0.01	0.506
ENSG00000117505.13	chr1:93346189-93346312	124	+	RI	DR1	protein_coding	23586	6.09034	99.88	99.89	-0.01	0.517	99.88	99.89	-0.01	0.53	99.89	99.89	0	0.513
ENSG00000117505.13	chr1:93346313-93346410	98	+	AA	DR1	protein_coding	23586	6.09034	99.93	99.94	-0.01	0.552	99.93	99.94	-0.01	0.538	99.94	99.94	0	0.523
ENSG00000117505.13	chr1:93346411-93346865	455	+	CE	DR1	protein_coding	23586	6.09034	99.93	99.94	-0.01	0.521	99.92	99.94	-0.02	0.503	99.93	99.93	0	0.52
ENSG00000117505.13	chr1:93349919-93350001	83	+	CE	DR1	protein_coding	23586	6.09034	0.22	0.19	0.03	0.52	0.91	0.82	0.09	0.514	1.13	0.96	0.17	0.531
ENSG00000117505.13	chr1:93353908-93354071	164	+	CE	DR1	protein_coding	23586	6.09034	99.93	99.94	-0.01	0.546	99.92	99.94	-0.02	0.546	99.93	99.93	0	0.505
ENSG00000117505.13	chr1:93354975-93355775	801	+	AF	DR1	protein_coding	23586	6.09034	0.11	0.1	0.01	0.543	0.12	0.1	0.02	0.571	0.11	0.11	0	0.524
ENSG00000117505.13	chr1:93360493-93360935	443	+	TE	DR1	protein_coding	23586	6.09034	38.2	40.04	-1.84	0.564	31.6	39.43	-7.83	0.868	37.09	38.66	-1.57	0.663
ENSG00000117505.13	chr1:93360936-93361168	233	+	TE	DR1	protein_coding	23586	6.09034	46.14	43.08	3.06	0.716	50.82	43.48	7.34	0.869	47.78	44.02	3.76	0.836
ENSG00000117505.13	chr1:93361169-93369493	8325	+	TE	DR1	protein_coding	23586	6.09034	15.69	16.9	-1.21	0.751	17.6	17.09	0.51	0.692	15.12	17.31	-2.19	0.978
ENSG00000242193.11	chr1:178008081-178008149	69	-	TE	CRYZL2P	transcribed_unitary_pseudogene	31814	0.0037731	8.58	10.89	-2.31	0.577	10.23	10.27	-0.04	0.522	11.2	10.56	0.64	0.503
ENSG00000242193.11	chr1:178006136-178008080	1945	-	TE	CRYZL2P	transcribed_unitary_pseudogene	31814	0.0037731	91.58	89.5	2.08	0.549	89.98	89.55	0.43	0.515	89.13	89.4	-0.27	0.523
ENSG00000232671.8	chr1:151281951-151282000	50	-	TS	ZNF687-AS1	lncRNA	2322	1.36769	5.83	4.19	1.64	0.572	3.29	4.1	-0.81	0.554	2.79	3.95	-1.16	0.545
ENSG00000232671.8	chr1:151281930-151281950	21	-	TS	ZNF687-AS1	lncRNA	2322	1.36769	90.6	92.63	-2.03	0.547	93.23	92.78	0.45	0.514	94.09	92.54	1.55	0.598
ENSG00000232671.8	chr1:151281881-151281929	49	-	TS	ZNF687-AS1	lncRNA	2322	1.36769	9.39	7.35	2.04	0.57	6.8	7.4	-0.6	0.564	5.85	7.32	-1.47	0.546
ENSG00000232671.8	chr1:151281809-151281880	72	-	AD	ZNF687-AS1	lncRNA	2322	1.36769	89.35	96.55	-7.2	0.949	94.91	96.52	-1.61	0.685	96.47	96.5	-0.03	0.571
ENSG00000232671.8	chr1:151281722-151281808	87	-	RI	ZNF687-AS1	lncRNA	2322	1.36769	71.84	63.15	8.69	0.815	63.13	62.89	0.24	0.527	69.48	63.21	6.27	0.748
ENSG00000232671.8	chr1:151281709-151281721	13	-	AA	ZNF687-AS1	lncRNA	2322	1.36769	71.88	62.81	9.07	0.817	62.77	62.64	0.13	0.503	69.47	62.82	6.65	0.752
ENSG00000232671.8	chr1:151281687-151281708	22	-	AA	ZNF687-AS1	lncRNA	2322	1.36769	71.75	62.96	8.79	0.781	62.78	62.54	0.24	0.523	69.44	62.83	6.61	0.752
ENSG00000232671.8	chr1:151281543-151281686	144	-	CE	ZNF687-AS1	lncRNA	2322	1.36769	72.12	63.21	8.91	0.825	63.18	62.9	0.28	0.518	69.69	63.19	6.5	0.755
ENSG00000232671.8	chr1:151280030-151280258	229	-	TE	ZNF687-AS1	lncRNA	2322	1.36769	17.87	1.94	15.93	0.882	29.34	1.94	27.4	0.997	1.97	1.95	0.02	0.516
ENSG00000232671.8	chr1:151280024-151280029	6	-	TE	ZNF687-AS1	lncRNA	2322	1.36769	77.7	94.37	-16.67	0.883	67.34	94.26	-26.92	0.986	95.46	94.4	1.06	0.576
ENSG00000232671.8	chr1:151279678-151280023	346	-	TE	ZNF687-AS1	lncRNA	2322	1.36769	6.66	5.59	1.07	0.564	5.83	5.83	0	0.506	4.51	5.67	-1.16	0.596
ENSG00000143294.15	chr1:156767584-156768182	599	+	RI	PRCC	protein_coding	50205	3.49113	99.82	99.62	0.2	0.753	99.52	99.52	0	0.522	99.39	99.52	-0.13	0.572
ENSG00000143294.15	chr1:156768183-156768239	57	+	CE	PRCC	protein_coding	50205	3.49113	99.64	99.47	0.17	0.632	99.39	99.39	0	0.522	99.23	99.4	-0.17	0.591
ENSG00000143294.15	chr1:156775511-156782281	6771	+	AA	PRCC	protein_coding	50205	3.49113	11.44	10.88	0.56	0.507	3.13	3.08	0.05	0.505	3.61	2.97	0.64	0.534
ENSG00000143294.15	chr1:156782282-156782285	4	+	AA	PRCC	protein_coding	50205	3.49113	92.26	93.71	-1.45	0.549	70.27	98.46	-28.19	0.869	98.2	98.4	-0.2	0.531
ENSG00000143294.15	chr1:156782286-156782329	44	+	CE	PRCC	protein_coding	50205	3.49113	97	98.15	-1.15	0.594	99.75	99.77	-0.02	0.506	99.77	99.77	0	0.518
ENSG00000143294.15	chr1:156791067-156791133	67	+	CE	PRCC	protein_coding	50205	3.49113	2.34	1.24	1.1	0.838	1.8	1	0.8	0.792	1.79	0.92	0.87	0.866
ENSG00000143294.15	chr1:156791134-156791162	29	+	AD	PRCC	protein_coding	50205	3.49113	1.89	0.8	1.09	0.918	1.3	0.67	0.63	0.782	1.16	0.6	0.56	0.802
ENSG00000143294.15	chr1:156791163-156791368	206	+	AD	PRCC	protein_coding	50205	3.49113	0.45	0.4	0.05	0.521	0.87	0.35	0.52	0.833	0.22	0.28	-0.06	0.59
ENSG00000143294.15	chr1:156791369-156791375	7	+	AD	PRCC	protein_coding	50205	3.49113	0.28	0.29	-0.01	0.539	0.33	0.28	0.05	0.523	0.19	0.2	-0.01	0.529
ENSG00000143294.15	chr1:156791697-156791707	11	+	AA	PRCC	protein_coding	50205	3.49113	84.18	83.72	0.46	0.507	82.36	65.85	16.51	0.898	89.76	91.44	-1.68	0.585
ENSG00000143294.15	chr1:156791708-156791729	22	+	AA	PRCC	protein_coding	50205	3.49113	84.72	83.77	0.95	0.503	82.48	65.82	16.66	0.903	95.62	91.46	4.16	0.773
ENSG00000143294.15	chr1:156791730-156791743	14	+	CE	PRCC	protein_coding	50205	3.49113	84.77	83.83	0.94	0.538	82.86	65.81	17.05	0.91	95.62	91.45	4.17	0.793
ENSG00000143294.15	chr1:156791744-156791744	1	+	RI	PRCC	protein_coding	50205	3.49113	84.7	85.2	-0.5	0.56	92.45	75.98	16.47	0.796	95.22	92.07	3.15	0.623
ENSG00000143294.15	chr1:156797276-156797278	3	+	AA	PRCC	protein_coding	50205	3.49113	99.42	99.62	-0.2	0.713	99.47	99.62	-0.15	0.673	99.8	99.62	0.18	0.635
ENSG00000143294.15	chr1:156797279-156797341	63	+	CE	PRCC	protein_coding	50205	3.49113	99.88	99.93	-0.05	0.67	99.92	99.94	-0.02	0.581	99.92	99.94	-0.02	0.575
ENSG00000143294.15	chr1:156800498-156800812	315	+	TE	PRCC	protein_coding	50205	3.49113	58.32	43.9	14.42	0.962	85.46	47.75	37.71	1	61.33	47.92	13.41	0.98
ENSG00000143294.15	chr1:156800813-156800815	3	+	TE	PRCC	protein_coding	50205	3.49113	27.72	45.18	-17.46	0.999	14.54	49.36	-34.82	1	38.67	49.17	-10.5	0.972
ENSG00000196418.13	chr1:247172017-247172020	4	-	TS	ZNF124	protein_coding	50045	0.0753327	4.45	10.36	-5.91	0.673	48.16	10.47	37.69	0.706	8.89	10.2	-1.31	0.579
ENSG00000196418.13	chr1:247172006-247172016	11	-	TS	ZNF124	protein_coding	50045	0.0753327	26.29	52.43	-26.14	0.648	51.76	52.28	-0.52	0.504	8.67	52.41	-43.74	0.705
ENSG00000196418.13	chr1:247172003-247172005	3	-	TS	ZNF124	protein_coding	50045	0.0753327	4.49	47.7	-43.21	0.748	10.33	47.58	-37.25	0.686	46.42	47.6	-1.18	0.514
ENSG00000196418.13	chr1:247171848-247172002	155	-	TS	ZNF124	protein_coding	50045	0.0753327	74.22	10.33	63.89	0.986	10.94	10.52	0.42	0.54	53.54	10.31	43.23	0.719
ENSG00000196418.13	chr1:247159687-247159813	127	-	CE	ZNF124	protein_coding	50045	0.0753327	97.04	96.78	0.26	0.531	91.89	96.74	-4.85	0.785	96.88	96.74	0.14	0.501
ENSG00000196418.13	chr1:247159006-247159066	61	-	CE	ZNF124	protein_coding	50045	0.0753327	95.43	94.76	0.67	0.559	89.84	95.02	-5.18	0.704	95.44	94.8	0.64	0.538
ENSG00000196418.13	chr1:247157218-247157403	186	-	AA	ZNF124	protein_coding	50045	0.0753327	42.12	38.49	3.63	0.552	38.16	37.83	0.33	0.511	42.96	36.79	6.17	0.593
ENSG00000196418.13	chr1:247123503-247123871	369	-	TE	ZNF124	protein_coding	50045	0.0753327	2.09	41.29	-39.2	1	40.09	41.7	-1.61	0.555	56.74	42.03	14.71	0.841
ENSG00000196418.13	chr1:247121975-247123502	1528	-	TE	ZNF124	protein_coding	50045	0.0753327	98.02	58.68	39.34	1	59.79	58.32	1.47	0.588	43.31	58.19	-14.88	0.843
ENSG00000203667.10	chr1:244835616-244835655	40	+	TS	COX20	protein_coding	9441	2.83648	2.05	2.87	-0.82	0.586	1.52	2.83	-1.31	0.651	2.14	2.84	-0.7	0.573
ENSG00000203667.10	chr1:244835656-244835657	2	+	TS	COX20	protein_coding	9441	2.83648	1.92	2.84	-0.92	0.591	1.58	2.86	-1.28	0.619	2.09	2.88	-0.79	0.604
ENSG00000203667.10	chr1:244835658-244835658	1	+	TS	COX20	protein_coding	9441	2.83648	95.74	94.83	0.91	0.56	96.38	94.88	1.5	0.617	95.81	94.81	1	0.572
ENSG00000203667.10	chr1:244835659-244835736	78	+	TS	COX20	protein_coding	9441	2.83648	4.35	5.34	-0.99	0.581	3.71	5.14	-1.43	0.59	4.28	5.18	-0.9	0.559
ENSG00000203667.10	chr1:244835737-244835756	20	+	AD	COX20	protein_coding	9441	2.83648	98.75	99.78	-1.03	0.984	99.47	99.76	-0.29	0.72	99.36	98.98	0.38	0.638
ENSG00000203667.10	chr1:244836485-244836520	36	+	CE	COX20	protein_coding	9441	2.83648	4.46	2.3	2.16	0.908	5.08	2.31	2.77	0.845	2.95	2.21	0.74	0.537
ENSG00000203667.10	chr1:244841944-244842005	62	+	CE	COX20	protein_coding	9441	2.83648	65.75	76.51	-10.76	0.992	73.6	76.44	-2.84	0.689	67.51	75.02	-7.51	0.896
ENSG00000203667.10	chr1:244842006-244842058	53	+	AD	COX20	protein_coding	9441	2.83648	66.74	75.93	-9.19	0.946	73.55	75.83	-2.28	0.637	68.41	74.15	-5.74	0.851
ENSG00000203667.10	chr1:244842195-244842198	4	+	AA	COX20	protein_coding	9441	2.83648	97.97	98.08	-0.11	0.52	97.44	98.08	-0.64	0.612	98.28	97.6	0.68	0.745
ENSG00000203667.10	chr1:244842199-244842258	60	+	CE	COX20	protein_coding	9441	2.83648	99.8	98.7	1.1	0.89	99.85	98.72	1.13	0.915	99.82	98.4	1.42	0.983
ENSG00000203667.10	chr1:244843041-244843052	12	+	AA	COX20	protein_coding	9441	2.83648	99.82	98.74	1.08	0.9	99.87	98.75	1.12	0.921	99.83	98.36	1.47	0.981
ENSG00000203667.10	chr1:244843053-244843126	74	+	CE	COX20	protein_coding	9441	2.83648	99.84	99.84	0	0.519	99.86	99.84	0.02	0.53	99.84	99.84	0	0.532
ENSG00000203667.10	chr1:244843127-244843181	55	+	AD	COX20	protein_coding	9441	2.83648	99.75	99.77	-0.02	0.503	99.79	99.77	0.02	0.537	99.77	99.78	-0.01	0.521
ENSG00000203667.10	chr1:244843182-244843252	71	+	TE	COX20	protein_coding	9441	2.83648	0.14	0.1	0.04	0.585	0.11	0.11	0	0.512	0.12	0.11	0.01	0.516
ENSG00000203667.10	chr1:244843253-244843280	28	+	TE	COX20	protein_coding	9441	2.83648	98.56	97.79	0.77	0.811	98.7	97.78	0.92	0.877	98.62	97.8	0.82	0.847
ENSG00000203667.10	chr1:244843281-244843880	600	+	TE	COX20	protein_coding	9441	2.83648	0.24	0.25	-0.01	0.512	0.12	0.25	-0.13	0.761	0.12	0.26	-0.14	0.777
ENSG00000203667.10	chr1:244843881-244845057	1177	+	TE	COX20	protein_coding	9441	2.83648	1.37	2.05	-0.68	0.824	1.28	2.06	-0.78	0.872	1.4	2.05	-0.65	0.796
ENSG00000067704.10	chr1:220096104-220096226	123	+	CE	IARS2	protein_coding	53909	7.25437	99.93	99.95	-0.02	0.587	99.94	99.95	-0.01	0.532	99.93	99.95	-0.02	0.565
ENSG00000067704.10	chr1:220100490-220100649	160	+	CE	IARS2	protein_coding	53909	7.25437	99.94	99.96	-0.02	0.608	99.93	99.94	-0.01	0.545	99.88	99.92	-0.04	0.595
ENSG00000067704.10	chr1:220102363-220102412	50	+	CE	IARS2	protein_coding	53909	7.25437	99.9	99.93	-0.03	0.631	99.92	99.94	-0.02	0.549	99.89	99.93	-0.04	0.603
ENSG00000067704.10	chr1:220102495-220102604	110	+	CE	IARS2	protein_coding	53909	7.25437	99.93	99.95	-0.02	0.578	99.94	99.95	-0.01	0.579	99.92	99.95	-0.03	0.607
ENSG00000067704.10	chr1:220102687-220102777	91	+	CE	IARS2	protein_coding	53909	7.25437	99.95	99.96	-0.01	0.562	99.95	99.96	-0.01	0.585	99.94	99.96	-0.02	0.621
ENSG00000067704.10	chr1:220103447-220103562	116	+	CE	IARS2	protein_coding	53909	7.25437	99.94	99.96	-0.02	0.595	99.95	99.96	-0.01	0.542	99.94	99.96	-0.02	0.597
ENSG00000067704.10	chr1:220105891-220105896	6	+	AA	IARS2	protein_coding	53909	7.25437	99.93	99.95	-0.02	0.571	99.94	99.94	0	0.523	99.92	99.94	-0.02	0.585
ENSG00000067704.10	chr1:220105897-220105983	87	+	AA	IARS2	protein_coding	53909	7.25437	99.93	99.95	-0.02	0.589	99.94	99.96	-0.02	0.586	99.94	99.96	-0.02	0.621
ENSG00000067704.10	chr1:220107061-220107151	91	+	CE	IARS2	protein_coding	53909	7.25437	99.92	99.94	-0.02	0.585	99.93	99.95	-0.02	0.549	99.92	99.95	-0.03	0.613
ENSG00000067704.10	chr1:220110786-220110937	152	+	CE	IARS2	protein_coding	53909	7.25437	99.9	99.92	-0.02	0.569	99.9	99.92	-0.02	0.527	99.89	99.92	-0.03	0.589
ENSG00000067704.10	chr1:220112584-220113377	794	+	CE	IARS2	protein_coding	53909	7.25437	0.35	0.24	0.11	0.586	0.44	0.41	0.03	0.536	0.38	0.26	0.12	0.606
ENSG00000067704.10	chr1:220114314-220114321	8	+	CE	IARS2	protein_coding	53909	7.25437	99.81	99.86	-0.05	0.552	99.8	99.8	0	0.53	99.79	99.85	-0.06	0.597
ENSG00000067704.10	chr1:220125237-220125339	103	+	CE	IARS2	protein_coding	53909	7.25437	99.6	99.96	-0.36	0.917	99.9	99.91	-0.01	0.508	99.95	99.96	-0.01	0.577
ENSG00000067704.10	chr1:220126750-220126843	94	+	CE	IARS2	protein_coding	53909	7.25437	99.92	99.94	-0.02	0.577	99.92	99.93	-0.01	0.543	99.92	99.95	-0.03	0.561
ENSG00000067704.10	chr1:220134402-220134419	18	+	AA	IARS2	protein_coding	53909	7.25437	99.88	99.92	-0.04	0.623	99.9	99.92	-0.02	0.542	99.88	99.93	-0.05	0.588
ENSG00000067704.10	chr1:220134420-220134510	91	+	CE	IARS2	protein_coding	53909	7.25437	99.91	99.94	-0.03	0.582	99.92	99.93	-0.01	0.536	99.9	99.94	-0.04	0.604
ENSG00000067704.10	chr1:220134793-220136808	2016	+	AA	IARS2	protein_coding	53909	7.25437	0.16	0.11	0.05	0.604	0.16	0.11	0.05	0.586	0.18	0.12	0.06	0.579
ENSG00000067704.10	chr1:220136809-220136911	103	+	CE	IARS2	protein_coding	53909	7.25437	99.93	99.95	-0.02	0.571	99.93	99.95	-0.02	0.553	99.9	99.93	-0.03	0.575
ENSG00000067704.10	chr1:220139008-220139139	132	+	CE	IARS2	protein_coding	53909	7.25437	99.93	99.96	-0.03	0.584	99.94	99.95	-0.01	0.551	99.93	99.95	-0.02	0.617
ENSG00000067704.10	chr1:220141803-220141819	17	+	CE	IARS2	protein_coding	53909	7.25437	99.94	99.95	-0.01	0.571	99.95	99.95	0	0.518	99.93	99.95	-0.02	0.593
ENSG00000067704.10	chr1:220141820-220141820	1	+	RI	IARS2	protein_coding	53909	7.25437	99.94	99.96	-0.02	0.613	99.95	99.96	-0.01	0.524	99.94	99.96	-0.02	0.596
ENSG00000067704.10	chr1:220141821-220141918	98	+	AA	IARS2	protein_coding	53909	7.25437	99.94	99.95	-0.01	0.564	99.94	99.95	-0.01	0.573	99.93	99.96	-0.03	0.622
ENSG00000067704.10	chr1:220145612-220145622	11	+	AA	IARS2	protein_coding	53909	7.25437	99.89	99.93	-0.04	0.581	99.93	99.94	-0.01	0.501	99.9	99.93	-0.03	0.582
ENSG00000067704.10	chr1:220145623-220145653	31	+	CE	IARS2	protein_coding	53909	7.25437	99.85	99.9	-0.05	0.599	99.91	99.91	0	0.505	99.86	99.9	-0.04	0.567
ENSG00000142611.17	chr1:3069183-3069196	14	+	TS	PRDM16	protein_coding	369453	0.0565627	8.37	12.25	-3.88	0.53	2.53	4.8	-2.27	0.667	6.91	12.3	-5.39	0.658
ENSG00000142611.17	chr1:3069197-3069202	6	+	TS	PRDM16	protein_coding	369453	0.0565627	90.94	87.39	3.55	0.585	96.32	93.92	2.4	0.681	92.88	86.56	6.32	0.688
ENSG00000142611.17	chr1:3069203-3069296	94	+	TS	PRDM16	protein_coding	369453	0.0565627	9.2	13.04	-3.84	0.615	3.78	6.14	-2.36	0.677	7.3	12.92	-5.62	0.641
ENSG00000142611.17	chr1:3186125-3186474	350	+	CE	PRDM16	protein_coding	369453	0.0565627	95.08	96.82	-1.74	0.62	98.66	96.86	1.8	0.776	96.8	94.86	1.94	0.667
ENSG00000142611.17	chr1:3244087-3244137	51	+	CE	PRDM16	protein_coding	369453	0.0565627	93.37	94.54	-1.17	0.53	95.69	95.08	0.61	0.506	95.82	94.71	1.11	0.578
ENSG00000142611.17	chr1:3396491-3396593	103	+	CE	PRDM16	protein_coding	369453	0.0565627	96.82	96.76	0.06	0.522	87	89.52	-2.52	0.565	87	89.92	-2.92	0.539
ENSG00000142611.17	chr1:3404739-3404886	148	+	CE	PRDM16	protein_coding	369453	0.0565627	98.68	98.53	0.15	0.504	98.93	98.43	0.5	0.582	98.65	98.54	0.11	0.532
ENSG00000142611.17	chr1:3405495-3405648	154	+	CE	PRDM16	protein_coding	369453	0.0565627	98.3	98.36	-0.06	0.513	98.63	98.33	0.3	0.54	98.53	98.3	0.23	0.558
ENSG00000142611.17	chr1:3411384-3412800	1417	+	CE	PRDM16	protein_coding	369453	0.0565627	97.52	97.6	-0.08	0.504	97.27	97.66	-0.39	0.525	98.08	97.68	0.4	0.567
ENSG00000142611.17	chr1:3414560-3414562	3	+	AA	PRDM16	protein_coding	369453	0.0565627	43.58	47.98	-4.4	0.584	35.99	47.72	-11.73	0.667	44.29	47.98	-3.69	0.567
ENSG00000142611.17	chr1:3414563-3414647	85	+	CE	PRDM16	protein_coding	369453	0.0565627	98.29	98.29	0	0.536	98.09	98.27	-0.18	0.51	98.39	98.33	0.06	0.506
ENSG00000142611.17	chr1:3417828-3417997	170	+	CE	PRDM16	protein_coding	369453	0.0565627	98.66	98.54	0.12	0.502	98.42	98.6	-0.18	0.533	98.74	98.5	0.24	0.566
ENSG00000142611.17	chr1:3418667-3418744	78	+	CE	PRDM16	protein_coding	369453	0.0565627	98.64	98.26	0.38	0.573	97.91	98.16	-0.25	0.546	98.65	98.24	0.41	0.565
ENSG00000142611.17	chr1:3425581-3425750	170	+	CE	PRDM16	protein_coding	369453	0.0565627	98.93	98.53	0.4	0.585	98.58	98.5	0.08	0.517	98.89	98.53	0.36	0.596
ENSG00000142611.17	chr1:3426051-3426225	175	+	CE	PRDM16	protein_coding	369453	0.0565627	98.98	98.4	0.58	0.61	98.99	98.42	0.57	0.608	98.98	98.37	0.61	0.598
ENSG00000142611.17	chr1:3430872-3431108	237	+	CE	PRDM16	protein_coding	369453	0.0565627	98.84	98.15	0.69	0.614	98.98	98.13	0.85	0.658	98.9	98.22	0.68	0.62
ENSG00000142611.17	chr1:3431966-3432140	175	+	CE	PRDM16	protein_coding	369453	0.0565627	75.51	78.43	-2.92	0.581	86.88	78.27	8.61	0.836	90.57	79.19	11.38	0.95
ENSG00000142611.17	chr1:3433677-3433733	57	+	AA	PRDM16	protein_coding	369453	0.0565627	96.28	98.26	-1.98	0.706	93.01	98.25	-5.24	0.804	98.54	98.27	0.27	0.538
ENSG00000142611.17	chr1:3433734-3433925	192	+	TE	PRDM16	protein_coding	369453	0.0565627	7.36	2.6	4.76	0.717	4.07	2.32	1.75	0.624	21.45	2.44	19.01	1
ENSG00000142611.17	chr1:3433926-3435421	1496	+	TE	PRDM16	protein_coding	369453	0.0565627	45.45	42.11	3.34	0.827	43	42.18	0.82	0.527	35.23	42.22	-6.99	0.829
ENSG00000142611.17	chr1:3435422-3438621	3200	+	TE	PRDM16	protein_coding	369453	0.0565627	47.26	55.39	-8.13	0.942	52.99	55.66	-2.67	0.76	43.46	55.49	-12.03	1
ENSG00000228436.4	chr1:38859912-38859972	61	+	TS	RRAGC-DT	lncRNA	105126	0.0148474	1.61	14.26	-12.65	0.888	2.65	5.72	-3.07	0.711	2.05	5.59	-3.54	0.783
ENSG00000228436.4	chr1:38875941-38876018	78	+	CE	RRAGC-DT	lncRNA	105126	0.0148474	55.33	26.62	28.71	0.919	52.52	27.89	24.63	0.88	47.55	25.43	22.12	0.746
ENSG00000228436.4	chr1:38913540-38913628	89	+	CE	RRAGC-DT	lncRNA	105126	0.0148474	66.55	73.65	-7.1	0.678	76.09	74.52	1.57	0.518	88.07	79.53	8.54	0.612
ENSG00000237188.5	chr1:147172755-147173361	607	+	TS	ENSG00000237188	lncRNA	122979	4.94586e-05	52.87	42.59	10.28	0.59	74.62	63.55	11.07	0.567	12.44	42.58	-30.14	0.635
ENSG00000237188.5	chr1:147173362-147173559	198	+	TS	ENSG00000237188	lncRNA	122979	4.94586e-05	47.23	57.29	-10.06	0.591	25.4	36.48	-11.08	0.547	88.01	57.27	30.74	0.63
ENSG00000237188.5	chr1:147174424-147174585	162	+	CE	ENSG00000237188	lncRNA	122979	4.94586e-05	93.56	89.34	4.22	0.631	93.53	88.18	5.35	0.663	90.44	89.36	1.08	0.544
ENSG00000237188.5	chr1:147242831-147243190	360	+	AD	ENSG00000237188	lncRNA	122979	4.94586e-05	4.16	2.41	1.75	0.627	6.27	4.2	2.07	0.596	5.24	2.52	2.72	0.651
ENSG00000237188.5	chr1:147252623-147252735	113	+	CE	ENSG00000237188	lncRNA	122979	4.94586e-05	78.91	88.46	-9.55	0.901	84.27	87.81	-3.54	0.678	81.78	88.16	-6.38	0.789
ENSG00000237188.5	chr1:147254870-147254897	28	+	AA	ENSG00000237188	lncRNA	122979	4.94586e-05	98.01	98.9	-0.89	0.671	97.39	98.15	-0.76	0.604	97.86	98.9	-1.04	0.633
ENSG00000237188.5	chr1:147254898-147254976	79	+	CE	ENSG00000237188	lncRNA	122979	4.94586e-05	98.14	99.06	-0.92	0.657	97.6	98.46	-0.86	0.613	98.2	99.02	-0.82	0.657
ENSG00000237188.5	chr1:147255813-147255927	115	+	CE	ENSG00000237188	lncRNA	122979	4.94586e-05	98.33	99.22	-0.89	0.696	97.86	98.79	-0.93	0.645	98.5	99.17	-0.67	0.633
ENSG00000237188.5	chr1:147256531-147256562	32	+	CE	ENSG00000237188	lncRNA	122979	4.94586e-05	98.49	99.19	-0.7	0.646	97.88	98.89	-1.01	0.659	98.48	99.19	-0.71	0.628
ENSG00000237188.5	chr1:147259837-147259918	82	+	CE	ENSG00000237188	lncRNA	122979	4.94586e-05	98.79	99.21	-0.42	0.641	97.88	98.87	-0.99	0.661	98.51	99.14	-0.63	0.612
ENSG00000237188.5	chr1:147259919-147264239	4321	+	AD	ENSG00000237188	lncRNA	122979	4.94586e-05	4.13	1.68	2.45	0.774	5.34	3.66	1.68	0.596	2.89	1.76	1.13	0.622
ENSG00000237188.5	chr1:147264422-147264428	7	+	AA	ENSG00000237188	lncRNA	122979	4.94586e-05	89.69	97.63	-7.94	0.972	92.74	97.05	-4.31	0.851	93.61	97.41	-3.8	0.879
ENSG00000237188.5	chr1:147266088-147266801	714	+	AD	ENSG00000237188	lncRNA	122979	4.94586e-05	2.67	1.69	0.98	0.604	3.92	3.01	0.91	0.551	2.73	1.76	0.97	0.635
ENSG00000237188.5	chr1:147267426-147267518	93	+	CE	ENSG00000237188	lncRNA	122979	4.94586e-05	97.97	98.69	-0.72	0.609	96.99	97.45	-0.46	0.528	97.79	98.48	-0.69	0.595
ENSG00000237188.5	chr1:147268782-147268878	97	+	CE	ENSG00000237188	lncRNA	122979	4.94586e-05	92.78	98.02	-5.24	0.897	94.48	96.41	-1.93	0.653	95.03	97.98	-2.95	0.751
ENSG00000237188.5	chr1:147270932-147271005	74	+	CE	ENSG00000237188	lncRNA	122979	4.94586e-05	90.36	98.85	-8.49	0.993	94.44	97.79	-3.35	0.803	89.37	98.81	-9.44	0.986
ENSG00000237188.5	chr1:147271006-147271113	108	+	AD	ENSG00000237188	lncRNA	122979	4.94586e-05	11.77	3.38	8.39	0.794	7.39	4.98	2.41	0.627	11.62	3.54	8.08	0.749
ENSG00000237188.5	chr1:147271114-147271195	82	+	AD	ENSG00000237188	lncRNA	122979	4.94586e-05	3.04	2	1.04	0.599	4.75	3.78	0.97	0.546	3.57	2.08	1.49	0.655
ENSG00000237188.5	chr1:147272171-147272177	7	+	AA	ENSG00000237188	lncRNA	122979	4.94586e-05	90.62	99.1	-8.48	1	95.09	98.31	-3.22	0.829	93.26	99.03	-5.77	0.989
ENSG00000237188.5	chr1:147272178-147272281	104	+	CE	ENSG00000237188	lncRNA	122979	4.94586e-05	90.93	99.31	-8.38	1	95.53	98.73	-3.2	0.883	93.68	99.32	-5.64	0.996
ENSG00000237188.5	chr1:147272282-147272348	67	+	AD	ENSG00000237188	lncRNA	122979	4.94586e-05	4.65	2.19	2.46	0.779	4.86	3.89	0.97	0.553	3.53	2.27	1.26	0.599
ENSG00000237188.5	chr1:147272382-147272630	249	+	CE	ENSG00000237188	lncRNA	122979	4.94586e-05	1.87	1.13	0.74	0.641	3.1	2.2	0.9	0.585	2.06	1.2	0.86	0.633
ENSG00000237188.5	chr1:147272631-147274451	1821	+	AD	ENSG00000237188	lncRNA	122979	4.94586e-05	1.74	1.07	0.67	0.621	3.02	2.12	0.9	0.575	2.13	1.22	0.91	0.656
ENSG00000237188.5	chr1:147275354-147275468	115	+	CE	ENSG00000237188	lncRNA	122979	4.94586e-05	98.69	99.24	-0.55	0.651	97.97	98.59	-0.62	0.584	98.74	99.2	-0.46	0.623
ENSG00000237188.5	chr1:147276104-147276257	154	+	CE	ENSG00000237188	lncRNA	122979	4.94586e-05	98.33	98.93	-0.6	0.593	97.36	97.98	-0.62	0.548	98.3	98.88	-0.58	0.62
ENSG00000237188.5	chr1:147280026-147280191	166	+	CE	ENSG00000237188	lncRNA	122979	4.94586e-05	98.32	99	-0.68	0.61	95.64	98.24	-2.6	0.773	98.45	98.98	-0.53	0.626
ENSG00000237188.5	chr1:147284351-147284499	149	+	CE	ENSG00000237188	lncRNA	122979	4.94586e-05	98.42	99.05	-0.63	0.64	95.59	98.29	-2.7	0.79	98.42	99.04	-0.62	0.64
ENSG00000237188.5	chr1:147285324-147285487	164	+	CE	ENSG00000237188	lncRNA	122979	4.94586e-05	98.52	99.05	-0.53	0.613	97.84	98.26	-0.42	0.556	98.38	99.03	-0.65	0.621
ENSG00000237188.5	chr1:147286433-147286500	68	+	AD	ENSG00000237188	lncRNA	122979	4.94586e-05	98.22	99.05	-0.83	0.64	97.43	98.19	-0.76	0.591	98.35	99	-0.65	0.587
ENSG00000237188.5	chr1:147287635-147287733	99	+	CE	ENSG00000237188	lncRNA	122979	4.94586e-05	98.28	99.01	-0.73	0.634	97.35	98.12	-0.77	0.6	98.34	99	-0.66	0.6
ENSG00000237188.5	chr1:147291482-147291552	71	+	CE	ENSG00000237188	lncRNA	122979	4.94586e-05	98.66	99.17	-0.51	0.611	97.27	98.14	-0.87	0.609	98.48	99.13	-0.65	0.64
ENSG00000237188.5	chr1:147293608-147293722	115	+	CE	ENSG00000237188	lncRNA	122979	4.94586e-05	99.05	99.39	-0.34	0.639	97.34	98.26	-0.92	0.594	99	99.38	-0.38	0.589
ENSG00000237188.5	chr1:147294409-147294412	4	+	AA	ENSG00000237188	lncRNA	122979	4.94586e-05	99.24	99.52	-0.28	0.613	97.63	98.27	-0.64	0.555	99.2	99.52	-0.32	0.629
ENSG00000237188.5	chr1:147294413-147294517	105	+	CE	ENSG00000237188	lncRNA	122979	4.94586e-05	99.15	99.48	-0.33	0.616	97.91	98.44	-0.53	0.587	99.12	99.45	-0.33	0.635
ENSG00000116991.12	chr1:232630123-232630133	11	-	TS	SIPA1L2	protein_coding	232606	0.208136	8.56	49.08	-40.52	0.691	9.18	48.94	-39.76	0.704	8.24	49.08	-40.84	0.696
ENSG00000116991.12	chr1:232630110-232630122	13	-	TS	SIPA1L2	protein_coding	232606	0.208136	91.6	50.78	40.82	0.688	91	51.09	39.91	0.658	91.61	50.84	40.77	0.705
ENSG00000116991.12	chr1:232629869-232630109	241	-	TS	SIPA1L2	protein_coding	232606	0.208136	8.12	8.35	-0.23	0.518	9.32	8.31	1.01	0.52	8.08	8.05	0.03	0.501
ENSG00000116991.12	chr1:232608912-232608988	77	-	CE	SIPA1L2	protein_coding	232606	0.208136	14.62	16.49	-1.87	0.571	15.36	16.71	-1.35	0.535	8.17	13.47	-5.3	0.699
ENSG00000116991.12	chr1:232574174-232574222	49	-	CE	SIPA1L2	protein_coding	232606	0.208136	55.48	84.61	-29.13	0.947	31.43	84.19	-52.76	0.991	37.79	61.62	-23.83	0.733
ENSG00000116991.12	chr1:232533490-232533583	94	-	CE	SIPA1L2	protein_coding	232606	0.208136	34.03	31.1	2.93	0.557	15.78	30.67	-14.89	0.842	45.73	65.47	-19.74	0.751
ENSG00000116991.12	chr1:232513857-232515608	1752	-	CE	SIPA1L2	protein_coding	232606	0.208136	97.28	87.38	9.9	0.981	96.41	87.42	8.99	0.975	98.79	88.26	10.53	0.999
ENSG00000116991.12	chr1:232493527-232493660	134	-	CE	SIPA1L2	protein_coding	232606	0.208136	99.17	99.06	0.11	0.518	99.18	99.16	0.02	0.526	99.22	99.09	0.13	0.542
ENSG00000116991.12	chr1:232483792-232483966	175	-	CE	SIPA1L2	protein_coding	232606	0.208136	99.07	98.94	0.13	0.5	99.41	99.48	-0.07	0.562	99.46	99.46	0	0.508
ENSG00000116991.12	chr1:232479627-232479730	104	-	CE	SIPA1L2	protein_coding	232606	0.208136	99.48	99.4	0.08	0.527	99.44	99.41	0.03	0.519	99.45	99.45	0	0.517
ENSG00000116991.12	chr1:232471371-232471528	158	-	CE	SIPA1L2	protein_coding	232606	0.208136	99.35	99.31	0.04	0.524	99.26	99.33	-0.07	0.512	99.39	99.32	0.07	0.508
ENSG00000116991.12	chr1:232465140-232465416	277	-	CE	SIPA1L2	protein_coding	232606	0.208136	99.37	99.32	0.05	0.523	99.25	99.31	-0.06	0.502	99.41	99.31	0.1	0.523
ENSG00000116991.12	chr1:232464967-232465139	173	-	RI	SIPA1L2	protein_coding	232606	0.208136	98.98	98.2	0.78	0.72	98.62	98.2	0.42	0.611	98.91	98.17	0.74	0.713
ENSG00000116991.12	chr1:232464840-232464966	127	-	CE	SIPA1L2	protein_coding	232606	0.208136	99.56	99.54	0.02	0.521	99.51	99.54	-0.03	0.506	99.61	99.54	0.07	0.557
ENSG00000116991.12	chr1:232462193-232462417	225	-	AF	SIPA1L2	protein_coding	232606	0.208136	0.84	0.84	0	0.512	1.03	0.83	0.2	0.535	0.84	0.79	0.05	0.511
ENSG00000116991.12	chr1:232460887-232461161	275	-	CE	SIPA1L2	protein_coding	232606	0.208136	99.52	99.57	-0.05	0.527	99.5	99.56	-0.06	0.53	99.54	99.54	0	0.514
ENSG00000116991.12	chr1:232445529-232445786	258	-	CE	SIPA1L2	protein_coding	232606	0.208136	95.61	97.91	-2.3	0.797	97.31	97.94	-0.63	0.579	95.31	97.94	-2.63	0.878
ENSG00000116991.12	chr1:232443683-232443685	3	-	AA	SIPA1L2	protein_coding	232606	0.208136	94.53	97.81	-3.28	0.78	92.66	97.71	-5.05	0.886	67.55	97.8	-30.25	1
ENSG00000116991.12	chr1:232443602-232443682	81	-	CE	SIPA1L2	protein_coding	232606	0.208136	99.25	98.76	0.49	0.68	99.15	98.74	0.41	0.659	98.04	98.74	-0.7	0.65
ENSG00000116991.12	chr1:232441768-232441868	101	-	CE	SIPA1L2	protein_coding	232606	0.208136	99.52	99.49	0.03	0.505	99.36	99.46	-0.1	0.559	98.31	99.45	-1.14	0.809
ENSG00000116991.12	chr1:232441291-232441394	104	-	CE	SIPA1L2	protein_coding	232606	0.208136	99.56	99.42	0.14	0.561	99.49	99.49	0	0.529	98.38	99.44	-1.06	0.778
ENSG00000116991.12	chr1:232439108-232439496	389	-	CE	SIPA1L2	protein_coding	232606	0.208136	99.44	99.26	0.18	0.551	99.39	99.24	0.15	0.534	97.37	99.3	-1.93	0.925
ENSG00000116991.12	chr1:232433414-232433566	153	-	CE	SIPA1L2	protein_coding	232606	0.208136	1.7	2.27	-0.57	0.561	1.74	2.24	-0.5	0.547	1.48	2.26	-0.78	0.599
ENSG00000116991.12	chr1:232432382-232432471	90	-	AA	SIPA1L2	protein_coding	232606	0.208136	98.35	97.35	1	0.599	98.5	97.39	1.11	0.645	97.05	97.37	-0.32	0.524
ENSG00000116991.12	chr1:232432247-232432381	135	-	CE	SIPA1L2	protein_coding	232606	0.208136	99.54	99.48	0.06	0.507	99.39	99.5	-0.11	0.541	99.51	99.49	0.02	0.522
ENSG00000116991.12	chr1:232428411-232428564	154	-	CE	SIPA1L2	protein_coding	232606	0.208136	99.43	99.43	0	0.521	99.26	99.43	-0.17	0.59	99.44	99.46	-0.02	0.504
ENSG00000116991.12	chr1:232425589-232425808	220	-	CE	SIPA1L2	protein_coding	232606	0.208136	99.48	99.46	0.02	0.513	99.26	99.47	-0.21	0.594	99.39	99.46	-0.07	0.512
ENSG00000116991.12	chr1:232419875-232419920	46	-	CE	SIPA1L2	protein_coding	232606	0.208136	0.99	1.17	-0.18	0.53	1.73	1.13	0.6	0.613	1.28	1.15	0.13	0.518
ENSG00000116991.12	chr1:232415494-232415625	132	-	CE	SIPA1L2	protein_coding	232606	0.208136	97.45	96.47	0.98	0.659	98.59	96.4	2.19	0.835	97.33	96.43	0.9	0.643
ENSG00000116991.12	chr1:232404125-232404178	54	-	CE	SIPA1L2	protein_coding	232606	0.208136	11.1	7.37	3.73	0.705	8.43	7.46	0.97	0.595	6.2	7.44	-1.24	0.578
ENSG00000116991.12	chr1:232403448-232403571	124	-	CE	SIPA1L2	protein_coding	232606	0.208136	99.46	99.52	-0.06	0.536	99.38	99.51	-0.13	0.562	99.46	99.52	-0.06	0.518
ENSG00000116991.12	chr1:232402392-232402473	82	-	CE	SIPA1L2	protein_coding	232606	0.208136	99.54	99.54	0	0.52	99.51	99.56	-0.05	0.53	99.55	99.54	0.01	0.513
ENSG00000116991.12	chr1:232399142-232399273	132	-	TE	SIPA1L2	protein_coding	232606	0.208136	0.16	0.17	-0.01	0.518	0.18	0.17	0.01	0.522	0.14	0.17	-0.03	0.566
ENSG00000116991.12	chr1:232398710-232399141	432	-	TE	SIPA1L2	protein_coding	232606	0.208136	33.61	35.06	-1.45	0.586	35.89	35.13	0.76	0.571	34.57	35.57	-1	0.556
ENSG00000116991.12	chr1:232397993-232398709	717	-	TE	SIPA1L2	protein_coding	232606	0.208136	64.95	43.25	21.7	0.88	7	43.38	-36.38	0.988	37.16	42.98	-5.82	0.576
ENSG00000116991.12	chr1:232397990-232397992	3	-	TE	SIPA1L2	protein_coding	232606	0.208136	1.66	21.94	-20.28	0.884	57.27	21.76	35.51	0.888	28.39	21.63	6.76	0.543
ENSG00000116991.12	chr1:232397966-232397989	24	-	TE	SIPA1L2	protein_coding	232606	0.208136	0.17	0.17	0	0.505	0.18	0.17	0.01	0.52	0.14	0.17	-0.03	0.559
ENSG00000116991.12	chr1:232397965-232397965	1	-	TE	SIPA1L2	protein_coding	232606	0.208136	0.16	0.17	-0.01	0.519	0.18	0.17	0.01	0.51	0.14	0.17	-0.03	0.561
ENSG00000164010.15	chr1:42817190-42817253	64	+	CE	ERMAP	protein_coding	27869	0.257085	99.14	96.78	2.36	0.742	98.17	96.8	1.37	0.637	99.08	96.82	2.26	0.737
ENSG00000164010.15	chr1:42817534-42817815	282	+	CE	ERMAP	protein_coding	27869	0.257085	64.79	30.53	34.26	0.989	47.04	31.27	15.77	0.862	84.27	30.51	53.76	1
ENSG00000164010.15	chr1:42823609-42824752	1144	+	CE	ERMAP	protein_coding	27869	0.257085	68.07	27.21	40.86	0.985	43.8	28.78	15.02	0.805	89.14	27.3	61.84	1
ENSG00000164010.15	chr1:42825623-42825670	48	+	AA	ERMAP	protein_coding	27869	0.257085	96.65	96.59	0.06	0.527	97.07	96.55	0.52	0.521	95.24	96.5	-1.26	0.593
ENSG00000164010.15	chr1:42825671-42825735	65	+	CE	ERMAP	protein_coding	27869	0.257085	94.78	96.5	-1.72	0.632	96.16	96.69	-0.53	0.503	95.47	96.56	-1.09	0.583
ENSG00000164010.15	chr1:42825736-42825738	3	+	AD	ERMAP	protein_coding	27869	0.257085	93.58	96.58	-3	0.649	94.41	96.39	-1.98	0.529	88.12	96.48	-8.36	0.794
ENSG00000164010.15	chr1:42830534-42830767	234	+	RI	ERMAP	protein_coding	27869	0.257085	10.82	11.93	-1.11	0.517	18.52	12.49	6.03	0.659	12.22	12.41	-0.19	0.513
ENSG00000164010.15	chr1:42835038-42835131	94	+	CE	ERMAP	protein_coding	27869	0.257085	97.18	98.05	-0.87	0.63	98.23	98.11	0.12	0.503	97.72	98.12	-0.4	0.515
ENSG00000164010.15	chr1:42835132-42835154	23	+	AD	ERMAP	protein_coding	27869	0.257085	96.89	97	-0.11	0.534	97.63	96.9	0.73	0.563	97.52	96.84	0.68	0.585
ENSG00000164010.15	chr1:42835155-42835165	11	+	AD	ERMAP	protein_coding	27869	0.257085	5.68	9.95	-4.27	0.631	4.9	9.88	-4.98	0.673	10.94	10.02	0.92	0.551
ENSG00000164010.15	chr1:42835619-42835731	113	+	AA	ERMAP	protein_coding	27869	0.257085	3.4	13.02	-9.62	0.854	4.66	13.08	-8.42	0.836	7.83	13.05	-5.22	0.692
ENSG00000164010.15	chr1:42835732-42835760	29	+	CE	ERMAP	protein_coding	27869	0.257085	96.66	97.02	-0.36	0.557	97.15	96.85	0.3	0.549	97.67	97	0.67	0.591
ENSG00000164010.15	chr1:42835761-42835764	4	+	AD	ERMAP	protein_coding	27869	0.257085	84.4	73.34	11.06	0.634	59.86	73.02	-13.16	0.725	63.21	73.17	-9.96	0.677
ENSG00000164010.15	chr1:42837158-42837190	33	+	CE	ERMAP	protein_coding	27869	0.257085	96.06	96.69	-0.63	0.537	96.72	96.63	0.09	0.501	94.27	96.72	-2.45	0.613
ENSG00000164010.15	chr1:42837670-42837939	270	+	CE	ERMAP	protein_coding	27869	0.257085	4.65	6.47	-1.82	0.589	6.8	6.11	0.69	0.531	4.03	6.06	-2.03	0.611
ENSG00000164010.15	chr1:42838901-42838921	21	+	CE	ERMAP	protein_coding	27869	0.257085	96.36	96.78	-0.42	0.528	96.6	96.71	-0.11	0.528	93.8	96.66	-2.86	0.652
ENSG00000164010.15	chr1:42840033-42840053	21	+	CE	ERMAP	protein_coding	27869	0.257085	96.65	94.04	2.61	0.702	92.91	93.96	-1.05	0.533	89.86	93.99	-4.13	0.608
ENSG00000164010.15	chr1:42840152-42840178	27	+	CE	ERMAP	protein_coding	27869	0.257085	97.56	95.93	1.63	0.64	96.33	96.01	0.32	0.51	97.74	95.96	1.78	0.637
ENSG00000164010.15	chr1:42840270-42840296	27	+	CE	ERMAP	protein_coding	27869	0.257085	97	95.61	1.39	0.615	95.83	95.56	0.27	0.521	96.99	95.59	1.4	0.613
ENSG00000164010.15	chr1:42840297-42842013	1717	+	AD	ERMAP	protein_coding	27869	0.257085	7.11	8.59	-1.48	0.564	9.48	8.94	0.54	0.504	6.47	8.68	-2.21	0.59
ENSG00000164010.15	chr1:42842775-42842916	142	+	CE	ERMAP	protein_coding	27869	0.257085	98.89	98.1	0.79	0.606	98.73	98.12	0.61	0.554	97.93	98.16	-0.23	0.502
ENSG00000164010.15	chr1:42842917-42843403	487	+	RI	ERMAP	protein_coding	27869	0.257085	98.28	97.47	0.81	0.535	98.09	97.56	0.53	0.551	97.18	97.54	-0.36	0.551
ENSG00000164010.15	chr1:42843404-42843450	47	+	CE	ERMAP	protein_coding	27869	0.257085	95.64	93.67	1.97	0.61	96.48	93.57	2.91	0.661	96.34	93.74	2.6	0.62
ENSG00000164010.15	chr1:42843451-42844510	1060	+	RI	ERMAP	protein_coding	27869	0.257085	97.83	97.13	0.7	0.571	97.87	97	0.87	0.554	97.38	97.06	0.32	0.558
ENSG00000164010.15	chr1:42844511-42844610	100	+	CE	ERMAP	protein_coding	27869	0.257085	98.23	97.5	0.73	0.559	98.08	97.49	0.59	0.582	97.66	97.44	0.22	0.527
ENSG00000164010.15	chr1:42844611-42844684	74	+	AD	ERMAP	protein_coding	27869	0.257085	98.38	97.13	1.25	0.624	98	97.17	0.83	0.606	97.5	97.1	0.4	0.534
ENSG00000164010.15	chr1:42844685-42844985	301	+	TE	ERMAP	protein_coding	27869	0.257085	50.06	55.27	-5.21	0.522	50.46	55.42	-4.96	0.526	96.39	55.74	40.65	0.778
ENSG00000164010.15	chr1:42844986-42844989	4	+	TE	ERMAP	protein_coding	27869	0.257085	50.12	44.86	5.26	0.518	49.7	44.66	5.04	0.526	3.42	44.09	-40.67	0.74
ENSG00000164010.15	chr1:42844990-42844991	2	+	TE	ERMAP	protein_coding	27869	0.257085	3.84	4.93	-1.09	0.565	5.02	4.81	0.21	0.511	3.41	4.86	-1.45	0.608
ENSG00000116786.13	chr1:15684320-15684555	236	+	TS	PLEKHM2	protein_coding	50449	1.56303	5.35	4.38	0.97	0.551	4.06	4.35	-0.29	0.503	5.05	4.29	0.76	0.534
ENSG00000116786.13	chr1:15684556-15684618	63	+	TS	PLEKHM2	protein_coding	50449	1.56303	94.67	95.5	-0.83	0.567	95.91	95.58	0.33	0.534	95.09	95.54	-0.45	0.528
ENSG00000116786.13	chr1:15716707-15716816	110	+	CE	PLEKHM2	protein_coding	50449	1.56303	99.8	99.81	-0.01	0.513	99.81	99.81	0	0.504	99.46	99.81	-0.35	0.75
ENSG00000116786.13	chr1:15718538-15718625	88	+	CE	PLEKHM2	protein_coding	50449	1.56303	99.8	99.81	-0.01	0.515	99.83	99.82	0.01	0.519	98.78	99.82	-1.04	0.868
ENSG00000116786.13	chr1:15719734-15719920	187	+	CE	PLEKHM2	protein_coding	50449	1.56303	99.81	99.81	0	0.502	99.82	99.82	0	0.526	98.78	99.82	-1.04	0.888
ENSG00000116786.13	chr1:15721329-15721388	60	+	CE	PLEKHM2	protein_coding	50449	1.56303	29.57	37.67	-8.1	0.899	23.87	37.68	-13.81	1	14.01	37.66	-23.65	1
ENSG00000116786.13	chr1:15725317-15725545	229	+	CE	PLEKHM2	protein_coding	50449	1.56303	99.76	99.74	0.02	0.509	99.76	99.74	0.02	0.519	99.78	99.74	0.04	0.519
ENSG00000116786.13	chr1:15727014-15727068	55	+	CE	PLEKHM2	protein_coding	50449	1.56303	99.7	99.7	0	0.523	99.69	99.7	-0.01	0.525	99.7	99.7	0	0.502
ENSG00000116786.13	chr1:15727069-15727191	123	+	RI	PLEKHM2	protein_coding	50449	1.56303	99.76	99.79	-0.03	0.52	99.71	99.77	-0.06	0.587	99.75	99.78	-0.03	0.509
ENSG00000116786.13	chr1:15727192-15727832	641	+	CE	PLEKHM2	protein_coding	50449	1.56303	99.73	99.75	-0.02	0.526	99.71	99.76	-0.05	0.531	99.73	99.77	-0.04	0.501
ENSG00000116786.13	chr1:15728079-15728083	5	+	AA	PLEKHM2	protein_coding	50449	1.56303	99.51	99.58	-0.07	0.58	99.62	99.61	0.01	0.53	99.6	99.62	-0.02	0.506
ENSG00000116786.13	chr1:15728084-15728148	65	+	CE	PLEKHM2	protein_coding	50449	1.56303	99.71	99.7	0.01	0.503	99.66	99.68	-0.02	0.531	99.66	99.68	-0.02	0.51
ENSG00000116786.13	chr1:15728669-15728733	65	+	CE	PLEKHM2	protein_coding	50449	1.56303	99.72	99.72	0	0.524	99.66	99.71	-0.05	0.577	98.25	99.71	-1.46	0.869
ENSG00000116786.13	chr1:15729102-15729190	89	+	CE	PLEKHM2	protein_coding	50449	1.56303	99.75	99.78	-0.03	0.54	99.71	99.79	-0.08	0.59	99.76	99.78	-0.02	0.523
ENSG00000116786.13	chr1:15729797-15729929	133	+	CE	PLEKHM2	protein_coding	50449	1.56303	99.81	99.83	-0.02	0.507	99.78	99.82	-0.04	0.561	99.8	99.82	-0.02	0.523
ENSG00000116786.13	chr1:15730532-15730722	191	+	CE	PLEKHM2	protein_coding	50449	1.56303	99.79	99.81	-0.02	0.515	99.79	99.81	-0.02	0.518	99.8	99.82	-0.02	0.517
ENSG00000116786.13	chr1:15730723-15731085	363	+	AD	PLEKHM2	protein_coding	50449	1.56303	0.47	0.39	0.08	0.515	1.82	0.38	1.44	0.813	0.45	0.38	0.07	0.514
ENSG00000116786.13	chr1:15731086-15731191	106	+	AA	PLEKHM2	protein_coding	50449	1.56303	0.48	0.39	0.09	0.561	3.2	0.39	2.81	0.994	1.01	0.38	0.63	0.726
ENSG00000116786.13	chr1:15731950-15732048	99	+	CE	PLEKHM2	protein_coding	50449	1.56303	99.78	99.75	0.03	0.518	99.78	99.74	0.04	0.549	99.35	99.78	-0.43	0.78
ENSG00000116786.13	chr1:15732612-15732614	3	+	AA	PLEKHM2	protein_coding	50449	1.56303	99.81	99.76	0.05	0.562	99.75	99.75	0	0.509	99.49	99.78	-0.29	0.681
ENSG00000116786.13	chr1:15732615-15732728	114	+	CE	PLEKHM2	protein_coding	50449	1.56303	99.83	99.82	0.01	0.523	99.79	99.83	-0.04	0.505	99.81	99.83	-0.02	0.502
ENSG00000117697.15	chr1:212791778-212791782	5	-	TS	NSL1	protein_coding	65629	1.38126	0.07	0.07	0	0.528	0.08	0.07	0.01	0.546	0.08	0.07	0.01	0.524
ENSG00000117697.15	chr1:212791777-212791777	1	-	TS	NSL1	protein_coding	65629	1.38126	97.63	97.53	0.1	0.587	98.18	97.54	0.64	0.882	97.68	97.47	0.21	0.625
ENSG00000117697.15	chr1:212791616-212791776	161	-	TS	NSL1	protein_coding	65629	1.38126	0.07	1.68	-1.61	0.999	0.15	1.67	-1.52	0.992	1.32	1.76	-0.44	0.65
ENSG00000117697.15	chr1:212791582-212791615	34	-	TS	NSL1	protein_coding	65629	1.38126	1.39	0.69	0.7	0.861	1.34	0.68	0.66	0.849	0.91	0.69	0.22	0.707
ENSG00000117697.15	chr1:212791018-212791064	47	-	CE	NSL1	protein_coding	65629	1.38126	0.61	0.27	0.34	0.816	0.36	0.26	0.1	0.582	0.31	0.29	0.02	0.51
ENSG00000117697.15	chr1:212787559-212787637	79	-	CE	NSL1	protein_coding	65629	1.38126	99.79	99.36	0.43	0.796	99.88	99.4	0.48	0.873	99.74	99.51	0.23	0.641
ENSG00000117697.15	chr1:212784363-212784493	131	-	CE	NSL1	protein_coding	65629	1.38126	99.83	99.85	-0.02	0.552	99.6	99.88	-0.28	0.855	99.86	99.88	-0.02	0.547
ENSG00000117697.15	chr1:212782424-212782426	3	-	AA	NSL1	protein_coding	65629	1.38126	96.45	97.09	-0.64	0.646	96.77	97.42	-0.65	0.736	96.23	97.41	-1.18	0.82
ENSG00000117697.15	chr1:212782372-212782423	52	-	CE	NSL1	protein_coding	65629	1.38126	97.58	99.25	-1.67	0.905	97.42	98.67	-1.25	0.865	96.88	98.52	-1.64	0.885
ENSG00000117697.15	chr1:212766189-212766273	85	-	CE	NSL1	protein_coding	65629	1.38126	8.51	11.64	-3.13	0.7	6.56	9.67	-3.11	0.899	7.1	9.52	-2.42	0.86
ENSG00000117697.15	chr1:212739534-212739601	68	-	CE	NSL1	protein_coding	65629	1.38126	98.35	98.79	-0.44	0.548	93.82	97.27	-3.45	0.995	94.04	97.19	-3.15	0.888
ENSG00000117758.14	chr1:27773219-27773254	36	+	TS	STX12	protein_coding	51224	1.88097	27.61	40.25	-12.64	0.999	4.48	40.51	-36.03	1	41.56	40.37	1.19	0.555
ENSG00000117758.14	chr1:27773255-27773425	171	+	TS	STX12	protein_coding	51224	1.88097	72.44	59.83	12.61	0.992	95.46	59.52	35.94	1	58.39	59.71	-1.32	0.537
ENSG00000117758.14	chr1:27773847-27789561	15715	+	AA	STX12	protein_coding	51224	1.88097	10.06	4.77	5.29	0.712	5.28	4.84	0.44	0.513	4.28	3.86	0.42	0.509
ENSG00000117758.14	chr1:27789562-27789631	70	+	CE	STX12	protein_coding	51224	1.88097	97.54	99.27	-1.73	0.852	98.32	99.3	-0.98	0.747	99.65	99.48	0.17	0.617
ENSG00000117758.14	chr1:27793533-27793632	100	+	CE	STX12	protein_coding	51224	1.88097	99.52	99.62	-0.1	0.608	99.64	99.64	0	0.538	99.8	99.83	-0.03	0.526
ENSG00000117758.14	chr1:27804976-27805148	173	+	CE	STX12	protein_coding	51224	1.88097	2.63	0.95	1.68	0.81	1.65	0.92	0.73	0.671	0.81	0.63	0.18	0.516
ENSG00000117758.14	chr1:27810246-27810289	44	+	CE	STX12	protein_coding	51224	1.88097	97.62	99.14	-1.52	0.911	98.89	99.14	-0.25	0.576	99.7	99.3	0.4	0.737
ENSG00000117758.14	chr1:27811992-27812060	69	+	CE	STX12	protein_coding	51224	1.88097	1.43	0.77	0.66	0.705	0.54	0.78	-0.24	0.609	0.48	0.65	-0.17	0.57
ENSG00000117758.14	chr1:27812163-27812268	106	+	CE	STX12	protein_coding	51224	1.88097	99.67	99.8	-0.13	0.643	99.78	99.8	-0.02	0.533	99.72	99.82	-0.1	0.611
ENSG00000117758.14	chr1:27817851-27817923	73	+	CE	STX12	protein_coding	51224	1.88097	99.3	99.8	-0.5	0.81	99.78	99.79	-0.01	0.551	99.7	99.66	0.04	0.566
ENSG00000117758.14	chr1:27817924-27817953	30	+	AD	STX12	protein_coding	51224	1.88097	3.16	0.57	2.59	0.986	1.32	0.58	0.74	0.722	0.47	0.54	-0.07	0.573
ENSG00000117758.14	chr1:27819896-27822230	2335	+	AA	STX12	protein_coding	51224	1.88097	1.46	0.72	0.74	0.817	0.68	0.74	-0.06	0.528	1.49	0.78	0.71	0.659
ENSG00000130939.20	chr1:10032832-10032957	126	+	TS	UBE4B	protein_coding	148407	1.02513	98.73	99.78	-1.05	0.971	99.17	99.78	-0.61	0.84	98.85	99.79	-0.94	0.9
ENSG00000130939.20	chr1:10032958-10033358	401	+	TS	UBE4B	protein_coding	148407	1.02513	1.3	0.22	1.08	0.984	0.84	0.22	0.62	0.843	1.16	0.22	0.94	0.905
ENSG00000130939.20	chr1:10033359-10033377	19	+	AD	UBE4B	protein_coding	148407	1.02513	94.46	99.63	-5.17	1	93.9	99.62	-5.72	1	97.01	99.63	-2.62	0.929
ENSG00000130939.20	chr1:10033378-10033573	196	+	RI	UBE4B	protein_coding	148407	1.02513	94.63	99.71	-5.08	1	94.03	99.73	-5.7	1	97.05	99.72	-2.67	0.946
ENSG00000130939.20	chr1:10033574-10033577	4	+	AA	UBE4B	protein_coding	148407	1.02513	94.59	99.74	-5.15	1	94.05	99.73	-5.68	1	97.07	99.73	-2.66	0.938
ENSG00000130939.20	chr1:10033578-10033628	51	+	AA	UBE4B	protein_coding	148407	1.02513	94.52	99.63	-5.11	1	94.12	99.67	-5.55	1	97.05	99.64	-2.59	0.923
ENSG00000130939.20	chr1:10049212-10049355	144	+	CE	UBE4B	protein_coding	148407	1.02513	4.65	2.32	2.33	0.837	0.52	3.09	-2.57	0.894	2.04	2.35	-0.31	0.504
ENSG00000130939.20	chr1:10072028-10072214	187	+	CE	UBE4B	protein_coding	148407	1.02513	99.66	99.76	-0.1	0.552	99.61	99.71	-0.1	0.562	99.61	99.76	-0.15	0.611
ENSG00000130939.20	chr1:10072454-10079437	6984	+	CE	UBE4B	protein_coding	148407	1.02513	12.4	1.3	11.1	0.892	1.89	1.35	0.54	0.593	1.57	1.36	0.21	0.506
ENSG00000130939.20	chr1:10079438-10094933	15496	+	AD	UBE4B	protein_coding	148407	1.02513	2.24	1.36	0.88	0.606	1.82	1.38	0.44	0.516	1.63	1.38	0.25	0.518
ENSG00000130939.20	chr1:10095461-10095596	136	+	CE	UBE4B	protein_coding	148407	1.02513	99.44	99.63	-0.19	0.625	99.52	99.61	-0.09	0.56	99.49	99.63	-0.14	0.573
ENSG00000130939.20	chr1:10101108-10101195	88	+	CE	UBE4B	protein_coding	148407	1.02513	99.58	99.71	-0.13	0.584	99.64	99.7	-0.06	0.577	99.57	99.71	-0.14	0.568
ENSG00000130939.20	chr1:10101196-10101199	4	+	AD	UBE4B	protein_coding	148407	1.02513	1.1	0.7	0.4	0.604	0.86	0.7	0.16	0.513	1.1	0.69	0.41	0.602
ENSG00000130939.20	chr1:10101200-10101224	25	+	AD	UBE4B	protein_coding	148407	1.02513	1.09	0.7	0.39	0.629	0.91	0.7	0.21	0.571	1.15	0.7	0.45	0.625
ENSG00000130939.20	chr1:10102948-10103092	145	+	CE	UBE4B	protein_coding	148407	1.02513	99.66	99.78	-0.12	0.619	99.69	99.77	-0.08	0.538	99.66	99.76	-0.1	0.586
ENSG00000130939.20	chr1:10105516-10105744	229	+	CE	UBE4B	protein_coding	148407	1.02513	99.63	99.77	-0.14	0.604	99.68	99.77	-0.09	0.561	99.66	99.77	-0.11	0.591
ENSG00000130939.20	chr1:10106197-10106583	387	+	CE	UBE4B	protein_coding	148407	1.02513	28.2	20.29	7.91	0.84	25.81	20.19	5.62	0.846	20.77	20.41	0.36	0.513
ENSG00000130939.20	chr1:10107222-10107374	153	+	CE	UBE4B	protein_coding	148407	1.02513	5.3	5.99	-0.69	0.54	8.58	6	2.58	0.587	1.24	6.04	-4.8	0.833
ENSG00000130939.20	chr1:10117459-10117500	42	+	AA	UBE4B	protein_coding	148407	1.02513	99.52	99.72	-0.2	0.621	99.54	99.71	-0.17	0.626	99.57	99.71	-0.14	0.61
ENSG00000130939.20	chr1:10117501-10117600	100	+	CE	UBE4B	protein_coding	148407	1.02513	99.76	99.86	-0.1	0.633	99.78	99.85	-0.07	0.58	99.77	99.86	-0.09	0.604
ENSG00000130939.20	chr1:10126794-10126877	84	+	CE	UBE4B	protein_coding	148407	1.02513	99.77	99.84	-0.07	0.602	99.79	99.84	-0.05	0.559	99.77	99.82	-0.05	0.517
ENSG00000130939.20	chr1:10129392-10129448	57	+	CE	UBE4B	protein_coding	148407	1.02513	99.67	99.74	-0.07	0.531	99.67	99.74	-0.07	0.578	99.66	99.73	-0.07	0.542
ENSG00000130939.20	chr1:10130500-10130616	117	+	CE	UBE4B	protein_coding	148407	1.02513	99.66	99.77	-0.11	0.601	99.68	99.76	-0.08	0.588	99.7	99.76	-0.06	0.544
ENSG00000130939.20	chr1:10130715-10130813	99	+	CE	UBE4B	protein_coding	148407	1.02513	99.58	99.73	-0.15	0.643	99.66	99.74	-0.08	0.54	99.64	99.74	-0.1	0.56
ENSG00000130939.20	chr1:10132369-10132482	114	+	CE	UBE4B	protein_coding	148407	1.02513	99.64	99.78	-0.14	0.58	99.72	99.77	-0.05	0.567	99.67	99.76	-0.09	0.571
ENSG00000130939.20	chr1:10134988-10135186	199	+	CE	UBE4B	protein_coding	148407	1.02513	99.78	99.85	-0.07	0.573	99.8	99.85	-0.05	0.568	99.78	99.85	-0.07	0.637
ENSG00000130939.20	chr1:10137067-10137205	139	+	CE	UBE4B	protein_coding	148407	1.02513	99.8	99.87	-0.07	0.582	99.82	99.86	-0.04	0.578	99.8	99.87	-0.07	0.601
ENSG00000130939.20	chr1:10144940-10145039	100	+	CE	UBE4B	protein_coding	148407	1.02513	99.77	99.84	-0.07	0.563	99.79	99.84	-0.05	0.558	99.77	99.83	-0.06	0.563
ENSG00000130939.20	chr1:10146963-10147055	93	+	AA	UBE4B	protein_coding	148407	1.02513	99.74	99.83	-0.09	0.612	99.78	99.82	-0.04	0.574	99.75	99.82	-0.07	0.579
ENSG00000130939.20	chr1:10147056-10147090	35	+	CE	UBE4B	protein_coding	148407	1.02513	99.63	99.76	-0.13	0.588	99.7	99.78	-0.08	0.562	99.7	99.77	-0.07	0.549
ENSG00000130939.20	chr1:10149184-10149282	99	+	CE	UBE4B	protein_coding	148407	1.02513	99.55	99.75	-0.2	0.658	99.65	99.75	-0.1	0.56	99.66	99.75	-0.09	0.581
ENSG00000130939.20	chr1:10151326-10151561	236	+	CE	UBE4B	protein_coding	148407	1.02513	99.66	99.81	-0.15	0.604	99.72	99.81	-0.09	0.611	99.72	99.81	-0.09	0.575
ENSG00000130939.20	chr1:10158356-10158482	127	+	CE	UBE4B	protein_coding	148407	1.02513	99.65	99.8	-0.15	0.649	99.73	99.78	-0.05	0.558	99.73	99.79	-0.06	0.548
ENSG00000130939.20	chr1:10158483-10159607	1125	+	AD	UBE4B	protein_coding	148407	1.02513	0.83	0.53	0.3	0.603	0.6	0.53	0.07	0.554	0.58	0.53	0.05	0.513
ENSG00000130939.20	chr1:10161142-10161286	145	+	CE	UBE4B	protein_coding	148407	1.02513	99.33	99.57	-0.24	0.611	99.51	99.58	-0.07	0.531	99.52	99.56	-0.04	0.525
ENSG00000130939.20	chr1:10161287-10166342	5056	+	AD	UBE4B	protein_coding	148407	1.02513	3.95	2.07	1.88	0.648	2.22	2.05	0.17	0.511	3.34	2.02	1.32	0.584
ENSG00000130939.20	chr1:10168136-10168141	6	+	AA	UBE4B	protein_coding	148407	1.02513	98.5	99.18	-0.68	0.625	99	99.22	-0.22	0.56	98.71	99.21	-0.5	0.589
ENSG00000130939.20	chr1:10168142-10168270	129	+	CE	UBE4B	protein_coding	148407	1.02513	98.45	99.19	-0.74	0.656	98.84	99.15	-0.31	0.519	98.74	99.18	-0.44	0.57
ENSG00000130939.20	chr1:10171138-10171140	3	+	AA	UBE4B	protein_coding	148407	1.02513	97.16	98.86	-1.7	0.696	98.21	98.6	-0.39	0.555	98.23	98.83	-0.6	0.57
ENSG00000130939.20	chr1:10171141-10171329	189	+	CE	UBE4B	protein_coding	148407	1.02513	99.45	99.6	-0.15	0.554	97.68	98.63	-0.95	0.628	99.48	99.6	-0.12	0.579
ENSG00000130939.20	chr1:10175574-10178643	3070	+	AA	UBE4B	protein_coding	148407	1.02513	0.63	0.47	0.16	0.585	5.51	2.96	2.55	0.64	0.61	0.48	0.13	0.609
ENSG00000130939.20	chr1:10178644-10178818	175	+	CE	UBE4B	protein_coding	148407	1.02513	99.8	99.86	-0.06	0.545	99.75	99.81	-0.06	0.545	99.82	99.86	-0.04	0.568
ENSG00000130939.20	chr1:10178819-10179167	349	+	AD	UBE4B	protein_coding	148407	1.02513	0.3	0.21	0.09	0.595	0.26	0.2	0.06	0.548	0.27	0.2	0.07	0.597
ENSG00000130939.20	chr1:10179416-10179562	147	+	CE	UBE4B	protein_coding	148407	1.02513	99.85	99.89	-0.04	0.566	99.86	99.89	-0.03	0.558	99.84	99.89	-0.05	0.596
ENSG00000130939.20	chr1:10179895-10180016	122	+	TE	UBE4B	protein_coding	148407	1.02513	25.71	9.89	15.82	0.991	13.99	9.76	4.23	0.501	0.97	9.77	-8.8	0.999
ENSG00000130939.20	chr1:10180017-10180367	351	+	TE	UBE4B	protein_coding	148407	1.02513	33.82	44.09	-10.27	0.999	38.89	44.32	-5.43	0.737	47.27	44.47	2.8	0.872
ENSG00000130939.20	chr1:10180368-10181239	872	+	TE	UBE4B	protein_coding	148407	1.02513	40.56	46	-5.44	0.834	47.16	45.95	1.21	0.55	51.83	45.82	6.01	0.909
ENSG00000290385.1	chr1:504980-505103	124	-	CE	ENSG00000290385	lncRNA	157539	0.00181976	89.59	70.37	19.22	0.736	52.43	65.61	-13.18	0.674	78.1	80.95	-2.85	0.561
ENSG00000290385.1	chr1:504934-504979	46	-	RI	ENSG00000290385	lncRNA	157539	0.00181976	92.57	69.19	23.38	0.734	53.5	66.61	-13.11	0.666	85.33	82.53	2.8	0.566
ENSG00000290385.1	chr1:504721-504849	129	-	AD	ENSG00000290385	lncRNA	157539	0.00181976	86.66	95.84	-9.18	0.725	93.2	96.67	-3.47	0.81	88.34	96.85	-8.51	0.91
ENSG00000290385.1	chr1:502662-502861	200	-	RI	ENSG00000290385	lncRNA	157539	0.00181976	18.06	68.76	-50.7	0.954	17.26	59.15	-41.89	0.967	39.7	63.86	-24.16	0.882
ENSG00000290385.1	chr1:502607-502661	55	-	AA	ENSG00000290385	lncRNA	157539	0.00181976	89.5	81.18	8.32	0.631	87.34	82.31	5.03	0.555	82.59	80.12	2.47	0.535
ENSG00000290385.1	chr1:494992-495049	58	-	CE	ENSG00000290385	lncRNA	157539	0.00181976	90.5	93.26	-2.76	0.583	92.71	93.45	-0.74	0.52	88.27	93.63	-5.36	0.643
ENSG00000290385.1	chr1:493366-493397	32	-	AD	ENSG00000290385	lncRNA	157539	0.00181976	99.69	99.03	0.66	0.81	99.69	98.41	1.28	0.857	98.78	99.08	-0.3	0.607
ENSG00000290385.1	chr1:492880-493365	486	-	AD	ENSG00000290385	lncRNA	157539	0.00181976	92.05	90.65	1.4	0.654	93.88	69.74	24.14	1	93.64	68.05	25.59	1
ENSG00000290385.1	chr1:491153-491325	173	-	AA	ENSG00000290385	lncRNA	157539	0.00181976	26.73	11.4	15.33	0.875	26.17	11.49	14.68	0.849	24.19	8.98	15.21	0.86
ENSG00000126106.14	chr1:44674478-44674481	4	-	TS	TMEM53	protein_coding	39243	0.164575	2.74	1.43	1.31	0.648	1.42	1.42	0	0.518	1.65	1.4	0.25	0.562
ENSG00000126106.14	chr1:44674467-44674477	11	-	TS	TMEM53	protein_coding	39243	0.164575	2.77	1.38	1.39	0.664	1.46	1.38	0.08	0.511	1.55	1.42	0.13	0.531
ENSG00000126106.14	chr1:44674463-44674466	4	-	TS	TMEM53	protein_coding	39243	0.164575	78.71	76.15	2.56	0.622	70.16	76.27	-6.11	0.707	72.94	76.12	-3.18	0.643
ENSG00000126106.14	chr1:44674444-44674462	19	-	TS	TMEM53	protein_coding	39243	0.164575	10.07	3.04	7.03	0.753	10.74	3.12	7.62	0.755	11.59	3.1	8.49	0.776
ENSG00000126106.14	chr1:44674443-44674443	1	-	TS	TMEM53	protein_coding	39243	0.164575	7.93	14.97	-7.04	0.822	11.5	14.63	-3.13	0.674	10.39	14.74	-4.35	0.73
ENSG00000126106.14	chr1:44674403-44674442	40	-	TS	TMEM53	protein_coding	39243	0.164575	2.65	2.41	0.24	0.509	9.51	2.52	6.99	0.8	1.58	2.37	-0.79	0.615
ENSG00000126106.14	chr1:44674331-44674402	72	-	TS	TMEM53	protein_coding	39243	0.164575	9.13	7.47	1.66	0.512	2.24	7.51	-5.27	0.933	8.32	7.56	0.76	0.509
ENSG00000126106.14	chr1:44660174-44660295	122	-	CE	TMEM53	protein_coding	39243	0.164575	81.25	91.8	-10.55	0.907	77.95	92.08	-14.13	0.973	85.29	91.96	-6.67	0.783
ENSG00000126106.14	chr1:44655120-44655209	90	-	AA	TMEM53	protein_coding	39243	0.164575	83.63	57.82	25.81	0.943	62.11	57.76	4.35	0.607	69.22	57.34	11.88	0.753
ENSG00000126106.14	chr1:44655117-44655119	3	-	AA	TMEM53	protein_coding	39243	0.164575	87.16	63.25	23.91	0.908	67.09	62.53	4.56	0.562	75.59	62.71	12.88	0.701
ENSG00000126106.14	chr1:44654896-44655116	221	-	TE	TMEM53	protein_coding	39243	0.164575	10.75	0.34	10.41	0.951	10.07	0.33	9.74	0.96	5.28	0.34	4.94	0.932
ENSG00000126106.14	chr1:44654465-44654895	431	-	TE	TMEM53	protein_coding	39243	0.164575	84.69	93.86	-9.17	0.788	85.23	93.8	-8.57	0.861	89.94	93.88	-3.94	0.797
ENSG00000126106.14	chr1:44653247-44654464	1218	-	TE	TMEM53	protein_coding	39243	0.164575	5.07	6.17	-1.1	0.649	5.35	6.19	-0.84	0.622	5.07	6.18	-1.11	0.661
ENSG00000126106.14	chr1:44645410-44645464	55	-	CE	TMEM53	protein_coding	39243	0.164575	86.87	91.45	-4.58	0.616	90.28	92.36	-2.08	0.61	89.4	90.85	-1.45	0.532
ENSG00000126106.14	chr1:44645407-44645409	3	-	AD	TMEM53	protein_coding	39243	0.164575	66.7	54.8	11.9	0.642	72.07	43.07	29	0.897	38.36	40.35	-1.99	0.546
ENSG00000126106.14	chr1:44645221-44645276	56	-	CE	TMEM53	protein_coding	39243	0.164575	38.03	34.99	3.04	0.549	21.81	38.44	-16.63	0.763	62.28	51.11	11.17	0.719
ENSG00000126106.14	chr1:44644698-44644794	97	-	CE	TMEM53	protein_coding	39243	0.164575	16.88	14.65	2.23	0.575	16.27	15.45	0.82	0.509	45.78	20.48	25.3	0.877
ENSG00000126106.14	chr1:44638310-44638415	106	-	CE	TMEM53	protein_coding	39243	0.164575	8.61	7.27	1.34	0.573	5.85	7.21	-1.36	0.582	13.06	12.77	0.29	0.504
ENSG00000126106.14	chr1:44636151-44636162	12	-	AA	TMEM53	protein_coding	39243	0.164575	92.78	95.71	-2.93	0.594	96.3	95.68	0.62	0.512	94.59	95.45	-0.86	0.565
ENSG00000126106.14	chr1:44635667-44636029	363	-	RI	TMEM53	protein_coding	39243	0.164575	95.22	85.89	9.33	0.812	87.11	88.14	-1.03	0.552	81.32	87.97	-6.65	0.72
ENSG00000126106.14	chr1:44635545-44635588	44	-	CE	TMEM53	protein_coding	39243	0.164575	97.55	98.25	-0.7	0.575	98.15	98.19	-0.04	0.505	98.07	98.22	-0.15	0.509
ENSG00000158292.7	chr1:6255015-6255122	108	-	AA	GPR153	protein_coding	13745	1.37723	40.79	38.06	2.73	0.503	37.92	36.83	1.09	0.51	40.24	37.21	3.03	0.565
ENSG00000158292.7	chr1:6254550-6255014	465	-	CE	GPR153	protein_coding	13745	1.37723	98.33	98.65	-0.32	0.546	97.64	98.68	-1.04	0.657	98.78	98.62	0.16	0.573
ENSG00000158292.7	chr1:6253718-6254147	430	-	CE	GPR153	protein_coding	13745	1.37723	68.53	93.72	-25.19	1	88.97	93.35	-4.38	0.757	86.08	93.59	-7.51	0.925
ENSG00000158292.7	chr1:6251338-6251530	193	-	CE	GPR153	protein_coding	13745	1.37723	91.59	95.36	-3.77	0.789	91.87	95.24	-3.37	0.619	93.27	95.44	-2.17	0.712
ENSG00000158292.7	chr1:6250440-6250624	185	-	CE	GPR153	protein_coding	13745	1.37723	98.69	99.18	-0.49	0.606	98.52	99.19	-0.67	0.677	99.38	99.26	0.12	0.539
ENSG00000179051.14	chr1:17439614-17439653	40	-	AD	RCC2	protein_coding	32917	4.56612	99.66	99.73	-0.07	0.55	99.71	99.73	-0.02	0.514	99.67	99.72	-0.05	0.521
ENSG00000179051.14	chr1:17439613-17439613	1	-	RI	RCC2	protein_coding	32917	4.56612	88.42	89.73	-1.31	0.655	89.39	89.74	-0.35	0.565	99.76	99.79	-0.03	0.566
ENSG00000179051.14	chr1:17439545-17439612	68	-	CE	RCC2	protein_coding	32917	4.56612	99.76	99.8	-0.04	0.58	99.77	99.81	-0.04	0.549	99.73	99.77	-0.04	0.558
ENSG00000179051.14	chr1:17429106-17429199	94	-	CE	RCC2	protein_coding	32917	4.56612	99.92	99.94	-0.02	0.586	99.92	99.94	-0.02	0.575	99.92	99.94	-0.02	0.576
ENSG00000179051.14	chr1:17429036-17429105	70	-	AD	RCC2	protein_coding	32917	4.56612	0.14	0.1	0.04	0.587	0.14	0.1	0.04	0.561	0.14	0.1	0.04	0.574
ENSG00000179051.14	chr1:17425541-17425684	144	-	CE	RCC2	protein_coding	32917	4.56612	98.18	99.95	-1.77	0.981	98.29	99.96	-1.67	0.972	99.94	99.95	-0.01	0.55
ENSG00000179051.14	chr1:17422705-17422836	132	-	CE	RCC2	protein_coding	32917	4.56612	99.96	99.97	-0.01	0.57	99.95	99.96	-0.01	0.591	99.95	99.96	-0.01	0.586
ENSG00000179051.14	chr1:17422203-17422291	89	-	CE	RCC2	protein_coding	32917	4.56612	99.95	99.96	-0.01	0.555	99.94	99.96	-0.02	0.604	99.95	99.96	-0.01	0.54
ENSG00000179051.14	chr1:17422135-17422202	68	-	AD	RCC2	protein_coding	32917	4.56612	0.12	0.1	0.02	0.541	0.15	0.11	0.04	0.602	0.11	0.1	0.01	0.578
ENSG00000179051.14	chr1:17420723-17420828	106	-	CE	RCC2	protein_coding	32917	4.56612	99.91	99.93	-0.02	0.565	99.89	99.92	-0.03	0.563	99.92	99.93	-0.01	0.534
ENSG00000179051.14	chr1:17420714-17420722	9	-	AD	RCC2	protein_coding	32917	4.56612	99.84	99.89	-0.05	0.579	99.8	99.84	-0.04	0.557	99.83	99.89	-0.06	0.591
ENSG00000179051.14	chr1:17416480-17416646	167	-	CE	RCC2	protein_coding	32917	4.56612	99.92	99.95	-0.03	0.595	99.91	99.94	-0.03	0.575	99.93	99.95	-0.02	0.548
ENSG00000179051.14	chr1:17416211-17416479	269	-	AD	RCC2	protein_coding	32917	4.56612	0.09	0.07	0.02	0.552	0.11	0.07	0.04	0.593	0.08	0.07	0.01	0.515
ENSG00000179051.14	chr1:17413537-17413540	4	-	AD	RCC2	protein_coding	32917	4.56612	99.89	99.91	-0.02	0.512	99.87	99.89	-0.02	0.53	99.88	99.89	-0.01	0.527
ENSG00000179051.14	chr1:17413069-17413072	4	-	AD	RCC2	protein_coding	32917	4.56612	48.16	49.13	-0.97	0.669	50.82	51.13	-0.31	0.573	50.32	51.06	-0.74	0.623
ENSG00000179051.14	chr1:17412191-17412194	4	-	AA	RCC2	protein_coding	32917	4.56612	51.83	50.84	0.99	0.666	49.17	48.91	0.26	0.555	49.64	48.96	0.68	0.619
ENSG00000179051.14	chr1:17412186-17412190	5	-	AA	RCC2	protein_coding	32917	4.56612	99.95	99.96	-0.01	0.524	99.95	99.96	-0.01	0.579	99.96	99.96	0	0.501
ENSG00000179051.14	chr1:17412122-17412185	64	-	CE	RCC2	protein_coding	32917	4.56612	99.94	99.96	-0.02	0.574	99.94	99.96	-0.02	0.572	99.95	99.96	-0.01	0.561
ENSG00000179051.14	chr1:17410007-17410051	45	-	CE	RCC2	protein_coding	32917	4.56612	99.94	99.96	-0.02	0.608	99.93	99.95	-0.02	0.618	99.93	99.95	-0.02	0.568
ENSG00000179051.14	chr1:17409974-17410006	33	-	AD	RCC2	protein_coding	32917	4.56612	99.93	99.94	-0.01	0.571	99.91	99.93	-0.02	0.56	99.91	99.93	-0.02	0.557
ENSG00000179051.14	chr1:17409161-17409194	34	-	AA	RCC2	protein_coding	32917	4.56612	99.94	99.95	-0.01	0.543	99.92	99.94	-0.02	0.535	99.91	99.92	-0.01	0.554
ENSG00000179051.14	chr1:17408736-17408979	244	-	RI	RCC2	protein_coding	32917	4.56612	99.94	99.95	-0.01	0.559	99.94	99.95	-0.01	0.582	99.94	99.95	-0.01	0.532
ENSG00000179051.14	chr1:17408555-17408656	102	-	AA	RCC2	protein_coding	32917	4.56612	99.94	99.95	-0.01	0.54	99.93	99.95	-0.02	0.561	99.94	99.95	-0.01	0.566
ENSG00000179051.14	chr1:17407534-17408554	1021	-	CE	RCC2	protein_coding	32917	4.56612	99.94	99.96	-0.02	0.54	99.94	99.96	-0.02	0.541	99.94	99.95	-0.01	0.534
ENSG00000179051.14	chr1:17407502-17407533	32	-	RI	RCC2	protein_coding	32917	4.56612	99.92	99.94	-0.02	0.525	99.91	99.94	-0.03	0.562	99.92	99.94	-0.02	0.539
ENSG00000179051.14	chr1:17407317-17407501	185	-	CE	RCC2	protein_coding	32917	4.56612	99.96	99.97	-0.01	0.574	99.95	99.97	-0.02	0.611	99.96	99.97	-0.01	0.551
ENSG00000263528.8	chr1:206470476-206470494	19	+	TS	IKBKE	protein_coding	26413	0.0590523	11.64	9.91	1.73	0.552	7.68	10.07	-2.39	0.566	7.09	9.9	-2.81	0.592
ENSG00000263528.8	chr1:206470495-206470641	147	+	TS	IKBKE	protein_coding	26413	0.0590523	11.67	55.08	-43.41	0.797	8.01	55.25	-47.24	0.844	7.02	55.64	-48.62	0.849
ENSG00000263528.8	chr1:206470642-206470698	57	+	TS	IKBKE	protein_coding	26413	0.0590523	88.35	45.02	43.33	0.816	92.38	44.66	47.72	0.863	93.18	45.1	48.08	0.852
ENSG00000263528.8	chr1:206471156-206471245	90	+	CE	IKBKE	protein_coding	26413	0.0590523	89.74	91.2	-1.46	0.524	92.38	91.5	0.88	0.535	94.12	91.42	2.7	0.611
ENSG00000263528.8	chr1:206474331-206474471	141	+	CE	IKBKE	protein_coding	26413	0.0590523	87.68	94.53	-6.85	0.726	89.14	94.43	-5.29	0.658	96.67	94.39	2.28	0.65
ENSG00000263528.8	chr1:206474865-206474994	130	+	CE	IKBKE	protein_coding	26413	0.0590523	90.49	92.82	-2.33	0.576	91.13	93.05	-1.92	0.531	95.2	92.88	2.32	0.574
ENSG00000263528.8	chr1:206476181-206476362	182	+	CE	IKBKE	protein_coding	26413	0.0590523	90.61	88.6	2.01	0.556	93.72	88.38	5.34	0.664	93.44	88.39	5.05	0.622
ENSG00000263528.8	chr1:206493023-206493119	97	+	CE	IKBKE	protein_coding	26413	0.0590523	74.26	93.16	-18.9	0.832	80.63	92.97	-12.34	0.804	79.35	93.23	-13.88	0.87
ENSG00000263528.8	chr1:206493266-206493378	113	+	CE	IKBKE	protein_coding	26413	0.0590523	67.53	56.81	10.72	0.643	63.47	56.21	7.26	0.612	74.13	56.58	17.55	0.79
ENSG00000263528.8	chr1:206493920-206493991	72	+	CE	IKBKE	protein_coding	26413	0.0590523	87.54	56.93	30.61	0.919	63.62	56.34	7.28	0.608	81.09	56.66	24.43	0.866
ENSG00000263528.8	chr1:206496112-206496274	163	+	TE	IKBKE	protein_coding	26413	0.0590523	35.51	2.81	32.7	1	6.07	2.76	3.31	0.685	18.82	2.7	16.12	0.885
ENSG00000263528.8	chr1:206496275-206496889	615	+	TE	IKBKE	protein_coding	26413	0.0590523	64.81	97.24	-32.43	1	94.08	97.3	-3.22	0.692	81.14	97.22	-16.08	0.853
ENSG00000143498.18	chr1:222589786-222589933	148	-	TS	TAF1A	protein_coding	32031	0.462563	1.61	1.29	0.32	0.552	1.43	1.3	0.13	0.523	1.1	1.3	-0.2	0.54
ENSG00000143498.18	chr1:222589727-222589785	59	-	TS	TAF1A	protein_coding	32031	0.462563	98.42	98.69	-0.27	0.573	98.53	98.75	-0.22	0.522	98.91	98.72	0.19	0.527
ENSG00000143498.18	chr1:222588443-222588565	123	-	CE	TAF1A	protein_coding	32031	0.462563	99.03	99.28	-0.25	0.622	99.15	99.27	-0.12	0.534	99.41	99.24	0.17	0.601
ENSG00000143498.18	chr1:222584128-222584297	170	-	CE	TAF1A	protein_coding	32031	0.462563	97.7	97.36	0.34	0.505	98.24	97.32	0.92	0.624	97.77	97.35	0.42	0.513
ENSG00000143498.18	chr1:222579873-222579890	18	-	AA	TAF1A	protein_coding	32031	0.462563	7.66	5.87	1.79	0.658	6.52	5.69	0.83	0.504	4.47	5.67	-1.2	0.628
ENSG00000143498.18	chr1:222579826-222579872	47	-	AA	TAF1A	protein_coding	32031	0.462563	60.38	63.96	-3.58	0.715	57.72	63.88	-6.16	0.807	58.67	63.76	-5.09	0.775
ENSG00000143498.18	chr1:222579759-222579825	67	-	CE	TAF1A	protein_coding	32031	0.462563	60.48	63.83	-3.35	0.705	58.47	63.85	-5.38	0.812	60.95	63.64	-2.69	0.648
ENSG00000143498.18	chr1:222577445-222577643	199	-	CE	TAF1A	protein_coding	32031	0.462563	99.35	99.37	-0.02	0.512	99.47	99.38	0.09	0.55	98.3	99.4	-1.1	0.798
ENSG00000143498.18	chr1:222570535-222570665	131	-	CE	TAF1A	protein_coding	32031	0.462563	99.08	99.19	-0.11	0.54	99.38	99.2	0.18	0.546	98.22	99.19	-0.97	0.729
ENSG00000143498.18	chr1:222569630-222569668	39	-	CE	TAF1A	protein_coding	32031	0.462563	98.96	99.16	-0.2	0.541	98.88	99.16	-0.28	0.602	98.04	99.14	-1.1	0.743
ENSG00000143498.18	chr1:222569510-222569629	120	-	AD	TAF1A	protein_coding	32031	0.462563	94.51	97.26	-2.75	0.839	96.54	97.19	-0.65	0.66	96.24	97.04	-0.8	0.633
ENSG00000143498.18	chr1:222564059-222564125	67	-	CE	TAF1A	protein_coding	32031	0.462563	98.92	99.13	-0.21	0.564	98.75	99.14	-0.39	0.605	98.15	99.1	-0.95	0.743
ENSG00000143498.18	chr1:222563173-222563296	124	-	CE	TAF1A	protein_coding	32031	0.462563	95.78	98.08	-2.3	0.798	98.85	98.01	0.84	0.646	96.53	98.01	-1.48	0.748
ENSG00000143498.18	chr1:222561364-222561518	155	-	CE	TAF1A	protein_coding	32031	0.462563	99.42	99.35	0.07	0.525	99.41	99.37	0.04	0.525	99.54	99.37	0.17	0.557
ENSG00000143498.18	chr1:222558623-222558772	150	-	CE	TAF1A	protein_coding	32031	0.462563	99.12	99.02	0.1	0.53	99.15	99.02	0.13	0.54	99.33	98.98	0.35	0.597
ENSG00000085552.18	chr1:159943397-159943628	232	-	CE	IGSF9	protein_coding	18574	0.129773	86.31	89.27	-2.96	0.549	88.67	89.26	-0.59	0.53	93.24	88.96	4.28	0.635
ENSG00000085552.18	chr1:159942963-159943151	189	-	CE	IGSF9	protein_coding	18574	0.129773	88.09	89.21	-1.12	0.501	76.16	89.5	-13.34	0.773	87.47	89.23	-1.76	0.561
ENSG00000085552.18	chr1:159937686-159937838	153	-	CE	IGSF9	protein_coding	18574	0.129773	89.02	92.3	-3.28	0.633	93.46	91.97	1.49	0.57	92.02	92.45	-0.43	0.507
ENSG00000085552.18	chr1:159936754-159936908	155	-	CE	IGSF9	protein_coding	18574	0.129773	92.57	96.5	-3.93	0.681	94.76	96.43	-1.67	0.578	94.76	96.64	-1.88	0.607
ENSG00000085552.18	chr1:159936399-159936516	118	-	CE	IGSF9	protein_coding	18574	0.129773	93.23	96.5	-3.27	0.668	95.59	96.52	-0.93	0.563	92.62	96.5	-3.88	0.734
ENSG00000085552.18	chr1:159934681-159934822	142	-	CE	IGSF9	protein_coding	18574	0.129773	88.39	95.2	-6.81	0.705	94.02	95.04	-1.02	0.532	96.36	95.25	1.11	0.559
ENSG00000085552.18	chr1:159934425-159934570	146	-	CE	IGSF9	protein_coding	18574	0.129773	88.3	92.91	-4.61	0.65	93.83	93.19	0.64	0.505	94.62	92.91	1.71	0.588
ENSG00000085552.18	chr1:159932512-159932652	141	-	CE	IGSF9	protein_coding	18574	0.129773	87.7	95.64	-7.94	0.748	92.11	95.62	-3.51	0.615	92.33	95.46	-3.13	0.641
ENSG00000085552.18	chr1:159931812-159931928	117	-	CE	IGSF9	protein_coding	18574	0.129773	95.74	93.97	1.77	0.615	92.32	94.09	-1.77	0.555	92.36	94.1	-1.74	0.57
ENSG00000085552.18	chr1:159931604-159931811	208	-	RI	IGSF9	protein_coding	18574	0.129773	5.18	10.63	-5.45	0.699	10.12	10.7	-0.58	0.514	11.6	10.97	0.63	0.501
ENSG00000085552.18	chr1:159931453-159931603	151	-	CE	IGSF9	protein_coding	18574	0.129773	95.39	93.72	1.67	0.567	94.51	93.69	0.82	0.554	92.69	93.76	-1.07	0.525
ENSG00000085552.18	chr1:159928158-159929018	861	-	CE	IGSF9	protein_coding	18574	0.129773	87.8	93.99	-6.19	0.672	92.61	93.93	-1.32	0.536	91.13	94.05	-2.92	0.601
ENSG00000085552.18	chr1:159927760-159927887	128	-	CE	IGSF9	protein_coding	18574	0.129773	91.28	93.95	-2.67	0.605	95.1	93.9	1.2	0.574	93.04	93.94	-0.9	0.578
ENSG00000085552.18	chr1:159927041-159927526	486	-	TE	IGSF9	protein_coding	18574	0.129773	90.39	96.33	-5.94	0.745	93.39	49.89	43.5	0.614	95.43	96.32	-0.89	0.548
ENSG00000085552.18	chr1:159927039-159927040	2	-	TE	IGSF9	protein_coding	18574	0.129773	9.21	3.84	5.37	0.723	6.73	50.22	-43.49	0.638	4.68	3.71	0.97	0.567
ENSG00000142634.13	chr1:15425871-15426018	148	+	CE	EFHD2	protein_coding	20451	3.7053	99.77	99.83	-0.06	0.55	99.75	99.82	-0.07	0.588	99.76	99.82	-0.06	0.563
ENSG00000142634.13	chr1:15427150-15427284	135	+	CE	EFHD2	protein_coding	20451	3.7053	88.2	93.49	-5.29	0.998	91.24	93.53	-2.29	0.917	91.4	93.54	-2.14	0.78
ENSG00000142634.13	chr1:15428593-15428764	172	+	CE	EFHD2	protein_coding	20451	3.7053	99.88	99.91	-0.03	0.545	99.89	99.91	-0.02	0.575	99.87	99.92	-0.05	0.609
ENSG00000142634.13	chr1:15429346-15429417	72	+	RI	EFHD2	protein_coding	20451	3.7053	99.75	99.81	-0.06	0.575	99.76	99.81	-0.05	0.559	99.72	99.82	-0.1	0.614
ENSG00000142634.13	chr1:15429418-15430033	616	+	AA	EFHD2	protein_coding	20451	3.7053	99.82	99.86	-0.04	0.586	99.82	99.86	-0.04	0.555	99.8	99.86	-0.06	0.585
ENSG00000197472.15	chr1:247008058-247008093	36	-	TS	ZNF695	protein_coding	62546	0.0518634	0.6	0.81	-0.21	0.564	0.73	0.9	-0.17	0.554	1.09	0.79	0.3	0.561
ENSG00000197472.15	chr1:247008057-247008057	1	-	TS	ZNF695	protein_coding	62546	0.0518634	0.57	0.84	-0.27	0.619	0.75	0.88	-0.13	0.545	25.32	0.87	24.45	0.907
ENSG00000197472.15	chr1:247008000-247008056	57	-	TS	ZNF695	protein_coding	62546	0.0518634	99.38	99.12	0.26	0.589	99.24	99.08	0.16	0.545	74.43	99.14	-24.71	0.901
ENSG00000197472.15	chr1:247007958-247007999	42	-	TS	ZNF695	protein_coding	62546	0.0518634	0.59	0.83	-0.24	0.567	0.74	0.88	-0.14	0.506	1.09	0.87	0.22	0.553
ENSG00000197472.15	chr1:247007906-247007957	52	-	AD	ZNF695	protein_coding	62546	0.0518634	95.45	96.01	-0.56	0.54	95.57	95.91	-0.34	0.574	97.55	95.99	1.56	0.811
ENSG00000197472.15	chr1:246999948-247000074	127	-	CE	ZNF695	protein_coding	62546	0.0518634	96.5	96.77	-0.27	0.521	90.25	96.93	-6.68	0.718	96.07	97.13	-1.06	0.536
ENSG00000197472.15	chr1:246999912-246999947	36	-	AD	ZNF695	protein_coding	62546	0.0518634	40.3	63.38	-23.08	0.934	38.7	63.67	-24.97	1	48.9	63.76	-14.86	0.939
ENSG00000197472.15	chr1:246988125-246988255	131	-	CE	ZNF695	protein_coding	62546	0.0518634	93.53	93.59	-0.06	0.535	56.13	93.81	-37.68	0.724	93.6	93.78	-0.18	0.54
ENSG00000197472.15	chr1:246988121-246988124	4	-	AD	ZNF695	protein_coding	62546	0.0518634	95.18	95.98	-0.8	0.578	91.39	94.57	-3.18	0.605	96.2	96.09	0.11	0.527
ENSG00000197472.15	chr1:246967695-246967792	98	-	CE	ZNF695	protein_coding	62546	0.0518634	96.06	92.11	3.95	0.711	94.08	86.76	7.32	0.76	95.44	92.27	3.17	0.673
ENSG00000197472.15	chr1:246945675-246945827	153	-	TE	ZNF695	protein_coding	62546	0.0518634	74.68	79.31	-4.63	0.634	57.31	84.29	-26.98	0.789	67.17	79.1	-11.93	0.679
ENSG00000197472.15	chr1:246945619-246945674	56	-	TE	ZNF695	protein_coding	62546	0.0518634	23.7	14.43	9.27	0.79	42.62	10.24	32.38	0.817	33.02	14.09	18.93	0.797
ENSG00000197472.15	chr1:246945549-246945618	70	-	TE	ZNF695	protein_coding	62546	0.0518634	5.9	11.22	-5.32	0.684	4.2	10.73	-6.53	0.776	9.29	11.05	-1.76	0.571
ENSG00000117713.21	chr1:26696101-26696171	71	+	AD	ARID1A	protein_coding	88868	2.23642	99.34	99.28	0.06	0.508	99.19	99.33	-0.14	0.516	99.41	99.31	0.1	0.524
ENSG00000117713.21	chr1:26697541-26702897	5357	+	AD	ARID1A	protein_coding	88868	2.23642	9.59	12	-2.41	0.509	13.26	11.99	1.27	0.581	4.88	11.98	-7.1	0.686
ENSG00000117713.21	chr1:26729651-26729863	213	+	CE	ARID1A	protein_coding	88868	2.23642	99.46	99.64	-0.18	0.601	99.57	99.65	-0.08	0.546	99.37	99.64	-0.27	0.698
ENSG00000117713.21	chr1:26731152-26731604	453	+	CE	ARID1A	protein_coding	88868	2.23642	99.71	99.78	-0.07	0.571	99.72	99.79	-0.07	0.552	99.75	99.8	-0.05	0.544
ENSG00000117713.21	chr1:26732676-26732792	117	+	CE	ARID1A	protein_coding	88868	2.23642	99.65	99.46	0.19	0.66	99.28	99.48	-0.2	0.623	99.68	99.47	0.21	0.655
ENSG00000117713.21	chr1:26732793-26734273	1481	+	AD	ARID1A	protein_coding	88868	2.23642	1.11	0.67	0.44	0.632	2.4	0.66	1.74	0.893	2.58	0.64	1.94	0.926
ENSG00000117713.21	chr1:26760856-26760898	43	+	AA	ARID1A	protein_coding	88868	2.23642	99.65	99.44	0.21	0.66	99.21	99.44	-0.23	0.594	99.6	99.44	0.16	0.636
ENSG00000117713.21	chr1:26760899-26760955	57	+	CE	ARID1A	protein_coding	88868	2.23642	99.8	99.83	-0.03	0.543	99.42	99.83	-0.41	0.809	99.78	99.83	-0.05	0.588
ENSG00000117713.21	chr1:26760956-26761096	141	+	AD	ARID1A	protein_coding	88868	2.23642	99.45	98.4	1.05	0.95	98.84	98.42	0.42	0.691	99.5	98.42	1.08	0.968
ENSG00000117713.21	chr1:26761381-26761383	3	+	AA	ARID1A	protein_coding	88868	2.23642	2.12	2.72	-0.6	0.69	1.58	2.66	-1.08	0.825	2.29	2.71	-0.42	0.638
ENSG00000117713.21	chr1:26761384-26761473	90	+	CE	ARID1A	protein_coding	88868	2.23642	99.85	99.88	-0.03	0.54	99.51	99.88	-0.37	0.837	99.87	99.88	-0.01	0.514
ENSG00000117713.21	chr1:26762152-26762319	168	+	CE	ARID1A	protein_coding	88868	2.23642	99.48	99.86	-0.38	0.896	98.73	99.86	-1.13	0.95	99.55	99.86	-0.31	0.888
ENSG00000117713.21	chr1:26762973-26763285	313	+	CE	ARID1A	protein_coding	88868	2.23642	99.8	99.83	-0.03	0.563	99.45	99.83	-0.38	0.788	99.82	99.83	-0.01	0.518
ENSG00000117713.21	chr1:26766221-26766366	146	+	CE	ARID1A	protein_coding	88868	2.23642	99.8	99.82	-0.02	0.535	99.42	99.82	-0.4	0.756	99.81	99.82	-0.01	0.52
ENSG00000117713.21	chr1:26766457-26766566	110	+	CE	ARID1A	protein_coding	88868	2.23642	99.74	99.74	0	0.502	99.36	99.76	-0.4	0.765	99.75	99.76	-0.01	0.522
ENSG00000117713.21	chr1:26767790-26767999	210	+	CE	ARID1A	protein_coding	88868	2.23642	99.35	99.64	-0.29	0.659	99.25	99.63	-0.38	0.687	99.39	99.64	-0.25	0.63
ENSG00000117713.21	chr1:26771119-26771326	208	+	CE	ARID1A	protein_coding	88868	2.23642	99.81	99.83	-0.02	0.532	99.43	99.83	-0.4	0.796	99.82	99.83	-0.01	0.521
ENSG00000117713.21	chr1:26771327-26772499	1173	+	RI	ARID1A	protein_coding	88868	2.23642	0.41	0.36	0.05	0.563	0.75	0.34	0.41	0.765	0.36	0.34	0.02	0.509
ENSG00000117713.21	chr1:26772812-26772814	3	+	AA	ARID1A	protein_coding	88868	2.23642	55.92	50.26	5.66	0.71	38.33	50.49	-12.16	0.882	60.58	50.17	10.41	0.818
ENSG00000117713.21	chr1:26773346-26773375	30	+	AA	ARID1A	protein_coding	88868	2.23642	97.25	97.14	0.11	0.561	98.38	97.14	1.24	0.646	96.61	97.12	-0.51	0.603
ENSG00000117713.21	chr1:26773376-26773496	121	+	CE	ARID1A	protein_coding	88868	2.23642	99.77	99.81	-0.04	0.557	99.41	99.81	-0.4	0.779	99.75	99.8	-0.05	0.53
ENSG00000117713.21	chr1:26773580-26773690	111	+	CE	ARID1A	protein_coding	88868	2.23642	99.78	99.81	-0.03	0.539	99.45	99.81	-0.36	0.789	99.77	99.8	-0.03	0.532
ENSG00000117713.21	chr1:26773691-26773693	3	+	RI	ARID1A	protein_coding	88868	2.23642	97.5	92.8	4.7	0.879	93.42	92.82	0.6	0.528	96.38	92.81	3.57	0.774
ENSG00000117713.21	chr1:26773694-26773717	24	+	CE	ARID1A	protein_coding	88868	2.23642	99.74	99.78	-0.04	0.545	99.36	99.77	-0.41	0.798	99.7	99.78	-0.08	0.564
ENSG00000117713.21	chr1:26773802-26773898	97	+	CE	ARID1A	protein_coding	88868	2.23642	99.8	99.81	-0.01	0.513	94.66	99.81	-5.15	0.96	99.78	99.82	-0.04	0.558
ENSG00000117713.21	chr1:26773899-26774203	305	+	AD	ARID1A	protein_coding	88868	2.23642	0.34	0.32	0.02	0.512	0.39	0.32	0.07	0.557	0.35	0.33	0.02	0.501
ENSG00000117713.21	chr1:26774980-26775220	241	+	CE	ARID1A	protein_coding	88868	2.23642	99.81	99.85	-0.04	0.581	97.39	99.75	-2.36	0.917	99.83	99.85	-0.02	0.517
ENSG00000117713.21	chr1:26775577-26775707	131	+	CE	ARID1A	protein_coding	88868	2.23642	99.42	99.51	-0.09	0.563	99.52	99.59	-0.07	0.507	99.41	99.6	-0.19	0.63
ENSG00000117713.21	chr1:26775817-26775956	140	+	CE	ARID1A	protein_coding	88868	2.23642	4.35	6.19	-1.84	0.626	2.02	2.7	-0.68	0.586	1.87	2.71	-0.84	0.614
ENSG00000117713.21	chr1:26779023-26779029	7	+	AA	ARID1A	protein_coding	88868	2.23642	97.77	96.95	0.82	0.621	97.68	98.67	-0.99	0.784	98.55	98.65	-0.1	0.514
ENSG00000117713.21	chr1:26780984-26781144	161	+	TE	ARID1A	protein_coding	88868	2.23642	44.13	48.19	-4.06	0.867	36.27	47.58	-11.31	0.893	49.29	47.73	1.56	0.715
ENSG00000117713.21	chr1:26781145-26781180	36	+	TE	ARID1A	protein_coding	88868	2.23642	1.44	1.04	0.4	0.603	7.24	1.43	5.81	0.805	0.45	1.47	-1.02	0.829
ENSG00000117713.21	chr1:26781181-26782104	924	+	TE	ARID1A	protein_coding	88868	2.23642	54.42	50.78	3.64	0.963	56.5	51.03	5.47	1	50.28	50.81	-0.53	0.595
ENSG00000143653.10	chr1:246724516-246724575	60	+	RI	SCCPDH	protein_coding	43728	1.08714	99.78	99.8	-0.02	0.531	99.76	99.79	-0.03	0.54	99.77	99.8	-0.03	0.533
ENSG00000143653.10	chr1:246724576-246724612	37	+	CE	SCCPDH	protein_coding	43728	1.08714	99.75	99.79	-0.04	0.573	99.71	99.79	-0.08	0.573	99.76	99.8	-0.04	0.535
ENSG00000143653.10	chr1:246726892-246727004	113	+	CE	SCCPDH	protein_coding	43728	1.08714	99.83	99.84	-0.01	0.501	99.79	99.84	-0.05	0.586	99.8	99.84	-0.04	0.573
ENSG00000143653.10	chr1:246735975-246736055	81	+	CE	SCCPDH	protein_coding	43728	1.08714	99.85	99.87	-0.02	0.529	99.8	99.85	-0.05	0.577	99.82	99.86	-0.04	0.589
ENSG00000143653.10	chr1:246740172-246740301	130	+	CE	SCCPDH	protein_coding	43728	1.08714	99.82	99.82	0	0.502	99.75	99.8	-0.05	0.557	99.77	99.82	-0.05	0.54
ENSG00000143653.10	chr1:246744076-246744125	50	+	CE	SCCPDH	protein_coding	43728	1.08714	99.72	99.72	0	0.503	99.58	99.64	-0.06	0.508	99.67	99.71	-0.04	0.534
ENSG00000143653.10	chr1:246758226-246758356	131	+	CE	SCCPDH	protein_coding	43728	1.08714	99.75	99.79	-0.04	0.543	99.72	99.76	-0.04	0.544	99.73	99.8	-0.07	0.594
ENSG00000143653.10	chr1:246759957-246760076	120	+	CE	SCCPDH	protein_coding	43728	1.08714	99.81	99.84	-0.03	0.544	99.82	99.87	-0.05	0.583	99.82	99.86	-0.04	0.592
ENSG00000143653.10	chr1:246760171-246760227	57	+	CE	SCCPDH	protein_coding	43728	1.08714	99.78	99.82	-0.04	0.555	99.76	99.82	-0.06	0.564	99.74	99.82	-0.08	0.59
ENSG00000143653.10	chr1:246764246-246764303	58	+	CE	SCCPDH	protein_coding	43728	1.08714	99.73	99.78	-0.05	0.571	99.7	99.78	-0.08	0.585	99.67	99.78	-0.11	0.61
ENSG00000143653.10	chr1:246764304-246764344	41	+	AD	SCCPDH	protein_coding	43728	1.08714	99.76	99.77	-0.01	0.507	99.73	99.77	-0.04	0.518	99.71	99.78	-0.07	0.591
ENSG00000143653.10	chr1:246764345-246764357	13	+	AD	SCCPDH	protein_coding	43728	1.08714	99.78	99.79	-0.01	0.53	99.76	99.79	-0.03	0.517	99.69	99.77	-0.08	0.585
ENSG00000143653.10	chr1:246764358-246764956	599	+	AD	SCCPDH	protein_coding	43728	1.08714	0.47	0.46	0.01	0.508	0.47	0.46	0.01	0.531	0.7	0.47	0.23	0.576
ENSG00000143653.10	chr1:246765001-246766057	1057	+	AA	SCCPDH	protein_coding	43728	1.08714	0.47	0.48	-0.01	0.525	0.48	0.46	0.02	0.539	0.72	0.46	0.26	0.608
ENSG00000243749.2	chr1:34983767-34983947	181	-	CE	TMEM35B	protein_coding	3967	0.00587443	95.6	98.33	-2.73	0.801	99.53	98.31	1.22	0.825	99.61	98.28	1.33	0.835
ENSG00000058668.16	chr1:203630097-203630148	52	+	AF	ATP2B4	protein_coding	117249	0.618522	1.95	1.78	0.17	0.538	1.23	1.7	-0.47	0.568	3.48	1.75	1.73	0.688
ENSG00000058668.16	chr1:203682742-203683398	657	+	CE	ATP2B4	protein_coding	117249	0.618522	99.27	99.33	-0.06	0.505	99.39	99.34	0.05	0.542	99.36	99.37	-0.01	0.501
ENSG00000058668.16	chr1:203698157-203698354	198	+	CE	ATP2B4	protein_coding	117249	0.618522	99.35	99.38	-0.03	0.552	99.28	99.39	-0.11	0.541	99.34	99.38	-0.04	0.512
ENSG00000058668.16	chr1:203699460-203699717	258	+	CE	ATP2B4	protein_coding	117249	0.618522	99.3	99.45	-0.15	0.547	99.31	99.43	-0.12	0.559	99.21	99.45	-0.24	0.544
ENSG00000058668.16	chr1:203700206-203700331	126	+	CE	ATP2B4	protein_coding	117249	0.618522	99.23	99.45	-0.22	0.579	99.3	99.42	-0.12	0.519	99.25	99.44	-0.19	0.575
ENSG00000058668.16	chr1:203700798-203700923	126	+	CE	ATP2B4	protein_coding	117249	0.618522	98.82	99.17	-0.35	0.592	98.98	99.14	-0.16	0.523	99.04	99.09	-0.05	0.532
ENSG00000058668.16	chr1:203702044-203702079	36	+	CE	ATP2B4	protein_coding	117249	0.618522	96.58	99.23	-2.65	0.814	99.06	99.23	-0.17	0.553	99	99.22	-0.22	0.578
ENSG00000058668.16	chr1:203703652-203703813	162	+	CE	ATP2B4	protein_coding	117249	0.618522	99.06	99.27	-0.21	0.563	99.15	99.3	-0.15	0.545	99.08	99.31	-0.23	0.572
ENSG00000058668.16	chr1:203707009-203707223	215	+	CE	ATP2B4	protein_coding	117249	0.618522	97.12	94.53	2.59	0.661	99.17	94.53	4.64	0.881	96.66	94.47	2.19	0.641
ENSG00000058668.16	chr1:203707862-203708104	243	+	CE	ATP2B4	protein_coding	117249	0.618522	99.18	99.42	-0.24	0.601	99.25	99.39	-0.14	0.544	99.32	99.41	-0.09	0.509
ENSG00000058668.16	chr1:203709301-203709542	242	+	CE	ATP2B4	protein_coding	117249	0.618522	99.29	99.47	-0.18	0.57	99.37	99.45	-0.08	0.559	99.41	99.47	-0.06	0.513
ENSG00000058668.16	chr1:203710877-203711108	232	+	CE	ATP2B4	protein_coding	117249	0.618522	99.34	99.52	-0.18	0.544	99.44	99.53	-0.09	0.572	99.48	99.51	-0.03	0.508
ENSG00000058668.16	chr1:203711960-203712139	180	+	CE	ATP2B4	protein_coding	117249	0.618522	99.36	99.54	-0.18	0.573	99.39	99.54	-0.15	0.575	99.49	99.55	-0.06	0.518
ENSG00000058668.16	chr1:203713165-203713252	88	+	CE	ATP2B4	protein_coding	117249	0.618522	99.42	99.53	-0.11	0.549	99.38	99.52	-0.14	0.525	99.43	99.56	-0.13	0.578
ENSG00000058668.16	chr1:203714171-203714277	107	+	CE	ATP2B4	protein_coding	117249	0.618522	99.37	99.53	-0.16	0.534	99.37	99.55	-0.18	0.604	99.37	99.55	-0.18	0.537
ENSG00000058668.16	chr1:203720549-203720740	192	+	CE	ATP2B4	protein_coding	117249	0.618522	99.42	99.54	-0.12	0.551	99.32	99.5	-0.18	0.562	99.46	99.54	-0.08	0.508
ENSG00000058668.16	chr1:203722478-203722689	212	+	CE	ATP2B4	protein_coding	117249	0.618522	99.25	99.43	-0.18	0.568	99.23	99.41	-0.18	0.572	99.29	99.44	-0.15	0.559
ENSG00000058668.16	chr1:203723881-203723988	108	+	CE	ATP2B4	protein_coding	117249	0.618522	97.6	99.24	-1.64	0.8	87.2	99.27	-12.07	0.996	93.38	99.29	-5.91	1
ENSG00000058668.16	chr1:203733223-203733400	178	+	CE	ATP2B4	protein_coding	117249	0.618522	12.67	7.14	5.53	0.83	7.59	7.03	0.56	0.594	7.5	7.11	0.39	0.566
ENSG00000058668.16	chr1:203739546-203739644	99	+	CE	ATP2B4	protein_coding	117249	0.618522	99.46	99.47	-0.01	0.519	99.53	99.49	0.04	0.51	99.52	99.49	0.03	0.542
ENSG00000058668.16	chr1:203739645-203739764	120	+	RI	ATP2B4	protein_coding	117249	0.618522	99.36	99.49	-0.13	0.555	99.51	99.51	0	0.524	99.45	99.5	-0.05	0.543
ENSG00000058668.16	chr1:203739765-203741076	1312	+	TE	ATP2B4	protein_coding	117249	0.618522	2.37	3.51	-1.14	0.758	0.76	3.64	-2.88	0.988	1.31	3.94	-2.63	0.951
ENSG00000058668.16	chr1:203741077-203744080	3004	+	TE	ATP2B4	protein_coding	117249	0.618522	59.65	57.58	2.07	0.667	62.48	57.33	5.15	1	62.89	59.07	3.82	0.814
ENSG00000058668.16	chr1:203744081-203744081	1	+	TE	ATP2B4	protein_coding	117249	0.618522	38.03	38.96	-0.93	0.611	36.83	39.08	-2.25	0.92	35.83	37.02	-1.19	0.643
ENSG00000215717.7	chr1:109090764-109090772	9	+	TS	TMEM167B	protein_coding	6170	4.64834	0.87	0.96	-0.09	0.544	0.99	0.99	0	0.509	1	1.01	-0.01	0.526
ENSG00000215717.7	chr1:109090773-109090805	33	+	TS	TMEM167B	protein_coding	6170	4.64834	95.34	96.49	-1.15	0.657	90.62	96.49	-5.87	0.876	89.48	96.41	-6.93	0.976
ENSG00000215717.7	chr1:109090806-109090882	77	+	TS	TMEM167B	protein_coding	6170	4.64834	4.69	3.44	1.25	0.696	9.41	3.5	5.91	0.891	10.66	3.61	7.05	0.97
ENSG00000215717.7	chr1:109090883-109091748	866	+	AD	TMEM167B	protein_coding	6170	4.64834	1.03	1.57	-0.54	0.601	1.96	1.56	0.4	0.594	1.02	1.48	-0.46	0.618
ENSG00000215717.7	chr1:109092890-109093021	132	+	CE	TMEM167B	protein_coding	6170	4.64834	97.73	89.94	7.79	0.947	92.26	90.07	2.19	0.582	93.4	92.41	0.99	0.6
ENSG00000215717.7	chr1:109093022-109093082	61	+	AD	TMEM167B	protein_coding	6170	4.64834	3.01	2.52	0.49	0.606	5.44	2.5	2.94	0.91	3.9	2.94	0.96	0.704
ENSG00000215717.7	chr1:109096770-109096921	152	+	TE	TMEM167B	protein_coding	6170	4.64834	2.29	2.87	-0.58	0.588	3.18	2.89	0.29	0.542	9.3	2.74	6.56	0.834
ENSG00000215717.7	chr1:109096922-109096934	13	+	TE	TMEM167B	protein_coding	6170	4.64834	97.74	97.18	0.56	0.56	96.88	97.14	-0.26	0.527	90.72	97.15	-6.43	0.839
ENSG00000116396.15	chr1:110210314-110211342	1029	+	TS	KCNC4	protein_coding	72786	0.228202	0.25	0.22	0.03	0.543	0.27	0.22	0.05	0.547	0.2	0.22	-0.02	0.55
ENSG00000116396.15	chr1:110211343-110211472	130	+	TS	KCNC4	protein_coding	72786	0.228202	0.25	7.64	-7.39	0.956	12.46	7.51	4.95	0.587	13.87	7.69	6.18	0.779
ENSG00000116396.15	chr1:110211473-110212177	705	+	TS	KCNC4	protein_coding	72786	0.228202	99.74	92.38	7.36	0.946	87.53	92.44	-4.91	0.619	86.12	92.25	-6.13	0.758
ENSG00000116396.15	chr1:110222964-110223900	937	+	CE	KCNC4	protein_coding	72786	0.228202	98.3	98.8	-0.5	0.614	98.62	98.81	-0.19	0.535	98.96	98.82	0.14	0.537
ENSG00000116396.15	chr1:110225975-110226178	204	+	CE	KCNC4	protein_coding	72786	0.228202	97.93	98.64	-0.71	0.615	98.24	98.57	-0.33	0.541	98.67	98.66	0.01	0.523
ENSG00000116396.15	chr1:110232221-110232597	377	+	CE	KCNC4	protein_coding	72786	0.228202	78.1	67.51	10.59	0.774	73.51	73.25	0.26	0.527	74.28	67.64	6.64	0.651
ENSG00000116396.15	chr1:110232598-110232910	313	+	RI	KCNC4	protein_coding	72786	0.228202	69.09	61.88	7.21	0.64	63.02	66.37	-3.35	0.591	64.63	61.77	2.86	0.547
ENSG00000160087.21	chr1:1273791-1273854	64	-	TS	UBE2J2	protein_coding	19955	3.04563	0.23	0.2	0.03	0.558	0.3	0.2	0.1	0.624	0.22	0.2	0.02	0.518
ENSG00000160087.21	chr1:1273727-1273790	64	-	TS	UBE2J2	protein_coding	19955	3.04563	80.43	77.48	2.95	0.737	79.5	77.47	2.03	0.663	80.47	77.58	2.89	0.761
ENSG00000160087.21	chr1:1273666-1273726	61	-	TS	UBE2J2	protein_coding	19955	3.04563	19.56	22.54	-2.98	0.74	20.39	22.56	-2.17	0.67	19.55	22.45	-2.9	0.733
ENSG00000160087.21	chr1:1273499-1273665	167	-	AD	UBE2J2	protein_coding	19955	3.04563	0.48	0.46	0.02	0.517	0.55	0.45	0.1	0.544	0.36	0.45	-0.09	0.53
ENSG00000160087.21	chr1:1273377-1273471	95	-	AF	UBE2J2	protein_coding	19955	3.04563	7.39	0.43	6.96	1	0.53	0.45	0.08	0.549	0.4	0.43	-0.03	0.536
ENSG00000160087.21	chr1:1273090-1273376	287	-	AD	UBE2J2	protein_coding	19955	3.04563	7.01	0.46	6.55	1	0.53	0.43	0.1	0.532	2.2	0.44	1.76	0.867
ENSG00000160087.21	chr1:1272853-1273089	237	-	AD	UBE2J2	protein_coding	19955	3.04563	8.48	4.11	4.37	0.847	3.48	4.11	-0.63	0.539	1.9	4.12	-2.22	0.681
ENSG00000160087.21	chr1:1271510-1271637	128	-	CE	UBE2J2	protein_coding	19955	3.04563	0.43	0.42	0.01	0.517	0.52	0.43	0.09	0.554	0.37	0.44	-0.07	0.578
ENSG00000160087.21	chr1:1267862-1267992	131	-	CE	UBE2J2	protein_coding	19955	3.04563	96.15	95.9	0.25	0.503	92.68	95.9	-3.22	0.817	97.46	95.88	1.58	0.63
ENSG00000160087.21	chr1:1267756-1267861	106	-	AD	UBE2J2	protein_coding	19955	3.04563	18.05	6.94	11.11	0.989	8.34	6.87	1.47	0.696	15.29	7	8.29	0.986
ENSG00000160087.21	chr1:1267733-1267755	23	-	AD	UBE2J2	protein_coding	19955	3.04563	14.57	7.63	6.94	0.977	7.1	7.58	-0.48	0.538	11.99	7.52	4.47	0.909
ENSG00000160087.21	chr1:1266241-1266290	50	-	AA	UBE2J2	protein_coding	19955	3.04563	7.19	0.35	6.84	0.945	4.4	0.34	4.06	0.93	10.66	0.33	10.33	1
ENSG00000160087.21	chr1:1266217-1266240	24	-	AA	UBE2J2	protein_coding	19955	3.04563	14.78	0.33	14.45	1	8.16	0.34	7.82	1	9.69	0.33	9.36	1
ENSG00000160087.21	chr1:1266098-1266216	119	-	CE	UBE2J2	protein_coding	19955	3.04563	15.01	0.35	14.66	1	7.6	0.34	7.26	1	10.84	0.36	10.48	1
ENSG00000160087.21	chr1:1264783-1264830	48	-	CE	UBE2J2	protein_coding	19955	3.04563	0.36	3	-2.64	0.903	0.42	2.99	-2.57	0.892	0.32	2.99	-2.67	0.929
ENSG00000160087.21	chr1:1263346-1263386	41	-	CE	UBE2J2	protein_coding	19955	3.04563	99.81	99.83	-0.02	0.546	99.77	99.82	-0.05	0.56	99.82	99.82	0	0.502
ENSG00000160087.21	chr1:1257208-1257310	103	-	CE	UBE2J2	protein_coding	19955	3.04563	99.86	99.88	-0.02	0.502	99.82	99.88	-0.06	0.596	99.88	99.88	0	0.507
ENSG00000160087.21	chr1:1256992-1257130	139	-	CE	UBE2J2	protein_coding	19955	3.04563	99.88	99.9	-0.02	0.548	99.86	99.9	-0.04	0.562	99.9	99.9	0	0.51
ENSG00000160087.21	chr1:1256121-1256125	5	-	AA	UBE2J2	protein_coding	19955	3.04563	99.87	99.88	-0.01	0.523	99.86	99.88	-0.02	0.596	99.88	99.89	-0.01	0.522
ENSG00000160087.21	chr1:1255485-1255487	3	-	AA	UBE2J2	protein_coding	19955	3.04563	99.87	99.87	0	0.513	99.87	99.89	-0.02	0.569	99.85	99.87	-0.02	0.56
ENSG00000160087.21	chr1:1255164-1255263	100	-	TE	UBE2J2	protein_coding	19955	3.04563	62.95	63.9	-0.95	0.621	61.9	59.77	2.13	0.724	60.5	64.02	-3.52	0.955
ENSG00000160087.21	chr1:1253912-1255163	1252	-	TE	UBE2J2	protein_coding	19955	3.04563	32.52	36.1	-3.58	0.877	38.08	40.18	-2.1	0.73	35.61	36	-0.39	0.571
ENSG00000160051.12	chr1:32206115-32206153	39	+	AA	IQCC	protein_coding	3011	6.5415	1.35	5.03	-3.68	0.906	1.04	5	-3.96	0.926	2.41	4.93	-2.52	0.777
ENSG00000160051.12	chr1:32206154-32206228	75	+	CE	IQCC	protein_coding	3011	6.5415	98.76	99.59	-0.83	0.793	97.88	99.59	-1.71	0.969	97.85	99.57	-1.72	0.924
ENSG00000160051.12	chr1:32206229-32206297	69	+	AD	IQCC	protein_coding	3011	6.5415	98.79	98.31	0.48	0.607	97.91	98.4	-0.49	0.684	97.86	98.37	-0.51	0.616
ENSG00000160051.12	chr1:32206298-32206308	11	+	AD	IQCC	protein_coding	3011	6.5415	7.62	7.32	0.3	0.512	8.4	6.86	1.54	0.632	14.98	14.3	0.68	0.56
ENSG00000160051.12	chr1:32206509-32206511	3	+	AA	IQCC	protein_coding	3011	6.5415	97.72	95.38	2.34	0.857	96.4	95.55	0.85	0.614	97.71	95.64	2.07	0.79
ENSG00000160051.12	chr1:32206608-32206761	154	+	CE	IQCC	protein_coding	3011	6.5415	99.44	99.41	0.03	0.531	99.38	99.41	-0.03	0.528	99.31	99.43	-0.12	0.548
ENSG00000160051.12	chr1:32207240-32208548	1309	+	TE	IQCC	protein_coding	3011	6.5415	65.99	75.84	-9.85	0.783	68.88	76.07	-7.19	0.95	68.13	77.87	-9.74	0.999
ENSG00000160051.12	chr1:32208549-32208682	134	+	TE	IQCC	protein_coding	3011	6.5415	33.95	24.26	9.69	0.756	31.19	23.92	7.27	0.959	31.87	22.19	9.68	0.998
ENSG00000198830.12	chr1:26472506-26472510	5	+	TS	HMGN2	protein_coding	4202	161.338	0.04	0.04	0	0.507	0.05	0.06	-0.01	0.538	0.03	0.04	-0.01	0.524
ENSG00000198830.12	chr1:26472511-26472516	6	+	TS	HMGN2	protein_coding	4202	161.338	0.04	0.04	0	0.526	0.05	0.06	-0.01	0.503	0.04	0.04	0	0.536
ENSG00000198830.12	chr1:26472624-26472624	1	+	RI	HMGN2	protein_coding	4202	161.338	99.99	99.99	0	0.523	99.99	99.99	0	0.515	99.99	99.99	0	0.573
ENSG00000198830.12	chr1:26472625-26472627	3	+	CE	HMGN2	protein_coding	4202	161.338	99.99	99.99	0	0.511	99.99	99.99	0	0.508	99.99	99.99	0	0.539
ENSG00000198830.12	chr1:26472628-26473028	401	+	AD	HMGN2	protein_coding	4202	161.338	0.02	0.02	0	0.5	0.02	0.02	0	0.507	0.02	0.02	0	0.565
ENSG00000198830.12	chr1:26473206-26473428	223	+	TS	HMGN2	protein_coding	4202	161.338	2.48	1.88	0.6	0.583	1.84	1.73	0.11	0.502	2.97	1.72	1.25	0.617
ENSG00000198830.12	chr1:26473429-26473459	31	+	TS	HMGN2	protein_coding	4202	161.338	97.54	98.16	-0.62	0.58	98.19	98.26	-0.07	0.513	97.06	98.26	-1.2	0.639
ENSG00000198830.12	chr1:26473460-26473482	23	+	AA	HMGN2	protein_coding	4202	161.338	0.02	0.02	0	0.53	0.02	0.02	0	0.514	0.02	0.02	0	0.572
ENSG00000198830.12	chr1:26473483-26473515	33	+	CE	HMGN2	protein_coding	4202	161.338	99.98	99.99	-0.01	0.542	99.99	99.98	0.01	0.508	99.99	99.99	0	0.587
ENSG00000198830.12	chr1:26473516-26473527	12	+	AD	HMGN2	protein_coding	4202	161.338	99.97	99.97	0	0.53	99.96	99.96	0	0.501	99.97	99.96	0.01	0.521
ENSG00000198830.12	chr1:26473528-26473585	58	+	AD	HMGN2	protein_coding	4202	161.338	0.17	0.15	0.02	0.533	0.23	0.23	0	0.513	0.11	4.1	-3.99	0.979
ENSG00000198830.12	chr1:26473586-26473702	117	+	RI	HMGN2	protein_coding	4202	161.338	0.17	0.16	0.01	0.518	0.24	0.24	0	0.515	0.12	4.53	-4.41	0.972
ENSG00000198830.12	chr1:26473703-26473703	1	+	CE	HMGN2	protein_coding	4202	161.338	99.92	99.93	-0.01	0.536	99.89	99.89	0	0.533	99.94	99.93	0.01	0.548
ENSG00000198830.12	chr1:26473704-26473705	2	+	RI	HMGN2	protein_coding	4202	161.338	99.92	99.92	0	0.508	99.89	99.9	-0.01	0.504	99.94	99.93	0.01	0.541
ENSG00000198830.12	chr1:26473706-26473708	3	+	AA	HMGN2	protein_coding	4202	161.338	99.92	99.93	-0.01	0.558	99.89	99.89	0	0.521	99.94	99.93	0.01	0.541
ENSG00000198830.12	chr1:26473709-26473710	2	+	CE	HMGN2	protein_coding	4202	161.338	99.92	99.93	-0.01	0.508	99.89	99.89	0	0.512	99.94	99.93	0.01	0.548
ENSG00000198830.12	chr1:26473711-26473711	1	+	RI	HMGN2	protein_coding	4202	161.338	99.92	99.93	-0.01	0.504	99.89	99.89	0	0.502	99.94	99.93	0.01	0.555
ENSG00000198830.12	chr1:26473712-26473722	11	+	CE	HMGN2	protein_coding	4202	161.338	99.89	99.9	-0.01	0.521	99.86	99.85	0.01	0.503	99.92	99.9	0.02	0.6
ENSG00000198830.12	chr1:26473723-26473732	10	+	AD	HMGN2	protein_coding	4202	161.338	99.82	99.84	-0.02	0.535	99.78	99.75	0.03	0.556	99.87	99.84	0.03	0.594
ENSG00000198830.12	chr1:26473733-26473738	6	+	AD	HMGN2	protein_coding	4202	161.338	0.39	0.37	0.02	0.52	0.52	0.59	-0.07	0.537	0.25	0.36	-0.11	0.603
ENSG00000198830.12	chr1:26473739-26473817	79	+	AD	HMGN2	protein_coding	4202	161.338	0.4	0.35	0.05	0.533	0.51	0.58	-0.07	0.523	0.27	0.36	-0.09	0.56
ENSG00000198830.12	chr1:26473818-26474084	267	+	RI	HMGN2	protein_coding	4202	161.338	0.39	0.37	0.02	0.512	0.53	0.56	-0.03	0.519	0.26	0.34	-0.08	0.607
ENSG00000198830.12	chr1:26475170-26475171	2	+	RI	HMGN2	protein_coding	4202	161.338	99.88	99.91	-0.03	0.538	99.89	99.91	-0.02	0.507	99.86	99.91	-0.05	0.61
ENSG00000198830.12	chr1:26475566-26475568	3	+	TE	HMGN2	protein_coding	4202	161.338	85.58	85.56	0.02	0.515	49.78	56.37	-6.59	0.903	62.84	61.89	0.95	0.994
ENSG00000198830.12	chr1:26475569-26475626	58	+	TE	HMGN2	protein_coding	4202	161.338	13.68	13.68	0	0.503	50.21	43.62	6.59	0.872	14.13	15.41	-1.28	1
ENSG00000130695.16	chr1:26234200-26234201	2	+	TS	CEP85	protein_coding	44608	1.80864	7.65	6.07	1.58	0.55	5.23	6.52	-1.29	0.562	4.75	6.17	-1.42	0.536
ENSG00000130695.16	chr1:26234202-26234244	43	+	TS	CEP85	protein_coding	44608	1.80864	92.46	93.58	-1.12	0.531	94.99	93.4	1.59	0.516	95.25	93.52	1.73	0.579
ENSG00000130695.16	chr1:26234245-26234310	66	+	CE	CEP85	protein_coding	44608	1.80864	99.47	99.61	-0.14	0.552	99.57	99.6	-0.03	0.505	99.57	99.59	-0.02	0.519
ENSG00000130695.16	chr1:26237711-26237784	74	+	AA	CEP85	protein_coding	44608	1.80864	5.83	1.95	3.88	0.925	4.26	0.73	3.53	0.871	4.27	1.63	2.64	0.914
ENSG00000130695.16	chr1:26237785-26237888	104	+	CE	CEP85	protein_coding	44608	1.80864	8.76	3.26	5.5	0.938	8.31	2.78	5.53	0.928	6.55	2.94	3.61	0.931
ENSG00000130695.16	chr1:26239762-26239838	77	+	CE	CEP85	protein_coding	44608	1.80864	96.22	98.39	-2.17	0.794	97.29	99.64	-2.35	0.907	95.85	98.41	-2.56	0.74
ENSG00000130695.16	chr1:26244166-26244318	153	+	CE	CEP85	protein_coding	44608	1.80864	98.47	99.4	-0.93	0.781	99.27	99.4	-0.13	0.532	99.32	99.39	-0.07	0.509
ENSG00000130695.16	chr1:26244319-26247232	2914	+	AD	CEP85	protein_coding	44608	1.80864	7.17	4.19	2.98	0.581	5.43	4.33	1.1	0.582	4.76	4.22	0.54	0.509
ENSG00000130695.16	chr1:26247233-26249566	2334	+	AD	CEP85	protein_coding	44608	1.80864	6.97	4.28	2.69	0.627	5.5	4.15	1.35	0.528	4.81	4.37	0.44	0.523
ENSG00000130695.16	chr1:26255171-26255605	435	+	CE	CEP85	protein_coding	44608	1.80864	99.16	99.47	-0.31	0.629	99.32	99.48	-0.16	0.587	99.38	99.5	-0.12	0.56
ENSG00000130695.16	chr1:26255606-26255757	152	+	RI	CEP85	protein_coding	44608	1.80864	99.53	98.97	0.56	0.822	99.68	99.71	-0.03	0.529	99.65	98.97	0.68	0.901
ENSG00000130695.16	chr1:26255758-26255865	108	+	CE	CEP85	protein_coding	44608	1.80864	99.53	99.35	0.18	0.641	99.68	99.7	-0.02	0.515	99.59	99.34	0.25	0.667
ENSG00000130695.16	chr1:26258143-26258260	118	+	CE	CEP85	protein_coding	44608	1.80864	99.21	99.66	-0.45	0.752	99.66	99.67	-0.01	0.524	99.43	99.55	-0.12	0.573
ENSG00000130695.16	chr1:26269290-26269364	75	+	AF	CEP85	protein_coding	44608	1.80864	0.79	0.57	0.22	0.587	0.47	0.55	-0.08	0.512	0.58	0.57	0.01	0.502
ENSG00000130695.16	chr1:26269460-26269614	155	+	CE	CEP85	protein_coding	44608	1.80864	99.49	99.63	-0.14	0.603	99.69	99.65	0.04	0.562	99.61	99.64	-0.03	0.512
ENSG00000130695.16	chr1:26272021-26272071	51	+	CE	CEP85	protein_coding	44608	1.80864	99.32	99.48	-0.16	0.559	99.7	99.68	0.02	0.526	99.22	99.47	-0.25	0.586
ENSG00000130695.16	chr1:26274964-26275071	108	+	CE	CEP85	protein_coding	44608	1.80864	99.7	99.4	0.3	0.726	99.68	99.66	0.02	0.524	99.53	99.35	0.18	0.653
ENSG00000130695.16	chr1:26275072-26275854	783	+	AD	CEP85	protein_coding	44608	1.80864	0.94	0.62	0.32	0.632	0.69	0.72	-0.03	0.507	0.58	0.6	-0.02	0.578
ENSG00000130695.16	chr1:26277133-26277135	3	+	AA	CEP85	protein_coding	44608	1.80864	5.05	4.25	0.8	0.626	11.67	6.73	4.94	0.926	2.97	4.22	-1.25	0.706
ENSG00000130695.16	chr1:26278808-26278808	1	+	TE	CEP85	protein_coding	44608	1.80864	29.12	29.1	0.02	0.515	15.24	15.22	0.02	0.516	29.04	29.03	0.01	0.538
ENSG00000143147.15	chr1:168136739-168136930	192	-	AF	GPR161	protein_coding	58125	0.590105	82.51	86.72	-4.21	0.661	87.3	82.22	5.08	0.651	78.28	81.46	-3.18	0.548
ENSG00000143147.15	chr1:168136387-168136707	321	-	TS	GPR161	protein_coding	58125	0.590105	2.05	2.33	-0.28	0.54	2.45	2.75	-0.3	0.523	2.2	2.83	-0.63	0.549
ENSG00000143147.15	chr1:168136384-168136386	3	-	TS	GPR161	protein_coding	58125	0.590105	54.61	71.98	-17.37	0.678	60.49	57.02	3.47	0.509	58.34	59.62	-1.28	0.541
ENSG00000143147.15	chr1:168136257-168136383	127	-	TS	GPR161	protein_coding	58125	0.590105	45.35	27.69	17.66	0.67	39.13	43.08	-3.95	0.515	41.36	40.78	0.58	0.503
ENSG00000143147.15	chr1:168136010-168136256	247	-	AD	GPR161	protein_coding	58125	0.590105	10	6.34	3.66	0.839	33.93	17.64	16.29	0.94	26.93	24.48	2.45	0.557
ENSG00000143147.15	chr1:168134906-168135036	131	-	CE	GPR161	protein_coding	58125	0.590105	13.13	19.39	-6.26	0.857	31.52	55.7	-24.18	0.89	16.59	43.54	-26.95	0.91
ENSG00000143147.15	chr1:168133876-168133921	46	-	CE	GPR161	protein_coding	58125	0.590105	3.32	5.34	-2.02	0.742	10.98	12.58	-1.6	0.622	11.91	20.03	-8.12	0.741
ENSG00000143147.15	chr1:168114456-168114549	94	-	CE	GPR161	protein_coding	58125	0.590105	21.29	36.12	-14.83	0.969	41.82	53.54	-11.72	0.77	53.39	68.2	-14.81	0.695
ENSG00000143147.15	chr1:168109842-168109962	121	-	CE	GPR161	protein_coding	58125	0.590105	2.38	2.22	0.16	0.53	7.03	5.25	1.78	0.626	12.2	9.22	2.98	0.547
ENSG00000143147.15	chr1:168104477-168104894	418	-	CE	GPR161	protein_coding	58125	0.590105	98.21	97.67	0.54	0.598	98.51	99.39	-0.88	0.718	99.32	99.29	0.03	0.529
ENSG00000143147.15	chr1:168096508-168097232	725	-	CE	GPR161	protein_coding	58125	0.590105	98.43	98.43	0	0.507	98.05	98.28	-0.23	0.528	99.53	98.3	1.23	0.837
ENSG00000143147.15	chr1:168090564-168090668	105	-	CE	GPR161	protein_coding	58125	0.590105	99.4	99.45	-0.05	0.521	99.46	99.43	0.03	0.52	99.46	99.44	0.02	0.506
ENSG00000143147.15	chr1:168087585-168087704	120	-	CE	GPR161	protein_coding	58125	0.590105	99.26	99.36	-0.1	0.532	99.38	99.34	0.04	0.558	99.36	99.31	0.05	0.522
ENSG00000143147.15	chr1:168085278-168085796	519	-	TE	GPR161	protein_coding	58125	0.590105	1.35	0.06	1.29	0.961	0.05	0.06	-0.01	0.58	0.04	0.06	-0.02	0.582
ENSG00000143147.15	chr1:168085269-168085277	9	-	TE	GPR161	protein_coding	58125	0.590105	3.73	0.06	3.67	0.982	0.05	0.06	-0.01	0.542	0.04	0.06	-0.02	0.61
ENSG00000143147.15	chr1:168085266-168085268	3	-	TE	GPR161	protein_coding	58125	0.590105	27.54	24.14	3.4	0.562	26.88	23.96	2.92	0.598	21.31	23.79	-2.48	0.543
ENSG00000143147.15	chr1:168084759-168085265	507	-	TE	GPR161	protein_coding	58125	0.590105	27.26	39.34	-12.08	0.751	29.04	39.53	-10.49	0.72	29.99	39.72	-9.73	0.671
ENSG00000143147.15	chr1:168079543-168084758	5216	-	TE	GPR161	protein_coding	58125	0.590105	20.33	18.5	1.83	0.747	22.29	18.5	3.79	0.939	24.63	18.45	6.18	0.995
ENSG00000143147.15	chr1:168079542-168079542	1	-	TE	GPR161	protein_coding	58125	0.590105	20.05	18.2	1.85	0.748	21.85	18.11	3.74	0.94	24.12	18.17	5.95	0.996
ENSG00000143256.5	chr1:161118038-161118055	18	-	TS	PFDN2	protein_coding	17499	4.17246	0.56	0.52	0.04	0.514	0.52	0.52	0	0.533	0.47	0.53	-0.06	0.508
ENSG00000143256.5	chr1:161117952-161118037	86	-	TS	PFDN2	protein_coding	17499	4.17246	99.42	99.49	-0.07	0.511	99.49	99.48	0.01	0.513	99.53	99.49	0.04	0.525
ENSG00000143256.5	chr1:161110564-161110612	49	-	CE	PFDN2	protein_coding	17499	4.17246	1.07	1.02	0.05	0.529	0.85	1.03	-0.18	0.634	0.97	1.02	-0.05	0.547
ENSG00000143256.5	chr1:161110115-161110563	449	-	AD	PFDN2	protein_coding	17499	4.17246	0.12	0.1	0.02	0.539	0.12	0.1	0.02	0.513	0.11	0.1	0.01	0.505
ENSG00000143256.5	chr1:161102346-161102375	30	-	AA	PFDN2	protein_coding	17499	4.17246	99.24	99.55	-0.31	0.835	99.08	99.55	-0.47	0.9	97.8	99.55	-1.75	0.983
ENSG00000143256.5	chr1:161102287-161102345	59	-	CE	PFDN2	protein_coding	17499	4.17246	99.29	99.55	-0.26	0.798	99.1	99.54	-0.44	0.905	97.78	99.55	-1.77	0.988
ENSG00000143256.5	chr1:161102048-161102171	124	-	CE	PFDN2	protein_coding	17499	4.17246	99.38	99.48	-0.1	0.649	99.02	99.48	-0.46	0.86	97.73	99.53	-1.8	0.965
ENSG00000143256.5	chr1:161100854-161100859	6	-	AA	PFDN2	protein_coding	17499	4.17246	94.75	91.51	3.24	0.842	95.78	91.61	4.17	0.903	95.8	91.46	4.34	0.943
ENSG00000143256.5	chr1:161100561-161100853	293	-	TE	PFDN2	protein_coding	17499	4.17246	72.7	73.47	-0.77	0.562	59.86	73.54	-13.68	0.98	82.53	73.6	8.93	0.834
ENSG00000143256.5	chr1:161100556-161100560	5	-	TE	PFDN2	protein_coding	17499	4.17246	27.41	26.58	0.83	0.585	40.21	26.38	13.83	0.982	17.49	26.3	-8.81	0.825
ENSG00000117362.13	chr1:150269017-150269023	7	-	TS	APH1A	protein_coding	4181	46.8962	62.1	69.8	-7.7	0.829	71	69.89	1.11	0.533	74.2	70.04	4.16	0.662
ENSG00000117362.13	chr1:150268698-150269016	319	-	TS	APH1A	protein_coding	4181	46.8962	37.9	30.19	7.71	0.838	29.02	30.11	-1.09	0.511	25.77	29.94	-4.17	0.675
ENSG00000117362.13	chr1:150268653-150268697	45	-	AD	APH1A	protein_coding	4181	46.8962	0.36	0.43	-0.07	0.545	0.46	0.43	0.03	0.576	0.53	0.43	0.1	0.605
ENSG00000117362.13	chr1:150268588-150268652	65	-	AD	APH1A	protein_coding	4181	46.8962	0.25	0.4	-0.15	0.719	0.31	0.19	0.12	0.695	0.26	0.39	-0.13	0.703
ENSG00000117362.13	chr1:150268413-150268566	154	-	AF	APH1A	protein_coding	4181	46.8962	0.87	1.47	-0.6	0.707	1.14	1.45	-0.31	0.579	1.47	1.48	-0.01	0.528
ENSG00000117362.13	chr1:150268128-150268412	285	-	RI	APH1A	protein_coding	4181	46.8962	0.88	1.38	-0.5	0.679	1.14	1.39	-0.25	0.552	1.45	1.38	0.07	0.525
ENSG00000117362.13	chr1:150267992-150268127	136	-	AA	APH1A	protein_coding	4181	46.8962	97.3	96.9	0.4	0.628	96.36	96.48	-0.12	0.551	97.68	96.96	0.72	0.735
ENSG00000117362.13	chr1:150267957-150267991	35	-	CE	APH1A	protein_coding	4181	46.8962	99.54	98.58	0.96	0.935	98.79	98.04	0.75	0.783	99.38	98.58	0.8	0.902
ENSG00000117362.13	chr1:150267404-150267478	75	-	AA	APH1A	protein_coding	4181	46.8962	98.9	98.94	-0.04	0.535	98.54	98.83	-0.29	0.736	98.59	98.95	-0.36	0.743
ENSG00000117362.13	chr1:150267191-150267202	12	-	AA	APH1A	protein_coding	4181	46.8962	99.9	99.89	0.01	0.524	99.9	99.89	0.01	0.51	99.84	99.89	-0.05	0.553
ENSG00000117362.13	chr1:150265406-150266194	789	-	TE	APH1A	protein_coding	4181	46.8962	63.76	50.27	13.49	0.854	33.24	50.2	-16.96	0.859	43.39	50.45	-7.06	0.657
ENSG00000117362.13	chr1:150265404-150265405	2	-	TE	APH1A	protein_coding	4181	46.8962	36.24	49.76	-13.52	0.828	66.74	49.82	16.92	0.831	56.62	49.55	7.07	0.673
ENSG00000117362.13	chr1:150265399-150265403	5	-	TE	APH1A	protein_coding	4181	46.8962	0.02	0.02	0	0.52	0.02	0.02	0	0.53	0.02	0.02	0	0.515
ENSG00000076864.21	chr1:21649761-21649796	36	-	CE	RAP1GAP	protein_coding	73136	0.189105	59.76	86.07	-26.31	0.916	94.4	86.08	8.32	0.694	87.66	86.3	1.36	0.504
ENSG00000076864.21	chr1:21626304-21626397	94	-	CE	RAP1GAP	protein_coding	73136	0.189105	91.81	96.21	-4.4	0.678	96.76	96.05	0.71	0.546	98.07	96.18	1.89	0.663
ENSG00000076864.21	chr1:21622339-21626303	3965	-	AD	RAP1GAP	protein_coding	73136	0.189105	23.11	22.79	0.32	0.531	32.88	22.87	10.01	0.777	6.02	22.51	-16.49	0.949
ENSG00000076864.21	chr1:21619025-21619072	48	-	CE	RAP1GAP	protein_coding	73136	0.189105	96.19	97.97	-1.78	0.706	98.24	97.98	0.26	0.563	93.16	97.99	-4.83	0.933
ENSG00000076864.21	chr1:21617934-21617972	39	-	CE	RAP1GAP	protein_coding	73136	0.189105	97.16	97.38	-0.22	0.523	98.07	97.42	0.65	0.607	93.23	97.4	-4.17	0.911
ENSG00000076864.21	chr1:21613986-21614089	104	-	CE	RAP1GAP	protein_coding	73136	0.189105	98.08	98.77	-0.69	0.594	98.91	98.74	0.17	0.538	99.13	98.79	0.34	0.611
ENSG00000076864.21	chr1:21613628-21613706	79	-	CE	RAP1GAP	protein_coding	73136	0.189105	98.17	98.68	-0.51	0.566	98.83	98.66	0.17	0.529	99.21	98.68	0.53	0.615
ENSG00000076864.21	chr1:21613176-21613229	54	-	CE	RAP1GAP	protein_coding	73136	0.189105	97.77	98.15	-0.38	0.596	98.33	98.18	0.15	0.521	98.9	98.27	0.63	0.61
ENSG00000076864.21	chr1:21612026-21612109	84	-	CE	RAP1GAP	protein_coding	73136	0.189105	97.2	97.05	0.15	0.567	97.19	97.06	0.13	0.54	95.9	97.06	-1.16	0.636
ENSG00000076864.21	chr1:21611716-21611816	101	-	CE	RAP1GAP	protein_coding	73136	0.189105	98.16	98.82	-0.66	0.627	98.93	98.78	0.15	0.548	98.96	98.76	0.2	0.516
ENSG00000076864.21	chr1:21611452-21611581	130	-	CE	RAP1GAP	protein_coding	73136	0.189105	96.22	98.88	-2.66	0.821	98.92	98.89	0.03	0.513	99.09	98.92	0.17	0.541
ENSG00000076864.21	chr1:21610120-21610275	156	-	CE	RAP1GAP	protein_coding	73136	0.189105	97.06	98.65	-1.59	0.685	98.67	98.65	0.02	0.512	99.06	98.63	0.43	0.577
ENSG00000076864.21	chr1:21609575-21609646	72	-	CE	RAP1GAP	protein_coding	73136	0.189105	94.04	98.73	-4.69	0.877	96.14	98.72	-2.58	0.746	95.51	98.75	-3.24	0.823
ENSG00000076864.21	chr1:21608850-21608936	87	-	CE	RAP1GAP	protein_coding	73136	0.189105	97.75	99.02	-1.27	0.704	99.06	99.01	0.05	0.503	96.94	99.02	-2.08	0.744
ENSG00000076864.21	chr1:21608213-21608350	138	-	CE	RAP1GAP	protein_coding	73136	0.189105	92.74	99.07	-6.33	0.956	94.05	99.13	-5.08	0.993	95.12	99.09	-3.97	0.97
ENSG00000076864.21	chr1:21606066-21606197	132	-	CE	RAP1GAP	protein_coding	73136	0.189105	98.27	98.93	-0.66	0.638	98.83	98.97	-0.14	0.568	99.14	98.97	0.17	0.531
ENSG00000076864.21	chr1:21603835-21603912	78	-	CE	RAP1GAP	protein_coding	73136	0.189105	6.89	2.21	4.68	0.774	1.96	2.17	-0.21	0.503	1.42	2.19	-0.77	0.563
ENSG00000076864.21	chr1:21603658-21603834	177	-	AD	RAP1GAP	protein_coding	73136	0.189105	6.78	2.12	4.66	0.786	1.91	2.14	-0.23	0.507	1.34	2.13	-0.79	0.577
ENSG00000076864.21	chr1:21602804-21602913	110	-	CE	RAP1GAP	protein_coding	73136	0.189105	97.93	99.03	-1.1	0.738	97.57	98.99	-1.42	0.763	97.95	98.98	-1.03	0.722
ENSG00000076864.21	chr1:21601684-21601797	114	-	CE	RAP1GAP	protein_coding	73136	0.189105	86.78	85.8	0.98	0.565	90.2	85.74	4.46	0.756	81.05	85.89	-4.84	0.656
ENSG00000076864.21	chr1:21599494-21599617	124	-	CE	RAP1GAP	protein_coding	73136	0.189105	97.98	99.11	-1.13	0.665	98.74	99.12	-0.38	0.622	99.2	99.14	0.06	0.519
ENSG00000076864.21	chr1:21598400-21598502	103	-	CE	RAP1GAP	protein_coding	73136	0.189105	96.62	98.93	-2.31	0.78	98.48	98.93	-0.45	0.582	99.04	98.96	0.08	0.514
ENSG00000076864.21	chr1:21598065-21598095	31	-	AA	RAP1GAP	protein_coding	73136	0.189105	17.88	15.2	2.68	0.564	27.33	15.28	12.05	0.857	24.53	15.26	9.27	0.885
ENSG00000076864.21	chr1:21598041-21598064	24	-	AA	RAP1GAP	protein_coding	73136	0.189105	79.83	87.18	-7.35	0.626	90.89	86.87	4.02	0.598	79.8	87.13	-7.33	0.762
ENSG00000076864.21	chr1:21597961-21598040	80	-	CE	RAP1GAP	protein_coding	73136	0.189105	97.23	98.98	-1.75	0.746	98.81	98.99	-0.18	0.551	99.07	98.95	0.12	0.503
ENSG00000076864.21	chr1:21597686-21597728	43	-	CE	RAP1GAP	protein_coding	73136	0.189105	89.96	95.96	-6	0.723	90.68	95.93	-5.25	0.854	92.82	96	-3.18	0.773
ENSG00000076864.21	chr1:21597008-21597264	257	-	TE	RAP1GAP	protein_coding	73136	0.189105	4.34	20.74	-16.4	0.989	0.32	20.84	-20.52	1	0.22	20.74	-20.52	1
ENSG00000076864.21	chr1:21596222-21597007	786	-	TE	RAP1GAP	protein_coding	73136	0.189105	79.17	65.77	13.4	0.99	83.08	65.68	17.4	1	83.31	65.7	17.61	1
ENSG00000076864.21	chr1:21596221-21596221	1	-	TE	RAP1GAP	protein_coding	73136	0.189105	16.99	13.85	3.14	0.818	16.94	13.79	3.15	0.869	16.76	13.85	2.91	0.86
ENSG00000116711.10	chr1:186829036-186829050	15	+	AD	PLA2G4A	protein_coding	160032	0.143015	1.92	0.89	1.03	0.734	2.69	0.86	1.83	0.9	2.44	0.93	1.51	0.73
ENSG00000116711.10	chr1:186849316-186849480	165	+	CE	PLA2G4A	protein_coding	160032	0.143015	3.79	3.18	0.61	0.52	2.28	3.1	-0.82	0.658	1.35	3.21	-1.86	0.85
ENSG00000116711.10	chr1:186854286-186854387	102	+	CE	PLA2G4A	protein_coding	160032	0.143015	96.26	98.62	-2.36	0.922	95.58	98.71	-3.13	0.954	97.92	98.6	-0.68	0.717
ENSG00000116711.10	chr1:186870435-186870516	82	+	CE	PLA2G4A	protein_coding	160032	0.143015	99.48	99.47	0.01	0.516	99.5	99.5	0	0.507	99.65	99.48	0.17	0.617
ENSG00000116711.10	chr1:186893011-186893159	149	+	CE	PLA2G4A	protein_coding	160032	0.143015	99.44	98.28	1.16	0.774	99.52	98.3	1.22	0.831	99.62	98.24	1.38	0.853
ENSG00000116711.10	chr1:186894098-186894211	114	+	CE	PLA2G4A	protein_coding	160032	0.143015	99.15	98.1	1.05	0.748	99.33	98.09	1.24	0.782	99.44	98.06	1.38	0.805
ENSG00000116711.10	chr1:186906965-186907002	38	+	CE	PLA2G4A	protein_coding	160032	0.143015	92.79	96.69	-3.9	0.697	94.22	96.76	-2.54	0.619	93.43	96.75	-3.32	0.836
ENSG00000116711.10	chr1:186911248-186911389	142	+	CE	PLA2G4A	protein_coding	160032	0.143015	93.37	97.25	-3.88	0.662	94.63	97.26	-2.63	0.642	93.81	97.23	-3.42	0.882
ENSG00000116711.10	chr1:186932763-186932899	137	+	CE	PLA2G4A	protein_coding	160032	0.143015	99.46	98.41	1.05	0.796	99.54	98.42	1.12	0.821	99.68	98.37	1.31	0.87
ENSG00000116711.10	chr1:186939008-186939230	223	+	CE	PLA2G4A	protein_coding	160032	0.143015	99.55	98.44	1.11	0.813	99.6	98.38	1.22	0.841	99.67	98.38	1.29	0.854
ENSG00000116711.10	chr1:186939980-186940094	115	+	CE	PLA2G4A	protein_coding	160032	0.143015	99.49	98.37	1.12	0.799	99.56	98.36	1.2	0.833	99.65	98.32	1.33	0.872
ENSG00000116711.10	chr1:186946637-186946774	138	+	CE	PLA2G4A	protein_coding	160032	0.143015	99.34	98.17	1.17	0.779	99.37	98.15	1.22	0.799	99.56	98.19	1.37	0.852
ENSG00000116711.10	chr1:186946869-186946961	93	+	CE	PLA2G4A	protein_coding	160032	0.143015	99.43	98.32	1.11	0.762	99.46	98.36	1.1	0.789	99.6	98.28	1.32	0.824
ENSG00000116711.10	chr1:186950657-186950728	72	+	CE	PLA2G4A	protein_coding	160032	0.143015	99.34	98.27	1.07	0.753	99.44	98.31	1.13	0.784	99.55	98.23	1.32	0.821
ENSG00000116711.10	chr1:186956102-186956181	80	+	CE	PLA2G4A	protein_coding	160032	0.143015	99.26	99.35	-0.09	0.521	99.45	99.37	0.08	0.543	99.54	99.38	0.16	0.585
ENSG00000116711.10	chr1:186965409-186965593	185	+	CE	PLA2G4A	protein_coding	160032	0.143015	99.41	99.41	0	0.506	99.58	99.42	0.16	0.569	99.52	99.15	0.37	0.634
ENSG00000116711.10	chr1:186977593-186977788	196	+	CE	PLA2G4A	protein_coding	160032	0.143015	98.94	99.08	-0.14	0.523	99.3	99.07	0.23	0.541	99.36	99.08	0.28	0.608
ENSG00000116711.10	chr1:186979315-186979472	158	+	CE	PLA2G4A	protein_coding	160032	0.143015	99.15	99.2	-0.05	0.538	99.38	99.2	0.18	0.579	99.41	99.17	0.24	0.576
ENSG00000180098.9	chr1:28553085-28553086	2	+	TS	TRNAU1AP	protein_coding	25460	1.38539	2.84	1.65	1.19	0.634	1.63	1.6	0.03	0.509	1.69	1.68	0.01	0.528
ENSG00000180098.9	chr1:28553087-28553096	10	+	TS	TRNAU1AP	protein_coding	25460	1.38539	2.9	1.6	1.3	0.609	1.58	1.56	0.02	0.522	1.7	1.63	0.07	0.512
ENSG00000180098.9	chr1:28553097-28553098	2	+	TS	TRNAU1AP	protein_coding	25460	1.38539	2.79	1.63	1.16	0.609	1.58	1.65	-0.07	0.528	1.69	1.61	0.08	0.51
ENSG00000180098.9	chr1:28553099-28553105	7	+	TS	TRNAU1AP	protein_coding	25460	1.38539	2.9	1.64	1.26	0.619	1.54	1.64	-0.1	0.517	1.73	1.63	0.1	0.511
[truncated: 266,537+ more rows]
