# Supplementary material for: RNA-coupled CRISPR Screens Reveal ZNF207 as a Regulator of LMNA Aberrant Splicing in Progeria
Source: bioRxiv. 2025 Apr 26:2025.04.25.648738. Preprint. [Version 1] doi: 10.1101/2025.04.25.648738 (PMC12191140; doi:10.1101/2025.04.25.648738)
Supplement: Supplement 7 — Table S7: ZNF207 miniTurboID data. Related to Figure 5. Summary of identified peptides and their counts from ZNF207 miniTurboID proximity labeling mass spectrometry analysis. (Sheet 1) Comprehensive list of all proteins and peptide counts identified in the miniTurboID MS data. (Sheet 2) Filtered dataset of ZNF207 proximal interactors consistently identified across all three replicates. [file media-7.xlsx]

## Sheet: Tiling screen library
GuideID	GeneName	GeneID	EditingType	Chromosome	Cas9.Coor	Cas9Seq	PAM_Start	PAM_End	PAM_Seq	on_target_score	off_target_score	Hamming.0	Hamming.1	Hamming.2	Hamming.3	Oligo sequence
Til1	ALYREF	ENSG00000183684	CDS	chr17	chr17:81891360-81891379:-	ATCGCCCGCGGCGCGGCCGG	81891357	81891359	CGG	0.372958	0.326516	1	0	1	9	agagaACCTGCagagaccgATCGCCCGCGGCGCGGCCGGGTTTCAGAGCTATGCTGGAAACAGCATAGCAAGTTGAAATAAGGCTAGTCCGTTATCAACTTGAAAAAGTGGCACCGAGTCGGTGCttttagagGCAGGTggaag
Til2	ALYREF	ENSG00000183684	CDS	chr17	chr17:81891341-81891360:+	TCGGTTCCTGCCGCCTCCGC	81891361	81891363	CGG	0.42798	0.215696	1	1	0	12	agagaACCTGCagagaccgTCGGTTCCTGCCGCCTCCGCGTTTCAGAGCTATGCTGGAAACAGCATAGCAAGTTGAAATAAGGCTAGTCCGTTATCAACTTGAAAAAGTGGCACCGAGTCGGTGCttttagagGCAGGTggaag
Til3	ALYREF	ENSG00000183684	CDS	chr17	chr17:81891359-81891378:+	GCCGGCCGCGCCGCGGGCGA	81891379	81891381	TGG	0.328385	0.200265	1	1	2	24	agagaACCTGCagagaccgGCCGGCCGCGCCGCGGGCGAGTTTCAGAGCTATGCTGGAAACAGCATAGCAAGTTGAAATAAGGCTAGTCCGTTATCAACTTGAAAAAGTGGCACCGAGTCGGTGCttttagagGCAGGTggaag
Til4	ALYREF	ENSG00000183684	CDS and Splice site	chr17	chr17:81888137-81888156:+	GGTGTCCATCTGAAACACAG	81888157	81888159	AGG	0.775848	0.165862	1	0	2	15	agagaACCTGCagagaccgGGTGTCCATCTGAAACACAGGTTTCAGAGCTATGCTGGAAACAGCATAGCAAGTTGAAATAAGGCTAGTCCGTTATCAACTTGAAAAAGTGGCACCGAGTCGGTGCttttagagGCAGGTggaag
Til5	ALYREF	ENSG00000183684	CDS	chr17	chr17:81891363-81891382:-	GCCATCGCCCGCGGCGCGGC	81891360	81891362	CGG	0.246485	0.323214	1	0	0	14	agagaACCTGCagagaccgGCCATCGCCCGCGGCGCGGCGTTTCAGAGCTATGCTGGAAACAGCATAGCAAGTTGAAATAAGGCTAGTCCGTTATCAACTTGAAAAAGTGGCACCGAGTCGGTGCttttagagGCAGGTggaag
Til6	ALYREF	ENSG00000183684	CDS	chr17	chr17:81891363-81891382:+	GCCGCGCCGCGGGCGATGGC	81891383	81891385	CGG	0.288946	0.453162	1	0	1	7	agagaACCTGCagagaccgGCCGCGCCGCGGGCGATGGCGTTTCAGAGCTATGCTGGAAACAGCATAGCAAGTTGAAATAAGGCTAGTCCGTTATCAACTTGAAAAAGTGGCACCGAGTCGGTGCttttagagGCAGGTggaag
Til7	ALYREF	ENSG00000183684	CDS	chr17	chr17:81891367-81891386:+	CGCCGCGGGCGATGGCCGGC	81891387	81891389	CGG	0.336513	0.465978	1	0	0	9	agagaACCTGCagagaccgCGCCGCGGGCGATGGCCGGCGTTTCAGAGCTATGCTGGAAACAGCATAGCAAGTTGAAATAAGGCTAGTCCGTTATCAACTTGAAAAAGTGGCACCGAGTCGGTGCttttagagGCAGGTggaag
Til8	ALYREF	ENSG00000183684	CDS	chr17	chr17:81891367-81891386:-	GCCGGCCATCGCCCGCGGCG	81891364	81891366	CGG	0.486886	0.740552	1	0	0	3	agagaACCTGCagagaccgGCCGGCCATCGCCCGCGGCGGTTTCAGAGCTATGCTGGAAACAGCATAGCAAGTTGAAATAAGGCTAGTCCGTTATCAACTTGAAAAAGTGGCACCGAGTCGGTGCttttagagGCAGGTggaag
Til9	ALYREF	ENSG00000183684	CDS	chr17	chr17:81891372-81891391:-	AACCGGCCGGCCATCGCCCG	81891369	81891371	CGG	0.378304	1	1	0	0	0	agagaACCTGCagagaccgAACCGGCCGGCCATCGCCCGGTTTCAGAGCTATGCTGGAAACAGCATAGCAAGTTGAAATAAGGCTAGTCCGTTATCAACTTGAAAAAGTGGCACCGAGTCGGTGCttttagagGCAGGTggaag
Til10	ALYREF	ENSG00000183684	CDS	chr17	chr17:81891373-81891392:+	GGGCGATGGCCGGCCGGTTC	81891393	81891395	CGG	0.320923	0.626468	1	0	0	5	agagaACCTGCagagaccgGGGCGATGGCCGGCCGGTTCGTTTCAGAGCTATGCTGGAAACAGCATAGCAAGTTGAAATAAGGCTAGTCCGTTATCAACTTGAAAAAGTGGCACCGAGTCGGTGCttttagagGCAGGTggaag
Til11	ALYREF	ENSG00000183684	CDS	chr17	chr17:81891377-81891396:+	GATGGCCGGCCGGTTCCGGA	81891397	81891399	TGG	0.37883	0.840686	1	0	0	3	agagaACCTGCagagaccgGATGGCCGGCCGGTTCCGGAGTTTCAGAGCTATGCTGGAAACAGCATAGCAAGTTGAAATAAGGCTAGTCCGTTATCAACTTGAAAAAGTGGCACCGAGTCGGTGCttttagagGCAGGTggaag
Til12	ALYREF	ENSG00000183684	CDS	chr17	chr17:81891378-81891397:+	ATGGCCGGCCGGTTCCGGAT	81891398	81891400	GGG	0.476695	0.979663	1	0	0	1	agagaACCTGCagagaccgATGGCCGGCCGGTTCCGGATGTTTCAGAGCTATGCTGGAAACAGCATAGCAAGTTGAAATAAGGCTAGTCCGTTATCAACTTGAAAAAGTGGCACCGAGTCGGTGCttttagagGCAGGTggaag
Til13	ALYREF	ENSG00000183684	CDS	chr17	chr17:81891385-81891404:-	CGGGCCCATCCGGAACCGGC	81891382	81891384	CGG	0.425802	1	1	0	0	0	agagaACCTGCagagaccgCGGGCCCATCCGGAACCGGCGTTTCAGAGCTATGCTGGAAACAGCATAGCAAGTTGAAATAAGGCTAGTCCGTTATCAACTTGAAAAAGTGGCACCGAGTCGGTGCttttagagGCAGGTggaag
Til14	ALYREF	ENSG00000183684	CDS	chr17	chr17:81891389-81891408:-	GCGGCGGGCCCATCCGGAAC	81891386	81891388	CGG	0.36221	0.852632	1	0	0	2	agagaACCTGCagagaccgGCGGCGGGCCCATCCGGAACGTTTCAGAGCTATGCTGGAAACAGCATAGCAAGTTGAAATAAGGCTAGTCCGTTATCAACTTGAAAAAGTGGCACCGAGTCGGTGCttttagagGCAGGTggaag
Til15	ALYREF	ENSG00000183684	CDS	chr17	chr17:81891395-81891414:-	ATCGAGGCGGCGGGCCCATC	81891392	81891394	CGG	0.369918	0.988468	1	0	0	1	agagaACCTGCagagaccgATCGAGGCGGCGGGCCCATCGTTTCAGAGCTATGCTGGAAACAGCATAGCAAGTTGAAATAAGGCTAGTCCGTTATCAACTTGAAAAAGTGGCACCGAGTCGGTGCttttagagGCAGGTggaag
Til16	ALYREF	ENSG00000183684	CDS	chr17	chr17:81891404-81891423:-	CGCGAGTGAATCGAGGCGGC	81891401	81891403	GGG	0.421803	0.824033	1	0	0	2	agagaACCTGCagagaccgCGCGAGTGAATCGAGGCGGCGTTTCAGAGCTATGCTGGAAACAGCATAGCAAGTTGAAATAAGGCTAGTCCGTTATCAACTTGAAAAAGTGGCACCGAGTCGGTGCttttagagGCAGGTggaag
Til17	ALYREF	ENSG00000183684	CDS	chr17	chr17:81891404-81891423:+	GCCGCCTCGATTCACTCGCG	81891424	81891426	CGG	0.525641	0.978916	1	0	0	1	agagaACCTGCagagaccgGCCGCCTCGATTCACTCGCGGTTTCAGAGCTATGCTGGAAACAGCATAGCAAGTTGAAATAAGGCTAGTCCGTTATCAACTTGAAAAAGTGGCACCGAGTCGGTGCttttagagGCAGGTggaag
Til18	ALYREF	ENSG00000183684	CDS	chr17	chr17:81891405-81891424:-	GCGCGAGTGAATCGAGGCGG	81891402	81891404	CGG	0.415089	0.968912	1	0	0	1	agagaACCTGCagagaccgGCGCGAGTGAATCGAGGCGGGTTTCAGAGCTATGCTGGAAACAGCATAGCAAGTTGAAATAAGGCTAGTCCGTTATCAACTTGAAAAAGTGGCACCGAGTCGGTGCttttagagGCAGGTggaag
Til19	ALYREF	ENSG00000183684	CDS	chr17	chr17:81891407-81891426:+	GCCTCGATTCACTCGCGCGG	81891427	81891429	CGG	0.602876	0.621409	1	0	0	3	agagaACCTGCagagaccgGCCTCGATTCACTCGCGCGGGTTTCAGAGCTATGCTGGAAACAGCATAGCAAGTTGAAATAAGGCTAGTCCGTTATCAACTTGAAAAAGTGGCACCGAGTCGGTGCttttagagGCAGGTggaag
Til20	ALYREF	ENSG00000183684	CDS	chr17	chr17:81891408-81891427:-	GCCGCGCGAGTGAATCGAGG	81891405	81891407	CGG	0.57111	0.942029	1	0	0	1	agagaACCTGCagagaccgGCCGCGCGAGTGAATCGAGGGTTTCAGAGCTATGCTGGAAACAGCATAGCAAGTTGAAATAAGGCTAGTCCGTTATCAACTTGAAAAAGTGGCACCGAGTCGGTGCttttagagGCAGGTggaag
Til21	ALYREF	ENSG00000183684	CDS	chr17	chr17:81891411-81891430:-	GCCGCCGCGCGAGTGAATCG	81891408	81891410	AGG	0.549287	1	1	0	0	1	agagaACCTGCagagaccgGCCGCCGCGCGAGTGAATCGGTTTCAGAGCTATGCTGGAAACAGCATAGCAAGTTGAAATAAGGCTAGTCCGTTATCAACTTGAAAAAGTGGCACCGAGTCGGTGCttttagagGCAGGTggaag
Til22	ALYREF	ENSG00000183684	CDS	chr17	chr17:81891427-81891446:+	CGGCCTGCGCCCCACCGCCG	81891447	81891449	CGG	0.392211	0.484794	1	0	0	11	agagaACCTGCagagaccgCGGCCTGCGCCCCACCGCCGGTTTCAGAGCTATGCTGGAAACAGCATAGCAAGTTGAAATAAGGCTAGTCCGTTATCAACTTGAAAAAGTGGCACCGAGTCGGTGCttttagagGCAGGTggaag
Til23	ALYREF	ENSG00000183684	CDS	chr17	chr17:81891440-81891459:-	CCCAGGGCGGCCGCGGCGGT	81891437	81891439	GGG	0.253392	0.199361	1	0	2	36	agagaACCTGCagagaccgCCCAGGGCGGCCGCGGCGGTGTTTCAGAGCTATGCTGGAAACAGCATAGCAAGTTGAAATAAGGCTAGTCCGTTATCAACTTGAAAAAGTGGCACCGAGTCGGTGCttttagagGCAGGTggaag
Til24	ALYREF	ENSG00000183684	CDS	chr17	chr17:81891492-81891511:-	CGGAGCCAGCGAGGCGGCCG	81891489	81891491	GGG	0.276902	0.164214	1	0	2	33	agagaACCTGCagagaccgCGGAGCCAGCGAGGCGGCCGGTTTCAGAGCTATGCTGGAAACAGCATAGCAAGTTGAAATAAGGCTAGTCCGTTATCAACTTGAAAAAGTGGCACCGAGTCGGTGCttttagagGCAGGTggaag
Til25	ALYREF	ENSG00000183684	CDS	chr17	chr17:81891494-81891513:-	ACCGGAGCCAGCGAGGCGGC	81891491	81891493	CGG	0.373264	0.303456	1	0	0	11	agagaACCTGCagagaccgACCGGAGCCAGCGAGGCGGCGTTTCAGAGCTATGCTGGAAACAGCATAGCAAGTTGAAATAAGGCTAGTCCGTTATCAACTTGAAAAAGTGGCACCGAGTCGGTGCttttagagGCAGGTggaag
Til26	ALYREF	ENSG00000183684	CDS	chr17	chr17:81891498-81891517:-	CTGAACCGGAGCCAGCGAGG	81891495	81891497	CGG	0.660642	0.341067	1	0	0	9	agagaACCTGCagagaccgCTGAACCGGAGCCAGCGAGGGTTTCAGAGCTATGCTGGAAACAGCATAGCAAGTTGAAATAAGGCTAGTCCGTTATCAACTTGAAAAAGTGGCACCGAGTCGGTGCttttagagGCAGGTggaag
Til27	ALYREF	ENSG00000183684	CDS	chr17	chr17:81891340-81891359:-	CGGAGGCGGCAGGAACCGAC	81891337	81891339	CGG	0.425397	0.510634	1	0	0	10	agagaACCTGCagagaccgCGGAGGCGGCAGGAACCGACGTTTCAGAGCTATGCTGGAAACAGCATAGCAAGTTGAAATAAGGCTAGTCCGTTATCAACTTGAAAAAGTGGCACCGAGTCGGTGCttttagagGCAGGTggaag
Til28	ALYREF	ENSG00000183684	CDS	chr17	chr17:81891501-81891520:-	AAACTGAACCGGAGCCAGCG	81891498	81891500	AGG	0.655488	0.319895	1	0	0	7	agagaACCTGCagagaccgAAACTGAACCGGAGCCAGCGGTTTCAGAGCTATGCTGGAAACAGCATAGCAAGTTGAAATAAGGCTAGTCCGTTATCAACTTGAAAAAGTGGCACCGAGTCGGTGCttttagagGCAGGTggaag
Til29	ALYREF	ENSG00000183684	CDS	chr17	chr17:81891326-81891345:-	ACCGACCGGCGCCCTACAGC	81891323	81891325	AGG	0.440092	0.801762	1	0	0	1	agagaACCTGCagagaccgACCGACCGGCGCCCTACAGCGTTTCAGAGCTATGCTGGAAACAGCATAGCAAGTTGAAATAAGGCTAGTCCGTTATCAACTTGAAAAAGTGGCACCGAGTCGGTGCttttagagGCAGGTggaag
Til30	ALYREF	ENSG00000183684	CDS and Splice site	chr17	chr17:81891322-81891341:+	CCCTGCTGTAGGGCGCCGGT	81891342	81891344	CGG	0.553667	0.526525	1	0	1	5	agagaACCTGCagagaccgCCCTGCTGTAGGGCGCCGGTGTTTCAGAGCTATGCTGGAAACAGCATAGCAAGTTGAAATAAGGCTAGTCCGTTATCAACTTGAAAAAGTGGCACCGAGTCGGTGCttttagagGCAGGTggaag
Til31	ALYREF	ENSG00000183684	CDS and Splice site	chr17	chr17:81889312-81889331:+	AAATTCAGCAAAGAGTTCCT	81889332	81889334	GGG	0.53592	0.193006	1	0	0	24	agagaACCTGCagagaccgAAATTCAGCAAAGAGTTCCTGTTTCAGAGCTATGCTGGAAACAGCATAGCAAGTTGAAATAAGGCTAGTCCGTTATCAACTTGAAAAAGTGGCACCGAGTCGGTGCttttagagGCAGGTggaag
Til32	ALYREF	ENSG00000183684	Splice site	chr17	chr17:81890677-81890696:+	CTCGTCTCTTACCTGAATAT	81890697	81890699	CGG	0.575773	0.430003	1	0	0	6	agagaACCTGCagagaccgCTCGTCTCTTACCTGAATATGTTTCAGAGCTATGCTGGAAACAGCATAGCAAGTTGAAATAAGGCTAGTCCGTTATCAACTTGAAAAAGTGGCACCGAGTCGGTGCttttagagGCAGGTggaag
Til33	ALYREF	ENSG00000183684	CDS and Splice site	chr17	chr17:81890678-81890697:-	GATATTCAGGTAAGAGACGA	81890675	81890677	GGG	0.702718	0.161184	1	0	3	18	agagaACCTGCagagaccgGATATTCAGGTAAGAGACGAGTTTCAGAGCTATGCTGGAAACAGCATAGCAAGTTGAAATAAGGCTAGTCCGTTATCAACTTGAAAAAGTGGCACCGAGTCGGTGCttttagagGCAGGTggaag
Til34	ALYREF	ENSG00000183684	CDS and Splice site	chr17	chr17:81890679-81890698:-	CGATATTCAGGTAAGAGACG	81890676	81890678	AGG	0.615147	0.576876	1	0	0	4	agagaACCTGCagagaccgCGATATTCAGGTAAGAGACGGTTTCAGAGCTATGCTGGAAACAGCATAGCAAGTTGAAATAAGGCTAGTCCGTTATCAACTTGAAAAAGTGGCACCGAGTCGGTGCttttagagGCAGGTggaag
Til35	ALYREF	ENSG00000183684	CDS	chr17	chr17:81890691-81890710:-	AGTCTCAGACGCCGATATTC	81890688	81890690	AGG	0.263626	0.927711	1	0	0	2	agagaACCTGCagagaccgAGTCTCAGACGCCGATATTCGTTTCAGAGCTATGCTGGAAACAGCATAGCAAGTTGAAATAAGGCTAGTCCGTTATCAACTTGAAAAAGTGGCACCGAGTCGGTGCttttagagGCAGGTggaag
Til36	ALYREF	ENSG00000183684	CDS	chr17	chr17:81890704-81890723:+	TGAGACTCCAAAATCCAGAT	81890724	81890726	TGG	0.543468	0.225374	1	0	1	24	agagaACCTGCagagaccgTGAGACTCCAAAATCCAGATGTTTCAGAGCTATGCTGGAAACAGCATAGCAAGTTGAAATAAGGCTAGTCCGTTATCAACTTGAAAAAGTGGCACCGAGTCGGTGCttttagagGCAGGTggaag
Til37	ALYREF	ENSG00000183684	CDS	chr17	chr17:81890714-81890733:-	CTGGTGTCCAATCTGGATTT	81890711	81890713	TGG	0.367524	0.288158	1	0	2	10	agagaACCTGCagagaccgCTGGTGTCCAATCTGGATTTGTTTCAGAGCTATGCTGGAAACAGCATAGCAAGTTGAAATAAGGCTAGTCCGTTATCAACTTGAAAAAGTGGCACCGAGTCGGTGCttttagagGCAGGTggaag
Til38	ALYREF	ENSG00000183684	CDS	chr17	chr17:81890721-81890740:-	GAAACTGCTGGTGTCCAATC	81890718	81890720	TGG	0.41247	0.421639	1	1	1	11	agagaACCTGCagagaccgGAAACTGCTGGTGTCCAATCGTTTCAGAGCTATGCTGGAAACAGCATAGCAAGTTGAAATAAGGCTAGTCCGTTATCAACTTGAAAAAGTGGCACCGAGTCGGTGCttttagagGCAGGTggaag
Til39	ALYREF	ENSG00000183684	CDS	chr17	chr17:81890737-81890756:+	TTTCCCACCTGTCTCCACGC	81890757	81890759	CGG	0.689357	0.257175	1	1	1	17	agagaACCTGCagagaccgTTTCCCACCTGTCTCCACGCGTTTCAGAGCTATGCTGGAAACAGCATAGCAAGTTGAAATAAGGCTAGTCCGTTATCAACTTGAAAAAGTGGCACCGAGTCGGTGCttttagagGCAGGTggaag
Til40	ALYREF	ENSG00000183684	CDS	chr17	chr17:81890743-81890762:-	GTGCCGGCGTGGAGACAGGT	81890740	81890742	GGG	0.564183	0.404298	1	1	0	5	agagaACCTGCagagaccgGTGCCGGCGTGGAGACAGGTGTTTCAGAGCTATGCTGGAAACAGCATAGCAAGTTGAAATAAGGCTAGTCCGTTATCAACTTGAAAAAGTGGCACCGAGTCGGTGCttttagagGCAGGTggaag
Til41	ALYREF	ENSG00000183684	CDS	chr17	chr17:81890744-81890763:-	GGTGCCGGCGTGGAGACAGG	81890741	81890743	TGG	0.53319	0.261663	1	1	1	14	agagaACCTGCagagaccgGGTGCCGGCGTGGAGACAGGGTTTCAGAGCTATGCTGGAAACAGCATAGCAAGTTGAAATAAGGCTAGTCCGTTATCAACTTGAAAAAGTGGCACCGAGTCGGTGCttttagagGCAGGTggaag
Til42	ALYREF	ENSG00000183684	CDS	chr17	chr17:81890747-81890766:-	GGTGGTGCCGGCGTGGAGAC	81890744	81890746	AGG	0.384922	0.264036	1	1	0	10	agagaACCTGCagagaccgGGTGGTGCCGGCGTGGAGACGTTTCAGAGCTATGCTGGAAACAGCATAGCAAGTTGAAATAAGGCTAGTCCGTTATCAACTTGAAAAAGTGGCACCGAGTCGGTGCttttagagGCAGGTggaag
Til43	ALYREF	ENSG00000183684	CDS	chr17	chr17:81890754-81890773:-	CTTCGGCGGTGGTGCCGGCG	81890751	81890753	TGG	0.514633	0.397749	1	0	0	8	agagaACCTGCagagaccgCTTCGGCGGTGGTGCCGGCGGTTTCAGAGCTATGCTGGAAACAGCATAGCAAGTTGAAATAAGGCTAGTCCGTTATCAACTTGAAAAAGTGGCACCGAGTCGGTGCttttagagGCAGGTggaag
Til44	ALYREF	ENSG00000183684	CDS	chr17	chr17:81890759-81890778:-	AGTGGCTTCGGCGGTGGTGC	81890756	81890758	CGG	0.396575	0.220089	1	0	1	12	agagaACCTGCagagaccgAGTGGCTTCGGCGGTGGTGCGTTTCAGAGCTATGCTGGAAACAGCATAGCAAGTTGAAATAAGGCTAGTCCGTTATCAACTTGAAAAAGTGGCACCGAGTCGGTGCttttagagGCAGGTggaag
Til45	ALYREF	ENSG00000183684	CDS	chr17	chr17:81890765-81890784:-	TTCGACAGTGGCTTCGGCGG	81890762	81890764	TGG	0.411947	0.778086	1	0	0	4	agagaACCTGCagagaccgTTCGACAGTGGCTTCGGCGGGTTTCAGAGCTATGCTGGAAACAGCATAGCAAGTTGAAATAAGGCTAGTCCGTTATCAACTTGAAAAAGTGGCACCGAGTCGGTGCttttagagGCAGGTggaag
Til46	ALYREF	ENSG00000183684	CDS	chr17	chr17:81890768-81890787:-	CTTTTCGACAGTGGCTTCGG	81890765	81890767	CGG	0.581597	0.576653	1	0	0	4	agagaACCTGCagagaccgCTTTTCGACAGTGGCTTCGGGTTTCAGAGCTATGCTGGAAACAGCATAGCAAGTTGAAATAAGGCTAGTCCGTTATCAACTTGAAAAAGTGGCACCGAGTCGGTGCttttagagGCAGGTggaag
Til47	ALYREF	ENSG00000183684	CDS	chr17	chr17:81890771-81890790:-	GATCTTTTCGACAGTGGCTT	81890768	81890770	CGG	0.420737	0.30774	1	0	1	11	agagaACCTGCagagaccgGATCTTTTCGACAGTGGCTTGTTTCAGAGCTATGCTGGAAACAGCATAGCAAGTTGAAATAAGGCTAGTCCGTTATCAACTTGAAAAAGTGGCACCGAGTCGGTGCttttagagGCAGGTggaag
Til48	ALYREF	ENSG00000183684	CDS	chr17	chr17:81890777-81890796:-	CAGCACGATCTTTTCGACAG	81890774	81890776	TGG	0.532742	0.97561	1	0	0	2	agagaACCTGCagagaccgCAGCACGATCTTTTCGACAGGTTTCAGAGCTATGCTGGAAACAGCATAGCAAGTTGAAATAAGGCTAGTCCGTTATCAACTTGAAAAAGTGGCACCGAGTCGGTGCttttagagGCAGGTggaag
Til49	ALYREF	ENSG00000183684	CDS	chr17	chr17:81890785-81890804:+	AAGATCGTGCTGCCACTTGT	81890805	81890807	CGG	0.518207	0.339388	1	0	0	7	agagaACCTGCagagaccgAAGATCGTGCTGCCACTTGTGTTTCAGAGCTATGCTGGAAACAGCATAGCAAGTTGAAATAAGGCTAGTCCGTTATCAACTTGAAAAAGTGGCACCGAGTCGGTGCttttagagGCAGGTggaag
Til50	ALYREF	ENSG00000183684	CDS	chr17	chr17:81890786-81890805:+	AGATCGTGCTGCCACTTGTC	81890806	81890808	GGG	0.482702	0.62414	1	0	0	4	agagaACCTGCagagaccgAGATCGTGCTGCCACTTGTCGTTTCAGAGCTATGCTGGAAACAGCATAGCAAGTTGAAATAAGGCTAGTCCGTTATCAACTTGAAAAAGTGGCACCGAGTCGGTGCttttagagGCAGGTggaag
Til51	ALYREF	ENSG00000183684	CDS	chr17	chr17:81890798-81890817:+	CACTTGTCGGGAAGTTGTTT	81890818	81890820	TGG	0.260244	0.684606	1	0	0	2	agagaACCTGCagagaccgCACTTGTCGGGAAGTTGTTTGTTTCAGAGCTATGCTGGAAACAGCATAGCAAGTTGAAATAAGGCTAGTCCGTTATCAACTTGAAAAAGTGGCACCGAGTCGGTGCttttagagGCAGGTggaag
Til52	ALYREF	ENSG00000183684	CDS	chr17	chr17:81890800-81890819:-	CAAAACAACTTCCCGACAAG	81890797	81890799	TGG	0.607847	0.633576	1	0	0	4	agagaACCTGCagagaccgCAAAACAACTTCCCGACAAGGTTTCAGAGCTATGCTGGAAACAGCATAGCAAGTTGAAATAAGGCTAGTCCGTTATCAACTTGAAAAAGTGGCACCGAGTCGGTGCttttagagGCAGGTggaag
Til53	ALYREF	ENSG00000183684	CDS and Splice site	chr17	chr17:81891312-81891331:+	TCCGCACTCACCCTGCTGTA	81891332	81891334	GGG	0.493304	0.424153	1	0	0	7	agagaACCTGCagagaccgTCCGCACTCACCCTGCTGTAGTTTCAGAGCTATGCTGGAAACAGCATAGCAAGTTGAAATAAGGCTAGTCCGTTATCAACTTGAAAAAGTGGCACCGAGTCGGTGCttttagagGCAGGTggaag
Til54	ALYREF	ENSG00000183684	CDS and Splice site	chr17	chr17:81891316-81891335:-	GCCCTACAGCAGGGTGAGTG	81891313	81891315	CGG	0.616886	0.275513	1	0	1	17	agagaACCTGCagagaccgGCCCTACAGCAGGGTGAGTGGTTTCAGAGCTATGCTGGAAACAGCATAGCAAGTTGAAATAAGGCTAGTCCGTTATCAACTTGAAAAAGTGGCACCGAGTCGGTGCttttagagGCAGGTggaag
Til55	ALYREF	ENSG00000183684	CDS and Splice site	chr17	chr17:81891318-81891337:+	CTCACCCTGCTGTAGGGCGC	81891338	81891340	CGG	0.489356	0.345939	1	0	0	10	agagaACCTGCagagaccgCTCACCCTGCTGTAGGGCGCGTTTCAGAGCTATGCTGGAAACAGCATAGCAAGTTGAAATAAGGCTAGTCCGTTATCAACTTGAAAAAGTGGCACCGAGTCGGTGCttttagagGCAGGTggaag
Til56	ALYREF	ENSG00000183684	CDS	chr17	chr17:81891325-81891344:-	CCGACCGGCGCCCTACAGCA	81891322	81891324	GGG	0.633977	0.359113	1	0	1	3	agagaACCTGCagagaccgCCGACCGGCGCCCTACAGCAGTTTCAGAGCTATGCTGGAAACAGCATAGCAAGTTGAAATAAGGCTAGTCCGTTATCAACTTGAAAAAGTGGCACCGAGTCGGTGCttttagagGCAGGTggaag
Til57	ALYREF	ENSG00000183684	CDS and Splice site	chr17	chr17:81889311-81889330:+	CAAATTCAGCAAAGAGTTCC	81889331	81889333	TGG	0.395929	0.238988	1	0	0	25	agagaACCTGCagagaccgCAAATTCAGCAAAGAGTTCCGTTTCAGAGCTATGCTGGAAACAGCATAGCAAGTTGAAATAAGGCTAGTCCGTTATCAACTTGAAAAAGTGGCACCGAGTCGGTGCttttagagGCAGGTggaag
Til58	ALYREF	ENSG00000183684	CDS	chr17	chr17:81891512-81891531:-	ACGACATCATTAAACTGAAC	81891509	81891511	CGG	0.538684	0.394026	1	0	0	8	agagaACCTGCagagaccgACGACATCATTAAACTGAACGTTTCAGAGCTATGCTGGAAACAGCATAGCAAGTTGAAATAAGGCTAGTCCGTTATCAACTTGAAAAAGTGGCACCGAGTCGGTGCttttagagGCAGGTggaag
Til59	ALYREF	ENSG00000183684	CDS	chr17	chr17:81891539-81891558:+	CATGTCCATTTTGTCGGCCA	81891559	81891561	TGG	0.437539	0.489557	1	0	1	2	agagaACCTGCagagaccgCATGTCCATTTTGTCGGCCAGTTTCAGAGCTATGCTGGAAACAGCATAGCAAGTTGAAATAAGGCTAGTCCGTTATCAACTTGAAAAAGTGGCACCGAGTCGGTGCttttagagGCAGGTggaag
Til60	ALYREF	ENSG00000183684	Splice site	chr17	chr17:81888508-81888527:+	CCCGGAAGTCACCTCTGTGC	81888528	81888530	AGG	0.498349	0.393079	1	0	1	8	agagaACCTGCagagaccgCCCGGAAGTCACCTCTGTGCGTTTCAGAGCTATGCTGGAAACAGCATAGCAAGTTGAAATAAGGCTAGTCCGTTATCAACTTGAAAAAGTGGCACCGAGTCGGTGCttttagagGCAGGTggaag
Til61	ALYREF	ENSG00000183684	CDS and Splice site	chr17	chr17:81888410-81888429:-	TTCCTTGCTAGCGTAAACAG	81888407	81888409	AGG	0.755328	0.494675	1	0	0	3	agagaACCTGCagagaccgTTCCTTGCTAGCGTAAACAGGTTTCAGAGCTATGCTGGAAACAGCATAGCAAGTTGAAATAAGGCTAGTCCGTTATCAACTTGAAAAAGTGGCACCGAGTCGGTGCttttagagGCAGGTggaag
Til62	ALYREF	ENSG00000183684	CDS and Splice site	chr17	chr17:81888407-81888426:-	CTTGCTAGCGTAAACAGAGG	81888404	81888406	TGG	0.603124	0.519094	1	0	0	5	agagaACCTGCagagaccgCTTGCTAGCGTAAACAGAGGGTTTCAGAGCTATGCTGGAAACAGCATAGCAAGTTGAAATAAGGCTAGTCCGTTATCAACTTGAAAAAGTGGCACCGAGTCGGTGCttttagagGCAGGTggaag
Til63	ALYREF	ENSG00000183684	CDS and Splice site	chr17	chr17:81888405-81888424:+	CACCTCTGTTTACGCTAGCA	81888425	81888427	AGG	0.524413	0.610908	1	0	0	6	agagaACCTGCagagaccgCACCTCTGTTTACGCTAGCAGTTTCAGAGCTATGCTGGAAACAGCATAGCAAGTTGAAATAAGGCTAGTCCGTTATCAACTTGAAAAAGTGGCACCGAGTCGGTGCttttagagGCAGGTggaag
Til64	ALYREF	ENSG00000183684	CDS	chr17	chr17:81888389-81888408:-	GGTGGCATGACTAGAAACCG	81888386	81888388	TGG	0.73345	0.402414	2	0	0	8	agagaACCTGCagagaccgGGTGGCATGACTAGAAACCGGTTTCAGAGCTATGCTGGAAACAGCATAGCAAGTTGAAATAAGGCTAGTCCGTTATCAACTTGAAAAAGTGGCACCGAGTCGGTGCttttagagGCAGGTggaag
Til65	ALYREF	ENSG00000183684	CDS	chr17	chr17:81888383-81888402:-	ATGACTAGAAACCGTGGCGC	81888380	81888382	TGG	0.483654	0.348825	2	0	0	5	agagaACCTGCagagaccgATGACTAGAAACCGTGGCGCGTTTCAGAGCTATGCTGGAAACAGCATAGCAAGTTGAAATAAGGCTAGTCCGTTATCAACTTGAAAAAGTGGCACCGAGTCGGTGCttttagagGCAGGTggaag
Til66	ALYREF	ENSG00000183684	CDS	chr17	chr17:81888380-81888399:-	ACTAGAAACCGTGGCGCTGG	81888377	81888379	AGG	0.592119	0.436848	2	0	0	5	agagaACCTGCagagaccgACTAGAAACCGTGGCGCTGGGTTTCAGAGCTATGCTGGAAACAGCATAGCAAGTTGAAATAAGGCTAGTCCGTTATCAACTTGAAAAAGTGGCACCGAGTCGGTGCttttagagGCAGGTggaag
Til67	ALYREF	ENSG00000183684	CDS	chr17	chr17:81888374-81888393:-	AACCGTGGCGCTGGAGGTTT	81888371	81888373	TGG	0.269222	0.167725	2	0	0	16	agagaACCTGCagagaccgAACCGTGGCGCTGGAGGTTTGTTTCAGAGCTATGCTGGAAACAGCATAGCAAGTTGAAATAAGGCTAGTCCGTTATCAACTTGAAAAAGTGGCACCGAGTCGGTGCttttagagGCAGGTggaag
Til68	ALYREF	ENSG00000183684	CDS	chr17	chr17:81888371-81888390:-	CGTGGCGCTGGAGGTTTTGG	81888368	81888370	TGG	0.473549	0.230341	2	0	0	11	agagaACCTGCagagaccgCGTGGCGCTGGAGGTTTTGGGTTTCAGAGCTATGCTGGAAACAGCATAGCAAGTTGAAATAAGGCTAGTCCGTTATCAACTTGAAAAAGTGGCACCGAGTCGGTGCttttagagGCAGGTggaag
Til69	ALYREF	ENSG00000183684	CDS	chr17	chr17:81888341-81888360:-	GGCACCCGGAGAGGCACCCG	81888338	81888340	CGG	0.577567	0.275968	1	2	1	12	agagaACCTGCagagaccgGGCACCCGGAGAGGCACCCGGTTTCAGAGCTATGCTGGAAACAGCATAGCAAGTTGAAATAAGGCTAGTCCGTTATCAACTTGAAAAAGTGGCACCGAGTCGGTGCttttagagGCAGGTggaag
Til70	ALYREF	ENSG00000183684	CDS	chr17	chr17:81888338-81888357:-	ACCCGGAGAGGCACCCGCGG	81888335	81888337	AGG	0.578259	0.356995	1	0	2	5	agagaACCTGCagagaccgACCCGGAGAGGCACCCGCGGGTTTCAGAGCTATGCTGGAAACAGCATAGCAAGTTGAAATAAGGCTAGTCCGTTATCAACTTGAAAAAGTGGCACCGAGTCGGTGCttttagagGCAGGTggaag
Til71	ALYREF	ENSG00000183684	CDS	chr17	chr17:81888334-81888353:+	GCCTCCGCGGGTGCCTCTCC	81888354	81888356	GGG	0.319168	0.236917	1	0	3	12	agagaACCTGCagagaccgGCCTCCGCGGGTGCCTCTCCGTTTCAGAGCTATGCTGGAAACAGCATAGCAAGTTGAAATAAGGCTAGTCCGTTATCAACTTGAAAAAGTGGCACCGAGTCGGTGCttttagagGCAGGTggaag
Til72	ALYREF	ENSG00000183684	CDS	chr17	chr17:81888333-81888352:+	CGCCTCCGCGGGTGCCTCTC	81888353	81888355	CGG	0.295795	0.44824	1	0	1	13	agagaACCTGCagagaccgCGCCTCCGCGGGTGCCTCTCGTTTCAGAGCTATGCTGGAAACAGCATAGCAAGTTGAAATAAGGCTAGTCCGTTATCAACTTGAAAAAGTGGCACCGAGTCGGTGCttttagagGCAGGTggaag
Til73	ALYREF	ENSG00000183684	CDS	chr17	chr17:81888323-81888342:-	CGCGGAGGCGCCCGTGGAAG	81888320	81888322	AGG	0.395026	0.579306	1	0	0	7	agagaACCTGCagagaccgCGCGGAGGCGCCCGTGGAAGGTTTCAGAGCTATGCTGGAAACAGCATAGCAAGTTGAAATAAGGCTAGTCCGTTATCAACTTGAAAAAGTGGCACCGAGTCGGTGCttttagagGCAGGTggaag
Til74	ALYREF	ENSG00000183684	CDS	chr17	chr17:81888322-81888341:+	TCTTCCACGGGCGCCTCCGC	81888342	81888344	GGG	0.450085	0.621426	1	0	1	2	agagaACCTGCagagaccgTCTTCCACGGGCGCCTCCGCGTTTCAGAGCTATGCTGGAAACAGCATAGCAAGTTGAAATAAGGCTAGTCCGTTATCAACTTGAAAAAGTGGCACCGAGTCGGTGCttttagagGCAGGTggaag
Til75	ALYREF	ENSG00000183684	CDS	chr17	chr17:81888321-81888340:+	CTCTTCCACGGGCGCCTCCG	81888341	81888343	CGG	0.507613	0.487821	1	0	0	8	agagaACCTGCagagaccgCTCTTCCACGGGCGCCTCCGGTTTCAGAGCTATGCTGGAAACAGCATAGCAAGTTGAAATAAGGCTAGTCCGTTATCAACTTGAAAAAGTGGCACCGAGTCGGTGCttttagagGCAGGTggaag
Til76	ALYREF	ENSG00000183684	CDS	chr17	chr17:81888310-81888329:+	GGCACCTCTGCCTCTTCCAC	81888330	81888332	GGG	0.461634	0.193273	1	0	2	18	agagaACCTGCagagaccgGGCACCTCTGCCTCTTCCACGTTTCAGAGCTATGCTGGAAACAGCATAGCAAGTTGAAATAAGGCTAGTCCGTTATCAACTTGAAAAAGTGGCACCGAGTCGGTGCttttagagGCAGGTggaag
Til77	ALYREF	ENSG00000183684	CDS	chr17	chr17:81888289-81888308:+	CTGCTGCTTTGAATTCCTGC	81888309	81888311	CGG	0.576402	0.17214	2	0	2	25	agagaACCTGCagagaccgCTGCTGCTTTGAATTCCTGCGTTTCAGAGCTATGCTGGAAACAGCATAGCAAGTTGAAATAAGGCTAGTCCGTTATCAACTTGAAAAAGTGGCACCGAGTCGGTGCttttagagGCAGGTggaag
Til78	ALYREF	ENSG00000183684	CDS	chr17	chr17:81888273-81888292:-	GCAGCTTTCGGCAGAGGAGC	81888270	81888272	TGG	0.386437	0.196381	1	0	1	13	agagaACCTGCagagaccgGCAGCTTTCGGCAGAGGAGCGTTTCAGAGCTATGCTGGAAACAGCATAGCAAGTTGAAATAAGGCTAGTCCGTTATCAACTTGAAAAAGTGGCACCGAGTCGGTGCttttagagGCAGGTggaag
Til79	ALYREF	ENSG00000183684	CDS	chr17	chr17:81888244-81888263:+	CGCATTATAGGCGTCCAGCT	81888264	81888266	GGG	0.543182	0.686275	1	0	0	1	agagaACCTGCagagaccgCGCATTATAGGCGTCCAGCTGTTTCAGAGCTATGCTGGAAACAGCATAGCAAGTTGAAATAAGGCTAGTCCGTTATCAACTTGAAAAAGTGGCACCGAGTCGGTGCttttagagGCAGGTggaag
Til80	ALYREF	ENSG00000183684	CDS	chr17	chr17:81888243-81888262:+	TCGCATTATAGGCGTCCAGC	81888263	81888265	TGG	0.49379	0.871134	1	0	0	1	agagaACCTGCagagaccgTCGCATTATAGGCGTCCAGCGTTTCAGAGCTATGCTGGAAACAGCATAGCAAGTTGAAATAAGGCTAGTCCGTTATCAACTTGAAAAAGTGGCACCGAGTCGGTGCttttagagGCAGGTggaag
Til81	ALYREF	ENSG00000183684	CDS and Splice site	chr17	chr17:81888233-81888252:-	TATAATGCGAGAGTGAGTCC	81888230	81888232	CGG	0.586583	0.906358	1	0	0	1	agagaACCTGCagagaccgTATAATGCGAGAGTGAGTCCGTTTCAGAGCTATGCTGGAAACAGCATAGCAAGTTGAAATAAGGCTAGTCCGTTATCAACTTGAAAAAGTGGCACCGAGTCGGTGCttttagagGCAGGTggaag
Til82	ALYREF	ENSG00000183684	CDS and Splice site	chr17	chr17:81888232-81888251:+	GGGACTCACTCTCGCATTAT	81888252	81888254	AGG	0.292122	1	1	0	0	0	agagaACCTGCagagaccgGGGACTCACTCTCGCATTATGTTTCAGAGCTATGCTGGAAACAGCATAGCAAGTTGAAATAAGGCTAGTCCGTTATCAACTTGAAAAAGTGGCACCGAGTCGGTGCttttagagGCAGGTggaag
Til83	ALYREF	ENSG00000183684	CDS and Splice site	chr17	chr17:81888232-81888251:-	ATAATGCGAGAGTGAGTCCC	81888229	81888231	GGG	0.468899	0.512603	1	0	0	6	agagaACCTGCagagaccgATAATGCGAGAGTGAGTCCCGTTTCAGAGCTATGCTGGAAACAGCATAGCAAGTTGAAATAAGGCTAGTCCGTTATCAACTTGAAAAAGTGGCACCGAGTCGGTGCttttagagGCAGGTggaag
Til84	ALYREF	ENSG00000183684	CDS and Splice site	chr17	chr17:81888230-81888249:-	AATGCGAGAGTGAGTCCCGG	81888227	81888229	GGG	0.698725	0.424057	1	0	0	6	agagaACCTGCagagaccgAATGCGAGAGTGAGTCCCGGGTTTCAGAGCTATGCTGGAAACAGCATAGCAAGTTGAAATAAGGCTAGTCCGTTATCAACTTGAAAAAGTGGCACCGAGTCGGTGCttttagagGCAGGTggaag
Til85	ALYREF	ENSG00000183684	CDS and Splice site	chr17	chr17:81888511-81888530:-	CCTGCACAGAGGTGACTTCC	81888508	81888510	GGG	0.461957	0.167744	1	0	1	28	agagaACCTGCagagaccgCCTGCACAGAGGTGACTTCCGTTTCAGAGCTATGCTGGAAACAGCATAGCAAGTTGAAATAAGGCTAGTCCGTTATCAACTTGAAAAAGTGGCACCGAGTCGGTGCttttagagGCAGGTggaag
Til86	ALYREF	ENSG00000183684	CDS	chr17	chr17:81891535-81891554:-	CGACAAAATGGACATGTCTC	81891532	81891534	TGG	0.507599	0.199003	1	0	0	14	agagaACCTGCagagaccgCGACAAAATGGACATGTCTCGTTTCAGAGCTATGCTGGAAACAGCATAGCAAGTTGAAATAAGGCTAGTCCGTTATCAACTTGAAAAAGTGGCACCGAGTCGGTGCttttagagGCAGGTggaag
Til87	ALYREF	ENSG00000183684	CDS and Splice site	chr17	chr17:81888512-81888531:-	GCCTGCACAGAGGTGACTTC	81888509	81888511	CGG	0.311142	0.298591	1	0	1	14	agagaACCTGCagagaccgGCCTGCACAGAGGTGACTTCGTTTCAGAGCTATGCTGGAAACAGCATAGCAAGTTGAAATAAGGCTAGTCCGTTATCAACTTGAAAAAGTGGCACCGAGTCGGTGCttttagagGCAGGTggaag
Til88	ALYREF	ENSG00000183684	CDS	chr17	chr17:81888537-81888556:-	CGTCACAGATTGACGCACAG	81888534	81888536	CGG	0.792926	0.694444	1	0	0	1	agagaACCTGCagagaccgCGTCACAGATTGACGCACAGGTTTCAGAGCTATGCTGGAAACAGCATAGCAAGTTGAAATAAGGCTAGTCCGTTATCAACTTGAAAAAGTGGCACCGAGTCGGTGCttttagagGCAGGTggaag
Til89	ALYREF	ENSG00000183684	CDS	chr17	chr17:81891542-81891561:+	GTCCATTTTGTCGGCCATGG	81891562	81891564	CGG	0.52017	0.302234	1	0	1	10	agagaACCTGCagagaccgGTCCATTTTGTCGGCCATGGGTTTCAGAGCTATGCTGGAAACAGCATAGCAAGTTGAAATAAGGCTAGTCCGTTATCAACTTGAAAAAGTGGCACCGAGTCGGTGCttttagagGCAGGTggaag
Til90	ALYREF	ENSG00000183684	CDS	chr17	chr17:81891543-81891562:+	TCCATTTTGTCGGCCATGGC	81891563	81891565	GGG	0.434687	0.328407	1	0	0	6	agagaACCTGCagagaccgTCCATTTTGTCGGCCATGGCGTTTCAGAGCTATGCTGGAAACAGCATAGCAAGTTGAAATAAGGCTAGTCCGTTATCAACTTGAAAAAGTGGCACCGAGTCGGTGCttttagagGCAGGTggaag
Til91	ALYREF	ENSG00000183684	CDS	chr17	chr17:81891547-81891566:-	GCCCGCCATGGCCGACAAAA	81891544	81891546	TGG	0.35675	0.643065	1	0	0	6	agagaACCTGCagagaccgGCCCGCCATGGCCGACAAAAGTTTCAGAGCTATGCTGGAAACAGCATAGCAAGTTGAAATAAGGCTAGTCCGTTATCAACTTGAAAAAGTGGCACCGAGTCGGTGCttttagagGCAGGTggaag
Til92	ALYREF	ENSG00000183684	CDS	chr17	chr17:81891548-81891567:+	TTTGTCGGCCATGGCGGGCG	81891568	81891570	CGG	0.464812	0.723298	1	0	0	3	agagaACCTGCagagaccgTTTGTCGGCCATGGCGGGCGGTTTCAGAGCTATGCTGGAAACAGCATAGCAAGTTGAAATAAGGCTAGTCCGTTATCAACTTGAAAAAGTGGCACCGAGTCGGTGCttttagagGCAGGTggaag
Til93	ALYREF	ENSG00000183684	CDS	chr17	chr17:81891554-81891573:+	GGCCATGGCGGGCGCGGAAT	81891574	81891576	CGG	0.21539	0.622546	1	0	0	6	agagaACCTGCagagaccgGGCCATGGCGGGCGCGGAATGTTTCAGAGCTATGCTGGAAACAGCATAGCAAGTTGAAATAAGGCTAGTCCGTTATCAACTTGAAAAAGTGGCACCGAGTCGGTGCttttagagGCAGGTggaag
Til94	ALYREF	ENSG00000183684	CDS	chr17	chr17:81891555-81891574:+	GCCATGGCGGGCGCGGAATC	81891575	81891577	GGG	0.357169	0.867866	1	0	0	4	agagaACCTGCagagaccgGCCATGGCGGGCGCGGAATCGTTTCAGAGCTATGCTGGAAACAGCATAGCAAGTTGAAATAAGGCTAGTCCGTTATCAACTTGAAAAAGTGGCACCGAGTCGGTGCttttagagGCAGGTggaag
Til95	ALYREF	ENSG00000183684	CDS	chr17	chr17:81891559-81891578:-	GCCCGATTCCGCGCCCGCCA	81891556	81891558	TGG	0.451314	0.348261	1	0	0	5	agagaACCTGCagagaccgGCCCGATTCCGCGCCCGCCAGTTTCAGAGCTATGCTGGAAACAGCATAGCAAGTTGAAATAAGGCTAGTCCGTTATCAACTTGAAAAAGTGGCACCGAGTCGGTGCttttagagGCAGGTggaag
Til96	ALYREF	ENSG00000183684	CDS	chr17	chr17:81889274-81889293:-	GCTGTGCACTATGATCGCTC	81889271	81889273	TGG	0.496098	0.375054	1	0	1	6	agagaACCTGCagagaccgGCTGTGCACTATGATCGCTCGTTTCAGAGCTATGCTGGAAACAGCATAGCAAGTTGAAATAAGGCTAGTCCGTTATCAACTTGAAAAAGTGGCACCGAGTCGGTGCttttagagGCAGGTggaag
Til97	ALYREF	ENSG00000183684	CDS	chr17	chr17:81889262-81889281:-	GATCGCTCTGGTCGCAGCTT	81889259	81889261	AGG	0.375962	0.618715	1	0	1	3	agagaACCTGCagagaccgGATCGCTCTGGTCGCAGCTTGTTTCAGAGCTATGCTGGAAACAGCATAGCAAGTTGAAATAAGGCTAGTCCGTTATCAACTTGAAAAAGTGGCACCGAGTCGGTGCttttagagGCAGGTggaag
Til98	ALYREF	ENSG00000183684	CDS	chr17	chr17:81889237-81889256:-	CAGCAGACGTGCACTTTGAG	81889234	81889236	CGG	0.612222	0.311956	1	0	1	9	agagaACCTGCagagaccgCAGCAGACGTGCACTTTGAGGTTTCAGAGCTATGCTGGAAACAGCATAGCAAGTTGAAATAAGGCTAGTCCGTTATCAACTTGAAAAAGTGGCACCGAGTCGGTGCttttagagGCAGGTggaag
Til99	ALYREF	ENSG00000183684	CDS	chr17	chr17:81889233-81889252:-	AGACGTGCACTTTGAGCGGA	81889230	81889232	AGG	0.524675	0.482179	1	0	1	2	agagaACCTGCagagaccgAGACGTGCACTTTGAGCGGAGTTTCAGAGCTATGCTGGAAACAGCATAGCAAGTTGAAATAAGGCTAGTCCGTTATCAACTTGAAAAAGTGGCACCGAGTCGGTGCttttagagGCAGGTggaag
Til100	ALYREF	ENSG00000183684	CDS	chr17	chr17:81889218-81889237:-	GCGGAAGGCAGATGCCCTGA	81889215	81889217	AGG	0.582818	0.2492	1	0	1	14	agagaACCTGCagagaccgGCGGAAGGCAGATGCCCTGAGTTTCAGAGCTATGCTGGAAACAGCATAGCAAGTTGAAATAAGGCTAGTCCGTTATCAACTTGAAAAAGTGGCACCGAGTCGGTGCttttagagGCAGGTggaag
Til101	ALYREF	ENSG00000183684	CDS	chr17	chr17:81889201-81889220:+	GTACTGCTTCATGGCCTTCA	81889221	81889223	GGG	0.41658	0.213662	2	0	0	15	agagaACCTGCagagaccgGTACTGCTTCATGGCCTTCAGTTTCAGAGCTATGCTGGAAACAGCATAGCAAGTTGAAATAAGGCTAGTCCGTTATCAACTTGAAAAAGTGGCACCGAGTCGGTGCttttagagGCAGGTggaag
Til102	ALYREF	ENSG00000183684	CDS	chr17	chr17:81889200-81889219:+	TGTACTGCTTCATGGCCTTC	81889220	81889222	AGG	0.261739	0.191777	1	1	1	21	agagaACCTGCagagaccgTGTACTGCTTCATGGCCTTCGTTTCAGAGCTATGCTGGAAACAGCATAGCAAGTTGAAATAAGGCTAGTCCGTTATCAACTTGAAAAAGTGGCACCGAGTCGGTGCttttagagGCAGGTggaag
Til103	ALYREF	ENSG00000183684	CDS	chr17	chr17:81889199-81889218:-	AAGGCCATGAAGCAGTACAA	81889196	81889198	CGG	0.625493	0.274281	1	2	0	12	agagaACCTGCagagaccgAAGGCCATGAAGCAGTACAAGTTTCAGAGCTATGCTGGAAACAGCATAGCAAGTTGAAATAAGGCTAGTCCGTTATCAACTTGAAAAAGTGGCACCGAGTCGGTGCttttagagGCAGGTggaag
Til104	ALYREF	ENSG00000183684	CDS	chr17	chr17:81889192-81889211:+	GACGCCGTTGTACTGCTTCA	81889212	81889214	TGG	0.451812	0.531309	1	0	0	2	agagaACCTGCagagaccgGACGCCGTTGTACTGCTTCAGTTTCAGAGCTATGCTGGAAACAGCATAGCAAGTTGAAATAAGGCTAGTCCGTTATCAACTTGAAAAAGTGGCACCGAGTCGGTGCttttagagGCAGGTggaag
Til105	ALYREF	ENSG00000183684	CDS	chr17	chr17:81889188-81889207:-	GCAGTACAACGGCGTCCCTC	81889185	81889187	TGG	0.446195	0.819988	1	0	1	1	agagaACCTGCagagaccgGCAGTACAACGGCGTCCCTCGTTTCAGAGCTATGCTGGAAACAGCATAGCAAGTTGAAATAAGGCTAGTCCGTTATCAACTTGAAAAAGTGGCACCGAGTCGGTGCttttagagGCAGGTggaag
Til106	ALYREF	ENSG00000183684	CDS	chr17	chr17:81889184-81889203:-	TACAACGGCGTCCCTCTGGA	81889181	81889183	TGG	0.588447	0.65625	1	0	0	1	agagaACCTGCagagaccgTACAACGGCGTCCCTCTGGAGTTTCAGAGCTATGCTGGAAACAGCATAGCAAGTTGAAATAAGGCTAGTCCGTTATCAACTTGAAAAAGTGGCACCGAGTCGGTGCttttagagGCAGGTggaag
Til107	ALYREF	ENSG00000183684	CDS and Splice site	chr17	chr17:81889174-81889193:-	TCCCTCTGGATGGTGAGTCT	81889171	81889173	GGG	0.345897	0.196909	1	1	1	13	agagaACCTGCagagaccgTCCCTCTGGATGGTGAGTCTGTTTCAGAGCTATGCTGGAAACAGCATAGCAAGTTGAAATAAGGCTAGTCCGTTATCAACTTGAAAAAGTGGCACCGAGTCGGTGCttttagagGCAGGTggaag
Til108	ALYREF	ENSG00000183684	Splice site	chr17	chr17:81889170-81889189:+	CCCCAGACTCACCATCCAGA	81889190	81889192	GGG	0.647383	0.213088	1	1	2	19	agagaACCTGCagagaccgCCCCAGACTCACCATCCAGAGTTTCAGAGCTATGCTGGAAACAGCATAGCAAGTTGAAATAAGGCTAGTCCGTTATCAACTTGAAAAAGTGGCACCGAGTCGGTGCttttagagGCAGGTggaag
Til109	ALYREF	ENSG00000183684	CDS and Splice site	chr17	chr17:81888567-81888586:+	AATGTTCATGGGGCGGCCTG	81888587	81888589	CGG	0.555702	0.613435	1	0	0	7	agagaACCTGCagagaccgAATGTTCATGGGGCGGCCTGGTTTCAGAGCTATGCTGGAAACAGCATAGCAAGTTGAAATAAGGCTAGTCCGTTATCAACTTGAAAAAGTGGCACCGAGTCGGTGCttttagagGCAGGTggaag
Til110	ALYREF	ENSG00000183684	CDS	chr17	chr17:81888560-81888579:+	CAAGCTGAATGTTCATGGGG	81888580	81888582	CGG	0.642154	0.247793	1	0	1	13	agagaACCTGCagagaccgCAAGCTGAATGTTCATGGGGGTTTCAGAGCTATGCTGGAAACAGCATAGCAAGTTGAAATAAGGCTAGTCCGTTATCAACTTGAAAAAGTGGCACCGAGTCGGTGCttttagagGCAGGTggaag
Til111	ALYREF	ENSG00000183684	CDS	chr17	chr17:81888557-81888576:+	TGACAAGCTGAATGTTCATG	81888577	81888579	GGG	0.702772	0.304248	1	0	1	10	agagaACCTGCagagaccgTGACAAGCTGAATGTTCATGGTTTCAGAGCTATGCTGGAAACAGCATAGCAAGTTGAAATAAGGCTAGTCCGTTATCAACTTGAAAAAGTGGCACCGAGTCGGTGCttttagagGCAGGTggaag
Til112	ALYREF	ENSG00000183684	CDS	chr17	chr17:81888556-81888575:+	GTGACAAGCTGAATGTTCAT	81888576	81888578	GGG	0.517716	0.441168	1	1	0	10	agagaACCTGCagagaccgGTGACAAGCTGAATGTTCATGTTTCAGAGCTATGCTGGAAACAGCATAGCAAGTTGAAATAAGGCTAGTCCGTTATCAACTTGAAAAAGTGGCACCGAGTCGGTGCttttagagGCAGGTggaag
Til113	ALYREF	ENSG00000183684	CDS	chr17	chr17:81888555-81888574:+	CGTGACAAGCTGAATGTTCA	81888575	81888577	TGG	0.554488	0.692582	1	0	1	5	agagaACCTGCagagaccgCGTGACAAGCTGAATGTTCAGTTTCAGAGCTATGCTGGAAACAGCATAGCAAGTTGAAATAAGGCTAGTCCGTTATCAACTTGAAAAAGTGGCACCGAGTCGGTGCttttagagGCAGGTggaag
Til114	ALYREF	ENSG00000183684	CDS	chr17	chr17:81888534-81888553:-	CACAGATTGACGCACAGCGG	81888531	81888533	AGG	0.611399	0.449577	1	0	1	4	agagaACCTGCagagaccgCACAGATTGACGCACAGCGGGTTTCAGAGCTATGCTGGAAACAGCATAGCAAGTTGAAATAAGGCTAGTCCGTTATCAACTTGAAAAAGTGGCACCGAGTCGGTGCttttagagGCAGGTggaag
Til115	ALYREF	ENSG00000183684	CDS	chr17	chr17:81889299-81889318:-	TGAATTTGGAACGCTGAAGA	81889296	81889298	AGG	0.578786	0.181894	1	1	2	18	agagaACCTGCagagaccgTGAATTTGGAACGCTGAAGAGTTTCAGAGCTATGCTGGAAACAGCATAGCAAGTTGAAATAAGGCTAGTCCGTTATCAACTTGAAAAAGTGGCACCGAGTCGGTGCttttagagGCAGGTggaag
Til116	BUB3	ENSG00000154473	CDS	chr10	chr10:123157839-123157858:-	CCAGCATTACAAGGAGTTCT	123157836	123157838	GGG	0.471859	0.351941	1	0	1	11	agagaACCTGCagagaccgCCAGCATTACAAGGAGTTCTGTTTCAGAGCTATGCTGGAAACAGCATAGCAAGTTGAAATAAGGCTAGTCCGTTATCAACTTGAAAAAGTGGCACCGAGTCGGTGCttttagagGCAGGTggaag
Til117	BUB3	ENSG00000154473	CDS	chr10	chr10:123157840-123157859:-	CCCAGCATTACAAGGAGTTC	123157837	123157839	TGG	0.299324	0.343884	1	0	1	12	agagaACCTGCagagaccgCCCAGCATTACAAGGAGTTCGTTTCAGAGCTATGCTGGAAACAGCATAGCAAGTTGAAATAAGGCTAGTCCGTTATCAACTTGAAAAAGTGGCACCGAGTCGGTGCttttagagGCAGGTggaag
Til118	BUB3	ENSG00000154473	CDS	chr10	chr10:123162277-123162296:+	GTATTTGGACCCAAGCCCTG	123162297	123162299	AGG	0.725573	0.257853	1	0	1	10	agagaACCTGCagagaccgGTATTTGGACCCAAGCCCTGGTTTCAGAGCTATGCTGGAAACAGCATAGCAAGTTGAAATAAGGCTAGTCCGTTATCAACTTGAAAAAGTGGCACCGAGTCGGTGCttttagagGCAGGTggaag
Til119	BUB3	ENSG00000154473	CDS	chr10	chr10:123162265-123162284:-	CCAAATACTCAACTGCCACT	123162262	123162264	CGG	0.661001	0.220606	1	1	0	15	agagaACCTGCagagaccgCCAAATACTCAACTGCCACTGTTTCAGAGCTATGCTGGAAACAGCATAGCAAGTTGAAATAAGGCTAGTCCGTTATCAACTTGAAAAAGTGGCACCGAGTCGGTGCttttagagGCAGGTggaag
Til120	BUB3	ENSG00000154473	CDS	chr10	chr10:123162262-123162281:+	CCGAGTGGCAGTTGAGTATT	123162282	123162284	TGG	0.290257	0.464506	1	0	1	6	agagaACCTGCagagaccgCCGAGTGGCAGTTGAGTATTGTTTCAGAGCTATGCTGGAAACAGCATAGCAAGTTGAAATAAGGCTAGTCCGTTATCAACTTGAAAAAGTGGCACCGAGTCGGTGCttttagagGCAGGTggaag
Til121	BUB3	ENSG00000154473	CDS	chr10	chr10:123162247-123162266:+	AAGCTCTATTGAAGGCCGAG	123162267	123162269	TGG	0.71802	0.441389	1	0	1	6	agagaACCTGCagagaccgAAGCTCTATTGAAGGCCGAGGTTTCAGAGCTATGCTGGAAACAGCATAGCAAGTTGAAATAAGGCTAGTCCGTTATCAACTTGAAAAAGTGGCACCGAGTCGGTGCttttagagGCAGGTggaag
Til122	BUB3	ENSG00000154473	CDS	chr10	chr10:123162239-123162258:+	TATGTATTAAGCTCTATTGA	123162259	123162261	AGG	0.455814	0.341622	1	0	2	11	agagaACCTGCagagaccgTATGTATTAAGCTCTATTGAGTTTCAGAGCTATGCTGGAAACAGCATAGCAAGTTGAAATAAGGCTAGTCCGTTATCAACTTGAAAAAGTGGCACCGAGTCGGTGCttttagagGCAGGTggaag
Til123	BUB3	ENSG00000154473	Splice site	chr10	chr10:123162218-123162237:-	CCCTGCCAAGAGAGAACCAG	123162215	123162217	AGG	0.667237	0.200884	1	1	1	32	agagaACCTGCagagaccgCCCTGCCAAGAGAGAACCAGGTTTCAGAGCTATGCTGGAAACAGCATAGCAAGTTGAAATAAGGCTAGTCCGTTATCAACTTGAAAAAGTGGCACCGAGTCGGTGCttttagagGCAGGTggaag
Til124	BUB3	ENSG00000154473	CDS	chr10	chr10:123160544-123160563:+	ACGAGCGTTTCCAAACAAGC	123160564	123160566	AGG	0.638655	0.846154	1	0	0	1	agagaACCTGCagagaccgACGAGCGTTTCCAAACAAGCGTTTCAGAGCTATGCTGGAAACAGCATAGCAAGTTGAAATAAGGCTAGTCCGTTATCAACTTGAAAAAGTGGCACCGAGTCGGTGCttttagagGCAGGTggaag
Til125	BUB3	ENSG00000154473	CDS	chr10	chr10:123160532-123160551:-	ACGCTCGTATGCAGCGAGTC	123160529	123160531	TGG	0.488503	0.641472	1	0	0	4	agagaACCTGCagagaccgACGCTCGTATGCAGCGAGTCGTTTCAGAGCTATGCTGGAAACAGCATAGCAAGTTGAAATAAGGCTAGTCCGTTATCAACTTGAAAAAGTGGCACCGAGTCGGTGCttttagagGCAGGTggaag
Til126	BUB3	ENSG00000154473	CDS	chr10	chr10:123160523-123160542:-	TGCAGCGAGTCTGGTATTTC	123160520	123160522	AGG	0.257078	0.328004	1	1	2	4	agagaACCTGCagagaccgTGCAGCGAGTCTGGTATTTCGTTTCAGAGCTATGCTGGAAACAGCATAGCAAGTTGAAATAAGGCTAGTCCGTTATCAACTTGAAAAAGTGGCACCGAGTCGGTGCttttagagGCAGGTggaag
Til127	BUB3	ENSG00000154473	CDS	chr10	chr10:123162289-123162308:-	TCTTCTGTACCTCAGGGCTT	123162286	123162288	GGG	0.360517	0.198588	2	0	1	16	agagaACCTGCagagaccgTCTTCTGTACCTCAGGGCTTGTTTCAGAGCTATGCTGGAAACAGCATAGCAAGTTGAAATAAGGCTAGTCCGTTATCAACTTGAAAAAGTGGCACCGAGTCGGTGCttttagagGCAGGTggaag
Til128	BUB3	ENSG00000154473	CDS	chr10	chr10:123160519-123160538:-	GCGAGTCTGGTATTTCAGGC	123160516	123160518	TGG	0.503731	0.351908	1	1	0	3	agagaACCTGCagagaccgGCGAGTCTGGTATTTCAGGCGTTTCAGAGCTATGCTGGAAACAGCATAGCAAGTTGAAATAAGGCTAGTCCGTTATCAACTTGAAAAAGTGGCACCGAGTCGGTGCttttagagGCAGGTggaag
Til129	BUB3	ENSG00000154473	CDS	chr10	chr10:123160489-123160508:+	TGGGTTACGTGCAGCAGCGC	123160509	123160511	AGG	0.411201	0.435869	1	0	2	5	agagaACCTGCagagaccgTGGGTTACGTGCAGCAGCGCGTTTCAGAGCTATGCTGGAAACAGCATAGCAAGTTGAAATAAGGCTAGTCCGTTATCAACTTGAAAAAGTGGCACCGAGTCGGTGCttttagagGCAGGTggaag
Til130	BUB3	ENSG00000154473	CDS	chr10	chr10:123160470-123160489:+	GTGTGGGACTTACGGAACAT	123160490	123160492	GGG	0.61923	0.692715	1	0	0	4	agagaACCTGCagagaccgGTGTGGGACTTACGGAACATGTTTCAGAGCTATGCTGGAAACAGCATAGCAAGTTGAAATAAGGCTAGTCCGTTATCAACTTGAAAAAGTGGCACCGAGTCGGTGCttttagagGCAGGTggaag
Til131	BUB3	ENSG00000154473	CDS	chr10	chr10:123160469-123160488:+	GGTGTGGGACTTACGGAACA	123160489	123160491	TGG	0.503361	0.504482	1	0	1	6	agagaACCTGCagagaccgGGTGTGGGACTTACGGAACAGTTTCAGAGCTATGCTGGAAACAGCATAGCAAGTTGAAATAAGGCTAGTCCGTTATCAACTTGAAAAAGTGGCACCGAGTCGGTGCttttagagGCAGGTggaag
Til132	BUB3	ENSG00000154473	CDS	chr10	chr10:123160462-123160481:+	GAGTGTTGGTGTGGGACTTA	123160482	123160484	CGG	0.449238	0.450828	1	1	0	6	agagaACCTGCagagaccgGAGTGTTGGTGTGGGACTTAGTTTCAGAGCTATGCTGGAAACAGCATAGCAAGTTGAAATAAGGCTAGTCCGTTATCAACTTGAAAAAGTGGCACCGAGTCGGTGCttttagagGCAGGTggaag
Til133	BUB3	ENSG00000154473	CDS	chr10	chr10:123160460-123160479:-	AGTCCCACACCAACACTCTG	123160457	123160459	CGG	0.740099	0.278213	1	0	3	10	agagaACCTGCagagaccgAGTCCCACACCAACACTCTGGTTTCAGAGCTATGCTGGAAACAGCATAGCAAGTTGAAATAAGGCTAGTCCGTTATCAACTTGAAAAAGTGGCACCGAGTCGGTGCttttagagGCAGGTggaag
Til134	BUB3	ENSG00000154473	CDS	chr10	chr10:123160454-123160473:+	AGGCCGCAGAGTGTTGGTGT	123160474	123160476	GGG	0.610989	0.324568	1	0	1	11	agagaACCTGCagagaccgAGGCCGCAGAGTGTTGGTGTGTTTCAGAGCTATGCTGGAAACAGCATAGCAAGTTGAAATAAGGCTAGTCCGTTATCAACTTGAAAAAGTGGCACCGAGTCGGTGCttttagagGCAGGTggaag
Til135	BUB3	ENSG00000154473	CDS	chr10	chr10:123160453-123160472:+	CAGGCCGCAGAGTGTTGGTG	123160473	123160475	TGG	0.556625	0.248377	1	0	3	8	agagaACCTGCagagaccgCAGGCCGCAGAGTGTTGGTGGTTTCAGAGCTATGCTGGAAACAGCATAGCAAGTTGAAATAAGGCTAGTCCGTTATCAACTTGAAAAAGTGGCACCGAGTCGGTGCttttagagGCAGGTggaag
Til136	BUB3	ENSG00000154473	CDS	chr10	chr10:123160448-123160467:+	AACAGCAGGCCGCAGAGTGT	123160468	123160470	TGG	0.556519	0.360518	1	0	1	13	agagaACCTGCagagaccgAACAGCAGGCCGCAGAGTGTGTTTCAGAGCTATGCTGGAAACAGCATAGCAAGTTGAAATAAGGCTAGTCCGTTATCAACTTGAAAAAGTGGCACCGAGTCGGTGCttttagagGCAGGTggaag
Til137	BUB3	ENSG00000154473	CDS	chr10	chr10:123160436-123160455:-	CTGCTGTTCCCACAATCAGC	123160433	123160435	CGG	0.561302	0.19858	1	0	1	18	agagaACCTGCagagaccgCTGCTGTTCCCACAATCAGCGTTTCAGAGCTATGCTGGAAACAGCATAGCAAGTTGAAATAAGGCTAGTCCGTTATCAACTTGAAAAAGTGGCACCGAGTCGGTGCttttagagGCAGGTggaag
Til138	BUB3	ENSG00000154473	CDS	chr10	chr10:123160490-123160509:+	GGGTTACGTGCAGCAGCGCA	123160510	123160512	GGG	0.548985	0.473886	1	0	1	4	agagaACCTGCagagaccgGGGTTACGTGCAGCAGCGCAGTTTCAGAGCTATGCTGGAAACAGCATAGCAAGTTGAAATAAGGCTAGTCCGTTATCAACTTGAAAAAGTGGCACCGAGTCGGTGCttttagagGCAGGTggaag
Til139	BUB3	ENSG00000154473	CDS	chr10	chr10:123162392-123162411:+	ATCCACAATACATTTGCCAC	123162412	123162414	AGG	0.5808	0.468363	1	0	2	8	agagaACCTGCagagaccgATCCACAATACATTTGCCACGTTTCAGAGCTATGCTGGAAACAGCATAGCAAGTTGAAATAAGGCTAGTCCGTTATCAACTTGAAAAAGTGGCACCGAGTCGGTGCttttagagGCAGGTggaag
Til140	BUB3	ENSG00000154473	CDS and Splice site	chr10	chr10:123162397-123162416:-	TACCTGTGGCAAATGTATTG	123162394	123162396	TGG	0.536785	0.277425	1	0	0	10	agagaACCTGCagagaccgTACCTGTGGCAAATGTATTGGTTTCAGAGCTATGCTGGAAACAGCATAGCAAGTTGAAATAAGGCTAGTCCGTTATCAACTTGAAAAAGTGGCACCGAGTCGGTGCttttagagGCAGGTggaag
Til141	BUB3	ENSG00000154473	CDS and Splice site	chr10	chr10:123162402-123162421:+	CATTTGCCACAGGTAAAGTA	123162422	123162424	TGG	0.488511	0.471512	1	0	0	7	agagaACCTGCagagaccgCATTTGCCACAGGTAAAGTAGTTTCAGAGCTATGCTGGAAACAGCATAGCAAGTTGAAATAAGGCTAGTCCGTTATCAACTTGAAAAAGTGGCACCGAGTCGGTGCttttagagGCAGGTggaag
Til142	BUB3	ENSG00000154473	CDS	chr10	chr10:123157848-123157867:-	GAGAAGGTCCCAGCATTACA	123157845	123157847	AGG	0.505034	0.26262	1	0	2	12	agagaACCTGCagagaccgGAGAAGGTCCCAGCATTACAGTTTCAGAGCTATGCTGGAAACAGCATAGCAAGTTGAAATAAGGCTAGTCCGTTATCAACTTGAAAAAGTGGCACCGAGTCGGTGCttttagagGCAGGTggaag
Til143	BUB3	ENSG00000154473	CDS	chr10	chr10:123157859-123157878:+	GACCTTCTCTCAGCCTGAAA	123157879	123157881	AGG	0.431537	0.161415	2	0	1	17	agagaACCTGCagagaccgGACCTTCTCTCAGCCTGAAAGTTTCAGAGCTATGCTGGAAACAGCATAGCAAGTTGAAATAAGGCTAGTCCGTTATCAACTTGAAAAAGTGGCACCGAGTCGGTGCttttagagGCAGGTggaag
Til144	BUB3	ENSG00000154473	CDS	chr10	chr10:123160407-123160426:+	GTATATACCCTCTCAGTGTC	123160427	123160429	TGG	0.428651	0.385064	1	0	0	8	agagaACCTGCagagaccgGTATATACCCTCTCAGTGTCGTTTCAGAGCTATGCTGGAAACAGCATAGCAAGTTGAAATAAGGCTAGTCCGTTATCAACTTGAAAAAGTGGCACCGAGTCGGTGCttttagagGCAGGTggaag
Til145	BUB3	ENSG00000154473	CDS	chr10	chr10:123160417-123160436:-	CCGGTCTCCAGACACTGAGA	123160414	123160416	GGG	0.65236	0.315812	1	0	1	8	agagaACCTGCagagaccgCCGGTCTCCAGACACTGAGAGTTTCAGAGCTATGCTGGAAACAGCATAGCAAGTTGAAATAAGGCTAGTCCGTTATCAACTTGAAAAAGTGGCACCGAGTCGGTGCttttagagGCAGGTggaag
Til146	BUB3	ENSG00000154473	CDS	chr10	chr10:123160418-123160437:-	GCCGGTCTCCAGACACTGAG	123160415	123160417	AGG	0.667451	0.310283	1	0	0	9	agagaACCTGCagagaccgGCCGGTCTCCAGACACTGAGGTTTCAGAGCTATGCTGGAAACAGCATAGCAAGTTGAAATAAGGCTAGTCCGTTATCAACTTGAAAAAGTGGCACCGAGTCGGTGCttttagagGCAGGTggaag
Til147	BUB3	ENSG00000154473	CDS	chr10	chr10:123160424-123160443:+	GTCTGGAGACCGGCTGATTG	123160444	123160446	TGG	0.51819	0.435281	1	0	0	6	agagaACCTGCagagaccgGTCTGGAGACCGGCTGATTGGTTTCAGAGCTATGCTGGAAACAGCATAGCAAGTTGAAATAAGGCTAGTCCGTTATCAACTTGAAAAAGTGGCACCGAGTCGGTGCttttagagGCAGGTggaag
Til148	BUB3	ENSG00000154473	CDS and Splice site	chr10	chr10:123163827-123163846:-	ATGAAATCTTGTCAAGTACA	123163824	123163826	TGG	0.620957	0.197298	1	0	0	18	agagaACCTGCagagaccgATGAAATCTTGTCAAGTACAGTTTCAGAGCTATGCTGGAAACAGCATAGCAAGTTGAAATAAGGCTAGTCCGTTATCAACTTGAAAAAGTGGCACCGAGTCGGTGCttttagagGCAGGTggaag
Til149	BUB3	ENSG00000154473	CDS	chr10	chr10:123162779-123162798:-	CGAATGAAGATACCATCTTC	123162776	123162778	AGG	0.416351	0.270042	1	2	0	4	agagaACCTGCagagaccgCGAATGAAGATACCATCTTCGTTTCAGAGCTATGCTGGAAACAGCATAGCAAGTTGAAATAAGGCTAGTCCGTTATCAACTTGAAAAAGTGGCACCGAGTCGGTGCttttagagGCAGGTggaag
Til150	BUB3	ENSG00000154473	CDS	chr10	chr10:123162764-123162783:+	GACACAGAACATCCTGAAGA	123162784	123162786	TGG	0.556009	0.191979	1	2	2	15	agagaACCTGCagagaccgGACACAGAACATCCTGAAGAGTTTCAGAGCTATGCTGGAAACAGCATAGCAAGTTGAAATAAGGCTAGTCCGTTATCAACTTGAAAAAGTGGCACCGAGTCGGTGCttttagagGCAGGTggaag
Til151	BUB3	ENSG00000154473	CDS	chr10	chr10:123162739-123162758:+	GTCATCATATATGTATGAAA	123162759	123162761	TGG	0.432699	0.249379	1	0	1	11	agagaACCTGCagagaccgGTCATCATATATGTATGAAAGTTTCAGAGCTATGCTGGAAACAGCATAGCAAGTTGAAATAAGGCTAGTCCGTTATCAACTTGAAAAAGTGGCACCGAGTCGGTGCttttagagGCAGGTggaag
Til152	BUB3	ENSG00000154473	CDS	chr10	chr10:123162708-123162727:-	CGTAGTCCCATCATTACTGA	123162705	123162707	AGG	0.608482	0.455252	2	0	0	2	agagaACCTGCagagaccgCGTAGTCCCATCATTACTGAGTTTCAGAGCTATGCTGGAAACAGCATAGCAAGTTGAAATAAGGCTAGTCCGTTATCAACTTGAAAAAGTGGCACCGAGTCGGTGCttttagagGCAGGTggaag
Til153	BUB3	ENSG00000154473	CDS	chr10	chr10:123162699-123162718:+	CACTTGCCTTCAGTAATGAT	123162719	123162721	GGG	0.534191	0.23821	2	0	0	16	agagaACCTGCagagaccgCACTTGCCTTCAGTAATGATGTTTCAGAGCTATGCTGGAAACAGCATAGCAAGTTGAAATAAGGCTAGTCCGTTATCAACTTGAAAAAGTGGCACCGAGTCGGTGCttttagagGCAGGTggaag
Til154	BUB3	ENSG00000154473	CDS	chr10	chr10:123162698-123162717:+	TCACTTGCCTTCAGTAATGA	123162718	123162720	TGG	0.472859	0.331479	2	0	0	8	agagaACCTGCagagaccgTCACTTGCCTTCAGTAATGAGTTTCAGAGCTATGCTGGAAACAGCATAGCAAGTTGAAATAAGGCTAGTCCGTTATCAACTTGAAAAAGTGGCACCGAGTCGGTGCttttagagGCAGGTggaag
Til155	BUB3	ENSG00000154473	CDS	chr10	chr10:123162687-123162706:-	GGCAAGTGATGCGATGCTCG	123162684	123162686	TGG	0.581774	0.654038	1	0	0	3	agagaACCTGCagagaccgGGCAAGTGATGCGATGCTCGGTTTCAGAGCTATGCTGGAAACAGCATAGCAAGTTGAAATAAGGCTAGTCCGTTATCAACTTGAAAAAGTGGCACCGAGTCGGTGCttttagagGCAGGTggaag
Til156	BUB3	ENSG00000154473	CDS	chr10	chr10:123162686-123162705:-	GCAAGTGATGCGATGCTCGT	123162683	123162685	GGG	0.549197	0.593577	1	0	0	3	agagaACCTGCagagaccgGCAAGTGATGCGATGCTCGTGTTTCAGAGCTATGCTGGAAACAGCATAGCAAGTTGAAATAAGGCTAGTCCGTTATCAACTTGAAAAAGTGGCACCGAGTCGGTGCttttagagGCAGGTggaag
Til157	BUB3	ENSG00000154473	CDS	chr10	chr10:123162685-123162704:-	CAAGTGATGCGATGCTCGTG	123162682	123162684	GGG	0.607035	0.550748	1	0	0	5	agagaACCTGCagagaccgCAAGTGATGCGATGCTCGTGGTTTCAGAGCTATGCTGGAAACAGCATAGCAAGTTGAAATAAGGCTAGTCCGTTATCAACTTGAAAAAGTGGCACCGAGTCGGTGCttttagagGCAGGTggaag
Til158	BUB3	ENSG00000154473	CDS	chr10	chr10:123162676-123162695:-	CGATGCTCGTGGGGTACCGA	123162673	123162675	TGG	0.52467	0.920245	1	0	0	1	agagaACCTGCagagaccgCGATGCTCGTGGGGTACCGAGTTTCAGAGCTATGCTGGAAACAGCATAGCAAGTTGAAATAAGGCTAGTCCGTTATCAACTTGAAAAAGTGGCACCGAGTCGGTGCttttagagGCAGGTggaag
Til159	BUB3	ENSG00000154473	CDS	chr10	chr10:123162670-123162689:-	TCGTGGGGTACCGATGGAAT	123162667	123162669	TGG	0.468539	0.708688	1	0	0	3	agagaACCTGCagagaccgTCGTGGGGTACCGATGGAATGTTTCAGAGCTATGCTGGAAACAGCATAGCAAGTTGAAATAAGGCTAGTCCGTTATCAACTTGAAAAAGTGGCACCGAGTCGGTGCttttagagGCAGGTggaag
Til160	BUB3	ENSG00000154473	CDS	chr10	chr10:123162657-123162676:+	AGCGACTGTGCCAATTCCAT	123162677	123162679	CGG	0.520252	0.503046	1	0	1	4	agagaACCTGCagagaccgAGCGACTGTGCCAATTCCATGTTTCAGAGCTATGCTGGAAACAGCATAGCAAGTTGAAATAAGGCTAGTCCGTTATCAACTTGAAAAAGTGGCACCGAGTCGGTGCttttagagGCAGGTggaag
Til161	BUB3	ENSG00000154473	CDS and Splice site	chr10	chr10:123162611-123162630:-	ACAAAGCCATCAGAACCACC	123162608	123162610	TGG	0.614343	0.396335	1	0	0	19	agagaACCTGCagagaccgACAAAGCCATCAGAACCACCGTTTCAGAGCTATGCTGGAAACAGCATAGCAAGTTGAAATAAGGCTAGTCCGTTATCAACTTGAAAAAGTGGCACCGAGTCGGTGCttttagagGCAGGTggaag
Til162	BUB3	ENSG00000154473	CDS and Splice site	chr10	chr10:123162411-123162430:-	AGCATGCCATACTTTACCTG	123162408	123162410	TGG	0.683827	0.565143	1	0	0	9	agagaACCTGCagagaccgAGCATGCCATACTTTACCTGGTTTCAGAGCTATGCTGGAAACAGCATAGCAAGTTGAAATAAGGCTAGTCCGTTATCAACTTGAAAAAGTGGCACCGAGTCGGTGCttttagagGCAGGTggaag
Til163	BUB3	ENSG00000154473	CDS	chr10	chr10:123157837-123157856:+	CCAGAACTCCTTGTAATGCT	123157857	123157859	GGG	0.590564	0.292053	1	0	2	10	agagaACCTGCagagaccgCCAGAACTCCTTGTAATGCTGTTTCAGAGCTATGCTGGAAACAGCATAGCAAGTTGAAATAAGGCTAGTCCGTTATCAACTTGAAAAAGTGGCACCGAGTCGGTGCttttagagGCAGGTggaag
Til164	BUB3	ENSG00000154473	CDS	chr10	chr10:123160434-123160453:+	CGGCTGATTGTGGGAACAGC	123160454	123160456	AGG	0.491599	0.259938	1	0	2	5	agagaACCTGCagagaccgCGGCTGATTGTGGGAACAGCGTTTCAGAGCTATGCTGGAAACAGCATAGCAAGTTGAAATAAGGCTAGTCCGTTATCAACTTGAAAAAGTGGCACCGAGTCGGTGCttttagagGCAGGTggaag
Til165	BUB3	ENSG00000154473	CDS	chr10	chr10:123160425-123160444:+	TCTGGAGACCGGCTGATTGT	123160445	123160447	GGG	0.541034	0.54084	1	0	0	4	agagaACCTGCagagaccgTCTGGAGACCGGCTGATTGTGTTTCAGAGCTATGCTGGAAACAGCATAGCAAGTTGAAATAAGGCTAGTCCGTTATCAACTTGAAAAAGTGGCACCGAGTCGGTGCttttagagGCAGGTggaag
Til166	BUB3	ENSG00000154473	CDS	chr10	chr10:123154958-123154977:-	CACGGAGGAGATGCCATCCT	123154955	123154957	CGG	0.48642	0.446545	1	0	1	9	agagaACCTGCagagaccgCACGGAGGAGATGCCATCCTGTTTCAGAGCTATGCTGGAAACAGCATAGCAAGTTGAAATAAGGCTAGTCCGTTATCAACTTGAAAAAGTGGCACCGAGTCGGTGCttttagagGCAGGTggaag
Til167	BUB3	ENSG00000154473	CDS	chr10	chr10:123155079-123155098:-	CCAGGACGGCGCCGGTGTGC	123155076	123155078	TGG	0.456484	0.16542	1	0	1	19	agagaACCTGCagagaccgCCAGGACGGCGCCGGTGTGCGTTTCAGAGCTATGCTGGAAACAGCATAGCAAGTTGAAATAAGGCTAGTCCGTTATCAACTTGAAAAAGTGGCACCGAGTCGGTGCttttagagGCAGGTggaag
Til168	BUB3	ENSG00000154473	CDS	chr10	chr10:123155076-123155095:+	CCAGCACACCGGCGCCGTCC	123155096	123155098	TGG	0.429896	0.383872	1	0	0	12	agagaACCTGCagagaccgCCAGCACACCGGCGCCGTCCGTTTCAGAGCTATGCTGGAAACAGCATAGCAAGTTGAAATAAGGCTAGTCCGTTATCAACTTGAAAAAGTGGCACCGAGTCGGTGCttttagagGCAGGTggaag
Til169	BUB3	ENSG00000154473	CDS	chr10	chr10:123155065-123155084:+	CGGCTCAAGTACCAGCACAC	123155085	123155087	CGG	0.722533	0.603762	1	0	0	3	agagaACCTGCagagaccgCGGCTCAAGTACCAGCACACGTTTCAGAGCTATGCTGGAAACAGCATAGCAAGTTGAAATAAGGCTAGTCCGTTATCAACTTGAAAAAGTGGCACCGAGTCGGTGCttttagagGCAGGTggaag
Til170	BUB3	ENSG00000154473	CDS	chr10	chr10:123155063-123155082:-	GTGCTGGTACTTGAGCCGCA	123155060	123155062	TGG	0.568925	0.482785	1	0	0	4	agagaACCTGCagagaccgGTGCTGGTACTTGAGCCGCAGTTTCAGAGCTATGCTGGAAACAGCATAGCAAGTTGAAATAAGGCTAGTCCGTTATCAACTTGAAAAAGTGGCACCGAGTCGGTGCttttagagGCAGGTggaag
Til171	BUB3	ENSG00000154473	CDS	chr10	chr10:123155057-123155076:-	GTACTTGAGCCGCATGGAGT	123155054	123155056	TGG	0.517275	0.861878	1	0	0	3	agagaACCTGCagagaccgGTACTTGAGCCGCATGGAGTGTTTCAGAGCTATGCTGGAAACAGCATAGCAAGTTGAAATAAGGCTAGTCCGTTATCAACTTGAAAAAGTGGCACCGAGTCGGTGCttttagagGCAGGTggaag
Til172	BUB3	ENSG00000154473	CDS	chr10	chr10:123155045-123155064:+	ATGTGCCGGCCAACTCCATG	123155065	123155067	CGG	0.697403	0.232177	1	0	1	7	agagaACCTGCagagaccgATGTGCCGGCCAACTCCATGGTTTCAGAGCTATGCTGGAAACAGCATAGCAAGTTGAAATAAGGCTAGTCCGTTATCAACTTGAAAAAGTGGCACCGAGTCGGTGCttttagagGCAGGTggaag
Til173	BUB3	ENSG00000154473	CDS	chr10	chr10:123155033-123155052:-	CGGCACATCGTAGAGACGCA	123155030	123155032	CGG	0.69105	1	1	0	0	0	agagaACCTGCagagaccgCGGCACATCGTAGAGACGCAGTTTCAGAGCTATGCTGGAAACAGCATAGCAAGTTGAAATAAGGCTAGTCCGTTATCAACTTGAAAAAGTGGCACCGAGTCGGTGCttttagagGCAGGTggaag
Til174	BUB3	ENSG00000154473	CDS	chr10	chr10:123155031-123155050:+	CGTGCGTCTCTACGATGTGC	123155051	123155053	CGG	0.548162	1	1	0	0	0	agagaACCTGCagagaccgCGTGCGTCTCTACGATGTGCGTTTCAGAGCTATGCTGGAAACAGCATAGCAAGTTGAAATAAGGCTAGTCCGTTATCAACTTGAAAAAGTGGCACCGAGTCGGTGCttttagagGCAGGTggaag
Til175	BUB3	ENSG00000154473	CDS	chr10	chr10:123155021-123155040:-	GAGACGCACGGACGTGTCCC	123155018	123155020	AGG	0.487813	0.671862	1	0	0	2	agagaACCTGCagagaccgGAGACGCACGGACGTGTCCCGTTTCAGAGCTATGCTGGAAACAGCATAGCAAGTTGAAATAAGGCTAGTCCGTTATCAACTTGAAAAAGTGGCACCGAGTCGGTGCttttagagGCAGGTggaag
Til176	BUB3	ENSG00000154473	CDS	chr10	chr10:123155018-123155037:-	ACGCACGGACGTGTCCCAGG	123155015	123155017	AGG	0.685743	0.42962	1	0	1	4	agagaACCTGCagagaccgACGCACGGACGTGTCCCAGGGTTTCAGAGCTATGCTGGAAACAGCATAGCAAGTTGAAATAAGGCTAGTCCGTTATCAACTTGAAAAAGTGGCACCGAGTCGGTGCttttagagGCAGGTggaag
Til177	BUB3	ENSG00000154473	CDS	chr10	chr10:123155007-123155026:-	TGTCCCAGGAGGAGACAAGC	123155004	123155006	AGG	0.600648	0.187146	1	0	0	25	agagaACCTGCagagaccgTGTCCCAGGAGGAGACAAGCGTTTCAGAGCTATGCTGGAAACAGCATAGCAAGTTGAAATAAGGCTAGTCCGTTATCAACTTGAAAAAGTGGCACCGAGTCGGTGCttttagagGCAGGTggaag
Til178	BUB3	ENSG00000154473	CDS	chr10	chr10:123154976-123154995:-	GGTGTTGGGGCTGAACTTCA	123154973	123154975	CGG	0.480047	0.228174	1	0	1	11	agagaACCTGCagagaccgGGTGTTGGGGCTGAACTTCAGTTTCAGAGCTATGCTGGAAACAGCATAGCAAGTTGAAATAAGGCTAGTCCGTTATCAACTTGAAAAAGTGGCACCGAGTCGGTGCttttagagGCAGGTggaag
Til179	BUB3	ENSG00000154473	CDS	chr10	chr10:123154973-123154992:-	GTTGGGGCTGAACTTCACGG	123154970	123154972	AGG	0.800577	0.236936	1	1	0	11	agagaACCTGCagagaccgGTTGGGGCTGAACTTCACGGGTTTCAGAGCTATGCTGGAAACAGCATAGCAAGTTGAAATAAGGCTAGTCCGTTATCAACTTGAAAAAGTGGCACCGAGTCGGTGCttttagagGCAGGTggaag
Til180	BUB3	ENSG00000154473	CDS	chr10	chr10:123154957-123154976:-	ACGGAGGAGATGCCATCCTC	123154954	123154956	GGG	0.553207	0.320158	1	0	0	12	agagaACCTGCagagaccgACGGAGGAGATGCCATCCTCGTTTCAGAGCTATGCTGGAAACAGCATAGCAAGTTGAAATAAGGCTAGTCCGTTATCAACTTGAAAAAGTGGCACCGAGTCGGTGCttttagagGCAGGTggaag
Til181	BUB3	ENSG00000154473	CDS	chr10	chr10:123154954-123154973:-	GAGGAGATGCCATCCTCGGG	123154951	123154953	TGG	0.612222	0.194966	1	0	2	22	agagaACCTGCagagaccgGAGGAGATGCCATCCTCGGGGTTTCAGAGCTATGCTGGAAACAGCATAGCAAGTTGAAATAAGGCTAGTCCGTTATCAACTTGAAAAAGTGGCACCGAGTCGGTGCttttagagGCAGGTggaag
Til182	BUB3	ENSG00000154473	CDS	chr10	chr10:123154942-123154961:+	CTGAACCAGCCACCCGAGGA	123154962	123154964	TGG	0.552467	0.748504	1	0	0	6	agagaACCTGCagagaccgCTGAACCAGCCACCCGAGGAGTTTCAGAGCTATGCTGGAAACAGCATAGCAAGTTGAAATAAGGCTAGTCCGTTATCAACTTGAAAAAGTGGCACCGAGTCGGTGCttttagagGCAGGTggaag
Til183	BUB3	ENSG00000154473	CDS	chr10	chr10:123154938-123154957:+	CAAGCTGAACCAGCCACCCG	123154958	123154960	AGG	0.655016	0.418685	1	1	0	7	agagaACCTGCagagaccgCAAGCTGAACCAGCCACCCGGTTTCAGAGCTATGCTGGAAACAGCATAGCAAGTTGAAATAAGGCTAGTCCGTTATCAACTTGAAAAAGTGGCACCGAGTCGGTGCttttagagGCAGGTggaag
Til184	BUB3	ENSG00000154473	CDS	chr10	chr10:123154925-123154944:-	CAGCTTGAACTCGTTAGAAC	123154922	123154924	CGG	0.491172	0.486448	1	0	1	2	agagaACCTGCagagaccgCAGCTTGAACTCGTTAGAACGTTTCAGAGCTATGCTGGAAACAGCATAGCAAGTTGAAATAAGGCTAGTCCGTTATCAACTTGAAAAAGTGGCACCGAGTCGGTGCttttagagGCAGGTggaag
Til185	BUB3	ENSG00000154473	Splice site	chr10	chr10:123154909-123154928:-	GAACCGGTCATCTGCAGAAC	123154906	123154908	AGG	0.43087	0.570925	1	0	1	2	agagaACCTGCagagaccgGAACCGGTCATCTGCAGAACGTTTCAGAGCTATGCTGGAAACAGCATAGCAAGTTGAAATAAGGCTAGTCCGTTATCAACTTGAAAAAGTGGCACCGAGTCGGTGCttttagagGCAGGTggaag
Til186	BUB3	ENSG00000154473	CDS	chr10	chr10:123155087-123155106:-	GGCGCAGTCCAGGACGGCGC	123155084	123155086	CGG	0.505249	0.27053	1	0	1	17	agagaACCTGCagagaccgGGCGCAGTCCAGGACGGCGCGTTTCAGAGCTATGCTGGAAACAGCATAGCAAGTTGAAATAAGGCTAGTCCGTTATCAACTTGAAAAAGTGGCACCGAGTCGGTGCttttagagGCAGGTggaag
Til187	BUB3	ENSG00000154473	CDS	chr10	chr10:123155093-123155112:-	GTAGAAGGCGCAGTCCAGGA	123155090	123155092	CGG	0.662927	0.324416	1	1	1	7	agagaACCTGCagagaccgGTAGAAGGCGCAGTCCAGGAGTTTCAGAGCTATGCTGGAAACAGCATAGCAAGTTGAAATAAGGCTAGTCCGTTATCAACTTGAAAAAGTGGCACCGAGTCGGTGCttttagagGCAGGTggaag
Til188	BUB3	ENSG00000154473	CDS	chr10	chr10:123155053-123155072:-	TTGAGCCGCATGGAGTTGGC	123155050	123155052	CGG	0.568431	0.521655	1	0	0	3	agagaACCTGCagagaccgTTGAGCCGCATGGAGTTGGCGTTTCAGAGCTATGCTGGAAACAGCATAGCAAGTTGAAATAAGGCTAGTCCGTTATCAACTTGAAAAAGTGGCACCGAGTCGGTGCttttagagGCAGGTggaag
Til189	BUB3	ENSG00000154473	CDS and Splice site	chr10	chr10:123155097-123155116:-	CTACGTAGAAGGCGCAGTCC	123155094	123155096	AGG	0.505909	0.756266	1	0	0	3	agagaACCTGCagagaccgCTACGTAGAAGGCGCAGTCCGTTTCAGAGCTATGCTGGAAACAGCATAGCAAGTTGAAATAAGGCTAGTCCGTTATCAACTTGAAAAAGTGGCACCGAGTCGGTGCttttagagGCAGGTggaag
Til190	BUB3	ENSG00000154473	CDS	chr10	chr10:123157836-123157855:+	CCCAGAACTCCTTGTAATGC	123157856	123157858	TGG	0.429335	0.394439	1	0	1	9	agagaACCTGCagagaccgCCCAGAACTCCTTGTAATGCGTTTCAGAGCTATGCTGGAAACAGCATAGCAAGTTGAAATAAGGCTAGTCCGTTATCAACTTGAAAAAGTGGCACCGAGTCGGTGCttttagagGCAGGTggaag
Til191	BUB3	ENSG00000154473	CDS	chr10	chr10:123157811-123157830:+	GGATCAGACAGTTAAACTGT	123157831	123157833	GGG	0.648527	0.403086	1	1	0	5	agagaACCTGCagagaccgGGATCAGACAGTTAAACTGTGTTTCAGAGCTATGCTGGAAACAGCATAGCAAGTTGAAATAAGGCTAGTCCGTTATCAACTTGAAAAAGTGGCACCGAGTCGGTGCttttagagGCAGGTggaag
Til192	BUB3	ENSG00000154473	CDS	chr10	chr10:123157810-123157829:+	GGGATCAGACAGTTAAACTG	123157830	123157832	TGG	0.665451	0.324637	1	1	1	9	agagaACCTGCagagaccgGGGATCAGACAGTTAAACTGGTTTCAGAGCTATGCTGGAAACAGCATAGCAAGTTGAAATAAGGCTAGTCCGTTATCAACTTGAAAAAGTGGCACCGAGTCGGTGCttttagagGCAGGTggaag
Til193	BUB3	ENSG00000154473	CDS and Splice site	chr10	chr10:123155095-123155114:+	CTGGACTGCGCCTTCTACGT	123155115	123155117	AGG	0.541873	0.777284	1	0	0	1	agagaACCTGCagagaccgCTGGACTGCGCCTTCTACGTGTTTCAGAGCTATGCTGGAAACAGCATAGCAAGTTGAAATAAGGCTAGTCCGTTATCAACTTGAAAAAGTGGCACCGAGTCGGTGCttttagagGCAGGTggaag
Til194	BUB3	ENSG00000154473	CDS	chr10	chr10:123157782-123157801:+	GAAGTGAATGTGATGGTCAC	123157802	123157804	TGG	0.523809	0.178102	1	0	1	20	agagaACCTGCagagaccgGAAGTGAATGTGATGGTCACGTTTCAGAGCTATGCTGGAAACAGCATAGCAAGTTGAAATAAGGCTAGTCCGTTATCAACTTGAAAAAGTGGCACCGAGTCGGTGCttttagagGCAGGTggaag
Til195	BUB3	ENSG00000154473	CDS	chr10	chr10:123157775-123157794:+	CTGTCCAGAAGTGAATGTGA	123157795	123157797	TGG	0.694161	0.178415	1	0	2	18	agagaACCTGCagagaccgCTGTCCAGAAGTGAATGTGAGTTTCAGAGCTATGCTGGAAACAGCATAGCAAGTTGAAATAAGGCTAGTCCGTTATCAACTTGAAAAAGTGGCACCGAGTCGGTGCttttagagGCAGGTggaag
Til196	BUB3	ENSG00000154473	CDS	chr10	chr10:123157758-123157777:-	CAGTATTCAACACATCTGAT	123157755	123157757	AGG	0.550623	0.256151	1	1	0	15	agagaACCTGCagagaccgCAGTATTCAACACATCTGATGTTTCAGAGCTATGCTGGAAACAGCATAGCAAGTTGAAATAAGGCTAGTCCGTTATCAACTTGAAAAAGTGGCACCGAGTCGGTGCttttagagGCAGGTggaag
Til197	BUB3	ENSG00000154473	CDS	chr10	chr10:123157757-123157776:-	AGTATTCAACACATCTGATA	123157754	123157756	GGG	0.467178	0.261793	1	1	1	9	agagaACCTGCagagaccgAGTATTCAACACATCTGATAGTTTCAGAGCTATGCTGGAAACAGCATAGCAAGTTGAAATAAGGCTAGTCCGTTATCAACTTGAAAAAGTGGCACCGAGTCGGTGCttttagagGCAGGTggaag
Til198	BUB3	ENSG00000154473	CDS	chr10	chr10:123157756-123157775:-	GTATTCAACACATCTGATAG	123157753	123157755	GGG	0.665866	0.427891	1	0	1	8	agagaACCTGCagagaccgGTATTCAACACATCTGATAGGTTTCAGAGCTATGCTGGAAACAGCATAGCAAGTTGAAATAAGGCTAGTCCGTTATCAACTTGAAAAAGTGGCACCGAGTCGGTGCttttagagGCAGGTggaag
Til199	BUB3	ENSG00000154473	CDS	chr10	chr10:123157748-123157767:-	CACATCTGATAGGGGCATCA	123157745	123157747	TGG	0.517246	0.265505	1	0	1	9	agagaACCTGCagagaccgCACATCTGATAGGGGCATCAGTTTCAGAGCTATGCTGGAAACAGCATAGCAAGTTGAAATAAGGCTAGTCCGTTATCAACTTGAAAAAGTGGCACCGAGTCGGTGCttttagagGCAGGTggaag
Til200	BUB3	ENSG00000154473	CDS	chr10	chr10:123157782-123157801:-	GTGACCATCACATTCACTTC	123157779	123157781	TGG	0.394859	0.264588	1	0	1	16	agagaACCTGCagagaccgGTGACCATCACATTCACTTCGTTTCAGAGCTATGCTGGAAACAGCATAGCAAGTTGAAATAAGGCTAGTCCGTTATCAACTTGAAAAAGTGGCACCGAGTCGGTGCttttagagGCAGGTggaag
Til201	BUB3	ENSG00000154473	CDS and Splice site	chr10	chr10:123157720-123157739:+	TCTCTATAGAAAATCTTGTT	123157740	123157742	GGG	0.35106	0.172804	1	0	2	31	agagaACCTGCagagaccgTCTCTATAGAAAATCTTGTTGTTTCAGAGCTATGCTGGAAACAGCATAGCAAGTTGAAATAAGGCTAGTCCGTTATCAACTTGAAAAAGTGGCACCGAGTCGGTGCttttagagGCAGGTggaag
Til202	BUB3	ENSG00000154473	CDS	chr10	chr10:123155706-123155725:+	CATGATTTGAACACTGATCA	123155726	123155728	AGG	0.536585	0.281917	1	0	0	14	agagaACCTGCagagaccgCATGATTTGAACACTGATCAGTTTCAGAGCTATGCTGGAAACAGCATAGCAAGTTGAAATAAGGCTAGTCCGTTATCAACTTGAAAAAGTGGCACCGAGTCGGTGCttttagagGCAGGTggaag
Til203	BUB3	ENSG00000154473	CDS	chr10	chr10:123155674-123155693:-	ATGATCTAGTCCTCCACTCC	123155671	123155673	AGG	0.518873	0.410997	1	0	0	9	agagaACCTGCagagaccgATGATCTAGTCCTCCACTCCGTTTCAGAGCTATGCTGGAAACAGCATAGCAAGTTGAAATAAGGCTAGTCCGTTATCAACTTGAAAAAGTGGCACCGAGTCGGTGCttttagagGCAGGTggaag
Til204	BUB3	ENSG00000154473	CDS	chr10	chr10:123155664-123155683:-	CCTCCACTCCAGGCATGCGT	123155661	123155663	TGG	0.524113	0.265287	1	0	1	14	agagaACCTGCagagaccgCCTCCACTCCAGGCATGCGTGTTTCAGAGCTATGCTGGAAACAGCATAGCAAGTTGAAATAAGGCTAGTCCGTTATCAACTTGAAAAAGTGGCACCGAGTCGGTGCttttagagGCAGGTggaag
Til205	BUB3	ENSG00000154473	CDS	chr10	chr10:123155661-123155680:+	CCAACGCATGCCTGGAGTGG	123155681	123155683	AGG	0.556442	0.459612	1	0	0	9	agagaACCTGCagagaccgCCAACGCATGCCTGGAGTGGGTTTCAGAGCTATGCTGGAAACAGCATAGCAAGTTGAAATAAGGCTAGTCCGTTATCAACTTGAAAAAGTGGCACCGAGTCGGTGCttttagagGCAGGTggaag
Til206	BUB3	ENSG00000154473	CDS	chr10	chr10:123155658-123155677:+	GATCCAACGCATGCCTGGAG	123155678	123155680	TGG	0.58914	0.385525	1	0	1	4	agagaACCTGCagagaccgGATCCAACGCATGCCTGGAGGTTTCAGAGCTATGCTGGAAACAGCATAGCAAGTTGAAATAAGGCTAGTCCGTTATCAACTTGAAAAAGTGGCACCGAGTCGGTGCttttagagGCAGGTggaag
Til207	BUB3	ENSG00000154473	CDS and Splice site	chr10	chr10:123155653-123155672:+	TATAGGATCCAACGCATGCC	123155673	123155675	TGG	0.468697	0.998494	1	0	0	1	agagaACCTGCagagaccgTATAGGATCCAACGCATGCCGTTTCAGAGCTATGCTGGAAACAGCATAGCAAGTTGAAATAAGGCTAGTCCGTTATCAACTTGAAAAAGTGGCACCGAGTCGGTGCttttagagGCAGGTggaag
Til208	BUB3	ENSG00000154473	CDS and Splice site	chr10	chr10:123155108-123155127:-	CGGGAGGGCACCTACGTAGA	123155105	123155107	AGG	0.460263	1	1	0	0	0	agagaACCTGCagagaccgCGGGAGGGCACCTACGTAGAGTTTCAGAGCTATGCTGGAAACAGCATAGCAAGTTGAAATAAGGCTAGTCCGTTATCAACTTGAAAAAGTGGCACCGAGTCGGTGCttttagagGCAGGTggaag
Til209	BUB3	ENSG00000154473	CDS	chr10	chr10:123157747-123157766:-	ACATCTGATAGGGGCATCAT	123157744	123157746	GGG	0.533812	0.340498	1	1	0	10	agagaACCTGCagagaccgACATCTGATAGGGGCATCATGTTTCAGAGCTATGCTGGAAACAGCATAGCAAGTTGAAATAAGGCTAGTCCGTTATCAACTTGAAAAAGTGGCACCGAGTCGGTGCttttagagGCAGGTggaag
Til210	EFTUD2	ENSG00000108883	CDS	chr17	chr17:44853348-44853367:-	TTACTACTTTGTAGAGGTCC	44853345	44853347	AGG	0.494815	0.479	1	0	0	9	agagaACCTGCagagaccgTTACTACTTTGTAGAGGTCCGTTTCAGAGCTATGCTGGAAACAGCATAGCAAGTTGAAATAAGGCTAGTCCGTTATCAACTTGAAAAAGTGGCACCGAGTCGGTGCttttagagGCAGGTggaag
Til211	EFTUD2	ENSG00000108883	CDS	chr17	chr17:44853354-44853373:-	GGAGCCTTACTACTTTGTAG	44853351	44853353	AGG	0.589134	0.435608	1	0	0	9	agagaACCTGCagagaccgGGAGCCTTACTACTTTGTAGGTTTCAGAGCTATGCTGGAAACAGCATAGCAAGTTGAAATAAGGCTAGTCCGTTATCAACTTGAAAAAGTGGCACCGAGTCGGTGCttttagagGCAGGTggaag
Til212	EFTUD2	ENSG00000108883	CDS	chr17	chr17:44853362-44853381:+	TAGTAAGGCTCCATCAGACG	44853382	44853384	AGG	0.638836	0.914286	1	0	0	3	agagaACCTGCagagaccgTAGTAAGGCTCCATCAGACGGTTTCAGAGCTATGCTGGAAACAGCATAGCAAGTTGAAATAAGGCTAGTCCGTTATCAACTTGAAAAAGTGGCACCGAGTCGGTGCttttagagGCAGGTggaag
Til213	EFTUD2	ENSG00000108883	CDS and Splice site	chr17	chr17:44853375-44853394:-	GCAGGCTACTCCTCGTCTGA	44853372	44853374	TGG	0.47484	0.549632	1	0	0	5	agagaACCTGCagagaccgGCAGGCTACTCCTCGTCTGAGTTTCAGAGCTATGCTGGAAACAGCATAGCAAGTTGAAATAAGGCTAGTCCGTTATCAACTTGAAAAAGTGGCACCGAGTCGGTGCttttagagGCAGGTggaag
Til214	EFTUD2	ENSG00000108883	Splice site	chr17	chr17:44853505-44853524:+	CCATTCTCTTACCATGAGGA	44853525	44853527	AGG	0.633205	0.21426	1	0	2	14	agagaACCTGCagagaccgCCATTCTCTTACCATGAGGAGTTTCAGAGCTATGCTGGAAACAGCATAGCAAGTTGAAATAAGGCTAGTCCGTTATCAACTTGAAAAAGTGGCACCGAGTCGGTGCttttagagGCAGGTggaag
Til215	EFTUD2	ENSG00000108883	CDS	chr17	chr17:44853526-44853545:+	GGCAGAGTAGACGACTCTCC	44853546	44853548	TGG	0.508754	0.48819	1	0	0	4	agagaACCTGCagagaccgGGCAGAGTAGACGACTCTCCGTTTCAGAGCTATGCTGGAAACAGCATAGCAAGTTGAAATAAGGCTAGTCCGTTATCAACTTGAAAAAGTGGCACCGAGTCGGTGCttttagagGCAGGTggaag
Til216	EFTUD2	ENSG00000108883	CDS	chr17	chr17:44853532-44853551:+	GTAGACGACTCTCCTGGCTG	44853552	44853554	TGG	0.486654	0.378525	1	0	0	6	agagaACCTGCagagaccgGTAGACGACTCTCCTGGCTGGTTTCAGAGCTATGCTGGAAACAGCATAGCAAGTTGAAATAAGGCTAGTCCGTTATCAACTTGAAAAAGTGGCACCGAGTCGGTGCttttagagGCAGGTggaag
Til217	EFTUD2	ENSG00000108883	CDS	chr17	chr17:44853547-44853566:-	GCCAGATCATCCCCACAGCC	44853544	44853546	AGG	0.490871	0.165397	1	1	2	25	agagaACCTGCagagaccgGCCAGATCATCCCCACAGCCGTTTCAGAGCTATGCTGGAAACAGCATAGCAAGTTGAAATAAGGCTAGTCCGTTATCAACTTGAAAAAGTGGCACCGAGTCGGTGCttttagagGCAGGTggaag
Til218	EFTUD2	ENSG00000108883	CDS	chr17	chr17:44853534-44853553:+	AGACGACTCTCCTGGCTGTG	44853554	44853556	GGG	0.669754	0.315485	1	0	0	10	agagaACCTGCagagaccgAGACGACTCTCCTGGCTGTGGTTTCAGAGCTATGCTGGAAACAGCATAGCAAGTTGAAATAAGGCTAGTCCGTTATCAACTTGAAAAAGTGGCACCGAGTCGGTGCttttagagGCAGGTggaag
Til219	EFTUD2	ENSG00000108883	CDS	chr17	chr17:44853543-44853562:+	TCCTGGCTGTGGGGATGATC	44853563	44853565	TGG	0.309765	0.205915	1	0	3	28	agagaACCTGCagagaccgTCCTGGCTGTGGGGATGATCGTTTCAGAGCTATGCTGGAAACAGCATAGCAAGTTGAAATAAGGCTAGTCCGTTATCAACTTGAAAAAGTGGCACCGAGTCGGTGCttttagagGCAGGTggaag
Til220	EFTUD2	ENSG00000108883	CDS	chr17	chr17:44853555-44853574:+	GGATGATCTGGCCCCCGCCC	44853575	44853577	CGG	0.443936	0.528613	1	0	2	8	agagaACCTGCagagaccgGGATGATCTGGCCCCCGCCCGTTTCAGAGCTATGCTGGAAACAGCATAGCAAGTTGAAATAAGGCTAGTCCGTTATCAACTTGAAAAAGTGGCACCGAGTCGGTGCttttagagGCAGGTggaag
Til221	EFTUD2	ENSG00000108883	CDS	chr17	chr17:44853561-44853580:+	TCTGGCCCCCGCCCCGGTGC	44853581	44853583	AGG	0.312362	0.274365	1	0	0	19	agagaACCTGCagagaccgTCTGGCCCCCGCCCCGGTGCGTTTCAGAGCTATGCTGGAAACAGCATAGCAAGTTGAAATAAGGCTAGTCCGTTATCAACTTGAAAAAGTGGCACCGAGTCGGTGCttttagagGCAGGTggaag
Til222	EFTUD2	ENSG00000108883	CDS	chr17	chr17:44853347-44853366:+	TGGACCTCTACAAAGTAGTA	44853367	44853369	AGG	0.487647	0.369276	1	0	1	9	agagaACCTGCagagaccgTGGACCTCTACAAAGTAGTAGTTTCAGAGCTATGCTGGAAACAGCATAGCAAGTTGAAATAAGGCTAGTCCGTTATCAACTTGAAAAAGTGGCACCGAGTCGGTGCttttagagGCAGGTggaag
Til223	EFTUD2	ENSG00000108883	CDS	chr17	chr17:44853562-44853581:+	CTGGCCCCCGCCCCGGTGCA	44853582	44853584	GGG	0.417332	0.359007	1	0	0	15	agagaACCTGCagagaccgCTGGCCCCCGCCCCGGTGCAGTTTCAGAGCTATGCTGGAAACAGCATAGCAAGTTGAAATAAGGCTAGTCCGTTATCAACTTGAAAAAGTGGCACCGAGTCGGTGCttttagagGCAGGTggaag
Til224	EFTUD2	ENSG00000108883	CDS	chr17	chr17:44853533-44853552:+	TAGACGACTCTCCTGGCTGT	44853553	44853555	GGG	0.509942	0.376341	1	0	0	8	agagaACCTGCagagaccgTAGACGACTCTCCTGGCTGTGTTTCAGAGCTATGCTGGAAACAGCATAGCAAGTTGAAATAAGGCTAGTCCGTTATCAACTTGAAAAAGTGGCACCGAGTCGGTGCttttagagGCAGGTggaag
Til225	EFTUD2	ENSG00000108883	CDS	chr17	chr17:44853327-44853346:+	AGACGCAATCTGCAGGGGCC	44853347	44853349	TGG	0.410042	0.390796	1	0	0	6	agagaACCTGCagagaccgAGACGCAATCTGCAGGGGCCGTTTCAGAGCTATGCTGGAAACAGCATAGCAAGTTGAAATAAGGCTAGTCCGTTATCAACTTGAAAAAGTGGCACCGAGTCGGTGCttttagagGCAGGTggaag
Til226	EFTUD2	ENSG00000108883	CDS	chr17	chr17:44857126-44857145:+	GTCTCACAAAACGTGACAAC	44857146	44857148	TGG	0.376039	0.736842	1	0	0	3	agagaACCTGCagagaccgGTCTCACAAAACGTGACAACGTTTCAGAGCTATGCTGGAAACAGCATAGCAAGTTGAAATAAGGCTAGTCCGTTATCAACTTGAAAAAGTGGCACCGAGTCGGTGCttttagagGCAGGTggaag
Til227	EFTUD2	ENSG00000108883	CDS	chr17	chr17:44853320-44853339:+	ACTGCAGAGACGCAATCTGC	44853340	44853342	AGG	0.483913	0.472327	1	0	0	5	agagaACCTGCagagaccgACTGCAGAGACGCAATCTGCGTTTCAGAGCTATGCTGGAAACAGCATAGCAAGTTGAAATAAGGCTAGTCCGTTATCAACTTGAAAAAGTGGCACCGAGTCGGTGCttttagagGCAGGTggaag
Til228	EFTUD2	ENSG00000108883	CDS	chr17	chr17:44853570-44853589:-	GGAGCCCCTGCACCGGGGCG	44853567	44853569	GGG	0.279066	0.192893	1	0	0	31	agagaACCTGCagagaccgGGAGCCCCTGCACCGGGGCGGTTTCAGAGCTATGCTGGAAACAGCATAGCAAGTTGAAATAAGGCTAGTCCGTTATCAACTTGAAAAAGTGGCACCGAGTCGGTGCttttagagGCAGGTggaag
Til229	EFTUD2	ENSG00000108883	CDS	chr17	chr17:44852482-44852501:-	ATCCCGGCCATCGACTCTTT	44852479	44852481	TGG	0.306747	0.601959	1	0	0	4	agagaACCTGCagagaccgATCCCGGCCATCGACTCTTTGTTTCAGAGCTATGCTGGAAACAGCATAGCAAGTTGAAATAAGGCTAGTCCGTTATCAACTTGAAAAAGTGGCACCGAGTCGGTGCttttagagGCAGGTggaag
Til230	EFTUD2	ENSG00000108883	CDS	chr17	chr17:44852493-44852512:+	GGCCGGGATAAAAGCTTTGA	44852513	44852515	TGG	0.408729	0.459262	1	0	0	3	agagaACCTGCagagaccgGGCCGGGATAAAAGCTTTGAGTTTCAGAGCTATGCTGGAAACAGCATAGCAAGTTGAAATAAGGCTAGTCCGTTATCAACTTGAAAAAGTGGCACCGAGTCGGTGCttttagagGCAGGTggaag
Til231	EFTUD2	ENSG00000108883	CDS	chr17	chr17:44852498-44852517:-	CACCATCAAAGCTTTTATCC	44852495	44852497	CGG	0.484807	0.39936	1	0	0	7	agagaACCTGCagagaccgCACCATCAAAGCTTTTATCCGTTTCAGAGCTATGCTGGAAACAGCATAGCAAGTTGAAATAAGGCTAGTCCGTTATCAACTTGAAAAAGTGGCACCGAGTCGGTGCttttagagGCAGGTggaag
Til232	EFTUD2	ENSG00000108883	CDS	chr17	chr17:44852503-44852522:+	AAAGCTTTGATGGTGTACAG	44852523	44852525	AGG	0.657861	0.272354	1	0	1	12	agagaACCTGCagagaccgAAAGCTTTGATGGTGTACAGGTTTCAGAGCTATGCTGGAAACAGCATAGCAAGTTGAAATAAGGCTAGTCCGTTATCAACTTGAAAAAGTGGCACCGAGTCGGTGCttttagagGCAGGTggaag
Til233	EFTUD2	ENSG00000108883	CDS	chr17	chr17:44852504-44852523:+	AAGCTTTGATGGTGTACAGA	44852524	44852526	GGG	0.572483	0.400839	1	0	1	8	agagaACCTGCagagaccgAAGCTTTGATGGTGTACAGAGTTTCAGAGCTATGCTGGAAACAGCATAGCAAGTTGAAATAAGGCTAGTCCGTTATCAACTTGAAAAAGTGGCACCGAGTCGGTGCttttagagGCAGGTggaag
Til234	EFTUD2	ENSG00000108883	CDS	chr17	chr17:44853321-44853340:+	CTGCAGAGACGCAATCTGCA	44853341	44853343	GGG	0.549404	0.387149	1	0	0	20	agagaACCTGCagagaccgCTGCAGAGACGCAATCTGCAGTTTCAGAGCTATGCTGGAAACAGCATAGCAAGTTGAAATAAGGCTAGTCCGTTATCAACTTGAAAAAGTGGCACCGAGTCGGTGCttttagagGCAGGTggaag
Til235	EFTUD2	ENSG00000108883	CDS	chr17	chr17:44852505-44852524:+	AGCTTTGATGGTGTACAGAG	44852525	44852527	GGG	0.709279	0.313822	1	0	1	14	agagaACCTGCagagaccgAGCTTTGATGGTGTACAGAGGTTTCAGAGCTATGCTGGAAACAGCATAGCAAGTTGAAATAAGGCTAGTCCGTTATCAACTTGAAAAAGTGGCACCGAGTCGGTGCttttagagGCAGGTggaag
Til236	EFTUD2	ENSG00000108883	CDS	chr17	chr17:44852518-44852537:+	TACAGAGGGGAGCCTGGGAT	44852538	44852540	GGG	0.44386	0.184505	1	0	1	19	agagaACCTGCagagaccgTACAGAGGGGAGCCTGGGATGTTTCAGAGCTATGCTGGAAACAGCATAGCAAGTTGAAATAAGGCTAGTCCGTTATCAACTTGAAAAAGTGGCACCGAGTCGGTGCttttagagGCAGGTggaag
Til237	EFTUD2	ENSG00000108883	CDS	chr17	chr17:44852533-44852552:-	ACTCAGGATGCACCCATCCC	44852530	44852532	AGG	0.551286	0.325484	1	0	1	20	agagaACCTGCagagaccgACTCAGGATGCACCCATCCCGTTTCAGAGCTATGCTGGAAACAGCATAGCAAGTTGAAATAAGGCTAGTCCGTTATCAACTTGAAAAAGTGGCACCGAGTCGGTGCttttagagGCAGGTggaag
Til238	EFTUD2	ENSG00000108883	CDS and Splice site	chr17	chr17:44852549-44852568:-	TCTCAGGGGGCACGTGACTC	44852546	44852548	AGG	0.441232	0.536829	1	0	0	5	agagaACCTGCagagaccgTCTCAGGGGGCACGTGACTCGTTTCAGAGCTATGCTGGAAACAGCATAGCAAGTTGAAATAAGGCTAGTCCGTTATCAACTTGAAAAAGTGGCACCGAGTCGGTGCttttagagGCAGGTggaag
Til239	EFTUD2	ENSG00000108883	CDS	chr17	chr17:44853298-44853317:-	ATACCGTCCTGGCCAGGCGC	44853295	44853297	AGG	0.472694	0.386428	1	0	0	4	agagaACCTGCagagaccgATACCGTCCTGGCCAGGCGCGTTTCAGAGCTATGCTGGAAACAGCATAGCAAGTTGAAATAAGGCTAGTCCGTTATCAACTTGAAAAAGTGGCACCGAGTCGGTGCttttagagGCAGGTggaag
Til240	EFTUD2	ENSG00000108883	CDS	chr17	chr17:44853304-44853323:-	CAGTTTATACCGTCCTGGCC	44853301	44853303	AGG	0.479512	0.483735	1	0	0	5	agagaACCTGCagagaccgCAGTTTATACCGTCCTGGCCGTTTCAGAGCTATGCTGGAAACAGCATAGCAAGTTGAAATAAGGCTAGTCCGTTATCAACTTGAAAAAGTGGCACCGAGTCGGTGCttttagagGCAGGTggaag
Til241	EFTUD2	ENSG00000108883	CDS	chr17	chr17:44853309-44853328:-	CTCTGCAGTTTATACCGTCC	44853306	44853308	TGG	0.47998	0.910605	1	0	0	2	agagaACCTGCagagaccgCTCTGCAGTTTATACCGTCCGTTTCAGAGCTATGCTGGAAACAGCATAGCAAGTTGAAATAAGGCTAGTCCGTTATCAACTTGAAAAAGTGGCACCGAGTCGGTGCttttagagGCAGGTggaag
Til242	EFTUD2	ENSG00000108883	CDS	chr17	chr17:44852513-44852532:+	TGGTGTACAGAGGGGAGCCT	44852533	44852535	GGG	0.594907	0.241003	1	0	1	27	agagaACCTGCagagaccgTGGTGTACAGAGGGGAGCCTGTTTCAGAGCTATGCTGGAAACAGCATAGCAAGTTGAAATAAGGCTAGTCCGTTATCAACTTGAAAAAGTGGCACCGAGTCGGTGCttttagagGCAGGTggaag
Til243	EFTUD2	ENSG00000108883	CDS	chr17	chr17:44853588-44853607:+	CCTGGGCAACCACCGCATCC	44853608	44853610	AGG	0.509584	0.200037	1	0	2	36	agagaACCTGCagagaccgCCTGGGCAACCACCGCATCCGTTTCAGAGCTATGCTGGAAACAGCATAGCAAGTTGAAATAAGGCTAGTCCGTTATCAACTTGAAAAAGTGGCACCGAGTCGGTGCttttagagGCAGGTggaag
Til244	EFTUD2	ENSG00000108883	CDS	chr17	chr17:44854568-44854587:+	AGTATCATCCACCAGAATGT	44854588	44854590	TGG	0.517618	0.210928	1	0	3	11	agagaACCTGCagagaccgAGTATCATCCACCAGAATGTGTTTCAGAGCTATGCTGGAAACAGCATAGCAAGTTGAAATAAGGCTAGTCCGTTATCAACTTGAAAAAGTGGCACCGAGTCGGTGCttttagagGCAGGTggaag
Til245	EFTUD2	ENSG00000108883	CDS	chr17	chr17:44853600-44853619:-	GTTTAAGATCCTGGATGCGG	44853597	44853599	TGG	0.569854	0.585083	1	0	0	6	agagaACCTGCagagaccgGTTTAAGATCCTGGATGCGGGTTTCAGAGCTATGCTGGAAACAGCATAGCAAGTTGAAATAAGGCTAGTCCGTTATCAACTTGAAAAAGTGGCACCGAGTCGGTGCttttagagGCAGGTggaag
Til246	EFTUD2	ENSG00000108883	CDS and Splice site	chr17	chr17:44854352-44854371:+	TCCACCTATAGAGAAACATG	44854372	44854374	AGG	0.726764	0.189011	1	0	1	25	agagaACCTGCagagaccgTCCACCTATAGAGAAACATGGTTTCAGAGCTATGCTGGAAACAGCATAGCAAGTTGAAATAAGGCTAGTCCGTTATCAACTTGAAAAAGTGGCACCGAGTCGGTGCttttagagGCAGGTggaag
Til247	EFTUD2	ENSG00000108883	CDS	chr17	chr17:44854558-44854577:-	GGATGATACTCTGCCCTCTG	44854555	44854557	AGG	0.63504	0.217942	1	0	1	15	agagaACCTGCagagaccgGGATGATACTCTGCCCTCTGGTTTCAGAGCTATGCTGGAAACAGCATAGCAAGTTGAAATAAGGCTAGTCCGTTATCAACTTGAAAAAGTGGCACCGAGTCGGTGCttttagagGCAGGTggaag
Til248	EFTUD2	ENSG00000108883	CDS	chr17	chr17:44852477-44852496:+	AGCCAAAAGAGTCGATGGCC	44852497	44852499	GGG	0.530966	0.353141	1	0	0	10	agagaACCTGCagagaccgAGCCAAAAGAGTCGATGGCCGTTTCAGAGCTATGCTGGAAACAGCATAGCAAGTTGAAATAAGGCTAGTCCGTTATCAACTTGAAAAAGTGGCACCGAGTCGGTGCttttagagGCAGGTggaag
Til249	EFTUD2	ENSG00000108883	CDS	chr17	chr17:44854569-44854588:+	GTATCATCCACCAGAATGTT	44854589	44854591	GGG	0.395329	0.375241	1	0	0	7	agagaACCTGCagagaccgGTATCATCCACCAGAATGTTGTTTCAGAGCTATGCTGGAAACAGCATAGCAAGTTGAAATAAGGCTAGTCCGTTATCAACTTGAAAAAGTGGCACCGAGTCGGTGCttttagagGCAGGTggaag
Til250	EFTUD2	ENSG00000108883	CDS	chr17	chr17:44854570-44854589:+	TATCATCCACCAGAATGTTG	44854590	44854592	GGG	0.671883	0.341463	1	0	0	11	agagaACCTGCagagaccgTATCATCCACCAGAATGTTGGTTTCAGAGCTATGCTGGAAACAGCATAGCAAGTTGAAATAAGGCTAGTCCGTTATCAACTTGAAAAAGTGGCACCGAGTCGGTGCttttagagGCAGGTggaag
Til251	EFTUD2	ENSG00000108883	CDS	chr17	chr17:44854579-44854598:-	GACTGGCCCCAACATTCTGG	44854576	44854578	TGG	0.715214	0.382755	1	0	1	6	agagaACCTGCagagaccgGACTGGCCCCAACATTCTGGGTTTCAGAGCTATGCTGGAAACAGCATAGCAAGTTGAAATAAGGCTAGTCCGTTATCAACTTGAAAAAGTGGCACCGAGTCGGTGCttttagagGCAGGTggaag
Til252	EFTUD2	ENSG00000108883	CDS and Splice site	chr17	chr17:44854350-44854369:-	TGTTTCTCTATAGGTGGACA	44854347	44854349	AGG	0.649516	0.192393	1	0	0	17	agagaACCTGCagagaccgTGTTTCTCTATAGGTGGACAGTTTCAGAGCTATGCTGGAAACAGCATAGCAAGTTGAAATAAGGCTAGTCCGTTATCAACTTGAAAAAGTGGCACCGAGTCGGTGCttttagagGCAGGTggaag
Til253	EFTUD2	ENSG00000108883	CDS	chr17	chr17:44876020-44876039:-	TGTGCATCAACAAGATTGAC	44876017	44876019	CGG	0.633406	0.338673	1	0	0	13	agagaACCTGCagagaccgTGTGCATCAACAAGATTGACGTTTCAGAGCTATGCTGGAAACAGCATAGCAAGTTGAAATAAGGCTAGTCCGTTATCAACTTGAAAAAGTGGCACCGAGTCGGTGCttttagagGCAGGTggaag
Til254	EFTUD2	ENSG00000108883	CDS	chr17	chr17:44854584-44854603:+	ATGTTGGGGCCAGTCGCATC	44854604	44854606	AGG	0.393868	1	1	0	0	0	agagaACCTGCagagaccgATGTTGGGGCCAGTCGCATCGTTTCAGAGCTATGCTGGAAACAGCATAGCAAGTTGAAATAAGGCTAGTCCGTTATCAACTTGAAAAAGTGGCACCGAGTCGGTGCttttagagGCAGGTggaag
Til255	EFTUD2	ENSG00000108883	CDS	chr17	chr17:44854585-44854604:+	TGTTGGGGCCAGTCGCATCA	44854605	44854607	GGG	0.624147	0.699917	1	0	0	7	agagaACCTGCagagaccgTGTTGGGGCCAGTCGCATCAGTTTCAGAGCTATGCTGGAAACAGCATAGCAAGTTGAAATAAGGCTAGTCCGTTATCAACTTGAAAAAGTGGCACCGAGTCGGTGCttttagagGCAGGTggaag
Til256	EFTUD2	ENSG00000108883	CDS	chr17	chr17:44854596-44854615:-	GCTTTTGGCCCTGATGCGAC	44854593	44854595	TGG	0.404971	0.747704	1	0	0	2	agagaACCTGCagagaccgGCTTTTGGCCCTGATGCGACGTTTCAGAGCTATGCTGGAAACAGCATAGCAAGTTGAAATAAGGCTAGTCCGTTATCAACTTGAAAAAGTGGCACCGAGTCGGTGCttttagagGCAGGTggaag
Til257	EFTUD2	ENSG00000108883	CDS	chr17	chr17:44854606-44854625:+	GGCCAAAAGCCCAGATGGAA	44854626	44854628	CGG	0.505852	0.20375	1	0	0	17	agagaACCTGCagagaccgGGCCAAAAGCCCAGATGGAAGTTTCAGAGCTATGCTGGAAACAGCATAGCAAGTTGAAATAAGGCTAGTCCGTTATCAACTTGAAAAAGTGGCACCGAGTCGGTGCttttagagGCAGGTggaag
Til258	EFTUD2	ENSG00000108883	CDS	chr17	chr17:44854607-44854626:+	GCCAAAAGCCCAGATGGAAC	44854627	44854629	GGG	0.432125	0.195497	1	0	3	13	agagaACCTGCagagaccgGCCAAAAGCCCAGATGGAACGTTTCAGAGCTATGCTGGAAACAGCATAGCAAGTTGAAATAAGGCTAGTCCGTTATCAACTTGAAAAAGTGGCACCGAGTCGGTGCttttagagGCAGGTggaag
Til259	EFTUD2	ENSG00000108883	CDS	chr17	chr17:44854611-44854630:-	GCCCGTTCCATCTGGGCTTT	44854608	44854610	TGG	0.244422	0.338182	1	0	0	11	agagaACCTGCagagaccgGCCCGTTCCATCTGGGCTTTGTTTCAGAGCTATGCTGGAAACAGCATAGCAAGTTGAAATAAGGCTAGTCCGTTATCAACTTGAAAAAGTGGCACCGAGTCGGTGCttttagagGCAGGTggaag
Til260	EFTUD2	ENSG00000108883	CDS	chr17	chr17:44854582-44854601:-	TGCGACTGGCCCCAACATTC	44854579	44854581	TGG	0.335276	0.887863	1	0	0	2	agagaACCTGCagagaccgTGCGACTGGCCCCAACATTCGTTTCAGAGCTATGCTGGAAACAGCATAGCAAGTTGAAATAAGGCTAGTCCGTTATCAACTTGAAAAAGTGGCACCGAGTCGGTGCttttagagGCAGGTggaag
Til261	EFTUD2	ENSG00000108883	CDS	chr17	chr17:44853591-44853610:-	CCTGGATGCGGTGGTTGCCC	44853588	44853590	AGG	0.42362	0.329263	1	0	0	25	agagaACCTGCagagaccgCCTGGATGCGGTGGTTGCCCGTTTCAGAGCTATGCTGGAAACAGCATAGCAAGTTGAAATAAGGCTAGTCCGTTATCAACTTGAAAAAGTGGCACCGAGTCGGTGCttttagagGCAGGTggaag
Til262	EFTUD2	ENSG00000108883	CDS and Splice site	chr17	chr17:44854340-44854359:-	TAGGTGGACAAGGCTCTTCT	44854337	44854339	TGG	0.340088	0.316141	1	0	0	9	agagaACCTGCagagaccgTAGGTGGACAAGGCTCTTCTGTTTCAGAGCTATGCTGGAAACAGCATAGCAAGTTGAAATAAGGCTAGTCCGTTATCAACTTGAAAAAGTGGCACCGAGTCGGTGCttttagagGCAGGTggaag
Til263	EFTUD2	ENSG00000108883	CDS	chr17	chr17:44854303-44854322:-	GCATCGTTCAAGGTTTCCAG	44854300	44854302	TGG	0.625638	0.607869	1	0	0	3	agagaACCTGCagagaccgGCATCGTTCAAGGTTTCCAGGTTTCAGAGCTATGCTGGAAACAGCATAGCAAGTTGAAATAAGGCTAGTCCGTTATCAACTTGAAAAAGTGGCACCGAGTCGGTGCttttagagGCAGGTggaag
Til264	EFTUD2	ENSG00000108883	CDS	chr17	chr17:44853603-44853622:-	CAAGTTTAAGATCCTGGATG	44853600	44853602	CGG	0.626439	0.300823	1	0	0	15	agagaACCTGCagagaccgCAAGTTTAAGATCCTGGATGGTTTCAGAGCTATGCTGGAAACAGCATAGCAAGTTGAAATAAGGCTAGTCCGTTATCAACTTGAAAAAGTGGCACCGAGTCGGTGCttttagagGCAGGTggaag
Til265	EFTUD2	ENSG00000108883	CDS	chr17	chr17:44853609-44853628:-	GAATGTCAAGTTTAAGATCC	44853606	44853608	TGG	0.462679	0.342093	1	0	1	14	agagaACCTGCagagaccgGAATGTCAAGTTTAAGATCCGTTTCAGAGCTATGCTGGAAACAGCATAGCAAGTTGAAATAAGGCTAGTCCGTTATCAACTTGAAAAAGTGGCACCGAGTCGGTGCttttagagGCAGGTggaag
Til266	EFTUD2	ENSG00000108883	CDS and Splice site	chr17	chr17:44853622-44853641:+	GACATTCCGAATCACTGTAA	44853642	44853644	AGG	0.519513	0.754824	1	0	0	1	agagaACCTGCagagaccgGACATTCCGAATCACTGTAAGTTTCAGAGCTATGCTGGAAACAGCATAGCAAGTTGAAATAAGGCTAGTCCGTTATCAACTTGAAAAAGTGGCACCGAGTCGGTGCttttagagGCAGGTggaag
Til267	EFTUD2	ENSG00000108883	CDS and Splice site	chr17	chr17:44853625-44853644:+	ATTCCGAATCACTGTAAAGG	44853645	44853647	AGG	0.652769	0.262695	1	0	0	8	agagaACCTGCagagaccgATTCCGAATCACTGTAAAGGGTTTCAGAGCTATGCTGGAAACAGCATAGCAAGTTGAAATAAGGCTAGTCCGTTATCAACTTGAAAAAGTGGCACCGAGTCGGTGCttttagagGCAGGTggaag
Til268	EFTUD2	ENSG00000108883	CDS and Splice site	chr17	chr17:44853628-44853647:+	CCGAATCACTGTAAAGGAGG	44853648	44853650	TGG	0.561069	0.549299	1	0	0	3	agagaACCTGCagagaccgCCGAATCACTGTAAAGGAGGGTTTCAGAGCTATGCTGGAAACAGCATAGCAAGTTGAAATAAGGCTAGTCCGTTATCAACTTGAAAAAGTGGCACCGAGTCGGTGCttttagagGCAGGTggaag
Til269	EFTUD2	ENSG00000108883	CDS and Splice site	chr17	chr17:44853631-44853650:-	CCACCTCCTTTACAGTGATT	44853628	44853630	CGG	0.394725	0.389232	1	0	0	10	agagaACCTGCagagaccgCCACCTCCTTTACAGTGATTGTTTCAGAGCTATGCTGGAAACAGCATAGCAAGTTGAAATAAGGCTAGTCCGTTATCAACTTGAAAAAGTGGCACCGAGTCGGTGCttttagagGCAGGTggaag
Til270	EFTUD2	ENSG00000108883	CDS	chr17	chr17:44854313-44854332:-	GTGAAGGACAGCATCGTTCA	44854310	44854312	AGG	0.479156	0.507181	1	0	0	6	agagaACCTGCagagaccgGTGAAGGACAGCATCGTTCAGTTTCAGAGCTATGCTGGAAACAGCATAGCAAGTTGAAATAAGGCTAGTCCGTTATCAACTTGAAAAAGTGGCACCGAGTCGGTGCttttagagGCAGGTggaag
Til271	EFTUD2	ENSG00000108883	CDS and Splice site	chr17	chr17:44854260-44854279:+	TGGACTTACATTCATCACAG	44854280	44854282	AGG	0.760763	0.552625	1	0	0	9	agagaACCTGCagagaccgTGGACTTACATTCATCACAGGTTTCAGAGCTATGCTGGAAACAGCATAGCAAGTTGAAATAAGGCTAGTCCGTTATCAACTTGAAAAAGTGGCACCGAGTCGGTGCttttagagGCAGGTggaag
Til272	EFTUD2	ENSG00000108883	CDS	chr17	chr17:44854273-44854292:+	ATCACAGAGGGGGCCCTCCC	44854293	44854295	TGG	0.423076	0.283078	1	0	0	17	agagaACCTGCagagaccgATCACAGAGGGGGCCCTCCCGTTTCAGAGCTATGCTGGAAACAGCATAGCAAGTTGAAATAAGGCTAGTCCGTTATCAACTTGAAAAAGTGGCACCGAGTCGGTGCttttagagGCAGGTggaag
Til273	EFTUD2	ENSG00000108883	CDS	chr17	chr17:44854290-44854309:-	TTTCCAGTGGGGAACCAGGG	44854287	44854289	AGG	0.589269	0.26717	1	0	0	18	agagaACCTGCagagaccgTTTCCAGTGGGGAACCAGGGGTTTCAGAGCTATGCTGGAAACAGCATAGCAAGTTGAAATAAGGCTAGTCCGTTATCAACTTGAAAAAGTGGCACCGAGTCGGTGCttttagagGCAGGTggaag
Til274	EFTUD2	ENSG00000108883	CDS	chr17	chr17:44854293-44854312:-	AGGTTTCCAGTGGGGAACCA	44854290	44854292	GGG	0.63653	0.244944	1	1	2	11	agagaACCTGCagagaccgAGGTTTCCAGTGGGGAACCAGTTTCAGAGCTATGCTGGAAACAGCATAGCAAGTTGAAATAAGGCTAGTCCGTTATCAACTTGAAAAAGTGGCACCGAGTCGGTGCttttagagGCAGGTggaag
Til275	EFTUD2	ENSG00000108883	CDS	chr17	chr17:44854294-44854313:-	AAGGTTTCCAGTGGGGAACC	44854291	44854293	AGG	0.462907	0.257273	1	0	0	15	agagaACCTGCagagaccgAAGGTTTCCAGTGGGGAACCGTTTCAGAGCTATGCTGGAAACAGCATAGCAAGTTGAAATAAGGCTAGTCCGTTATCAACTTGAAAAAGTGGCACCGAGTCGGTGCttttagagGCAGGTggaag
Til276	EFTUD2	ENSG00000108883	CDS	chr17	chr17:44854301-44854320:-	ATCGTTCAAGGTTTCCAGTG	44854298	44854300	GGG	0.615539	0.299639	1	0	2	5	agagaACCTGCagagaccgATCGTTCAAGGTTTCCAGTGGTTTCAGAGCTATGCTGGAAACAGCATAGCAAGTTGAAATAAGGCTAGTCCGTTATCAACTTGAAAAAGTGGCACCGAGTCGGTGCttttagagGCAGGTggaag
Til277	EFTUD2	ENSG00000108883	CDS	chr17	chr17:44854302-44854321:-	CATCGTTCAAGGTTTCCAGT	44854299	44854301	GGG	0.60551	0.521754	1	0	0	6	agagaACCTGCagagaccgCATCGTTCAAGGTTTCCAGTGTTTCAGAGCTATGCTGGAAACAGCATAGCAAGTTGAAATAAGGCTAGTCCGTTATCAACTTGAAAAAGTGGCACCGAGTCGGTGCttttagagGCAGGTggaag
Til278	EFTUD2	ENSG00000108883	CDS and Splice site	chr17	chr17:44854262-44854281:+	GACTTACATTCATCACAGAG	44854282	44854284	GGG	0.730995	0.276218	1	0	0	10	agagaACCTGCagagaccgGACTTACATTCATCACAGAGGTTTCAGAGCTATGCTGGAAACAGCATAGCAAGTTGAAATAAGGCTAGTCCGTTATCAACTTGAAAAAGTGGCACCGAGTCGGTGCttttagagGCAGGTggaag
Til279	EFTUD2	ENSG00000108883	CDS	chr17	chr17:44852476-44852495:+	AAGCCAAAAGAGTCGATGGC	44852496	44852498	CGG	0.564816	0.506039	1	0	1	5	agagaACCTGCagagaccgAAGCCAAAAGAGTCGATGGCGTTTCAGAGCTATGCTGGAAACAGCATAGCAAGTTGAAATAAGGCTAGTCCGTTATCAACTTGAAAAAGTGGCACCGAGTCGGTGCttttagagGCAGGTggaag
Til280	EFTUD2	ENSG00000108883	CDS	chr17	chr17:44852411-44852430:-	GTCTGTCTTCCACCACTGGC	44852408	44852410	AGG	0.462533	0.417333	1	0	0	9	agagaACCTGCagagaccgGTCTGTCTTCCACCACTGGCGTTTCAGAGCTATGCTGGAAACAGCATAGCAAGTTGAAATAAGGCTAGTCCGTTATCAACTTGAAAAAGTGGCACCGAGTCGGTGCttttagagGCAGGTggaag
Til281	EFTUD2	ENSG00000108883	CDS	chr17	chr17:44852450-44852469:-	TGATCTCCGGACTCACACCC	44852447	44852449	AGG	0.498891	0.368073	1	0	0	9	agagaACCTGCagagaccgTGATCTCCGGACTCACACCCGTTTCAGAGCTATGCTGGAAACAGCATAGCAAGTTGAAATAAGGCTAGTCCGTTATCAACTTGAAAAAGTGGCACCGAGTCGGTGCttttagagGCAGGTggaag
Til282	EFTUD2	ENSG00000108883	CDS	chr17	chr17:44880611-44880630:-	CAAAAGCACTCCTGTGACAG	44880608	44880610	TGG	0.588839	0.299795	1	0	0	20	agagaACCTGCagagaccgCAAAAGCACTCCTGTGACAGGTTTCAGAGCTATGCTGGAAACAGCATAGCAAGTTGAAATAAGGCTAGTCCGTTATCAACTTGAAAAAGTGGCACCGAGTCGGTGCttttagagGCAGGTggaag
Til283	EFTUD2	ENSG00000108883	CDS and Splice site	chr17	chr17:44880630-44880649:+	GATGCCTACACCTCTCTGAA	44880650	44880652	AGG	0.616413	0.309174	1	0	0	13	agagaACCTGCagagaccgGATGCCTACACCTCTCTGAAGTTTCAGAGCTATGCTGGAAACAGCATAGCAAGTTGAAATAAGGCTAGTCCGTTATCAACTTGAAAAAGTGGCACCGAGTCGGTGCttttagagGCAGGTggaag
Til284	EFTUD2	ENSG00000108883	CDS and Splice site	chr17	chr17:44880637-44880656:-	TGTTCCTTTCAGAGAGGTGT	44880634	44880636	AGG	0.5189	0.249675	1	0	0	21	agagaACCTGCagagaccgTGTTCCTTTCAGAGAGGTGTGTTTCAGAGCTATGCTGGAAACAGCATAGCAAGTTGAAATAAGGCTAGTCCGTTATCAACTTGAAAAAGTGGCACCGAGTCGGTGCttttagagGCAGGTggaag
Til285	EFTUD2	ENSG00000108883	CDS and Splice site	chr17	chr17:44880643-44880662:-	ACTCTTTGTTCCTTTCAGAG	44880640	44880642	AGG	0.628574	0.221448	1	0	0	19	agagaACCTGCagagaccgACTCTTTGTTCCTTTCAGAGGTTTCAGAGCTATGCTGGAAACAGCATAGCAAGTTGAAATAAGGCTAGTCCGTTATCAACTTGAAAAAGTGGCACCGAGTCGGTGCttttagagGCAGGTggaag
Til286	EFTUD2	ENSG00000108883	CDS	chr17	chr17:44883100-44883119:+	TCATAGCGCTTTCTGATTTC	44883120	44883122	CGG	0.214864	0.354764	1	0	0	8	agagaACCTGCagagaccgTCATAGCGCTTTCTGATTTCGTTTCAGAGCTATGCTGGAAACAGCATAGCAAGTTGAAATAAGGCTAGTCCGTTATCAACTTGAAAAAGTGGCACCGAGTCGGTGCttttagagGCAGGTggaag
Til287	EFTUD2	ENSG00000108883	CDS	chr17	chr17:44883101-44883120:+	CATAGCGCTTTCTGATTTCC	44883121	44883123	GGG	0.360398	0.237576	1	0	0	11	agagaACCTGCagagaccgCATAGCGCTTTCTGATTTCCGTTTCAGAGCTATGCTGGAAACAGCATAGCAAGTTGAAATAAGGCTAGTCCGTTATCAACTTGAAAAAGTGGCACCGAGTCGGTGCttttagagGCAGGTggaag
Til288	EFTUD2	ENSG00000108883	CDS and Splice site	chr17	chr17:44883122-44883141:-	TTTAATTGAACAGACTCACC	44883119	44883121	CGG	0.610386	0.419739	1	0	1	11	agagaACCTGCagagaccgTTTAATTGAACAGACTCACCGTTTCAGAGCTATGCTGGAAACAGCATAGCAAGTTGAAATAAGGCTAGTCCGTTATCAACTTGAAAAAGTGGCACCGAGTCGGTGCttttagagGCAGGTggaag
Til289	EFTUD2	ENSG00000108883	CDS and Splice site	chr17	chr17:44883144-44883163:+	ATCCACAAAACATGTCTAAA	44883164	44883166	AGG	0.315428	0.215337	1	0	0	20	agagaACCTGCagagaccgATCCACAAAACATGTCTAAAGTTTCAGAGCTATGCTGGAAACAGCATAGCAAGTTGAAATAAGGCTAGTCCGTTATCAACTTGAAAAAGTGGCACCGAGTCGGTGCttttagagGCAGGTggaag
Til290	EFTUD2	ENSG00000108883	CDS and Splice site	chr17	chr17:44883639-44883658:+	TCCGTCTTACCTTGCCATGG	44883659	44883661	TGG	0.641717	0.370587	1	0	1	4	agagaACCTGCagagaccgTCCGTCTTACCTTGCCATGGGTTTCAGAGCTATGCTGGAAACAGCATAGCAAGTTGAAATAAGGCTAGTCCGTTATCAACTTGAAAAAGTGGCACCGAGTCGGTGCttttagagGCAGGTggaag
Til291	EFTUD2	ENSG00000108883	CDS and Splice site	chr17	chr17:44883643-44883662:-	TCCACCATGGCAAGGTAAGA	44883640	44883642	CGG	0.470736	0.257125	1	0	1	15	agagaACCTGCagagaccgTCCACCATGGCAAGGTAAGAGTTTCAGAGCTATGCTGGAAACAGCATAGCAAGTTGAAATAAGGCTAGTCCGTTATCAACTTGAAAAAGTGGCACCGAGTCGGTGCttttagagGCAGGTggaag
Til292	EFTUD2	ENSG00000108883	CDS	chr17	chr17:44883654-44883673:+	CATGGTGGAGATGTCCACAA	44883674	44883676	AGG	0.712273	0.193182	1	0	3	15	agagaACCTGCagagaccgCATGGTGGAGATGTCCACAAGTTTCAGAGCTATGCTGGAAACAGCATAGCAAGTTGAAATAAGGCTAGTCCGTTATCAACTTGAAAAAGTGGCACCGAGTCGGTGCttttagagGCAGGTggaag
Til293	EFTUD2	ENSG00000108883	CDS	chr17	chr17:44883655-44883674:+	ATGGTGGAGATGTCCACAAA	44883675	44883677	GGG	0.57084	0.243331	1	0	2	13	agagaACCTGCagagaccgATGGTGGAGATGTCCACAAAGTTTCAGAGCTATGCTGGAAACAGCATAGCAAGTTGAAATAAGGCTAGTCCGTTATCAACTTGAAAAAGTGGCACCGAGTCGGTGCttttagagGCAGGTggaag
Til294	EFTUD2	ENSG00000108883	CDS	chr17	chr17:44883656-44883675:-	CTTTGTGGACATCTCCACCA	44883653	44883655	TGG	0.730765	0.17095	1	0	0	25	agagaACCTGCagagaccgCTTTGTGGACATCTCCACCAGTTTCAGAGCTATGCTGGAAACAGCATAGCAAGTTGAAATAAGGCTAGTCCGTTATCAACTTGAAAAAGTGGCACCGAGTCGGTGCttttagagGCAGGTggaag
Til295	EFTUD2	ENSG00000108883	CDS	chr17	chr17:44883671-44883690:-	ATCAGAAATGTGACCCTTTG	44883668	44883670	TGG	0.431114	0.228164	1	0	2	13	agagaACCTGCagagaccgATCAGAAATGTGACCCTTTGGTTTCAGAGCTATGCTGGAAACAGCATAGCAAGTTGAAATAAGGCTAGTCCGTTATCAACTTGAAAAAGTGGCACCGAGTCGGTGCttttagagGCAGGTggaag
Til296	EFTUD2	ENSG00000108883	CDS and Splice site	chr17	chr17:44883708-44883727:-	CAGTTTCTTGGCGGATCTGA	44883705	44883707	TGG	0.38909	0.421552	1	0	0	2	agagaACCTGCagagaccgCAGTTTCTTGGCGGATCTGAGTTTCAGAGCTATGCTGGAAACAGCATAGCAAGTTGAAATAAGGCTAGTCCGTTATCAACTTGAAAAAGTGGCACCGAGTCGGTGCttttagagGCAGGTggaag
Til297	EFTUD2	ENSG00000108883	CDS and Splice site	chr17	chr17:44883710-44883729:+	AGATCCGCCAAGAAACTGAA	44883730	44883732	AGG	0.654955	0.29065	1	0	0	10	agagaACCTGCagagaccgAGATCCGCCAAGAAACTGAAGTTTCAGAGCTATGCTGGAAACAGCATAGCAAGTTGAAATAAGGCTAGTCCGTTATCAACTTGAAAAAGTGGCACCGAGTCGGTGCttttagagGCAGGTggaag
Til298	EFTUD2	ENSG00000108883	CDS and Splice site	chr17	chr17:44885246-44885265:-	ATGAGATGGAGTAAGTTACA	44885243	44885245	AGG	0.561031	0.188229	1	0	0	21	agagaACCTGCagagaccgATGAGATGGAGTAAGTTACAGTTTCAGAGCTATGCTGGAAACAGCATAGCAAGTTGAAATAAGGCTAGTCCGTTATCAACTTGAAAAAGTGGCACCGAGTCGGTGCttttagagGCAGGTggaag
Til299	EFTUD2	ENSG00000108883	CDS	chr17	chr17:44851286-44851305:+	ATTGAGCACAACATCCTGTT	44851306	44851308	TGG	0.425485	0.429951	1	0	0	12	agagaACCTGCagagaccgATTGAGCACAACATCCTGTTGTTTCAGAGCTATGCTGGAAACAGCATAGCAAGTTGAAATAAGGCTAGTCCGTTATCAACTTGAAAAAGTGGCACCGAGTCGGTGCttttagagGCAGGTggaag
Til300	EFTUD2	ENSG00000108883	CDS	chr17	chr17:44851303-44851322:-	GTTGCTGGAACTTGCCAAAC	44851300	44851302	AGG	0.408623	0.357543	1	0	1	6	agagaACCTGCagagaccgGTTGCTGGAACTTGCCAAACGTTTCAGAGCTATGCTGGAAACAGCATAGCAAGTTGAAATAAGGCTAGTCCGTTATCAACTTGAAAAAGTGGCACCGAGTCGGTGCttttagagGCAGGTggaag
Til301	EFTUD2	ENSG00000108883	CDS	chr17	chr17:44886627-44886646:-	GGAGGTGTATGGTCCTGAGG	44886624	44886626	TGG	0.645871	0.230948	1	0	1	17	agagaACCTGCagagaccgGGAGGTGTATGGTCCTGAGGGTTTCAGAGCTATGCTGGAAACAGCATAGCAAGTTGAAATAAGGCTAGTCCGTTATCAACTTGAAAAAGTGGCACCGAGTCGGTGCttttagagGCAGGTggaag
Til302	EFTUD2	ENSG00000108883	CDS	chr17	chr17:44886611-44886630:+	TGAACTATGGTCTCCACCTC	44886631	44886633	AGG	0.499766	0.724503	1	0	0	8	agagaACCTGCagagaccgTGAACTATGGTCTCCACCTCGTTTCAGAGCTATGCTGGAAACAGCATAGCAAGTTGAAATAAGGCTAGTCCGTTATCAACTTGAAAAAGTGGCACCGAGTCGGTGCttttagagGCAGGTggaag
Til303	EFTUD2	ENSG00000108883	CDS	chr17	chr17:44886609-44886628:-	GGTGGAGACCATAGTTCAAG	44886606	44886608	AGG	0.604375	0.338428	1	0	0	10	agagaACCTGCagagaccgGGTGGAGACCATAGTTCAAGGTTTCAGAGCTATGCTGGAAACAGCATAGCAAGTTGAAATAAGGCTAGTCCGTTATCAACTTGAAAAAGTGGCACCGAGTCGGTGCttttagagGCAGGTggaag
Til304	EFTUD2	ENSG00000108883	CDS	chr17	chr17:44886587-44886606:-	GAAGACACTCAGCCTCTCAC	44886584	44886586	AGG	0.538178	0.24109	1	0	3	14	agagaACCTGCagagaccgGAAGACACTCAGCCTCTCACGTTTCAGAGCTATGCTGGAAACAGCATAGCAAGTTGAAATAAGGCTAGTCCGTTATCAACTTGAAAAAGTGGCACCGAGTCGGTGCttttagagGCAGGTggaag
Til305	EFTUD2	ENSG00000108883	CDS	chr17	chr17:44851305-44851324:+	TTGGCAAGTTCCAGCAACAT	44851325	44851327	AGG	0.526864	0.355686	1	0	0	14	agagaACCTGCagagaccgTTGGCAAGTTCCAGCAACATGTTTCAGAGCTATGCTGGAAACAGCATAGCAAGTTGAAATAAGGCTAGTCCGTTATCAACTTGAAAAAGTGGCACCGAGTCGGTGCttttagagGCAGGTggaag
Til306	EFTUD2	ENSG00000108883	CDS and Splice site	chr17	chr17:44886578-44886597:-	CAGCCTCTCACAGGTACATC	44886575	44886577	AGG	0.471618	0.468487	1	0	3	20	agagaACCTGCagagaccgCAGCCTCTCACAGGTACATCGTTTCAGAGCTATGCTGGAAACAGCATAGCAAGTTGAAATAAGGCTAGTCCGTTATCAACTTGAAAAAGTGGCACCGAGTCGGTGCttttagagGCAGGTggaag
Til307	EFTUD2	ENSG00000108883	Splice site	chr17	chr17:44886572-44886591:+	CCTCCTGATGTACCTGTGAG	44886592	44886594	AGG	0.603123	0.178383	1	0	1	18	agagaACCTGCagagaccgCCTCCTGATGTACCTGTGAGGTTTCAGAGCTATGCTGGAAACAGCATAGCAAGTTGAAATAAGGCTAGTCCGTTATCAACTTGAAAAAGTGGCACCGAGTCGGTGCttttagagGCAGGTggaag
Til308	EFTUD2	ENSG00000108883	CDS	chr17	chr17:44885298-44885317:+	GTGAATTTCTTGGTTTTCAC	44885318	44885320	TGG	0.435108	0.162193	1	0	1	22	agagaACCTGCagagaccgGTGAATTTCTTGGTTTTCACGTTTCAGAGCTATGCTGGAAACAGCATAGCAAGTTGAAATAAGGCTAGTCCGTTATCAACTTGAAAAAGTGGCACCGAGTCGGTGCttttagagGCAGGTggaag
Til309	EFTUD2	ENSG00000108883	CDS	chr17	chr17:44885288-44885307:+	CTCCATCAGAGTGAATTTCT	44885308	44885310	TGG	0.305521	0.218347	1	0	1	19	agagaACCTGCagagaccgCTCCATCAGAGTGAATTTCTGTTTCAGAGCTATGCTGGAAACAGCATAGCAAGTTGAAATAAGGCTAGTCCGTTATCAACTTGAAAAAGTGGCACCGAGTCGGTGCttttagagGCAGGTggaag
Til310	EFTUD2	ENSG00000108883	CDS	chr17	chr17:44885272-44885291:-	GGAGCAGACATTACCTGTTA	44885269	44885271	CGG	0.479322	0.535609	1	0	0	7	agagaACCTGCagagaccgGGAGCAGACATTACCTGTTAGTTTCAGAGCTATGCTGGAAACAGCATAGCAAGTTGAAATAAGGCTAGTCCGTTATCAACTTGAAAAAGTGGCACCGAGTCGGTGCttttagagGCAGGTggaag
Til311	EFTUD2	ENSG00000108883	CDS	chr17	chr17:44885260-44885279:-	ACCTGTTACGGTGTATGAGA	44885257	44885259	TGG	0.522025	0.547746	1	0	0	6	agagaACCTGCagagaccgACCTGTTACGGTGTATGAGAGTTTCAGAGCTATGCTGGAAACAGCATAGCAAGTTGAAATAAGGCTAGTCCGTTATCAACTTGAAAAAGTGGCACCGAGTCGGTGCttttagagGCAGGTggaag
Til312	EFTUD2	ENSG00000108883	CDS	chr17	chr17:44885256-44885275:+	TCCATCTCATACACCGTAAC	44885276	44885278	AGG	0.3726	0.538462	1	0	1	1	agagaACCTGCagagaccgTCCATCTCATACACCGTAACGTTTCAGAGCTATGCTGGAAACAGCATAGCAAGTTGAAATAAGGCTAGTCCGTTATCAACTTGAAAAAGTGGCACCGAGTCGGTGCttttagagGCAGGTggaag
Til313	EFTUD2	ENSG00000108883	CDS and Splice site	chr17	chr17:44886575-44886594:-	CCTCTCACAGGTACATCAGG	44886572	44886574	AGG	0.695972	0.323702	1	0	1	17	agagaACCTGCagagaccgCCTCTCACAGGTACATCAGGGTTTCAGAGCTATGCTGGAAACAGCATAGCAAGTTGAAATAAGGCTAGTCCGTTATCAACTTGAAAAAGTGGCACCGAGTCGGTGCttttagagGCAGGTggaag
Til314	EFTUD2	ENSG00000108883	CDS	chr17	chr17:44851318-44851337:-	CTTCGATGATCCTATGTTGC	44851315	44851317	TGG	0.310614	0.531243	1	0	1	3	agagaACCTGCagagaccgCTTCGATGATCCTATGTTGCGTTTCAGAGCTATGCTGGAAACAGCATAGCAAGTTGAAATAAGGCTAGTCCGTTATCAACTTGAAAAAGTGGCACCGAGTCGGTGCttttagagGCAGGTggaag
Til315	EFTUD2	ENSG00000108883	CDS and Splice site	chr17	chr17:44851700-44851719:+	GGAGACATACCTTCCTACGG	44851720	44851722	CGG	0.74952	0.593201	1	0	0	3	agagaACCTGCagagaccgGGAGACATACCTTCCTACGGGTTTCAGAGCTATGCTGGAAACAGCATAGCAAGTTGAAATAAGGCTAGTCCGTTATCAACTTGAAAAAGTGGCACCGAGTCGGTGCttttagagGCAGGTggaag
Til316	EFTUD2	ENSG00000108883	CDS and Splice site	chr17	chr17:44851701-44851720:+	GAGACATACCTTCCTACGGC	44851721	44851723	GGG	0.588453	0.750988	1	0	0	1	agagaACCTGCagagaccgGAGACATACCTTCCTACGGCGTTTCAGAGCTATGCTGGAAACAGCATAGCAAGTTGAAATAAGGCTAGTCCGTTATCAACTTGAAAAAGTGGCACCGAGTCGGTGCttttagagGCAGGTggaag
Til317	EFTUD2	ENSG00000108883	CDS	chr17	chr17:44879590-44879609:-	GCTGGCTTGCGCATCTCAGA	44879587	44879589	TGG	0.472211	0.475768	1	0	0	8	agagaACCTGCagagaccgGCTGGCTTGCGCATCTCAGAGTTTCAGAGCTATGCTGGAAACAGCATAGCAAGTTGAAATAAGGCTAGTCCGTTATCAACTTGAAAAAGTGGCACCGAGTCGGTGCttttagagGCAGGTggaag
Til318	EFTUD2	ENSG00000108883	CDS	chr17	chr17:44879585-44879604:-	CTTGCGCATCTCAGATGGAG	44879582	44879584	TGG	0.574511	0.442789	1	0	0	6	agagaACCTGCagagaccgCTTGCGCATCTCAGATGGAGGTTTCAGAGCTATGCTGGAAACAGCATAGCAAGTTGAAATAAGGCTAGTCCGTTATCAACTTGAAAAAGTGGCACCGAGTCGGTGCttttagagGCAGGTggaag
Til319	EFTUD2	ENSG00000108883	CDS	chr17	chr17:44879561-44879580:-	CCTTTTCATTGATGCTGCTG	44879558	44879560	AGG	0.466876	0.248904	1	0	1	13	agagaACCTGCagagaccgCCTTTTCATTGATGCTGCTGGTTTCAGAGCTATGCTGGAAACAGCATAGCAAGTTGAAATAAGGCTAGTCCGTTATCAACTTGAAAAAGTGGCACCGAGTCGGTGCttttagagGCAGGTggaag
Til320	EFTUD2	ENSG00000108883	CDS	chr17	chr17:44879560-44879579:-	CTTTTCATTGATGCTGCTGA	44879557	44879559	GGG	0.462212	0.226155	1	0	0	22	agagaACCTGCagagaccgCTTTTCATTGATGCTGCTGAGTTTCAGAGCTATGCTGGAAACAGCATAGCAAGTTGAAATAAGGCTAGTCCGTTATCAACTTGAAAAAGTGGCACCGAGTCGGTGCttttagagGCAGGTggaag
Til321	EFTUD2	ENSG00000108883	CDS	chr17	chr17:44879558-44879577:+	CCTCAGCAGCATCAATGAAA	44879578	44879580	AGG	0.45748	0.190325	1	0	0	20	agagaACCTGCagagaccgCCTCAGCAGCATCAATGAAAGTTTCAGAGCTATGCTGGAAACAGCATAGCAAGTTGAAATAAGGCTAGTCCGTTATCAACTTGAAAAAGTGGCACCGAGTCGGTGCttttagagGCAGGTggaag
Til322	EFTUD2	ENSG00000108883	CDS and Splice site	chr17	chr17:44876093-44876112:+	AGCATCACCTGAGAAAAACA	44876113	44876115	AGG	0.615738	0.19439	1	0	2	22	agagaACCTGCagagaccgAGCATCACCTGAGAAAAACAGTTTCAGAGCTATGCTGGAAACAGCATAGCAAGTTGAAATAAGGCTAGTCCGTTATCAACTTGAAAAAGTGGCACCGAGTCGGTGCttttagagGCAGGTggaag
Til323	EFTUD2	ENSG00000108883	CDS	chr17	chr17:44879608-44879627:-	TTCTCTGATGAGGTCACAGC	44879605	44879607	TGG	0.461838	0.531858	1	0	0	12	agagaACCTGCagagaccgTTCTCTGATGAGGTCACAGCGTTTCAGAGCTATGCTGGAAACAGCATAGCAAGTTGAAATAAGGCTAGTCCGTTATCAACTTGAAAAAGTGGCACCGAGTCGGTGCttttagagGCAGGTggaag
Til324	EFTUD2	ENSG00000108883	CDS and Splice site	chr17	chr17:44876083-44876102:-	AGGTGATGCTGAACACAGAG	44876080	44876082	CGG	0.774669	0.202417	1	0	1	23	agagaACCTGCagagaccgAGGTGATGCTGAACACAGAGGTTTCAGAGCTATGCTGGAAACAGCATAGCAAGTTGAAATAAGGCTAGTCCGTTATCAACTTGAAAAAGTGGCACCGAGTCGGTGCttttagagGCAGGTggaag
Til325	EFTUD2	ENSG00000108883	CDS	chr17	chr17:44876061-44876080:-	GCTGATCAAGCATGCGGTGC	44876058	44876060	AGG	0.469073	0.790372	1	0	0	4	agagaACCTGCagagaccgGCTGATCAAGCATGCGGTGCGTTTCAGAGCTATGCTGGAAACAGCATAGCAAGTTGAAATAAGGCTAGTCCGTTATCAACTTGAAAAAGTGGCACCGAGTCGGTGCttttagagGCAGGTggaag
Til326	EFTUD2	ENSG00000108883	CDS	chr17	chr17:44876056-44876075:-	TCAAGCATGCGGTGCAGGAG	44876053	44876055	AGG	0.570525	0.405105	1	0	1	4	agagaACCTGCagagaccgTCAAGCATGCGGTGCAGGAGGTTTCAGAGCTATGCTGGAAACAGCATAGCAAGTTGAAATAAGGCTAGTCCGTTATCAACTTGAAAAAGTGGCACCGAGTCGGTGCttttagagGCAGGTggaag
Til327	EFTUD2	ENSG00000108883	CDS	chr17	chr17:44852415-44852434:-	CTCTGTCTGTCTTCCACCAC	44852412	44852414	TGG	0.351491	0.18585	1	1	2	30	agagaACCTGCagagaccgCTCTGTCTGTCTTCCACCACGTTTCAGAGCTATGCTGGAAACAGCATAGCAAGTTGAAATAAGGCTAGTCCGTTATCAACTTGAAAAAGTGGCACCGAGTCGGTGCttttagagGCAGGTggaag
Til328	EFTUD2	ENSG00000108883	CDS	chr17	chr17:44852430-44852449:+	CAGAGAAAAGGCTTGTCCCT	44852450	44852452	GGG	0.626238	0.246662	1	0	0	27	agagaACCTGCagagaccgCAGAGAAAAGGCTTGTCCCTGTTTCAGAGCTATGCTGGAAACAGCATAGCAAGTTGAAATAAGGCTAGTCCGTTATCAACTTGAAAAAGTGGCACCGAGTCGGTGCttttagagGCAGGTggaag
Til329	EFTUD2	ENSG00000108883	CDS	chr17	chr17:44852441-44852460:+	CTTGTCCCTGGGTGTGAGTC	44852461	44852463	CGG	0.444441	0.202876	1	0	1	26	agagaACCTGCagagaccgCTTGTCCCTGGGTGTGAGTCGTTTCAGAGCTATGCTGGAAACAGCATAGCAAGTTGAAATAAGGCTAGTCCGTTATCAACTTGAAAAAGTGGCACCGAGTCGGTGCttttagagGCAGGTggaag
Til330	EFTUD2	ENSG00000108883	CDS	chr17	chr17:44852449-44852468:-	GATCTCCGGACTCACACCCA	44852446	44852448	GGG	0.664818	0.62565	1	0	0	3	agagaACCTGCagagaccgGATCTCCGGACTCACACCCAGTTTCAGAGCTATGCTGGAAACAGCATAGCAAGTTGAAATAAGGCTAGTCCGTTATCAACTTGAAAAAGTGGCACCGAGTCGGTGCttttagagGCAGGTggaag
Til331	EFTUD2	ENSG00000108883	CDS	chr17	chr17:44876067-44876086:-	AGAGCGGCTGATCAAGCATG	44876064	44876066	CGG	0.676781	0.542905	1	0	0	6	agagaACCTGCagagaccgAGAGCGGCTGATCAAGCATGGTTTCAGAGCTATGCTGGAAACAGCATAGCAAGTTGAAATAAGGCTAGTCCGTTATCAACTTGAAAAAGTGGCACCGAGTCGGTGCttttagagGCAGGTggaag
Til332	EFTUD2	ENSG00000108883	CDS	chr17	chr17:44852472-44852491:+	CTCAAAGCCAAAAGAGTCGA	44852492	44852494	TGG	0.547429	0.443499	1	0	0	7	agagaACCTGCagagaccgCTCAAAGCCAAAAGAGTCGAGTTTCAGAGCTATGCTGGAAACAGCATAGCAAGTTGAAATAAGGCTAGTCCGTTATCAACTTGAAAAAGTGGCACCGAGTCGGTGCttttagagGCAGGTggaag
Til333	EFTUD2	ENSG00000108883	CDS	chr17	chr17:44879618-44879637:-	ACATGTGAATTTCTCTGATG	44879615	44879617	AGG	0.628657	0.176364	1	0	2	19	agagaACCTGCagagaccgACATGTGAATTTCTCTGATGGTTTCAGAGCTATGCTGGAAACAGCATAGCAAGTTGAAATAAGGCTAGTCCGTTATCAACTTGAAAAAGTGGCACCGAGTCGGTGCttttagagGCAGGTggaag
Til334	EFTUD2	ENSG00000108883	CDS	chr17	chr17:44880592-44880611:-	GTGGTCTTGCCAGACACCAA	44880589	44880591	AGG	0.644226	0.405298	1	0	1	8	agagaACCTGCagagaccgGTGGTCTTGCCAGACACCAAGTTTCAGAGCTATGCTGGAAACAGCATAGCAAGTTGAAATAAGGCTAGTCCGTTATCAACTTGAAAAAGTGGCACCGAGTCGGTGCttttagagGCAGGTggaag
Til335	EFTUD2	ENSG00000108883	CDS	chr17	chr17:44851712-44851731:-	GATCAAAACCCGCCGTAGGA	44851709	44851711	AGG	0.466031	1	1	0	0	0	agagaACCTGCagagaccgGATCAAAACCCGCCGTAGGAGTTTCAGAGCTATGCTGGAAACAGCATAGCAAGTTGAAATAAGGCTAGTCCGTTATCAACTTGAAAAAGTGGCACCGAGTCGGTGCttttagagGCAGGTggaag
Til336	EFTUD2	ENSG00000108883	CDS	chr17	chr17:44851716-44851735:-	TCATGATCAAAACCCGCCGT	44851713	44851715	AGG	0.597487	0.95625	1	0	0	2	agagaACCTGCagagaccgTCATGATCAAAACCCGCCGTGTTTCAGAGCTATGCTGGAAACAGCATAGCAAGTTGAAATAAGGCTAGTCCGTTATCAACTTGAAAAAGTGGCACCGAGTCGGTGCttttagagGCAGGTggaag
Til337	EFTUD2	ENSG00000108883	CDS	chr17	chr17:44851722-44851741:+	GGTTTTGATCATGAATTCCC	44851742	44851744	GGG	0.537627	0.632712	1	0	0	4	agagaACCTGCagagaccgGGTTTTGATCATGAATTCCCGTTTCAGAGCTATGCTGGAAACAGCATAGCAAGTTGAAATAAGGCTAGTCCGTTATCAACTTGAAAAAGTGGCACCGAGTCGGTGCttttagagGCAGGTggaag
Til338	EFTUD2	ENSG00000108883	CDS	chr17	chr17:44851727-44851746:+	TGATCATGAATTCCCGGGCC	44851747	44851749	AGG	0.440924	0.598172	1	0	0	7	agagaACCTGCagagaccgTGATCATGAATTCCCGGGCCGTTTCAGAGCTATGCTGGAAACAGCATAGCAAGTTGAAATAAGGCTAGTCCGTTATCAACTTGAAAAAGTGGCACCGAGTCGGTGCttttagagGCAGGTggaag
Til339	EFTUD2	ENSG00000108883	CDS	chr17	chr17:44851772-44851791:-	GAGCATTGTCATCCGCCCCT	44851769	44851771	TGG	0.538622	0.43793	1	0	1	1	agagaACCTGCagagaccgGAGCATTGTCATCCGCCCCTGTTTCAGAGCTATGCTGGAAACAGCATAGCAAGTTGAAATAAGGCTAGTCCGTTATCAACTTGAAAAAGTGGCACCGAGTCGGTGCttttagagGCAGGTggaag
Til340	EFTUD2	ENSG00000108883	CDS	chr17	chr17:44851778-44851797:+	GGATGACAATGCTCTTGTCC	44851798	44851800	AGG	0.485288	0.290764	1	0	3	9	agagaACCTGCagagaccgGGATGACAATGCTCTTGTCCGTTTCAGAGCTATGCTGGAAACAGCATAGCAAGTTGAAATAAGGCTAGTCCGTTATCAACTTGAAAAAGTGGCACCGAGTCGGTGCttttagagGCAGGTggaag
Til341	EFTUD2	ENSG00000108883	CDS	chr17	chr17:44880556-44880575:-	TTCAATATCATGGACACTCC	44880553	44880555	AGG	0.531084	0.657622	1	0	0	5	agagaACCTGCagagaccgTTCAATATCATGGACACTCCGTTTCAGAGCTATGCTGGAAACAGCATAGCAAGTTGAAATAAGGCTAGTCCGTTATCAACTTGAAAAAGTGGCACCGAGTCGGTGCttttagagGCAGGTggaag
Til342	EFTUD2	ENSG00000108883	CDS	chr17	chr17:44851779-44851798:+	GATGACAATGCTCTTGTCCA	44851799	44851801	GGG	0.549988	0.227702	1	0	0	17	agagaACCTGCagagaccgGATGACAATGCTCTTGTCCAGTTTCAGAGCTATGCTGGAAACAGCATAGCAAGTTGAAATAAGGCTAGTCCGTTATCAACTTGAAAAAGTGGCACCGAGTCGGTGCttttagagGCAGGTggaag
Til343	EFTUD2	ENSG00000108883	CDS	chr17	chr17:44851789-44851808:+	CTCTTGTCCAGGGGATCACC	44851809	44851811	AGG	0.502581	0.185462	1	0	1	21	agagaACCTGCagagaccgCTCTTGTCCAGGGGATCACCGTTTCAGAGCTATGCTGGAAACAGCATAGCAAGTTGAAATAAGGCTAGTCCGTTATCAACTTGAAAAAGTGGCACCGAGTCGGTGCttttagagGCAGGTggaag
Til344	EFTUD2	ENSG00000108883	CDS and Splice site	chr17	chr17:44851799-44851818:-	GATTGTGCCTGGTGATCCCC	44851796	44851798	TGG	0.48711	0.372083	1	0	1	9	agagaACCTGCagagaccgGATTGTGCCTGGTGATCCCCGTTTCAGAGCTATGCTGGAAACAGCATAGCAAGTTGAAATAAGGCTAGTCCGTTATCAACTTGAAAAAGTGGCACCGAGTCGGTGCttttagagGCAGGTggaag
Til345	EFTUD2	ENSG00000108883	CDS and Splice site	chr17	chr17:44851803-44851822:+	ATCACCAGGCACAATCTAAA	44851823	44851825	AGG	0.390318	0.447278	1	0	1	6	agagaACCTGCagagaccgATCACCAGGCACAATCTAAAGTTTCAGAGCTATGCTGGAAACAGCATAGCAAGTTGAAATAAGGCTAGTCCGTTATCAACTTGAAAAAGTGGCACCGAGTCGGTGCttttagagGCAGGTggaag
Til346	EFTUD2	ENSG00000108883	CDS and Splice site	chr17	chr17:44851810-44851829:-	TTTGCCTTTTAGATTGTGCC	44851807	44851809	TGG	0.390566	0.260497	1	0	2	16	agagaACCTGCagagaccgTTTGCCTTTTAGATTGTGCCGTTTCAGAGCTATGCTGGAAACAGCATAGCAAGTTGAAATAAGGCTAGTCCGTTATCAACTTGAAAAAGTGGCACCGAGTCGGTGCttttagagGCAGGTggaag
Til347	EFTUD2	ENSG00000108883	CDS	chr17	chr17:44854618-44854637:-	GCTGGCTGCCCGTTCCATCT	44854615	44854617	GGG	0.393531	0.597504	1	0	1	4	agagaACCTGCagagaccgGCTGGCTGCCCGTTCCATCTGTTTCAGAGCTATGCTGGAAACAGCATAGCAAGTTGAAATAAGGCTAGTCCGTTATCAACTTGAAAAAGTGGCACCGAGTCGGTGCttttagagGCAGGTggaag
Til348	EFTUD2	ENSG00000108883	CDS	chr17	chr17:44880598-44880617:+	TCTGGCAAGACCACTGTCAC	44880618	44880620	AGG	0.559086	0.340715	1	0	2	9	agagaACCTGCagagaccgTCTGGCAAGACCACTGTCACGTTTCAGAGCTATGCTGGAAACAGCATAGCAAGTTGAAATAAGGCTAGTCCGTTATCAACTTGAAAAAGTGGCACCGAGTCGGTGCttttagagGCAGGTggaag
Til349	EFTUD2	ENSG00000108883	CDS	chr17	chr17:44851780-44851799:+	ATGACAATGCTCTTGTCCAG	44851800	44851802	GGG	0.685946	0.258599	1	0	0	11	agagaACCTGCagagaccgATGACAATGCTCTTGTCCAGGTTTCAGAGCTATGCTGGAAACAGCATAGCAAGTTGAAATAAGGCTAGTCCGTTATCAACTTGAAAAAGTGGCACCGAGTCGGTGCttttagagGCAGGTggaag
Til350	EFTUD2	ENSG00000108883	CDS	chr17	chr17:44854619-44854638:-	TGCTGGCTGCCCGTTCCATC	44854616	44854618	TGG	0.208279	0.343158	1	0	0	29	agagaACCTGCagagaccgTGCTGGCTGCCCGTTCCATCGTTTCAGAGCTATGCTGGAAACAGCATAGCAAGTTGAAATAAGGCTAGTCCGTTATCAACTTGAAAAAGTGGCACCGAGTCGGTGCttttagagGCAGGTggaag
Til351	EFTUD2	ENSG00000108883	CDS	chr17	chr17:44854634-44854653:+	CAGCAGATCCCAATCGTACT	44854654	44854656	TGG	0.515597	0.994764	1	0	0	1	agagaACCTGCagagaccgCAGCAGATCCCAATCGTACTGTTTCAGAGCTATGCTGGAAACAGCATAGCAAGTTGAAATAAGGCTAGTCCGTTATCAACTTGAAAAAGTGGCACCGAGTCGGTGCttttagagGCAGGTggaag
Til352	EFTUD2	ENSG00000108883	CDS	chr17	chr17:44854636-44854655:-	CAAGTACGATTGGGATCTGC	44854633	44854635	TGG	0.506865	0.520503	1	0	0	3	agagaACCTGCagagaccgCAAGTACGATTGGGATCTGCGTTTCAGAGCTATGCTGGAAACAGCATAGCAAGTTGAAATAAGGCTAGTCCGTTATCAACTTGAAAAAGTGGCACCGAGTCGGTGCttttagagGCAGGTggaag
Til353	EFTUD2	ENSG00000108883	CDS	chr17	chr17:44862812-44862831:-	CTGAGTGGCACCATTCATGC	44862809	44862811	TGG	0.399855	0.494047	1	0	1	12	agagaACCTGCagagaccgCTGAGTGGCACCATTCATGCGTTTCAGAGCTATGCTGGAAACAGCATAGCAAGTTGAAATAAGGCTAGTCCGTTATCAACTTGAAAAAGTGGCACCGAGTCGGTGCttttagagGCAGGTggaag
Til354	EFTUD2	ENSG00000108883	CDS	chr17	chr17:44862811-44862830:-	TGAGTGGCACCATTCATGCT	44862808	44862810	GGG	0.643563	0.436449	1	0	2	6	agagaACCTGCagagaccgTGAGTGGCACCATTCATGCTGTTTCAGAGCTATGCTGGAAACAGCATAGCAAGTTGAAATAAGGCTAGTCCGTTATCAACTTGAAAAAGTGGCACCGAGTCGGTGCttttagagGCAGGTggaag
Til355	EFTUD2	ENSG00000108883	CDS	chr17	chr17:44862799-44862818:+	CACAGGCTGCCCAGCATGAA	44862819	44862821	TGG	0.409627	0.26955	1	0	0	21	agagaACCTGCagagaccgCACAGGCTGCCCAGCATGAAGTTTCAGAGCTATGCTGGAAACAGCATAGCAAGTTGAAATAAGGCTAGTCCGTTATCAACTTGAAAAAGTGGCACCGAGTCGGTGCttttagagGCAGGTggaag
Til356	EFTUD2	ENSG00000108883	CDS	chr17	chr17:44862798-44862817:-	TCATGCTGGGCAGCCTGTGA	44862795	44862797	AGG	0.565805	0.193768	1	0	0	26	agagaACCTGCagagaccgTCATGCTGGGCAGCCTGTGAGTTTCAGAGCTATGCTGGAAACAGCATAGCAAGTTGAAATAAGGCTAGTCCGTTATCAACTTGAAAAAGTGGCACCGAGTCGGTGCttttagagGCAGGTggaag
Til357	EFTUD2	ENSG00000108883	CDS	chr17	chr17:44862792-44862811:-	TGGGCAGCCTGTGAAGGTAC	44862789	44862791	TGG	0.317669	0.240689	1	0	1	18	agagaACCTGCagagaccgTGGGCAGCCTGTGAAGGTACGTTTCAGAGCTATGCTGGAAACAGCATAGCAAGTTGAAATAAGGCTAGTCCGTTATCAACTTGAAAAAGTGGCACCGAGTCGGTGCttttagagGCAGGTggaag
Til358	EFTUD2	ENSG00000108883	CDS	chr17	chr17:44862791-44862810:-	GGGCAGCCTGTGAAGGTACT	44862788	44862790	GGG	0.343969	0.255905	1	0	0	19	agagaACCTGCagagaccgGGGCAGCCTGTGAAGGTACTGTTTCAGAGCTATGCTGGAAACAGCATAGCAAGTTGAAATAAGGCTAGTCCGTTATCAACTTGAAAAAGTGGCACCGAGTCGGTGCttttagagGCAGGTggaag
Til359	EFTUD2	ENSG00000108883	CDS	chr17	chr17:44862789-44862808:-	GCAGCCTGTGAAGGTACTGG	44862786	44862788	GGG	0.658963	0.382605	1	0	1	9	agagaACCTGCagagaccgGCAGCCTGTGAAGGTACTGGGTTTCAGAGCTATGCTGGAAACAGCATAGCAAGTTGAAATAAGGCTAGTCCGTTATCAACTTGAAAAAGTGGCACCGAGTCGGTGCttttagagGCAGGTggaag
Til360	EFTUD2	ENSG00000108883	CDS	chr17	chr17:44862774-44862793:-	ACTGGGGGAGAACTACACCC	44862771	44862773	TGG	0.587846	0.290358	1	0	2	9	agagaACCTGCagagaccgACTGGGGGAGAACTACACCCGTTTCAGAGCTATGCTGGAAACAGCATAGCAAGTTGAAATAAGGCTAGTCCGTTATCAACTTGAAAAAGTGGCACCGAGTCGGTGCttttagagGCAGGTggaag
Til361	EFTUD2	ENSG00000108883	CDS	chr17	chr17:44862771-44862790:-	GGGGGAGAACTACACCCTGG	44862768	44862770	AGG	0.731128	0.309724	1	0	0	12	agagaACCTGCagagaccgGGGGGAGAACTACACCCTGGGTTTCAGAGCTATGCTGGAAACAGCATAGCAAGTTGAAATAAGGCTAGTCCGTTATCAACTTGAAAAAGTGGCACCGAGTCGGTGCttttagagGCAGGTggaag
Til362	EFTUD2	ENSG00000108883	CDS	chr17	chr17:44862741-44862760:-	AGACTCCCAGATATGCACCG	44862738	44862740	TGG	0.740553	0.496334	1	0	1	6	agagaACCTGCagagaccgAGACTCCCAGATATGCACCGGTTTCAGAGCTATGCTGGAAACAGCATAGCAAGTTGAAATAAGGCTAGTCCGTTATCAACTTGAAAAAGTGGCACCGAGTCGGTGCttttagagGCAGGTggaag
Til363	EFTUD2	ENSG00000108883	CDS	chr17	chr17:44862740-44862759:-	GACTCCCAGATATGCACCGT	44862737	44862739	GGG	0.658295	0.37109	1	0	1	5	agagaACCTGCagagaccgGACTCCCAGATATGCACCGTGTTTCAGAGCTATGCTGGAAACAGCATAGCAAGTTGAAATAAGGCTAGTCCGTTATCAACTTGAAAAAGTGGCACCGAGTCGGTGCttttagagGCAGGTggaag
Til364	EFTUD2	ENSG00000108883	CDS	chr17	chr17:44862733-44862752:+	GCGGCCCACGGTGCATATCT	44862753	44862755	GGG	0.412408	0.96	1	0	0	1	agagaACCTGCagagaccgGCGGCCCACGGTGCATATCTGTTTCAGAGCTATGCTGGAAACAGCATAGCAAGTTGAAATAAGGCTAGTCCGTTATCAACTTGAAAAAGTGGCACCGAGTCGGTGCttttagagGCAGGTggaag
Til365	EFTUD2	ENSG00000108883	CDS	chr17	chr17:44862732-44862751:+	GGCGGCCCACGGTGCATATC	44862752	44862754	TGG	0.247595	0.951493	1	0	0	2	agagaACCTGCagagaccgGGCGGCCCACGGTGCATATCGTTTCAGAGCTATGCTGGAAACAGCATAGCAAGTTGAAATAAGGCTAGTCCGTTATCAACTTGAAAAAGTGGCACCGAGTCGGTGCttttagagGCAGGTggaag
Til366	EFTUD2	ENSG00000108883	CDS	chr17	chr17:44862730-44862749:-	TATGCACCGTGGGCCGCCTT	44862727	44862729	TGG	0.384011	0.914062	1	0	1	1	agagaACCTGCagagaccgTATGCACCGTGGGCCGCCTTGTTTCAGAGCTATGCTGGAAACAGCATAGCAAGTTGAAATAAGGCTAGTCCGTTATCAACTTGAAAAAGTGGCACCGAGTCGGTGCttttagagGCAGGTggaag
Til367	EFTUD2	ENSG00000108883	CDS	chr17	chr17:44862721-44862740:+	AGAGATCCAAAGGCGGCCCA	44862741	44862743	CGG	0.582092	0.298268	1	0	0	8	agagaACCTGCagagaccgAGAGATCCAAAGGCGGCCCAGTTTCAGAGCTATGCTGGAAACAGCATAGCAAGTTGAAATAAGGCTAGTCCGTTATCAACTTGAAAAAGTGGCACCGAGTCGGTGCttttagagGCAGGTggaag
Til368	EFTUD2	ENSG00000108883	CDS	chr17	chr17:44862720-44862739:-	GGGCCGCCTTTGGATCTCTG	44862717	44862719	TGG	0.64431	0.29264	1	0	0	10	agagaACCTGCagagaccgGGGCCGCCTTTGGATCTCTGGTTTCAGAGCTATGCTGGAAACAGCATAGCAAGTTGAAATAAGGCTAGTCCGTTATCAACTTGAAAAAGTGGCACCGAGTCGGTGCttttagagGCAGGTggaag
Til369	EFTUD2	ENSG00000108883	CDS	chr17	chr17:44862714-44862733:+	TGGCCACAGAGATCCAAAGG	44862734	44862736	CGG	0.73422	0.245576	1	0	1	17	agagaACCTGCagagaccgTGGCCACAGAGATCCAAAGGGTTTCAGAGCTATGCTGGAAACAGCATAGCAAGTTGAAATAAGGCTAGTCCGTTATCAACTTGAAAAAGTGGCACCGAGTCGGTGCttttagagGCAGGTggaag
Til370	EFTUD2	ENSG00000108883	CDS and Splice site	chr17	chr17:44862711-44862730:+	ACCTGGCCACAGAGATCCAA	44862731	44862733	AGG	0.602617	0.258183	1	0	1	17	agagaACCTGCagagaccgACCTGGCCACAGAGATCCAAGTTTCAGAGCTATGCTGGAAACAGCATAGCAAGTTGAAATAAGGCTAGTCCGTTATCAACTTGAAAAAGTGGCACCGAGTCGGTGCttttagagGCAGGTggaag
Til371	EFTUD2	ENSG00000108883	CDS and Splice site	chr17	chr17:44860533-44860552:-	TTGCTTCAGGTACCACATCG	44860530	44860532	AGG	0.746653	0.567439	1	0	0	5	agagaACCTGCagagaccgTTGCTTCAGGTACCACATCGGTTTCAGAGCTATGCTGGAAACAGCATAGCAAGTTGAAATAAGGCTAGTCCGTTATCAACTTGAAAAAGTGGCACCGAGTCGGTGCttttagagGCAGGTggaag
Til372	EFTUD2	ENSG00000108883	CDS	chr17	chr17:44862816-44862835:+	GAATGGTGCCACTCAGCACC	44862836	44862838	CGG	0.545649	0.246401	1	0	0	18	agagaACCTGCagagaccgGAATGGTGCCACTCAGCACCGTTTCAGAGCTATGCTGGAAACAGCATAGCAAGTTGAAATAAGGCTAGTCCGTTATCAACTTGAAAAAGTGGCACCGAGTCGGTGCttttagagGCAGGTggaag
Til373	EFTUD2	ENSG00000108883	CDS	chr17	chr17:44860518-44860537:+	GAACACGGTTCACCTCGATG	44860538	44860540	TGG	0.713311	1	1	0	0	0	agagaACCTGCagagaccgGAACACGGTTCACCTCGATGGTTTCAGAGCTATGCTGGAAACAGCATAGCAAGTTGAAATAAGGCTAGTCCGTTATCAACTTGAAAAAGTGGCACCGAGTCGGTGCttttagagGCAGGTggaag
Til374	EFTUD2	ENSG00000108883	CDS	chr17	chr17:44862823-44862842:+	GCCACTCAGCACCCGGCCAA	44862843	44862845	AGG	0.501703	0.423923	1	0	1	8	agagaACCTGCagagaccgGCCACTCAGCACCCGGCCAAGTTTCAGAGCTATGCTGGAAACAGCATAGCAAGTTGAAATAAGGCTAGTCCGTTATCAACTTGAAAAAGTGGCACCGAGTCGGTGCttttagagGCAGGTggaag
Til375	EFTUD2	ENSG00000108883	CDS	chr17	chr17:44862834-44862853:+	CCCGGCCAAAGGCGTGAAAC	44862854	44862856	TGG	0.35386	1	1	0	0	0	agagaACCTGCagagaccgCCCGGCCAAAGGCGTGAAACGTTTCAGAGCTATGCTGGAAACAGCATAGCAAGTTGAAATAAGGCTAGTCCGTTATCAACTTGAAAAAGTGGCACCGAGTCGGTGCttttagagGCAGGTggaag
Til376	EFTUD2	ENSG00000108883	CDS	chr17	chr17:44863691-44863710:+	GGAGTCCACACCACCGGTGT	44863711	44863713	AGG	0.603401	0.412611	1	0	0	12	agagaACCTGCagagaccgGGAGTCCACACCACCGGTGTGTTTCAGAGCTATGCTGGAAACAGCATAGCAAGTTGAAATAAGGCTAGTCCGTTATCAACTTGAAAAAGTGGCACCGAGTCGGTGCttttagagGCAGGTggaag
Til377	EFTUD2	ENSG00000108883	CDS	chr17	chr17:44863686-44863705:-	GGTGGTGTGGACTCCGACCT	44863683	44863685	CGG	0.545273	0.62953	1	0	0	9	agagaACCTGCagagaccgGGTGGTGTGGACTCCGACCTGTTTCAGAGCTATGCTGGAAACAGCATAGCAAGTTGAAATAAGGCTAGTCCGTTATCAACTTGAAAAAGTGGCACCGAGTCGGTGCttttagagGCAGGTggaag
Til378	EFTUD2	ENSG00000108883	CDS	chr17	chr17:44863685-44863704:+	GAGGTCGGAGTCCACACCAC	44863705	44863707	CGG	0.634477	0.760135	1	0	1	4	agagaACCTGCagagaccgGAGGTCGGAGTCCACACCACGTTTCAGAGCTATGCTGGAAACAGCATAGCAAGTTGAAATAAGGCTAGTCCGTTATCAACTTGAAAAAGTGGCACCGAGTCGGTGCttttagagGCAGGTggaag
Til379	EFTUD2	ENSG00000108883	CDS	chr17	chr17:44863681-44863700:-	TGTGGACTCCGACCTCGGCG	44863678	44863680	AGG	0.634348	0.484506	1	0	0	3	agagaACCTGCagagaccgTGTGGACTCCGACCTCGGCGGTTTCAGAGCTATGCTGGAAACAGCATAGCAAGTTGAAATAAGGCTAGTCCGTTATCAACTTGAAAAAGTGGCACCGAGTCGGTGCttttagagGCAGGTggaag
Til380	EFTUD2	ENSG00000108883	CDS	chr17	chr17:44863670-44863689:+	ACTCATAGCCTCGCCGAGGT	44863690	44863692	CGG	0.571517	0.827865	1	0	0	3	agagaACCTGCagagaccgACTCATAGCCTCGCCGAGGTGTTTCAGAGCTATGCTGGAAACAGCATAGCAAGTTGAAATAAGGCTAGTCCGTTATCAACTTGAAAAAGTGGCACCGAGTCGGTGCttttagagGCAGGTggaag
Til381	EFTUD2	ENSG00000108883	CDS	chr17	chr17:44863666-44863685:+	AGTCACTCATAGCCTCGCCG	44863686	44863688	AGG	0.693036	0.808872	1	0	0	3	agagaACCTGCagagaccgAGTCACTCATAGCCTCGCCGGTTTCAGAGCTATGCTGGAAACAGCATAGCAAGTTGAAATAAGGCTAGTCCGTTATCAACTTGAAAAAGTGGCACCGAGTCGGTGCttttagagGCAGGTggaag
Til382	EFTUD2	ENSG00000108883	CDS and Splice site	chr17	chr17:44863652-44863671:-	GTGACTGTGACCCTGATGTA	44863649	44863651	AGG	0.501237	0.414105	1	0	1	11	agagaACCTGCagagaccgGTGACTGTGACCCTGATGTAGTTTCAGAGCTATGCTGGAAACAGCATAGCAAGTTGAAATAAGGCTAGTCCGTTATCAACTTGAAAAAGTGGCACCGAGTCGGTGCttttagagGCAGGTggaag
Til383	EFTUD2	ENSG00000108883	CDS and Splice site	chr17	chr17:44863651-44863670:-	TGACTGTGACCCTGATGTAA	44863648	44863650	GGG	0.577122	0.305635	1	0	0	14	agagaACCTGCagagaccgTGACTGTGACCCTGATGTAAGTTTCAGAGCTATGCTGGAAACAGCATAGCAAGTTGAAATAAGGCTAGTCCGTTATCAACTTGAAAAAGTGGCACCGAGTCGGTGCttttagagGCAGGTggaag
Til384	EFTUD2	ENSG00000108883	CDS and Splice site	chr17	chr17:44863644-44863663:-	GACCCTGATGTAAGGGCATG	44863641	44863643	TGG	0.575585	0.387599	1	0	1	10	agagaACCTGCagagaccgGACCCTGATGTAAGGGCATGGTTTCAGAGCTATGCTGGAAACAGCATAGCAAGTTGAAATAAGGCTAGTCCGTTATCAACTTGAAAAAGTGGCACCGAGTCGGTGCttttagagGCAGGTggaag
Til385	EFTUD2	ENSG00000108883	CDS and Splice site	chr17	chr17:44862888-44862907:+	TGTGGCACATCAGGGGGCCC	44862908	44862910	TGG	0.415419	0.359512	1	0	2	13	agagaACCTGCagagaccgTGTGGCACATCAGGGGGCCCGTTTCAGAGCTATGCTGGAAACAGCATAGCAAGTTGAAATAAGGCTAGTCCGTTATCAACTTGAAAAAGTGGCACCGAGTCGGTGCttttagagGCAGGTggaag
Til386	EFTUD2	ENSG00000108883	CDS	chr17	chr17:44862882-44862901:+	TAGTAGTGTGGCACATCAGG	44862902	44862904	GGG	0.625499	0.628835	1	0	0	7	agagaACCTGCagagaccgTAGTAGTGTGGCACATCAGGGTTTCAGAGCTATGCTGGAAACAGCATAGCAAGTTGAAATAAGGCTAGTCCGTTATCAACTTGAAAAAGTGGCACCGAGTCGGTGCttttagagGCAGGTggaag
Til387	EFTUD2	ENSG00000108883	CDS	chr17	chr17:44862881-44862900:+	TTAGTAGTGTGGCACATCAG	44862901	44862903	GGG	0.637422	0.876108	1	0	0	2	agagaACCTGCagagaccgTTAGTAGTGTGGCACATCAGGTTTCAGAGCTATGCTGGAAACAGCATAGCAAGTTGAAATAAGGCTAGTCCGTTATCAACTTGAAAAAGTGGCACCGAGTCGGTGCttttagagGCAGGTggaag
Til388	EFTUD2	ENSG00000108883	CDS	chr17	chr17:44862880-44862899:+	CTTAGTAGTGTGGCACATCA	44862900	44862902	GGG	0.497879	0.862432	1	0	0	3	agagaACCTGCagagaccgCTTAGTAGTGTGGCACATCAGTTTCAGAGCTATGCTGGAAACAGCATAGCAAGTTGAAATAAGGCTAGTCCGTTATCAACTTGAAAAAGTGGCACCGAGTCGGTGCttttagagGCAGGTggaag
Til389	EFTUD2	ENSG00000108883	CDS	chr17	chr17:44862879-44862898:+	TCTTAGTAGTGTGGCACATC	44862899	44862901	AGG	0.338271	0.774663	1	0	0	4	agagaACCTGCagagaccgTCTTAGTAGTGTGGCACATCGTTTCAGAGCTATGCTGGAAACAGCATAGCAAGTTGAAATAAGGCTAGTCCGTTATCAACTTGAAAAAGTGGCACCGAGTCGGTGCttttagagGCAGGTggaag
Til390	EFTUD2	ENSG00000108883	CDS	chr17	chr17:44862870-44862889:+	TGCTGTACATCTTAGTAGTG	44862890	44862892	TGG	0.523854	0.364443	1	0	0	6	agagaACCTGCagagaccgTGCTGTACATCTTAGTAGTGGTTTCAGAGCTATGCTGGAAACAGCATAGCAAGTTGAAATAAGGCTAGTCCGTTATCAACTTGAAAAAGTGGCACCGAGTCGGTGCttttagagGCAGGTggaag
Til391	EFTUD2	ENSG00000108883	CDS	chr17	chr17:44862863-44862882:-	AAGATGTACAGCACAGATGA	44862860	44862862	TGG	0.558595	0.241432	1	0	0	16	agagaACCTGCagagaccgAAGATGTACAGCACAGATGAGTTTCAGAGCTATGCTGGAAACAGCATAGCAAGTTGAAATAAGGCTAGTCCGTTATCAACTTGAAAAAGTGGCACCGAGTCGGTGCttttagagGCAGGTggaag
Til392	EFTUD2	ENSG00000108883	CDS	chr17	chr17:44862842-44862861:-	GGAGTCCAGTTTCACGCCTT	44862839	44862841	TGG	0.358999	0.460664	1	0	0	8	agagaACCTGCagagaccgGGAGTCCAGTTTCACGCCTTGTTTCAGAGCTATGCTGGAAACAGCATAGCAAGTTGAAATAAGGCTAGTCCGTTATCAACTTGAAAAAGTGGCACCGAGTCGGTGCttttagagGCAGGTggaag
Til393	EFTUD2	ENSG00000108883	CDS	chr17	chr17:44862838-44862857:-	TCCAGTTTCACGCCTTTGGC	44862835	44862837	CGG	0.365947	0.287846	1	0	0	13	agagaACCTGCagagaccgTCCAGTTTCACGCCTTTGGCGTTTCAGAGCTATGCTGGAAACAGCATAGCAAGTTGAAATAAGGCTAGTCCGTTATCAACTTGAAAAAGTGGCACCGAGTCGGTGCttttagagGCAGGTggaag
Til394	EFTUD2	ENSG00000108883	CDS	chr17	chr17:44862837-44862856:-	CCAGTTTCACGCCTTTGGCC	44862834	44862836	GGG	0.444562	0.322408	1	0	0	13	agagaACCTGCagagaccgCCAGTTTCACGCCTTTGGCCGTTTCAGAGCTATGCTGGAAACAGCATAGCAAGTTGAAATAAGGCTAGTCCGTTATCAACTTGAAAAAGTGGCACCGAGTCGGTGCttttagagGCAGGTggaag
Til395	EFTUD2	ENSG00000108883	CDS	chr17	chr17:44862827-44862846:-	GCCTTTGGCCGGGTGCTGAG	44862824	44862826	TGG	0.594019	0.207403	1	0	1	13	agagaACCTGCagagaccgGCCTTTGGCCGGGTGCTGAGGTTTCAGAGCTATGCTGGAAACAGCATAGCAAGTTGAAATAAGGCTAGTCCGTTATCAACTTGAAAAAGTGGCACCGAGTCGGTGCttttagagGCAGGTggaag
Til396	EFTUD2	ENSG00000108883	CDS	chr17	chr17:44860514-44860533:-	GAGGTGAACCGTGTTCCTGC	44860511	44860513	TGG	0.543489	0.523527	1	0	0	6	agagaACCTGCagagaccgGAGGTGAACCGTGTTCCTGCGTTTCAGAGCTATGCTGGAAACAGCATAGCAAGTTGAAATAAGGCTAGTCCGTTATCAACTTGAAAAAGTGGCACCGAGTCGGTGCttttagagGCAGGTggaag
Til397	EFTUD2	ENSG00000108883	CDS	chr17	chr17:44860507-44860526:-	ACCGTGTTCCTGCTGGCAAC	44860504	44860506	TGG	0.295346	0.634873	1	0	2	2	agagaACCTGCagagaccgACCGTGTTCCTGCTGGCAACGTTTCAGAGCTATGCTGGAAACAGCATAGCAAGTTGAAATAAGGCTAGTCCGTTATCAACTTGAAAAAGTGGCACCGAGTCGGTGCttttagagGCAGGTggaag
Til398	EFTUD2	ENSG00000108883	CDS	chr17	chr17:44860506-44860525:-	CCGTGTTCCTGCTGGCAACT	44860503	44860505	GGG	0.496947	0.451084	1	0	1	8	agagaACCTGCagagaccgCCGTGTTCCTGCTGGCAACTGTTTCAGAGCTATGCTGGAAACAGCATAGCAAGTTGAAATAAGGCTAGTCCGTTATCAACTTGAAAAAGTGGCACCGAGTCGGTGCttttagagGCAGGTggaag
Til399	EFTUD2	ENSG00000108883	CDS	chr17	chr17:44859925-44859944:+	AGCTCTTGTTGACCTTGCGC	44859945	44859947	AGG	0.501105	0.820447	1	0	0	3	agagaACCTGCagagaccgAGCTCTTGTTGACCTTGCGCGTTTCAGAGCTATGCTGGAAACAGCATAGCAAGTTGAAATAAGGCTAGTCCGTTATCAACTTGAAAAAGTGGCACCGAGTCGGTGCttttagagGCAGGTggaag
Til400	EFTUD2	ENSG00000108883	CDS and Splice site	chr17	chr17:44859900-44859919:+	CATACCTTGGTGGTGAGGGA	44859920	44859922	TGG	0.488285	0.291901	1	0	0	15	agagaACCTGCagagaccgCATACCTTGGTGGTGAGGGAGTTTCAGAGCTATGCTGGAAACAGCATAGCAAGTTGAAATAAGGCTAGTCCGTTATCAACTTGAAAAAGTGGCACCGAGTCGGTGCttttagagGCAGGTggaag
Til401	EFTUD2	ENSG00000108883	CDS and Splice site	chr17	chr17:44859896-44859915:+	TGGGCATACCTTGGTGGTGA	44859916	44859918	GGG	0.530771	0.382725	1	0	1	8	agagaACCTGCagagaccgTGGGCATACCTTGGTGGTGAGTTTCAGAGCTATGCTGGAAACAGCATAGCAAGTTGAAATAAGGCTAGTCCGTTATCAACTTGAAAAAGTGGCACCGAGTCGGTGCttttagagGCAGGTggaag
Til402	EFTUD2	ENSG00000108883	CDS and Splice site	chr17	chr17:44859896-44859915:-	TCACCACCAAGGTATGCCCA	44859893	44859895	TGG	0.608501	0.357895	1	0	1	9	agagaACCTGCagagaccgTCACCACCAAGGTATGCCCAGTTTCAGAGCTATGCTGGAAACAGCATAGCAAGTTGAAATAAGGCTAGTCCGTTATCAACTTGAAAAAGTGGCACCGAGTCGGTGCttttagagGCAGGTggaag
Til403	EFTUD2	ENSG00000108883	CDS and Splice site	chr17	chr17:44859895-44859914:+	ATGGGCATACCTTGGTGGTG	44859915	44859917	AGG	0.493433	0.332386	1	0	1	8	agagaACCTGCagagaccgATGGGCATACCTTGGTGGTGGTTTCAGAGCTATGCTGGAAACAGCATAGCAAGTTGAAATAAGGCTAGTCCGTTATCAACTTGAAAAAGTGGCACCGAGTCGGTGCttttagagGCAGGTggaag
Til404	EFTUD2	ENSG00000108883	CDS and Splice site	chr17	chr17:44859178-44859197:-	GCCTGTTGTGTTTCAGGTGG	44859175	44859177	AGG	0.413865	0.296294	1	0	2	10	agagaACCTGCagagaccgGCCTGTTGTGTTTCAGGTGGGTTTCAGAGCTATGCTGGAAACAGCATAGCAAGTTGAAATAAGGCTAGTCCGTTATCAACTTGAAAAAGTGGCACCGAGTCGGTGCttttagagGCAGGTggaag
Til405	EFTUD2	ENSG00000108883	CDS and Splice site	chr17	chr17:44859174-44859193:+	TCCTCCACCTGAAACACAAC	44859194	44859196	AGG	0.512201	0.282003	1	0	1	15	agagaACCTGCagagaccgTCCTCCACCTGAAACACAACGTTTCAGAGCTATGCTGGAAACAGCATAGCAAGTTGAAATAAGGCTAGTCCGTTATCAACTTGAAAAAGTGGCACCGAGTCGGTGCttttagagGCAGGTggaag
Til406	EFTUD2	ENSG00000108883	CDS and Splice site	chr17	chr17:44859171-44859190:-	GTGTTTCAGGTGGAGGAGTC	44859168	44859170	TGG	0.5011	0.200372	1	0	0	25	agagaACCTGCagagaccgGTGTTTCAGGTGGAGGAGTCGTTTCAGAGCTATGCTGGAAACAGCATAGCAAGTTGAAATAAGGCTAGTCCGTTATCAACTTGAAAAAGTGGCACCGAGTCGGTGCttttagagGCAGGTggaag
Til407	EFTUD2	ENSG00000108883	CDS	chr17	chr17:44859154-44859173:-	GTCTGGCGAGCATGTGATCC	44859151	44859153	TGG	0.402668	0.637641	1	0	0	4	agagaACCTGCagagaccgGTCTGGCGAGCATGTGATCCGTTTCAGAGCTATGCTGGAAACAGCATAGCAAGTTGAAATAAGGCTAGTCCGTTATCAACTTGAAAAAGTGGCACCGAGTCGGTGCttttagagGCAGGTggaag
Til408	EFTUD2	ENSG00000108883	CDS	chr17	chr17:44859153-44859172:-	TCTGGCGAGCATGTGATCCT	44859150	44859152	GGG	0.542702	0.918786	1	0	0	1	agagaACCTGCagagaccgTCTGGCGAGCATGTGATCCTGTTTCAGAGCTATGCTGGAAACAGCATAGCAAGTTGAAATAAGGCTAGTCCGTTATCAACTTGAAAAAGTGGCACCGAGTCGGTGCttttagagGCAGGTggaag
Til409	EFTUD2	ENSG00000108883	CDS	chr17	chr17:44859146-44859165:-	AGCATGTGATCCTGGGCACT	44859143	44859145	GGG	0.448529	0.177209	1	0	1	23	agagaACCTGCagagaccgAGCATGTGATCCTGGGCACTGTTTCAGAGCTATGCTGGAAACAGCATAGCAAGTTGAAATAAGGCTAGTCCGTTATCAACTTGAAAAAGTGGCACCGAGTCGGTGCttttagagGCAGGTggaag
Til410	EFTUD2	ENSG00000108883	CDS	chr17	chr17:44859133-44859152:+	GGTAGAGCTCCCCAGTGCCC	44859153	44859155	AGG	0.523278	0.162775	1	0	0	31	agagaACCTGCagagaccgGGTAGAGCTCCCCAGTGCCCGTTTCAGAGCTATGCTGGAAACAGCATAGCAAGTTGAAATAAGGCTAGTCCGTTATCAACTTGAAAAAGTGGCACCGAGTCGGTGCttttagagGCAGGTggaag
Til411	EFTUD2	ENSG00000108883	CDS	chr17	chr17:44859133-44859152:-	GGGCACTGGGGAGCTCTACC	44859130	44859132	TGG	0.390971	0.266543	1	0	1	22	agagaACCTGCagagaccgGGGCACTGGGGAGCTCTACCGTTTCAGAGCTATGCTGGAAACAGCATAGCAAGTTGAAATAAGGCTAGTCCGTTATCAACTTGAAAAAGTGGCACCGAGTCGGTGCttttagagGCAGGTggaag
Til412	EFTUD2	ENSG00000108883	CDS	chr17	chr17:44859112-44859131:+	AATCATGCATCACACAGTCC	44859132	44859134	AGG	0.590752	0.333199	1	0	0	18	agagaACCTGCagagaccgAATCATGCATCACACAGTCCGTTTCAGAGCTATGCTGGAAACAGCATAGCAAGTTGAAATAAGGCTAGTCCGTTATCAACTTGAAAAAGTGGCACCGAGTCGGTGCttttagagGCAGGTggaag
Til413	EFTUD2	ENSG00000108883	CDS	chr17	chr17:44859110-44859129:-	ACTGTGTGATGCATGATTTG	44859107	44859109	CGG	0.637105	0.445381	1	0	1	12	agagaACCTGCagagaccgACTGTGTGATGCATGATTTGGTTTCAGAGCTATGCTGGAAACAGCATAGCAAGTTGAAATAAGGCTAGTCCGTTATCAACTTGAAAAAGTGGCACCGAGTCGGTGCttttagagGCAGGTggaag
Til414	EFTUD2	ENSG00000108883	CDS	chr17	chr17:44859082-44859101:-	GTACTCAGAGATAGACATCA	44859079	44859081	AGG	0.661003	0.229601	1	0	0	12	agagaACCTGCagagaccgGTACTCAGAGATAGACATCAGTTTCAGAGCTATGCTGGAAACAGCATAGCAAGTTGAAATAAGGCTAGTCCGTTATCAACTTGAAAAAGTGGCACCGAGTCGGTGCttttagagGCAGGTggaag
Til415	EFTUD2	ENSG00000108883	CDS and Splice site	chr17	chr17:44857140-44857159:+	GACAACTGGGTCAGCCACCT	44857160	44857162	GGG	0.582734	0.384285	1	0	1	9	agagaACCTGCagagaccgGACAACTGGGTCAGCCACCTGTTTCAGAGCTATGCTGGAAACAGCATAGCAAGTTGAAATAAGGCTAGTCCGTTATCAACTTGAAAAAGTGGCACCGAGTCGGTGCttttagagGCAGGTggaag
Til416	EFTUD2	ENSG00000108883	CDS and Splice site	chr17	chr17:44857139-44857158:+	TGACAACTGGGTCAGCCACC	44857159	44857161	TGG	0.518056	0.656434	1	0	0	4	agagaACCTGCagagaccgTGACAACTGGGTCAGCCACCGTTTCAGAGCTATGCTGGAAACAGCATAGCAAGTTGAAATAAGGCTAGTCCGTTATCAACTTGAAAAAGTGGCACCGAGTCGGTGCttttagagGCAGGTggaag
Til417	EFTUD2	ENSG00000108883	CDS	chr17	chr17:44857127-44857146:+	TCTCACAAAACGTGACAACT	44857147	44857149	GGG	0.623082	0.571216	1	0	0	4	agagaACCTGCagagaccgTCTCACAAAACGTGACAACTGTTTCAGAGCTATGCTGGAAACAGCATAGCAAGTTGAAATAAGGCTAGTCCGTTATCAACTTGAAAAAGTGGCACCGAGTCGGTGCttttagagGCAGGTggaag
Til418	EFTUD2	ENSG00000108883	CDS	chr17	chr17:44859940-44859959:-	GATGCTTGATGGCCTGCGCA	44859937	44859939	AGG	0.585321	0.463558	1	0	0	6	agagaACCTGCagagaccgGATGCTTGATGGCCTGCGCAGTTTCAGAGCTATGCTGGAAACAGCATAGCAAGTTGAAATAAGGCTAGTCCGTTATCAACTTGAAAAAGTGGCACCGAGTCGGTGCttttagagGCAGGTggaag
Til419	EFTUD2	ENSG00000108883	CDS	chr17	chr17:44859941-44859960:+	GCGCAGGCCATCAAGCATCT	44859961	44859963	TGG	0.420375	0.527363	1	0	1	1	agagaACCTGCagagaccgGCGCAGGCCATCAAGCATCTGTTTCAGAGCTATGCTGGAAACAGCATAGCAAGTTGAAATAAGGCTAGTCCGTTATCAACTTGAAAAAGTGGCACCGAGTCGGTGCttttagagGCAGGTggaag
Til420	EFTUD2	ENSG00000108883	CDS	chr17	chr17:44859942-44859961:+	CGCAGGCCATCAAGCATCTT	44859962	44859964	GGG	0.376607	0.705882	1	0	1	1	agagaACCTGCagagaccgCGCAGGCCATCAAGCATCTTGTTTCAGAGCTATGCTGGAAACAGCATAGCAAGTTGAAATAAGGCTAGTCCGTTATCAACTTGAAAAAGTGGCACCGAGTCGGTGCttttagagGCAGGTggaag
Til421	EFTUD2	ENSG00000108883	CDS	chr17	chr17:44859951-44859970:-	GAGCTGCCCAAGATGCTTGA	44859948	44859950	TGG	0.464393	0.573601	1	0	0	8	agagaACCTGCagagaccgGAGCTGCCCAAGATGCTTGAGTTTCAGAGCTATGCTGGAAACAGCATAGCAAGTTGAAATAAGGCTAGTCCGTTATCAACTTGAAAAAGTGGCACCGAGTCGGTGCttttagagGCAGGTggaag
Til422	EFTUD2	ENSG00000108883	CDS	chr17	chr17:44860503-44860522:+	CCCAGTTGCCAGCAGGAACA	44860523	44860525	CGG	0.587069	0.178331	1	1	1	27	agagaACCTGCagagaccgCCCAGTTGCCAGCAGGAACAGTTTCAGAGCTATGCTGGAAACAGCATAGCAAGTTGAAATAAGGCTAGTCCGTTATCAACTTGAAAAAGTGGCACCGAGTCGGTGCttttagagGCAGGTggaag
Til423	EFTUD2	ENSG00000108883	CDS	chr17	chr17:44860496-44860515:+	ATCAGAACCCAGTTGCCAGC	44860516	44860518	AGG	0.532641	0.368542	1	0	1	17	agagaACCTGCagagaccgATCAGAACCCAGTTGCCAGCGTTTCAGAGCTATGCTGGAAACAGCATAGCAAGTTGAAATAAGGCTAGTCCGTTATCAACTTGAAAAAGTGGCACCGAGTCGGTGCttttagagGCAGGTggaag
Til424	EFTUD2	ENSG00000108883	CDS	chr17	chr17:44860493-44860512:-	GGCAACTGGGTTCTGATTGA	44860490	44860492	AGG	0.354913	0.426205	1	1	0	5	agagaACCTGCagagaccgGGCAACTGGGTTCTGATTGAGTTTCAGAGCTATGCTGGAAACAGCATAGCAAGTTGAAATAAGGCTAGTCCGTTATCAACTTGAAAAAGTGGCACCGAGTCGGTGCttttagagGCAGGTggaag
Til425	EFTUD2	ENSG00000108883	CDS	chr17	chr17:44860457-44860476:+	ATGGTTGCTGTCTTCACAAT	44860477	44860479	TGG	0.356014	0.321187	1	0	1	16	agagaACCTGCagagaccgATGGTTGCTGTCTTCACAATGTTTCAGAGCTATGCTGGAAACAGCATAGCAAGTTGAAATAAGGCTAGTCCGTTATCAACTTGAAAAAGTGGCACCGAGTCGGTGCttttagagGCAGGTggaag
Til426	EFTUD2	ENSG00000108883	CDS	chr17	chr17:44860445-44860464:-	GCAACCATAACCGAACCCCG	44860442	44860444	AGG	0.759018	0.521287	1	0	0	3	agagaACCTGCagagaccgGCAACCATAACCGAACCCCGGTTTCAGAGCTATGCTGGAAACAGCATAGCAAGTTGAAATAAGGCTAGTCCGTTATCAACTTGAAAAAGTGGCACCGAGTCGGTGCttttagagGCAGGTggaag
Til427	EFTUD2	ENSG00000108883	CDS	chr17	chr17:44860438-44860457:+	ATTGCCTCGGGGTTCGGTTA	44860458	44860460	TGG	0.326523	1	1	0	0	0	agagaACCTGCagagaccgATTGCCTCGGGGTTCGGTTAGTTTCAGAGCTATGCTGGAAACAGCATAGCAAGTTGAAATAAGGCTAGTCCGTTATCAACTTGAAAAAGTGGCACCGAGTCGGTGCttttagagGCAGGTggaag
Til428	EFTUD2	ENSG00000108883	CDS	chr17	chr17:44860437-44860456:-	AACCGAACCCCGAGGCAATG	44860434	44860436	AGG	0.619654	0.564516	1	0	1	1	agagaACCTGCagagaccgAACCGAACCCCGAGGCAATGGTTTCAGAGCTATGCTGGAAACAGCATAGCAAGTTGAAATAAGGCTAGTCCGTTATCAACTTGAAAAAGTGGCACCGAGTCGGTGCttttagagGCAGGTggaag
Til429	EFTUD2	ENSG00000108883	CDS	chr17	chr17:44860434-44860453:-	CGAACCCCGAGGCAATGAGG	44860431	44860433	AGG	0.689817	0.49939	1	0	0	4	agagaACCTGCagagaccgCGAACCCCGAGGCAATGAGGGTTTCAGAGCTATGCTGGAAACAGCATAGCAAGTTGAAATAAGGCTAGTCCGTTATCAACTTGAAAAAGTGGCACCGAGTCGGTGCttttagagGCAGGTggaag
Til430	EFTUD2	ENSG00000108883	CDS	chr17	chr17:44860432-44860451:+	CTCCTCATTGCCTCGGGGTT	44860452	44860454	CGG	0.34283	0.424957	1	0	2	8	agagaACCTGCagagaccgCTCCTCATTGCCTCGGGGTTGTTTCAGAGCTATGCTGGAAACAGCATAGCAAGTTGAAATAAGGCTAGTCCGTTATCAACTTGAAAAAGTGGCACCGAGTCGGTGCttttagagGCAGGTggaag
Til431	EFTUD2	ENSG00000108883	CDS	chr17	chr17:44863699-44863718:-	GCACACCTACACCGGTGGTG	44863696	44863698	TGG	0.580311	0.486174	1	0	0	4	agagaACCTGCagagaccgGCACACCTACACCGGTGGTGGTTTCAGAGCTATGCTGGAAACAGCATAGCAAGTTGAAATAAGGCTAGTCCGTTATCAACTTGAAAAAGTGGCACCGAGTCGGTGCttttagagGCAGGTggaag
Til432	EFTUD2	ENSG00000108883	CDS and Splice site	chr17	chr17:44860427-44860446:+	TCTACCTCCTCATTGCCTCG	44860447	44860449	GGG	0.701592	0.725913	1	0	0	3	agagaACCTGCagagaccgTCTACCTCCTCATTGCCTCGGTTTCAGAGCTATGCTGGAAACAGCATAGCAAGTTGAAATAAGGCTAGTCCGTTATCAACTTGAAAAAGTGGCACCGAGTCGGTGCttttagagGCAGGTggaag
Til433	EFTUD2	ENSG00000108883	CDS and Splice site	chr17	chr17:44860425-44860444:+	ACTCTACCTCCTCATTGCCT	44860445	44860447	CGG	0.563168	0.324448	1	0	1	14	agagaACCTGCagagaccgACTCTACCTCCTCATTGCCTGTTTCAGAGCTATGCTGGAAACAGCATAGCAAGTTGAAATAAGGCTAGTCCGTTATCAACTTGAAAAAGTGGCACCGAGTCGGTGCttttagagGCAGGTggaag
Til434	EFTUD2	ENSG00000108883	CDS and Splice site	chr17	chr17:44860044-44860063:+	GCCTGAGATCCAAAGCACAA	44860064	44860066	AGG	0.69306	0.206321	1	0	0	25	agagaACCTGCagagaccgGCCTGAGATCCAAAGCACAAGTTTCAGAGCTATGCTGGAAACAGCATAGCAAGTTGAAATAAGGCTAGTCCGTTATCAACTTGAAAAAGTGGCACCGAGTCGGTGCttttagagGCAGGTggaag
Til435	EFTUD2	ENSG00000108883	CDS	chr17	chr17:44860012-44860031:+	TGGTATTGAACTTCAAGGGT	44860032	44860034	CGG	0.580062	0.393792	1	0	1	6	agagaACCTGCagagaccgTGGTATTGAACTTCAAGGGTGTTTCAGAGCTATGCTGGAAACAGCATAGCAAGTTGAAATAAGGCTAGTCCGTTATCAACTTGAAAAAGTGGCACCGAGTCGGTGCttttagagGCAGGTggaag
Til436	EFTUD2	ENSG00000108883	CDS	chr17	chr17:44860008-44860027:+	GATGTGGTATTGAACTTCAA	44860028	44860030	GGG	0.589307	0.368798	1	0	0	9	agagaACCTGCagagaccgGATGTGGTATTGAACTTCAAGTTTCAGAGCTATGCTGGAAACAGCATAGCAAGTTGAAATAAGGCTAGTCCGTTATCAACTTGAAAAAGTGGCACCGAGTCGGTGCttttagagGCAGGTggaag
Til437	EFTUD2	ENSG00000108883	CDS	chr17	chr17:44860007-44860026:+	AGATGTGGTATTGAACTTCA	44860027	44860029	AGG	0.586704	0.3009	1	0	1	19	agagaACCTGCagagaccgAGATGTGGTATTGAACTTCAGTTTCAGAGCTATGCTGGAAACAGCATAGCAAGTTGAAATAAGGCTAGTCCGTTATCAACTTGAAAAAGTGGCACCGAGTCGGTGCttttagagGCAGGTggaag
Til438	EFTUD2	ENSG00000108883	CDS	chr17	chr17:44859992-44860011:+	AGCAATCTTGATAACAGATG	44860012	44860014	TGG	0.615457	0.356767	1	0	0	7	agagaACCTGCagagaccgAGCAATCTTGATAACAGATGGTTTCAGAGCTATGCTGGAAACAGCATAGCAAGTTGAAATAAGGCTAGTCCGTTATCAACTTGAAAAAGTGGCACCGAGTCGGTGCttttagagGCAGGTggaag
Til439	EFTUD2	ENSG00000108883	CDS	chr17	chr17:44859991-44860010:-	ATCTGTTATCAAGATTGCTG	44859988	44859990	TGG	0.613425	0.275165	1	0	2	14	agagaACCTGCagagaccgATCTGTTATCAAGATTGCTGGTTTCAGAGCTATGCTGGAAACAGCATAGCAAGTTGAAATAAGGCTAGTCCGTTATCAACTTGAAAAAGTGGCACCGAGTCGGTGCttttagagGCAGGTggaag
Til440	EFTUD2	ENSG00000108883	CDS	chr17	chr17:44859963-44859982:+	GGCAGCTCTGAGGGGTTGAC	44859983	44859985	TGG	0.384689	0.293058	1	0	2	18	agagaACCTGCagagaccgGGCAGCTCTGAGGGGTTGACGTTTCAGAGCTATGCTGGAAACAGCATAGCAAGTTGAAATAAGGCTAGTCCGTTATCAACTTGAAAAAGTGGCACCGAGTCGGTGCttttagagGCAGGTggaag
Til441	EFTUD2	ENSG00000108883	CDS	chr17	chr17:44859954-44859973:+	AGCATCTTGGGCAGCTCTGA	44859974	44859976	GGG	0.448324	0.178088	1	0	1	19	agagaACCTGCagagaccgAGCATCTTGGGCAGCTCTGAGTTTCAGAGCTATGCTGGAAACAGCATAGCAAGTTGAAATAAGGCTAGTCCGTTATCAACTTGAAAAAGTGGCACCGAGTCGGTGCttttagagGCAGGTggaag
Til442	EFTUD2	ENSG00000108883	CDS and Splice site	chr17	chr17:44860426-44860445:+	CTCTACCTCCTCATTGCCTC	44860446	44860448	GGG	0.431809	0.174811	1	0	2	22	agagaACCTGCagagaccgCTCTACCTCCTCATTGCCTCGTTTCAGAGCTATGCTGGAAACAGCATAGCAAGTTGAAATAAGGCTAGTCCGTTATCAACTTGAAAAAGTGGCACCGAGTCGGTGCttttagagGCAGGTggaag
Til443	EFTUD2	ENSG00000108883	CDS	chr17	chr17:44863704-44863723:-	ATTGAGCACACCTACACCGG	44863701	44863703	TGG	0.700873	1	1	0	0	0	agagaACCTGCagagaccgATTGAGCACACCTACACCGGGTTTCAGAGCTATGCTGGAAACAGCATAGCAAGTTGAAATAAGGCTAGTCCGTTATCAACTTGAAAAAGTGGCACCGAGTCGGTGCttttagagGCAGGTggaag
Til444	EFTUD2	ENSG00000108883	CDS	chr17	chr17:44863706-44863725:+	GGTGTAGGTGTGCTCAATCT	44863726	44863728	TGG	0.383768	0.816127	1	0	1	2	agagaACCTGCagagaccgGGTGTAGGTGTGCTCAATCTGTTTCAGAGCTATGCTGGAAACAGCATAGCAAGTTGAAATAAGGCTAGTCCGTTATCAACTTGAAAAAGTGGCACCGAGTCGGTGCttttagagGCAGGTggaag
Til445	EFTUD2	ENSG00000108883	CDS	chr17	chr17:44863707-44863726:-	AAGATTGAGCACACCTACAC	44863704	44863706	CGG	0.657583	0.534127	1	0	0	7	agagaACCTGCagagaccgAAGATTGAGCACACCTACACGTTTCAGAGCTATGCTGGAAACAGCATAGCAAGTTGAAATAAGGCTAGTCCGTTATCAACTTGAAAAAGTGGCACCGAGTCGGTGCttttagagGCAGGTggaag
Til446	EFTUD2	ENSG00000108883	CDS	chr17	chr17:44875970-44875989:+	AGCTTGTAATAAGCATCAGT	44875990	44875992	TGG	0.621492	0.322535	1	0	0	9	agagaACCTGCagagaccgAGCTTGTAATAAGCATCAGTGTTTCAGAGCTATGCTGGAAACAGCATAGCAAGTTGAAATAAGGCTAGTCCGTTATCAACTTGAAAAAGTGGCACCGAGTCGGTGCttttagagGCAGGTggaag
Til447	EFTUD2	ENSG00000108883	CDS	chr17	chr17:44875959-44875978:-	TTACAAGCTGCGCCACATTG	44875956	44875958	TGG	0.608927	0.627873	1	0	0	8	agagaACCTGCagagaccgTTACAAGCTGCGCCACATTGGTTTCAGAGCTATGCTGGAAACAGCATAGCAAGTTGAAATAAGGCTAGTCCGTTATCAACTTGAAAAAGTGGCACCGAGTCGGTGCttttagagGCAGGTggaag
Til448	EFTUD2	ENSG00000108883	CDS	chr17	chr17:44875953-44875972:-	GCTGCGCCACATTGTGGATG	44875950	44875952	AGG	0.507698	0.647365	1	0	0	5	agagaACCTGCagagaccgGCTGCGCCACATTGTGGATGGTTTCAGAGCTATGCTGGAAACAGCATAGCAAGTTGAAATAAGGCTAGTCCGTTATCAACTTGAAAAAGTGGCACCGAGTCGGTGCttttagagGCAGGTggaag
Til449	EFTUD2	ENSG00000108883	CDS	chr17	chr17:44875944-44875963:+	CATTGACCTCATCCACAATG	44875964	44875966	TGG	0.696612	0.336275	1	0	0	12	agagaACCTGCagagaccgCATTGACCTCATCCACAATGGTTTCAGAGCTATGCTGGAAACAGCATAGCAAGTTGAAATAAGGCTAGTCCGTTATCAACTTGAAAAAGTGGCACCGAGTCGGTGCttttagagGCAGGTggaag
Til450	EFTUD2	ENSG00000108883	CDS	chr17	chr17:44875936-44875955:-	ATGAGGTCAATGGATTAATA	44875933	44875935	AGG	0.362082	0.266321	1	0	1	14	agagaACCTGCagagaccgATGAGGTCAATGGATTAATAGTTTCAGAGCTATGCTGGAAACAGCATAGCAAGTTGAAATAAGGCTAGTCCGTTATCAACTTGAAAAAGTGGCACCGAGTCGGTGCttttagagGCAGGTggaag
Til451	EFTUD2	ENSG00000108883	CDS	chr17	chr17:44872521-44872540:+	CGTTACCCAGGAGTGGGGAA	44872541	44872543	AGG	0.583074	0.234409	1	0	0	13	agagaACCTGCagagaccgCGTTACCCAGGAGTGGGGAAGTTTCAGAGCTATGCTGGAAACAGCATAGCAAGTTGAAATAAGGCTAGTCCGTTATCAACTTGAAAAAGTGGCACCGAGTCGGTGCttttagagGCAGGTggaag
Til452	EFTUD2	ENSG00000108883	CDS	chr17	chr17:44872516-44872535:+	GCAGACGTTACCCAGGAGTG	44872536	44872538	GGG	0.670659	0.382967	1	0	0	7	agagaACCTGCagagaccgGCAGACGTTACCCAGGAGTGGTTTCAGAGCTATGCTGGAAACAGCATAGCAAGTTGAAATAAGGCTAGTCCGTTATCAACTTGAAAAAGTGGCACCGAGTCGGTGCttttagagGCAGGTggaag
Til453	EFTUD2	ENSG00000108883	CDS	chr17	chr17:44872515-44872534:+	AGCAGACGTTACCCAGGAGT	44872535	44872537	GGG	0.545397	0.321381	1	0	1	6	agagaACCTGCagagaccgAGCAGACGTTACCCAGGAGTGTTTCAGAGCTATGCTGGAAACAGCATAGCAAGTTGAAATAAGGCTAGTCCGTTATCAACTTGAAAAAGTGGCACCGAGTCGGTGCttttagagGCAGGTggaag
Til454	EFTUD2	ENSG00000108883	CDS	chr17	chr17:44872514-44872533:+	AAGCAGACGTTACCCAGGAG	44872534	44872536	TGG	0.645203	0.203179	1	0	1	12	agagaACCTGCagagaccgAAGCAGACGTTACCCAGGAGGTTTCAGAGCTATGCTGGAAACAGCATAGCAAGTTGAAATAAGGCTAGTCCGTTATCAACTTGAAAAAGTGGCACCGAGTCGGTGCttttagagGCAGGTggaag
Til455	EFTUD2	ENSG00000108883	CDS	chr17	chr17:44872509-44872528:+	TGGAGAAGCAGACGTTACCC	44872529	44872531	AGG	0.587037	0.370192	1	0	0	13	agagaACCTGCagagaccgTGGAGAAGCAGACGTTACCCGTTTCAGAGCTATGCTGGAAACAGCATAGCAAGTTGAAATAAGGCTAGTCCGTTATCAACTTGAAAAAGTGGCACCGAGTCGGTGCttttagagGCAGGTggaag
Til456	EFTUD2	ENSG00000108883	CDS	chr17	chr17:44872489-44872508:+	GCAGATGCTGTACTGGGAGC	44872509	44872511	TGG	0.41209	0.201131	1	0	1	25	agagaACCTGCagagaccgGCAGATGCTGTACTGGGAGCGTTTCAGAGCTATGCTGGAAACAGCATAGCAAGTTGAAATAAGGCTAGTCCGTTATCAACTTGAAAAAGTGGCACCGAGTCGGTGCttttagagGCAGGTggaag
Til457	EFTUD2	ENSG00000108883	CDS	chr17	chr17:44872483-44872502:+	CGTGAAGCAGATGCTGTACT	44872503	44872505	GGG	0.523955	0.282597	1	0	1	11	agagaACCTGCagagaccgCGTGAAGCAGATGCTGTACTGTTTCAGAGCTATGCTGGAAACAGCATAGCAAGTTGAAATAAGGCTAGTCCGTTATCAACTTGAAAAAGTGGCACCGAGTCGGTGCttttagagGCAGGTggaag
Til458	EFTUD2	ENSG00000108883	CDS	chr17	chr17:44872482-44872501:-	GTACAGCATCTGCTTCACGC	44872479	44872481	TGG	0.53689	0.501129	1	0	1	6	agagaACCTGCagagaccgGTACAGCATCTGCTTCACGCGTTTCAGAGCTATGCTGGAAACAGCATAGCAAGTTGAAATAAGGCTAGTCCGTTATCAACTTGAAAAAGTGGCACCGAGTCGGTGCttttagagGCAGGTggaag
Til459	EFTUD2	ENSG00000108883	CDS	chr17	chr17:44872482-44872501:+	GCGTGAAGCAGATGCTGTAC	44872502	44872504	TGG	0.461721	0.52166	1	0	0	6	agagaACCTGCagagaccgGCGTGAAGCAGATGCTGTACGTTTCAGAGCTATGCTGGAAACAGCATAGCAAGTTGAAATAAGGCTAGTCCGTTATCAACTTGAAAAAGTGGCACCGAGTCGGTGCttttagagGCAGGTggaag
Til460	EFTUD2	ENSG00000108883	CDS	chr17	chr17:44872481-44872500:-	TACAGCATCTGCTTCACGCT	44872478	44872480	GGG	0.564617	0.5616	1	0	0	6	agagaACCTGCagagaccgTACAGCATCTGCTTCACGCTGTTTCAGAGCTATGCTGGAAACAGCATAGCAAGTTGAAATAAGGCTAGTCCGTTATCAACTTGAAAAAGTGGCACCGAGTCGGTGCttttagagGCAGGTggaag
Til461	EFTUD2	ENSG00000108883	CDS	chr17	chr17:44872453-44872472:+	GTCGGCATAGATCTTGGCAA	44872473	44872475	AGG	0.616037	0.444169	1	0	0	3	agagaACCTGCagagaccgGTCGGCATAGATCTTGGCAAGTTTCAGAGCTATGCTGGAAACAGCATAGCAAGTTGAAATAAGGCTAGTCCGTTATCAACTTGAAAAAGTGGCACCGAGTCGGTGCttttagagGCAGGTggaag
Til462	EFTUD2	ENSG00000108883	CDS	chr17	chr17:44872448-44872467:-	AAGATCTATGCCGACACCTT	44872445	44872447	TGG	0.442149	0.694121	1	0	0	2	agagaACCTGCagagaccgAAGATCTATGCCGACACCTTGTTTCAGAGCTATGCTGGAAACAGCATAGCAAGTTGAAATAAGGCTAGTCCGTTATCAACTTGAAAAAGTGGCACCGAGTCGGTGCttttagagGCAGGTggaag
Til463	EFTUD2	ENSG00000108883	CDS	chr17	chr17:44872447-44872466:+	AAAGGTGTCGGCATAGATCT	44872467	44872469	TGG	0.461602	0.342764	1	0	0	6	agagaACCTGCagagaccgAAAGGTGTCGGCATAGATCTGTTTCAGAGCTATGCTGGAAACAGCATAGCAAGTTGAAATAAGGCTAGTCCGTTATCAACTTGAAAAAGTGGCACCGAGTCGGTGCttttagagGCAGGTggaag
Til464	EFTUD2	ENSG00000108883	CDS and Splice site	chr17	chr17:44872435-44872454:+	CCAGCGCTTACCAAAGGTGT	44872455	44872457	CGG	0.579667	0.560228	1	0	0	3	agagaACCTGCagagaccgCCAGCGCTTACCAAAGGTGTGTTTCAGAGCTATGCTGGAAACAGCATAGCAAGTTGAAATAAGGCTAGTCCGTTATCAACTTGAAAAAGTGGCACCGAGTCGGTGCttttagagGCAGGTggaag
Til465	EFTUD2	ENSG00000108883	CDS	chr17	chr17:44875973-44875992:+	TTGTAATAAGCATCAGTTGG	44875993	44875995	AGG	0.638846	0.297038	1	0	3	7	agagaACCTGCagagaccgTTGTAATAAGCATCAGTTGGGTTTCAGAGCTATGCTGGAAACAGCATAGCAAGTTGAAATAAGGCTAGTCCGTTATCAACTTGAAAAAGTGGCACCGAGTCGGTGCttttagagGCAGGTggaag
Til466	EFTUD2	ENSG00000108883	CDS	chr17	chr17:44875998-44876017:+	GCTTCAGCTCCAGGATCAGC	44876018	44876020	CGG	0.584194	0.232214	1	0	1	25	agagaACCTGCagagaccgGCTTCAGCTCCAGGATCAGCGTTTCAGAGCTATGCTGGAAACAGCATAGCAAGTTGAAATAAGGCTAGTCCGTTATCAACTTGAAAAAGTGGCACCGAGTCGGTGCttttagagGCAGGTggaag
Til467	EFTUD2	ENSG00000108883	CDS	chr17	chr17:44876010-44876029:-	CAAGATTGACCGGCTGATCC	44876007	44876009	TGG	0.437704	0.877596	1	0	0	1	agagaACCTGCagagaccgCAAGATTGACCGGCTGATCCGTTTCAGAGCTATGCTGGAAACAGCATAGCAAGTTGAAATAAGGCTAGTCCGTTATCAACTTGAAAAAGTGGCACCGAGTCGGTGCttttagagGCAGGTggaag
Til468	EFTUD2	ENSG00000108883	CDS	chr17	chr17:44857086-44857105:+	CGTTTCAGCAAAGCACTTGA	44857106	44857108	GGG	0.539422	0.922916	1	0	0	1	agagaACCTGCagagaccgCGTTTCAGCAAAGCACTTGAGTTTCAGAGCTATGCTGGAAACAGCATAGCAAGTTGAAATAAGGCTAGTCCGTTATCAACTTGAAAAAGTGGCACCGAGTCGGTGCttttagagGCAGGTggaag
Til469	EFTUD2	ENSG00000108883	CDS	chr17	chr17:44854639-44854658:+	GATCCCAATCGTACTTGGTC	44854659	44854661	TGG	0.431305	0.665796	1	0	0	1	agagaACCTGCagagaccgGATCCCAATCGTACTTGGTCGTTTCAGAGCTATGCTGGAAACAGCATAGCAAGTTGAAATAAGGCTAGTCCGTTATCAACTTGAAAAAGTGGCACCGAGTCGGTGCttttagagGCAGGTggaag
Til470	EFTUD2	ENSG00000108883	CDS	chr17	chr17:44854645-44854664:-	CTTCCAGACCAAGTACGATT	44854642	44854644	GGG	0.504666	0.5167	1	0	0	4	agagaACCTGCagagaccgCTTCCAGACCAAGTACGATTGTTTCAGAGCTATGCTGGAAACAGCATAGCAAGTTGAAATAAGGCTAGTCCGTTATCAACTTGAAAAAGTGGCACCGAGTCGGTGCttttagagGCAGGTggaag
Til471	EFTUD2	ENSG00000108883	CDS	chr17	chr17:44854646-44854665:-	TCTTCCAGACCAAGTACGAT	44854643	44854645	TGG	0.532911	0.635577	1	0	0	4	agagaACCTGCagagaccgTCTTCCAGACCAAGTACGATGTTTCAGAGCTATGCTGGAAACAGCATAGCAAGTTGAAATAAGGCTAGTCCGTTATCAACTTGAAAAAGTGGCACCGAGTCGGTGCttttagagGCAGGTggaag
Til472	EFTUD2	ENSG00000108883	CDS and Splice site	chr17	chr17:44854909-44854928:-	ACGTGGAACAGGTGAGAACA	44854906	44854908	GGG	0.678848	0.265633	1	0	1	11	agagaACCTGCagagaccgACGTGGAACAGGTGAGAACAGTTTCAGAGCTATGCTGGAAACAGCATAGCAAGTTGAAATAAGGCTAGTCCGTTATCAACTTGAAAAAGTGGCACCGAGTCGGTGCttttagagGCAGGTggaag
Til473	EFTUD2	ENSG00000108883	CDS and Splice site	chr17	chr17:44854910-44854929:-	TACGTGGAACAGGTGAGAAC	44854907	44854909	AGG	0.451421	0.411581	1	0	0	7	agagaACCTGCagagaccgTACGTGGAACAGGTGAGAACGTTTCAGAGCTATGCTGGAAACAGCATAGCAAGTTGAAATAAGGCTAGTCCGTTATCAACTTGAAAAAGTGGCACCGAGTCGGTGCttttagagGCAGGTggaag
Til474	EFTUD2	ENSG00000108883	CDS and Splice site	chr17	chr17:44854913-44854932:+	CTCACCTGTTCCACGTAATC	44854933	44854935	TGG	0.364479	0.47938	1	0	0	6	agagaACCTGCagagaccgCTCACCTGTTCCACGTAATCGTTTCAGAGCTATGCTGGAAACAGCATAGCAAGTTGAAATAAGGCTAGTCCGTTATCAACTTGAAAAAGTGGCACCGAGTCGGTGCttttagagGCAGGTggaag
Til475	EFTUD2	ENSG00000108883	CDS	chr17	chr17:44854920-44854939:-	TGGTCCAGATTACGTGGAAC	44854917	44854919	AGG	0.430306	0.738662	1	0	0	3	agagaACCTGCagagaccgTGGTCCAGATTACGTGGAACGTTTCAGAGCTATGCTGGAAACAGCATAGCAAGTTGAAATAAGGCTAGTCCGTTATCAACTTGAAAAAGTGGCACCGAGTCGGTGCttttagagGCAGGTggaag
Til476	EFTUD2	ENSG00000108883	CDS	chr17	chr17:44854926-44854945:-	ATGAGGTGGTCCAGATTACG	44854923	44854925	TGG	0.646864	0.698828	1	0	0	4	agagaACCTGCagagaccgATGAGGTGGTCCAGATTACGGTTTCAGAGCTATGCTGGAAACAGCATAGCAAGTTGAAATAAGGCTAGTCCGTTATCAACTTGAAAAAGTGGCACCGAGTCGGTGCttttagagGCAGGTggaag
Til477	EFTUD2	ENSG00000108883	CDS	chr17	chr17:44854957-44854976:+	TCTGCCAGGCCCTTCTCAAG	44854977	44854979	AGG	0.575932	0.200449	1	0	1	25	agagaACCTGCagagaccgTCTGCCAGGCCCTTCTCAAGGTTTCAGAGCTATGCTGGAAACAGCATAGCAAGTTGAAATAAGGCTAGTCCGTTATCAACTTGAAAAAGTGGCACCGAGTCGGTGCttttagagGCAGGTggaag
Til478	EFTUD2	ENSG00000108883	CDS and Splice site	chr17	chr17:44868335-44868354:+	TGGTAATTAATGTCACCTAT	44868355	44868357	GGG	0.472919	0.41273	1	0	0	16	agagaACCTGCagagaccgTGGTAATTAATGTCACCTATGTTTCAGAGCTATGCTGGAAACAGCATAGCAAGTTGAAATAAGGCTAGTCCGTTATCAACTTGAAAAAGTGGCACCGAGTCGGTGCttttagagGCAGGTggaag
Til479	EFTUD2	ENSG00000108883	CDS	chr17	chr17:44854964-44854983:-	TGAGCCTCTTGAGAAGGGCC	44854961	44854963	TGG	0.533864	0.177971	1	1	2	16	agagaACCTGCagagaccgTGAGCCTCTTGAGAAGGGCCGTTTCAGAGCTATGCTGGAAACAGCATAGCAAGTTGAAATAAGGCTAGTCCGTTATCAACTTGAAAAAGTGGCACCGAGTCGGTGCttttagagGCAGGTggaag
Til480	EFTUD2	ENSG00000108883	CDS	chr17	chr17:44854970-44854989:-	GATTGCTGAGCCTCTTGAGA	44854967	44854969	AGG	0.497542	0.166503	1	0	1	14	agagaACCTGCagagaccgGATTGCTGAGCCTCTTGAGAGTTTCAGAGCTATGCTGGAAACAGCATAGCAAGTTGAAATAAGGCTAGTCCGTTATCAACTTGAAAAAGTGGCACCGAGTCGGTGCttttagagGCAGGTggaag
Til481	EFTUD2	ENSG00000108883	CDS	chr17	chr17:44854971-44854990:+	CTCAAGAGGCTCAGCAATCA	44854991	44854993	TGG	0.382334	0.312288	1	0	0	15	agagaACCTGCagagaccgCTCAAGAGGCTCAGCAATCAGTTTCAGAGCTATGCTGGAAACAGCATAGCAAGTTGAAATAAGGCTAGTCCGTTATCAACTTGAAAAAGTGGCACCGAGTCGGTGCttttagagGCAGGTggaag
Til482	EFTUD2	ENSG00000108883	CDS and Splice site	chr17	chr17:44854986-44855005:+	AATCATGGTGATCTTGTTCC	44855006	44855008	TGG	0.381987	0.453696	1	0	0	11	agagaACCTGCagagaccgAATCATGGTGATCTTGTTCCGTTTCAGAGCTATGCTGGAAACAGCATAGCAAGTTGAAATAAGGCTAGTCCGTTATCAACTTGAAAAAGTGGCACCGAGTCGGTGCttttagagGCAGGTggaag
Til483	EFTUD2	ENSG00000108883	CDS and Splice site	chr17	chr17:44854995-44855014:+	GATCTTGTTCCTGGTCAGAA	44855015	44855017	TGG	0.615897	0.391081	1	0	1	7	agagaACCTGCagagaccgGATCTTGTTCCTGGTCAGAAGTTTCAGAGCTATGCTGGAAACAGCATAGCAAGTTGAAATAAGGCTAGTCCGTTATCAACTTGAAAAAGTGGCACCGAGTCGGTGCttttagagGCAGGTggaag
Til484	EFTUD2	ENSG00000108883	CDS and Splice site	chr17	chr17:44855001-44855020:+	GTTCCTGGTCAGAATGGAAA	44855021	44855023	TGG	0.467083	0.171814	1	0	3	18	agagaACCTGCagagaccgGTTCCTGGTCAGAATGGAAAGTTTCAGAGCTATGCTGGAAACAGCATAGCAAGTTGAAATAAGGCTAGTCCGTTATCAACTTGAAAAAGTGGCACCGAGTCGGTGCttttagagGCAGGTggaag
Til485	EFTUD2	ENSG00000108883	Splice site	chr17	chr17:44857063-44857082:+	CTCCCAGCTTACTTCTTATT	44857083	44857085	AGG	0.282739	0.274747	1	0	1	10	agagaACCTGCagagaccgCTCCCAGCTTACTTCTTATTGTTTCAGAGCTATGCTGGAAACAGCATAGCAAGTTGAAATAAGGCTAGTCCGTTATCAACTTGAAAAAGTGGCACCGAGTCGGTGCttttagagGCAGGTggaag
Til486	EFTUD2	ENSG00000108883	CDS and Splice site	chr17	chr17:44857068-44857087:-	CGCCTAATAAGAAGTAAGCT	44857065	44857067	GGG	0.575624	0.416622	1	0	0	4	agagaACCTGCagagaccgCGCCTAATAAGAAGTAAGCTGTTTCAGAGCTATGCTGGAAACAGCATAGCAAGTTGAAATAAGGCTAGTCCGTTATCAACTTGAAAAAGTGGCACCGAGTCGGTGCttttagagGCAGGTggaag
Til487	EFTUD2	ENSG00000108883	CDS and Splice site	chr17	chr17:44857069-44857088:-	ACGCCTAATAAGAAGTAAGC	44857066	44857068	TGG	0.450785	0.407927	1	0	0	5	agagaACCTGCagagaccgACGCCTAATAAGAAGTAAGCGTTTCAGAGCTATGCTGGAAACAGCATAGCAAGTTGAAATAAGGCTAGTCCGTTATCAACTTGAAAAAGTGGCACCGAGTCGGTGCttttagagGCAGGTggaag
Til488	EFTUD2	ENSG00000108883	CDS	chr17	chr17:44857085-44857104:+	GCGTTTCAGCAAAGCACTTG	44857105	44857107	AGG	0.523896	0.54105	1	0	0	6	agagaACCTGCagagaccgGCGTTTCAGCAAAGCACTTGGTTTCAGAGCTATGCTGGAAACAGCATAGCAAGTTGAAATAAGGCTAGTCCGTTATCAACTTGAAAAAGTGGCACCGAGTCGGTGCttttagagGCAGGTggaag
Til489	EFTUD2	ENSG00000108883	CDS	chr17	chr17:44854969-44854988:-	ATTGCTGAGCCTCTTGAGAA	44854966	44854968	GGG	0.607805	0.26875	1	0	2	16	agagaACCTGCagagaccgATTGCTGAGCCTCTTGAGAAGTTTCAGAGCTATGCTGGAAACAGCATAGCAAGTTGAAATAAGGCTAGTCCGTTATCAACTTGAAAAAGTGGCACCGAGTCGGTGCttttagagGCAGGTggaag
Til490	EFTUD2	ENSG00000108883	CDS	chr17	chr17:44857124-44857143:-	TGTCACGTTTTGTGAGACGG	44857121	44857123	TGG	0.719655	0.755209	1	0	0	5	agagaACCTGCagagaccgTGTCACGTTTTGTGAGACGGGTTTCAGAGCTATGCTGGAAACAGCATAGCAAGTTGAAATAAGGCTAGTCCGTTATCAACTTGAAAAAGTGGCACCGAGTCGGTGCttttagagGCAGGTggaag
Til491	EFTUD2	ENSG00000108883	CDS and Splice site	chr17	chr17:44868334-44868353:+	TTGGTAATTAATGTCACCTA	44868354	44868356	TGG	0.402011	0.339807	1	0	0	12	agagaACCTGCagagaccgTTGGTAATTAATGTCACCTAGTTTCAGAGCTATGCTGGAAACAGCATAGCAAGTTGAAATAAGGCTAGTCCGTTATCAACTTGAAAAAGTGGCACCGAGTCGGTGCttttagagGCAGGTggaag
Til492	EFTUD2	ENSG00000108883	CDS	chr17	chr17:44868315-44868334:+	AGAGTCTTTTAGCAAATTCT	44868335	44868337	TGG	0.326604	0.252843	1	0	0	18	agagaACCTGCagagaccgAGAGTCTTTTAGCAAATTCTGTTTCAGAGCTATGCTGGAAACAGCATAGCAAGTTGAAATAAGGCTAGTCCGTTATCAACTTGAAAAAGTGGCACCGAGTCGGTGCttttagagGCAGGTggaag
Til493	EFTUD2	ENSG00000108883	CDS	chr17	chr17:44865009-44865028:+	GTGGATGCCAAGCTCGTCTA	44865029	44865031	GGG	0.524644	0.904026	1	0	0	3	agagaACCTGCagagaccgGTGGATGCCAAGCTCGTCTAGTTTCAGAGCTATGCTGGAAACAGCATAGCAAGTTGAAATAAGGCTAGTCCGTTATCAACTTGAAAAAGTGGCACCGAGTCGGTGCttttagagGCAGGTggaag
Til494	EFTUD2	ENSG00000108883	CDS	chr17	chr17:44865008-44865027:+	GGTGGATGCCAAGCTCGTCT	44865028	44865030	AGG	0.504609	0.598308	1	0	0	5	agagaACCTGCagagaccgGGTGGATGCCAAGCTCGTCTGTTTCAGAGCTATGCTGGAAACAGCATAGCAAGTTGAAATAAGGCTAGTCCGTTATCAACTTGAAAAAGTGGCACCGAGTCGGTGCttttagagGCAGGTggaag
Til495	EFTUD2	ENSG00000108883	CDS	chr17	chr17:44865002-44865021:-	GCTTGGCATCCACCTGACGA	44864999	44865001	AGG	0.69783	0.662256	1	0	1	1	agagaACCTGCagagaccgGCTTGGCATCCACCTGACGAGTTTCAGAGCTATGCTGGAAACAGCATAGCAAGTTGAAATAAGGCTAGTCCGTTATCAACTTGAAAAAGTGGCACCGAGTCGGTGCttttagagGCAGGTggaag
Til496	EFTUD2	ENSG00000108883	CDS	chr17	chr17:44864999-44865018:-	TGGCATCCACCTGACGAAGG	44864996	44864998	AGG	0.599592	0.702992	1	0	1	6	agagaACCTGCagagaccgTGGCATCCACCTGACGAAGGGTTTCAGAGCTATGCTGGAAACAGCATAGCAAGTTGAAATAAGGCTAGTCCGTTATCAACTTGAAAAAGTGGCACCGAGTCGGTGCttttagagGCAGGTggaag
Til497	EFTUD2	ENSG00000108883	CDS	chr17	chr17:44864990-44865009:+	TCAGCTCCTCCTTCGTCAGG	44865010	44865012	TGG	0.572204	0.444267	1	0	0	10	agagaACCTGCagagaccgTCAGCTCCTCCTTCGTCAGGGTTTCAGAGCTATGCTGGAAACAGCATAGCAAGTTGAAATAAGGCTAGTCCGTTATCAACTTGAAAAAGTGGCACCGAGTCGGTGCttttagagGCAGGTggaag
Til498	EFTUD2	ENSG00000108883	CDS	chr17	chr17:44864987-44865006:+	GCTTCAGCTCCTCCTTCGTC	44865007	44865009	AGG	0.444243	0.269748	1	0	1	12	agagaACCTGCagagaccgGCTTCAGCTCCTCCTTCGTCGTTTCAGAGCTATGCTGGAAACAGCATAGCAAGTTGAAATAAGGCTAGTCCGTTATCAACTTGAAAAAGTGGCACCGAGTCGGTGCttttagagGCAGGTggaag
Til499	EFTUD2	ENSG00000108883	CDS	chr17	chr17:44864967-44864986:-	TGAACATCCGCCCCTTGCTC	44864964	44864966	AGG	0.413562	0.485636	1	0	0	4	agagaACCTGCagagaccgTGAACATCCGCCCCTTGCTCGTTTCAGAGCTATGCTGGAAACAGCATAGCAAGTTGAAATAAGGCTAGTCCGTTATCAACTTGAAAAAGTGGCACCGAGTCGGTGCttttagagGCAGGTggaag
Til500	EFTUD2	ENSG00000108883	CDS	chr17	chr17:44864963-44864982:-	CATCCGCCCCTTGCTCAGGC	44864960	44864962	TGG	0.425243	0.181285	1	0	0	16	agagaACCTGCagagaccgCATCCGCCCCTTGCTCAGGCGTTTCAGAGCTATGCTGGAAACAGCATAGCAAGTTGAAATAAGGCTAGTCCGTTATCAACTTGAAAAAGTGGCACCGAGTCGGTGCttttagagGCAGGTggaag
Til501	EFTUD2	ENSG00000108883	CDS	chr17	chr17:44864944-44864963:-	CTGGTCTGCAAAAAGTTCTT	44864941	44864943	TGG	0.368497	0.387239	1	0	0	8	agagaACCTGCagagaccgCTGGTCTGCAAAAAGTTCTTGTTTCAGAGCTATGCTGGAAACAGCATAGCAAGTTGAAATAAGGCTAGTCCGTTATCAACTTGAAAAAGTGGCACCGAGTCGGTGCttttagagGCAGGTggaag
Til502	EFTUD2	ENSG00000108883	CDS	chr17	chr17:44857121-44857140:-	CACGTTTTGTGAGACGGTGG	44857118	44857120	TGG	0.511081	0.674465	1	0	0	5	agagaACCTGCagagaccgCACGTTTTGTGAGACGGTGGGTTTCAGAGCTATGCTGGAAACAGCATAGCAAGTTGAAATAAGGCTAGTCCGTTATCAACTTGAAAAAGTGGCACCGAGTCGGTGCttttagagGCAGGTggaag
Til503	EFTUD2	ENSG00000108883	CDS and Splice site	chr17	chr17:44863770-44863789:+	ATGTCCACAAAGCCTGTGGA	44863790	44863792	TGG	0.564087	0.322269	1	0	2	10	agagaACCTGCagagaccgATGTCCACAAAGCCTGTGGAGTTTCAGAGCTATGCTGGAAACAGCATAGCAAGTTGAAATAAGGCTAGTCCGTTATCAACTTGAAAAAGTGGCACCGAGTCGGTGCttttagagGCAGGTggaag
Til504	EFTUD2	ENSG00000108883	CDS	chr17	chr17:44863744-44863763:-	GCAGCATATCCCTTCTCCAA	44863741	44863743	AGG	0.64941	0.253483	1	0	2	10	agagaACCTGCagagaccgGCAGCATATCCCTTCTCCAAGTTTCAGAGCTATGCTGGAAACAGCATAGCAAGTTGAAATAAGGCTAGTCCGTTATCAACTTGAAAAAGTGGCACCGAGTCGGTGCttttagagGCAGGTggaag
Til505	EFTUD2	ENSG00000108883	CDS	chr17	chr17:44863741-44863760:-	GCATATCCCTTCTCCAAAGG	44863738	44863740	TGG	0.580131	0.383477	1	0	0	5	agagaACCTGCagagaccgGCATATCCCTTCTCCAAAGGGTTTCAGAGCTATGCTGGAAACAGCATAGCAAGTTGAAATAAGGCTAGTCCGTTATCAACTTGAAAAAGTGGCACCGAGTCGGTGCttttagagGCAGGTggaag
Til506	EFTUD2	ENSG00000108883	CDS	chr17	chr17:44863740-44863759:-	CATATCCCTTCTCCAAAGGT	44863737	44863739	GGG	0.622566	0.362372	1	0	1	12	agagaACCTGCagagaccgCATATCCCTTCTCCAAAGGTGTTTCAGAGCTATGCTGGAAACAGCATAGCAAGTTGAAATAAGGCTAGTCCGTTATCAACTTGAAAAAGTGGCACCGAGTCGGTGCttttagagGCAGGTggaag
Til507	EFTUD2	ENSG00000108883	CDS	chr17	chr17:44863732-44863751:+	TGGCGCCCACCTTTGGAGAA	44863752	44863754	GGG	0.544534	0.305567	1	0	0	9	agagaACCTGCagagaccgTGGCGCCCACCTTTGGAGAAGTTTCAGAGCTATGCTGGAAACAGCATAGCAAGTTGAAATAAGGCTAGTCCGTTATCAACTTGAAAAAGTGGCACCGAGTCGGTGCttttagagGCAGGTggaag
Til508	EFTUD2	ENSG00000108883	CDS	chr17	chr17:44863731-44863750:+	TTGGCGCCCACCTTTGGAGA	44863751	44863753	AGG	0.449694	0.442538	1	0	0	7	agagaACCTGCagagaccgTTGGCGCCCACCTTTGGAGAGTTTCAGAGCTATGCTGGAAACAGCATAGCAAGTTGAAATAAGGCTAGTCCGTTATCAACTTGAAAAAGTGGCACCGAGTCGGTGCttttagagGCAGGTggaag
Til509	EFTUD2	ENSG00000108883	CDS	chr17	chr17:44863725-44863744:+	TTGGGCTTGGCGCCCACCTT	44863745	44863747	TGG	0.284603	0.467072	1	0	1	8	agagaACCTGCagagaccgTTGGGCTTGGCGCCCACCTTGTTTCAGAGCTATGCTGGAAACAGCATAGCAAGTTGAAATAAGGCTAGTCCGTTATCAACTTGAAAAAGTGGCACCGAGTCGGTGCttttagagGCAGGTggaag
Til510	EFTUD2	ENSG00000108883	CDS	chr17	chr17:44863712-44863731:+	GGTGTGCTCAATCTTGGGCT	44863732	44863734	TGG	0.425911	0.328337	1	0	2	11	agagaACCTGCagagaccgGGTGTGCTCAATCTTGGGCTGTTTCAGAGCTATGCTGGAAACAGCATAGCAAGTTGAAATAAGGCTAGTCCGTTATCAACTTGAAAAAGTGGCACCGAGTCGGTGCttttagagGCAGGTggaag
Til511	EFTUD2	ENSG00000108883	CDS	chr17	chr17:44863707-44863726:+	GTGTAGGTGTGCTCAATCTT	44863727	44863729	GGG	0.45853	0.57614	1	0	0	5	agagaACCTGCagagaccgGTGTAGGTGTGCTCAATCTTGTTTCAGAGCTATGCTGGAAACAGCATAGCAAGTTGAAATAAGGCTAGTCCGTTATCAACTTGAAAAAGTGGCACCGAGTCGGTGCttttagagGCAGGTggaag
Til512	EFTUD2	ENSG00000108883	CDS	chr17	chr17:44865016-44865035:+	CCAAGCTCGTCTAGGGTCCG	44865036	44865038	TGG	0.496815	0.826701	1	0	0	1	agagaACCTGCagagaccgCCAAGCTCGTCTAGGGTCCGGTTTCAGAGCTATGCTGGAAACAGCATAGCAAGTTGAAATAAGGCTAGTCCGTTATCAACTTGAAAAAGTGGCACCGAGTCGGTGCttttagagGCAGGTggaag
Til513	EFTUD2	ENSG00000108883	CDS	chr17	chr17:44865017-44865036:+	CAAGCTCGTCTAGGGTCCGT	44865037	44865039	GGG	0.604637	0.602768	1	0	0	2	agagaACCTGCagagaccgCAAGCTCGTCTAGGGTCCGTGTTTCAGAGCTATGCTGGAAACAGCATAGCAAGTTGAAATAAGGCTAGTCCGTTATCAACTTGAAAAAGTGGCACCGAGTCGGTGCttttagagGCAGGTggaag
Til514	EFTUD2	ENSG00000108883	CDS	chr17	chr17:44865019-44865038:-	CCACGGACCCTAGACGAGCT	44865016	44865018	TGG	0.543251	1	1	0	0	1	agagaACCTGCagagaccgCCACGGACCCTAGACGAGCTGTTTCAGAGCTATGCTGGAAACAGCATAGCAAGTTGAAATAAGGCTAGTCCGTTATCAACTTGAAAAAGTGGCACCGAGTCGGTGCttttagagGCAGGTggaag
Til515	EFTUD2	ENSG00000108883	CDS	chr17	chr17:44865020-44865039:+	GCTCGTCTAGGGTCCGTGGG	44865040	44865042	AGG	0.639626	0.664804	1	0	0	2	agagaACCTGCagagaccgGCTCGTCTAGGGTCCGTGGGGTTTCAGAGCTATGCTGGAAACAGCATAGCAAGTTGAAATAAGGCTAGTCCGTTATCAACTTGAAAAAGTGGCACCGAGTCGGTGCttttagagGCAGGTggaag
Til516	EFTUD2	ENSG00000108883	CDS	chr17	chr17:44868314-44868333:-	GAATTTGCTAAAAGACTCTG	44868311	44868313	GGG	0.682099	0.223526	1	0	0	14	agagaACCTGCagagaccgGAATTTGCTAAAAGACTCTGGTTTCAGAGCTATGCTGGAAACAGCATAGCAAGTTGAAATAAGGCTAGTCCGTTATCAACTTGAAAAAGTGGCACCGAGTCGGTGCttttagagGCAGGTggaag
Til517	EFTUD2	ENSG00000108883	CDS and Splice site	chr17	chr17:44867883-44867902:+	TTGGTGAACTTTCGCCTAAA	44867903	44867905	AGG	0.291524	0.501347	1	0	0	3	agagaACCTGCagagaccgTTGGTGAACTTTCGCCTAAAGTTTCAGAGCTATGCTGGAAACAGCATAGCAAGTTGAAATAAGGCTAGTCCGTTATCAACTTGAAAAAGTGGCACCGAGTCGGTGCttttagagGCAGGTggaag
Til518	EFTUD2	ENSG00000108883	CDS and Splice site	chr17	chr17:44867881-44867900:-	TAGGCGAAAGTTCACCAAAA	44867878	44867880	AGG	0.38589	0.431873	1	0	0	5	agagaACCTGCagagaccgTAGGCGAAAGTTCACCAAAAGTTTCAGAGCTATGCTGGAAACAGCATAGCAAGTTGAAATAAGGCTAGTCCGTTATCAACTTGAAAAAGTGGCACCGAGTCGGTGCttttagagGCAGGTggaag
Til519	EFTUD2	ENSG00000108883	CDS	chr17	chr17:44867855-44867874:+	TCTCTGGGAGCTGCTAGTTG	44867875	44867877	GGG	0.560293	0.260629	1	0	2	21	agagaACCTGCagagaccgTCTCTGGGAGCTGCTAGTTGGTTTCAGAGCTATGCTGGAAACAGCATAGCAAGTTGAAATAAGGCTAGTCCGTTATCAACTTGAAAAAGTGGCACCGAGTCGGTGCttttagagGCAGGTggaag
Til520	EFTUD2	ENSG00000108883	CDS	chr17	chr17:44867854-44867873:+	TTCTCTGGGAGCTGCTAGTT	44867874	44867876	GGG	0.221397	0.201886	1	0	0	20	agagaACCTGCagagaccgTTCTCTGGGAGCTGCTAGTTGTTTCAGAGCTATGCTGGAAACAGCATAGCAAGTTGAAATAAGGCTAGTCCGTTATCAACTTGAAAAAGTGGCACCGAGTCGGTGCttttagagGCAGGTggaag
Til521	EFTUD2	ENSG00000108883	CDS	chr17	chr17:44867853-44867872:+	CTTCTCTGGGAGCTGCTAGT	44867873	44867875	TGG	0.337794	0.244534	1	0	2	19	agagaACCTGCagagaccgCTTCTCTGGGAGCTGCTAGTGTTTCAGAGCTATGCTGGAAACAGCATAGCAAGTTGAAATAAGGCTAGTCCGTTATCAACTTGAAAAAGTGGCACCGAGTCGGTGCttttagagGCAGGTggaag
Til522	EFTUD2	ENSG00000108883	CDS	chr17	chr17:44867848-44867867:-	CAGCTCCCAGAGAAGTTTCG	44867845	44867847	TGG	0.508158	0.380114	1	0	1	12	agagaACCTGCagagaccgCAGCTCCCAGAGAAGTTTCGGTTTCAGAGCTATGCTGGAAACAGCATAGCAAGTTGAAATAAGGCTAGTCCGTTATCAACTTGAAAAAGTGGCACCGAGTCGGTGCttttagagGCAGGTggaag
Til523	EFTUD2	ENSG00000108883	CDS	chr17	chr17:44867840-44867859:+	AAACTCCACGAAACTTCTCT	44867860	44867862	GGG	0.595974	0.257828	1	0	1	12	agagaACCTGCagagaccgAAACTCCACGAAACTTCTCTGTTTCAGAGCTATGCTGGAAACAGCATAGCAAGTTGAAATAAGGCTAGTCCGTTATCAACTTGAAAAAGTGGCACCGAGTCGGTGCttttagagGCAGGTggaag
Til524	EFTUD2	ENSG00000108883	CDS	chr17	chr17:44867839-44867858:+	TAAACTCCACGAAACTTCTC	44867859	44867861	TGG	0.372215	0.474311	1	0	0	4	agagaACCTGCagagaccgTAAACTCCACGAAACTTCTCGTTTCAGAGCTATGCTGGAAACAGCATAGCAAGTTGAAATAAGGCTAGTCCGTTATCAACTTGAAAAAGTGGCACCGAGTCGGTGCttttagagGCAGGTggaag
Til525	EFTUD2	ENSG00000108883	CDS	chr17	chr17:44868316-44868335:-	AAGAATTTGCTAAAAGACTC	44868313	44868315	TGG	0.456335	0.325935	1	0	1	17	agagaACCTGCagagaccgAAGAATTTGCTAAAAGACTCGTTTCAGAGCTATGCTGGAAACAGCATAGCAAGTTGAAATAAGGCTAGTCCGTTATCAACTTGAAAAAGTGGCACCGAGTCGGTGCttttagagGCAGGTggaag
Til526	EFTUD2	ENSG00000108883	CDS	chr17	chr17:44867836-44867855:-	AAGTTTCGTGGAGTTTATCT	44867833	44867835	TGG	0.376158	0.399094	1	0	0	6	agagaACCTGCagagaccgAAGTTTCGTGGAGTTTATCTGTTTCAGAGCTATGCTGGAAACAGCATAGCAAGTTGAAATAAGGCTAGTCCGTTATCAACTTGAAAAAGTGGCACCGAGTCGGTGCttttagagGCAGGTggaag
Til527	EFTUD2	ENSG00000108883	CDS	chr17	chr17:44867808-44867827:+	TGGGCGAGGATCTTATAAAG	44867828	44867830	AGG	0.58187	0.743626	1	0	0	2	agagaACCTGCagagaccgTGGGCGAGGATCTTATAAAGGTTTCAGAGCTATGCTGGAAACAGCATAGCAAGTTGAAATAAGGCTAGTCCGTTATCAACTTGAAAAAGTGGCACCGAGTCGGTGCttttagagGCAGGTggaag
Til528	EFTUD2	ENSG00000108883	CDS and Splice site	chr17	chr17:44867796-44867815:-	CTCGCCCAGGTGAGTGTGTC	44867793	44867795	AGG	0.448299	0.416448	1	0	0	5	agagaACCTGCagagaccgCTCGCCCAGGTGAGTGTGTCGTTTCAGAGCTATGCTGGAAACAGCATAGCAAGTTGAAATAAGGCTAGTCCGTTATCAACTTGAAAAAGTGGCACCGAGTCGGTGCttttagagGCAGGTggaag
Til529	EFTUD2	ENSG00000108883	Splice site	chr17	chr17:44867794-44867813:+	CTGACACACTCACCTGGGCG	44867814	44867816	AGG	0.56118	0.324331	1	0	1	11	agagaACCTGCagagaccgCTGACACACTCACCTGGGCGGTTTCAGAGCTATGCTGGAAACAGCATAGCAAGTTGAAATAAGGCTAGTCCGTTATCAACTTGAAAAAGTGGCACCGAGTCGGTGCttttagagGCAGGTggaag
Til530	EFTUD2	ENSG00000108883	CDS and Splice site	chr17	chr17:44865061-44865080:-	CTTACACCCTCACAGGTTGT	44865058	44865060	AGG	0.48643	0.43471	1	0	0	8	agagaACCTGCagagaccgCTTACACCCTCACAGGTTGTGTTTCAGAGCTATGCTGGAAACAGCATAGCAAGTTGAAATAAGGCTAGTCCGTTATCAACTTGAAAAAGTGGCACCGAGTCGGTGCttttagagGCAGGTggaag
Til531	EFTUD2	ENSG00000108883	CDS and Splice site	chr17	chr17:44865053-44865072:-	CTCACAGGTTGTAGGTGACG	44865050	44865052	TGG	0.624652	0.413333	1	0	1	6	agagaACCTGCagagaccgCTCACAGGTTGTAGGTGACGGTTTCAGAGCTATGCTGGAAACAGCATAGCAAGTTGAAATAAGGCTAGTCCGTTATCAACTTGAAAAAGTGGCACCGAGTCGGTGCttttagagGCAGGTggaag
Til532	EFTUD2	ENSG00000108883	CDS and Splice site	chr17	chr17:44865052-44865071:+	ACGTCACCTACAACCTGTGA	44865072	44865074	GGG	0.673638	0.527303	1	0	1	1	agagaACCTGCagagaccgACGTCACCTACAACCTGTGAGTTTCAGAGCTATGCTGGAAACAGCATAGCAAGTTGAAATAAGGCTAGTCCGTTATCAACTTGAAAAAGTGGCACCGAGTCGGTGCttttagagGCAGGTggaag
Til533	EFTUD2	ENSG00000108883	CDS and Splice site	chr17	chr17:44865051-44865070:+	CACGTCACCTACAACCTGTG	44865071	44865073	AGG	0.641217	0.809955	1	0	0	3	agagaACCTGCagagaccgCACGTCACCTACAACCTGTGGTTTCAGAGCTATGCTGGAAACAGCATAGCAAGTTGAAATAAGGCTAGTCCGTTATCAACTTGAAAAAGTGGCACCGAGTCGGTGCttttagagGCAGGTggaag
Til534	EFTUD2	ENSG00000108883	CDS	chr17	chr17:44865036-44865055:-	ACGTGGACACCAGCCTCCCA	44865033	44865035	CGG	0.619008	0.348561	1	0	1	12	agagaACCTGCagagaccgACGTGGACACCAGCCTCCCAGTTTCAGAGCTATGCTGGAAACAGCATAGCAAGTTGAAATAAGGCTAGTCCGTTATCAACTTGAAAAAGTGGCACCGAGTCGGTGCttttagagGCAGGTggaag
Til535	EFTUD2	ENSG00000108883	CDS	chr17	chr17:44865024-44865043:+	GTCTAGGGTCCGTGGGAGGC	44865044	44865046	TGG	0.374857	0.264821	1	0	0	11	agagaACCTGCagagaccgGTCTAGGGTCCGTGGGAGGCGTTTCAGAGCTATGCTGGAAACAGCATAGCAAGTTGAAATAAGGCTAGTCCGTTATCAACTTGAAAAAGTGGCACCGAGTCGGTGCttttagagGCAGGTggaag
Til536	EFTUD2	ENSG00000108883	CDS	chr17	chr17:44867809-44867828:-	TCTTTATAAGATCCTCGCCC	44867806	44867808	AGG	0.511854	0.686854	1	0	0	2	agagaACCTGCagagaccgTCTTTATAAGATCCTCGCCCGTTTCAGAGCTATGCTGGAAACAGCATAGCAAGTTGAAATAAGGCTAGTCCGTTATCAACTTGAAAAAGTGGCACCGAGTCGGTGCttttagagGCAGGTggaag
Til537	EFTUD2	ENSG00000108883	CDS	chr17	chr17:44864932-44864951:-	AAGTTCTTTGGCGAGTTCAC	44864929	44864931	AGG	0.520827	0.444895	1	0	1	2	agagaACCTGCagagaccgAAGTTCTTTGGCGAGTTCACGTTTCAGAGCTATGCTGGAAACAGCATAGCAAGTTGAAATAAGGCTAGTCCGTTATCAACTTGAAAAAGTGGCACCGAGTCGGTGCttttagagGCAGGTggaag
Til538	EFTUD2	ENSG00000108883	Splice site	chr17	chr17:44894516-44894535:+	ATCCATGATGCTAAAATTCA	44894536	44894538	AGG	0.442698	0.224687	1	0	0	21	agagaACCTGCagagaccgATCCATGATGCTAAAATTCAGTTTCAGAGCTATGCTGGAAACAGCATAGCAAGTTGAAATAAGGCTAGTCCGTTATCAACTTGAAAAAGTGGCACCGAGTCGGTGCttttagagGCAGGTggaag
Til539	EFTUD2	ENSG00000108883	CDS	chr17	chr17:44886722-44886741:-	GATGACGACGACGATGACGT	44886719	44886721	AGG	0.728685	0.191884	1	0	2	22	agagaACCTGCagagaccgGATGACGACGACGATGACGTGTTTCAGAGCTATGCTGGAAACAGCATAGCAAGTTGAAATAAGGCTAGTCCGTTATCAACTTGAAAAAGTGGCACCGAGTCGGTGCttttagagGCAGGTggaag
Til540	EFTUD2	ENSG00000108883	CDS	chr17	chr17:44886675-44886694:-	GATGGAGGTGGTGCTGCATG	44886672	44886674	AGG	0.615951	0.182444	1	0	0	83	agagaACCTGCagagaccgGATGGAGGTGGTGCTGCATGGTTTCAGAGCTATGCTGGAAACAGCATAGCAAGTTGAAATAAGGCTAGTCCGTTATCAACTTGAAAAAGTGGCACCGAGTCGGTGCttttagagGCAGGTggaag
Til541	EFTUD2	ENSG00000108883	CDS	chr17	chr17:44886677-44886696:+	TGCAGCACCACCTCCATCCC	44886697	44886699	AGG	0.443121	0.19033	1	0	1	43	agagaACCTGCagagaccgTGCAGCACCACCTCCATCCCGTTTCAGAGCTATGCTGGAAACAGCATAGCAAGTTGAAATAAGGCTAGTCCGTTATCAACTTGAAAAAGTGGCACCGAGTCGGTGCttttagagGCAGGTggaag
Til542	EFTUD2	ENSG00000108883	CDS	chr17	chr17:44886690-44886709:-	CGATGACCACCCTGGGATGG	44886687	44886689	AGG	0.674745	0.331597	1	0	0	9	agagaACCTGCagagaccgCGATGACCACCCTGGGATGGGTTTCAGAGCTATGCTGGAAACAGCATAGCAAGTTGAAATAAGGCTAGTCCGTTATCAACTTGAAAAAGTGGCACCGAGTCGGTGCttttagagGCAGGTggaag
Til543	EFTUD2	ENSG00000108883	CDS	chr17	chr17:44886693-44886712:-	TGACGATGACCACCCTGGGA	44886690	44886692	TGG	0.596192	0.338284	1	0	0	8	agagaACCTGCagagaccgTGACGATGACCACCCTGGGAGTTTCAGAGCTATGCTGGAAACAGCATAGCAAGTTGAAATAAGGCTAGTCCGTTATCAACTTGAAAAAGTGGCACCGAGTCGGTGCttttagagGCAGGTggaag
Til544	EFTUD2	ENSG00000108883	CDS	chr17	chr17:44886697-44886716:-	ATCATGACGATGACCACCCT	44886694	44886696	GGG	0.606942	0.415835	1	0	0	9	agagaACCTGCagagaccgATCATGACGATGACCACCCTGTTTCAGAGCTATGCTGGAAACAGCATAGCAAGTTGAAATAAGGCTAGTCCGTTATCAACTTGAAAAAGTGGCACCGAGTCGGTGCttttagagGCAGGTggaag
Til545	EFTUD2	ENSG00000108883	CDS	chr17	chr17:44886698-44886717:-	GATCATGACGATGACCACCC	44886695	44886697	TGG	0.512772	0.350517	1	0	0	10	agagaACCTGCagagaccgGATCATGACGATGACCACCCGTTTCAGAGCTATGCTGGAAACAGCATAGCAAGTTGAAATAAGGCTAGTCCGTTATCAACTTGAAAAAGTGGCACCGAGTCGGTGCttttagagGCAGGTggaag
Til546	EFTUD2	ENSG00000108883	CDS	chr17	chr17:44886648-44886667:-	GAAGTACTACCCAACAGCCG	44886645	44886647	AGG	0.676393	0.668284	1	0	0	3	agagaACCTGCagagaccgGAAGTACTACCCAACAGCCGGTTTCAGAGCTATGCTGGAAACAGCATAGCAAGTTGAAATAAGGCTAGTCCGTTATCAACTTGAAAAAGTGGCACCGAGTCGGTGCttttagagGCAGGTggaag
Til547	EFTUD2	ENSG00000108883	CDS and Splice site	chr17	chr17:44886742-44886761:+	ATCATCCATCTGAAAGCAAG	44886762	44886764	AGG	0.612106	0.222058	1	0	1	17	agagaACCTGCagagaccgATCATCCATCTGAAAGCAAGGTTTCAGAGCTATGCTGGAAACAGCATAGCAAGTTGAAATAAGGCTAGTCCGTTATCAACTTGAAAAAGTGGCACCGAGTCGGTGCttttagagGCAGGTggaag
Til548	EFTUD2	ENSG00000108883	CDS	chr17	chr17:44894419-44894438:-	AGAGACCAAAGATCTTGATG	44894416	44894418	AGG	0.690549	0.225632	1	1	1	14	agagaACCTGCagagaccgAGAGACCAAAGATCTTGATGGTTTCAGAGCTATGCTGGAAACAGCATAGCAAGTTGAAATAAGGCTAGTCCGTTATCAACTTGAAAAAGTGGCACCGAGTCGGTGCttttagagGCAGGTggaag
Til549	EFTUD2	ENSG00000108883	CDS	chr17	chr17:44894457-44894476:+	TCTTCATCAGAATCAAGCTC	44894477	44894479	TGG	0.513033	0.227301	1	0	0	24	agagaACCTGCagagaccgTCTTCATCAGAATCAAGCTCGTTTCAGAGCTATGCTGGAAACAGCATAGCAAGTTGAAATAAGGCTAGTCCGTTATCAACTTGAAAAAGTGGCACCGAGTCGGTGCttttagagGCAGGTggaag
Til550	EFTUD2	ENSG00000108883	CDS	chr17	chr17:44894484-44894503:-	GATGAGTTTGGGAATTATAT	44894481	44894483	TGG	0.231563	0.183465	1	0	0	22	agagaACCTGCagagaccgGATGAGTTTGGGAATTATATGTTTCAGAGCTATGCTGGAAACAGCATAGCAAGTTGAAATAAGGCTAGTCCGTTATCAACTTGAAAAAGTGGCACCGAGTCGGTGCttttagagGCAGGTggaag
Til551	EFTUD2	ENSG00000108883	CDS	chr17	chr17:44894492-44894511:+	CCCAAACTCATCATATAAGT	44894512	44894514	CGG	0.500132	0.40148	1	0	1	5	agagaACCTGCagagaccgCCCAAACTCATCATATAAGTGTTTCAGAGCTATGCTGGAAACAGCATAGCAAGTTGAAATAAGGCTAGTCCGTTATCAACTTGAAAAAGTGGCACCGAGTCGGTGCttttagagGCAGGTggaag
Til552	EFTUD2	ENSG00000108883	CDS	chr17	chr17:44894495-44894514:-	CCGACTTATATGATGAGTTT	44894492	44894494	GGG	0.304407	0.543875	1	0	0	4	agagaACCTGCagagaccgCCGACTTATATGATGAGTTTGTTTCAGAGCTATGCTGGAAACAGCATAGCAAGTTGAAATAAGGCTAGTCCGTTATCAACTTGAAAAAGTGGCACCGAGTCGGTGCttttagagGCAGGTggaag
Til553	EFTUD2	ENSG00000108883	CDS	chr17	chr17:44894496-44894515:-	ACCGACTTATATGATGAGTT	44894493	44894495	TGG	0.30613	0.573382	1	0	0	4	agagaACCTGCagagaccgACCGACTTATATGATGAGTTGTTTCAGAGCTATGCTGGAAACAGCATAGCAAGTTGAAATAAGGCTAGTCCGTTATCAACTTGAAAAAGTGGCACCGAGTCGGTGCttttagagGCAGGTggaag
Til554	EFTUD2	ENSG00000108883	CDS and Splice site	chr17	chr17:44894411-44894430:+	TTTTACCTCATCAAGATCTT	44894431	44894433	TGG	0.356757	0.187434	1	0	1	19	agagaACCTGCagagaccgTTTTACCTCATCAAGATCTTGTTTCAGAGCTATGCTGGAAACAGCATAGCAAGTTGAAATAAGGCTAGTCCGTTATCAACTTGAAAAAGTGGCACCGAGTCGGTGCttttagagGCAGGTggaag
Til555	EFTUD2	ENSG00000108883	CDS	chr17	chr17:44886638-44886657:-	CCAACAGCCGAGGAGGTGTA	44886635	44886637	TGG	0.554365	0.434339	1	0	0	6	agagaACCTGCagagaccgCCAACAGCCGAGGAGGTGTAGTTTCAGAGCTATGCTGGAAACAGCATAGCAAGTTGAAATAAGGCTAGTCCGTTATCAACTTGAAAAAGTGGCACCGAGTCGGTGCttttagagGCAGGTggaag
Til556	EFTUD2	ENSG00000108883	CDS	chr17	chr17:44886645-44886664:-	GTACTACCCAACAGCCGAGG	44886642	44886644	AGG	0.641854	1	1	0	0	0	agagaACCTGCagagaccgGTACTACCCAACAGCCGAGGGTTTCAGAGCTATGCTGGAAACAGCATAGCAAGTTGAAATAAGGCTAGTCCGTTATCAACTTGAAAAAGTGGCACCGAGTCGGTGCttttagagGCAGGTggaag
Til557	EFTUD2	ENSG00000108883	CDS	chr17	chr17:44886635-44886654:+	CCATACACCTCCTCGGCTGT	44886655	44886657	TGG	0.463253	0.756954	1	0	0	6	agagaACCTGCagagaccgCCATACACCTCCTCGGCTGTGTTTCAGAGCTATGCTGGAAACAGCATAGCAAGTTGAAATAAGGCTAGTCCGTTATCAACTTGAAAAAGTGGCACCGAGTCGGTGCttttagagGCAGGTggaag
Til558	EFTUD2	ENSG00000108883	CDS	chr17	chr17:44886630-44886649:-	CGAGGAGGTGTATGGTCCTG	44886627	44886629	AGG	0.609997	0.328075	1	0	0	12	agagaACCTGCagagaccgCGAGGAGGTGTATGGTCCTGGTTTCAGAGCTATGCTGGAAACAGCATAGCAAGTTGAAATAAGGCTAGTCCGTTATCAACTTGAAAAAGTGGCACCGAGTCGGTGCttttagagGCAGGTggaag
Til559	EFTUD2	ENSG00000108883	CDS	chr17	chr17:44886628-44886647:+	CTCAGGACCATACACCTCCT	44886648	44886650	CGG	0.642363	0.337843	1	0	0	15	agagaACCTGCagagaccgCTCAGGACCATACACCTCCTGTTTCAGAGCTATGCTGGAAACAGCATAGCAAGTTGAAATAAGGCTAGTCCGTTATCAACTTGAAAAAGTGGCACCGAGTCGGTGCttttagagGCAGGTggaag
Til560	EFTUD2	ENSG00000108883	CDS	chr17	chr17:44886636-44886655:+	CATACACCTCCTCGGCTGTT	44886656	44886658	GGG	0.45708	0.852281	1	0	0	4	agagaACCTGCagagaccgCATACACCTCCTCGGCTGTTGTTTCAGAGCTATGCTGGAAACAGCATAGCAAGTTGAAATAAGGCTAGTCCGTTATCAACTTGAAAAAGTGGCACCGAGTCGGTGCttttagagGCAGGTggaag
Til561	EIF4A3	ENSG00000141543	CDS	chr17	chr17:80140032-80140051:-	TTACGGACAGCATGTTGTCG	80140029	80140031	CGG	0.649652	0.828308	1	0	0	2	agagaACCTGCagagaccgTTACGGACAGCATGTTGTCGGTTTCAGAGCTATGCTGGAAACAGCATAGCAAGTTGAAATAAGGCTAGTCCGTTATCAACTTGAAAAAGTGGCACCGAGTCGGTGCttttagagGCAGGTggaag
Til562	EIF4A3	ENSG00000141543	CDS	chr17	chr17:80139134-80139153:-	AGCAGATTTACGATGTATAC	80139131	80139133	AGG	0.469815	0.476681	1	0	0	3	agagaACCTGCagagaccgAGCAGATTTACGATGTATACGTTTCAGAGCTATGCTGGAAACAGCATAGCAAGTTGAAATAAGGCTAGTCCGTTATCAACTTGAAAAAGTGGCACCGAGTCGGTGCttttagagGCAGGTggaag
Til563	EIF4A3	ENSG00000141543	CDS and Splice site	chr17	chr17:80139144-80139163:+	TAAATCTGCTCTTTGAAACC	80139164	80139166	TGG	0.508527	0.167671	1	0	1	24	agagaACCTGCagagaccgTAAATCTGCTCTTTGAAACCGTTTCAGAGCTATGCTGGAAACAGCATAGCAAGTTGAAATAAGGCTAGTCCGTTATCAACTTGAAAAAGTGGCACCGAGTCGGTGCttttagagGCAGGTggaag
Til564	EIF4A3	ENSG00000141543	CDS and Splice site	chr17	chr17:80139150-80139169:+	TGCTCTTTGAAACCTGGGAC	80139170	80139172	AGG	0.415969	0.225904	1	0	2	17	agagaACCTGCagagaccgTGCTCTTTGAAACCTGGGACGTTTCAGAGCTATGCTGGAAACAGCATAGCAAGTTGAAATAAGGCTAGTCCGTTATCAACTTGAAAAAGTGGCACCGAGTCGGTGCttttagagGCAGGTggaag
Til565	EIF4A3	ENSG00000141543	CDS	chr17	chr17:80139672-80139691:-	GCTGATGAAATGTTGAATAA	80139669	80139671	AGG	0.530291	0.182394	1	0	2	24	agagaACCTGCagagaccgGCTGATGAAATGTTGAATAAGTTTCAGAGCTATGCTGGAAACAGCATAGCAAGTTGAAATAAGGCTAGTCCGTTATCAACTTGAAAAAGTGGCACCGAGTCGGTGCttttagagGCAGGTggaag
Til566	EIF4A3	ENSG00000141543	CDS	chr17	chr17:80139700-80139719:-	TGCTATCAAAATGTTGGTTT	80139697	80139699	TGG	0.330088	0.293563	1	0	0	18	agagaACCTGCagagaccgTGCTATCAAAATGTTGGTTTGTTTCAGAGCTATGCTGGAAACAGCATAGCAAGTTGAAATAAGGCTAGTCCGTTATCAACTTGAAAAAGTGGCACCGAGTCGGTGCttttagagGCAGGTggaag
Til567	EIF4A3	ENSG00000141543	CDS	chr17	chr17:80139706-80139725:-	GACACGTGCTATCAAAATGT	80139703	80139705	TGG	0.517078	0.599172	1	0	0	4	agagaACCTGCagagaccgGACACGTGCTATCAAAATGTGTTTCAGAGCTATGCTGGAAACAGCATAGCAAGTTGAAATAAGGCTAGTCCGTTATCAACTTGAAAAAGTGGCACCGAGTCGGTGCttttagagGCAGGTggaag
Til568	EIF4A3	ENSG00000141543	CDS	chr17	chr17:80139728-80139747:-	TGATTCGTCGCAGAAGCCTA	80139725	80139727	AGG	0.604862	0.834043	1	0	0	1	agagaACCTGCagagaccgTGATTCGTCGCAGAAGCCTAGTTTCAGAGCTATGCTGGAAACAGCATAGCAAGTTGAAATAAGGCTAGTCCGTTATCAACTTGAAAAAGTGGCACCGAGTCGGTGCttttagagGCAGGTggaag
Til569	EIF4A3	ENSG00000141543	CDS	chr17	chr17:80140031-80140050:-	TACGGACAGCATGTTGTCGC	80140028	80140030	GGG	0.546859	0.864119	1	0	0	2	agagaACCTGCagagaccgTACGGACAGCATGTTGTCGCGTTTCAGAGCTATGCTGGAAACAGCATAGCAAGTTGAAATAAGGCTAGTCCGTTATCAACTTGAAAAAGTGGCACCGAGTCGGTGCttttagagGCAGGTggaag
Til570	EIF4A3	ENSG00000141543	CDS and Splice site	chr17	chr17:80140001-80140020:+	TGCTTACCAAAAACACGCCC	80140021	80140023	TGG	0.498401	0.420846	1	0	1	7	agagaACCTGCagagaccgTGCTTACCAAAAACACGCCCGTTTCAGAGCTATGCTGGAAACAGCATAGCAAGTTGAAATAAGGCTAGTCCGTTATCAACTTGAAAAAGTGGCACCGAGTCGGTGCttttagagGCAGGTggaag
Til571	EIF4A3	ENSG00000141543	CDS	chr17	chr17:80140010-80140029:-	GGCACTCCAGGGCGTGTTTT	80140007	80140009	TGG	0.22441	0.563612	1	0	0	6	agagaACCTGCagagaccgGGCACTCCAGGGCGTGTTTTGTTTCAGAGCTATGCTGGAAACAGCATAGCAAGTTGAAATAAGGCTAGTCCGTTATCAACTTGAAAAAGTGGCACCGAGTCGGTGCttttagagGCAGGTggaag
Til572	EIF4A3	ENSG00000141543	CDS	chr17	chr17:80140021-80140040:-	ATGTTGTCGCGGGCACTCCA	80140018	80140020	GGG	0.563066	0.742009	1	0	0	2	agagaACCTGCagagaccgATGTTGTCGCGGGCACTCCAGTTTCAGAGCTATGCTGGAAACAGCATAGCAAGTTGAAATAAGGCTAGTCCGTTATCAACTTGAAAAAGTGGCACCGAGTCGGTGCttttagagGCAGGTggaag
Til573	EIF4A3	ENSG00000141543	CDS	chr17	chr17:80140022-80140041:-	CATGTTGTCGCGGGCACTCC	80140019	80140021	AGG	0.375587	0.615023	1	0	0	5	agagaACCTGCagagaccgCATGTTGTCGCGGGCACTCCGTTTCAGAGCTATGCTGGAAACAGCATAGCAAGTTGAAATAAGGCTAGTCCGTTATCAACTTGAAAAAGTGGCACCGAGTCGGTGCttttagagGCAGGTggaag
Til574	EIF4A3	ENSG00000141543	CDS	chr17	chr17:80139709-80139728:+	TTTTGATAGCACGTGTCCTT	80139729	80139731	AGG	0.440955	0.550775	1	0	0	5	agagaACCTGCagagaccgTTTTGATAGCACGTGTCCTTGTTTCAGAGCTATGCTGGAAACAGCATAGCAAGTTGAAATAAGGCTAGTCCGTTATCAACTTGAAAAAGTGGCACCGAGTCGGTGCttttagagGCAGGTggaag
Til575	EIF4A3	ENSG00000141543	CDS	chr17	chr17:80140049-80140068:-	GACATCAGGAAGCTGGATTA	80140046	80140048	CGG	0.447146	0.209264	1	0	2	20	agagaACCTGCagagaccgGACATCAGGAAGCTGGATTAGTTTCAGAGCTATGCTGGAAACAGCATAGCAAGTTGAAATAAGGCTAGTCCGTTATCAACTTGAAAAAGTGGCACCGAGTCGGTGCttttagagGCAGGTggaag
Til576	EIF4A3	ENSG00000141543	CDS	chr17	chr17:80139031-80139050:-	GACCGACCCAATCCGCATCT	80139028	80139030	TGG	0.491262	0.592231	1	0	0	3	agagaACCTGCagagaccgGACCGACCCAATCCGCATCTGTTTCAGAGCTATGCTGGAAACAGCATAGCAAGTTGAAATAAGGCTAGTCCGTTATCAACTTGAAAAAGTGGCACCGAGTCGGTGCttttagagGCAGGTggaag
Til577	EIF4A3	ENSG00000141543	CDS	chr17	chr17:80140060-80140079:+	CCTGATGTCCTCGCCAACAT	80140080	80140082	TGG	0.480988	0.37295	1	0	1	4	agagaACCTGCagagaccgCCTGATGTCCTCGCCAACATGTTTCAGAGCTATGCTGGAAACAGCATAGCAAGTTGAAATAAGGCTAGTCCGTTATCAACTTGAAAAAGTGGCACCGAGTCGGTGCttttagagGCAGGTggaag
Til578	EIF4A3	ENSG00000141543	CDS	chr17	chr17:80139073-80139092:-	CACGCTGCCACACGAGATTC	80139070	80139072	TGG	0.299097	0.327102	1	0	0	6	agagaACCTGCagagaccgCACGCTGCCACACGAGATTCGTTTCAGAGCTATGCTGGAAACAGCATAGCAAGTTGAAATAAGGCTAGTCCGTTATCAACTTGAAAAAGTGGCACCGAGTCGGTGCttttagagGCAGGTggaag
Til579	EIF4A3	ENSG00000141543	CDS	chr17	chr17:80140063-80140082:-	CCAATGTTGGCGAGGACATC	80140060	80140062	AGG	0.397554	0.54771	1	0	2	10	agagaACCTGCagagaccgCCAATGTTGGCGAGGACATCGTTTCAGAGCTATGCTGGAAACAGCATAGCAAGTTGAAATAAGGCTAGTCCGTTATCAACTTGAAAAAGTGGCACCGAGTCGGTGCttttagagGCAGGTggaag
Til580	EIF4A3	ENSG00000141543	CDS	chr17	chr17:80140071-80140090:-	TGGAGGCACCAATGTTGGCG	80140068	80140070	AGG	0.622871	0.708748	1	0	0	4	agagaACCTGCagagaccgTGGAGGCACCAATGTTGGCGGTTTCAGAGCTATGCTGGAAACAGCATAGCAAGTTGAAATAAGGCTAGTCCGTTATCAACTTGAAAAAGTGGCACCGAGTCGGTGCttttagagGCAGGTggaag
Til581	EIF4A3	ENSG00000141543	CDS	chr17	chr17:80140075-80140094:+	AACATTGGTGCCTCCAATGC	80140095	80140097	AGG	0.4822	0.28608	1	0	0	10	agagaACCTGCagagaccgAACATTGGTGCCTCCAATGCGTTTCAGAGCTATGCTGGAAACAGCATAGCAAGTTGAAATAAGGCTAGTCCGTTATCAACTTGAAAAAGTGGCACCGAGTCGGTGCttttagagGCAGGTggaag
Til582	EIF4A3	ENSG00000141543	CDS	chr17	chr17:80140076-80140095:-	TGCATTGGAGGCACCAATGT	80140073	80140075	TGG	0.53167	0.322449	1	0	2	8	agagaACCTGCagagaccgTGCATTGGAGGCACCAATGTGTTTCAGAGCTATGCTGGAAACAGCATAGCAAGTTGAAATAAGGCTAGTCCGTTATCAACTTGAAAAAGTGGCACCGAGTCGGTGCttttagagGCAGGTggaag
Til583	EIF4A3	ENSG00000141543	CDS	chr17	chr17:80140080-80140099:+	TGGTGCCTCCAATGCAGGCA	80140100	80140102	TGG	0.564055	0.375374	1	0	0	13	agagaACCTGCagagaccgTGGTGCCTCCAATGCAGGCAGTTTCAGAGCTATGCTGGAAACAGCATAGCAAGTTGAAATAAGGCTAGTCCGTTATCAACTTGAAAAAGTGGCACCGAGTCGGTGCttttagagGCAGGTggaag
Til584	EIF4A3	ENSG00000141543	CDS	chr17	chr17:80140086-80140105:+	CTCCAATGCAGGCATGGCAC	80140106	80140108	TGG	0.468592	0.26513	1	0	0	21	agagaACCTGCagagaccgCTCCAATGCAGGCATGGCACGTTTCAGAGCTATGCTGGAAACAGCATAGCAAGTTGAAATAAGGCTAGTCCGTTATCAACTTGAAAAAGTGGCACCGAGTCGGTGCttttagagGCAGGTggaag
Til585	EIF4A3	ENSG00000141543	CDS	chr17	chr17:80140088-80140107:-	CAGTGCCATGCCTGCATTGG	80140085	80140087	AGG	0.474254	0.285901	1	0	1	16	agagaACCTGCagagaccgCAGTGCCATGCCTGCATTGGGTTTCAGAGCTATGCTGGAAACAGCATAGCAAGTTGAAATAAGGCTAGTCCGTTATCAACTTGAAAAAGTGGCACCGAGTCGGTGCttttagagGCAGGTggaag
Til586	EIF4A3	ENSG00000141543	CDS	chr17	chr17:80140091-80140110:-	GTCCAGTGCCATGCCTGCAT	80140088	80140090	TGG	0.523331	0.547631	1	0	0	8	agagaACCTGCagagaccgGTCCAGTGCCATGCCTGCATGTTTCAGAGCTATGCTGGAAACAGCATAGCAAGTTGAAATAAGGCTAGTCCGTTATCAACTTGAAAAAGTGGCACCGAGTCGGTGCttttagagGCAGGTggaag
Til587	EIF4A3	ENSG00000141543	CDS and Splice site	chr17	chr17:80140135-80140154:+	CAGCCCCTGAAACAAAGCAC	80140155	80140157	AGG	0.604588	0.303619	1	0	0	14	agagaACCTGCagagaccgCAGCCCCTGAAACAAAGCACGTTTCAGAGCTATGCTGGAAACAGCATAGCAAGTTGAAATAAGGCTAGTCCGTTATCAACTTGAAAAAGTGGCACCGAGTCGGTGCttttagagGCAGGTggaag
Til588	EIF4A3	ENSG00000141543	CDS	chr17	chr17:80141321-80141340:-	GTTGGCTGTGCAGATCCAGA	80141318	80141320	AGG	0.660128	0.234591	1	0	1	21	agagaACCTGCagagaccgGTTGGCTGTGCAGATCCAGAGTTTCAGAGCTATGCTGGAAACAGCATAGCAAGTTGAAATAAGGCTAGTCCGTTATCAACTTGAAAAAGTGGCACCGAGTCGGTGCttttagagGCAGGTggaag
Til589	EIF4A3	ENSG00000141543	CDS	chr17	chr17:80141328-80141347:+	CTGCACAGCCAACTCTCTTG	80141348	80141350	TGG	0.462849	0.434833	1	0	0	11	agagaACCTGCagagaccgCTGCACAGCCAACTCTCTTGGTTTCAGAGCTATGCTGGAAACAGCATAGCAAGTTGAAATAAGGCTAGTCCGTTATCAACTTGAAAAAGTGGCACCGAGTCGGTGCttttagagGCAGGTggaag
Til590	EIF4A3	ENSG00000141543	CDS	chr17	chr17:80141329-80141348:+	TGCACAGCCAACTCTCTTGT	80141349	80141351	GGG	0.480649	0.182206	1	0	2	19	agagaACCTGCagagaccgTGCACAGCCAACTCTCTTGTGTTTCAGAGCTATGCTGGAAACAGCATAGCAAGTTGAAATAAGGCTAGTCCGTTATCAACTTGAAAAAGTGGCACCGAGTCGGTGCttttagagGCAGGTggaag
Til591	EIF4A3	ENSG00000141543	CDS	chr17	chr17:80140056-80140075:-	TGGCGAGGACATCAGGAAGC	80140053	80140055	TGG	0.495653	0.17424	1	0	1	22	agagaACCTGCagagaccgTGGCGAGGACATCAGGAAGCGTTTCAGAGCTATGCTGGAAACAGCATAGCAAGTTGAAATAAGGCTAGTCCGTTATCAACTTGAAAAAGTGGCACCGAGTCGGTGCttttagagGCAGGTggaag
Til592	EIF4A3	ENSG00000141543	CDS	chr17	chr17:80139071-80139090:+	CAGAATCTCGTGTGGCAGCG	80139091	80139093	TGG	0.653439	0.42702	1	0	0	6	agagaACCTGCagagaccgCAGAATCTCGTGTGGCAGCGGTTTCAGAGCTATGCTGGAAACAGCATAGCAAGTTGAAATAAGGCTAGTCCGTTATCAACTTGAAAAAGTGGCACCGAGTCGGTGCttttagagGCAGGTggaag
Til593	EIF4A3	ENSG00000141543	CDS	chr17	chr17:80136302-80136321:-	CTACAGATGTCTGGGCCAGG	80136299	80136301	GGG	0.620972	0.188016	1	0	1	23	agagaACCTGCagagaccgCTACAGATGTCTGGGCCAGGGTTTCAGAGCTATGCTGGAAACAGCATAGCAAGTTGAAATAAGGCTAGTCCGTTATCAACTTGAAAAAGTGGCACCGAGTCGGTGCttttagagGCAGGTggaag
Til594	EIF4A3	ENSG00000141543	CDS	chr17	chr17:80139041-80139060:+	TGGGTCGGTCATGAACTTGT	80139061	80139063	TGG	0.516736	0.350982	1	0	1	6	agagaACCTGCagagaccgTGGGTCGGTCATGAACTTGTGTTTCAGAGCTATGCTGGAAACAGCATAGCAAGTTGAAATAAGGCTAGTCCGTTATCAACTTGAAAAAGTGGCACCGAGTCGGTGCttttagagGCAGGTggaag
Til595	EIF4A3	ENSG00000141543	Splice site	chr17	chr17:80135991-80136010:+	GACGATTTCCTACCGTTCAT	80136011	80136013	CGG	0.477629	0.706744	1	0	0	2	agagaACCTGCagagaccgGACGATTTCCTACCGTTCATGTTTCAGAGCTATGCTGGAAACAGCATAGCAAGTTGAAATAAGGCTAGTCCGTTATCAACTTGAAAAAGTGGCACCGAGTCGGTGCttttagagGCAGGTggaag
Til596	EIF4A3	ENSG00000141543	CDS and Splice site	chr17	chr17:80136002-80136021:-	ATGAGATGCCGATGAACGGT	80135999	80136001	AGG	0.589495	0.662369	1	0	0	3	agagaACCTGCagagaccgATGAGATGCCGATGAACGGTGTTTCAGAGCTATGCTGGAAACAGCATAGCAAGTTGAAATAAGGCTAGTCCGTTATCAACTTGAAAAAGTGGCACCGAGTCGGTGCttttagagGCAGGTggaag
Til597	EIF4A3	ENSG00000141543	CDS	chr17	chr17:80136006-80136025:-	ATTGATGAGATGCCGATGAA	80136003	80136005	CGG	0.562686	0.25564	1	0	0	11	agagaACCTGCagagaccgATTGATGAGATGCCGATGAAGTTTCAGAGCTATGCTGGAAACAGCATAGCAAGTTGAAATAAGGCTAGTCCGTTATCAACTTGAAAAAGTGGCACCGAGTCGGTGCttttagagGCAGGTggaag
Til598	EIF4A3	ENSG00000141543	CDS	chr17	chr17:80136011-80136030:+	CGGCATCTCATCAATCTGAG	80136031	80136033	TGG	0.657292	0.432721	1	0	1	4	agagaACCTGCagagaccgCGGCATCTCATCAATCTGAGGTTTCAGAGCTATGCTGGAAACAGCATAGCAAGTTGAAATAAGGCTAGTCCGTTATCAACTTGAAAAAGTGGCACCGAGTCGGTGCttttagagGCAGGTggaag
Til599	EIF4A3	ENSG00000141543	CDS	chr17	chr17:80136085-80136104:+	AGTTAATGGCCACACCCTTC	80136105	80136107	CGG	0.407936	0.243036	1	0	1	9	agagaACCTGCagagaccgAGTTAATGGCCACACCCTTCGTTTCAGAGCTATGCTGGAAACAGCATAGCAAGTTGAAATAAGGCTAGTCCGTTATCAACTTGAAAAAGTGGCACCGAGTCGGTGCttttagagGCAGGTggaag
Til600	EIF4A3	ENSG00000141543	CDS	chr17	chr17:80136097-80136116:-	TCGATACGGCCGGAAGGGTG	80136094	80136096	TGG	0.536134	0.828811	1	0	0	2	agagaACCTGCagagaccgTCGATACGGCCGGAAGGGTGGTTTCAGAGCTATGCTGGAAACAGCATAGCAAGTTGAAATAAGGCTAGTCCGTTATCAACTTGAAAAAGTGGCACCGAGTCGGTGCttttagagGCAGGTggaag
Til601	EIF4A3	ENSG00000141543	CDS	chr17	chr17:80136102-80136121:-	TCAGGTCGATACGGCCGGAA	80136099	80136101	GGG	0.603011	1	1	0	0	0	agagaACCTGCagagaccgTCAGGTCGATACGGCCGGAAGTTTCAGAGCTATGCTGGAAACAGCATAGCAAGTTGAAATAAGGCTAGTCCGTTATCAACTTGAAAAAGTGGCACCGAGTCGGTGCttttagagGCAGGTggaag
Til602	EIF4A3	ENSG00000141543	CDS	chr17	chr17:80136103-80136122:-	ATCAGGTCGATACGGCCGGA	80136100	80136102	AGG	0.524775	0.753769	1	0	1	0	agagaACCTGCagagaccgATCAGGTCGATACGGCCGGAGTTTCAGAGCTATGCTGGAAACAGCATAGCAAGTTGAAATAAGGCTAGTCCGTTATCAACTTGAAAAAGTGGCACCGAGTCGGTGCttttagagGCAGGTggaag
Til603	EIF4A3	ENSG00000141543	CDS	chr17	chr17:80136107-80136126:-	GGAGATCAGGTCGATACGGC	80136104	80136106	CGG	0.576019	0.479222	1	1	1	2	agagaACCTGCagagaccgGGAGATCAGGTCGATACGGCGTTTCAGAGCTATGCTGGAAACAGCATAGCAAGTTGAAATAAGGCTAGTCCGTTATCAACTTGAAAAAGTGGCACCGAGTCGGTGCttttagagGCAGGTggaag
Til604	EIF4A3	ENSG00000141543	CDS	chr17	chr17:80136111-80136130:-	ATTGGGAGATCAGGTCGATA	80136108	80136110	CGG	0.634467	0.34377	1	1	0	8	agagaACCTGCagagaccgATTGGGAGATCAGGTCGATAGTTTCAGAGCTATGCTGGAAACAGCATAGCAAGTTGAAATAAGGCTAGTCCGTTATCAACTTGAAAAAGTGGCACCGAGTCGGTGCttttagagGCAGGTggaag
Til605	EIF4A3	ENSG00000141543	CDS and Splice site	chr17	chr17:80136116-80136135:+	ACCTGATCTCCCAATTCTTC	80136136	80136138	AGG	0.304673	0.304709	1	0	0	11	agagaACCTGCagagaccgACCTGATCTCCCAATTCTTCGTTTCAGAGCTATGCTGGAAACAGCATAGCAAGTTGAAATAAGGCTAGTCCGTTATCAACTTGAAAAAGTGGCACCGAGTCGGTGCttttagagGCAGGTggaag
Til606	EIF4A3	ENSG00000141543	CDS and Splice site	chr17	chr17:80136225-80136244:-	GAATTGTACATACACAGGTA	80136222	80136224	AGG	0.553151	0.408415	1	0	0	8	agagaACCTGCagagaccgGAATTGTACATACACAGGTAGTTTCAGAGCTATGCTGGAAACAGCATAGCAAGTTGAAATAAGGCTAGTCCGTTATCAACTTGAAAAAGTGGCACCGAGTCGGTGCttttagagGCAGGTggaag
Til607	EIF4A3	ENSG00000141543	CDS	chr17	chr17:80139026-80139045:+	CACCAAGATGCGGATTGGGT	80139046	80139048	CGG	0.579552	0.49143	1	0	0	4	agagaACCTGCagagaccgCACCAAGATGCGGATTGGGTGTTTCAGAGCTATGCTGGAAACAGCATAGCAAGTTGAAATAAGGCTAGTCCGTTATCAACTTGAAAAAGTGGCACCGAGTCGGTGCttttagagGCAGGTggaag
Til608	EIF4A3	ENSG00000141543	CDS	chr17	chr17:80136230-80136249:-	ACAGAGAATTGTACATACAC	80136227	80136229	AGG	0.604985	0.373042	1	0	0	13	agagaACCTGCagagaccgACAGAGAATTGTACATACACGTTTCAGAGCTATGCTGGAAACAGCATAGCAAGTTGAAATAAGGCTAGTCCGTTATCAACTTGAAAAAGTGGCACCGAGTCGGTGCttttagagGCAGGTggaag
Til609	EIF4A3	ENSG00000141543	CDS	chr17	chr17:80136234-80136253:+	ATGTACAATTCTCTGTTATT	80136254	80136256	AGG	0.295019	0.211696	1	0	0	23	agagaACCTGCagagaccgATGTACAATTCTCTGTTATTGTTTCAGAGCTATGCTGGAAACAGCATAGCAAGTTGAAATAAGGCTAGTCCGTTATCAACTTGAAAAAGTGGCACCGAGTCGGTGCttttagagGCAGGTggaag
Til610	EIF4A3	ENSG00000141543	CDS	chr17	chr17:80136235-80136254:+	TGTACAATTCTCTGTTATTA	80136255	80136257	GGG	0.328089	0.230398	1	0	0	17	agagaACCTGCagagaccgTGTACAATTCTCTGTTATTAGTTTCAGAGCTATGCTGGAAACAGCATAGCAAGTTGAAATAAGGCTAGTCCGTTATCAACTTGAAAAAGTGGCACCGAGTCGGTGCttttagagGCAGGTggaag
Til611	EIF4A3	ENSG00000141543	CDS	chr17	chr17:80136256-80136275:+	GGAGATCATAGTTAATGATG	80136276	80136278	AGG	0.623579	0.309845	1	0	1	8	agagaACCTGCagagaccgGGAGATCATAGTTAATGATGGTTTCAGAGCTATGCTGGAAACAGCATAGCAAGTTGAAATAAGGCTAGTCCGTTATCAACTTGAAAAAGTGGCACCGAGTCGGTGCttttagagGCAGGTggaag
Til612	EIF4A3	ENSG00000141543	CDS	chr17	chr17:80136267-80136286:+	TTAATGATGAGGGACACCTG	80136287	80136289	AGG	0.736425	0.215994	1	1	2	13	agagaACCTGCagagaccgTTAATGATGAGGGACACCTGGTTTCAGAGCTATGCTGGAAACAGCATAGCAAGTTGAAATAAGGCTAGTCCGTTATCAACTTGAAAAAGTGGCACCGAGTCGGTGCttttagagGCAGGTggaag
Til613	EIF4A3	ENSG00000141543	CDS	chr17	chr17:80136268-80136287:+	TAATGATGAGGGACACCTGA	80136288	80136290	GGG	0.662585	0.300167	1	1	1	8	agagaACCTGCagagaccgTAATGATGAGGGACACCTGAGTTTCAGAGCTATGCTGGAAACAGCATAGCAAGTTGAAATAAGGCTAGTCCGTTATCAACTTGAAAAAGTGGCACCGAGTCGGTGCttttagagGCAGGTggaag
Til614	EIF4A3	ENSG00000141543	CDS	chr17	chr17:80136286-80136305:-	CAGGGGGTTGGATGTCCCTC	80136283	80136285	AGG	0.421791	0.288714	1	0	1	15	agagaACCTGCagagaccgCAGGGGGTTGGATGTCCCTCGTTTCAGAGCTATGCTGGAAACAGCATAGCAAGTTGAAATAAGGCTAGTCCGTTATCAACTTGAAAAAGTGGCACCGAGTCGGTGCttttagagGCAGGTggaag
Til615	EIF4A3	ENSG00000141543	CDS	chr17	chr17:80141339-80141358:-	CTTGGCTCCCACAAGAGAGT	80141336	80141338	TGG	0.507115	0.293791	1	0	0	12	agagaACCTGCagagaccgCTTGGCTCCCACAAGAGAGTGTTTCAGAGCTATGCTGGAAACAGCATAGCAAGTTGAAATAAGGCTAGTCCGTTATCAACTTGAAAAAGTGGCACCGAGTCGGTGCttttagagGCAGGTggaag
Til616	EIF4A3	ENSG00000141543	CDS	chr17	chr17:80136305-80136324:-	TTTCTACAGATGTCTGGGCC	80136302	80136304	AGG	0.40423	0.165555	1	1	0	23	agagaACCTGCagagaccgTTTCTACAGATGTCTGGGCCGTTTCAGAGCTATGCTGGAAACAGCATAGCAAGTTGAAATAAGGCTAGTCCGTTATCAACTTGAAAAAGTGGCACCGAGTCGGTGCttttagagGCAGGTggaag
Til617	EIF4A3	ENSG00000141543	CDS	chr17	chr17:80136310-80136329:-	GCTTATTTCTACAGATGTCT	80136307	80136309	GGG	0.558219	0.192772	1	0	1	20	agagaACCTGCagagaccgGCTTATTTCTACAGATGTCTGTTTCAGAGCTATGCTGGAAACAGCATAGCAAGTTGAAATAAGGCTAGTCCGTTATCAACTTGAAAAAGTGGCACCGAGTCGGTGCttttagagGCAGGTggaag
Til618	EIF4A3	ENSG00000141543	CDS	chr17	chr17:80136311-80136330:-	TGCTTATTTCTACAGATGTC	80136308	80136310	TGG	0.326369	0.411613	1	0	0	8	agagaACCTGCagagaccgTGCTTATTTCTACAGATGTCGTTTCAGAGCTATGCTGGAAACAGCATAGCAAGTTGAAATAAGGCTAGTCCGTTATCAACTTGAAAAAGTGGCACCGAGTCGGTGCttttagagGCAGGTggaag
Til619	EIF4A3	ENSG00000141543	CDS and Splice site	chr17	chr17:80137378-80137397:+	AGACCCACCTGGCGCCCGAC	80137398	80137400	CGG	0.465386	0.704951	1	0	0	7	agagaACCTGCagagaccgAGACCCACCTGGCGCCCGACGTTTCAGAGCTATGCTGGAAACAGCATAGCAAGTTGAAATAAGGCTAGTCCGTTATCAACTTGAAAAAGTGGCACCGAGTCGGTGCttttagagGCAGGTggaag
Til620	EIF4A3	ENSG00000141543	CDS and Splice site	chr17	chr17:80137384-80137403:-	GTTCCGGTCGGGCGCCAGGT	80137381	80137383	GGG	0.487903	0.765852	1	0	0	1	agagaACCTGCagagaccgGTTCCGGTCGGGCGCCAGGTGTTTCAGAGCTATGCTGGAAACAGCATAGCAAGTTGAAATAAGGCTAGTCCGTTATCAACTTGAAAAAGTGGCACCGAGTCGGTGCttttagagGCAGGTggaag
Til621	EIF4A3	ENSG00000141543	CDS and Splice site	chr17	chr17:80137385-80137404:-	AGTTCCGGTCGGGCGCCAGG	80137382	80137384	TGG	0.577768	0.755182	1	0	0	4	agagaACCTGCagagaccgAGTTCCGGTCGGGCGCCAGGGTTTCAGAGCTATGCTGGAAACAGCATAGCAAGTTGAAATAAGGCTAGTCCGTTATCAACTTGAAAAAGTGGCACCGAGTCGGTGCttttagagGCAGGTggaag
Til622	EIF4A3	ENSG00000141543	CDS	chr17	chr17:80137388-80137407:-	AGGAGTTCCGGTCGGGCGCC	80137385	80137387	AGG	0.376163	0.399364	1	0	0	4	agagaACCTGCagagaccgAGGAGTTCCGGTCGGGCGCCGTTTCAGAGCTATGCTGGAAACAGCATAGCAAGTTGAAATAAGGCTAGTCCGTTATCAACTTGAAAAAGTGGCACCGAGTCGGTGCttttagagGCAGGTggaag
Til623	EIF4A3	ENSG00000141543	CDS	chr17	chr17:80137394-80137413:+	CGACCGGAACTCCTTCATGA	80137414	80137416	TGG	0.553065	0.335131	1	0	0	5	agagaACCTGCagagaccgCGACCGGAACTCCTTCATGAGTTTCAGAGCTATGCTGGAAACAGCATAGCAAGTTGAAATAAGGCTAGTCCGTTATCAACTTGAAAAAGTGGCACCGAGTCGGTGCttttagagGCAGGTggaag
Til624	EIF4A3	ENSG00000141543	CDS	chr17	chr17:80139063-80139082:+	GTCATCTCCAGAATCTCGTG	80139083	80139085	TGG	0.687263	0.509559	1	0	0	7	agagaACCTGCagagaccgGTCATCTCCAGAATCTCGTGGTTTCAGAGCTATGCTGGAAACAGCATAGCAAGTTGAAATAAGGCTAGTCCGTTATCAACTTGAAAAAGTGGCACCGAGTCGGTGCttttagagGCAGGTggaag
Til625	EIF4A3	ENSG00000141543	CDS	chr17	chr17:80141357-80141376:-	TGAAACTCAAGCTTTGATCT	80141354	80141356	TGG	0.409736	0.227058	1	0	1	19	agagaACCTGCagagaccgTGAAACTCAAGCTTTGATCTGTTTCAGAGCTATGCTGGAAACAGCATAGCAAGTTGAAATAAGGCTAGTCCGTTATCAACTTGAAAAAGTGGCACCGAGTCGGTGCttttagagGCAGGTggaag
Til626	EIF4A3	ENSG00000141543	CDS	chr17	chr17:80139095-80139114:+	ACTGATGAGAACCACCTGTG	80139115	80139117	TGG	0.700603	0.246962	1	0	0	12	agagaACCTGCagagaccgACTGATGAGAACCACCTGTGGTTTCAGAGCTATGCTGGAAACAGCATAGCAAGTTGAAATAAGGCTAGTCCGTTATCAACTTGAAAAAGTGGCACCGAGTCGGTGCttttagagGCAGGTggaag
Til627	EIF4A3	ENSG00000141543	CDS and Splice site	chr17	chr17:80141778-80141797:+	TTACCTGAATATCCAAACAC	80141798	80141800	TGG	0.577096	0.240285	1	0	1	19	agagaACCTGCagagaccgTTACCTGAATATCCAAACACGTTTCAGAGCTATGCTGGAAACAGCATAGCAAGTTGAAATAAGGCTAGTCCGTTATCAACTTGAAAAAGTGGCACCGAGTCGGTGCttttagagGCAGGTggaag
Til628	EIF4A3	ENSG00000141543	CDS	chr17	chr17:80146934-80146953:-	CACGGCCACGATGGCGACCT	80146931	80146933	CGG	0.392223	0.977422	1	0	0	2	agagaACCTGCagagaccgCACGGCCACGATGGCGACCTGTTTCAGAGCTATGCTGGAAACAGCATAGCAAGTTGAAATAAGGCTAGTCCGTTATCAACTTGAAAAAGTGGCACCGAGTCGGTGCttttagagGCAGGTggaag
Til629	EIF4A3	ENSG00000141543	CDS	chr17	chr17:80137395-80137414:-	ATCATGAAGGAGTTCCGGTC	80137392	80137394	GGG	0.537796	0.272769	1	0	1	6	agagaACCTGCagagaccgATCATGAAGGAGTTCCGGTCGTTTCAGAGCTATGCTGGAAACAGCATAGCAAGTTGAAATAAGGCTAGTCCGTTATCAACTTGAAAAAGTGGCACCGAGTCGGTGCttttagagGCAGGTggaag
Til630	EIF4A3	ENSG00000141543	CDS	chr17	chr17:80137396-80137415:-	CATCATGAAGGAGTTCCGGT	80137393	80137395	CGG	0.636202	0.592211	1	0	0	6	agagaACCTGCagagaccgCATCATGAAGGAGTTCCGGTGTTTCAGAGCTATGCTGGAAACAGCATAGCAAGTTGAAATAAGGCTAGTCCGTTATCAACTTGAAAAAGTGGCACCGAGTCGGTGCttttagagGCAGGTggaag
Til631	EIF4A3	ENSG00000141543	CDS	chr17	chr17:80137400-80137419:-	AGTCCATCATGAAGGAGTTC	80137397	80137399	CGG	0.500731	0.386906	1	0	0	10	agagaACCTGCagagaccgAGTCCATCATGAAGGAGTTCGTTTCAGAGCTATGCTGGAAACAGCATAGCAAGTTGAAATAAGGCTAGTCCGTTATCAACTTGAAAAAGTGGCACCGAGTCGGTGCttttagagGCAGGTggaag
Til632	EIF4A3	ENSG00000141543	CDS	chr17	chr17:80137408-80137427:-	AGAGCGGGAGTCCATCATGA	80137405	80137407	AGG	0.63187	0.334732	1	0	0	10	agagaACCTGCagagaccgAGAGCGGGAGTCCATCATGAGTTTCAGAGCTATGCTGGAAACAGCATAGCAAGTTGAAATAAGGCTAGTCCGTTATCAACTTGAAAAAGTGGCACCGAGTCGGTGCttttagagGCAGGTggaag
Til633	EIF4A3	ENSG00000141543	CDS	chr17	chr17:80137412-80137431:+	GATGGACTCCCGCTCTTTCT	80137432	80137434	GGG	0.280763	0.653501	1	0	0	5	agagaACCTGCagagaccgGATGGACTCCCGCTCTTTCTGTTTCAGAGCTATGCTGGAAACAGCATAGCAAGTTGAAATAAGGCTAGTCCGTTATCAACTTGAAAAAGTGGCACCGAGTCGGTGCttttagagGCAGGTggaag
Til634	EIF4A3	ENSG00000141543	CDS	chr17	chr17:80137413-80137432:+	ATGGACTCCCGCTCTTTCTG	80137433	80137435	GGG	0.582758	0.530268	1	0	0	6	agagaACCTGCagagaccgATGGACTCCCGCTCTTTCTGGTTTCAGAGCTATGCTGGAAACAGCATAGCAAGTTGAAATAAGGCTAGTCCGTTATCAACTTGAAAAAGTGGCACCGAGTCGGTGCttttagagGCAGGTggaag
Til635	EIF4A3	ENSG00000141543	CDS	chr17	chr17:80137423-80137442:-	AGACATGCCCCAGAAAGAGC	80137420	80137422	GGG	0.613813	0.218435	1	0	0	14	agagaACCTGCagagaccgAGACATGCCCCAGAAAGAGCGTTTCAGAGCTATGCTGGAAACAGCATAGCAAGTTGAAATAAGGCTAGTCCGTTATCAACTTGAAAAAGTGGCACCGAGTCGGTGCttttagagGCAGGTggaag
Til636	EIF4A3	ENSG00000141543	CDS	chr17	chr17:80137424-80137443:-	GAGACATGCCCCAGAAAGAG	80137421	80137423	CGG	0.576591	0.199489	1	0	1	24	agagaACCTGCagagaccgGAGACATGCCCCAGAAAGAGGTTTCAGAGCTATGCTGGAAACAGCATAGCAAGTTGAAATAAGGCTAGTCCGTTATCAACTTGAAAAAGTGGCACCGAGTCGGTGCttttagagGCAGGTggaag
Til637	EIF4A3	ENSG00000141543	CDS	chr17	chr17:80137433-80137452:+	GGGCATGTCTCCATGCATTG	80137453	80137455	AGG	0.688248	0.327649	1	0	3	8	agagaACCTGCagagaccgGGGCATGTCTCCATGCATTGGTTTCAGAGCTATGCTGGAAACAGCATAGCAAGTTGAAATAAGGCTAGTCCGTTATCAACTTGAAAAAGTGGCACCGAGTCGGTGCttttagagGCAGGTggaag
Til638	EIF4A3	ENSG00000141543	CDS	chr17	chr17:80137446-80137465:-	TTCACTGTATCCTCAATGCA	80137443	80137445	TGG	0.542599	0.179388	1	0	1	28	agagaACCTGCagagaccgTTCACTGTATCCTCAATGCAGTTTCAGAGCTATGCTGGAAACAGCATAGCAAGTTGAAATAAGGCTAGTCCGTTATCAACTTGAAAAAGTGGCACCGAGTCGGTGCttttagagGCAGGTggaag
Til639	EIF4A3	ENSG00000141543	CDS	chr17	chr17:80137448-80137467:+	CATTGAGGATACAGTGAAGT	80137468	80137470	TGG	0.521569	0.207125	1	1	1	19	agagaACCTGCagagaccgCATTGAGGATACAGTGAAGTGTTTCAGAGCTATGCTGGAAACAGCATAGCAAGTTGAAATAAGGCTAGTCCGTTATCAACTTGAAAAAGTGGCACCGAGTCGGTGCttttagagGCAGGTggaag
Til640	EIF4A3	ENSG00000141543	CDS	chr17	chr17:80137478-80137497:-	ACTGGCTGACGGAGAAAATG	80137475	80137477	AGG	0.564137	0.170755	1	0	1	13	agagaACCTGCagagaccgACTGGCTGACGGAGAAAATGGTTTCAGAGCTATGCTGGAAACAGCATAGCAAGTTGAAATAAGGCTAGTCCGTTATCAACTTGAAAAAGTGGCACCGAGTCGGTGCttttagagGCAGGTggaag
Til641	EIF4A3	ENSG00000141543	CDS and Splice site	chr17	chr17:80137489-80137508:-	TTTGTAGGTGGACTGGCTGA	80137486	80137488	CGG	0.634166	0.282202	1	0	0	12	agagaACCTGCagagaccgTTTGTAGGTGGACTGGCTGAGTTTCAGAGCTATGCTGGAAACAGCATAGCAAGTTGAAATAAGGCTAGTCCGTTATCAACTTGAAAAAGTGGCACCGAGTCGGTGCttttagagGCAGGTggaag
Til642	EIF4A3	ENSG00000141543	CDS and Splice site	chr17	chr17:80137496-80137515:-	GATTGGATTTGTAGGTGGAC	80137493	80137495	TGG	0.49175	0.214019	1	0	2	13	agagaACCTGCagagaccgGATTGGATTTGTAGGTGGACGTTTCAGAGCTATGCTGGAAACAGCATAGCAAGTTGAAATAAGGCTAGTCCGTTATCAACTTGAAAAAGTGGCACCGAGTCGGTGCttttagagGCAGGTggaag
Til643	EIF4A3	ENSG00000141543	Splice site	chr17	chr17:80138130-80138149:+	AGTGCCTCTTACCTTTCTTT	80138150	80138152	TGG	0.358066	0.285527	1	0	0	15	agagaACCTGCagagaccgAGTGCCTCTTACCTTTCTTTGTTTCAGAGCTATGCTGGAAACAGCATAGCAAGTTGAAATAAGGCTAGTCCGTTATCAACTTGAAAAAGTGGCACCGAGTCGGTGCttttagagGCAGGTggaag
Til644	EIF4A3	ENSG00000141543	CDS	chr17	chr17:80138144-80138163:-	CTTCTGCAACACCAAAAGAA	80138141	80138143	AGG	0.532523	0.288558	1	0	1	14	agagaACCTGCagagaccgCTTCTGCAACACCAAAAGAAGTTTCAGAGCTATGCTGGAAACAGCATAGCAAGTTGAAATAAGGCTAGTCCGTTATCAACTTGAAAAAGTGGCACCGAGTCGGTGCttttagagGCAGGTggaag
Til645	EIF4A3	ENSG00000141543	CDS	chr17	chr17:80138171-80138190:-	CACACTGACCATCACTCAGG	80138168	80138170	CGG	0.69666	0.408621	1	0	0	9	agagaACCTGCagagaccgCACACTGACCATCACTCAGGGTTTCAGAGCTATGCTGGAAACAGCATAGCAAGTTGAAATAAGGCTAGTCCGTTATCAACTTGAAAAAGTGGCACCGAGTCGGTGCttttagagGCAGGTggaag
Til646	EIF4A3	ENSG00000141543	CDS	chr17	chr17:80138174-80138193:-	CGACACACTGACCATCACTC	80138171	80138173	AGG	0.643275	0.492805	1	0	1	10	agagaACCTGCagagaccgCGACACACTGACCATCACTCGTTTCAGAGCTATGCTGGAAACAGCATAGCAAGTTGAAATAAGGCTAGTCCGTTATCAACTTGAAAAAGTGGCACCGAGTCGGTGCttttagagGCAGGTggaag
Til647	EIF4A3	ENSG00000141543	CDS	chr17	chr17:80138177-80138196:+	TGATGGTCAGTGTGTCGTAG	80138197	80138199	AGG	0.674851	0.494153	1	0	0	8	agagaACCTGCagagaccgTGATGGTCAGTGTGTCGTAGGTTTCAGAGCTATGCTGGAAACAGCATAGCAAGTTGAAATAAGGCTAGTCCGTTATCAACTTGAAAAAGTGGCACCGAGTCGGTGCttttagagGCAGGTggaag
Til648	EIF4A3	ENSG00000141543	CDS and Splice site	chr17	chr17:80138263-80138282:-	AGTGATGAATTGACTCTGGA	80138260	80138262	AGG	0.566384	0.239391	1	0	1	9	agagaACCTGCagagaccgAGTGATGAATTGACTCTGGAGTTTCAGAGCTATGCTGGAAACAGCATAGCAAGTTGAAATAAGGCTAGTCCGTTATCAACTTGAAAAAGTGGCACCGAGTCGGTGCttttagagGCAGGTggaag
Til649	EIF4A3	ENSG00000141543	CDS and Splice site	chr17	chr17:80138265-80138284:+	CAGAGTCAATTCATCACTGA	80138285	80138287	AGG	0.610554	0.276324	1	0	0	18	agagaACCTGCagagaccgCAGAGTCAATTCATCACTGAGTTTCAGAGCTATGCTGGAAACAGCATAGCAAGTTGAAATAAGGCTAGTCCGTTATCAACTTGAAAAAGTGGCACCGAGTCGGTGCttttagagGCAGGTggaag
Til650	EIF4A3	ENSG00000141543	CDS and Splice site	chr17	chr17:80138267-80138286:-	CTTCAGTGATGAATTGACTC	80138264	80138266	TGG	0.508062	0.530232	1	0	0	13	agagaACCTGCagagaccgCTTCAGTGATGAATTGACTCGTTTCAGAGCTATGCTGGAAACAGCATAGCAAGTTGAAATAAGGCTAGTCCGTTATCAACTTGAAAAAGTGGCACCGAGTCGGTGCttttagagGCAGGTggaag
Til651	EIF4A3	ENSG00000141543	CDS and Splice site	chr17	chr17:80139016-80139035:+	CCTACCGTTTCACCAAGATG	80139036	80139038	CGG	0.661401	0.787569	1	0	0	4	agagaACCTGCagagaccgCCTACCGTTTCACCAAGATGGTTTCAGAGCTATGCTGGAAACAGCATAGCAAGTTGAAATAAGGCTAGTCCGTTATCAACTTGAAAAAGTGGCACCGAGTCGGTGCttttagagGCAGGTggaag
Til652	EIF4A3	ENSG00000141543	CDS and Splice site	chr17	chr17:80139019-80139038:-	CCGCATCTTGGTGAAACGGT	80139016	80139018	AGG	0.673345	0.87963	1	0	0	1	agagaACCTGCagagaccgCCGCATCTTGGTGAAACGGTGTTTCAGAGCTATGCTGGAAACAGCATAGCAAGTTGAAATAAGGCTAGTCCGTTATCAACTTGAAAAAGTGGCACCGAGTCGGTGCttttagagGCAGGTggaag
Til653	EIF4A3	ENSG00000141543	CDS	chr17	chr17:80139021-80139040:+	CGTTTCACCAAGATGCGGAT	80139041	80139043	TGG	0.497793	0.753999	1	0	0	3	agagaACCTGCagagaccgCGTTTCACCAAGATGCGGATGTTTCAGAGCTATGCTGGAAACAGCATAGCAAGTTGAAATAAGGCTAGTCCGTTATCAACTTGAAAAAGTGGCACCGAGTCGGTGCttttagagGCAGGTggaag
Til654	EIF4A3	ENSG00000141543	CDS	chr17	chr17:80139022-80139041:+	GTTTCACCAAGATGCGGATT	80139042	80139044	GGG	0.452511	0.745565	1	0	0	6	agagaACCTGCagagaccgGTTTCACCAAGATGCGGATTGTTTCAGAGCTATGCTGGAAACAGCATAGCAAGTTGAAATAAGGCTAGTCCGTTATCAACTTGAAAAAGTGGCACCGAGTCGGTGCttttagagGCAGGTggaag
Til655	EIF4A3	ENSG00000141543	CDS	chr17	chr17:80139023-80139042:-	CAATCCGCATCTTGGTGAAA	80139020	80139022	CGG	0.433235	0.303313	1	0	1	7	agagaACCTGCagagaccgCAATCCGCATCTTGGTGAAAGTTTCAGAGCTATGCTGGAAACAGCATAGCAAGTTGAAATAAGGCTAGTCCGTTATCAACTTGAAAAAGTGGCACCGAGTCGGTGCttttagagGCAGGTggaag
Til656	EIF4A3	ENSG00000141543	CDS and Splice site	chr17	chr17:80141363-80141382:+	AAGCTTGAGTTTCACGAACC	80141383	80141385	TGG	0.488268	0.946504	1	0	0	7	agagaACCTGCagagaccgAAGCTTGAGTTTCACGAACCGTTTCAGAGCTATGCTGGAAACAGCATAGCAAGTTGAAATAAGGCTAGTCCGTTATCAACTTGAAAAAGTGGCACCGAGTCGGTGCttttagagGCAGGTggaag
Til657	EIF4A3	ENSG00000141543	CDS	chr17	chr17:80146933-80146952:-	ACGGCCACGATGGCGACCTC	80146930	80146932	GGG	0.472362	0.369676	1	0	0	6	agagaACCTGCagagaccgACGGCCACGATGGCGACCTCGTTTCAGAGCTATGCTGGAAACAGCATAGCAAGTTGAAATAAGGCTAGTCCGTTATCAACTTGAAAAAGTGGCACCGAGTCGGTGCttttagagGCAGGTggaag
Til658	EIF4A3	ENSG00000141543	CDS	chr17	chr17:80146932-80146951:+	CGAGGTCGCCATCGTGGCCG	80146952	80146954	TGG	0.49509	0.526548	1	0	0	4	agagaACCTGCagagaccgCGAGGTCGCCATCGTGGCCGGTTTCAGAGCTATGCTGGAAACAGCATAGCAAGTTGAAATAAGGCTAGTCCGTTATCAACTTGAAAAAGTGGCACCGAGTCGGTGCttttagagGCAGGTggaag
Til659	EIF4A3	ENSG00000141543	CDS	chr17	chr17:80138160-80138179:+	GAAGATGACCGCCTGAGTGA	80138180	80138182	TGG	0.615382	0.293921	1	0	3	8	agagaACCTGCagagaccgGAAGATGACCGCCTGAGTGAGTTTCAGAGCTATGCTGGAAACAGCATAGCAAGTTGAAATAAGGCTAGTCCGTTATCAACTTGAAAAAGTGGCACCGAGTCGGTGCttttagagGCAGGTggaag
Til660	EIF4A3	ENSG00000141543	CDS	chr17	chr17:80146926-80146945:+	CGAGCCCGAGGTCGCCATCG	80146946	80146948	TGG	0.601512	0.791818	1	0	0	3	agagaACCTGCagagaccgCGAGCCCGAGGTCGCCATCGGTTTCAGAGCTATGCTGGAAACAGCATAGCAAGTTGAAATAAGGCTAGTCCGTTATCAACTTGAAAAAGTGGCACCGAGTCGGTGCttttagagGCAGGTggaag
Til661	EIF4A3	ENSG00000141543	CDS and Splice site	chr17	chr17:80141781-80141800:+	CCTGAATATCCAAACACTGG	80141801	80141803	AGG	0.632128	0.486459	1	0	1	6	agagaACCTGCagagaccgCCTGAATATCCAAACACTGGGTTTCAGAGCTATGCTGGAAACAGCATAGCAAGTTGAAATAAGGCTAGTCCGTTATCAACTTGAAAAAGTGGCACCGAGTCGGTGCttttagagGCAGGTggaag
Til662	EIF4A3	ENSG00000141543	CDS	chr17	chr17:80146928-80146947:-	CACGATGGCGACCTCGGGCT	80146925	80146927	CGG	0.357822	0.956935	1	0	0	3	agagaACCTGCagagaccgCACGATGGCGACCTCGGGCTGTTTCAGAGCTATGCTGGAAACAGCATAGCAAGTTGAAATAAGGCTAGTCCGTTATCAACTTGAAAAAGTGGCACCGAGTCGGTGCttttagagGCAGGTggaag
Til663	EIF4A3	ENSG00000141543	CDS	chr17	chr17:80141784-80141803:-	CCTCCAGTGTTTGGATATTC	80141781	80141783	AGG	0.247065	0.454059	1	0	0	6	agagaACCTGCagagaccgCCTCCAGTGTTTGGATATTCGTTTCAGAGCTATGCTGGAAACAGCATAGCAAGTTGAAATAAGGCTAGTCCGTTATCAACTTGAAAAAGTGGCACCGAGTCGGTGCttttagagGCAGGTggaag
Til664	EIF4A3	ENSG00000141543	CDS	chr17	chr17:80141797-80141816:+	CTGGAGGACTGAGATACTGA	80141817	80141819	AGG	0.652507	0.270202	1	0	2	14	agagaACCTGCagagaccgCTGGAGGACTGAGATACTGAGTTTCAGAGCTATGCTGGAAACAGCATAGCAAGTTGAAATAAGGCTAGTCCGTTATCAACTTGAAAAAGTGGCACCGAGTCGGTGCttttagagGCAGGTggaag
Til665	EIF4A3	ENSG00000141543	CDS and Splice site	chr17	chr17:80141834-80141853:-	AATAGGTCTCAGTCCGGCAC	80141831	80141833	AGG	0.522688	0.923913	1	0	0	2	agagaACCTGCagagaccgAATAGGTCTCAGTCCGGCACGTTTCAGAGCTATGCTGGAAACAGCATAGCAAGTTGAAATAAGGCTAGTCCGTTATCAACTTGAAAAAGTGGCACCGAGTCGGTGCttttagagGCAGGTggaag
Til666	EIF4A3	ENSG00000141543	CDS and Splice site	chr17	chr17:80141836-80141855:+	GCCGGACTGAGACCTATTCA	80141856	80141858	AGG	0.462627	0.529058	1	0	1	8	agagaACCTGCagagaccgGCCGGACTGAGACCTATTCAGTTTCAGAGCTATGCTGGAAACAGCATAGCAAGTTGAAATAAGGCTAGTCCGTTATCAACTTGAAAAAGTGGCACCGAGTCGGTGCttttagagGCAGGTggaag
Til667	EIF4A3	ENSG00000141543	CDS and Splice site	chr17	chr17:80141840-80141859:-	TCCTTGAATAGGTCTCAGTC	80141837	80141839	CGG	0.59902	0.204601	1	0	2	16	agagaACCTGCagagaccgTCCTTGAATAGGTCTCAGTCGTTTCAGAGCTATGCTGGAAACAGCATAGCAAGTTGAAATAAGGCTAGTCCGTTATCAACTTGAAAAAGTGGCACCGAGTCGGTGCttttagagGCAGGTggaag
Til668	EIF4A3	ENSG00000141543	CDS and Splice site	chr17	chr17:80144161-80144180:-	CATCGCACAGTAAGTTGTCC	80144158	80144160	TGG	0.489767	0.573375	1	0	0	4	agagaACCTGCagagaccgCATCGCACAGTAAGTTGTCCGTTTCAGAGCTATGCTGGAAACAGCATAGCAAGTTGAAATAAGGCTAGTCCGTTATCAACTTGAAAAAGTGGCACCGAGTCGGTGCttttagagGCAGGTggaag
Til669	EIF4A3	ENSG00000141543	CDS	chr17	chr17:80144200-80144219:+	TCTGCTTGATTGCTCGTTGC	80144220	80144222	TGG	0.270346	0.582268	1	0	1	9	agagaACCTGCagagaccgTCTGCTTGATTGCTCGTTGCGTTTCAGAGCTATGCTGGAAACAGCATAGCAAGTTGAAATAAGGCTAGTCCGTTATCAACTTGAAAAAGTGGCACCGAGTCGGTGCttttagagGCAGGTggaag
Til670	EIF4A3	ENSG00000141543	CDS	chr17	chr17:80144211-80144230:+	GCTCGTTGCTGGATTGCTGA	80144231	80144233	TGG	0.464962	0.224196	1	0	1	17	agagaACCTGCagagaccgGCTCGTTGCTGGATTGCTGAGTTTCAGAGCTATGCTGGAAACAGCATAGCAAGTTGAAATAAGGCTAGTCCGTTATCAACTTGAAAAAGTGGCACCGAGTCGGTGCttttagagGCAGGTggaag
Til671	EIF4A3	ENSG00000141543	CDS and Splice site	chr17	chr17:80146782-80146801:-	ACGCTTACGGTGAGCGGGCG	80146779	80146781	CGG	0.398801	0.913917	1	0	0	1	agagaACCTGCagagaccgACGCTTACGGTGAGCGGGCGGTTTCAGAGCTATGCTGGAAACAGCATAGCAAGTTGAAATAAGGCTAGTCCGTTATCAACTTGAAAAAGTGGCACCGAGTCGGTGCttttagagGCAGGTggaag
Til672	EIF4A3	ENSG00000141543	CDS and Splice site	chr17	chr17:80146787-80146806:-	CATCTACGCTTACGGTGAGC	80146784	80146786	GGG	0.536076	0.889831	1	0	0	1	agagaACCTGCagagaccgCATCTACGCTTACGGTGAGCGTTTCAGAGCTATGCTGGAAACAGCATAGCAAGTTGAAATAAGGCTAGTCCGTTATCAACTTGAAAAAGTGGCACCGAGTCGGTGCttttagagGCAGGTggaag
Til673	EIF4A3	ENSG00000141543	CDS and Splice site	chr17	chr17:80146788-80146807:-	GCATCTACGCTTACGGTGAG	80146785	80146787	CGG	0.531575	1	1	0	0	0	agagaACCTGCagagaccgGCATCTACGCTTACGGTGAGGTTTCAGAGCTATGCTGGAAACAGCATAGCAAGTTGAAATAAGGCTAGTCCGTTATCAACTTGAAAAAGTGGCACCGAGTCGGTGCttttagagGCAGGTggaag
Til674	EIF4A3	ENSG00000141543	CDS	chr17	chr17:80146795-80146814:-	CTGCGGGGCATCTACGCTTA	80146792	80146794	CGG	0.499222	0.807692	1	0	0	5	agagaACCTGCagagaccgCTGCGGGGCATCTACGCTTAGTTTCAGAGCTATGCTGGAAACAGCATAGCAAGTTGAAATAAGGCTAGTCCGTTATCAACTTGAAAAAGTGGCACCGAGTCGGTGCttttagagGCAGGTggaag
Til675	EIF4A3	ENSG00000141543	CDS	chr17	chr17:80146796-80146815:+	AAGCGTAGATGCCCCGCAGC	80146816	80146818	AGG	0.509575	0.640901	1	0	0	3	agagaACCTGCagagaccgAAGCGTAGATGCCCCGCAGCGTTTCAGAGCTATGCTGGAAACAGCATAGCAAGTTGAAATAAGGCTAGTCCGTTATCAACTTGAAAAAGTGGCACCGAGTCGGTGCttttagagGCAGGTggaag
Til676	EIF4A3	ENSG00000141543	CDS	chr17	chr17:80144193-80144212:-	GCAATCAAGCAGATCATCAA	80144190	80144192	AGG	0.523185	0.52126	1	0	0	11	agagaACCTGCagagaccgGCAATCAAGCAGATCATCAAGTTTCAGAGCTATGCTGGAAACAGCATAGCAAGTTGAAATAAGGCTAGTCCGTTATCAACTTGAAAAAGTGGCACCGAGTCGGTGCttttagagGCAGGTggaag
Til677	EIF4A3	ENSG00000141543	CDS	chr17	chr17:80146826-80146845:-	GTTCGACACCATGGGCCTGC	80146823	80146825	GGG	0.555577	0.26891	1	0	0	9	agagaACCTGCagagaccgGTTCGACACCATGGGCCTGCGTTTCAGAGCTATGCTGGAAACAGCATAGCAAGTTGAAATAAGGCTAGTCCGTTATCAACTTGAAAAAGTGGCACCGAGTCGGTGCttttagagGCAGGTggaag
Til678	EIF4A3	ENSG00000141543	CDS	chr17	chr17:80146917-80146936:-	CCTCGGGCTCGGCGCGAAAG	80146914	80146916	CGG	0.523397	0.926431	1	0	0	1	agagaACCTGCagagaccgCCTCGGGCTCGGCGCGAAAGGTTTCAGAGCTATGCTGGAAACAGCATAGCAAGTTGAAATAAGGCTAGTCCGTTATCAACTTGAAAAAGTGGCACCGAGTCGGTGCttttagagGCAGGTggaag
Til679	EIF4A3	ENSG00000141543	CDS	chr17	chr17:80146823-80146842:-	CGACACCATGGGCCTGCGGG	80146820	80146822	AGG	0.606249	0.224444	1	0	1	11	agagaACCTGCagagaccgCGACACCATGGGCCTGCGGGGTTTCAGAGCTATGCTGGAAACAGCATAGCAAGTTGAAATAAGGCTAGTCCGTTATCAACTTGAAAAAGTGGCACCGAGTCGGTGCttttagagGCAGGTggaag
Til680	EIF4A3	ENSG00000141543	CDS	chr17	chr17:80146914-80146933:+	CCGCTTTCGCGCCGAGCCCG	80146934	80146936	AGG	0.455797	0.487004	1	0	0	3	agagaACCTGCagagaccgCCGCTTTCGCGCCGAGCCCGGTTTCAGAGCTATGCTGGAAACAGCATAGCAAGTTGAAATAAGGCTAGTCCGTTATCAACTTGAAAAAGTGGCACCGAGTCGGTGCttttagagGCAGGTggaag
Til681	EIF4A3	ENSG00000141543	CDS	chr17	chr17:80146904-80146923:-	GCGAAAGCGGCTGCTCAAAG	80146901	80146903	AGG	0.582887	0.694589	1	0	0	2	agagaACCTGCagagaccgGCGAAAGCGGCTGCTCAAAGGTTTCAGAGCTATGCTGGAAACAGCATAGCAAGTTGAAATAAGGCTAGTCCGTTATCAACTTGAAAAAGTGGCACCGAGTCGGTGCttttagagGCAGGTggaag
Til682	EIF4A3	ENSG00000141543	CDS	chr17	chr17:80146862-80146881:-	ATTCGAGACCAGCGAGGAGG	80146859	80146861	TGG	0.479074	0.395935	1	0	0	6	agagaACCTGCagagaccgATTCGAGACCAGCGAGGAGGGTTTCAGAGCTATGCTGGAAACAGCATAGCAAGTTGAAATAAGGCTAGTCCGTTATCAACTTGAAAAAGTGGCACCGAGTCGGTGCttttagagGCAGGTggaag
Til683	EIF4A3	ENSG00000141543	CDS	chr17	chr17:80146835-80146854:-	GACCCCCACGTTCGACACCA	80146832	80146834	TGG	0.575364	0.770229	1	0	0	2	agagaACCTGCagagaccgGACCCCCACGTTCGACACCAGTTTCAGAGCTATGCTGGAAACAGCATAGCAAGTTGAAATAAGGCTAGTCCGTTATCAACTTGAAAAAGTGGCACCGAGTCGGTGCttttagagGCAGGTggaag
Til684	EIF4A3	ENSG00000141543	CDS	chr17	chr17:80146834-80146853:-	ACCCCCACGTTCGACACCAT	80146831	80146833	GGG	0.530238	1	1	0	0	0	agagaACCTGCagagaccgACCCCCACGTTCGACACCATGTTTCAGAGCTATGCTGGAAACAGCATAGCAAGTTGAAATAAGGCTAGTCCGTTATCAACTTGAAAAAGTGGCACCGAGTCGGTGCttttagagGCAGGTggaag
Til685	EIF4A3	ENSG00000141543	CDS	chr17	chr17:80146851-80146870:+	GGTCACATCCACCTCCTCGC	80146871	80146873	TGG	0.460619	0.21982	1	0	3	11	agagaACCTGCagagaccgGGTCACATCCACCTCCTCGCGTTTCAGAGCTATGCTGGAAACAGCATAGCAAGTTGAAATAAGGCTAGTCCGTTATCAACTTGAAAAAGTGGCACCGAGTCGGTGCttttagagGCAGGTggaag
Til686	EIF4A3	ENSG00000141543	CDS	chr17	chr17:80146830-80146849:+	GCCCATGGTGTCGAACGTGG	80146850	80146852	GGG	0.645223	0.623321	1	0	0	4	agagaACCTGCagagaccgGCCCATGGTGTCGAACGTGGGTTTCAGAGCTATGCTGGAAACAGCATAGCAAGTTGAAATAAGGCTAGTCCGTTATCAACTTGAAAAAGTGGCACCGAGTCGGTGCttttagagGCAGGTggaag
Til687	EIF4A3	ENSG00000141543	CDS	chr17	chr17:80146829-80146848:+	GGCCCATGGTGTCGAACGTG	80146849	80146851	GGG	0.532689	0.916808	1	0	0	2	agagaACCTGCagagaccgGGCCCATGGTGTCGAACGTGGTTTCAGAGCTATGCTGGAAACAGCATAGCAAGTTGAAATAAGGCTAGTCCGTTATCAACTTGAAAAAGTGGCACCGAGTCGGTGCttttagagGCAGGTggaag
Til688	EIF4A3	ENSG00000141543	CDS	chr17	chr17:80146828-80146847:+	AGGCCCATGGTGTCGAACGT	80146848	80146850	GGG	0.562886	0.958966	1	0	0	5	agagaACCTGCagagaccgAGGCCCATGGTGTCGAACGTGTTTCAGAGCTATGCTGGAAACAGCATAGCAAGTTGAAATAAGGCTAGTCCGTTATCAACTTGAAAAAGTGGCACCGAGTCGGTGCttttagagGCAGGTggaag
Til689	EIF4A3	ENSG00000141543	CDS	chr17	chr17:80146827-80146846:-	CGTTCGACACCATGGGCCTG	80146824	80146826	CGG	0.555322	1	1	0	0	0	agagaACCTGCagagaccgCGTTCGACACCATGGGCCTGGTTTCAGAGCTATGCTGGAAACAGCATAGCAAGTTGAAATAAGGCTAGTCCGTTATCAACTTGAAAAAGTGGCACCGAGTCGGTGCttttagagGCAGGTggaag
Til690	EIF4A3	ENSG00000141543	CDS	chr17	chr17:80146827-80146846:+	CAGGCCCATGGTGTCGAACG	80146847	80146849	TGG	0.470135	0.741895	1	0	1	3	agagaACCTGCagagaccgCAGGCCCATGGTGTCGAACGGTTTCAGAGCTATGCTGGAAACAGCATAGCAAGTTGAAATAAGGCTAGTCCGTTATCAACTTGAAAAAGTGGCACCGAGTCGGTGCttttagagGCAGGTggaag
Til691	FUBP1	ENSG00000162613	CDS	chr1	chr1:77965106-77965125:+	ACTAATCCTGCCTTGCTAGC	77965126	77965128	TGG	0.420996	0.714336	1	0	0	4	agagaACCTGCagagaccgACTAATCCTGCCTTGCTAGCGTTTCAGAGCTATGCTGGAAACAGCATAGCAAGTTGAAATAAGGCTAGTCCGTTATCAACTTGAAAAAGTGGCACCGAGTCGGTGCttttagagGCAGGTggaag
Til692	FUBP1	ENSG00000162613	CDS	chr1	chr1:77964892-77964911:-	GACAAACCTCTTAGGATTAC	77964889	77964891	AGG	0.340556	0.712186	1	0	0	4	agagaACCTGCagagaccgGACAAACCTCTTAGGATTACGTTTCAGAGCTATGCTGGAAACAGCATAGCAAGTTGAAATAAGGCTAGTCCGTTATCAACTTGAAAAAGTGGCACCGAGTCGGTGCttttagagGCAGGTggaag
Til693	FUBP1	ENSG00000162613	CDS	chr1	chr1:77964900-77964919:-	CTGGTGCTGACAAACCTCTT	77964897	77964899	AGG	0.471909	0.345453	1	0	0	27	agagaACCTGCagagaccgCTGGTGCTGACAAACCTCTTGTTTCAGAGCTATGCTGGAAACAGCATAGCAAGTTGAAATAAGGCTAGTCCGTTATCAACTTGAAAAAGTGGCACCGAGTCGGTGCttttagagGCAGGTggaag
Til694	FUBP1	ENSG00000162613	CDS and Splice site	chr1	chr1:77964863-77964882:+	AGTTTACTTGAACTTTATAT	77964883	77964885	GGG	0.429175	0.205289	1	0	3	20	agagaACCTGCagagaccgAGTTTACTTGAACTTTATATGTTTCAGAGCTATGCTGGAAACAGCATAGCAAGTTGAAATAAGGCTAGTCCGTTATCAACTTGAAAAAGTGGCACCGAGTCGGTGCttttagagGCAGGTggaag
Til695	FUBP1	ENSG00000162613	CDS	chr1	chr1:77964907-77964926:+	TTGTCAGCACCAGTGTTCTG	77964927	77964929	CGG	0.630481	0.168196	1	0	1	18	agagaACCTGCagagaccgTTGTCAGCACCAGTGTTCTGGTTTCAGAGCTATGCTGGAAACAGCATAGCAAGTTGAAATAAGGCTAGTCCGTTATCAACTTGAAAAAGTGGCACCGAGTCGGTGCttttagagGCAGGTggaag
Til696	FUBP1	ENSG00000162613	CDS	chr1	chr1:77964919-77964938:-	CAAGACGGGCCGCAGAACAC	77964916	77964918	TGG	0.597042	0.425106	1	0	0	7	agagaACCTGCagagaccgCAAGACGGGCCGCAGAACACGTTTCAGAGCTATGCTGGAAACAGCATAGCAAGTTGAAATAAGGCTAGTCCGTTATCAACTTGAAAAAGTGGCACCGAGTCGGTGCttttagagGCAGGTggaag
Til697	FUBP1	ENSG00000162613	CDS	chr1	chr1:77964883-77964902:+	GGGTCTCCTGTAATCCTAAG	77964903	77964905	AGG	0.559794	0.421433	1	0	0	9	agagaACCTGCagagaccgGGGTCTCCTGTAATCCTAAGGTTTCAGAGCTATGCTGGAAACAGCATAGCAAGTTGAAATAAGGCTAGTCCGTTATCAACTTGAAAAAGTGGCACCGAGTCGGTGCttttagagGCAGGTggaag
Til698	FUBP1	ENSG00000162613	CDS	chr1	chr1:77964933-77964952:-	AAATGGTTATGATTCAAGAC	77964930	77964932	GGG	0.550686	0.315374	1	0	1	16	agagaACCTGCagagaccgAAATGGTTATGATTCAAGACGTTTCAGAGCTATGCTGGAAACAGCATAGCAAGTTGAAATAAGGCTAGTCCGTTATCAACTTGAAAAAGTGGCACCGAGTCGGTGCttttagagGCAGGTggaag
Til699	FUBP1	ENSG00000162613	CDS	chr1	chr1:77965095-77965114:-	AGGATTAGTCATTGGAAAAG	77965092	77965094	GGG	0.561682	0.180702	1	0	1	19	agagaACCTGCagagaccgAGGATTAGTCATTGGAAAAGGTTTCAGAGCTATGCTGGAAACAGCATAGCAAGTTGAAATAAGGCTAGTCCGTTATCAACTTGAAAAAGTGGCACCGAGTCGGTGCttttagagGCAGGTggaag
Til700	FUBP1	ENSG00000162613	CDS and Splice site	chr1	chr1:77964961-77964980:-	TGATTGTAACAGGAACGGGC	77964958	77964960	TGG	0.526141	0.611111	1	0	0	1	agagaACCTGCagagaccgTGATTGTAACAGGAACGGGCGTTTCAGAGCTATGCTGGAAACAGCATAGCAAGTTGAAATAAGGCTAGTCCGTTATCAACTTGAAAAAGTGGCACCGAGTCGGTGCttttagagGCAGGTggaag
Til701	FUBP1	ENSG00000162613	CDS and Splice site	chr1	chr1:77964965-77964984:-	TCTATGATTGTAACAGGAAC	77964962	77964964	GGG	0.385261	0.30816	1	0	0	14	agagaACCTGCagagaccgTCTATGATTGTAACAGGAACGTTTCAGAGCTATGCTGGAAACAGCATAGCAAGTTGAAATAAGGCTAGTCCGTTATCAACTTGAAAAAGTGGCACCGAGTCGGTGCttttagagGCAGGTggaag
Til702	FUBP1	ENSG00000162613	CDS and Splice site	chr1	chr1:77964966-77964985:-	TTCTATGATTGTAACAGGAA	77964963	77964965	CGG	0.451371	0.183098	1	0	1	21	agagaACCTGCagagaccgTTCTATGATTGTAACAGGAAGTTTCAGAGCTATGCTGGAAACAGCATAGCAAGTTGAAATAAGGCTAGTCCGTTATCAACTTGAAAAAGTGGCACCGAGTCGGTGCttttagagGCAGGTggaag
Til703	FUBP1	ENSG00000162613	CDS	chr1	chr1:77965094-77965113:-	GGATTAGTCATTGGAAAAGG	77965091	77965093	GGG	0.643922	0.241309	1	0	2	12	agagaACCTGCagagaccgGGATTAGTCATTGGAAAAGGGTTTCAGAGCTATGCTGGAAACAGCATAGCAAGTTGAAATAAGGCTAGTCCGTTATCAACTTGAAAAAGTGGCACCGAGTCGGTGCttttagagGCAGGTggaag
Til704	FUBP1	ENSG00000162613	CDS	chr1	chr1:77965096-77965115:-	CAGGATTAGTCATTGGAAAA	77965093	77965095	GGG	0.467598	0.22629	1	0	0	21	agagaACCTGCagagaccgCAGGATTAGTCATTGGAAAAGTTTCAGAGCTATGCTGGAAACAGCATAGCAAGTTGAAATAAGGCTAGTCCGTTATCAACTTGAAAAAGTGGCACCGAGTCGGTGCttttagagGCAGGTggaag
Til705	FUBP1	ENSG00000162613	CDS	chr1	chr1:77965097-77965116:-	GCAGGATTAGTCATTGGAAA	77965094	77965096	AGG	0.464273	0.261449	1	0	2	13	agagaACCTGCagagaccgGCAGGATTAGTCATTGGAAAGTTTCAGAGCTATGCTGGAAACAGCATAGCAAGTTGAAATAAGGCTAGTCCGTTATCAACTTGAAAAAGTGGCACCGAGTCGGTGCttttagagGCAGGTggaag
Til706	FUBP1	ENSG00000162613	CDS and Splice site	chr1	chr1:77964862-77964881:+	AAGTTTACTTGAACTTTATA	77964882	77964884	TGG	0.212504	0.167819	1	0	3	25	agagaACCTGCagagaccgAAGTTTACTTGAACTTTATAGTTTCAGAGCTATGCTGGAAACAGCATAGCAAGTTGAAATAAGGCTAGTCCGTTATCAACTTGAAAAAGTGGCACCGAGTCGGTGCttttagagGCAGGTggaag
Til707	FUBP1	ENSG00000162613	CDS	chr1	chr1:77965103-77965122:-	AGCAAGGCAGGATTAGTCAT	77965100	77965102	TGG	0.542087	0.448405	1	0	2	11	agagaACCTGCagagaccgAGCAAGGCAGGATTAGTCATGTTTCAGAGCTATGCTGGAAACAGCATAGCAAGTTGAAATAAGGCTAGTCCGTTATCAACTTGAAAAAGTGGCACCGAGTCGGTGCttttagagGCAGGTggaag
Til708	FUBP1	ENSG00000162613	CDS and Splice site	chr1	chr1:77964950-77964969:-	GGAACGGGCTGGAGTTAAAA	77964947	77964949	TGG	0.256685	0.451564	1	0	0	9	agagaACCTGCagagaccgGGAACGGGCTGGAGTTAAAAGTTTCAGAGCTATGCTGGAAACAGCATAGCAAGTTGAAATAAGGCTAGTCCGTTATCAACTTGAAAAAGTGGCACCGAGTCGGTGCttttagagGCAGGTggaag
Til709	FUBP1	ENSG00000162613	CDS and Splice site	chr1	chr1:77964735-77964754:-	GCTTTAGCAAGCCAAGGAAA	77964732	77964734	TGG	0.509674	0.241263	1	0	1	14	agagaACCTGCagagaccgGCTTTAGCAAGCCAAGGAAAGTTTCAGAGCTATGCTGGAAACAGCATAGCAAGTTGAAATAAGGCTAGTCCGTTATCAACTTGAAAAAGTGGCACCGAGTCGGTGCttttagagGCAGGTggaag
Til710	FUBP1	ENSG00000162613	CDS	chr1	chr1:77964143-77964162:-	ATGATGGGACAACACCCGAA	77964140	77964142	AGG	0.674842	0.882655	1	0	0	3	agagaACCTGCagagaccgATGATGGGACAACACCCGAAGTTTCAGAGCTATGCTGGAAACAGCATAGCAAGTTGAAATAAGGCTAGTCCGTTATCAACTTGAAAAAGTGGCACCGAGTCGGTGCttttagagGCAGGTggaag
Til711	FUBP1	ENSG00000162613	CDS	chr1	chr1:77964710-77964729:-	TTAGAGTTAATTCGTGATCA	77964707	77964709	AGG	0.535174	0.43962	1	0	0	6	agagaACCTGCagagaccgTTAGAGTTAATTCGTGATCAGTTTCAGAGCTATGCTGGAAACAGCATAGCAAGTTGAAATAAGGCTAGTCCGTTATCAACTTGAAAAAGTGGCACCGAGTCGGTGCttttagagGCAGGTggaag
Til712	FUBP1	ENSG00000162613	CDS	chr1	chr1:77964091-77964110:+	TTTCTGCAGCATGTTGACAT	77964111	77964113	CGG	0.703566	0.208554	1	0	1	23	agagaACCTGCagagaccgTTTCTGCAGCATGTTGACATGTTTCAGAGCTATGCTGGAAACAGCATAGCAAGTTGAAATAAGGCTAGTCCGTTATCAACTTGAAAAAGTGGCACCGAGTCGGTGCttttagagGCAGGTggaag
Til713	FUBP1	ENSG00000162613	CDS	chr1	chr1:77965115-77965134:-	ATGATTCCAGCTAGCAAGGC	77965112	77965114	AGG	0.490324	0.330512	1	0	1	12	agagaACCTGCagagaccgATGATTCCAGCTAGCAAGGCGTTTCAGAGCTATGCTGGAAACAGCATAGCAAGTTGAAATAAGGCTAGTCCGTTATCAACTTGAAAAAGTGGCACCGAGTCGGTGCttttagagGCAGGTggaag
Til714	FUBP1	ENSG00000162613	CDS	chr1	chr1:77964096-77964115:+	GCAGCATGTTGACATCGGTC	77964116	77964118	TGG	0.490325	0.49129	1	0	0	6	agagaACCTGCagagaccgGCAGCATGTTGACATCGGTCGTTTCAGAGCTATGCTGGAAACAGCATAGCAAGTTGAAATAAGGCTAGTCCGTTATCAACTTGAAAAAGTGGCACCGAGTCGGTGCttttagagGCAGGTggaag
Til715	FUBP1	ENSG00000162613	CDS	chr1	chr1:77964099-77964118:+	GCATGTTGACATCGGTCTGG	77964119	77964121	AGG	0.614174	0.587106	1	0	0	3	agagaACCTGCagagaccgGCATGTTGACATCGGTCTGGGTTTCAGAGCTATGCTGGAAACAGCATAGCAAGTTGAAATAAGGCTAGTCCGTTATCAACTTGAAAAAGTGGCACCGAGTCGGTGCttttagagGCAGGTggaag
Til716	FUBP1	ENSG00000162613	CDS	chr1	chr1:77964125-77964144:+	TGTTATTTGTGCTATCCTTT	77964145	77964147	CGG	0.290121	0.274871	1	0	1	19	agagaACCTGCagagaccgTGTTATTTGTGCTATCCTTTGTTTCAGAGCTATGCTGGAAACAGCATAGCAAGTTGAAATAAGGCTAGTCCGTTATCAACTTGAAAAAGTGGCACCGAGTCGGTGCttttagagGCAGGTggaag
Til717	FUBP1	ENSG00000162613	CDS	chr1	chr1:77964126-77964145:-	GAAAGGATAGCACAAATAAC	77964123	77964125	AGG	0.455278	0.431452	1	0	0	10	agagaACCTGCagagaccgGAAAGGATAGCACAAATAACGTTTCAGAGCTATGCTGGAAACAGCATAGCAAGTTGAAATAAGGCTAGTCCGTTATCAACTTGAAAAAGTGGCACCGAGTCGGTGCttttagagGCAGGTggaag
Til718	FUBP1	ENSG00000162613	CDS	chr1	chr1:77964256-77964275:-	GTTCGCATTCAGTTTAAGCC	77964253	77964255	AGG	0.513891	0.69205	1	0	0	3	agagaACCTGCagagaccgGTTCGCATTCAGTTTAAGCCGTTTCAGAGCTATGCTGGAAACAGCATAGCAAGTTGAAATAAGGCTAGTCCGTTATCAACTTGAAAAAGTGGCACCGAGTCGGTGCttttagagGCAGGTggaag
Til719	FUBP1	ENSG00000162613	CDS	chr1	chr1:77964322-77964341:-	TTTGCTGTTGGCATTGTAAT	77964319	77964321	AGG	0.348165	0.17833	1	0	3	30	agagaACCTGCagagaccgTTTGCTGTTGGCATTGTAATGTTTCAGAGCTATGCTGGAAACAGCATAGCAAGTTGAAATAAGGCTAGTCCGTTATCAACTTGAAAAAGTGGCACCGAGTCGGTGCttttagagGCAGGTggaag
Til720	FUBP1	ENSG00000162613	CDS	chr1	chr1:77964721-77964740:+	TAACTCTAACACCATTTCCT	77964741	77964743	TGG	0.405471	0.228849	1	0	1	15	agagaACCTGCagagaccgTAACTCTAACACCATTTCCTGTTTCAGAGCTATGCTGGAAACAGCATAGCAAGTTGAAATAAGGCTAGTCCGTTATCAACTTGAAAAAGTGGCACCGAGTCGGTGCttttagagGCAGGTggaag
Til721	FUBP1	ENSG00000162613	CDS	chr1	chr1:77964325-77964344:+	ACAATGCCAACAGCAAATCT	77964345	77964347	TGG	0.476908	0.259805	1	0	1	30	agagaACCTGCagagaccgACAATGCCAACAGCAAATCTGTTTCAGAGCTATGCTGGAAACAGCATAGCAAGTTGAAATAAGGCTAGTCCGTTATCAACTTGAAAAAGTGGCACCGAGTCGGTGCttttagagGCAGGTggaag
Til722	FUBP1	ENSG00000162613	CDS	chr1	chr1:77964331-77964350:+	CCAACAGCAAATCTTGGAAT	77964351	77964353	GGG	0.364563	0.287494	1	0	1	21	agagaACCTGCagagaccgCCAACAGCAAATCTTGGAATGTTTCAGAGCTATGCTGGAAACAGCATAGCAAGTTGAAATAAGGCTAGTCCGTTATCAACTTGAAAAAGTGGCACCGAGTCGGTGCttttagagGCAGGTggaag
Til723	FUBP1	ENSG00000162613	CDS	chr1	chr1:77964334-77964353:-	CCCATTCCAAGATTTGCTGT	77964331	77964333	TGG	0.494774	0.244235	1	0	0	13	agagaACCTGCagagaccgCCCATTCCAAGATTTGCTGTGTTTCAGAGCTATGCTGGAAACAGCATAGCAAGTTGAAATAAGGCTAGTCCGTTATCAACTTGAAAAAGTGGCACCGAGTCGGTGCttttagagGCAGGTggaag
Til724	FUBP1	ENSG00000162613	CDS	chr1	chr1:77964665-77964684:-	GAGTATGGGTCAAGAATAGG	77964662	77964664	AGG	0.591312	0.513199	1	0	0	9	agagaACCTGCagagaccgGAGTATGGGTCAAGAATAGGGTTTCAGAGCTATGCTGGAAACAGCATAGCAAGTTGAAATAAGGCTAGTCCGTTATCAACTTGAAAAAGTGGCACCGAGTCGGTGCttttagagGCAGGTggaag
Til725	FUBP1	ENSG00000162613	CDS	chr1	chr1:77964668-77964687:-	AATGAGTATGGGTCAAGAAT	77964665	77964667	AGG	0.432924	0.252156	1	0	1	14	agagaACCTGCagagaccgAATGAGTATGGGTCAAGAATGTTTCAGAGCTATGCTGGAAACAGCATAGCAAGTTGAAATAAGGCTAGTCCGTTATCAACTTGAAAAAGTGGCACCGAGTCGGTGCttttagagGCAGGTggaag
Til726	FUBP1	ENSG00000162613	CDS	chr1	chr1:77964679-77964698:-	GAGAAGTTCGGAATGAGTAT	77964676	77964678	GGG	0.618433	0.516481	1	0	0	4	agagaACCTGCagagaccgGAGAAGTTCGGAATGAGTATGTTTCAGAGCTATGCTGGAAACAGCATAGCAAGTTGAAATAAGGCTAGTCCGTTATCAACTTGAAAAAGTGGCACCGAGTCGGTGCttttagagGCAGGTggaag
Til727	FUBP1	ENSG00000162613	CDS	chr1	chr1:77964680-77964699:-	AGAGAAGTTCGGAATGAGTA	77964677	77964679	TGG	0.368138	0.281101	1	0	0	9	agagaACCTGCagagaccgAGAGAAGTTCGGAATGAGTAGTTTCAGAGCTATGCTGGAAACAGCATAGCAAGTTGAAATAAGGCTAGTCCGTTATCAACTTGAAAAAGTGGCACCGAGTCGGTGCttttagagGCAGGTggaag
Til728	FUBP1	ENSG00000162613	CDS	chr1	chr1:77964691-77964710:-	AAGGCGGTTTCAGAGAAGTT	77964688	77964690	CGG	0.532549	0.277077	1	0	0	20	agagaACCTGCagagaccgAAGGCGGTTTCAGAGAAGTTGTTTCAGAGCTATGCTGGAAACAGCATAGCAAGTTGAAATAAGGCTAGTCCGTTATCAACTTGAAAAAGTGGCACCGAGTCGGTGCttttagagGCAGGTggaag
Til729	FUBP1	ENSG00000162613	CDS	chr1	chr1:77964707-77964726:-	GAGTTAATTCGTGATCAAGG	77964704	77964706	CGG	0.726388	0.559035	1	0	0	3	agagaACCTGCagagaccgGAGTTAATTCGTGATCAAGGGTTTCAGAGCTATGCTGGAAACAGCATAGCAAGTTGAAATAAGGCTAGTCCGTTATCAACTTGAAAAAGTGGCACCGAGTCGGTGCttttagagGCAGGTggaag
Til730	FUBP1	ENSG00000162613	CDS	chr1	chr1:77964330-77964349:+	GCCAACAGCAAATCTTGGAA	77964350	77964352	TGG	0.541276	0.20909	1	0	1	26	agagaACCTGCagagaccgGCCAACAGCAAATCTTGGAAGTTTCAGAGCTATGCTGGAAACAGCATAGCAAGTTGAAATAAGGCTAGTCCGTTATCAACTTGAAAAAGTGGCACCGAGTCGGTGCttttagagGCAGGTggaag
Til731	FUBP1	ENSG00000162613	CDS	chr1	chr1:77965119-77965138:-	AATCATGATTCCAGCTAGCA	77965116	77965118	AGG	0.571103	0.277229	1	0	0	14	agagaACCTGCagagaccgAATCATGATTCCAGCTAGCAGTTTCAGAGCTATGCTGGAAACAGCATAGCAAGTTGAAATAAGGCTAGTCCGTTATCAACTTGAAAAAGTGGCACCGAGTCGGTGCttttagagGCAGGTggaag
Til732	FUBP1	ENSG00000162613	CDS	chr1	chr1:77969955-77969974:-	TTCAAATGACTATGGTTATG	77969952	77969954	GGG	0.454472	0.160073	1	0	0	19	agagaACCTGCagagaccgTTCAAATGACTATGGTTATGGTTTCAGAGCTATGCTGGAAACAGCATAGCAAGTTGAAATAAGGCTAGTCCGTTATCAACTTGAAAAAGTGGCACCGAGTCGGTGCttttagagGCAGGTggaag
Til733	FUBP1	ENSG00000162613	CDS	chr1	chr1:77965157-77965176:-	TTCCATCATGGCGATGGACC	77965154	77965156	GGG	0.50957	0.392277	1	0	0	5	agagaACCTGCagagaccgTTCCATCATGGCGATGGACCGTTTCAGAGCTATGCTGGAAACAGCATAGCAAGTTGAAATAAGGCTAGTCCGTTATCAACTTGAAAAAGTGGCACCGAGTCGGTGCttttagagGCAGGTggaag
Til734	FUBP1	ENSG00000162613	CDS	chr1	chr1:77969045-77969064:+	TCCCAGTGTGTTGTACTGCT	77969065	77969067	CGG	0.510209	0.442783	1	0	0	10	agagaACCTGCagagaccgTCCCAGTGTGTTGTACTGCTGTTTCAGAGCTATGCTGGAAACAGCATAGCAAGTTGAAATAAGGCTAGTCCGTTATCAACTTGAAAAAGTGGCACCGAGTCGGTGCttttagagGCAGGTggaag
Til735	FUBP1	ENSG00000162613	CDS	chr1	chr1:77969046-77969065:-	GAGCAGTACAACACACTGGG	77969043	77969045	AGG	0.652373	0.191311	1	0	0	15	agagaACCTGCagagaccgGAGCAGTACAACACACTGGGGTTTCAGAGCTATGCTGGAAACAGCATAGCAAGTTGAAATAAGGCTAGTCCGTTATCAACTTGAAAAAGTGGCACCGAGTCGGTGCttttagagGCAGGTggaag
Til736	FUBP1	ENSG00000162613	CDS	chr1	chr1:77969049-77969068:-	TCCGAGCAGTACAACACACT	77969046	77969048	GGG	0.58137	0.582404	1	0	0	6	agagaACCTGCagagaccgTCCGAGCAGTACAACACACTGTTTCAGAGCTATGCTGGAAACAGCATAGCAAGTTGAAATAAGGCTAGTCCGTTATCAACTTGAAAAAGTGGCACCGAGTCGGTGCttttagagGCAGGTggaag
Til737	FUBP1	ENSG00000162613	CDS	chr1	chr1:77969050-77969069:-	GTCCGAGCAGTACAACACAC	77969047	77969049	TGG	0.625776	0.792542	1	0	0	2	agagaACCTGCagagaccgGTCCGAGCAGTACAACACACGTTTCAGAGCTATGCTGGAAACAGCATAGCAAGTTGAAATAAGGCTAGTCCGTTATCAACTTGAAAAAGTGGCACCGAGTCGGTGCttttagagGCAGGTggaag
Til738	FUBP1	ENSG00000162613	CDS and Splice site	chr1	chr1:77969077-77969096:-	TTTTATGTGTAGATGGCTCT	77969074	77969076	TGG	0.404998	0.206248	1	0	0	37	agagaACCTGCagagaccgTTTTATGTGTAGATGGCTCTGTTTCAGAGCTATGCTGGAAACAGCATAGCAAGTTGAAATAAGGCTAGTCCGTTATCAACTTGAAAAAGTGGCACCGAGTCGGTGCttttagagGCAGGTggaag
Til739	FUBP1	ENSG00000162613	CDS and Splice site	chr1	chr1:77969918-77969937:+	AACTTACCTCCATCTTCTAA	77969938	77969940	AGG	0.427726	0.199067	1	0	1	15	agagaACCTGCagagaccgAACTTACCTCCATCTTCTAAGTTTCAGAGCTATGCTGGAAACAGCATAGCAAGTTGAAATAAGGCTAGTCCGTTATCAACTTGAAAAAGTGGCACCGAGTCGGTGCttttagagGCAGGTggaag
Til740	FUBP1	ENSG00000162613	CDS	chr1	chr1:77969954-77969973:-	TCAAATGACTATGGTTATGG	77969951	77969953	GGG	0.590104	0.366031	1	0	0	10	agagaACCTGCagagaccgTCAAATGACTATGGTTATGGGTTTCAGAGCTATGCTGGAAACAGCATAGCAAGTTGAAATAAGGCTAGTCCGTTATCAACTTGAAAAAGTGGCACCGAGTCGGTGCttttagagGCAGGTggaag
Til741	FUBP1	ENSG00000162613	CDS	chr1	chr1:77969956-77969975:-	ATTCAAATGACTATGGTTAT	77969953	77969955	GGG	0.335047	0.298129	1	0	0	19	agagaACCTGCagagaccgATTCAAATGACTATGGTTATGTTTCAGAGCTATGCTGGAAACAGCATAGCAAGTTGAAATAAGGCTAGTCCGTTATCAACTTGAAAAAGTGGCACCGAGTCGGTGCttttagagGCAGGTggaag
Til742	FUBP1	ENSG00000162613	CDS	chr1	chr1:77969045-77969064:-	AGCAGTACAACACACTGGGA	77969042	77969044	GGG	0.685348	0.328359	1	0	0	12	agagaACCTGCagagaccgAGCAGTACAACACACTGGGAGTTTCAGAGCTATGCTGGAAACAGCATAGCAAGTTGAAATAAGGCTAGTCCGTTATCAACTTGAAAAAGTGGCACCGAGTCGGTGCttttagagGCAGGTggaag
Til743	FUBP1	ENSG00000162613	CDS	chr1	chr1:77969957-77969976:-	AATTCAAATGACTATGGTTA	77969954	77969956	TGG	0.319964	0.310725	1	0	0	18	agagaACCTGCagagaccgAATTCAAATGACTATGGTTAGTTTCAGAGCTATGCTGGAAACAGCATAGCAAGTTGAAATAAGGCTAGTCCGTTATCAACTTGAAAAAGTGGCACCGAGTCGGTGCttttagagGCAGGTggaag
Til744	FUBP1	ENSG00000162613	CDS	chr1	chr1:77969989-77970008:-	CAAAAATTGGAGGTGATGCA	77969986	77969988	GGG	0.646937	0.178931	1	0	3	19	agagaACCTGCagagaccgCAAAAATTGGAGGTGATGCAGTTTCAGAGCTATGCTGGAAACAGCATAGCAAGTTGAAATAAGGCTAGTCCGTTATCAACTTGAAAAAGTGGCACCGAGTCGGTGCttttagagGCAGGTggaag
Til745	FUBP1	ENSG00000162613	CDS	chr1	chr1:77969990-77970009:-	GCAAAAATTGGAGGTGATGC	77969987	77969989	AGG	0.445111	0.204683	1	0	0	19	agagaACCTGCagagaccgGCAAAAATTGGAGGTGATGCGTTTCAGAGCTATGCTGGAAACAGCATAGCAAGTTGAAATAAGGCTAGTCCGTTATCAACTTGAAAAAGTGGCACCGAGTCGGTGCttttagagGCAGGTggaag
Til746	FUBP1	ENSG00000162613	CDS	chr1	chr1:77978887-77978906:-	TGCACTGCAGAGAGCCCGGC	77978884	77978886	AGG	0.492718	0.25067	1	0	1	14	agagaACCTGCagagaccgTGCACTGCAGAGAGCCCGGCGTTTCAGAGCTATGCTGGAAACAGCATAGCAAGTTGAAATAAGGCTAGTCCGTTATCAACTTGAAAAAGTGGCACCGAGTCGGTGCttttagagGCAGGTggaag
Til747	FUBP1	ENSG00000162613	CDS	chr1	chr1:77978891-77978910:-	AAGATGCACTGCAGAGAGCC	77978888	77978890	CGG	0.583029	0.251027	1	0	0	15	agagaACCTGCagagaccgAAGATGCACTGCAGAGAGCCGTTTCAGAGCTATGCTGGAAACAGCATAGCAAGTTGAAATAAGGCTAGTCCGTTATCAACTTGAAAAAGTGGCACCGAGTCGGTGCttttagagGCAGGTggaag
Til748	FUBP1	ENSG00000162613	CDS	chr1	chr1:77978954-77978973:+	GCCACCAGCTGAGCCAGAAG	77978974	77978976	AGG	0.497212	0.19541	1	0	1	29	agagaACCTGCagagaccgGCCACCAGCTGAGCCAGAAGGTTTCAGAGCTATGCTGGAAACAGCATAGCAAGTTGAAATAAGGCTAGTCCGTTATCAACTTGAAAAAGTGGCACCGAGTCGGTGCttttagagGCAGGTggaag
Til749	FUBP1	ENSG00000162613	CDS	chr1	chr1:77978955-77978974:+	CCACCAGCTGAGCCAGAAGA	77978975	77978977	GGG	0.517866	0.240082	1	0	0	24	agagaACCTGCagagaccgCCACCAGCTGAGCCAGAAGAGTTTCAGAGCTATGCTGGAAACAGCATAGCAAGTTGAAATAAGGCTAGTCCGTTATCAACTTGAAAAAGTGGCACCGAGTCGGTGCttttagagGCAGGTggaag
Til750	FUBP1	ENSG00000162613	CDS	chr1	chr1:77978958-77978977:-	CCCTCTTCTGGCTCAGCTGG	77978955	77978957	TGG	0.495658	0.175004	1	0	2	21	agagaACCTGCagagaccgCCCTCTTCTGGCTCAGCTGGGTTTCAGAGCTATGCTGGAAACAGCATAGCAAGTTGAAATAAGGCTAGTCCGTTATCAACTTGAAAAAGTGGCACCGAGTCGGTGCttttagagGCAGGTggaag
Til751	FUBP1	ENSG00000162613	CDS and Splice site	chr1	chr1:77964058-77964077:+	AAACCTGAACACTTCGAAGA	77964078	77964080	AGG	0.587112	0.59582	1	0	1	9	agagaACCTGCagagaccgAAACCTGAACACTTCGAAGAGTTTCAGAGCTATGCTGGAAACAGCATAGCAAGTTGAAATAAGGCTAGTCCGTTATCAACTTGAAAAAGTGGCACCGAGTCGGTGCttttagagGCAGGTggaag
Til752	FUBP1	ENSG00000162613	CDS	chr1	chr1:77969963-77969982:-	TCACTGAATTCAAATGACTA	77969960	77969962	TGG	0.570995	0.293234	1	0	0	14	agagaACCTGCagagaccgTCACTGAATTCAAATGACTAGTTTCAGAGCTATGCTGGAAACAGCATAGCAAGTTGAAATAAGGCTAGTCCGTTATCAACTTGAAAAAGTGGCACCGAGTCGGTGCttttagagGCAGGTggaag
Til753	FUBP1	ENSG00000162613	CDS	chr1	chr1:77965152-77965171:+	TTCCCGGTCCATCGCCATGA	77965172	77965174	TGG	0.522509	0.758014	1	0	1	2	agagaACCTGCagagaccgTTCCCGGTCCATCGCCATGAGTTTCAGAGCTATGCTGGAAACAGCATAGCAAGTTGAAATAAGGCTAGTCCGTTATCAACTTGAAAAAGTGGCACCGAGTCGGTGCttttagagGCAGGTggaag
Til754	FUBP1	ENSG00000162613	CDS	chr1	chr1:77969024-77969043:-	GGAATGCCCTCTCCTTTTAA	77969021	77969023	AGG	0.222076	0.231489	1	0	2	13	agagaACCTGCagagaccgGGAATGCCCTCTCCTTTTAAGTTTCAGAGCTATGCTGGAAACAGCATAGCAAGTTGAAATAAGGCTAGTCCGTTATCAACTTGAAAAAGTGGCACCGAGTCGGTGCttttagagGCAGGTggaag
Til755	FUBP1	ENSG00000162613	CDS and Splice site	chr1	chr1:77968155-77968174:+	GAATACTTACAGTCATTTTG	77968175	77968177	AGG	0.460909	0.179583	1	0	2	23	agagaACCTGCagagaccgGAATACTTACAGTCATTTTGGTTTCAGAGCTATGCTGGAAACAGCATAGCAAGTTGAAATAAGGCTAGTCCGTTATCAACTTGAAAAAGTGGCACCGAGTCGGTGCttttagagGCAGGTggaag
Til756	FUBP1	ENSG00000162613	CDS	chr1	chr1:77965158-77965177:-	CTTCCATCATGGCGATGGAC	77965155	77965157	CGG	0.443648	0.727434	1	0	1	1	agagaACCTGCagagaccgCTTCCATCATGGCGATGGACGTTTCAGAGCTATGCTGGAAACAGCATAGCAAGTTGAAATAAGGCTAGTCCGTTATCAACTTGAAAAAGTGGCACCGAGTCGGTGCttttagagGCAGGTggaag
Til757	FUBP1	ENSG00000162613	CDS	chr1	chr1:77965160-77965179:+	CCATCGCCATGATGGAAGCC	77965180	77965182	AGG	0.533254	0.455992	1	0	0	7	agagaACCTGCagagaccgCCATCGCCATGATGGAAGCCGTTTCAGAGCTATGCTGGAAACAGCATAGCAAGTTGAAATAAGGCTAGTCCGTTATCAACTTGAAAAAGTGGCACCGAGTCGGTGCttttagagGCAGGTggaag
Til758	FUBP1	ENSG00000162613	CDS	chr1	chr1:77965163-77965182:-	CCTGGCTTCCATCATGGCGA	77965160	77965162	TGG	0.496998	0.49219	1	0	0	8	agagaACCTGCagagaccgCCTGGCTTCCATCATGGCGAGTTTCAGAGCTATGCTGGAAACAGCATAGCAAGTTGAAATAAGGCTAGTCCGTTATCAACTTGAAAAAGTGGCACCGAGTCGGTGCttttagagGCAGGTggaag
Til759	FUBP1	ENSG00000162613	CDS	chr1	chr1:77965196-77965215:-	CTGGACCAGATTGTTGAAAA	77965193	77965195	AGG	0.395881	0.34335	1	0	0	11	agagaACCTGCagagaccgCTGGACCAGATTGTTGAAAAGTTTCAGAGCTATGCTGGAAACAGCATAGCAAGTTGAAATAAGGCTAGTCCGTTATCAACTTGAAAAAGTGGCACCGAGTCGGTGCttttagagGCAGGTggaag
Til760	FUBP1	ENSG00000162613	CDS and Splice site	chr1	chr1:77966685-77966704:+	CAAACTTACTGGACAGATTC	77966705	77966707	AGG	0.304394	0.48071	1	0	0	6	agagaACCTGCagagaccgCAAACTTACTGGACAGATTCGTTTCAGAGCTATGCTGGAAACAGCATAGCAAGTTGAAATAAGGCTAGTCCGTTATCAACTTGAAAAAGTGGCACCGAGTCGGTGCttttagagGCAGGTggaag
Til761	FUBP1	ENSG00000162613	CDS	chr1	chr1:77966705-77966724:+	AGGTGTTCCAGTTAACATAC	77966725	77966727	AGG	0.53825	0.383762	1	0	0	7	agagaACCTGCagagaccgAGGTGTTCCAGTTAACATACGTTTCAGAGCTATGCTGGAAACAGCATAGCAAGTTGAAATAAGGCTAGTCCGTTATCAACTTGAAAAAGTGGCACCGAGTCGGTGCttttagagGCAGGTggaag
Til762	FUBP1	ENSG00000162613	CDS	chr1	chr1:77966715-77966734:-	GAAAGGTCCTGTATGTTAAC	77966712	77966714	TGG	0.340554	0.23034	1	0	2	10	agagaACCTGCagagaccgGAAAGGTCCTGTATGTTAACGTTTCAGAGCTATGCTGGAAACAGCATAGCAAGTTGAAATAAGGCTAGTCCGTTATCAACTTGAAAAAGTGGCACCGAGTCGGTGCttttagagGCAGGTggaag
Til763	FUBP1	ENSG00000162613	CDS	chr1	chr1:77966715-77966734:+	GTTAACATACAGGACCTTTC	77966735	77966737	TGG	0.201079	0.47151	1	0	1	9	agagaACCTGCagagaccgGTTAACATACAGGACCTTTCGTTTCAGAGCTATGCTGGAAACAGCATAGCAAGTTGAAATAAGGCTAGTCCGTTATCAACTTGAAAAAGTGGCACCGAGTCGGTGCttttagagGCAGGTggaag
Til764	FUBP1	ENSG00000162613	CDS	chr1	chr1:77968176-77968195:+	GGAGCAACTTTCTTAGCATC	77968196	77968198	TGG	0.454361	0.599287	1	0	1	7	agagaACCTGCagagaccgGGAGCAACTTTCTTAGCATCGTTTCAGAGCTATGCTGGAAACAGCATAGCAAGTTGAAATAAGGCTAGTCCGTTATCAACTTGAAAAAGTGGCACCGAGTCGGTGCttttagagGCAGGTggaag
Til765	FUBP1	ENSG00000162613	CDS	chr1	chr1:77966719-77966738:+	ACATACAGGACCTTTCTGGA	77966739	77966741	AGG	0.666347	0.187594	1	0	0	21	agagaACCTGCagagaccgACATACAGGACCTTTCTGGAGTTTCAGAGCTATGCTGGAAACAGCATAGCAAGTTGAAATAAGGCTAGTCCGTTATCAACTTGAAAAAGTGGCACCGAGTCGGTGCttttagagGCAGGTggaag
Til766	FUBP1	ENSG00000162613	CDS	chr1	chr1:77966886-77966905:-	TGCAAAATACAGATAGCTCC	77966883	77966885	TGG	0.498079	0.295686	1	1	1	14	agagaACCTGCagagaccgTGCAAAATACAGATAGCTCCGTTTCAGAGCTATGCTGGAAACAGCATAGCAAGTTGAAATAAGGCTAGTCCGTTATCAACTTGAAAAAGTGGCACCGAGTCGGTGCttttagagGCAGGTggaag
Til767	FUBP1	ENSG00000162613	CDS	chr1	chr1:77966910-77966929:-	TCACGCATACAACAGGAATC	77966907	77966909	TGG	0.456832	0.648582	1	0	0	2	agagaACCTGCagagaccgTCACGCATACAACAGGAATCGTTTCAGAGCTATGCTGGAAACAGCATAGCAAGTTGAAATAAGGCTAGTCCGTTATCAACTTGAAAAAGTGGCACCGAGTCGGTGCttttagagGCAGGTggaag
Til768	FUBP1	ENSG00000162613	CDS	chr1	chr1:77966917-77966936:-	ACAGATCTCACGCATACAAC	77966914	77966916	AGG	0.508191	0.636097	1	0	0	5	agagaACCTGCagagaccgACAGATCTCACGCATACAACGTTTCAGAGCTATGCTGGAAACAGCATAGCAAGTTGAAATAAGGCTAGTCCGTTATCAACTTGAAAAAGTGGCACCGAGTCGGTGCttttagagGCAGGTggaag
Til769	FUBP1	ENSG00000162613	CDS and Splice site	chr1	chr1:77967048-77967067:+	CTGAATCCAACCATTCCATC	77967068	77967070	TGG	0.435953	0.326711	1	0	1	10	agagaACCTGCagagaccgCTGAATCCAACCATTCCATCGTTTCAGAGCTATGCTGGAAACAGCATAGCAAGTTGAAATAAGGCTAGTCCGTTATCAACTTGAAAAAGTGGCACCGAGTCGGTGCttttagagGCAGGTggaag
Til770	FUBP1	ENSG00000162613	CDS	chr1	chr1:77967057-77967076:-	AAAGTTCCAGATGGAATGGT	77967054	77967056	TGG	0.491159	0.209534	1	0	1	16	agagaACCTGCagagaccgAAAGTTCCAGATGGAATGGTGTTTCAGAGCTATGCTGGAAACAGCATAGCAAGTTGAAATAAGGCTAGTCCGTTATCAACTTGAAAAAGTGGCACCGAGTCGGTGCttttagagGCAGGTggaag
Til771	FUBP1	ENSG00000162613	CDS and Splice site	chr1	chr1:77967624-77967643:+	TACCTTTGCTGCTGATGCAT	77967644	77967646	CGG	0.518199	0.333602	1	0	0	10	agagaACCTGCagagaccgTACCTTTGCTGCTGATGCATGTTTCAGAGCTATGCTGGAAACAGCATAGCAAGTTGAAATAAGGCTAGTCCGTTATCAACTTGAAAAAGTGGCACCGAGTCGGTGCttttagagGCAGGTggaag
Til772	FUBP1	ENSG00000162613	CDS	chr1	chr1:77967627-77967646:+	CTTTGCTGCTGATGCATCGG	77967647	77967649	TGG	0.571636	0.232499	1	0	0	12	agagaACCTGCagagaccgCTTTGCTGCTGATGCATCGGGTTTCAGAGCTATGCTGGAAACAGCATAGCAAGTTGAAATAAGGCTAGTCCGTTATCAACTTGAAAAAGTGGCACCGAGTCGGTGCttttagagGCAGGTggaag
Til773	FUBP1	ENSG00000162613	CDS	chr1	chr1:77967629-77967648:-	CACCGATGCATCAGCAGCAA	77967626	77967628	AGG	0.554874	0.435068	1	0	0	5	agagaACCTGCagagaccgCACCGATGCATCAGCAGCAAGTTTCAGAGCTATGCTGGAAACAGCATAGCAAGTTGAAATAAGGCTAGTCCGTTATCAACTTGAAAAAGTGGCACCGAGTCGGTGCttttagagGCAGGTggaag
Til774	FUBP1	ENSG00000162613	CDS	chr1	chr1:77966732-77966751:-	ACAGTGGTGGCCTTCCAGAA	77966729	77966731	AGG	0.605256	0.21357	1	0	1	22	agagaACCTGCagagaccgACAGTGGTGGCCTTCCAGAAGTTTCAGAGCTATGCTGGAAACAGCATAGCAAGTTGAAATAAGGCTAGTCCGTTATCAACTTGAAAAAGTGGCACCGAGTCGGTGCttttagagGCAGGTggaag
Til775	FUBP1	ENSG00000162613	CDS and Splice site	chr1	chr1:77963705-77963724:-	TCTCTATAGGCTGGTAATCC	77963702	77963704	TGG	0.413069	0.943914	1	0	0	3	agagaACCTGCagagaccgTCTCTATAGGCTGGTAATCCGTTTCAGAGCTATGCTGGAAACAGCATAGCAAGTTGAAATAAGGCTAGTCCGTTATCAACTTGAAAAAGTGGCACCGAGTCGGTGCttttagagGCAGGTggaag
Til776	FUBP1	ENSG00000162613	CDS	chr1	chr1:77960359-77960378:-	CCTTATAATCCTGGACCACC	77960356	77960358	AGG	0.551188	0.763054	1	0	0	2	agagaACCTGCagagaccgCCTTATAATCCTGGACCACCGTTTCAGAGCTATGCTGGAAACAGCATAGCAAGTTGAAATAAGGCTAGTCCGTTATCAACTTGAAAAAGTGGCACCGAGTCGGTGCttttagagGCAGGTggaag
Til777	FUBP1	ENSG00000162613	CDS and Splice site	chr1	chr1:77963702-77963721:-	CTATAGGCTGGTAATCCTGG	77963699	77963701	TGG	0.61465	0.254232	1	0	1	12	agagaACCTGCagagaccgCTATAGGCTGGTAATCCTGGGTTTCAGAGCTATGCTGGAAACAGCATAGCAAGTTGAAATAAGGCTAGTCCGTTATCAACTTGAAAAAGTGGCACCGAGTCGGTGCttttagagGCAGGTggaag
Til778	FUBP1	ENSG00000162613	CDS	chr1	chr1:77949278-77949297:-	AGGCAGTTCCTGCTCCGACT	77949275	77949277	GGG	0.39713	0.485079	1	0	0	5	agagaACCTGCagagaccgAGGCAGTTCCTGCTCCGACTGTTTCAGAGCTATGCTGGAAACAGCATAGCAAGTTGAAATAAGGCTAGTCCGTTATCAACTTGAAAAAGTGGCACCGAGTCGGTGCttttagagGCAGGTggaag
Til779	FUBP1	ENSG00000162613	CDS	chr1	chr1:77949279-77949298:-	CAGGCAGTTCCTGCTCCGAC	77949276	77949278	TGG	0.345504	0.591558	1	0	0	6	agagaACCTGCagagaccgCAGGCAGTTCCTGCTCCGACGTTTCAGAGCTATGCTGGAAACAGCATAGCAAGTTGAAATAAGGCTAGTCCGTTATCAACTTGAAAAAGTGGCACCGAGTCGGTGCttttagagGCAGGTggaag
Til780	FUBP1	ENSG00000162613	CDS	chr1	chr1:77955258-77955277:-	GGAAGAGTACTACAAGAAAA	77955255	77955257	TGG	0.349726	0.172819	1	0	1	28	agagaACCTGCagagaccgGGAAGAGTACTACAAGAAAAGTTTCAGAGCTATGCTGGAAACAGCATAGCAAGTTGAAATAAGGCTAGTCCGTTATCAACTTGAAAAAGTGGCACCGAGTCGGTGCttttagagGCAGGTggaag
Til781	FUBP1	ENSG00000162613	CDS	chr1	chr1:77955265-77955284:+	GTAGTACTCTTCCCAAGCCT	77955285	77955287	TGG	0.501228	0.59259	1	0	0	8	agagaACCTGCagagaccgGTAGTACTCTTCCCAAGCCTGTTTCAGAGCTATGCTGGAAACAGCATAGCAAGTTGAAATAAGGCTAGTCCGTTATCAACTTGAAAAAGTGGCACCGAGTCGGTGCttttagagGCAGGTggaag
Til782	FUBP1	ENSG00000162613	CDS	chr1	chr1:77955279-77955298:-	GGTTGATTATACCAAGGCTT	77955276	77955278	GGG	0.460015	0.365641	1	0	1	6	agagaACCTGCagagaccgGGTTGATTATACCAAGGCTTGTTTCAGAGCTATGCTGGAAACAGCATAGCAAGTTGAAATAAGGCTAGTCCGTTATCAACTTGAAAAAGTGGCACCGAGTCGGTGCttttagagGCAGGTggaag
Til783	FUBP1	ENSG00000162613	CDS	chr1	chr1:77955280-77955299:-	AGGTTGATTATACCAAGGCT	77955277	77955279	TGG	0.513598	0.274452	1	0	0	14	agagaACCTGCagagaccgAGGTTGATTATACCAAGGCTGTTTCAGAGCTATGCTGGAAACAGCATAGCAAGTTGAAATAAGGCTAGTCCGTTATCAACTTGAAAAAGTGGCACCGAGTCGGTGCttttagagGCAGGTggaag
Til784	FUBP1	ENSG00000162613	CDS	chr1	chr1:77955285-77955304:-	TGGACAGGTTGATTATACCA	77955282	77955284	AGG	0.602487	0.497901	1	0	0	7	agagaACCTGCagagaccgTGGACAGGTTGATTATACCAGTTTCAGAGCTATGCTGGAAACAGCATAGCAAGTTGAAATAAGGCTAGTCCGTTATCAACTTGAAAAAGTGGCACCGAGTCGGTGCttttagagGCAGGTggaag
Til785	FUBP1	ENSG00000162613	CDS	chr1	chr1:77955287-77955306:+	GTATAATCAACCTGTCCAGC	77955307	77955309	TGG	0.42553	0.741563	1	0	0	3	agagaACCTGCagagaccgGTATAATCAACCTGTCCAGCGTTTCAGAGCTATGCTGGAAACAGCATAGCAAGTTGAAATAAGGCTAGTCCGTTATCAACTTGAAAAAGTGGCACCGAGTCGGTGCttttagagGCAGGTggaag
Til786	FUBP1	ENSG00000162613	CDS	chr1	chr1:77955288-77955307:+	TATAATCAACCTGTCCAGCT	77955308	77955310	GGG	0.561768	0.515643	1	0	0	10	agagaACCTGCagagaccgTATAATCAACCTGTCCAGCTGTTTCAGAGCTATGCTGGAAACAGCATAGCAAGTTGAAATAAGGCTAGTCCGTTATCAACTTGAAAAAGTGGCACCGAGTCGGTGCttttagagGCAGGTggaag
Til787	FUBP1	ENSG00000162613	CDS	chr1	chr1:77955289-77955308:+	ATAATCAACCTGTCCAGCTG	77955309	77955311	GGG	0.62684	0.293902	1	0	1	11	agagaACCTGCagagaccgATAATCAACCTGTCCAGCTGGTTTCAGAGCTATGCTGGAAACAGCATAGCAAGTTGAAATAAGGCTAGTCCGTTATCAACTTGAAAAAGTGGCACCGAGTCGGTGCttttagagGCAGGTggaag
Til788	FUBP1	ENSG00000162613	CDS	chr1	chr1:77955293-77955312:+	TCAACCTGTCCAGCTGGGGC	77955313	77955315	TGG	0.41362	0.164785	1	1	1	18	agagaACCTGCagagaccgTCAACCTGTCCAGCTGGGGCGTTTCAGAGCTATGCTGGAAACAGCATAGCAAGTTGAAATAAGGCTAGTCCGTTATCAACTTGAAAAAGTGGCACCGAGTCGGTGCttttagagGCAGGTggaag
Til789	FUBP1	ENSG00000162613	CDS	chr1	chr1:77955300-77955319:-	GAATCCAGCCCCAGCTGGAC	77955297	77955299	AGG	0.437738	0.213418	1	0	2	20	agagaACCTGCagagaccgGAATCCAGCCCCAGCTGGACGTTTCAGAGCTATGCTGGAAACAGCATAGCAAGTTGAAATAAGGCTAGTCCGTTATCAACTTGAAAAAGTGGCACCGAGTCGGTGCttttagagGCAGGTggaag
Til790	FUBP1	ENSG00000162613	CDS and Splice site	chr1	chr1:77963705-77963724:+	GGATTACCAGCCTATAGAGA	77963725	77963727	GGG	0.596639	0.248645	1	0	0	11	agagaACCTGCagagaccgGGATTACCAGCCTATAGAGAGTTTCAGAGCTATGCTGGAAACAGCATAGCAAGTTGAAATAAGGCTAGTCCGTTATCAACTTGAAAAAGTGGCACCGAGTCGGTGCttttagagGCAGGTggaag
Til791	FUBP1	ENSG00000162613	CDS	chr1	chr1:77956577-77956596:+	CCATTAGTTTGAGTTGTAGT	77956597	77956599	TGG	0.415564	0.328597	1	0	1	6	agagaACCTGCagagaccgCCATTAGTTTGAGTTGTAGTGTTTCAGAGCTATGCTGGAAACAGCATAGCAAGTTGAAATAAGGCTAGTCCGTTATCAACTTGAAAAAGTGGCACCGAGTCGGTGCttttagagGCAGGTggaag
Til792	FUBP1	ENSG00000162613	CDS	chr1	chr1:77956580-77956599:-	CCAACTACAACTCAAACTAA	77956577	77956579	TGG	0.492467	0.311768	1	0	1	10	agagaACCTGCagagaccgCCAACTACAACTCAAACTAAGTTTCAGAGCTATGCTGGAAACAGCATAGCAAGTTGAAATAAGGCTAGTCCGTTATCAACTTGAAAAAGTGGCACCGAGTCGGTGCttttagagGCAGGTggaag
Til793	FUBP1	ENSG00000162613	CDS	chr1	chr1:77956661-77956680:+	GCAGCCCAAGCTGCTGAATT	77956681	77956683	TGG	0.271866	0.301417	1	0	1	17	agagaACCTGCagagaccgGCAGCCCAAGCTGCTGAATTGTTTCAGAGCTATGCTGGAAACAGCATAGCAAGTTGAAATAAGGCTAGTCCGTTATCAACTTGAAAAAGTGGCACCGAGTCGGTGCttttagagGCAGGTggaag
Til794	FUBP1	ENSG00000162613	CDS	chr1	chr1:77956668-77956687:-	GGATCCAAATTCAGCAGCTT	77956665	77956667	GGG	0.461067	0.551537	1	0	1	10	agagaACCTGCagagaccgGGATCCAAATTCAGCAGCTTGTTTCAGAGCTATGCTGGAAACAGCATAGCAAGTTGAAATAAGGCTAGTCCGTTATCAACTTGAAAAAGTGGCACCGAGTCGGTGCttttagagGCAGGTggaag
Til795	FUBP1	ENSG00000162613	CDS	chr1	chr1:77956669-77956688:-	CGGATCCAAATTCAGCAGCT	77956666	77956668	TGG	0.500731	0.582789	1	0	0	3	agagaACCTGCagagaccgCGGATCCAAATTCAGCAGCTGTTTCAGAGCTATGCTGGAAACAGCATAGCAAGTTGAAATAAGGCTAGTCCGTTATCAACTTGAAAAAGTGGCACCGAGTCGGTGCttttagagGCAGGTggaag
Til796	FUBP1	ENSG00000162613	CDS and Splice site	chr1	chr1:77956694-77956713:-	TCATTTATTTTAGCTAAGGC	77956691	77956693	AGG	0.497121	0.252421	1	0	2	15	agagaACCTGCagagaccgTCATTTATTTTAGCTAAGGCGTTTCAGAGCTATGCTGGAAACAGCATAGCAAGTTGAAATAAGGCTAGTCCGTTATCAACTTGAAAAAGTGGCACCGAGTCGGTGCttttagagGCAGGTggaag
Til797	FUBP1	ENSG00000162613	CDS and Splice site	chr1	chr1:77960174-77960193:+	CATCTTCTACCTGGATCAGG	77960194	77960196	AGG	0.611685	0.277156	1	0	1	11	agagaACCTGCagagaccgCATCTTCTACCTGGATCAGGGTTTCAGAGCTATGCTGGAAACAGCATAGCAAGTTGAAATAAGGCTAGTCCGTTATCAACTTGAAAAAGTGGCACCGAGTCGGTGCttttagagGCAGGTggaag
Til798	FUBP1	ENSG00000162613	CDS	chr1	chr1:77960186-77960205:-	CAGCAGGCTCCTCCTGATCC	77960183	77960185	AGG	0.513967	0.265447	1	1	1	26	agagaACCTGCagagaccgCAGCAGGCTCCTCCTGATCCGTTTCAGAGCTATGCTGGAAACAGCATAGCAAGTTGAAATAAGGCTAGTCCGTTATCAACTTGAAAAAGTGGCACCGAGTCGGTGCttttagagGCAGGTggaag
Til799	FUBP1	ENSG00000162613	CDS	chr1	chr1:77960212-77960231:-	GGGGAAATGCATATCCACAC	77960209	77960211	TGG	0.635512	0.356255	1	0	0	9	agagaACCTGCagagaccgGGGGAAATGCATATCCACACGTTTCAGAGCTATGCTGGAAACAGCATAGCAAGTTGAAATAAGGCTAGTCCGTTATCAACTTGAAAAAGTGGCACCGAGTCGGTGCttttagagGCAGGTggaag
Til800	FUBP1	ENSG00000162613	CDS	chr1	chr1:77960217-77960236:+	GATATGCATTTCCCCATCCC	77960237	77960239	TGG	0.415557	0.236903	1	0	2	14	agagaACCTGCagagaccgGATATGCATTTCCCCATCCCGTTTCAGAGCTATGCTGGAAACAGCATAGCAAGTTGAAATAAGGCTAGTCCGTTATCAACTTGAAAAAGTGGCACCGAGTCGGTGCttttagagGCAGGTggaag
Til801	FUBP1	ENSG00000162613	CDS	chr1	chr1:77960218-77960237:+	ATATGCATTTCCCCATCCCT	77960238	77960240	GGG	0.524607	0.405494	1	0	2	9	agagaACCTGCagagaccgATATGCATTTCCCCATCCCTGTTTCAGAGCTATGCTGGAAACAGCATAGCAAGTTGAAATAAGGCTAGTCCGTTATCAACTTGAAAAAGTGGCACCGAGTCGGTGCttttagagGCAGGTggaag
Til802	FUBP1	ENSG00000162613	CDS	chr1	chr1:77960219-77960238:+	TATGCATTTCCCCATCCCTG	77960239	77960241	GGG	0.724476	0.179861	1	0	2	20	agagaACCTGCagagaccgTATGCATTTCCCCATCCCTGGTTTCAGAGCTATGCTGGAAACAGCATAGCAAGTTGAAATAAGGCTAGTCCGTTATCAACTTGAAAAAGTGGCACCGAGTCGGTGCttttagagGCAGGTggaag
Til803	FUBP1	ENSG00000162613	CDS	chr1	chr1:77949277-77949296:-	GGCAGTTCCTGCTCCGACTG	77949274	77949276	GGG	0.549979	0.355113	1	0	0	13	agagaACCTGCagagaccgGGCAGTTCCTGCTCCGACTGGTTTCAGAGCTATGCTGGAAACAGCATAGCAAGTTGAAATAAGGCTAGTCCGTTATCAACTTGAAAAAGTGGCACCGAGTCGGTGCttttagagGCAGGTggaag
Til804	FUBP1	ENSG00000162613	CDS	chr1	chr1:77960228-77960247:+	CCCCATCCCTGGGGAGCATA	77960248	77960250	TGG	0.275448	0.165722	1	0	2	35	agagaACCTGCagagaccgCCCCATCCCTGGGGAGCATAGTTTCAGAGCTATGCTGGAAACAGCATAGCAAGTTGAAATAAGGCTAGTCCGTTATCAACTTGAAAAAGTGGCACCGAGTCGGTGCttttagagGCAGGTggaag
Til805	FUBP1	ENSG00000162613	CDS	chr1	chr1:77949267-77949286:+	GGAGGAGCCCCAGTCGGAGC	77949287	77949289	AGG	0.464844	0.208734	1	0	0	38	agagaACCTGCagagaccgGGAGGAGCCCCAGTCGGAGCGTTTCAGAGCTATGCTGGAAACAGCATAGCAAGTTGAAATAAGGCTAGTCCGTTATCAACTTGAAAAAGTGGCACCGAGTCGGTGCttttagagGCAGGTggaag
Til806	FUBP1	ENSG00000162613	CDS	chr1	chr1:77949264-77949283:-	CCGACTGGGGCTCCTCCAGG	77949261	77949263	TGG	0.619376	0.199226	1	0	1	16	agagaACCTGCagagaccgCCGACTGGGGCTCCTCCAGGGTTTCAGAGCTATGCTGGAAACAGCATAGCAAGTTGAAATAAGGCTAGTCCGTTATCAACTTGAAAAAGTGGCACCGAGTCGGTGCttttagagGCAGGTggaag
Til807	FUBP1	ENSG00000162613	CDS	chr1	chr1:77946532-77946551:-	GTTCTGCTGCAAAAAGCACC	77946529	77946531	AGG	0.56161	0.399935	1	0	1	10	agagaACCTGCagagaccgGTTCTGCTGCAAAAAGCACCGTTTCAGAGCTATGCTGGAAACAGCATAGCAAGTTGAAATAAGGCTAGTCCGTTATCAACTTGAAAAAGTGGCACCGAGTCGGTGCttttagagGCAGGTggaag
Til808	FUBP1	ENSG00000162613	CDS	chr1	chr1:77946542-77946561:+	GCAGCAGAACCTAAGGTGGA	77946562	77946564	AGG	0.591593	0.183307	1	0	1	14	agagaACCTGCagagaccgGCAGCAGAACCTAAGGTGGAGTTTCAGAGCTATGCTGGAAACAGCATAGCAAGTTGAAATAAGGCTAGTCCGTTATCAACTTGAAAAAGTGGCACCGAGTCGGTGCttttagagGCAGGTggaag
Til809	FUBP1	ENSG00000162613	CDS	chr1	chr1:77946547-77946566:+	AGAACCTAAGGTGGAAGGTC	77946567	77946569	TGG	0.395723	0.447161	1	0	1	8	agagaACCTGCagagaccgAGAACCTAAGGTGGAAGGTCGTTTCAGAGCTATGCTGGAAACAGCATAGCAAGTTGAAATAAGGCTAGTCCGTTATCAACTTGAAAAAGTGGCACCGAGTCGGTGCttttagagGCAGGTggaag
Til810	FUBP1	ENSG00000162613	CDS	chr1	chr1:77946548-77946567:+	GAACCTAAGGTGGAAGGTCT	77946568	77946570	GGG	0.527894	0.287486	1	0	1	14	agagaACCTGCagagaccgGAACCTAAGGTGGAAGGTCTGTTTCAGAGCTATGCTGGAAACAGCATAGCAAGTTGAAATAAGGCTAGTCCGTTATCAACTTGAAAAAGTGGCACCGAGTCGGTGCttttagagGCAGGTggaag
Til811	FUBP1	ENSG00000162613	CDS and Splice site	chr1	chr1:77948759-77948778:-	ACAGGGCCAATAATAAGAAG	77948756	77948758	TGG	0.615195	0.253673	1	0	0	15	agagaACCTGCagagaccgACAGGGCCAATAATAAGAAGGTTTCAGAGCTATGCTGGAAACAGCATAGCAAGTTGAAATAAGGCTAGTCCGTTATCAACTTGAAAAAGTGGCACCGAGTCGGTGCttttagagGCAGGTggaag
Til812	FUBP1	ENSG00000162613	CDS and Splice site	chr1	chr1:77948869-77948888:+	GTGGTTAATATAAATGGTGG	77948889	77948891	TGG	0.48144	0.186054	1	0	3	17	agagaACCTGCagagaccgGTGGTTAATATAAATGGTGGGTTTCAGAGCTATGCTGGAAACAGCATAGCAAGTTGAAATAAGGCTAGTCCGTTATCAACTTGAAAAAGTGGCACCGAGTCGGTGCttttagagGCAGGTggaag
Til813	FUBP1	ENSG00000162613	CDS and Splice site	chr1	chr1:77948896-77948915:+	TTGCATGATTTGCAAATCCC	77948916	77948918	TGG	0.34584	0.511227	1	0	0	7	agagaACCTGCagagaccgTTGCATGATTTGCAAATCCCGTTTCAGAGCTATGCTGGAAACAGCATAGCAAGTTGAAATAAGGCTAGTCCGTTATCAACTTGAAAAAGTGGCACCGAGTCGGTGCttttagagGCAGGTggaag
Til814	FUBP1	ENSG00000162613	CDS and Splice site	chr1	chr1:77948897-77948916:+	TGCATGATTTGCAAATCCCT	77948917	77948919	GGG	0.519844	0.241727	1	0	0	14	agagaACCTGCagagaccgTGCATGATTTGCAAATCCCTGTTTCAGAGCTATGCTGGAAACAGCATAGCAAGTTGAAATAAGGCTAGTCCGTTATCAACTTGAAAAAGTGGCACCGAGTCGGTGCttttagagGCAGGTggaag
Til815	FUBP1	ENSG00000162613	CDS and Splice site	chr1	chr1:77948898-77948917:+	GCATGATTTGCAAATCCCTG	77948918	77948920	GGG	0.665918	0.572988	1	0	1	8	agagaACCTGCagagaccgGCATGATTTGCAAATCCCTGGTTTCAGAGCTATGCTGGAAACAGCATAGCAAGTTGAAATAAGGCTAGTCCGTTATCAACTTGAAAAAGTGGCACCGAGTCGGTGCttttagagGCAGGTggaag
Til816	FUBP1	ENSG00000162613	CDS and Splice site	chr1	chr1:77948899-77948918:+	CATGATTTGCAAATCCCTGG	77948919	77948921	GGG	0.662903	0.355661	1	0	1	10	agagaACCTGCagagaccgCATGATTTGCAAATCCCTGGGTTTCAGAGCTATGCTGGAAACAGCATAGCAAGTTGAAATAAGGCTAGTCCGTTATCAACTTGAAAAAGTGGCACCGAGTCGGTGCttttagagGCAGGTggaag
Til817	FUBP1	ENSG00000162613	CDS and Splice site	chr1	chr1:77949144-77949163:+	TTACATTATACCTGAGGTGC	77949164	77949166	TGG	0.430098	0.509476	1	0	1	5	agagaACCTGCagagaccgTTACATTATACCTGAGGTGCGTTTCAGAGCTATGCTGGAAACAGCATAGCAAGTTGAAATAAGGCTAGTCCGTTATCAACTTGAAAAAGTGGCACCGAGTCGGTGCttttagagGCAGGTggaag
Til818	FUBP1	ENSG00000162613	CDS and Splice site	chr1	chr1:77949147-77949166:+	CATTATACCTGAGGTGCTGG	77949167	77949169	AGG	0.618499	0.420887	1	0	0	7	agagaACCTGCagagaccgCATTATACCTGAGGTGCTGGGTTTCAGAGCTATGCTGGAAACAGCATAGCAAGTTGAAATAAGGCTAGTCCGTTATCAACTTGAAAAAGTGGCACCGAGTCGGTGCttttagagGCAGGTggaag
Til819	FUBP1	ENSG00000162613	CDS	chr1	chr1:77949166-77949185:+	GAGGATGCTGTGGCATTCCC	77949186	77949188	TGG	0.287222	0.21448	1	1	1	15	agagaACCTGCagagaccgGAGGATGCTGTGGCATTCCCGTTTCAGAGCTATGCTGGAAACAGCATAGCAAGTTGAAATAAGGCTAGTCCGTTATCAACTTGAAAAAGTGGCACCGAGTCGGTGCttttagagGCAGGTggaag
Til820	FUBP1	ENSG00000162613	CDS	chr1	chr1:77949167-77949186:+	AGGATGCTGTGGCATTCCCT	77949187	77949189	GGG	0.471629	0.231783	1	1	1	19	agagaACCTGCagagaccgAGGATGCTGTGGCATTCCCTGTTTCAGAGCTATGCTGGAAACAGCATAGCAAGTTGAAATAAGGCTAGTCCGTTATCAACTTGAAAAAGTGGCACCGAGTCGGTGCttttagagGCAGGTggaag
Til821	FUBP1	ENSG00000162613	CDS	chr1	chr1:77949168-77949187:+	GGATGCTGTGGCATTCCCTG	77949188	77949190	GGG	0.607969	0.271457	1	0	1	20	agagaACCTGCagagaccgGGATGCTGTGGCATTCCCTGGTTTCAGAGCTATGCTGGAAACAGCATAGCAAGTTGAAATAAGGCTAGTCCGTTATCAACTTGAAAAAGTGGCACCGAGTCGGTGCttttagagGCAGGTggaag
Til822	FUBP1	ENSG00000162613	CDS	chr1	chr1:77949179-77949198:+	CATTCCCTGGGGACTTGTCT	77949199	77949201	GGG	0.420234	0.211392	1	0	1	13	agagaACCTGCagagaccgCATTCCCTGGGGACTTGTCTGTTTCAGAGCTATGCTGGAAACAGCATAGCAAGTTGAAATAAGGCTAGTCCGTTATCAACTTGAAAAAGTGGCACCGAGTCGGTGCttttagagGCAGGTggaag
Til823	FUBP1	ENSG00000162613	CDS	chr1	chr1:77949186-77949205:-	TATGCCCAGACAAGTCCCCA	77949183	77949185	GGG	0.651917	0.239447	1	0	0	15	agagaACCTGCagagaccgTATGCCCAGACAAGTCCCCAGTTTCAGAGCTATGCTGGAAACAGCATAGCAAGTTGAAATAAGGCTAGTCCGTTATCAACTTGAAAAAGTGGCACCGAGTCGGTGCttttagagGCAGGTggaag
Til824	FUBP1	ENSG00000162613	CDS	chr1	chr1:77949187-77949206:-	TTATGCCCAGACAAGTCCCC	77949184	77949186	AGG	0.477806	0.412336	1	0	2	10	agagaACCTGCagagaccgTTATGCCCAGACAAGTCCCCGTTTCAGAGCTATGCTGGAAACAGCATAGCAAGTTGAAATAAGGCTAGTCCGTTATCAACTTGAAAAAGTGGCACCGAGTCGGTGCttttagagGCAGGTggaag
Til825	FUBP1	ENSG00000162613	CDS	chr1	chr1:77949188-77949207:+	GGGACTTGTCTGGGCATAAT	77949208	77949210	AGG	0.272474	0.336757	1	0	0	11	agagaACCTGCagagaccgGGGACTTGTCTGGGCATAATGTTTCAGAGCTATGCTGGAAACAGCATAGCAAGTTGAAATAAGGCTAGTCCGTTATCAACTTGAAAAAGTGGCACCGAGTCGGTGCttttagagGCAGGTggaag
Til826	FUBP1	ENSG00000162613	CDS	chr1	chr1:77949218-77949237:+	TTGTCTATAATACTCAGCCC	77949238	77949240	AGG	0.526748	0.3927	1	0	0	11	agagaACCTGCagagaccgTTGTCTATAATACTCAGCCCGTTTCAGAGCTATGCTGGAAACAGCATAGCAAGTTGAAATAAGGCTAGTCCGTTATCAACTTGAAAAAGTGGCACCGAGTCGGTGCttttagagGCAGGTggaag
Til827	FUBP1	ENSG00000162613	CDS	chr1	chr1:77949234-77949253:+	GCCCAGGCTGCACTATAATC	77949254	77949256	TGG	0.389465	0.564602	1	0	0	10	agagaACCTGCagagaccgGCCCAGGCTGCACTATAATCGTTTCAGAGCTATGCTGGAAACAGCATAGCAAGTTGAAATAAGGCTAGTCCGTTATCAACTTGAAAAAGTGGCACCGAGTCGGTGCttttagagGCAGGTggaag
Til828	FUBP1	ENSG00000162613	CDS	chr1	chr1:77949238-77949257:-	GCCAGATTATAGTGCAGCCT	77949235	77949237	GGG	0.568483	0.299622	1	0	2	9	agagaACCTGCagagaccgGCCAGATTATAGTGCAGCCTGTTTCAGAGCTATGCTGGAAACAGCATAGCAAGTTGAAATAAGGCTAGTCCGTTATCAACTTGAAAAAGTGGCACCGAGTCGGTGCttttagagGCAGGTggaag
Til829	FUBP1	ENSG00000162613	CDS	chr1	chr1:77949239-77949258:-	AGCCAGATTATAGTGCAGCC	77949236	77949238	TGG	0.480715	0.324504	1	0	0	10	agagaACCTGCagagaccgAGCCAGATTATAGTGCAGCCGTTTCAGAGCTATGCTGGAAACAGCATAGCAAGTTGAAATAAGGCTAGTCCGTTATCAACTTGAAAAAGTGGCACCGAGTCGGTGCttttagagGCAGGTggaag
Til830	FUBP1	ENSG00000162613	CDS	chr1	chr1:77949246-77949265:+	CTATAATCTGGCTGACCACC	77949266	77949268	TGG	0.43226	0.611296	1	0	2	1	agagaACCTGCagagaccgCTATAATCTGGCTGACCACCGTTTCAGAGCTATGCTGGAAACAGCATAGCAAGTTGAAATAAGGCTAGTCCGTTATCAACTTGAAAAAGTGGCACCGAGTCGGTGCttttagagGCAGGTggaag
Til831	FUBP1	ENSG00000162613	CDS	chr1	chr1:77949249-77949268:+	TAATCTGGCTGACCACCTGG	77949269	77949271	AGG	0.692753	0.620995	1	0	0	5	agagaACCTGCagagaccgTAATCTGGCTGACCACCTGGGTTTCAGAGCTATGCTGGAAACAGCATAGCAAGTTGAAATAAGGCTAGTCCGTTATCAACTTGAAAAAGTGGCACCGAGTCGGTGCttttagagGCAGGTggaag
Til832	FUBP1	ENSG00000162613	CDS	chr1	chr1:77949267-77949286:-	GCTCCGACTGGGGCTCCTCC	77949264	77949266	AGG	0.387602	0.214736	1	0	1	24	agagaACCTGCagagaccgGCTCCGACTGGGGCTCCTCCGTTTCAGAGCTATGCTGGAAACAGCATAGCAAGTTGAAATAAGGCTAGTCCGTTATCAACTTGAAAAAGTGGCACCGAGTCGGTGCttttagagGCAGGTggaag
Til833	FUBP1	ENSG00000162613	CDS	chr1	chr1:77960229-77960248:+	CCCATCCCTGGGGAGCATAT	77960249	77960251	GGG	0.308224	0.279364	1	0	0	15	agagaACCTGCagagaccgCCCATCCCTGGGGAGCATATGTTTCAGAGCTATGCTGGAAACAGCATAGCAAGTTGAAATAAGGCTAGTCCGTTATCAACTTGAAAAAGTGGCACCGAGTCGGTGCttttagagGCAGGTggaag
Til834	FUBP1	ENSG00000162613	CDS	chr1	chr1:77956574-77956593:-	ACAACTCAAACTAATGGACA	77956571	77956573	AGG	0.667207	0.220243	1	0	2	17	agagaACCTGCagagaccgACAACTCAAACTAATGGACAGTTTCAGAGCTATGCTGGAAACAGCATAGCAAGTTGAAATAAGGCTAGTCCGTTATCAACTTGAAAAAGTGGCACCGAGTCGGTGCttttagagGCAGGTggaag
Til835	FUBP1	ENSG00000162613	CDS	chr1	chr1:77960231-77960250:-	CCATATGCTCCCCAGGGATG	77960228	77960230	GGG	0.503348	0.225879	1	0	1	17	agagaACCTGCagagaccgCCATATGCTCCCCAGGGATGGTTTCAGAGCTATGCTGGAAACAGCATAGCAAGTTGAAATAAGGCTAGTCCGTTATCAACTTGAAAAAGTGGCACCGAGTCGGTGCttttagagGCAGGTggaag
Til836	FUBP1	ENSG00000162613	CDS and Splice site	chr1	chr1:77960478-77960497:-	AGGGCCCAGTAAATCCTTTA	77960475	77960477	GGG	0.350698	0.300446	1	0	1	9	agagaACCTGCagagaccgAGGGCCCAGTAAATCCTTTAGTTTCAGAGCTATGCTGGAAACAGCATAGCAAGTTGAAATAAGGCTAGTCCGTTATCAACTTGAAAAAGTGGCACCGAGTCGGTGCttttagagGCAGGTggaag
Til837	FUBP1	ENSG00000162613	CDS and Splice site	chr1	chr1:77960479-77960498:-	TAGGGCCCAGTAAATCCTTT	77960476	77960478	AGG	0.314684	0.662699	1	1	0	6	agagaACCTGCagagaccgTAGGGCCCAGTAAATCCTTTGTTTCAGAGCTATGCTGGAAACAGCATAGCAAGTTGAAATAAGGCTAGTCCGTTATCAACTTGAAAAAGTGGCACCGAGTCGGTGCttttagagGCAGGTggaag
Til838	FUBP1	ENSG00000162613	CDS	chr1	chr1:77962795-77962814:+	CGAGCATAGTCTATCTGTTG	77962815	77962817	TGG	0.643643	0.686992	1	0	1	0	agagaACCTGCagagaccgCGAGCATAGTCTATCTGTTGGTTTCAGAGCTATGCTGGAAACAGCATAGCAAGTTGAAATAAGGCTAGTCCGTTATCAACTTGAAAAAGTGGCACCGAGTCGGTGCttttagagGCAGGTggaag
Til839	FUBP1	ENSG00000162613	CDS	chr1	chr1:77962797-77962816:-	CACAACAGATAGACTATGCT	77962794	77962796	CGG	0.60141	0.356709	1	0	0	11	agagaACCTGCagagaccgCACAACAGATAGACTATGCTGTTTCAGAGCTATGCTGGAAACAGCATAGCAAGTTGAAATAAGGCTAGTCCGTTATCAACTTGAAAAAGTGGCACCGAGTCGGTGCttttagagGCAGGTggaag
Til840	FUBP1	ENSG00000162613	CDS	chr1	chr1:77962825-77962844:-	ATGAAGTTATTTACAATTCG	77962822	77962824	TGG	0.449497	0.218734	1	0	1	17	agagaACCTGCagagaccgATGAAGTTATTTACAATTCGGTTTCAGAGCTATGCTGGAAACAGCATAGCAAGTTGAAATAAGGCTAGTCCGTTATCAACTTGAAAAAGTGGCACCGAGTCGGTGCttttagagGCAGGTggaag
Til841	FUBP1	ENSG00000162613	CDS	chr1	chr1:77962840-77962859:+	TTCATATTAGGATCTGCATT	77962860	77962862	TGG	0.388985	0.213608	1	0	0	17	agagaACCTGCagagaccgTTCATATTAGGATCTGCATTGTTTCAGAGCTATGCTGGAAACAGCATAGCAAGTTGAAATAAGGCTAGTCCGTTATCAACTTGAAAAAGTGGCACCGAGTCGGTGCttttagagGCAGGTggaag
Til842	FUBP1	ENSG00000162613	CDS	chr1	chr1:77962883-77962902:+	CTATTCTTGCACCAGACTGC	77962903	77962905	TGG	0.448466	0.37487	1	0	2	4	agagaACCTGCagagaccgCTATTCTTGCACCAGACTGCGTTTCAGAGCTATGCTGGAAACAGCATAGCAAGTTGAAATAAGGCTAGTCCGTTATCAACTTGAAAAAGTGGCACCGAGTCGGTGCttttagagGCAGGTggaag
Til843	FUBP1	ENSG00000162613	CDS	chr1	chr1:77963576-77963595:-	ACTGGATTAATAATAGGAAA	77963573	77963575	AGG	0.532129	0.16657	1	0	0	28	agagaACCTGCagagaccgACTGGATTAATAATAGGAAAGTTTCAGAGCTATGCTGGAAACAGCATAGCAAGTTGAAATAAGGCTAGTCCGTTATCAACTTGAAAAAGTGGCACCGAGTCGGTGCttttagagGCAGGTggaag
Til844	FUBP1	ENSG00000162613	CDS	chr1	chr1:77963582-77963601:-	GGGAAAACTGGATTAATAAT	77963579	77963581	AGG	0.273833	0.25444	1	0	0	19	agagaACCTGCagagaccgGGGAAAACTGGATTAATAATGTTTCAGAGCTATGCTGGAAACAGCATAGCAAGTTGAAATAAGGCTAGTCCGTTATCAACTTGAAAAAGTGGCACCGAGTCGGTGCttttagagGCAGGTggaag
Til845	FUBP1	ENSG00000162613	CDS	chr1	chr1:77963585-77963604:+	ATTAATCCAGTTTTCCCAGT	77963605	77963607	TGG	0.406885	0.185675	1	0	2	24	agagaACCTGCagagaccgATTAATCCAGTTTTCCCAGTGTTTCAGAGCTATGCTGGAAACAGCATAGCAAGTTGAAATAAGGCTAGTCCGTTATCAACTTGAAAAAGTGGCACCGAGTCGGTGCttttagagGCAGGTggaag
Til846	FUBP1	ENSG00000162613	CDS	chr1	chr1:77963594-77963613:-	ATTGTGCCAACTGGGAAAAC	77963591	77963593	TGG	0.389776	0.246084	1	0	1	16	agagaACCTGCagagaccgATTGTGCCAACTGGGAAAACGTTTCAGAGCTATGCTGGAAACAGCATAGCAAGTTGAAATAAGGCTAGTCCGTTATCAACTTGAAAAAGTGGCACCGAGTCGGTGCttttagagGCAGGTggaag
Til847	FUBP1	ENSG00000162613	CDS	chr1	chr1:77963618-77963637:+	TTAAATTCCTGTAGTCCACC	77963638	77963640	AGG	0.574641	0.307484	1	0	1	9	agagaACCTGCagagaccgTTAAATTCCTGTAGTCCACCGTTTCAGAGCTATGCTGGAAACAGCATAGCAAGTTGAAATAAGGCTAGTCCGTTATCAACTTGAAAAAGTGGCACCGAGTCGGTGCttttagagGCAGGTggaag
Til848	FUBP1	ENSG00000162613	CDS	chr1	chr1:77960230-77960249:+	CCATCCCTGGGGAGCATATG	77960250	77960252	GGG	0.474924	0.32466	1	0	2	17	agagaACCTGCagagaccgCCATCCCTGGGGAGCATATGGTTTCAGAGCTATGCTGGAAACAGCATAGCAAGTTGAAATAAGGCTAGTCCGTTATCAACTTGAAAAAGTGGCACCGAGTCGGTGCttttagagGCAGGTggaag
Til849	FUBP1	ENSG00000162613	CDS	chr1	chr1:77963628-77963647:-	GGGACCACCTGGTGGACTAC	77963625	77963627	AGG	0.489597	0.578741	1	0	0	4	agagaACCTGCagagaccgGGGACCACCTGGTGGACTACGTTTCAGAGCTATGCTGGAAACAGCATAGCAAGTTGAAATAAGGCTAGTCCGTTATCAACTTGAAAAAGTGGCACCGAGTCGGTGCttttagagGCAGGTggaag
Til850	FUBP1	ENSG00000162613	CDS	chr1	chr1:77963636-77963655:-	TGGAACATGGGACCACCTGG	77963633	77963635	TGG	0.649653	0.237447	1	0	0	22	agagaACCTGCagagaccgTGGAACATGGGACCACCTGGGTTTCAGAGCTATGCTGGAAACAGCATAGCAAGTTGAAATAAGGCTAGTCCGTTATCAACTTGAAAAAGTGGCACCGAGTCGGTGCttttagagGCAGGTggaag
Til851	FUBP1	ENSG00000162613	CDS	chr1	chr1:77963639-77963658:-	AACTGGAACATGGGACCACC	77963636	77963638	TGG	0.540305	0.268211	1	0	0	16	agagaACCTGCagagaccgAACTGGAACATGGGACCACCGTTTCAGAGCTATGCTGGAAACAGCATAGCAAGTTGAAATAAGGCTAGTCCGTTATCAACTTGAAAAAGTGGCACCGAGTCGGTGCttttagagGCAGGTggaag
Til852	FUBP1	ENSG00000162613	CDS	chr1	chr1:77963648-77963667:-	GGTCAAGGCAACTGGAACAT	77963645	77963647	GGG	0.508316	0.193071	1	0	1	24	agagaACCTGCagagaccgGGTCAAGGCAACTGGAACATGTTTCAGAGCTATGCTGGAAACAGCATAGCAAGTTGAAATAAGGCTAGTCCGTTATCAACTTGAAAAAGTGGCACCGAGTCGGTGCttttagagGCAGGTggaag
Til853	FUBP1	ENSG00000162613	CDS	chr1	chr1:77963649-77963668:-	AGGTCAAGGCAACTGGAACA	77963646	77963648	TGG	0.54371	0.173957	1	0	3	27	agagaACCTGCagagaccgAGGTCAAGGCAACTGGAACAGTTTCAGAGCTATGCTGGAAACAGCATAGCAAGTTGAAATAAGGCTAGTCCGTTATCAACTTGAAAAAGTGGCACCGAGTCGGTGCttttagagGCAGGTggaag
Til854	FUBP1	ENSG00000162613	CDS	chr1	chr1:77963656-77963675:-	GAGGTAGAGGTCAAGGCAAC	77963653	77963655	TGG	0.445754	0.275775	1	0	2	23	agagaACCTGCagagaccgGAGGTAGAGGTCAAGGCAACGTTTCAGAGCTATGCTGGAAACAGCATAGCAAGTTGAAATAAGGCTAGTCCGTTATCAACTTGAAAAAGTGGCACCGAGTCGGTGCttttagagGCAGGTggaag
Til855	FUBP1	ENSG00000162613	CDS	chr1	chr1:77963669-77963688:+	CTACCTCTTCCTCGACCACC	77963689	77963691	AGG	0.549675	0.361896	1	0	0	8	agagaACCTGCagagaccgCTACCTCTTCCTCGACCACCGTTTCAGAGCTATGCTGGAAACAGCATAGCAAGTTGAAATAAGGCTAGTCCGTTATCAACTTGAAAAAGTGGCACCGAGTCGGTGCttttagagGCAGGTggaag
Til856	FUBP1	ENSG00000162613	CDS	chr1	chr1:77963675-77963694:+	CTTCCTCGACCACCAGGTCC	77963695	77963697	AGG	0.527231	0.241746	1	0	1	21	agagaACCTGCagagaccgCTTCCTCGACCACCAGGTCCGTTTCAGAGCTATGCTGGAAACAGCATAGCAAGTTGAAATAAGGCTAGTCCGTTATCAACTTGAAAAAGTGGCACCGAGTCGGTGCttttagagGCAGGTggaag
Til857	FUBP1	ENSG00000162613	CDS	chr1	chr1:77963675-77963694:-	GGACCTGGTGGTCGAGGAAG	77963672	77963674	AGG	0.443046	0.234984	1	0	3	23	agagaACCTGCagagaccgGGACCTGGTGGTCGAGGAAGGTTTCAGAGCTATGCTGGAAACAGCATAGCAAGTTGAAATAAGGCTAGTCCGTTATCAACTTGAAAAAGTGGCACCGAGTCGGTGCttttagagGCAGGTggaag
Til858	FUBP1	ENSG00000162613	CDS	chr1	chr1:77963681-77963700:-	GGACCTGGACCTGGTGGTCG	77963678	77963680	AGG	0.482303	0.20568	1	0	0	24	agagaACCTGCagagaccgGGACCTGGACCTGGTGGTCGGTTTCAGAGCTATGCTGGAAACAGCATAGCAAGTTGAAATAAGGCTAGTCCGTTATCAACTTGAAAAAGTGGCACCGAGTCGGTGCttttagagGCAGGTggaag
Til859	FUBP1	ENSG00000162613	CDS	chr1	chr1:77963690-77963709:-	AATCCTGGTGGACCTGGACC	77963687	77963689	TGG	0.416324	0.17801	1	0	0	21	agagaACCTGCagagaccgAATCCTGGTGGACCTGGACCGTTTCAGAGCTATGCTGGAAACAGCATAGCAAGTTGAAATAAGGCTAGTCCGTTATCAACTTGAAAAAGTGGCACCGAGTCGGTGCttttagagGCAGGTggaag
Til860	FUBP1	ENSG00000162613	CDS	chr1	chr1:77963696-77963715:-	GCTGGTAATCCTGGTGGACC	77963693	77963695	TGG	0.453154	0.227716	1	0	2	19	agagaACCTGCagagaccgGCTGGTAATCCTGGTGGACCGTTTCAGAGCTATGCTGGAAACAGCATAGCAAGTTGAAATAAGGCTAGTCCGTTATCAACTTGAAAAAGTGGCACCGAGTCGGTGCttttagagGCAGGTggaag
Til861	FUBP1	ENSG00000162613	CDS	chr1	chr1:77960471-77960490:+	GTGGCCCTAAAGGATTTACT	77960491	77960493	GGG	0.547565	0.354068	1	0	0	7	agagaACCTGCagagaccgGTGGCCCTAAAGGATTTACTGTTTCAGAGCTATGCTGGAAACAGCATAGCAAGTTGAAATAAGGCTAGTCCGTTATCAACTTGAAAAAGTGGCACCGAGTCGGTGCttttagagGCAGGTggaag
Til862	FUBP1	ENSG00000162613	CDS	chr1	chr1:77960470-77960489:+	GGTGGCCCTAAAGGATTTAC	77960490	77960492	TGG	0.336027	0.499651	1	0	0	5	agagaACCTGCagagaccgGGTGGCCCTAAAGGATTTACGTTTCAGAGCTATGCTGGAAACAGCATAGCAAGTTGAAATAAGGCTAGTCCGTTATCAACTTGAAAAAGTGGCACCGAGTCGGTGCttttagagGCAGGTggaag
Til863	FUBP1	ENSG00000162613	CDS	chr1	chr1:77963621-77963640:+	AATTCCTGTAGTCCACCAGG	77963641	77963643	TGG	0.725121	0.21263	1	0	1	18	agagaACCTGCagagaccgAATTCCTGTAGTCCACCAGGGTTTCAGAGCTATGCTGGAAACAGCATAGCAAGTTGAAATAAGGCTAGTCCGTTATCAACTTGAAAAAGTGGCACCGAGTCGGTGCttttagagGCAGGTggaag
Til864	FUBP1	ENSG00000162613	CDS	chr1	chr1:77960461-77960480:+	TGGGGTACAGGTGGCCCTAA	77960481	77960483	AGG	0.455383	0.348711	1	0	1	11	agagaACCTGCagagaccgTGGGGTACAGGTGGCCCTAAGTTTCAGAGCTATGCTGGAAACAGCATAGCAAGTTGAAATAAGGCTAGTCCGTTATCAACTTGAAAAAGTGGCACCGAGTCGGTGCttttagagGCAGGTggaag
Til865	FUBP1	ENSG00000162613	CDS	chr1	chr1:77960461-77960480:-	TTAGGGCCACCTGTACCCCA	77960458	77960460	TGG	0.476505	0.416417	1	0	1	5	agagaACCTGCagagaccgTTAGGGCCACCTGTACCCCAGTTTCAGAGCTATGCTGGAAACAGCATAGCAAGTTGAAATAAGGCTAGTCCGTTATCAACTTGAAAAAGTGGCACCGAGTCGGTGCttttagagGCAGGTggaag
Til866	FUBP1	ENSG00000162613	CDS	chr1	chr1:77960232-77960251:-	CCCATATGCTCCCCAGGGAT	77960229	77960231	GGG	0.437055	0.288947	1	0	0	11	agagaACCTGCagagaccgCCCATATGCTCCCCAGGGATGTTTCAGAGCTATGCTGGAAACAGCATAGCAAGTTGAAATAAGGCTAGTCCGTTATCAACTTGAAAAAGTGGCACCGAGTCGGTGCttttagagGCAGGTggaag
Til867	FUBP1	ENSG00000162613	CDS	chr1	chr1:77960234-77960253:+	CCCTGGGGAGCATATGGGGC	77960254	77960256	TGG	0.355639	0.169899	1	0	1	33	agagaACCTGCagagaccgCCCTGGGGAGCATATGGGGCGTTTCAGAGCTATGCTGGAAACAGCATAGCAAGTTGAAATAAGGCTAGTCCGTTATCAACTTGAAAAAGTGGCACCGAGTCGGTGCttttagagGCAGGTggaag
Til868	FUBP1	ENSG00000162613	CDS	chr1	chr1:77960237-77960256:-	CCAGCCCCATATGCTCCCCA	77960234	77960236	GGG	0.584393	0.189038	1	0	0	25	agagaACCTGCagagaccgCCAGCCCCATATGCTCCCCAGTTTCAGAGCTATGCTGGAAACAGCATAGCAAGTTGAAATAAGGCTAGTCCGTTATCAACTTGAAAAAGTGGCACCGAGTCGGTGCttttagagGCAGGTggaag
Til869	FUBP1	ENSG00000162613	CDS	chr1	chr1:77960238-77960257:-	TCCAGCCCCATATGCTCCCC	77960235	77960237	AGG	0.398633	0.219049	1	0	1	20	agagaACCTGCagagaccgTCCAGCCCCATATGCTCCCCGTTTCAGAGCTATGCTGGAAACAGCATAGCAAGTTGAAATAAGGCTAGTCCGTTATCAACTTGAAAAAGTGGCACCGAGTCGGTGCttttagagGCAGGTggaag
Til870	FUBP1	ENSG00000162613	CDS and Splice site	chr1	chr1:77960335-77960354:-	CCGGCTCCTCAGTAAGTATT	77960332	77960334	GGG	0.373502	0.39741	1	0	0	11	agagaACCTGCagagaccgCCGGCTCCTCAGTAAGTATTGTTTCAGAGCTATGCTGGAAACAGCATAGCAAGTTGAAATAAGGCTAGTCCGTTATCAACTTGAAAAAGTGGCACCGAGTCGGTGCttttagagGCAGGTggaag
Til871	FUBP1	ENSG00000162613	CDS and Splice site	chr1	chr1:77960336-77960355:-	CCCGGCTCCTCAGTAAGTAT	77960333	77960335	TGG	0.515964	0.921217	1	0	0	1	agagaACCTGCagagaccgCCCGGCTCCTCAGTAAGTATGTTTCAGAGCTATGCTGGAAACAGCATAGCAAGTTGAAATAAGGCTAGTCCGTTATCAACTTGAAAAAGTGGCACCGAGTCGGTGCttttagagGCAGGTggaag
Til872	FUBP1	ENSG00000162613	CDS	chr1	chr1:77960354-77960373:-	TAATCCTGGACCACCAGGCC	77960351	77960353	CGG	0.577143	0.3326	1	0	0	15	agagaACCTGCagagaccgTAATCCTGGACCACCAGGCCGTTTCAGAGCTATGCTGGAAACAGCATAGCAAGTTGAAATAAGGCTAGTCCGTTATCAACTTGAAAAAGTGGCACCGAGTCGGTGCttttagagGCAGGTggaag
Til873	FUBP1	ENSG00000162613	CDS	chr1	chr1:77960356-77960375:+	CCTGGTGGTCCAGGATTATA	77960376	77960378	AGG	0.342772	0.446491	1	0	0	13	agagaACCTGCagagaccgCCTGGTGGTCCAGGATTATAGTTTCAGAGCTATGCTGGAAACAGCATAGCAAGTTGAAATAAGGCTAGTCCGTTATCAACTTGAAAAAGTGGCACCGAGTCGGTGCttttagagGCAGGTggaag
Til874	FUBP1	ENSG00000162613	CDS	chr1	chr1:77960362-77960381:+	GGTCCAGGATTATAAGGTGC	77960382	77960384	AGG	0.458137	0.332262	1	0	0	8	agagaACCTGCagagaccgGGTCCAGGATTATAAGGTGCGTTTCAGAGCTATGCTGGAAACAGCATAGCAAGTTGAAATAAGGCTAGTCCGTTATCAACTTGAAAAAGTGGCACCGAGTCGGTGCttttagagGCAGGTggaag
Til875	FUBP1	ENSG00000162613	CDS	chr1	chr1:77960363-77960382:+	GTCCAGGATTATAAGGTGCA	77960383	77960385	GGG	0.614228	0.354851	1	0	1	3	agagaACCTGCagagaccgGTCCAGGATTATAAGGTGCAGTTTCAGAGCTATGCTGGAAACAGCATAGCAAGTTGAAATAAGGCTAGTCCGTTATCAACTTGAAAAAGTGGCACCGAGTCGGTGCttttagagGCAGGTggaag
Til876	FUBP1	ENSG00000162613	CDS	chr1	chr1:77960368-77960387:-	AACCCTGCACCTTATAATCC	77960365	77960367	TGG	0.470375	0.475515	1	0	0	6	agagaACCTGCagagaccgAACCCTGCACCTTATAATCCGTTTCAGAGCTATGCTGGAAACAGCATAGCAAGTTGAAATAAGGCTAGTCCGTTATCAACTTGAAAAAGTGGCACCGAGTCGGTGCttttagagGCAGGTggaag
Til877	FUBP1	ENSG00000162613	CDS and Splice site	chr1	chr1:77960338-77960357:+	ACTTACTGAGGAGCCGGGCC	77960358	77960360	TGG	0.479099	0.540096	1	0	0	8	agagaACCTGCagagaccgACTTACTGAGGAGCCGGGCCGTTTCAGAGCTATGCTGGAAACAGCATAGCAAGTTGAAATAAGGCTAGTCCGTTATCAACTTGAAAAAGTGGCACCGAGTCGGTGCttttagagGCAGGTggaag
Til878	FUBP1	ENSG00000162613	CDS	chr1	chr1:77960380-77960399:+	GCAGGGTTGTATGGTCCCAT	77960400	77960402	TGG	0.489019	0.600905	1	0	0	6	agagaACCTGCagagaccgGCAGGGTTGTATGGTCCCATGTTTCAGAGCTATGCTGGAAACAGCATAGCAAGTTGAAATAAGGCTAGTCCGTTATCAACTTGAAAAAGTGGCACCGAGTCGGTGCttttagagGCAGGTggaag
Til879	FUBP1	ENSG00000162613	CDS	chr1	chr1:77960460-77960479:-	TAGGGCCACCTGTACCCCAT	77960457	77960459	GGG	0.539637	0.414992	1	0	0	7	agagaACCTGCagagaccgTAGGGCCACCTGTACCCCATGTTTCAGAGCTATGCTGGAAACAGCATAGCAAGTTGAAATAAGGCTAGTCCGTTATCAACTTGAAAAAGTGGCACCGAGTCGGTGCttttagagGCAGGTggaag
Til880	FUBP1	ENSG00000162613	CDS	chr1	chr1:77960371-77960390:+	TTATAAGGTGCAGGGTTGTA	77960391	77960393	TGG	0.408698	0.357273	1	0	0	7	agagaACCTGCagagaccgTTATAAGGTGCAGGGTTGTAGTTTCAGAGCTATGCTGGAAACAGCATAGCAAGTTGAAATAAGGCTAGTCCGTTATCAACTTGAAAAAGTGGCACCGAGTCGGTGCttttagagGCAGGTggaag
Til881	FUBP1	ENSG00000162613	CDS	chr1	chr1:77960452-77960471:+	TGGGGCCCATGGGGTACAGG	77960472	77960474	TGG	0.495799	0.209222	1	1	1	24	agagaACCTGCagagaccgTGGGGCCCATGGGGTACAGGGTTTCAGAGCTATGCTGGAAACAGCATAGCAAGTTGAAATAAGGCTAGTCCGTTATCAACTTGAAAAAGTGGCACCGAGTCGGTGCttttagagGCAGGTggaag
Til882	FUBP1	ENSG00000162613	CDS	chr1	chr1:77960452-77960471:-	CCTGTACCCCATGGGCCCCA	77960449	77960451	TGG	0.498737	0.164872	1	0	1	22	agagaACCTGCagagaccgCCTGTACCCCATGGGCCCCAGTTTCAGAGCTATGCTGGAAACAGCATAGCAAGTTGAAATAAGGCTAGTCCGTTATCAACTTGAAAAAGTGGCACCGAGTCGGTGCttttagagGCAGGTggaag
Til883	FUBP1	ENSG00000162613	CDS	chr1	chr1:77960449-77960468:+	CCATGGGGCCCATGGGGTAC	77960469	77960471	AGG	0.416938	0.328729	1	0	0	15	agagaACCTGCagagaccgCCATGGGGCCCATGGGGTACGTTTCAGAGCTATGCTGGAAACAGCATAGCAAGTTGAAATAAGGCTAGTCCGTTATCAACTTGAAAAAGTGGCACCGAGTCGGTGCttttagagGCAGGTggaag
Til884	FUBP1	ENSG00000162613	CDS	chr1	chr1:77960442-77960461:+	TGGGACACCATGGGGCCCAT	77960462	77960464	GGG	0.419981	0.331495	1	0	1	14	agagaACCTGCagagaccgTGGGACACCATGGGGCCCATGTTTCAGAGCTATGCTGGAAACAGCATAGCAAGTTGAAATAAGGCTAGTCCGTTATCAACTTGAAAAAGTGGCACCGAGTCGGTGCttttagagGCAGGTggaag
Til885	FUBP1	ENSG00000162613	CDS	chr1	chr1:77960443-77960462:+	GGGACACCATGGGGCCCATG	77960463	77960465	GGG	0.57885	0.204955	1	0	1	22	agagaACCTGCagagaccgGGGACACCATGGGGCCCATGGTTTCAGAGCTATGCTGGAAACAGCATAGCAAGTTGAAATAAGGCTAGTCCGTTATCAACTTGAAAAAGTGGCACCGAGTCGGTGCttttagagGCAGGTggaag
Til886	FUBP1	ENSG00000162613	CDS	chr1	chr1:77960398-77960417:-	CCAGGGCCTGGAACTCCAAT	77960395	77960397	GGG	0.41593	0.333299	1	0	1	13	agagaACCTGCagagaccgCCAGGGCCTGGAACTCCAATGTTTCAGAGCTATGCTGGAAACAGCATAGCAAGTTGAAATAAGGCTAGTCCGTTATCAACTTGAAAAAGTGGCACCGAGTCGGTGCttttagagGCAGGTggaag
Til887	FUBP1	ENSG00000162613	CDS	chr1	chr1:77960395-77960414:+	CCCATTGGAGTTCCAGGCCC	77960415	77960417	TGG	0.391069	0.192837	1	0	2	11	agagaACCTGCagagaccgCCCATTGGAGTTCCAGGCCCGTTTCAGAGCTATGCTGGAAACAGCATAGCAAGTTGAAATAAGGCTAGTCCGTTATCAACTTGAAAAAGTGGCACCGAGTCGGTGCttttagagGCAGGTggaag
Til888	FUBP1	ENSG00000162613	CDS	chr1	chr1:77960389-77960408:+	TATGGTCCCATTGGAGTTCC	77960409	77960411	AGG	0.32967	0.344697	1	0	1	6	agagaACCTGCagagaccgTATGGTCCCATTGGAGTTCCGTTTCAGAGCTATGCTGGAAACAGCATAGCAAGTTGAAATAAGGCTAGTCCGTTATCAACTTGAAAAAGTGGCACCGAGTCGGTGCttttagagGCAGGTggaag
Til889	FUBP1	ENSG00000162613	CDS	chr1	chr1:77960424-77960443:-	CAGGCCCCCATGGACCTCCT	77960421	77960423	GGG	0.444472	0.175637	1	0	1	36	agagaACCTGCagagaccgCAGGCCCCCATGGACCTCCTGTTTCAGAGCTATGCTGGAAACAGCATAGCAAGTTGAAATAAGGCTAGTCCGTTATCAACTTGAAAAAGTGGCACCGAGTCGGTGCttttagagGCAGGTggaag
Til890	LSM2	ENSG00000204392	CDS	chr6	chr6:31798479-31798498:-	AACCCTCCATTCTGTGGATC	31798476	31798478	AGG	0.405091	0.302824	1	0	0	11	agagaACCTGCagagaccgAACCCTCCATTCTGTGGATCGTTTCAGAGCTATGCTGGAAACAGCATAGCAAGTTGAAATAAGGCTAGTCCGTTATCAACTTGAAAAAGTGGCACCGAGTCGGTGCttttagagGCAGGTggaag
Til891	LSM2	ENSG00000204392	CDS and Splice site	chr6	chr6:31798470-31798489:+	ATCTCACCTGATCCACAGAA	31798490	31798492	TGG	0.583082	0.19068	1	0	0	17	agagaACCTGCagagaccgATCTCACCTGATCCACAGAAGTTTCAGAGCTATGCTGGAAACAGCATAGCAAGTTGAAATAAGGCTAGTCCGTTATCAACTTGAAAAAGTGGCACCGAGTCGGTGCttttagagGCAGGTggaag
Til892	LSM2	ENSG00000204392	CDS and Splice site	chr6	chr6:31798037-31798056:+	TGATGTTGAGATACTAGGAA	31798057	31798059	AGG	0.597614	0.547451	1	0	0	8	agagaACCTGCagagaccgTGATGTTGAGATACTAGGAAGTTTCAGAGCTATGCTGGAAACAGCATAGCAAGTTGAAATAAGGCTAGTCCGTTATCAACTTGAAAAAGTGGCACCGAGTCGGTGCttttagagGCAGGTggaag
Til893	LSM2	ENSG00000204392	CDS and Splice site	chr6	chr6:31798473-31798492:+	TCACCTGATCCACAGAATGG	31798493	31798495	AGG	0.660551	0.188084	1	0	2	15	agagaACCTGCagagaccgTCACCTGATCCACAGAATGGGTTTCAGAGCTATGCTGGAAACAGCATAGCAAGTTGAAATAAGGCTAGTCCGTTATCAACTTGAAAAAGTGGCACCGAGTCGGTGCttttagagGCAGGTggaag
Til894	LSM2	ENSG00000204392	CDS and Splice site	chr6	chr6:31798474-31798493:+	CACCTGATCCACAGAATGGA	31798494	31798496	GGG	0.57606	0.311392	1	1	0	14	agagaACCTGCagagaccgCACCTGATCCACAGAATGGAGTTTCAGAGCTATGCTGGAAACAGCATAGCAAGTTGAAATAAGGCTAGTCCGTTATCAACTTGAAAAAGTGGCACCGAGTCGGTGCttttagagGCAGGTggaag
Til895	LSM2	ENSG00000204392	CDS	chr6	chr6:31798485-31798504:-	CTGTGGAACCCTCCATTCTG	31798482	31798484	TGG	0.519984	0.189263	2	0	3	16	agagaACCTGCagagaccgCTGTGGAACCCTCCATTCTGGTTTCAGAGCTATGCTGGAAACAGCATAGCAAGTTGAAATAAGGCTAGTCCGTTATCAACTTGAAAAAGTGGCACCGAGTCGGTGCttttagagGCAGGTggaag
Til896	LSM2	ENSG00000204392	CDS	chr6	chr6:31806077-31806096:-	TGGAACTAAAGAATGACCTG	31806074	31806076	AGG	0.771568	0.187322	1	0	1	26	agagaACCTGCagagaccgTGGAACTAAAGAATGACCTGGTTTCAGAGCTATGCTGGAAACAGCATAGCAAGTTGAAATAAGGCTAGTCCGTTATCAACTTGAAAAAGTGGCACCGAGTCGGTGCttttagagGCAGGTggaag
Til897	LSM2	ENSG00000204392	CDS and Splice site	chr6	chr6:31798495-31798514:+	GGTTCCACAGATGCTGTCAA	31798515	31798517	GGG	0.668391	0.245633	1	0	1	20	agagaACCTGCagagaccgGGTTCCACAGATGCTGTCAAGTTTCAGAGCTATGCTGGAAACAGCATAGCAAGTTGAAATAAGGCTAGTCCGTTATCAACTTGAAAAAGTGGCACCGAGTCGGTGCttttagagGCAGGTggaag
Til898	LSM2	ENSG00000204392	CDS and Splice site	chr6	chr6:31798502-31798521:+	CAGATGCTGTCAAGGGCAGA	31798522	31798524	GGG	0.630178	0.166391	1	0	3	27	agagaACCTGCagagaccgCAGATGCTGTCAAGGGCAGAGTTTCAGAGCTATGCTGGAAACAGCATAGCAAGTTGAAATAAGGCTAGTCCGTTATCAACTTGAAAAAGTGGCACCGAGTCGGTGCttttagagGCAGGTggaag
Til899	LSM2	ENSG00000204392	CDS and Splice site	chr6	chr6:31806073-31806092:-	ACTAAAGAATGACCTGAGGT	31806070	31806072	AGG	0.611581	0.192508	1	0	1	21	agagaACCTGCagagaccgACTAAAGAATGACCTGAGGTGTTTCAGAGCTATGCTGGAAACAGCATAGCAAGTTGAAATAAGGCTAGTCCGTTATCAACTTGAAAAAGTGGCACCGAGTCGGTGCttttagagGCAGGTggaag
Til900	LSM2	ENSG00000204392	CDS and Splice site	chr6	chr6:31798032-31798051:+	TAGTTTGATGTTGAGATACT	31798052	31798054	AGG	0.486817	0.315015	1	0	0	7	agagaACCTGCagagaccgTAGTTTGATGTTGAGATACTGTTTCAGAGCTATGCTGGAAACAGCATAGCAAGTTGAAATAAGGCTAGTCCGTTATCAACTTGAAAAAGTGGCACCGAGTCGGTGCttttagagGCAGGTggaag
Til901	LSM2	ENSG00000204392	CDS	chr6	chr6:31806097-31806116:+	CGACCACATCCTTGCCCACA	31806117	31806119	AGG	0.583864	0.163592	1	0	2	22	agagaACCTGCagagaccgCGACCACATCCTTGCCCACAGTTTCAGAGCTATGCTGGAAACAGCATAGCAAGTTGAAATAAGGCTAGTCCGTTATCAACTTGAAAAAGTGGCACCGAGTCGGTGCttttagagGCAGGTggaag
Til902	LSM2	ENSG00000204392	CDS and Splice site	chr6	chr6:31798494-31798513:+	GGGTTCCACAGATGCTGTCA	31798514	31798516	AGG	0.577712	0.292497	1	0	0	16	agagaACCTGCagagaccgGGGTTCCACAGATGCTGTCAGTTTCAGAGCTATGCTGGAAACAGCATAGCAAGTTGAAATAAGGCTAGTCCGTTATCAACTTGAAAAAGTGGCACCGAGTCGGTGCttttagagGCAGGTggaag
Til903	LSM2	ENSG00000204392	CDS	chr6	chr6:31797992-31798011:-	CCCTGAGAAATACCCTCACA	31797989	31797991	TGG	0.650141	0.43621	1	0	0	6	agagaACCTGCagagaccgCCCTGAGAAATACCCTCACAGTTTCAGAGCTATGCTGGAAACAGCATAGCAAGTTGAAATAAGGCTAGTCCGTTATCAACTTGAAAAAGTGGCACCGAGTCGGTGCttttagagGCAGGTggaag
Til904	LSM2	ENSG00000204392	CDS	chr6	chr6:31797798-31797817:-	GGTCGACACACAGTTGCTAC	31797795	31797797	AGG	0.579115	0.515112	1	0	1	1	agagaACCTGCagagaccgGGTCGACACACAGTTGCTACGTTTCAGAGCTATGCTGGAAACAGCATAGCAAGTTGAAATAAGGCTAGTCCGTTATCAACTTGAAAAAGTGGCACCGAGTCGGTGCttttagagGCAGGTggaag
Til905	LSM2	ENSG00000204392	CDS and Splice site	chr6	chr6:31797988-31798007:+	ACCATGTGAGGGTATTTCTC	31798008	31798010	AGG	0.414714	0.220744	1	0	2	19	agagaACCTGCagagaccgACCATGTGAGGGTATTTCTCGTTTCAGAGCTATGCTGGAAACAGCATAGCAAGTTGAAATAAGGCTAGTCCGTTATCAACTTGAAAAAGTGGCACCGAGTCGGTGCttttagagGCAGGTggaag
Til906	LSM2	ENSG00000204392	CDS and Splice site	chr6	chr6:31797984-31798003:-	AATACCCTCACATGGTGAGT	31797981	31797983	TGG	0.560519	0.279109	1	0	1	15	agagaACCTGCagagaccgAATACCCTCACATGGTGAGTGTTTCAGAGCTATGCTGGAAACAGCATAGCAAGTTGAAATAAGGCTAGTCCGTTATCAACTTGAAAAAGTGGCACCGAGTCGGTGCttttagagGCAGGTggaag
Til907	LSM2	ENSG00000204392	CDS and Splice site	chr6	chr6:31797982-31798001:-	TACCCTCACATGGTGAGTTG	31797979	31797981	GGG	0.591932	0.313355	1	0	1	12	agagaACCTGCagagaccgTACCCTCACATGGTGAGTTGGTTTCAGAGCTATGCTGGAAACAGCATAGCAAGTTGAAATAAGGCTAGTCCGTTATCAACTTGAAAAAGTGGCACCGAGTCGGTGCttttagagGCAGGTggaag
Til908	LSM2	ENSG00000204392	CDS and Splice site	chr6	chr6:31797874-31797893:+	CACTGATAACTAGACAAAGA	31797894	31797896	TGG	0.50367	0.396627	1	0	2	7	agagaACCTGCagagaccgCACTGATAACTAGACAAAGAGTTTCAGAGCTATGCTGGAAACAGCATAGCAAGTTGAAATAAGGCTAGTCCGTTATCAACTTGAAAAAGTGGCACCGAGTCGGTGCttttagagGCAGGTggaag
Til909	LSM2	ENSG00000204392	CDS	chr6	chr6:31797859-31797878:-	CAGTGAAGAACTGCTTCATT	31797856	31797858	CGG	0.32648	0.379523	1	1	2	9	agagaACCTGCagagaccgCAGTGAAGAACTGCTTCATTGTTTCAGAGCTATGCTGGAAACAGCATAGCAAGTTGAAATAAGGCTAGTCCGTTATCAACTTGAAAAAGTGGCACCGAGTCGGTGCttttagagGCAGGTggaag
Til910	LSM2	ENSG00000204392	CDS	chr6	chr6:31797858-31797877:-	AGTGAAGAACTGCTTCATTC	31797855	31797857	GGG	0.392269	0.197174	2	0	1	15	agagaACCTGCagagaccgAGTGAAGAACTGCTTCATTCGTTTCAGAGCTATGCTGGAAACAGCATAGCAAGTTGAAATAAGGCTAGTCCGTTATCAACTTGAAAAAGTGGCACCGAGTCGGTGCttttagagGCAGGTggaag
Til911	LSM2	ENSG00000204392	CDS	chr6	chr6:31797857-31797876:-	GTGAAGAACTGCTTCATTCG	31797854	31797856	GGG	0.620229	0.331453	1	1	0	8	agagaACCTGCagagaccgGTGAAGAACTGCTTCATTCGGTTTCAGAGCTATGCTGGAAACAGCATAGCAAGTTGAAATAAGGCTAGTCCGTTATCAACTTGAAAAAGTGGCACCGAGTCGGTGCttttagagGCAGGTggaag
Til912	LSM2	ENSG00000204392	CDS	chr6	chr6:31797849-31797868:-	CTGCTTCATTCGGGGCTCAG	31797846	31797848	TGG	0.60802	0.263717	1	1	2	10	agagaACCTGCagagaccgCTGCTTCATTCGGGGCTCAGGTTTCAGAGCTATGCTGGAAACAGCATAGCAAGTTGAAATAAGGCTAGTCCGTTATCAACTTGAAAAAGTGGCACCGAGTCGGTGCttttagagGCAGGTggaag
Til913	LSM2	ENSG00000204392	CDS	chr6	chr6:31797822-31797841:+	CTGCTGGCAGCTGCACGTAT	31797842	31797844	CGG	0.56005	0.249241	1	0	2	9	agagaACCTGCagagaccgCTGCTGGCAGCTGCACGTATGTTTCAGAGCTATGCTGGAAACAGCATAGCAAGTTGAAATAAGGCTAGTCCGTTATCAACTTGAAAAAGTGGCACCGAGTCGGTGCttttagagGCAGGTggaag
Til914	LSM2	ENSG00000204392	CDS	chr6	chr6:31797819-31797838:-	CGTGCAGCTGCCAGCAGATG	31797816	31797818	AGG	0.512383	0.256812	1	0	0	21	agagaACCTGCagagaccgCGTGCAGCTGCCAGCAGATGGTTTCAGAGCTATGCTGGAAACAGCATAGCAAGTTGAAATAAGGCTAGTCCGTTATCAACTTGAAAAAGTGGCACCGAGTCGGTGCttttagagGCAGGTggaag
Til915	LSM2	ENSG00000204392	CDS	chr6	chr6:31797806-31797825:+	TGTGTGTCGACCTCATCTGC	31797826	31797828	TGG	0.522561	0.601674	1	0	1	4	agagaACCTGCagagaccgTGTGTGTCGACCTCATCTGCGTTTCAGAGCTATGCTGGAAACAGCATAGCAAGTTGAAATAAGGCTAGTCCGTTATCAACTTGAAAAAGTGGCACCGAGTCGGTGCttttagagGCAGGTggaag
Til916	LSM2	ENSG00000204392	CDS	chr6	chr6:31797792-31797811:-	CACACAGTTGCTACAGGATG	31797789	31797791	CGG	0.538119	0.233418	1	0	2	14	agagaACCTGCagagaccgCACACAGTTGCTACAGGATGGTTTCAGAGCTATGCTGGAAACAGCATAGCAAGTTGAAATAAGGCTAGTCCGTTATCAACTTGAAAAAGTGGCACCGAGTCGGTGCttttagagGCAGGTggaag
Til917	LSM2	ENSG00000204392	Splice site	chr6	chr6:31806751-31806770:+	CCACCATGGTGCTGGCGCCG	31806771	31806773	CGG	0.532887	0.35448	1	0	1	9	agagaACCTGCagagaccgCCACCATGGTGCTGGCGCCGGTTTCAGAGCTATGCTGGAAACAGCATAGCAAGTTGAAATAAGGCTAGTCCGTTATCAACTTGAAAAAGTGGCACCGAGTCGGTGCttttagagGCAGGTggaag
Til918	LSM2	ENSG00000204392	CDS and Splice site	chr6	chr6:31797989-31798008:+	CCATGTGAGGGTATTTCTCA	31798009	31798011	GGG	0.54579	0.166895	1	0	2	17	agagaACCTGCagagaccgCCATGTGAGGGTATTTCTCAGTTTCAGAGCTATGCTGGAAACAGCATAGCAAGTTGAAATAAGGCTAGTCCGTTATCAACTTGAAAAAGTGGCACCGAGTCGGTGCttttagagGCAGGTggaag
Til919	LSM2	ENSG00000204392	CDS	chr6	chr6:31806097-31806116:-	TGTGGGCAAGGATGTGGTCG	31806094	31806096	TGG	0.51242	0.227723	1	0	1	25	agagaACCTGCagagaccgTGTGGGCAAGGATGTGGTCGGTTTCAGAGCTATGCTGGAAACAGCATAGCAAGTTGAAATAAGGCTAGTCCGTTATCAACTTGAAAAAGTGGCACCGAGTCGGTGCttttagagGCAGGTggaag
Til920	LSM2	ENSG00000204392	CDS	chr6	chr6:31797783-31797802:-	GCTACAGGATGCGGCAAGGA	31797780	31797782	AGG	0.528906	0.216537	1	1	0	18	agagaACCTGCagagaccgGCTACAGGATGCGGCAAGGAGTTTCAGAGCTATGCTGGAAACAGCATAGCAAGTTGAAATAAGGCTAGTCCGTTATCAACTTGAAAAAGTGGCACCGAGTCGGTGCttttagagGCAGGTggaag
Til921	LSM2	ENSG00000204392	CDS	chr6	chr6:31797787-31797806:-	AGTTGCTACAGGATGCGGCA	31797784	31797786	AGG	0.684114	0.284064	1	1	0	9	agagaACCTGCagagaccgAGTTGCTACAGGATGCGGCAGTTTCAGAGCTATGCTGGAAACAGCATAGCAAGTTGAAATAAGGCTAGTCCGTTATCAACTTGAAAAAGTGGCACCGAGTCGGTGCttttagagGCAGGTggaag
Til922	LSM3	ENSG00000170860	CDS	chr3	chr3:14198057-14198076:+	ATGCTCTTTGTCCGGGGAGA	14198077	14198079	TGG	0.466518	0.257184	1	1	2	7	agagaACCTGCagagaccgATGCTCTTTGTCCGGGGAGAGTTTCAGAGCTATGCTGGAAACAGCATAGCAAGTTGAAATAAGGCTAGTCCGTTATCAACTTGAAAAAGTGGCACCGAGTCGGTGCttttagagGCAGGTggaag
Til923	LSM3	ENSG00000170860	CDS	chr3	chr3:14198071-14198090:-	CCAGGACAACGCCATCTCCC	14198068	14198070	CGG	0.549059	0.197401	1	2	1	14	agagaACCTGCagagaccgCCAGGACAACGCCATCTCCCGTTTCAGAGCTATGCTGGAAACAGCATAGCAAGTTGAAATAAGGCTAGTCCGTTATCAACTTGAAAAAGTGGCACCGAGTCGGTGCttttagagGCAGGTggaag
Til924	LSM3	ENSG00000170860	CDS	chr3	chr3:14198068-14198087:+	CCGGGGAGATGGCGTTGTCC	14198088	14198090	TGG	0.432863	0.333743	1	0	3	9	agagaACCTGCagagaccgCCGGGGAGATGGCGTTGTCCGTTTCAGAGCTATGCTGGAAACAGCATAGCAAGTTGAAATAAGGCTAGTCCGTTATCAACTTGAAAAAGTGGCACCGAGTCGGTGCttttagagGCAGGTggaag
Til925	LSM3	ENSG00000170860	CDS	chr3	chr3:14198057-14198076:-	TCTCCCCGGACAAAGAGCAT	14198054	14198056	TGG	0.568217	0.239822	1	1	1	6	agagaACCTGCagagaccgTCTCCCCGGACAAAGAGCATGTTTCAGAGCTATGCTGGAAACAGCATAGCAAGTTGAAATAAGGCTAGTCCGTTATCAACTTGAAAAAGTGGCACCGAGTCGGTGCttttagagGCAGGTggaag
Til926	LSM3	ENSG00000170860	CDS	chr3	chr3:14198051-14198070:+	ATTCCAATGCTCTTTGTCCG	14198071	14198073	GGG	0.61692	0.278221	1	1	1	8	agagaACCTGCagagaccgATTCCAATGCTCTTTGTCCGGTTTCAGAGCTATGCTGGAAACAGCATAGCAAGTTGAAATAAGGCTAGTCCGTTATCAACTTGAAAAAGTGGCACCGAGTCGGTGCttttagagGCAGGTggaag
Til927	LSM3	ENSG00000170860	CDS	chr3	chr3:14198050-14198069:+	TATTCCAATGCTCTTTGTCC	14198070	14198072	GGG	0.444555	0.26212	2	1	1	4	agagaACCTGCagagaccgTATTCCAATGCTCTTTGTCCGTTTCAGAGCTATGCTGGAAACAGCATAGCAAGTTGAAATAAGGCTAGTCCGTTATCAACTTGAAAAAGTGGCACCGAGTCGGTGCttttagagGCAGGTggaag
Til928	LSM3	ENSG00000170860	CDS and Splice site	chr3	chr3:14198025-14198044:+	TTCTCTTCTAGTCAACGAAA	14198045	14198047	CGG	0.53681	0.393332	1	0	0	11	agagaACCTGCagagaccgTTCTCTTCTAGTCAACGAAAGTTTCAGAGCTATGCTGGAAACAGCATAGCAAGTTGAAATAAGGCTAGTCCGTTATCAACTTGAAAAAGTGGCACCGAGTCGGTGCttttagagGCAGGTggaag
Til929	LSM3	ENSG00000170860	CDS	chr3	chr3:14198049-14198068:+	ATATTCCAATGCTCTTTGTC	14198069	14198071	CGG	0.433945	0.349667	1	0	1	12	agagaACCTGCagagaccgATATTCCAATGCTCTTTGTCGTTTCAGAGCTATGCTGGAAACAGCATAGCAAGTTGAAATAAGGCTAGTCCGTTATCAACTTGAAAAAGTGGCACCGAGTCGGTGCttttagagGCAGGTggaag
Til930	LSM3	ENSG00000170860	CDS and Splice site	chr3	chr3:14183930-14183949:-	GTTGATCATAAGCCTAAAGT	14183927	14183929	GGG	0.552475	0.818488	1	0	0	2	agagaACCTGCagagaccgGTTGATCATAAGCCTAAAGTGTTTCAGAGCTATGCTGGAAACAGCATAGCAAGTTGAAATAAGGCTAGTCCGTTATCAACTTGAAAAAGTGGCACCGAGTCGGTGCttttagagGCAGGTggaag
Til931	LSM3	ENSG00000170860	CDS and Splice site	chr3	chr3:14183927-14183946:-	GATCATAAGCCTAAAGTGGG	14183924	14183926	AGG	0.600225	0.21644	1	0	2	9	agagaACCTGCagagaccgGATCATAAGCCTAAAGTGGGGTTTCAGAGCTATGCTGGAAACAGCATAGCAAGTTGAAATAAGGCTAGTCCGTTATCAACTTGAAAAAGTGGCACCGAGTCGGTGCttttagagGCAGGTggaag
Til932	LSM3	ENSG00000170860	CDS and Splice site	chr3	chr3:14183926-14183945:-	ATCATAAGCCTAAAGTGGGA	14183923	14183925	GGG	0.634415	0.230555	1	0	1	8	agagaACCTGCagagaccgATCATAAGCCTAAAGTGGGAGTTTCAGAGCTATGCTGGAAACAGCATAGCAAGTTGAAATAAGGCTAGTCCGTTATCAACTTGAAAAAGTGGCACCGAGTCGGTGCttttagagGCAGGTggaag
Til933	LSM3	ENSG00000170860	CDS	chr3	chr3:14181638-14181657:+	AGAAATGACCGAGAGCTTCG	14181658	14181660	AGG	0.60349	0.179793	2	2	1	4	agagaACCTGCagagaccgAGAAATGACCGAGAGCTTCGGTTTCAGAGCTATGCTGGAAACAGCATAGCAAGTTGAAATAAGGCTAGTCCGTTATCAACTTGAAAAAGTGGCACCGAGTCGGTGCttttagagGCAGGTggaag
Til934	LSM3	ENSG00000170860	CDS	chr3	chr3:14181592-14181611:-	GGCTGAGCCTGATAAGATCC	14181589	14181591	AGG	0.480591	0.253586	1	2	2	10	agagaACCTGCagagaccgGGCTGAGCCTGATAAGATCCGTTTCAGAGCTATGCTGGAAACAGCATAGCAAGTTGAAATAAGGCTAGTCCGTTATCAACTTGAAAAAGTGGCACCGAGTCGGTGCttttagagGCAGGTggaag
Til935	LSM3	ENSG00000170860	CDS and Splice site	chr3	chr3:14178876-14178895:+	GACCAGGTAAGTGTATTTTA	14178896	14178898	AGG	0.251671	0.25343	1	0	1	15	agagaACCTGCagagaccgGACCAGGTAAGTGTATTTTAGTTTCAGAGCTATGCTGGAAACAGCATAGCAAGTTGAAATAAGGCTAGTCCGTTATCAACTTGAAAAAGTGGCACCGAGTCGGTGCttttagagGCAGGTggaag
Til936	LSM3	ENSG00000170860	CDS and Splice site	chr3	chr3:14183931-14183950:-	TGTTGATCATAAGCCTAAAG	14183928	14183930	TGG	0.494816	0.319119	1	0	2	5	agagaACCTGCagagaccgTGTTGATCATAAGCCTAAAGGTTTCAGAGCTATGCTGGAAACAGCATAGCAAGTTGAAATAAGGCTAGTCCGTTATCAACTTGAAAAAGTGGCACCGAGTCGGTGCttttagagGCAGGTggaag
Til937	LSM4	ENSG00000130520	CDS	chr19	chr19:18309676-18309695:-	TGGGCGGCGCTGGCCGAGGT	18309673	18309675	GGG	0.476887	0.250544	1	0	1	16	agagaACCTGCagagaccgTGGGCGGCGCTGGCCGAGGTGTTTCAGAGCTATGCTGGAAACAGCATAGCAAGTTGAAATAAGGCTAGTCCGTTATCAACTTGAAAAAGTGGCACCGAGTCGGTGCttttagagGCAGGTggaag
Til938	LSM4	ENSG00000130520	CDS and Splice site	chr19	chr19:18307549-18307568:-	CTCTGTCCTCTAGGTGTGTT	18307546	18307548	TGG	0.350548	0.434288	1	0	0	16	agagaACCTGCagagaccgCTCTGTCCTCTAGGTGTGTTGTTTCAGAGCTATGCTGGAAACAGCATAGCAAGTTGAAATAAGGCTAGTCCGTTATCAACTTGAAAAAGTGGCACCGAGTCGGTGCttttagagGCAGGTggaag
Til939	LSM4	ENSG00000130520	Splice site	chr19	chr19:18323011-18323030:+	CCCTCACCATGGTGCCGGCG	18323031	18323033	GGG	0.556914	0.377667	1	0	0	10	agagaACCTGCagagaccgCCCTCACCATGGTGCCGGCGGTTTCAGAGCTATGCTGGAAACAGCATAGCAAGTTGAAATAAGGCTAGTCCGTTATCAACTTGAAAAAGTGGCACCGAGTCGGTGCttttagagGCAGGTggaag
Til940	LSM4	ENSG00000130520	CDS	chr19	chr19:18309680-18309699:-	GGCATGGGCGGCGCTGGCCG	18309677	18309679	AGG	0.322194	0.177716	1	0	2	35	agagaACCTGCagagaccgGGCATGGGCGGCGCTGGCCGGTTTCAGAGCTATGCTGGAAACAGCATAGCAAGTTGAAATAAGGCTAGTCCGTTATCAACTTGAAAAAGTGGCACCGAGTCGGTGCttttagagGCAGGTggaag
Til941	LSM4	ENSG00000130520	Splice site	chr19	chr19:18323010-18323029:+	GCCCTCACCATGGTGCCGGC	18323030	18323032	GGG	0.402581	0.257137	1	0	1	15	agagaACCTGCagagaccgGCCCTCACCATGGTGCCGGCGTTTCAGAGCTATGCTGGAAACAGCATAGCAAGTTGAAATAAGGCTAGTCCGTTATCAACTTGAAAAAGTGGCACCGAGTCGGTGCttttagagGCAGGTggaag
Til942	LSM4	ENSG00000130520	CDS	chr19	chr19:18309692-18309711:-	CAGAAAGGCCGCGGCATGGG	18309689	18309691	CGG	0.44733	0.377062	1	0	0	14	agagaACCTGCagagaccgCAGAAAGGCCGCGGCATGGGGTTTCAGAGCTATGCTGGAAACAGCATAGCAAGTTGAAATAAGGCTAGTCCGTTATCAACTTGAAAAAGTGGCACCGAGTCGGTGCttttagagGCAGGTggaag
Til943	LSM4	ENSG00000130520	CDS	chr19	chr19:18309695-18309714:-	CAGCAGAAAGGCCGCGGCAT	18309692	18309694	GGG	0.353515	0.510383	1	0	1	8	agagaACCTGCagagaccgCAGCAGAAAGGCCGCGGCATGTTTCAGAGCTATGCTGGAAACAGCATAGCAAGTTGAAATAAGGCTAGTCCGTTATCAACTTGAAAAAGTGGCACCGAGTCGGTGCttttagagGCAGGTggaag
Til944	LSM4	ENSG00000130520	CDS and Splice site	chr19	chr19:18307546-18307565:-	TGTCCTCTAGGTGTGTTTGG	18307543	18307545	TGG	0.589632	0.42714	1	0	1	7	agagaACCTGCagagaccgTGTCCTCTAGGTGTGTTTGGGTTTCAGAGCTATGCTGGAAACAGCATAGCAAGTTGAAATAAGGCTAGTCCGTTATCAACTTGAAAAAGTGGCACCGAGTCGGTGCttttagagGCAGGTggaag
Til945	LSM4	ENSG00000130520	CDS	chr19	chr19:18309681-18309700:+	GGCCAGCGCCGCCCATGCCG	18309701	18309703	CGG	0.438657	0.362444	1	0	1	10	agagaACCTGCagagaccgGGCCAGCGCCGCCCATGCCGGTTTCAGAGCTATGCTGGAAACAGCATAGCAAGTTGAAATAAGGCTAGTCCGTTATCAACTTGAAAAAGTGGCACCGAGTCGGTGCttttagagGCAGGTggaag
Til946	LSM4	ENSG00000130520	CDS and Splice site	chr19	chr19:18307542-18307561:-	CTCTAGGTGTGTTTGGTGGC	18307539	18307541	CGG	0.36736	0.231114	1	0	0	22	agagaACCTGCagagaccgCTCTAGGTGTGTTTGGTGGCGTTTCAGAGCTATGCTGGAAACAGCATAGCAAGTTGAAATAAGGCTAGTCCGTTATCAACTTGAAAAAGTGGCACCGAGTCGGTGCttttagagGCAGGTggaag
Til947	LSM4	ENSG00000130520	CDS	chr19	chr19:18307520-18307539:+	CCGGGATCCCACCTCGGCCC	18307540	18307542	CGG	0.452532	0.298586	1	0	0	15	agagaACCTGCagagaccgCCGGGATCCCACCTCGGCCCGTTTCAGAGCTATGCTGGAAACAGCATAGCAAGTTGAAATAAGGCTAGTCCGTTATCAACTTGAAAAAGTGGCACCGAGTCGGTGCttttagagGCAGGTggaag
Til948	LSM4	ENSG00000130520	CDS and Splice site	chr19	chr19:18307540-18307559:-	CTAGGTGTGTTTGGTGGCCG	18307537	18307539	GGG	0.486784	0.297153	1	0	0	13	agagaACCTGCagagaccgCTAGGTGTGTTTGGTGGCCGGTTTCAGAGCTATGCTGGAAACAGCATAGCAAGTTGAAATAAGGCTAGTCCGTTATCAACTTGAAAAAGTGGCACCGAGTCGGTGCttttagagGCAGGTggaag
Til949	LSM4	ENSG00000130520	CDS and Splice site	chr19	chr19:18307540-18307559:+	CGGCCACCAAACACACCTAG	18307560	18307562	AGG	0.66754	0.754997	1	0	0	3	agagaACCTGCagagaccgCGGCCACCAAACACACCTAGGTTTCAGAGCTATGCTGGAAACAGCATAGCAAGTTGAAATAAGGCTAGTCCGTTATCAACTTGAAAAAGTGGCACCGAGTCGGTGCttttagagGCAGGTggaag
Til950	LSM4	ENSG00000130520	CDS	chr19	chr19:18307534-18307553:-	GTGTTTGGTGGCCGGGGCCG	18307531	18307533	AGG	0.367866	0.226501	1	0	0	15	agagaACCTGCagagaccgGTGTTTGGTGGCCGGGGCCGGTTTCAGAGCTATGCTGGAAACAGCATAGCAAGTTGAAATAAGGCTAGTCCGTTATCAACTTGAAAAAGTGGCACCGAGTCGGTGCttttagagGCAGGTggaag
Til951	LSM4	ENSG00000130520	CDS	chr19	chr19:18307530-18307549:-	TTGGTGGCCGGGGCCGAGGT	18307527	18307529	GGG	0.476042	0.213465	1	0	1	19	agagaACCTGCagagaccgTTGGTGGCCGGGGCCGAGGTGTTTCAGAGCTATGCTGGAAACAGCATAGCAAGTTGAAATAAGGCTAGTCCGTTATCAACTTGAAAAAGTGGCACCGAGTCGGTGCttttagagGCAGGTggaag
Til952	LSM4	ENSG00000130520	CDS	chr19	chr19:18307523-18307542:-	CCGGGGCCGAGGTGGGATCC	18307520	18307522	CGG	0.32941	0.205531	1	0	1	22	agagaACCTGCagagaccgCCGGGGCCGAGGTGGGATCCGTTTCAGAGCTATGCTGGAAACAGCATAGCAAGTTGAAATAAGGCTAGTCCGTTATCAACTTGAAAAAGTGGCACCGAGTCGGTGCttttagagGCAGGTggaag
Til953	LSM4	ENSG00000130520	CDS	chr19	chr19:18307522-18307541:-	CGGGGCCGAGGTGGGATCCC	18307519	18307521	GGG	0.453579	0.260592	1	0	0	17	agagaACCTGCagagaccgCGGGGCCGAGGTGGGATCCCGTTTCAGAGCTATGCTGGAAACAGCATAGCAAGTTGAAATAAGGCTAGTCCGTTATCAACTTGAAAAAGTGGCACCGAGTCGGTGCttttagagGCAGGTggaag
Til954	LSM4	ENSG00000130520	CDS	chr19	chr19:18309696-18309715:-	GCAGCAGAAAGGCCGCGGCA	18309693	18309695	TGG	0.503289	0.237549	1	0	2	24	agagaACCTGCagagaccgGCAGCAGAAAGGCCGCGGCAGTTTCAGAGCTATGCTGGAAACAGCATAGCAAGTTGAAATAAGGCTAGTCCGTTATCAACTTGAAAAAGTGGCACCGAGTCGGTGCttttagagGCAGGTggaag
Til955	LSM4	ENSG00000130520	CDS	chr19	chr19:18307516-18307535:-	CGAGGTGGGATCCCGGGCAC	18307513	18307515	AGG	0.417012	0.397019	1	0	1	8	agagaACCTGCagagaccgCGAGGTGGGATCCCGGGCACGTTTCAGAGCTATGCTGGAAACAGCATAGCAAGTTGAAATAAGGCTAGTCCGTTATCAACTTGAAAAAGTGGCACCGAGTCGGTGCttttagagGCAGGTggaag
Til956	LSM4	ENSG00000130520	CDS	chr19	chr19:18307480-18307499:+	TGTCTGCCAGGCTTCTTCTC	18307500	18307502	TGG	0.428588	0.306348	1	0	2	18	agagaACCTGCagagaccgTGTCTGCCAGGCTTCTTCTCGTTTCAGAGCTATGCTGGAAACAGCATAGCAAGTTGAAATAAGGCTAGTCCGTTATCAACTTGAAAAAGTGGCACCGAGTCGGTGCttttagagGCAGGTggaag
Til957	LSM4	ENSG00000130520	CDS	chr19	chr19:18307468-18307487:+	TGTTTGCCCGCCTGTCTGCC	18307488	18307490	AGG	0.379961	0.214989	1	0	2	18	agagaACCTGCagagaccgTGTTTGCCCGCCTGTCTGCCGTTTCAGAGCTATGCTGGAAACAGCATAGCAAGTTGAAATAAGGCTAGTCCGTTATCAACTTGAAAAAGTGGCACCGAGTCGGTGCttttagagGCAGGTggaag
Til958	LSM4	ENSG00000130520	CDS and Splice site	chr19	chr19:18307541-18307560:-	TCTAGGTGTGTTTGGTGGCC	18307538	18307540	GGG	0.363431	0.222918	1	0	2	12	agagaACCTGCagagaccgTCTAGGTGTGTTTGGTGGCCGTTTCAGAGCTATGCTGGAAACAGCATAGCAAGTTGAAATAAGGCTAGTCCGTTATCAACTTGAAAAAGTGGCACCGAGTCGGTGCttttagagGCAGGTggaag
Til959	LSM4	ENSG00000130520	CDS	chr19	chr19:18309717-18309736:+	TCTGCTGCTGCAGGCCTCCG	18309737	18309739	CGG	0.543288	0.186906	1	0	1	24	agagaACCTGCagagaccgTCTGCTGCTGCAGGCCTCCGGTTTCAGAGCTATGCTGGAAACAGCATAGCAAGTTGAAATAAGGCTAGTCCGTTATCAACTTGAAAAAGTGGCACCGAGTCGGTGCttttagagGCAGGTggaag
Til960	LSM4	ENSG00000130520	CDS	chr19	chr19:18309762-18309781:-	CATCGACATGGTCAAGGAGG	18309759	18309761	AGG	0.517299	0.326983	1	0	1	6	agagaACCTGCagagaccgCATCGACATGGTCAAGGAGGGTTTCAGAGCTATGCTGGAAACAGCATAGCAAGTTGAAATAAGGCTAGTCCGTTATCAACTTGAAAAAGTGGCACCGAGTCGGTGCttttagagGCAGGTggaag
Til961	LSM4	ENSG00000130520	CDS	chr19	chr19:18309730-18309749:+	GCCTCCGCGGCCGCGGCCCT	18309750	18309752	TGG	0.226269	0.248537	1	0	0	33	agagaACCTGCagagaccgGCCTCCGCGGCCGCGGCCCTGTTTCAGAGCTATGCTGGAAACAGCATAGCAAGTTGAAATAAGGCTAGTCCGTTATCAACTTGAAAAAGTGGCACCGAGTCGGTGCttttagagGCAGGTggaag
Til962	LSM4	ENSG00000130520	CDS	chr19	chr19:18309821-18309840:-	ATGCCCGAGTGCTACATCCG	18309818	18309820	CGG	0.721443	1	1	0	0	0	agagaACCTGCagagaccgATGCCCGAGTGCTACATCCGGTTTCAGAGCTATGCTGGAAACAGCATAGCAAGTTGAAATAAGGCTAGTCCGTTATCAACTTGAAAAAGTGGCACCGAGTCGGTGCttttagagGCAGGTggaag
Til963	LSM4	ENSG00000130520	CDS and Splice site	chr19	chr19:18309844-18309863:-	AGGACGGGGACAAGTTCTGG	18309841	18309843	CGG	0.705605	0.39189	1	0	0	11	agagaACCTGCagagaccgAGGACGGGGACAAGTTCTGGGTTTCAGAGCTATGCTGGAAACAGCATAGCAAGTTGAAATAAGGCTAGTCCGTTATCAACTTGAAAAAGTGGCACCGAGTCGGTGCttttagagGCAGGTggaag
Til964	LSM4	ENSG00000130520	CDS and Splice site	chr19	chr19:18309845-18309864:+	CAGAACTTGTCCCCGTCCTG	18309865	18309867	CGG	0.656045	0.298531	1	0	1	9	agagaACCTGCagagaccgCAGAACTTGTCCCCGTCCTGGTTTCAGAGCTATGCTGGAAACAGCATAGCAAGTTGAAATAAGGCTAGTCCGTTATCAACTTGAAAAAGTGGCACCGAGTCGGTGCttttagagGCAGGTggaag
Til965	LSM4	ENSG00000130520	CDS and Splice site	chr19	chr19:18309847-18309866:-	CGCAGGACGGGGACAAGTTC	18309844	18309846	TGG	0.281584	0.686679	1	0	1	4	agagaACCTGCagagaccgCGCAGGACGGGGACAAGTTCGTTTCAGAGCTATGCTGGAAACAGCATAGCAAGTTGAAATAAGGCTAGTCCGTTATCAACTTGAAAAAGTGGCACCGAGTCGGTGCttttagagGCAGGTggaag
Til966	LSM4	ENSG00000130520	CDS and Splice site	chr19	chr19:18309851-18309870:+	TTGTCCCCGTCCTGCGGAGA	18309871	18309873	AGG	0.445516	0.578915	1	0	0	4	agagaACCTGCagagaccgTTGTCCCCGTCCTGCGGAGAGTTTCAGAGCTATGCTGGAAACAGCATAGCAAGTTGAAATAAGGCTAGTCCGTTATCAACTTGAAAAAGTGGCACCGAGTCGGTGCttttagagGCAGGTggaag
Til967	LSM4	ENSG00000130520	CDS and Splice site	chr19	chr19:18309852-18309871:+	TGTCCCCGTCCTGCGGAGAA	18309872	18309874	GGG	0.515264	0.512964	1	0	0	6	agagaACCTGCagagaccgTGTCCCCGTCCTGCGGAGAAGTTTCAGAGCTATGCTGGAAACAGCATAGCAAGTTGAAATAAGGCTAGTCCGTTATCAACTTGAAAAAGTGGCACCGAGTCGGTGCttttagagGCAGGTggaag
Til968	LSM4	ENSG00000130520	CDS and Splice site	chr19	chr19:18309853-18309872:+	GTCCCCGTCCTGCGGAGAAG	18309873	18309875	GGG	0.530398	0.520238	1	0	0	5	agagaACCTGCagagaccgGTCCCCGTCCTGCGGAGAAGGTTTCAGAGCTATGCTGGAAACAGCATAGCAAGTTGAAATAAGGCTAGTCCGTTATCAACTTGAAAAAGTGGCACCGAGTCGGTGCttttagagGCAGGTggaag
Til969	LSM4	ENSG00000130520	CDS and Splice site	chr19	chr19:18309858-18309877:-	CTCCCCTTCTCCGCAGGACG	18309855	18309857	GGG	0.472189	0.325554	1	0	0	13	agagaACCTGCagagaccgCTCCCCTTCTCCGCAGGACGGTTTCAGAGCTATGCTGGAAACAGCATAGCAAGTTGAAATAAGGCTAGTCCGTTATCAACTTGAAAAAGTGGCACCGAGTCGGTGCttttagagGCAGGTggaag
Til970	LSM4	ENSG00000130520	CDS and Splice site	chr19	chr19:18309859-18309878:-	GCTCCCCTTCTCCGCAGGAC	18309856	18309858	GGG	0.387294	0.33724	1	0	0	15	agagaACCTGCagagaccgGCTCCCCTTCTCCGCAGGACGTTTCAGAGCTATGCTGGAAACAGCATAGCAAGTTGAAATAAGGCTAGTCCGTTATCAACTTGAAAAAGTGGCACCGAGTCGGTGCttttagagGCAGGTggaag
Til971	LSM4	ENSG00000130520	CDS and Splice site	chr19	chr19:18312602-18312621:-	GTCATCTGCACGTCCAGGGT	18312599	18312601	GGG	0.591149	0.45609	1	0	0	8	agagaACCTGCagagaccgGTCATCTGCACGTCCAGGGTGTTTCAGAGCTATGCTGGAAACAGCATAGCAAGTTGAAATAAGGCTAGTCCGTTATCAACTTGAAAAAGTGGCACCGAGTCGGTGCttttagagGCAGGTggaag
Til972	LSM4	ENSG00000130520	CDS and Splice site	chr19	chr19:18312603-18312622:-	AGTCATCTGCACGTCCAGGG	18312600	18312602	TGG	0.635564	0.524953	1	0	1	5	agagaACCTGCagagaccgAGTCATCTGCACGTCCAGGGGTTTCAGAGCTATGCTGGAAACAGCATAGCAAGTTGAAATAAGGCTAGTCCGTTATCAACTTGAAAAAGTGGCACCGAGTCGGTGCttttagagGCAGGTggaag
Til973	LSM4	ENSG00000130520	CDS	chr19	chr19:18309815-18309834:+	CTGCCGCGGATGTAGCACTC	18309835	18309837	GGG	0.623866	0.727051	1	0	0	2	agagaACCTGCagagaccgCTGCCGCGGATGTAGCACTCGTTTCAGAGCTATGCTGGAAACAGCATAGCAAGTTGAAATAAGGCTAGTCCGTTATCAACTTGAAAAAGTGGCACCGAGTCGGTGCttttagagGCAGGTggaag
Til974	LSM4	ENSG00000130520	CDS	chr19	chr19:18312606-18312625:-	AGAAGTCATCTGCACGTCCA	18312603	18312605	GGG	0.62809	0.502555	1	0	0	6	agagaACCTGCagagaccgAGAAGTCATCTGCACGTCCAGTTTCAGAGCTATGCTGGAAACAGCATAGCAAGTTGAAATAAGGCTAGTCCGTTATCAACTTGAAAAAGTGGCACCGAGTCGGTGCttttagagGCAGGTggaag
Til975	LSM4	ENSG00000130520	CDS	chr19	chr19:18312609-18312628:+	ACGTGCAGATGACTTCTCGC	18312629	18312631	AGG	0.581034	0.491414	1	0	1	3	agagaACCTGCagagaccgACGTGCAGATGACTTCTCGCGTTTCAGAGCTATGCTGGAAACAGCATAGCAAGTTGAAATAAGGCTAGTCCGTTATCAACTTGAAAAAGTGGCACCGAGTCGGTGCttttagagGCAGGTggaag
Til976	LSM4	ENSG00000130520	CDS	chr19	chr19:18312642-18312661:+	TCCAGTTGTCGCAGCTCACC	18312662	18312664	AGG	0.467514	0.373844	1	0	0	11	agagaACCTGCagagaccgTCCAGTTGTCGCAGCTCACCGTTTCAGAGCTATGCTGGAAACAGCATAGCAAGTTGAAATAAGGCTAGTCCGTTATCAACTTGAAAAAGTGGCACCGAGTCGGTGCttttagagGCAGGTggaag
Til977	LSM4	ENSG00000130520	CDS	chr19	chr19:18312646-18312665:-	ACCTGGTGAGCTGCGACAAC	18312643	18312645	TGG	0.346804	0.75782	1	0	0	8	agagaACCTGCagagaccgACCTGGTGAGCTGCGACAACGTTTCAGAGCTATGCTGGAAACAGCATAGCAAGTTGAAATAAGGCTAGTCCGTTATCAACTTGAAAAAGTGGCACCGAGTCGGTGCttttagagGCAGGTggaag
Til978	LSM4	ENSG00000130520	CDS	chr19	chr19:18312663-18312682:-	GGAGACGTACAATGGACACC	18312660	18312662	TGG	0.619831	0.883591	1	0	0	4	agagaACCTGCagagaccgGGAGACGTACAATGGACACCGTTTCAGAGCTATGCTGGAAACAGCATAGCAAGTTGAAATAAGGCTAGTCCGTTATCAACTTGAAAAAGTGGCACCGAGTCGGTGCttttagagGCAGGTggaag
Til979	LSM4	ENSG00000130520	CDS	chr19	chr19:18312671-18312690:-	AAAAATGGGGAGACGTACAA	18312668	18312670	TGG	0.595575	0.226158	1	0	1	15	agagaACCTGCagagaccgAAAAATGGGGAGACGTACAAGTTTCAGAGCTATGCTGGAAACAGCATAGCAAGTTGAAATAAGGCTAGTCCGTTATCAACTTGAAAAAGTGGCACCGAGTCGGTGCttttagagGCAGGTggaag
Til980	LSM4	ENSG00000130520	CDS and Splice site	chr19	chr19:18312686-18312705:-	TAGTTGGTGGAGCTGAAAAA	18312683	18312685	TGG	0.349871	0.271836	1	0	1	21	agagaACCTGCagagaccgTAGTTGGTGGAGCTGAAAAAGTTTCAGAGCTATGCTGGAAACAGCATAGCAAGTTGAAATAAGGCTAGTCCGTTATCAACTTGAAAAAGTGGCACCGAGTCGGTGCttttagagGCAGGTggaag
Til981	LSM4	ENSG00000130520	CDS and Splice site	chr19	chr19:18312699-18312718:-	CCTGTCTCTCTTCTAGTTGG	18312696	18312698	TGG	0.464443	0.207127	1	0	0	19	agagaACCTGCagagaccgCCTGTCTCTCTTCTAGTTGGGTTTCAGAGCTATGCTGGAAACAGCATAGCAAGTTGAAATAAGGCTAGTCCGTTATCAACTTGAAAAAGTGGCACCGAGTCGGTGCttttagagGCAGGTggaag
Til982	LSM4	ENSG00000130520	CDS	chr19	chr19:18316026-18316045:-	GACGGCTCAGAATCACCCCA	18316023	18316025	TGG	0.687113	0.381664	1	0	0	6	agagaACCTGCagagaccgGACGGCTCAGAATCACCCCAGTTTCAGAGCTATGCTGGAAACAGCATAGCAAGTTGAAATAAGGCTAGTCCGTTATCAACTTGAAAAAGTGGCACCGAGTCGGTGCttttagagGCAGGTggaag
Til983	LSM4	ENSG00000130520	CDS	chr19	chr19:18316039-18316058:+	AGCCGTCTTCAGCAGTGACA	18316059	18316061	AGG	0.605913	0.343218	1	0	2	5	agagaACCTGCagagaccgAGCCGTCTTCAGCAGTGACAGTTTCAGAGCTATGCTGGAAACAGCATAGCAAGTTGAAATAAGGCTAGTCCGTTATCAACTTGAAAAAGTGGCACCGAGTCGGTGCttttagagGCAGGTggaag
Til984	LSM4	ENSG00000130520	CDS	chr19	chr19:18316040-18316059:+	GCCGTCTTCAGCAGTGACAA	18316060	18316062	GGG	0.688219	0.564078	1	0	0	4	agagaACCTGCagagaccgGCCGTCTTCAGCAGTGACAAGTTTCAGAGCTATGCTGGAAACAGCATAGCAAGTTGAAATAAGGCTAGTCCGTTATCAACTTGAAAAAGTGGCACCGAGTCGGTGCttttagagGCAGGTggaag
Til985	LSM4	ENSG00000130520	CDS	chr19	chr19:18316044-18316063:-	TCCCTTGTCACTGCTGAAGA	18316041	18316043	CGG	0.579899	0.331678	1	0	3	13	agagaACCTGCagagaccgTCCCTTGTCACTGCTGAAGAGTTTCAGAGCTATGCTGGAAACAGCATAGCAAGTTGAAATAAGGCTAGTCCGTTATCAACTTGAAAAAGTGGCACCGAGTCGGTGCttttagagGCAGGTggaag
Til986	LSM4	ENSG00000130520	CDS	chr19	chr19:18312607-18312626:-	GAGAAGTCATCTGCACGTCC	18312604	18312606	AGG	0.498626	0.480184	1	0	0	7	agagaACCTGCagagaccgGAGAAGTCATCTGCACGTCCGTTTCAGAGCTATGCTGGAAACAGCATAGCAAGTTGAAATAAGGCTAGTCCGTTATCAACTTGAAAAAGTGGCACCGAGTCGGTGCttttagagGCAGGTggaag
Til987	LSM4	ENSG00000130520	CDS	chr19	chr19:18309723-18309742:+	GCTGCAGGCCTCCGCGGCCG	18309743	18309745	CGG	0.413751	0.21878	1	0	1	28	agagaACCTGCagagaccgGCTGCAGGCCTCCGCGGCCGGTTTCAGAGCTATGCTGGAAACAGCATAGCAAGTTGAAATAAGGCTAGTCCGTTATCAACTTGAAAAAGTGGCACCGAGTCGGTGCttttagagGCAGGTggaag
Til988	LSM4	ENSG00000130520	CDS	chr19	chr19:18309814-18309833:+	GCTGCCGCGGATGTAGCACT	18309834	18309836	CGG	0.487589	0.769632	1	0	0	3	agagaACCTGCagagaccgGCTGCCGCGGATGTAGCACTGTTTCAGAGCTATGCTGGAAACAGCATAGCAAGTTGAAATAAGGCTAGTCCGTTATCAACTTGAAAAAGTGGCACCGAGTCGGTGCttttagagGCAGGTggaag
Til989	LSM4	ENSG00000130520	CDS	chr19	chr19:18309780-18309799:+	TGATCTCGTCGGGGATGCGC	18309800	18309802	AGG	0.516005	0.848485	1	0	0	1	agagaACCTGCagagaccgTGATCTCGTCGGGGATGCGCGTTTCAGAGCTATGCTGGAAACAGCATAGCAAGTTGAAATAAGGCTAGTCCGTTATCAACTTGAAAAAGTGGCACCGAGTCGGTGCttttagagGCAGGTggaag
Til990	LSM4	ENSG00000130520	CDS	chr19	chr19:18309774-18309793:-	CCCCGACGAGATCATCGACA	18309771	18309773	TGG	0.64259	1	1	0	0	0	agagaACCTGCagagaccgCCCCGACGAGATCATCGACAGTTTCAGAGCTATGCTGGAAACAGCATAGCAAGTTGAAATAAGGCTAGTCCGTTATCAACTTGAAAAAGTGGCACCGAGTCGGTGCttttagagGCAGGTggaag
Til991	LSM4	ENSG00000130520	CDS	chr19	chr19:18309737-18309756:-	GTGGCCAAGGGCCGCGGCCG	18309734	18309736	CGG	0.286635	0.216292	1	0	1	14	agagaACCTGCagagaccgGTGGCCAAGGGCCGCGGCCGGTTTCAGAGCTATGCTGGAAACAGCATAGCAAGTTGAAATAAGGCTAGTCCGTTATCAACTTGAAAAAGTGGCACCGAGTCGGTGCttttagagGCAGGTggaag
Til992	LSM4	ENSG00000130520	CDS	chr19	chr19:18309759-18309778:-	CGACATGGTCAAGGAGGAGG	18309756	18309758	TGG	0.516562	0.295238	1	0	0	11	agagaACCTGCagagaccgCGACATGGTCAAGGAGGAGGGTTTCAGAGCTATGCTGGAAACAGCATAGCAAGTTGAAATAAGGCTAGTCCGTTATCAACTTGAAAAAGTGGCACCGAGTCGGTGCttttagagGCAGGTggaag
Til993	LSM4	ENSG00000130520	CDS	chr19	chr19:18309765-18309784:-	GATCATCGACATGGTCAAGG	18309762	18309764	AGG	0.708668	0.757419	1	0	0	3	agagaACCTGCagagaccgGATCATCGACATGGTCAAGGGTTTCAGAGCTATGCTGGAAACAGCATAGCAAGTTGAAATAAGGCTAGTCCGTTATCAACTTGAAAAAGTGGCACCGAGTCGGTGCttttagagGCAGGTggaag
Til994	LSM4	ENSG00000130520	CDS	chr19	chr19:18309768-18309787:-	CGAGATCATCGACATGGTCA	18309765	18309767	AGG	0.605078	0.610438	1	0	0	4	agagaACCTGCagagaccgCGAGATCATCGACATGGTCAGTTTCAGAGCTATGCTGGAAACAGCATAGCAAGTTGAAATAAGGCTAGTCCGTTATCAACTTGAAAAAGTGGCACCGAGTCGGTGCttttagagGCAGGTggaag
Til995	LSM4	ENSG00000130520	CDS	chr19	chr19:18309769-18309788:+	GACCATGTCGATGATCTCGT	18309789	18309791	CGG	0.562277	0.687858	1	0	0	2	agagaACCTGCagagaccgGACCATGTCGATGATCTCGTGTTTCAGAGCTATGCTGGAAACAGCATAGCAAGTTGAAATAAGGCTAGTCCGTTATCAACTTGAAAAAGTGGCACCGAGTCGGTGCttttagagGCAGGTggaag
Til996	LSM4	ENSG00000130520	CDS	chr19	chr19:18309770-18309789:+	ACCATGTCGATGATCTCGTC	18309790	18309792	GGG	0.443896	1	1	0	0	0	agagaACCTGCagagaccgACCATGTCGATGATCTCGTCGTTTCAGAGCTATGCTGGAAACAGCATAGCAAGTTGAAATAAGGCTAGTCCGTTATCAACTTGAAAAAGTGGCACCGAGTCGGTGCttttagagGCAGGTggaag
Til997	LSM4	ENSG00000130520	CDS	chr19	chr19:18309771-18309790:+	CCATGTCGATGATCTCGTCG	18309791	18309793	GGG	0.694242	1	1	0	0	0	agagaACCTGCagagaccgCCATGTCGATGATCTCGTCGGTTTCAGAGCTATGCTGGAAACAGCATAGCAAGTTGAAATAAGGCTAGTCCGTTATCAACTTGAAAAAGTGGCACCGAGTCGGTGCttttagagGCAGGTggaag
Til998	LSM4	ENSG00000130520	CDS	chr19	chr19:18309801-18309820:+	GGTACTTGATGGTGCTGCCG	18309821	18309823	CGG	0.630997	0.495166	1	0	0	6	agagaACCTGCagagaccgGGTACTTGATGGTGCTGCCGGTTTCAGAGCTATGCTGGAAACAGCATAGCAAGTTGAAATAAGGCTAGTCCGTTATCAACTTGAAAAAGTGGCACCGAGTCGGTGCttttagagGCAGGTggaag
Til999	LSM5	ENSG00000106355	CDS	chr7	chr7:32490324-32490343:+	GGGCAGCAGCTGCGACGGGT	32490344	32490346	TGG	0.504878	0.263734	1	0	1	22	agagaACCTGCagagaccgGGGCAGCAGCTGCGACGGGTGTTTCAGAGCTATGCTGGAAACAGCATAGCAAGTTGAAATAAGGCTAGTCCGTTATCAACTTGAAAAAGTGGCACCGAGTCGGTGCttttagagGCAGGTggaag
Til1000	LSM5	ENSG00000106355	CDS	chr7	chr7:32490322-32490341:-	CCGTCGCAGCTGCTGCCCTT	32490319	32490321	AGG	0.509986	0.288899	1	0	1	13	agagaACCTGCagagaccgCCGTCGCAGCTGCTGCCCTTGTTTCAGAGCTATGCTGGAAACAGCATAGCAAGTTGAAATAAGGCTAGTCCGTTATCAACTTGAAAAAGTGGCACCGAGTCGGTGCttttagagGCAGGTggaag
Til1001	LSM5	ENSG00000106355	CDS	chr7	chr7:32490320-32490339:+	CTAAGGGCAGCAGCTGCGAC	32490340	32490342	GGG	0.507623	0.742505	1	0	1	10	agagaACCTGCagagaccgCTAAGGGCAGCAGCTGCGACGTTTCAGAGCTATGCTGGAAACAGCATAGCAAGTTGAAATAAGGCTAGTCCGTTATCAACTTGAAAAAGTGGCACCGAGTCGGTGCttttagagGCAGGTggaag
Til1002	LSM5	ENSG00000106355	CDS and Splice site	chr7	chr7:32490319-32490338:+	CCTAAGGGCAGCAGCTGCGA	32490339	32490341	CGG	0.51298	0.186104	1	0	1	17	agagaACCTGCagagaccgCCTAAGGGCAGCAGCTGCGAGTTTCAGAGCTATGCTGGAAACAGCATAGCAAGTTGAAATAAGGCTAGTCCGTTATCAACTTGAAAAAGTGGCACCGAGTCGGTGCttttagagGCAGGTggaag
Til1003	LSM5	ENSG00000106355	Splice site	chr7	chr7:32490022-32490041:+	TACCTATAACACTGCAGAGG	32490042	32490044	CGG	0.578644	0.367941	1	0	0	10	agagaACCTGCagagaccgTACCTATAACACTGCAGAGGGTTTCAGAGCTATGCTGGAAACAGCATAGCAAGTTGAAATAAGGCTAGTCCGTTATCAACTTGAAAAAGTGGCACCGAGTCGGTGCttttagagGCAGGTggaag
Til1004	LSM5	ENSG00000106355	CDS and Splice site	chr7	chr7:32489331-32489350:+	TTTGTCCACAAGCTCTGAGG	32489351	32489353	AGG	0.630064	0.3677	1	0	2	9	agagaACCTGCagagaccgTTTGTCCACAAGCTCTGAGGGTTTCAGAGCTATGCTGGAAACAGCATAGCAAGTTGAAATAAGGCTAGTCCGTTATCAACTTGAAAAAGTGGCACCGAGTCGGTGCttttagagGCAGGTggaag
Til1005	LSM5	ENSG00000106355	CDS and Splice site	chr7	chr7:32489326-32489345:-	GAGCTTGTGGACAAATGTAT	32489323	32489325	AGG	0.50804	0.220499	1	1	1	10	agagaACCTGCagagaccgGAGCTTGTGGACAAATGTATGTTTCAGAGCTATGCTGGAAACAGCATAGCAAGTTGAAATAAGGCTAGTCCGTTATCAACTTGAAAAAGTGGCACCGAGTCGGTGCttttagagGCAGGTggaag
Til1006	LSM5	ENSG00000106355	CDS	chr7	chr7:32489291-32489310:-	CATCGTGATGAAGAGTGATA	32489288	32489290	AGG	0.459881	0.332889	1	0	0	9	agagaACCTGCagagaccgCATCGTGATGAAGAGTGATAGTTTCAGAGCTATGCTGGAAACAGCATAGCAAGTTGAAATAAGGCTAGTCCGTTATCAACTTGAAAAAGTGGCACCGAGTCGGTGCttttagagGCAGGTggaag
Til1007	LSM5	ENSG00000106355	CDS	chr7	chr7:32489269-32489288:-	GAAATTGTTGGTACTCTTCT	32489266	32489268	AGG	0.256073	0.165296	1	1	1	16	agagaACCTGCagagaccgGAAATTGTTGGTACTCTTCTGTTTCAGAGCTATGCTGGAAACAGCATAGCAAGTTGAAATAAGGCTAGTCCGTTATCAACTTGAAAAAGTGGCACCGAGTCGGTGCttttagagGCAGGTggaag
Til1008	LSM5	ENSG00000106355	CDS and Splice site	chr7	chr7:32488644-32488663:-	CCAAATTTCAGATATGGTAC	32488641	32488643	TGG	0.569358	0.495176	1	0	2	6	agagaACCTGCagagaccgCCAAATTTCAGATATGGTACGTTTCAGAGCTATGCTGGAAACAGCATAGCAAGTTGAAATAAGGCTAGTCCGTTATCAACTTGAAAAAGTGGCACCGAGTCGGTGCttttagagGCAGGTggaag
Til1009	LSM5	ENSG00000106355	CDS and Splice site	chr7	chr7:32488641-32488660:+	CCAGTACCATATCTGAAATT	32488661	32488663	TGG	0.363045	0.315061	1	0	0	18	agagaACCTGCagagaccgCCAGTACCATATCTGAAATTGTTTCAGAGCTATGCTGGAAACAGCATAGCAAGTTGAAATAAGGCTAGTCCGTTATCAACTTGAAAAAGTGGCACCGAGTCGGTGCttttagagGCAGGTggaag
Til1010	LSM5	ENSG00000106355	CDS and Splice site	chr7	chr7:32487743-32487762:-	TTTAGTGAAATCACACCAGA	32487740	32487742	AGG	0.549043	0.43273	1	0	0	10	agagaACCTGCagagaccgTTTAGTGAAATCACACCAGAGTTTCAGAGCTATGCTGGAAACAGCATAGCAAGTTGAAATAAGGCTAGTCCGTTATCAACTTGAAAAAGTGGCACCGAGTCGGTGCttttagagGCAGGTggaag
Til1011	LSM5	ENSG00000106355	CDS	chr7	chr7:32487725-32487744:+	TTAGTAATCCTTCTTCCTTC	32487745	32487747	TGG	0.27361	0.160647	1	0	1	15	agagaACCTGCagagaccgTTAGTAATCCTTCTTCCTTCGTTTCAGAGCTATGCTGGAAACAGCATAGCAAGTTGAAATAAGGCTAGTCCGTTATCAACTTGAAAAAGTGGCACCGAGTCGGTGCttttagagGCAGGTggaag
Til1012	LSM5	ENSG00000106355	CDS and Splice site	chr7	chr7:32487284-32487303:+	CAGGAACCAGCTGCATAAAG	32487304	32487306	AGG	0.491719	0.29953	1	0	0	15	agagaACCTGCagagaccgCAGGAACCAGCTGCATAAAGGTTTCAGAGCTATGCTGGAAACAGCATAGCAAGTTGAAATAAGGCTAGTCCGTTATCAACTTGAAAAAGTGGCACCGAGTCGGTGCttttagagGCAGGTggaag
Til1013	LSM5	ENSG00000106355	CDS and Splice site	chr7	chr7:32487283-32487302:-	TTTATGCAGCTGGTTCCTGG	32487280	32487282	AGG	0.65977	0.370805	1	0	0	10	agagaACCTGCagagaccgTTTATGCAGCTGGTTCCTGGGTTTCAGAGCTATGCTGGAAACAGCATAGCAAGTTGAAATAAGGCTAGTCCGTTATCAACTTGAAAAAGTGGCACCGAGTCGGTGCttttagagGCAGGTggaag
Til1014	LSM5	ENSG00000106355	CDS and Splice site	chr7	chr7:32489332-32489351:+	TTGTCCACAAGCTCTGAGGA	32489352	32489354	GGG	0.701418	0.355999	1	0	0	11	agagaACCTGCagagaccgTTGTCCACAAGCTCTGAGGAGTTTCAGAGCTATGCTGGAAACAGCATAGCAAGTTGAAATAAGGCTAGTCCGTTATCAACTTGAAAAAGTGGCACCGAGTCGGTGCttttagagGCAGGTggaag
Til1015	LSM5	ENSG00000106355	Splice site	chr7	chr7:32495222-32495241:+	CGCCGCACCTCCAGGTCCCG	32495242	32495244	CGG	0.602148	0.233029	1	0	0	19	agagaACCTGCagagaccgCGCCGCACCTCCAGGTCCCGGTTTCAGAGCTATGCTGGAAACAGCATAGCAAGTTGAAATAAGGCTAGTCCGTTATCAACTTGAAAAAGTGGCACCGAGTCGGTGCttttagagGCAGGTggaag
Til1016	MAGOH	ENSG00000162385	CDS	chr1	chr1:53233586-53233605:-	CGACAGTGAAATTACCAAAG	53233583	53233585	AGG	0.665072	0.197928	1	1	0	13	agagaACCTGCagagaccgCGACAGTGAAATTACCAAAGGTTTCAGAGCTATGCTGGAAACAGCATAGCAAGTTGAAATAAGGCTAGTCCGTTATCAACTTGAAAAAGTGGCACCGAGTCGGTGCttttagagGCAGGTggaag
Til1017	MAGOH	ENSG00000162385	CDS and Splice site	chr1	chr1:53227136-53227155:-	TTGTATTTTAGGGATCCAGA	53227133	53227135	AGG	0.635082	0.256067	1	0	0	11	agagaACCTGCagagaccgTTGTATTTTAGGGATCCAGAGTTTCAGAGCTATGCTGGAAACAGCATAGCAAGTTGAAATAAGGCTAGTCCGTTATCAACTTGAAAAAGTGGCACCGAGTCGGTGCttttagagGCAGGTggaag
Til1018	MAGOH	ENSG00000162385	CDS	chr1	chr1:53233631-53233650:-	TTATGTACATAAAAGCGTGA	53233628	53233630	TGG	0.6346	0.377832	1	0	1	6	agagaACCTGCagagaccgTTATGTACATAAAAGCGTGAGTTTCAGAGCTATGCTGGAAACAGCATAGCAAGTTGAAATAAGGCTAGTCCGTTATCAACTTGAAAAAGTGGCACCGAGTCGGTGCttttagagGCAGGTggaag
Til1019	MAGOH	ENSG00000162385	CDS and Splice site	chr1	chr1:53235619-53235638:+	GGCATATCTTAACTTCCCTG	53235639	53235641	TGG	0.612114	0.321204	1	0	0	9	agagaACCTGCagagaccgGGCATATCTTAACTTCCCTGGTTTCAGAGCTATGCTGGAAACAGCATAGCAAGTTGAAATAAGGCTAGTCCGTTATCAACTTGAAAAAGTGGCACCGAGTCGGTGCttttagagGCAGGTggaag
Til1020	MAGOH	ENSG00000162385	CDS and Splice site	chr1	chr1:53235620-53235639:+	GCATATCTTAACTTCCCTGT	53235640	53235642	GGG	0.467518	0.448631	1	0	0	9	agagaACCTGCagagaccgGCATATCTTAACTTCCCTGTGTTTCAGAGCTATGCTGGAAACAGCATAGCAAGTTGAAATAAGGCTAGTCCGTTATCAACTTGAAAAAGTGGCACCGAGTCGGTGCttttagagGCAGGTggaag
Til1021	MAGOH	ENSG00000162385	CDS	chr1	chr1:53233572-53233591:-	CCAAAGAGGATGATGCATTG	53233569	53233571	TGG	0.657272	0.228248	1	0	1	20	agagaACCTGCagagaccgCCAAAGAGGATGATGCATTGGTTTCAGAGCTATGCTGGAAACAGCATAGCAAGTTGAAATAAGGCTAGTCCGTTATCAACTTGAAAAAGTGGCACCGAGTCGGTGCttttagagGCAGGTggaag
Til1022	MAGOH	ENSG00000162385	CDS	chr1	chr1:53238363-53238382:-	GAGTTTGAGTTTCGACCGGA	53238360	53238362	CGG	0.631658	0.385146	1	0	1	3	agagaACCTGCagagaccgGAGTTTGAGTTTCGACCGGAGTTTCAGAGCTATGCTGGAAACAGCATAGCAAGTTGAAATAAGGCTAGTCCGTTATCAACTTGAAAAAGTGGCACCGAGTCGGTGCttttagagGCAGGTggaag
Til1023	MAGOH	ENSG00000162385	CDS	chr1	chr1:53238364-53238383:+	CCGGTCGAAACTCAAACTCC	53238384	53238386	AGG	0.569818	0.191777	1	0	0	13	agagaACCTGCagagaccgCCGGTCGAAACTCAAACTCCGTTTCAGAGCTATGCTGGAAACAGCATAGCAAGTTGAAATAAGGCTAGTCCGTTATCAACTTGAAAAAGTGGCACCGAGTCGGTGCttttagagGCAGGTggaag
Til1024	MAGOH	ENSG00000162385	CDS	chr1	chr1:53233553-53233572:-	GTGGCCTCCTCCTGACCGAG	53233550	53233552	TGG	0.571864	0.260808	1	1	0	9	agagaACCTGCagagaccgGTGGCCTCCTCCTGACCGAGGTTTCAGAGCTATGCTGGAAACAGCATAGCAAGTTGAAATAAGGCTAGTCCGTTATCAACTTGAAAAAGTGGCACCGAGTCGGTGCttttagagGCAGGTggaag
Til1025	MAGOH	ENSG00000162385	CDS	chr1	chr1:53233552-53233571:-	TGGCCTCCTCCTGACCGAGT	53233549	53233551	GGG	0.553183	0.416477	1	0	1	6	agagaACCTGCagagaccgTGGCCTCCTCCTGACCGAGTGTTTCAGAGCTATGCTGGAAACAGCATAGCAAGTTGAAATAAGGCTAGTCCGTTATCAACTTGAAAAAGTGGCACCGAGTCGGTGCttttagagGCAGGTggaag
Til1026	MAGOH	ENSG00000162385	CDS	chr1	chr1:53228874-53228893:+	GGATTGATTGACATCAATAA	53228894	53228896	GGG	0.414198	0.212869	1	2	1	12	agagaACCTGCagagaccgGGATTGATTGACATCAATAAGTTTCAGAGCTATGCTGGAAACAGCATAGCAAGTTGAAATAAGGCTAGTCCGTTATCAACTTGAAAAAGTGGCACCGAGTCGGTGCttttagagGCAGGTggaag
Til1027	MAGOH	ENSG00000162385	CDS and Splice site	chr1	chr1:53228938-53228957:-	TAGGAGCTTGAAATCGTCAT	53228935	53228937	TGG	0.420424	0.343346	1	1	3	6	agagaACCTGCagagaccgTAGGAGCTTGAAATCGTCATGTTTCAGAGCTATGCTGGAAACAGCATAGCAAGTTGAAATAAGGCTAGTCCGTTATCAACTTGAAAAAGTGGCACCGAGTCGGTGCttttagagGCAGGTggaag
Til1028	MAGOH	ENSG00000162385	CDS	chr1	chr1:53227118-53227137:+	TAAAATACTCGTAAGCCTTC	53227138	53227140	TGG	0.295473	0.236786	1	1	2	6	agagaACCTGCagagaccgTAAAATACTCGTAAGCCTTCGTTTCAGAGCTATGCTGGAAACAGCATAGCAAGTTGAAATAAGGCTAGTCCGTTATCAACTTGAAAAAGTGGCACCGAGTCGGTGCttttagagGCAGGTggaag
Til1029	MAGOH	ENSG00000162385	CDS	chr1	chr1:53233543-53233562:+	TGCCGGCCCACTCGGTCAGG	53233563	53233565	AGG	0.576263	0.482959	1	0	0	6	agagaACCTGCagagaccgTGCCGGCCCACTCGGTCAGGGTTTCAGAGCTATGCTGGAAACAGCATAGCAAGTTGAAATAAGGCTAGTCCGTTATCAACTTGAAAAAGTGGCACCGAGTCGGTGCttttagagGCAGGTggaag
Til1030	MAGOH	ENSG00000162385	CDS	chr1	chr1:53233544-53233563:-	TCCTGACCGAGTGGGCCGGC	53233541	53233543	AGG	0.419549	0.421954	1	0	1	5	agagaACCTGCagagaccgTCCTGACCGAGTGGGCCGGCGTTTCAGAGCTATGCTGGAAACAGCATAGCAAGTTGAAATAAGGCTAGTCCGTTATCAACTTGAAAAAGTGGCACCGAGTCGGTGCttttagagGCAGGTggaag
Til1031	MAGOH	ENSG00000162385	CDS	chr1	chr1:53233546-53233565:+	CGGCCCACTCGGTCAGGAGG	53233566	53233568	AGG	0.48905	0.324156	1	0	0	7	agagaACCTGCagagaccgCGGCCCACTCGGTCAGGAGGGTTTCAGAGCTATGCTGGAAACAGCATAGCAAGTTGAAATAAGGCTAGTCCGTTATCAACTTGAAAAAGTGGCACCGAGTCGGTGCttttagagGCAGGTggaag
Til1032	MAGOH	ENSG00000162385	CDS	chr1	chr1:53233548-53233567:-	CTCCTCCTGACCGAGTGGGC	53233545	53233547	CGG	0.519686	0.335989	1	0	1	6	agagaACCTGCagagaccgCTCCTCCTGACCGAGTGGGCGTTTCAGAGCTATGCTGGAAACAGCATAGCAAGTTGAAATAAGGCTAGTCCGTTATCAACTTGAAAAAGTGGCACCGAGTCGGTGCttttagagGCAGGTggaag
Til1033	MAGOH	ENSG00000162385	CDS	chr1	chr1:53233569-53233588:+	CCACAATGCATCATCCTCTT	53233589	53233591	TGG	0.384463	0.280128	1	0	1	11	agagaACCTGCagagaccgCCACAATGCATCATCCTCTTGTTTCAGAGCTATGCTGGAAACAGCATAGCAAGTTGAAATAAGGCTAGTCCGTTATCAACTTGAAAAAGTGGCACCGAGTCGGTGCttttagagGCAGGTggaag
Til1034	MAGOH	ENSG00000162385	CDS	chr1	chr1:53227092-53227111:-	TGTCCAGGACCTGAAGTGTT	53227089	53227091	TGG	0.445677	0.335853	1	0	0	17	agagaACCTGCagagaccgTGTCCAGGACCTGAAGTGTTGTTTCAGAGCTATGCTGGAAACAGCATAGCAAGTTGAAATAAGGCTAGTCCGTTATCAACTTGAAAAAGTGGCACCGAGTCGGTGCttttagagGCAGGTggaag
Til1035	MAGOH	ENSG00000162385	CDS	chr1	chr1:53233628-53233647:-	TGTACATAAAAGCGTGATGG	53233625	53233627	AGG	0.627971	0.536636	1	0	1	4	agagaACCTGCagagaccgTGTACATAAAAGCGTGATGGGTTTCAGAGCTATGCTGGAAACAGCATAGCAAGTTGAAATAAGGCTAGTCCGTTATCAACTTGAAAAAGTGGCACCGAGTCGGTGCttttagagGCAGGTggaag
Til1036	MAGOH	ENSG00000162385	CDS	chr1	chr1:53228873-53228892:+	TGGATTGATTGACATCAATA	53228893	53228895	AGG	0.385982	0.21929	1	2	1	12	agagaACCTGCagagaccgTGGATTGATTGACATCAATAGTTTCAGAGCTATGCTGGAAACAGCATAGCAAGTTGAAATAAGGCTAGTCCGTTATCAACTTGAAAAAGTGGCACCGAGTCGGTGCttttagagGCAGGTggaag
Til1037	MAGOH	ENSG00000162385	CDS	chr1	chr1:53238418-53238437:-	CTTTTATCTGCGTTACTACG	53238415	53238417	TGG	0.520448	0.432731	1	1	0	2	agagaACCTGCagagaccgCTTTTATCTGCGTTACTACGGTTTCAGAGCTATGCTGGAAACAGCATAGCAAGTTGAAATAAGGCTAGTCCGTTATCAACTTGAAAAAGTGGCACCGAGTCGGTGCttttagagGCAGGTggaag
Til1038	MAGOH	ENSG00000162385	CDS	chr1	chr1:53238417-53238436:-	TTTTATCTGCGTTACTACGT	53238414	53238416	GGG	0.574183	0.331293	1	1	0	4	agagaACCTGCagagaccgTTTTATCTGCGTTACTACGTGTTTCAGAGCTATGCTGGAAACAGCATAGCAAGTTGAAATAAGGCTAGTCCGTTATCAACTTGAAAAAGTGGCACCGAGTCGGTGCttttagagGCAGGTggaag
Til1039	MAGOH	ENSG00000162385	CDS	chr1	chr1:53238416-53238435:-	TTTATCTGCGTTACTACGTG	53238413	53238415	GGG	0.574597	0.6	1	1	0	0	agagaACCTGCagagaccgTTTATCTGCGTTACTACGTGGTTTCAGAGCTATGCTGGAAACAGCATAGCAAGTTGAAATAAGGCTAGTCCGTTATCAACTTGAAAAAGTGGCACCGAGTCGGTGCttttagagGCAGGTggaag
Til1040	MAGOH	ENSG00000162385	CDS	chr1	chr1:53238409-53238428:-	GCGTTACTACGTGGGGCACA	53238406	53238408	AGG	0.561951	0.3138	1	1	2	2	agagaACCTGCagagaccgGCGTTACTACGTGGGGCACAGTTTCAGAGCTATGCTGGAAACAGCATAGCAAGTTGAAATAAGGCTAGTCCGTTATCAACTTGAAAAAGTGGCACCGAGTCGGTGCttttagagGCAGGTggaag
Til1041	MAGOH	ENSG00000162385	CDS	chr1	chr1:53238408-53238427:-	CGTTACTACGTGGGGCACAA	53238405	53238407	GGG	0.668851	0.369726	1	1	2	2	agagaACCTGCagagaccgCGTTACTACGTGGGGCACAAGTTTCAGAGCTATGCTGGAAACAGCATAGCAAGTTGAAATAAGGCTAGTCCGTTATCAACTTGAAAAAGTGGCACCGAGTCGGTGCttttagagGCAGGTggaag
Til1042	MAGOH	ENSG00000162385	CDS	chr1	chr1:53238385-53238404:-	CAAGTTCGGCCACGAGTTCC	53238382	53238384	TGG	0.379397	0.380813	1	0	1	4	agagaACCTGCagagaccgCAAGTTCGGCCACGAGTTCCGTTTCAGAGCTATGCTGGAAACAGCATAGCAAGTTGAAATAAGGCTAGTCCGTTATCAACTTGAAAAAGTGGCACCGAGTCGGTGCttttagagGCAGGTggaag
Til1043	MAGOH	ENSG00000162385	CDS	chr1	chr1:53238373-53238392:+	ACTCAAACTCCAGGAACTCG	53238393	53238395	TGG	0.584287	0.282596	1	1	1	9	agagaACCTGCagagaccgACTCAAACTCCAGGAACTCGGTTTCAGAGCTATGCTGGAAACAGCATAGCAAGTTGAAATAAGGCTAGTCCGTTATCAACTTGAAAAAGTGGCACCGAGTCGGTGCttttagagGCAGGTggaag
Til1044	MAGOH	ENSG00000162385	CDS	chr1	chr1:53238367-53238386:-	CCTGGAGTTTGAGTTTCGAC	53238364	53238366	CGG	0.562578	0.218626	1	0	0	26	agagaACCTGCagagaccgCCTGGAGTTTGAGTTTCGACGTTTCAGAGCTATGCTGGAAACAGCATAGCAAGTTGAAATAAGGCTAGTCCGTTATCAACTTGAAAAAGTGGCACCGAGTCGGTGCttttagagGCAGGTggaag
Til1045	MAGOH	ENSG00000162385	CDS	chr1	chr1:53227086-53227105:+	AGACCAAACACTTCAGGTCC	53227106	53227108	TGG	0.520203	0.344148	1	0	0	13	agagaACCTGCagagaccgAGACCAAACACTTCAGGTCCGTTTCAGAGCTATGCTGGAAACAGCATAGCAAGTTGAAATAAGGCTAGTCCGTTATCAACTTGAAAAAGTGGCACCGAGTCGGTGCttttagagGCAGGTggaag
Til1046	MAGOH	ENSG00000162385	CDS and Splice site	chr1	chr1:53227137-53227156:+	CTGGATCCCTAAAATACAAA	53227157	53227159	AGG	0.424062	0.226594	1	0	1	16	agagaACCTGCagagaccgCTGGATCCCTAAAATACAAAGTTTCAGAGCTATGCTGGAAACAGCATAGCAAGTTGAAATAAGGCTAGTCCGTTATCAACTTGAAAAAGTGGCACCGAGTCGGTGCttttagagGCAGGTggaag
Til1047	MEPCE	ENSG00000146834	CDS and Splice site	chr7	chr7:100430601-100430620:-	AGGAGGCTATTCAGGTTCAG	100430598	100430600	GGG	0.65919	0.249533	1	0	2	15	agagaACCTGCagagaccgAGGAGGCTATTCAGGTTCAGGTTTCAGAGCTATGCTGGAAACAGCATAGCAAGTTGAAATAAGGCTAGTCCGTTATCAACTTGAAAAAGTGGCACCGAGTCGGTGCttttagagGCAGGTggaag
Til1048	MEPCE	ENSG00000146834	CDS	chr7	chr7:100430600-100430619:+	CCTGAACCTGAATAGCCTCC	100430620	100430622	TGG	0.399536	0.360554	1	0	0	10	agagaACCTGCagagaccgCCTGAACCTGAATAGCCTCCGTTTCAGAGCTATGCTGGAAACAGCATAGCAAGTTGAAATAAGGCTAGTCCGTTATCAACTTGAAAAAGTGGCACCGAGTCGGTGCttttagagGCAGGTggaag
Til1049	MEPCE	ENSG00000146834	CDS	chr7	chr7:100430559-100430578:+	TTACCCTCCAACTTCCTCCT	100430579	100430581	GGG	0.443865	0.176493	1	0	1	18	agagaACCTGCagagaccgTTACCCTCCAACTTCCTCCTGTTTCAGAGCTATGCTGGAAACAGCATAGCAAGTTGAAATAAGGCTAGTCCGTTATCAACTTGAAAAAGTGGCACCGAGTCGGTGCttttagagGCAGGTggaag
Til1050	MEPCE	ENSG00000146834	CDS	chr7	chr7:100430558-100430577:+	GTTACCCTCCAACTTCCTCC	100430578	100430580	TGG	0.346681	0.296309	1	0	1	9	agagaACCTGCagagaccgGTTACCCTCCAACTTCCTCCGTTTCAGAGCTATGCTGGAAACAGCATAGCAAGTTGAAATAAGGCTAGTCCGTTATCAACTTGAAAAAGTGGCACCGAGTCGGTGCttttagagGCAGGTggaag
Til1051	MEPCE	ENSG00000146834	CDS	chr7	chr7:100430522-100430541:+	GAGGCGCAGGCGGGTGAATT	100430542	100430544	CGG	0.363898	0.297702	1	0	0	31	agagaACCTGCagagaccgGAGGCGCAGGCGGGTGAATTGTTTCAGAGCTATGCTGGAAACAGCATAGCAAGTTGAAATAAGGCTAGTCCGTTATCAACTTGAAAAAGTGGCACCGAGTCGGTGCttttagagGCAGGTggaag
Til1052	MEPCE	ENSG00000146834	CDS	chr7	chr7:100430518-100430537:-	CACCCGCCTGCGCCTCTTGA	100430515	100430517	AGG	0.336729	0.407753	1	0	1	13	agagaACCTGCagagaccgCACCCGCCTGCGCCTCTTGAGTTTCAGAGCTATGCTGGAAACAGCATAGCAAGTTGAAATAAGGCTAGTCCGTTATCAACTTGAAAAAGTGGCACCGAGTCGGTGCttttagagGCAGGTggaag
Til1053	MEPCE	ENSG00000146834	CDS	chr7	chr7:100430514-100430533:-	CGCCTGCGCCTCTTGAAGGC	100430511	100430513	CGG	0.490384	0.305289	1	0	1	9	agagaACCTGCagagaccgCGCCTGCGCCTCTTGAAGGCGTTTCAGAGCTATGCTGGAAACAGCATAGCAAGTTGAAATAAGGCTAGTCCGTTATCAACTTGAAAAAGTGGCACCGAGTCGGTGCttttagagGCAGGTggaag
Til1054	MEPCE	ENSG00000146834	CDS	chr7	chr7:100430513-100430532:+	GGCCTTCAAGAGGCGCAGGC	100430533	100430535	GGG	0.558115	0.25034	1	0	0	22	agagaACCTGCagagaccgGGCCTTCAAGAGGCGCAGGCGTTTCAGAGCTATGCTGGAAACAGCATAGCAAGTTGAAATAAGGCTAGTCCGTTATCAACTTGAAAAAGTGGCACCGAGTCGGTGCttttagagGCAGGTggaag
Til1055	MEPCE	ENSG00000146834	CDS and Splice site	chr7	chr7:100430602-100430621:-	CAGGAGGCTATTCAGGTTCA	100430599	100430601	GGG	0.523751	0.348706	1	0	1	11	agagaACCTGCagagaccgCAGGAGGCTATTCAGGTTCAGTTTCAGAGCTATGCTGGAAACAGCATAGCAAGTTGAAATAAGGCTAGTCCGTTATCAACTTGAAAAAGTGGCACCGAGTCGGTGCttttagagGCAGGTggaag
Til1056	MEPCE	ENSG00000146834	CDS	chr7	chr7:100430512-100430531:+	CGGCCTTCAAGAGGCGCAGG	100430532	100430534	CGG	0.533259	0.62813	1	0	0	6	agagaACCTGCagagaccgCGGCCTTCAAGAGGCGCAGGGTTTCAGAGCTATGCTGGAAACAGCATAGCAAGTTGAAATAAGGCTAGTCCGTTATCAACTTGAAAAAGTGGCACCGAGTCGGTGCttttagagGCAGGTggaag
Til1057	MEPCE	ENSG00000146834	CDS	chr7	chr7:100430464-100430483:+	GGAGAAATAGCTGTAATGTA	100430484	100430486	GGG	0.455975	0.211896	1	0	1	20	agagaACCTGCagagaccgGGAGAAATAGCTGTAATGTAGTTTCAGAGCTATGCTGGAAACAGCATAGCAAGTTGAAATAAGGCTAGTCCGTTATCAACTTGAAAAAGTGGCACCGAGTCGGTGCttttagagGCAGGTggaag
Til1058	MEPCE	ENSG00000146834	CDS	chr7	chr7:100430503-100430522:+	TCAAACATCCGGCCTTCAAG	100430523	100430525	AGG	0.575564	0.412665	1	0	0	3	agagaACCTGCagagaccgTCAAACATCCGGCCTTCAAGGTTTCAGAGCTATGCTGGAAACAGCATAGCAAGTTGAAATAAGGCTAGTCCGTTATCAACTTGAAAAAGTGGCACCGAGTCGGTGCttttagagGCAGGTggaag
Til1059	MEPCE	ENSG00000146834	CDS	chr7	chr7:100430492-100430511:+	CGGGGGAGGCTTCAAACATC	100430512	100430514	CGG	0.474725	0.478474	1	0	0	4	agagaACCTGCagagaccgCGGGGGAGGCTTCAAACATCGTTTCAGAGCTATGCTGGAAACAGCATAGCAAGTTGAAATAAGGCTAGTCCGTTATCAACTTGAAAAAGTGGCACCGAGTCGGTGCttttagagGCAGGTggaag
Til1060	MEPCE	ENSG00000146834	CDS	chr7	chr7:100430475-100430494:+	TGTAATGTAGGGGGAGGCGG	100430495	100430497	GGG	0.522481	0.218968	1	0	0	21	agagaACCTGCagagaccgTGTAATGTAGGGGGAGGCGGGTTTCAGAGCTATGCTGGAAACAGCATAGCAAGTTGAAATAAGGCTAGTCCGTTATCAACTTGAAAAAGTGGCACCGAGTCGGTGCttttagagGCAGGTggaag
Til1061	MEPCE	ENSG00000146834	CDS	chr7	chr7:100430474-100430493:+	CTGTAATGTAGGGGGAGGCG	100430494	100430496	GGG	0.455496	0.300143	1	0	0	12	agagaACCTGCagagaccgCTGTAATGTAGGGGGAGGCGGTTTCAGAGCTATGCTGGAAACAGCATAGCAAGTTGAAATAAGGCTAGTCCGTTATCAACTTGAAAAAGTGGCACCGAGTCGGTGCttttagagGCAGGTggaag
Til1062	MEPCE	ENSG00000146834	CDS	chr7	chr7:100430473-100430492:+	GCTGTAATGTAGGGGGAGGC	100430493	100430495	GGG	0.449062	0.216554	1	0	0	19	agagaACCTGCagagaccgGCTGTAATGTAGGGGGAGGCGTTTCAGAGCTATGCTGGAAACAGCATAGCAAGTTGAAATAAGGCTAGTCCGTTATCAACTTGAAAAAGTGGCACCGAGTCGGTGCttttagagGCAGGTggaag
Til1063	MEPCE	ENSG00000146834	CDS	chr7	chr7:100430469-100430488:+	AATAGCTGTAATGTAGGGGG	100430489	100430491	AGG	0.585246	0.314861	1	0	1	8	agagaACCTGCagagaccgAATAGCTGTAATGTAGGGGGGTTTCAGAGCTATGCTGGAAACAGCATAGCAAGTTGAAATAAGGCTAGTCCGTTATCAACTTGAAAAAGTGGCACCGAGTCGGTGCttttagagGCAGGTggaag
Til1064	MEPCE	ENSG00000146834	CDS	chr7	chr7:100430466-100430485:+	AGAAATAGCTGTAATGTAGG	100430486	100430488	GGG	0.6506	0.203955	1	0	0	18	agagaACCTGCagagaccgAGAAATAGCTGTAATGTAGGGTTTCAGAGCTATGCTGGAAACAGCATAGCAAGTTGAAATAAGGCTAGTCCGTTATCAACTTGAAAAAGTGGCACCGAGTCGGTGCttttagagGCAGGTggaag
Til1065	MEPCE	ENSG00000146834	CDS	chr7	chr7:100430465-100430484:+	GAGAAATAGCTGTAATGTAG	100430485	100430487	GGG	0.454674	0.168929	1	0	1	16	agagaACCTGCagagaccgGAGAAATAGCTGTAATGTAGGTTTCAGAGCTATGCTGGAAACAGCATAGCAAGTTGAAATAAGGCTAGTCCGTTATCAACTTGAAAAAGTGGCACCGAGTCGGTGCttttagagGCAGGTggaag
Til1066	MEPCE	ENSG00000146834	CDS and Splice site	chr7	chr7:100430603-100430622:-	CCAGGAGGCTATTCAGGTTC	100430600	100430602	AGG	0.301268	0.343068	1	0	1	12	agagaACCTGCagagaccgCCAGGAGGCTATTCAGGTTCGTTTCAGAGCTATGCTGGAAACAGCATAGCAAGTTGAAATAAGGCTAGTCCGTTATCAACTTGAAAAAGTGGCACCGAGTCGGTGCttttagagGCAGGTggaag
Til1067	MEPCE	ENSG00000146834	CDS	chr7	chr7:100430463-100430482:+	AGGAGAAATAGCTGTAATGT	100430483	100430485	AGG	0.492727	0.229232	1	0	1	26	agagaACCTGCagagaccgAGGAGAAATAGCTGTAATGTGTTTCAGAGCTATGCTGGAAACAGCATAGCAAGTTGAAATAAGGCTAGTCCGTTATCAACTTGAAAAAGTGGCACCGAGTCGGTGCttttagagGCAGGTggaag
Til1068	MEPCE	ENSG00000146834	CDS	chr7	chr7:100430429-100430448:+	GCCCCACCGGCCACCTGGGG	100430449	100430451	GGG	0.405068	0.182035	1	0	0	37	agagaACCTGCagagaccgGCCCCACCGGCCACCTGGGGGTTTCAGAGCTATGCTGGAAACAGCATAGCAAGTTGAAATAAGGCTAGTCCGTTATCAACTTGAAAAAGTGGCACCGAGTCGGTGCttttagagGCAGGTggaag
Til1069	MEPCE	ENSG00000146834	CDS	chr7	chr7:100430428-100430447:+	AGCCCCACCGGCCACCTGGG	100430448	100430450	GGG	0.539296	0.196677	1	0	3	17	agagaACCTGCagagaccgAGCCCCACCGGCCACCTGGGGTTTCAGAGCTATGCTGGAAACAGCATAGCAAGTTGAAATAAGGCTAGTCCGTTATCAACTTGAAAAAGTGGCACCGAGTCGGTGCttttagagGCAGGTggaag
Til1070	MEPCE	ENSG00000146834	CDS	chr7	chr7:100430425-100430444:+	ATCAGCCCCACCGGCCACCT	100430445	100430447	GGG	0.375844	0.294336	1	0	1	16	agagaACCTGCagagaccgATCAGCCCCACCGGCCACCTGTTTCAGAGCTATGCTGGAAACAGCATAGCAAGTTGAAATAAGGCTAGTCCGTTATCAACTTGAAAAAGTGGCACCGAGTCGGTGCttttagagGCAGGTggaag
Til1071	MEPCE	ENSG00000146834	CDS	chr7	chr7:100430509-100430528:+	ATCCGGCCTTCAAGAGGCGC	100430529	100430531	AGG	0.485754	0.48291	1	0	0	4	agagaACCTGCagagaccgATCCGGCCTTCAAGAGGCGCGTTTCAGAGCTATGCTGGAAACAGCATAGCAAGTTGAAATAAGGCTAGTCCGTTATCAACTTGAAAAAGTGGCACCGAGTCGGTGCttttagagGCAGGTggaag
Til1072	MEPCE	ENSG00000146834	CDS and Splice site	chr7	chr7:100430606-100430625:+	CCTGAATAGCCTCCTGGATG	100430626	100430628	AGG	0.516021	0.313333	1	0	2	8	agagaACCTGCagagaccgCCTGAATAGCCTCCTGGATGGTTTCAGAGCTATGCTGGAAACAGCATAGCAAGTTGAAATAAGGCTAGTCCGTTATCAACTTGAAAAAGTGGCACCGAGTCGGTGCttttagagGCAGGTggaag
Til1073	MEPCE	ENSG00000146834	CDS	chr7	chr7:100430261-100430280:-	CCCCTCGGTGCTGCTGCGCC	100430258	100430260	TGG	0.215096	0.308111	1	0	1	16	agagaACCTGCagagaccgCCCCTCGGTGCTGCTGCGCCGTTTCAGAGCTATGCTGGAAACAGCATAGCAAGTTGAAATAAGGCTAGTCCGTTATCAACTTGAAAAAGTGGCACCGAGTCGGTGCttttagagGCAGGTggaag
Til1074	MEPCE	ENSG00000146834	CDS	chr7	chr7:100430621-100430640:-	TGCGGCTCACTTCCTCATCC	100430618	100430620	AGG	0.518677	0.253001	1	0	0	17	agagaACCTGCagagaccgTGCGGCTCACTTCCTCATCCGTTTCAGAGCTATGCTGGAAACAGCATAGCAAGTTGAAATAAGGCTAGTCCGTTATCAACTTGAAAAAGTGGCACCGAGTCGGTGCttttagagGCAGGTggaag
Til1075	MEPCE	ENSG00000146834	CDS	chr7	chr7:100431470-100431489:-	GGTAGTGTCGGATGTTTTGG	100431467	100431469	CGG	0.574894	0.681898	1	0	0	2	agagaACCTGCagagaccgGGTAGTGTCGGATGTTTTGGGTTTCAGAGCTATGCTGGAAACAGCATAGCAAGTTGAAATAAGGCTAGTCCGTTATCAACTTGAAAAAGTGGCACCGAGTCGGTGCttttagagGCAGGTggaag
Til1076	MEPCE	ENSG00000146834	CDS	chr7	chr7:100431473-100431492:-	AAAGGTAGTGTCGGATGTTT	100431470	100431472	TGG	0.302206	0.558874	1	0	0	4	agagaACCTGCagagaccgAAAGGTAGTGTCGGATGTTTGTTTCAGAGCTATGCTGGAAACAGCATAGCAAGTTGAAATAAGGCTAGTCCGTTATCAACTTGAAAAAGTGGCACCGAGTCGGTGCttttagagGCAGGTggaag
Til1077	MEPCE	ENSG00000146834	CDS	chr7	chr7:100431476-100431495:+	CATCCGACACTACCTTTCCG	100431496	100431498	AGG	0.707251	0.734788	1	0	0	2	agagaACCTGCagagaccgCATCCGACACTACCTTTCCGGTTTCAGAGCTATGCTGGAAACAGCATAGCAAGTTGAAATAAGGCTAGTCCGTTATCAACTTGAAAAAGTGGCACCGAGTCGGTGCttttagagGCAGGTggaag
Til1078	MEPCE	ENSG00000146834	CDS	chr7	chr7:100431482-100431501:-	GCTCCTCGGAAAGGTAGTGT	100431479	100431481	CGG	0.673122	0.363816	1	0	0	6	agagaACCTGCagagaccgGCTCCTCGGAAAGGTAGTGTGTTTCAGAGCTATGCTGGAAACAGCATAGCAAGTTGAAATAAGGCTAGTCCGTTATCAACTTGAAAAAGTGGCACCGAGTCGGTGCttttagagGCAGGTggaag
Til1079	MEPCE	ENSG00000146834	CDS	chr7	chr7:100431491-100431510:-	GGAGACGCAGCTCCTCGGAA	100431488	100431490	AGG	0.611492	0.437531	1	0	0	9	agagaACCTGCagagaccgGGAGACGCAGCTCCTCGGAAGTTTCAGAGCTATGCTGGAAACAGCATAGCAAGTTGAAATAAGGCTAGTCCGTTATCAACTTGAAAAAGTGGCACCGAGTCGGTGCttttagagGCAGGTggaag
Til1080	MEPCE	ENSG00000146834	CDS	chr7	chr7:100431496-100431515:-	GGGTGGGAGACGCAGCTCCT	100431493	100431495	CGG	0.564022	0.193829	1	0	2	27	agagaACCTGCagagaccgGGGTGGGAGACGCAGCTCCTGTTTCAGAGCTATGCTGGAAACAGCATAGCAAGTTGAAATAAGGCTAGTCCGTTATCAACTTGAAAAAGTGGCACCGAGTCGGTGCttttagagGCAGGTggaag
Til1081	MEPCE	ENSG00000146834	CDS	chr7	chr7:100431503-100431522:+	GCGTCTCCCACCCCAGACTT	100431523	100431525	TGG	0.458878	0.245007	1	0	2	18	agagaACCTGCagagaccgGCGTCTCCCACCCCAGACTTGTTTCAGAGCTATGCTGGAAACAGCATAGCAAGTTGAAATAAGGCTAGTCCGTTATCAACTTGAAAAAGTGGCACCGAGTCGGTGCttttagagGCAGGTggaag
Til1082	MEPCE	ENSG00000146834	CDS	chr7	chr7:100431507-100431526:+	CTCCCACCCCAGACTTTGGA	100431527	100431529	AGG	0.511041	0.187524	1	0	2	17	agagaACCTGCagagaccgCTCCCACCCCAGACTTTGGAGTTTCAGAGCTATGCTGGAAACAGCATAGCAAGTTGAAATAAGGCTAGTCCGTTATCAACTTGAAAAAGTGGCACCGAGTCGGTGCttttagagGCAGGTggaag
Til1083	MEPCE	ENSG00000146834	CDS	chr7	chr7:100431516-100431535:-	GGGTCCCCTTCCAAAGTCTG	100431513	100431515	GGG	0.642266	0.327899	1	0	1	18	agagaACCTGCagagaccgGGGTCCCCTTCCAAAGTCTGGTTTCAGAGCTATGCTGGAAACAGCATAGCAAGTTGAAATAAGGCTAGTCCGTTATCAACTTGAAAAAGTGGCACCGAGTCGGTGCttttagagGCAGGTggaag
Til1084	MEPCE	ENSG00000146834	CDS	chr7	chr7:100431517-100431536:-	CGGGTCCCCTTCCAAAGTCT	100431514	100431516	GGG	0.374424	0.573605	1	0	3	13	agagaACCTGCagagaccgCGGGTCCCCTTCCAAAGTCTGTTTCAGAGCTATGCTGGAAACAGCATAGCAAGTTGAAATAAGGCTAGTCCGTTATCAACTTGAAAAAGTGGCACCGAGTCGGTGCttttagagGCAGGTggaag
Til1085	MEPCE	ENSG00000146834	CDS	chr7	chr7:100431518-100431537:-	CCGGGTCCCCTTCCAAAGTC	100431515	100431517	TGG	0.261175	0.528976	1	0	2	37	agagaACCTGCagagaccgCCGGGTCCCCTTCCAAAGTCGTTTCAGAGCTATGCTGGAAACAGCATAGCAAGTTGAAATAAGGCTAGTCCGTTATCAACTTGAAAAAGTGGCACCGAGTCGGTGCttttagagGCAGGTggaag
Til1086	MEPCE	ENSG00000146834	CDS	chr7	chr7:100431556-100431575:+	GGACCACCACCGTTCGAAAG	100431576	100431578	AGG	0.602154	1	1	0	0	0	agagaACCTGCagagaccgGGACCACCACCGTTCGAAAGGTTTCAGAGCTATGCTGGAAACAGCATAGCAAGTTGAAATAAGGCTAGTCCGTTATCAACTTGAAAAAGTGGCACCGAGTCGGTGCttttagagGCAGGTggaag
Til1087	MEPCE	ENSG00000146834	CDS	chr7	chr7:100431562-100431581:-	GCTCCTCTTTCGAACGGTGG	100431559	100431561	TGG	0.547712	0.895063	1	0	0	2	agagaACCTGCagagaccgGCTCCTCTTTCGAACGGTGGGTTTCAGAGCTATGCTGGAAACAGCATAGCAAGTTGAAATAAGGCTAGTCCGTTATCAACTTGAAAAAGTGGCACCGAGTCGGTGCttttagagGCAGGTggaag
Til1088	MEPCE	ENSG00000146834	CDS	chr7	chr7:100430424-100430443:+	TATCAGCCCCACCGGCCACC	100430444	100430446	TGG	0.331264	0.600199	1	0	1	5	agagaACCTGCagagaccgTATCAGCCCCACCGGCCACCGTTTCAGAGCTATGCTGGAAACAGCATAGCAAGTTGAAATAAGGCTAGTCCGTTATCAACTTGAAAAAGTGGCACCGAGTCGGTGCttttagagGCAGGTggaag
Til1089	MEPCE	ENSG00000146834	CDS	chr7	chr7:100431565-100431584:-	GCAGCTCCTCTTTCGAACGG	100431562	100431564	TGG	0.618285	0.966765	1	0	0	1	agagaACCTGCagagaccgGCAGCTCCTCTTTCGAACGGGTTTCAGAGCTATGCTGGAAACAGCATAGCAAGTTGAAATAAGGCTAGTCCGTTATCAACTTGAAAAAGTGGCACCGAGTCGGTGCttttagagGCAGGTggaag
Til1090	MEPCE	ENSG00000146834	CDS	chr7	chr7:100431568-100431587:-	GAAGCAGCTCCTCTTTCGAA	100431565	100431567	CGG	0.640876	0.378348	1	0	0	8	agagaACCTGCagagaccgGAAGCAGCTCCTCTTTCGAAGTTTCAGAGCTATGCTGGAAACAGCATAGCAAGTTGAAATAAGGCTAGTCCGTTATCAACTTGAAAAAGTGGCACCGAGTCGGTGCttttagagGCAGGTggaag
Til1091	MEPCE	ENSG00000146834	CDS	chr7	chr7:100430678-100430697:+	GGCCAAAGGGCGAGATCCGG	100430698	100430700	TGG	0.525537	0.554685	1	0	0	4	agagaACCTGCagagaccgGGCCAAAGGGCGAGATCCGGGTTTCAGAGCTATGCTGGAAACAGCATAGCAAGTTGAAATAAGGCTAGTCCGTTATCAACTTGAAAAAGTGGCACCGAGTCGGTGCttttagagGCAGGTggaag
Til1092	MEPCE	ENSG00000146834	CDS	chr7	chr7:100430675-100430694:+	TCCGGCCAAAGGGCGAGATC	100430695	100430697	CGG	0.510545	0.920635	1	0	0	2	agagaACCTGCagagaccgTCCGGCCAAAGGGCGAGATCGTTTCAGAGCTATGCTGGAAACAGCATAGCAAGTTGAAATAAGGCTAGTCCGTTATCAACTTGAAAAAGTGGCACCGAGTCGGTGCttttagagGCAGGTggaag
Til1093	MEPCE	ENSG00000146834	CDS	chr7	chr7:100430675-100430694:-	GATCTCGCCCTTTGGCCGGA	100430672	100430674	AGG	0.481697	0.891473	1	0	0	1	agagaACCTGCagagaccgGATCTCGCCCTTTGGCCGGAGTTTCAGAGCTATGCTGGAAACAGCATAGCAAGTTGAAATAAGGCTAGTCCGTTATCAACTTGAAAAAGTGGCACCGAGTCGGTGCttttagagGCAGGTggaag
Til1094	MEPCE	ENSG00000146834	CDS	chr7	chr7:100430674-100430693:-	ATCTCGCCCTTTGGCCGGAA	100430671	100430673	GGG	0.40471	0.683089	1	0	0	2	agagaACCTGCagagaccgATCTCGCCCTTTGGCCGGAAGTTTCAGAGCTATGCTGGAAACAGCATAGCAAGTTGAAATAAGGCTAGTCCGTTATCAACTTGAAAAAGTGGCACCGAGTCGGTGCttttagagGCAGGTggaag
Til1095	MEPCE	ENSG00000146834	CDS	chr7	chr7:100430673-100430692:-	TCTCGCCCTTTGGCCGGAAG	100430670	100430672	GGG	0.446747	0.44103	1	0	0	9	agagaACCTGCagagaccgTCTCGCCCTTTGGCCGGAAGGTTTCAGAGCTATGCTGGAAACAGCATAGCAAGTTGAAATAAGGCTAGTCCGTTATCAACTTGAAAAAGTGGCACCGAGTCGGTGCttttagagGCAGGTggaag
Til1096	MEPCE	ENSG00000146834	CDS	chr7	chr7:100430672-100430691:-	CTCGCCCTTTGGCCGGAAGG	100430669	100430671	GGG	0.473498	0.550531	1	0	1	2	agagaACCTGCagagaccgCTCGCCCTTTGGCCGGAAGGGTTTCAGAGCTATGCTGGAAACAGCATAGCAAGTTGAAATAAGGCTAGTCCGTTATCAACTTGAAAAAGTGGCACCGAGTCGGTGCttttagagGCAGGTggaag
Til1097	MEPCE	ENSG00000146834	CDS	chr7	chr7:100430671-100430690:-	TCGCCCTTTGGCCGGAAGGG	100430668	100430670	GGG	0.506255	0.569141	1	0	1	2	agagaACCTGCagagaccgTCGCCCTTTGGCCGGAAGGGGTTTCAGAGCTATGCTGGAAACAGCATAGCAAGTTGAAATAAGGCTAGTCCGTTATCAACTTGAAAAAGTGGCACCGAGTCGGTGCttttagagGCAGGTggaag
Til1098	MEPCE	ENSG00000146834	CDS	chr7	chr7:100430639-100430658:-	GGGTCTCCGCGTTGAGAGTG	100430636	100430638	CGG	0.549207	1	1	0	0	0	agagaACCTGCagagaccgGGGTCTCCGCGTTGAGAGTGGTTTCAGAGCTATGCTGGAAACAGCATAGCAAGTTGAAATAAGGCTAGTCCGTTATCAACTTGAAAAAGTGGCACCGAGTCGGTGCttttagagGCAGGTggaag
Til1099	MEPCE	ENSG00000146834	CDS	chr7	chr7:100430630-100430649:+	AGTGAGCCGCACTCTCAACG	100430650	100430652	CGG	0.737655	0.739214	1	0	0	4	agagaACCTGCagagaccgAGTGAGCCGCACTCTCAACGGTTTCAGAGCTATGCTGGAAACAGCATAGCAAGTTGAAATAAGGCTAGTCCGTTATCAACTTGAAAAAGTGGCACCGAGTCGGTGCttttagagGCAGGTggaag
Til1100	MEPCE	ENSG00000146834	CDS	chr7	chr7:100430609-100430628:-	CCTCATCCAGGAGGCTATTC	100430606	100430608	AGG	0.200696	0.376799	1	0	1	14	agagaACCTGCagagaccgCCTCATCCAGGAGGCTATTCGTTTCAGAGCTATGCTGGAAACAGCATAGCAAGTTGAAATAAGGCTAGTCCGTTATCAACTTGAAAAAGTGGCACCGAGTCGGTGCttttagagGCAGGTggaag
Til1101	MEPCE	ENSG00000146834	CDS	chr7	chr7:100430417-100430436:-	GGTGGGGCTGATAGCCATTG	100430414	100430416	CGG	0.560212	0.474564	1	0	0	10	agagaACCTGCagagaccgGGTGGGGCTGATAGCCATTGGTTTCAGAGCTATGCTGGAAACAGCATAGCAAGTTGAAATAAGGCTAGTCCGTTATCAACTTGAAAAAGTGGCACCGAGTCGGTGCttttagagGCAGGTggaag
Til1102	MEPCE	ENSG00000146834	CDS	chr7	chr7:100430290-100430309:-	CTCCCCATGCGACTGCGCCT	100430287	100430289	GGG	0.328203	0.702817	1	0	1	4	agagaACCTGCagagaccgCTCCCCATGCGACTGCGCCTGTTTCAGAGCTATGCTGGAAACAGCATAGCAAGTTGAAATAAGGCTAGTCCGTTATCAACTTGAAAAAGTGGCACCGAGTCGGTGCttttagagGCAGGTggaag
Til1103	MEPCE	ENSG00000146834	CDS	chr7	chr7:100430416-100430435:+	GCAATGGCTATCAGCCCCAC	100430436	100430438	CGG	0.617236	0.289692	1	0	1	8	agagaACCTGCagagaccgGCAATGGCTATCAGCCCCACGTTTCAGAGCTATGCTGGAAACAGCATAGCAAGTTGAAATAAGGCTAGTCCGTTATCAACTTGAAAAAGTGGCACCGAGTCGGTGCttttagagGCAGGTggaag
Til1104	MEPCE	ENSG00000146834	CDS	chr7	chr7:100431469-100431488:-	GTAGTGTCGGATGTTTTGGC	100431466	100431468	GGG	0.584855	0.164561	1	0	0	15	agagaACCTGCagagaccgGTAGTGTCGGATGTTTTGGCGTTTCAGAGCTATGCTGGAAACAGCATAGCAAGTTGAAATAAGGCTAGTCCGTTATCAACTTGAAAAAGTGGCACCGAGTCGGTGCttttagagGCAGGTggaag
Til1105	MEPCE	ENSG00000146834	CDS	chr7	chr7:100430289-100430308:-	TCCCCATGCGACTGCGCCTG	100430286	100430288	GGG	0.42949	0.825279	1	0	0	6	agagaACCTGCagagaccgTCCCCATGCGACTGCGCCTGGTTTCAGAGCTATGCTGGAAACAGCATAGCAAGTTGAAATAAGGCTAGTCCGTTATCAACTTGAAAAAGTGGCACCGAGTCGGTGCttttagagGCAGGTggaag
Til1106	MEPCE	ENSG00000146834	CDS	chr7	chr7:100430288-100430307:-	CCCCATGCGACTGCGCCTGG	100430285	100430287	GGG	0.52785	0.311316	1	0	0	8	agagaACCTGCagagaccgCCCCATGCGACTGCGCCTGGGTTTCAGAGCTATGCTGGAAACAGCATAGCAAGTTGAAATAAGGCTAGTCCGTTATCAACTTGAAAAAGTGGCACCGAGTCGGTGCttttagagGCAGGTggaag
Til1107	MEPCE	ENSG00000146834	CDS	chr7	chr7:100430288-100430307:+	CCAGGCGCAGTCGCATGGGG	100430308	100430310	AGG	0.567607	0.403069	1	0	0	8	agagaACCTGCagagaccgCCAGGCGCAGTCGCATGGGGGTTTCAGAGCTATGCTGGAAACAGCATAGCAAGTTGAAATAAGGCTAGTCCGTTATCAACTTGAAAAAGTGGCACCGAGTCGGTGCttttagagGCAGGTggaag
Til1108	MEPCE	ENSG00000146834	CDS	chr7	chr7:100430285-100430304:+	CCCCCAGGCGCAGTCGCATG	100430305	100430307	GGG	0.564613	0.677507	1	0	0	3	agagaACCTGCagagaccgCCCCCAGGCGCAGTCGCATGGTTTCAGAGCTATGCTGGAAACAGCATAGCAAGTTGAAATAAGGCTAGTCCGTTATCAACTTGAAAAAGTGGCACCGAGTCGGTGCttttagagGCAGGTggaag
Til1109	MEPCE	ENSG00000146834	CDS	chr7	chr7:100430284-100430303:+	GCCCCCAGGCGCAGTCGCAT	100430304	100430306	GGG	0.369773	0.622559	1	0	0	5	agagaACCTGCagagaccgGCCCCCAGGCGCAGTCGCATGTTTCAGAGCTATGCTGGAAACAGCATAGCAAGTTGAAATAAGGCTAGTCCGTTATCAACTTGAAAAAGTGGCACCGAGTCGGTGCttttagagGCAGGTggaag
Til1110	MEPCE	ENSG00000146834	CDS	chr7	chr7:100430283-100430302:+	GGCCCCCAGGCGCAGTCGCA	100430303	100430305	TGG	0.288662	0.565979	1	0	0	6	agagaACCTGCagagaccgGGCCCCCAGGCGCAGTCGCAGTTTCAGAGCTATGCTGGAAACAGCATAGCAAGTTGAAATAAGGCTAGTCCGTTATCAACTTGAAAAAGTGGCACCGAGTCGGTGCttttagagGCAGGTggaag
Til1111	MEPCE	ENSG00000146834	CDS	chr7	chr7:100430276-100430295:-	GCGCCTGGGGGCCGCCCCCT	100430273	100430275	CGG	0.332941	0.247199	1	0	3	20	agagaACCTGCagagaccgGCGCCTGGGGGCCGCCCCCTGTTTCAGAGCTATGCTGGAAACAGCATAGCAAGTTGAAATAAGGCTAGTCCGTTATCAACTTGAAAAAGTGGCACCGAGTCGGTGCttttagagGCAGGTggaag
Til1112	MEPCE	ENSG00000146834	CDS	chr7	chr7:100430270-100430289:+	GCACCGAGGGGGCGGCCCCC	100430290	100430292	AGG	0.296395	0.281311	1	0	3	16	agagaACCTGCagagaccgGCACCGAGGGGGCGGCCCCCGTTTCAGAGCTATGCTGGAAACAGCATAGCAAGTTGAAATAAGGCTAGTCCGTTATCAACTTGAAAAAGTGGCACCGAGTCGGTGCttttagagGCAGGTggaag
Til1113	MEPCE	ENSG00000146834	CDS	chr7	chr7:100430262-100430281:+	GCGCAGCAGCACCGAGGGGG	100430282	100430284	CGG	0.365513	0.166211	1	0	3	21	agagaACCTGCagagaccgGCGCAGCAGCACCGAGGGGGGTTTCAGAGCTATGCTGGAAACAGCATAGCAAGTTGAAATAAGGCTAGTCCGTTATCAACTTGAAAAAGTGGCACCGAGTCGGTGCttttagagGCAGGTggaag
Til1114	MEPCE	ENSG00000146834	CDS	chr7	chr7:100430260-100430279:-	CCCTCGGTGCTGCTGCGCCT	100430257	100430259	GGG	0.317546	0.387066	1	0	0	13	agagaACCTGCagagaccgCCCTCGGTGCTGCTGCGCCTGTTTCAGAGCTATGCTGGAAACAGCATAGCAAGTTGAAATAAGGCTAGTCCGTTATCAACTTGAAAAAGTGGCACCGAGTCGGTGCttttagagGCAGGTggaag
Til1115	MEPCE	ENSG00000146834	CDS	chr7	chr7:100430300-100430319:+	GCATGGGGAGGCCCGCCTGT	100430320	100430322	CGG	0.53826	0.322126	1	0	0	13	agagaACCTGCagagaccgGCATGGGGAGGCCCGCCTGTGTTTCAGAGCTATGCTGGAAACAGCATAGCAAGTTGAAATAAGGCTAGTCCGTTATCAACTTGAAAAAGTGGCACCGAGTCGGTGCttttagagGCAGGTggaag
Til1116	MEPCE	ENSG00000146834	CDS	chr7	chr7:100430259-100430278:-	CCTCGGTGCTGCTGCGCCTG	100430256	100430258	GGG	0.474945	0.35112	1	0	0	29	agagaACCTGCagagaccgCCTCGGTGCTGCTGCGCCTGGTTTCAGAGCTATGCTGGAAACAGCATAGCAAGTTGAAATAAGGCTAGTCCGTTATCAACTTGAAAAAGTGGCACCGAGTCGGTGCttttagagGCAGGTggaag
Til1117	MEPCE	ENSG00000146834	CDS	chr7	chr7:100430257-100430276:+	CCCAGGCGCAGCAGCACCGA	100430277	100430279	GGG	0.452344	0.17221	1	0	1	24	agagaACCTGCagagaccgCCCAGGCGCAGCAGCACCGAGTTTCAGAGCTATGCTGGAAACAGCATAGCAAGTTGAAATAAGGCTAGTCCGTTATCAACTTGAAAAAGTGGCACCGAGTCGGTGCttttagagGCAGGTggaag
Til1118	MEPCE	ENSG00000146834	CDS	chr7	chr7:100430256-100430275:+	CCCCAGGCGCAGCAGCACCG	100430276	100430278	AGG	0.57691	0.18331	1	0	2	21	agagaACCTGCagagaccgCCCCAGGCGCAGCAGCACCGGTTTCAGAGCTATGCTGGAAACAGCATAGCAAGTTGAAATAAGGCTAGTCCGTTATCAACTTGAAAAAGTGGCACCGAGTCGGTGCttttagagGCAGGTggaag
Til1119	MEPCE	ENSG00000146834	CDS	chr7	chr7:100430251-100430270:-	CTGCTGCGCCTGGGGACCAC	100430248	100430250	TGG	0.370156	0.191305	1	0	0	20	agagaACCTGCagagaccgCTGCTGCGCCTGGGGACCACGTTTCAGAGCTATGCTGGAAACAGCATAGCAAGTTGAAATAAGGCTAGTCCGTTATCAACTTGAAAAAGTGGCACCGAGTCGGTGCttttagagGCAGGTggaag
Til1120	MEPCE	ENSG00000146834	CDS	chr7	chr7:100430248-100430267:-	CTGCGCCTGGGGACCACTGG	100430245	100430247	AGG	0.546468	0.216248	1	0	0	19	agagaACCTGCagagaccgCTGCGCCTGGGGACCACTGGGTTTCAGAGCTATGCTGGAAACAGCATAGCAAGTTGAAATAAGGCTAGTCCGTTATCAACTTGAAAAAGTGGCACCGAGTCGGTGCttttagagGCAGGTggaag
Til1121	MEPCE	ENSG00000146834	CDS	chr7	chr7:100430245-100430264:-	CGCCTGGGGACCACTGGAGG	100430242	100430244	AGG	0.477202	0.172914	1	0	0	18	agagaACCTGCagagaccgCGCCTGGGGACCACTGGAGGGTTTCAGAGCTATGCTGGAAACAGCATAGCAAGTTGAAATAAGGCTAGTCCGTTATCAACTTGAAAAAGTGGCACCGAGTCGGTGCttttagagGCAGGTggaag
Til1122	MEPCE	ENSG00000146834	CDS	chr7	chr7:100430232-100430251:+	GCCGCGGCCACCTCCTCCAG	100430252	100430254	TGG	0.590187	0.167818	1	0	2	29	agagaACCTGCagagaccgGCCGCGGCCACCTCCTCCAGGTTTCAGAGCTATGCTGGAAACAGCATAGCAAGTTGAAATAAGGCTAGTCCGTTATCAACTTGAAAAAGTGGCACCGAGTCGGTGCttttagagGCAGGTggaag
Til1123	MEPCE	ENSG00000146834	CDS	chr7	chr7:100430228-100430247:-	AGGAGGTGGCCGCGGCCCCG	100430225	100430227	GGG	0.53084	0.188276	1	0	2	48	agagaACCTGCagagaccgAGGAGGTGGCCGCGGCCCCGGTTTCAGAGCTATGCTGGAAACAGCATAGCAAGTTGAAATAAGGCTAGTCCGTTATCAACTTGAAAAAGTGGCACCGAGTCGGTGCttttagagGCAGGTggaag
Til1124	MEPCE	ENSG00000146834	CDS	chr7	chr7:100430216-100430235:+	TCGGGAAAGCCCCGGGGCCG	100430236	100430238	CGG	0.361412	0.259504	1	0	0	15	agagaACCTGCagagaccgTCGGGAAAGCCCCGGGGCCGGTTTCAGAGCTATGCTGGAAACAGCATAGCAAGTTGAAATAAGGCTAGTCCGTTATCAACTTGAAAAAGTGGCACCGAGTCGGTGCttttagagGCAGGTggaag
Til1125	MEPCE	ENSG00000146834	CDS	chr7	chr7:100430210-100430229:+	GGTCGGTCGGGAAAGCCCCG	100430230	100430232	GGG	0.604429	0.346289	1	0	0	9	agagaACCTGCagagaccgGGTCGGTCGGGAAAGCCCCGGTTTCAGAGCTATGCTGGAAACAGCATAGCAAGTTGAAATAAGGCTAGTCCGTTATCAACTTGAAAAAGTGGCACCGAGTCGGTGCttttagagGCAGGTggaag
Til1126	MEPCE	ENSG00000146834	CDS	chr7	chr7:100430209-100430228:+	CGGTCGGTCGGGAAAGCCCC	100430229	100430231	GGG	0.371826	0.360193	1	0	0	6	agagaACCTGCagagaccgCGGTCGGTCGGGAAAGCCCCGTTTCAGAGCTATGCTGGAAACAGCATAGCAAGTTGAAATAAGGCTAGTCCGTTATCAACTTGAAAAAGTGGCACCGAGTCGGTGCttttagagGCAGGTggaag
Til1127	MEPCE	ENSG00000146834	CDS	chr7	chr7:100430208-100430227:+	GCGGTCGGTCGGGAAAGCCC	100430228	100430230	CGG	0.440268	0.697316	1	0	0	3	agagaACCTGCagagaccgGCGGTCGGTCGGGAAAGCCCGTTTCAGAGCTATGCTGGAAACAGCATAGCAAGTTGAAATAAGGCTAGTCCGTTATCAACTTGAAAAAGTGGCACCGAGTCGGTGCttttagagGCAGGTggaag
Til1128	MEPCE	ENSG00000146834	CDS	chr7	chr7:100430258-100430277:+	CCAGGCGCAGCAGCACCGAG	100430278	100430280	GGG	0.640581	0.291765	1	0	0	16	agagaACCTGCagagaccgCCAGGCGCAGCAGCACCGAGGTTTCAGAGCTATGCTGGAAACAGCATAGCAAGTTGAAATAAGGCTAGTCCGTTATCAACTTGAAAAAGTGGCACCGAGTCGGTGCttttagagGCAGGTggaag
Til1129	MEPCE	ENSG00000146834	CDS	chr7	chr7:100430416-100430435:-	GTGGGGCTGATAGCCATTGC	100430413	100430415	GGG	0.370749	0.55215	1	0	0	7	agagaACCTGCagagaccgGTGGGGCTGATAGCCATTGCGTTTCAGAGCTATGCTGGAAACAGCATAGCAAGTTGAAATAAGGCTAGTCCGTTATCAACTTGAAAAAGTGGCACCGAGTCGGTGCttttagagGCAGGTggaag
Til1130	MEPCE	ENSG00000146834	CDS	chr7	chr7:100430309-100430328:+	GGCCCGCCTGTCGGATCCCC	100430329	100430331	CGG	0.364568	0.479426	1	0	1	4	agagaACCTGCagagaccgGGCCCGCCTGTCGGATCCCCGTTTCAGAGCTATGCTGGAAACAGCATAGCAAGTTGAAATAAGGCTAGTCCGTTATCAACTTGAAAAAGTGGCACCGAGTCGGTGCttttagagGCAGGTggaag
Til1131	MEPCE	ENSG00000146834	CDS	chr7	chr7:100430311-100430330:+	CCCGCCTGTCGGATCCCCCG	100430331	100430333	GGG	0.664926	0.927874	1	0	1	1	agagaACCTGCagagaccgCCCGCCTGTCGGATCCCCCGGTTTCAGAGCTATGCTGGAAACAGCATAGCAAGTTGAAATAAGGCTAGTCCGTTATCAACTTGAAAAAGTGGCACCGAGTCGGTGCttttagagGCAGGTggaag
Til1132	MEPCE	ENSG00000146834	CDS	chr7	chr7:100430415-100430434:-	TGGGGCTGATAGCCATTGCG	100430412	100430414	GGG	0.646437	0.54897	1	0	0	6	agagaACCTGCagagaccgTGGGGCTGATAGCCATTGCGGTTTCAGAGCTATGCTGGAAACAGCATAGCAAGTTGAAATAAGGCTAGTCCGTTATCAACTTGAAAAAGTGGCACCGAGTCGGTGCttttagagGCAGGTggaag
Til1133	MEPCE	ENSG00000146834	CDS	chr7	chr7:100430409-100430428:-	TGATAGCCATTGCGGGGTCG	100430406	100430408	AGG	0.44263	1	1	0	0	0	agagaACCTGCagagaccgTGATAGCCATTGCGGGGTCGGTTTCAGAGCTATGCTGGAAACAGCATAGCAAGTTGAAATAAGGCTAGTCCGTTATCAACTTGAAAAAGTGGCACCGAGTCGGTGCttttagagGCAGGTggaag
Til1134	MEPCE	ENSG00000146834	CDS	chr7	chr7:100430406-100430425:-	TAGCCATTGCGGGGTCGAGG	100430403	100430405	AGG	0.567266	0.593508	1	0	0	7	agagaACCTGCagagaccgTAGCCATTGCGGGGTCGAGGGTTTCAGAGCTATGCTGGAAACAGCATAGCAAGTTGAAATAAGGCTAGTCCGTTATCAACTTGAAAAAGTGGCACCGAGTCGGTGCttttagagGCAGGTggaag
Til1135	MEPCE	ENSG00000146834	CDS	chr7	chr7:100430400-100430419:+	GCTCCTCCTCGACCCCGCAA	100430420	100430422	TGG	0.505409	0.380532	1	0	0	14	agagaACCTGCagagaccgGCTCCTCCTCGACCCCGCAAGTTTCAGAGCTATGCTGGAAACAGCATAGCAAGTTGAAATAAGGCTAGTCCGTTATCAACTTGAAAAAGTGGCACCGAGTCGGTGCttttagagGCAGGTggaag
Til1136	MEPCE	ENSG00000146834	CDS	chr7	chr7:100430349-100430368:+	GACGTGGGGGAGGAGCGCCG	100430369	100430371	GGG	0.496833	0.249387	1	0	1	19	agagaACCTGCagagaccgGACGTGGGGGAGGAGCGCCGGTTTCAGAGCTATGCTGGAAACAGCATAGCAAGTTGAAATAAGGCTAGTCCGTTATCAACTTGAAAAAGTGGCACCGAGTCGGTGCttttagagGCAGGTggaag
Til1137	MEPCE	ENSG00000146834	CDS	chr7	chr7:100430349-100430368:-	CGGCGCTCCTCCCCCACGTC	100430346	100430348	CGG	0.346907	0.452815	1	0	1	5	agagaACCTGCagagaccgCGGCGCTCCTCCCCCACGTCGTTTCAGAGCTATGCTGGAAACAGCATAGCAAGTTGAAATAAGGCTAGTCCGTTATCAACTTGAAAAAGTGGCACCGAGTCGGTGCttttagagGCAGGTggaag
Til1138	MEPCE	ENSG00000146834	CDS	chr7	chr7:100430348-100430367:-	GGCGCTCCTCCCCCACGTCC	100430345	100430347	GGG	0.37176	0.310167	1	0	0	13	agagaACCTGCagagaccgGGCGCTCCTCCCCCACGTCCGTTTCAGAGCTATGCTGGAAACAGCATAGCAAGTTGAAATAAGGCTAGTCCGTTATCAACTTGAAAAAGTGGCACCGAGTCGGTGCttttagagGCAGGTggaag
Til1139	MEPCE	ENSG00000146834	CDS	chr7	chr7:100430347-100430366:-	GCGCTCCTCCCCCACGTCCG	100430344	100430346	GGG	0.547906	0.45584	1	0	0	8	agagaACCTGCagagaccgGCGCTCCTCCCCCACGTCCGGTTTCAGAGCTATGCTGGAAACAGCATAGCAAGTTGAAATAAGGCTAGTCCGTTATCAACTTGAAAAAGTGGCACCGAGTCGGTGCttttagagGCAGGTggaag
Til1140	MEPCE	ENSG00000146834	CDS	chr7	chr7:100430347-100430366:+	CGGACGTGGGGGAGGAGCGC	100430367	100430369	CGG	0.287025	0.240556	1	0	1	21	agagaACCTGCagagaccgCGGACGTGGGGGAGGAGCGCGTTTCAGAGCTATGCTGGAAACAGCATAGCAAGTTGAAATAAGGCTAGTCCGTTATCAACTTGAAAAAGTGGCACCGAGTCGGTGCttttagagGCAGGTggaag
Til1141	MEPCE	ENSG00000146834	CDS	chr7	chr7:100430346-100430365:-	CGCTCCTCCCCCACGTCCGG	100430343	100430345	GGG	0.623645	0.253304	1	0	0	12	agagaACCTGCagagaccgCGCTCCTCCCCCACGTCCGGGTTTCAGAGCTATGCTGGAAACAGCATAGCAAGTTGAAATAAGGCTAGTCCGTTATCAACTTGAAAAAGTGGCACCGAGTCGGTGCttttagagGCAGGTggaag
Til1142	MEPCE	ENSG00000146834	CDS	chr7	chr7:100430341-100430360:-	CTCCCCCACGTCCGGGGGAG	100430338	100430340	CGG	0.471501	0.335461	1	0	0	9	agagaACCTGCagagaccgCTCCCCCACGTCCGGGGGAGGTTTCAGAGCTATGCTGGAAACAGCATAGCAAGTTGAAATAAGGCTAGTCCGTTATCAACTTGAAAAAGTGGCACCGAGTCGGTGCttttagagGCAGGTggaag
Til1143	MEPCE	ENSG00000146834	CDS	chr7	chr7:100430310-100430329:+	GCCCGCCTGTCGGATCCCCC	100430330	100430332	GGG	0.427273	0.549445	1	0	0	6	agagaACCTGCagagaccgGCCCGCCTGTCGGATCCCCCGTTTCAGAGCTATGCTGGAAACAGCATAGCAAGTTGAAATAAGGCTAGTCCGTTATCAACTTGAAAAAGTGGCACCGAGTCGGTGCttttagagGCAGGTggaag
Til1144	MEPCE	ENSG00000146834	CDS	chr7	chr7:100430339-100430358:+	CGCTCCCCCGGACGTGGGGG	100430359	100430361	AGG	0.426856	0.438709	1	0	0	7	agagaACCTGCagagaccgCGCTCCCCCGGACGTGGGGGGTTTCAGAGCTATGCTGGAAACAGCATAGCAAGTTGAAATAAGGCTAGTCCGTTATCAACTTGAAAAAGTGGCACCGAGTCGGTGCttttagagGCAGGTggaag
Til1145	MEPCE	ENSG00000146834	CDS	chr7	chr7:100430335-100430354:+	GAGCCGCTCCCCCGGACGTG	100430355	100430357	GGG	0.533881	0.97197	1	0	0	4	agagaACCTGCagagaccgGAGCCGCTCCCCCGGACGTGGTTTCAGAGCTATGCTGGAAACAGCATAGCAAGTTGAAATAAGGCTAGTCCGTTATCAACTTGAAAAAGTGGCACCGAGTCGGTGCttttagagGCAGGTggaag
Til1146	MEPCE	ENSG00000146834	CDS	chr7	chr7:100430334-100430353:+	CGAGCCGCTCCCCCGGACGT	100430354	100430356	GGG	0.451284	0.866389	1	0	0	2	agagaACCTGCagagaccgCGAGCCGCTCCCCCGGACGTGTTTCAGAGCTATGCTGGAAACAGCATAGCAAGTTGAAATAAGGCTAGTCCGTTATCAACTTGAAAAAGTGGCACCGAGTCGGTGCttttagagGCAGGTggaag
Til1147	MEPCE	ENSG00000146834	CDS	chr7	chr7:100430333-100430352:+	GCGAGCCGCTCCCCCGGACG	100430353	100430355	TGG	0.355103	0.876289	1	0	0	1	agagaACCTGCagagaccgGCGAGCCGCTCCCCCGGACGGTTTCAGAGCTATGCTGGAAACAGCATAGCAAGTTGAAATAAGGCTAGTCCGTTATCAACTTGAAAAAGTGGCACCGAGTCGGTGCttttagagGCAGGTggaag
Til1148	MEPCE	ENSG00000146834	CDS	chr7	chr7:100430331-100430350:-	TCCGGGGGAGCGGCTCGCCC	100430328	100430330	CGG	0.328611	0.486865	1	0	0	10	agagaACCTGCagagaccgTCCGGGGGAGCGGCTCGCCCGTTTCAGAGCTATGCTGGAAACAGCATAGCAAGTTGAAATAAGGCTAGTCCGTTATCAACTTGAAAAAGTGGCACCGAGTCGGTGCttttagagGCAGGTggaag
Til1149	MEPCE	ENSG00000146834	CDS	chr7	chr7:100430330-100430349:-	CCGGGGGAGCGGCTCGCCCC	100430327	100430329	GGG	0.30785	0.360221	1	0	2	19	agagaACCTGCagagaccgCCGGGGGAGCGGCTCGCCCCGTTTCAGAGCTATGCTGGAAACAGCATAGCAAGTTGAAATAAGGCTAGTCCGTTATCAACTTGAAAAAGTGGCACCGAGTCGGTGCttttagagGCAGGTggaag
Til1150	MEPCE	ENSG00000146834	CDS	chr7	chr7:100430329-100430348:-	CGGGGGAGCGGCTCGCCCCG	100430326	100430328	GGG	0.389252	0.422371	1	0	0	12	agagaACCTGCagagaccgCGGGGGAGCGGCTCGCCCCGGTTTCAGAGCTATGCTGGAAACAGCATAGCAAGTTGAAATAAGGCTAGTCCGTTATCAACTTGAAAAAGTGGCACCGAGTCGGTGCttttagagGCAGGTggaag
Til1151	MEPCE	ENSG00000146834	CDS	chr7	chr7:100430328-100430347:-	GGGGGAGCGGCTCGCCCCGG	100430325	100430327	GGG	0.437175	0.388919	1	0	2	7	agagaACCTGCagagaccgGGGGGAGCGGCTCGCCCCGGGTTTCAGAGCTATGCTGGAAACAGCATAGCAAGTTGAAATAAGGCTAGTCCGTTATCAACTTGAAAAAGTGGCACCGAGTCGGTGCttttagagGCAGGTggaag
Til1152	MEPCE	ENSG00000146834	CDS	chr7	chr7:100430327-100430346:+	CCCGGGGCGAGCCGCTCCCC	100430347	100430349	CGG	0.36142	0.194387	1	0	2	21	agagaACCTGCagagaccgCCCGGGGCGAGCCGCTCCCCGTTTCAGAGCTATGCTGGAAACAGCATAGCAAGTTGAAATAAGGCTAGTCCGTTATCAACTTGAAAAAGTGGCACCGAGTCGGTGCttttagagGCAGGTggaag
Til1153	MEPCE	ENSG00000146834	CDS	chr7	chr7:100430318-100430337:-	CTCGCCCCGGGGGATCCGAC	100430315	100430317	AGG	0.39264	0.984994	1	0	0	1	agagaACCTGCagagaccgCTCGCCCCGGGGGATCCGACGTTTCAGAGCTATGCTGGAAACAGCATAGCAAGTTGAAATAAGGCTAGTCCGTTATCAACTTGAAAAAGTGGCACCGAGTCGGTGCttttagagGCAGGTggaag
Til1154	MEPCE	ENSG00000146834	CDS	chr7	chr7:100430315-100430334:-	GCCCCGGGGGATCCGACAGG	100430312	100430314	CGG	0.486232	0.384354	1	0	0	9	agagaACCTGCagagaccgGCCCCGGGGGATCCGACAGGGTTTCAGAGCTATGCTGGAAACAGCATAGCAAGTTGAAATAAGGCTAGTCCGTTATCAACTTGAAAAAGTGGCACCGAGTCGGTGCttttagagGCAGGTggaag
Til1155	MEPCE	ENSG00000146834	CDS	chr7	chr7:100430314-100430333:-	CCCCGGGGGATCCGACAGGC	100430311	100430313	GGG	0.47333	0.416927	1	0	1	10	agagaACCTGCagagaccgCCCCGGGGGATCCGACAGGCGTTTCAGAGCTATGCTGGAAACAGCATAGCAAGTTGAAATAAGGCTAGTCCGTTATCAACTTGAAAAAGTGGCACCGAGTCGGTGCttttagagGCAGGTggaag
Til1156	MEPCE	ENSG00000146834	CDS	chr7	chr7:100430336-100430355:+	AGCCGCTCCCCCGGACGTGG	100430356	100430358	GGG	0.57765	0.264785	1	0	0	10	agagaACCTGCagagaccgAGCCGCTCCCCCGGACGTGGGTTTCAGAGCTATGCTGGAAACAGCATAGCAAGTTGAAATAAGGCTAGTCCGTTATCAACTTGAAAAAGTGGCACCGAGTCGGTGCttttagagGCAGGTggaag
Til1157	MEPCE	ENSG00000146834	CDS	chr7	chr7:100431461-100431480:-	GGATGTTTTGGCGGGCAGAA	100431458	100431460	TGG	0.522578	0.165429	1	0	0	14	agagaACCTGCagagaccgGGATGTTTTGGCGGGCAGAAGTTTCAGAGCTATGCTGGAAACAGCATAGCAAGTTGAAATAAGGCTAGTCCGTTATCAACTTGAAAAAGTGGCACCGAGTCGGTGCttttagagGCAGGTggaag
Til1158	MEPCE	ENSG00000146834	CDS	chr7	chr7:100430795-100430814:+	TCGGAAGCGGCATAGACACC	100430815	100430817	GGG	0.561684	0.795387	1	0	0	2	agagaACCTGCagagaccgTCGGAAGCGGCATAGACACCGTTTCAGAGCTATGCTGGAAACAGCATAGCAAGTTGAAATAAGGCTAGTCCGTTATCAACTTGAAAAAGTGGCACCGAGTCGGTGCttttagagGCAGGTggaag
Til1159	MEPCE	ENSG00000146834	CDS	chr7	chr7:100431451-100431470:-	GCGGGCAGAATGGATGAGCC	100431448	100431450	GGG	0.554345	0.202514	1	0	2	29	agagaACCTGCagagaccgGCGGGCAGAATGGATGAGCCGTTTCAGAGCTATGCTGGAAACAGCATAGCAAGTTGAAATAAGGCTAGTCCGTTATCAACTTGAAAAAGTGGCACCGAGTCGGTGCttttagagGCAGGTggaag
Til1160	MEPCE	ENSG00000146834	CDS	chr7	chr7:100431169-100431188:-	ACTCCCTCGGCCCTTTTCCT	100431166	100431168	TGG	0.332058	0.519303	1	0	0	4	agagaACCTGCagagaccgACTCCCTCGGCCCTTTTCCTGTTTCAGAGCTATGCTGGAAACAGCATAGCAAGTTGAAATAAGGCTAGTCCGTTATCAACTTGAAAAAGTGGCACCGAGTCGGTGCttttagagGCAGGTggaag
Til1161	MEPCE	ENSG00000146834	CDS	chr7	chr7:100431163-100431182:+	GTTCCAAGGAAAAGGGCCGA	100431183	100431185	GGG	0.612101	0.238718	1	0	0	14	agagaACCTGCagagaccgGTTCCAAGGAAAAGGGCCGAGTTTCAGAGCTATGCTGGAAACAGCATAGCAAGTTGAAATAAGGCTAGTCCGTTATCAACTTGAAAAAGTGGCACCGAGTCGGTGCttttagagGCAGGTggaag
Til1162	MEPCE	ENSG00000146834	CDS	chr7	chr7:100431162-100431181:+	GGTTCCAAGGAAAAGGGCCG	100431182	100431184	AGG	0.5042	0.235534	1	0	1	9	agagaACCTGCagagaccgGGTTCCAAGGAAAAGGGCCGGTTTCAGAGCTATGCTGGAAACAGCATAGCAAGTTGAAATAAGGCTAGTCCGTTATCAACTTGAAAAAGTGGCACCGAGTCGGTGCttttagagGCAGGTggaag
Til1163	MEPCE	ENSG00000146834	CDS	chr7	chr7:100431161-100431180:-	GGCCCTTTTCCTTGGAACCC	100431158	100431160	TGG	0.415977	0.218731	1	0	2	16	agagaACCTGCagagaccgGGCCCTTTTCCTTGGAACCCGTTTCAGAGCTATGCTGGAAACAGCATAGCAAGTTGAAATAAGGCTAGTCCGTTATCAACTTGAAAAAGTGGCACCGAGTCGGTGCttttagagGCAGGTggaag
Til1164	MEPCE	ENSG00000146834	CDS	chr7	chr7:100431128-100431147:+	CAAGTCGGAGGCAGGGGCTA	100431148	100431150	GGG	0.462181	0.242381	1	0	0	15	agagaACCTGCagagaccgCAAGTCGGAGGCAGGGGCTAGTTTCAGAGCTATGCTGGAAACAGCATAGCAAGTTGAAATAAGGCTAGTCCGTTATCAACTTGAAAAAGTGGCACCGAGTCGGTGCttttagagGCAGGTggaag
Til1165	MEPCE	ENSG00000146834	CDS	chr7	chr7:100431127-100431146:-	AGCCCCTGCCTCCGACTTGC	100431124	100431126	TGG	0.259951	0.264494	1	0	0	16	agagaACCTGCagagaccgAGCCCCTGCCTCCGACTTGCGTTTCAGAGCTATGCTGGAAACAGCATAGCAAGTTGAAATAAGGCTAGTCCGTTATCAACTTGAAAAAGTGGCACCGAGTCGGTGCttttagagGCAGGTggaag
Til1166	MEPCE	ENSG00000146834	CDS	chr7	chr7:100431121-100431140:+	CTTCCAGCAAGTCGGAGGCA	100431141	100431143	GGG	0.584181	0.524437	1	0	1	7	agagaACCTGCagagaccgCTTCCAGCAAGTCGGAGGCAGTTTCAGAGCTATGCTGGAAACAGCATAGCAAGTTGAAATAAGGCTAGTCCGTTATCAACTTGAAAAAGTGGCACCGAGTCGGTGCttttagagGCAGGTggaag
Til1167	MEPCE	ENSG00000146834	CDS	chr7	chr7:100431120-100431139:+	ACTTCCAGCAAGTCGGAGGC	100431140	100431142	AGG	0.390321	0.382588	1	0	0	7	agagaACCTGCagagaccgACTTCCAGCAAGTCGGAGGCGTTTCAGAGCTATGCTGGAAACAGCATAGCAAGTTGAAATAAGGCTAGTCCGTTATCAACTTGAAAAAGTGGCACCGAGTCGGTGCttttagagGCAGGTggaag
Til1168	MEPCE	ENSG00000146834	CDS	chr7	chr7:100431116-100431135:+	CAGGACTTCCAGCAAGTCGG	100431136	100431138	AGG	0.617216	0.377368	1	0	0	8	agagaACCTGCagagaccgCAGGACTTCCAGCAAGTCGGGTTTCAGAGCTATGCTGGAAACAGCATAGCAAGTTGAAATAAGGCTAGTCCGTTATCAACTTGAAAAAGTGGCACCGAGTCGGTGCttttagagGCAGGTggaag
Til1169	MEPCE	ENSG00000146834	CDS	chr7	chr7:100431113-100431132:+	TCGCAGGACTTCCAGCAAGT	100431133	100431135	CGG	0.676147	0.491484	1	0	0	5	agagaACCTGCagagaccgTCGCAGGACTTCCAGCAAGTGTTTCAGAGCTATGCTGGAAACAGCATAGCAAGTTGAAATAAGGCTAGTCCGTTATCAACTTGAAAAAGTGGCACCGAGTCGGTGCttttagagGCAGGTggaag
Til1170	MEPCE	ENSG00000146834	CDS	chr7	chr7:100431101-100431120:-	TCCTGCGACGTTTGCGATGT	100431098	100431100	CGG	0.450427	0.808756	1	0	0	2	agagaACCTGCagagaccgTCCTGCGACGTTTGCGATGTGTTTCAGAGCTATGCTGGAAACAGCATAGCAAGTTGAAATAAGGCTAGTCCGTTATCAACTTGAAAAAGTGGCACCGAGTCGGTGCttttagagGCAGGTggaag
Til1171	MEPCE	ENSG00000146834	CDS	chr7	chr7:100431170-100431189:+	GGAAAAGGGCCGAGGGAGTT	100431190	100431192	GGG	0.313664	0.324799	1	0	0	16	agagaACCTGCagagaccgGGAAAAGGGCCGAGGGAGTTGTTTCAGAGCTATGCTGGAAACAGCATAGCAAGTTGAAATAAGGCTAGTCCGTTATCAACTTGAAAAAGTGGCACCGAGTCGGTGCttttagagGCAGGTggaag
Til1172	MEPCE	ENSG00000146834	CDS	chr7	chr7:100431100-100431119:-	CCTGCGACGTTTGCGATGTC	100431097	100431099	GGG	0.449184	0.560288	1	0	0	3	agagaACCTGCagagaccgCCTGCGACGTTTGCGATGTCGTTTCAGAGCTATGCTGGAAACAGCATAGCAAGTTGAAATAAGGCTAGTCCGTTATCAACTTGAAAAAGTGGCACCGAGTCGGTGCttttagagGCAGGTggaag
Til1173	MEPCE	ENSG00000146834	CDS	chr7	chr7:100431097-100431116:+	CCCGACATCGCAAACGTCGC	100431117	100431119	AGG	0.530729	1	1	0	0	0	agagaACCTGCagagaccgCCCGACATCGCAAACGTCGCGTTTCAGAGCTATGCTGGAAACAGCATAGCAAGTTGAAATAAGGCTAGTCCGTTATCAACTTGAAAAAGTGGCACCGAGTCGGTGCttttagagGCAGGTggaag
Til1174	MEPCE	ENSG00000146834	CDS	chr7	chr7:100431094-100431113:-	ACGTTTGCGATGTCGGGAGG	100431091	100431093	AGG	0.550536	1	1	0	0	0	agagaACCTGCagagaccgACGTTTGCGATGTCGGGAGGGTTTCAGAGCTATGCTGGAAACAGCATAGCAAGTTGAAATAAGGCTAGTCCGTTATCAACTTGAAAAAGTGGCACCGAGTCGGTGCttttagagGCAGGTggaag
Til1175	MEPCE	ENSG00000146834	CDS	chr7	chr7:100431067-100431086:-	TGGGGGTGCAGAGATAACTG	100431064	100431066	AGG	0.766406	0.184548	1	0	2	32	agagaACCTGCagagaccgTGGGGGTGCAGAGATAACTGGTTTCAGAGCTATGCTGGAAACAGCATAGCAAGTTGAAATAAGGCTAGTCCGTTATCAACTTGAAAAAGTGGCACCGAGTCGGTGCttttagagGCAGGTggaag
Til1176	MEPCE	ENSG00000146834	CDS	chr7	chr7:100431057-100431076:-	GAGATAACTGAGGCAGCTGG	100431054	100431056	AGG	0.591974	0.251045	1	0	3	21	agagaACCTGCagagaccgGAGATAACTGAGGCAGCTGGGTTTCAGAGCTATGCTGGAAACAGCATAGCAAGTTGAAATAAGGCTAGTCCGTTATCAACTTGAAAAAGTGGCACCGAGTCGGTGCttttagagGCAGGTggaag
Til1177	MEPCE	ENSG00000146834	CDS	chr7	chr7:100431046-100431065:-	GGCAGCTGGAGGGGCTGATA	100431043	100431045	GGG	0.352944	0.192498	1	0	2	28	agagaACCTGCagagaccgGGCAGCTGGAGGGGCTGATAGTTTCAGAGCTATGCTGGAAACAGCATAGCAAGTTGAAATAAGGCTAGTCCGTTATCAACTTGAAAAAGTGGCACCGAGTCGGTGCttttagagGCAGGTggaag
Til1178	MEPCE	ENSG00000146834	CDS	chr7	chr7:100431037-100431056:-	AGGGGCTGATAGGGAGCCTG	100431034	100431036	AGG	0.585122	0.184326	1	0	2	28	agagaACCTGCagagaccgAGGGGCTGATAGGGAGCCTGGTTTCAGAGCTATGCTGGAAACAGCATAGCAAGTTGAAATAAGGCTAGTCCGTTATCAACTTGAAAAAGTGGCACCGAGTCGGTGCttttagagGCAGGTggaag
Til1179	MEPCE	ENSG00000146834	CDS	chr7	chr7:100431036-100431055:-	GGGGCTGATAGGGAGCCTGA	100431033	100431035	GGG	0.675576	0.182969	1	0	2	24	agagaACCTGCagagaccgGGGGCTGATAGGGAGCCTGAGTTTCAGAGCTATGCTGGAAACAGCATAGCAAGTTGAAATAAGGCTAGTCCGTTATCAACTTGAAAAAGTGGCACCGAGTCGGTGCttttagagGCAGGTggaag
Til1180	MEPCE	ENSG00000146834	CDS	chr7	chr7:100431014-100431033:-	GACCCTGCAGAGCAGATGGA	100431011	100431013	AGG	0.499997	0.171476	1	0	1	30	agagaACCTGCagagaccgGACCCTGCAGAGCAGATGGAGTTTCAGAGCTATGCTGGAAACAGCATAGCAAGTTGAAATAAGGCTAGTCCGTTATCAACTTGAAAAAGTGGCACCGAGTCGGTGCttttagagGCAGGTggaag
Til1181	MEPCE	ENSG00000146834	CDS	chr7	chr7:100430983-100431002:-	CACTTCATCCCTGCAGTTGA	100430980	100430982	TGG	0.409239	0.207195	1	0	1	35	agagaACCTGCagagaccgCACTTCATCCCTGCAGTTGAGTTTCAGAGCTATGCTGGAAACAGCATAGCAAGTTGAAATAAGGCTAGTCCGTTATCAACTTGAAAAAGTGGCACCGAGTCGGTGCttttagagGCAGGTggaag
Til1182	MEPCE	ENSG00000146834	CDS	chr7	chr7:100430981-100431000:+	CATCAACTGCAGGGATGAAG	100431001	100431003	TGG	0.550948	0.217044	1	0	2	15	agagaACCTGCagagaccgCATCAACTGCAGGGATGAAGGTTTCAGAGCTATGCTGGAAACAGCATAGCAAGTTGAAATAAGGCTAGTCCGTTATCAACTTGAAAAAGTGGCACCGAGTCGGTGCttttagagGCAGGTggaag
Til1183	MEPCE	ENSG00000146834	CDS	chr7	chr7:100430972-100430991:+	CAACACAGCCATCAACTGCA	100430992	100430994	GGG	0.675072	0.224092	1	0	2	23	agagaACCTGCagagaccgCAACACAGCCATCAACTGCAGTTTCAGAGCTATGCTGGAAACAGCATAGCAAGTTGAAATAAGGCTAGTCCGTTATCAACTTGAAAAAGTGGCACCGAGTCGGTGCttttagagGCAGGTggaag
Til1184	MEPCE	ENSG00000146834	CDS	chr7	chr7:100431097-100431116:-	GCGACGTTTGCGATGTCGGG	100431094	100431096	AGG	0.608591	1	1	0	0	0	agagaACCTGCagagaccgGCGACGTTTGCGATGTCGGGGTTTCAGAGCTATGCTGGAAACAGCATAGCAAGTTGAAATAAGGCTAGTCCGTTATCAACTTGAAAAAGTGGCACCGAGTCGGTGCttttagagGCAGGTggaag
Til1185	MEPCE	ENSG00000146834	CDS	chr7	chr7:100430971-100430990:+	TCAACACAGCCATCAACTGC	100430991	100430993	AGG	0.524182	0.225999	1	0	1	25	agagaACCTGCagagaccgTCAACACAGCCATCAACTGCGTTTCAGAGCTATGCTGGAAACAGCATAGCAAGTTGAAATAAGGCTAGTCCGTTATCAACTTGAAAAAGTGGCACCGAGTCGGTGCttttagagGCAGGTggaag
Til1186	MEPCE	ENSG00000146834	CDS	chr7	chr7:100431171-100431190:+	GAAAAGGGCCGAGGGAGTTG	100431191	100431193	GGG	0.426353	0.195246	1	0	1	14	agagaACCTGCagagaccgGAAAAGGGCCGAGGGAGTTGGTTTCAGAGCTATGCTGGAAACAGCATAGCAAGTTGAAATAAGGCTAGTCCGTTATCAACTTGAAAAAGTGGCACCGAGTCGGTGCttttagagGCAGGTggaag
Til1187	MEPCE	ENSG00000146834	CDS	chr7	chr7:100431243-100431262:+	CAACAGCGCAAGTTCCAGTA	100431263	100431265	TGG	0.391822	0.612319	1	0	0	4	agagaACCTGCagagaccgCAACAGCGCAAGTTCCAGTAGTTTCAGAGCTATGCTGGAAACAGCATAGCAAGTTGAAATAAGGCTAGTCCGTTATCAACTTGAAAAAGTGGCACCGAGTCGGTGCttttagagGCAGGTggaag
Til1188	MEPCE	ENSG00000146834	CDS	chr7	chr7:100431362-100431381:-	CCACATTGCAGCCCAGATCT	100431359	100431361	AGG	0.39982	0.170966	1	0	1	22	agagaACCTGCagagaccgCCACATTGCAGCCCAGATCTGTTTCAGAGCTATGCTGGAAACAGCATAGCAAGTTGAAATAAGGCTAGTCCGTTATCAACTTGAAAAAGTGGCACCGAGTCGGTGCttttagagGCAGGTggaag
Til1189	MEPCE	ENSG00000146834	CDS	chr7	chr7:100431360-100431379:+	CTAGATCTGGGCTGCAATGT	100431380	100431382	GGG	0.473364	0.272273	1	0	0	13	agagaACCTGCagagaccgCTAGATCTGGGCTGCAATGTGTTTCAGAGCTATGCTGGAAACAGCATAGCAAGTTGAAATAAGGCTAGTCCGTTATCAACTTGAAAAAGTGGCACCGAGTCGGTGCttttagagGCAGGTggaag
Til1190	MEPCE	ENSG00000146834	CDS	chr7	chr7:100431359-100431378:+	CCTAGATCTGGGCTGCAATG	100431379	100431381	TGG	0.541564	0.225776	1	0	1	17	agagaACCTGCagagaccgCCTAGATCTGGGCTGCAATGGTTTCAGAGCTATGCTGGAAACAGCATAGCAAGTTGAAATAAGGCTAGTCCGTTATCAACTTGAAAAAGTGGCACCGAGTCGGTGCttttagagGCAGGTggaag
Til1191	MEPCE	ENSG00000146834	CDS	chr7	chr7:100431353-100431372:-	AGCCCAGATCTAGGACGTCC	100431350	100431352	CGG	0.559865	0.554357	1	0	0	8	agagaACCTGCagagaccgAGCCCAGATCTAGGACGTCCGTTTCAGAGCTATGCTGGAAACAGCATAGCAAGTTGAAATAAGGCTAGTCCGTTATCAACTTGAAAAAGTGGCACCGAGTCGGTGCttttagagGCAGGTggaag
Til1192	MEPCE	ENSG00000146834	CDS	chr7	chr7:100431336-100431355:-	TCCCGGCCCCGAAACCACTC	100431333	100431335	AGG	0.580012	0.36939	1	0	1	6	agagaACCTGCagagaccgTCCCGGCCCCGAAACCACTCGTTTCAGAGCTATGCTGGAAACAGCATAGCAAGTTGAAATAAGGCTAGTCCGTTATCAACTTGAAAAAGTGGCACCGAGTCGGTGCttttagagGCAGGTggaag
Til1193	MEPCE	ENSG00000146834	CDS	chr7	chr7:100431332-100431351:+	GCCTGAGTGGTTTCGGGGCC	100431352	100431354	GGG	0.329685	0.180595	1	0	1	24	agagaACCTGCagagaccgGCCTGAGTGGTTTCGGGGCCGTTTCAGAGCTATGCTGGAAACAGCATAGCAAGTTGAAATAAGGCTAGTCCGTTATCAACTTGAAAAAGTGGCACCGAGTCGGTGCttttagagGCAGGTggaag
Til1194	MEPCE	ENSG00000146834	CDS	chr7	chr7:100431331-100431350:+	AGCCTGAGTGGTTTCGGGGC	100431351	100431353	CGG	0.399672	0.378198	1	0	1	9	agagaACCTGCagagaccgAGCCTGAGTGGTTTCGGGGCGTTTCAGAGCTATGCTGGAAACAGCATAGCAAGTTGAAATAAGGCTAGTCCGTTATCAACTTGAAAAAGTGGCACCGAGTCGGTGCttttagagGCAGGTggaag
Til1195	MEPCE	ENSG00000146834	CDS	chr7	chr7:100431327-100431346:+	TTGAAGCCTGAGTGGTTTCG	100431347	100431349	GGG	0.587271	0.512056	1	0	1	4	agagaACCTGCagagaccgTTGAAGCCTGAGTGGTTTCGGTTTCAGAGCTATGCTGGAAACAGCATAGCAAGTTGAAATAAGGCTAGTCCGTTATCAACTTGAAAAAGTGGCACCGAGTCGGTGCttttagagGCAGGTggaag
Til1196	MEPCE	ENSG00000146834	CDS	chr7	chr7:100431326-100431345:+	GTTGAAGCCTGAGTGGTTTC	100431346	100431348	GGG	0.226099	0.526972	1	0	0	10	agagaACCTGCagagaccgGTTGAAGCCTGAGTGGTTTCGTTTCAGAGCTATGCTGGAAACAGCATAGCAAGTTGAAATAAGGCTAGTCCGTTATCAACTTGAAAAAGTGGCACCGAGTCGGTGCttttagagGCAGGTggaag
Til1197	MEPCE	ENSG00000146834	CDS	chr7	chr7:100431325-100431344:+	TGTTGAAGCCTGAGTGGTTT	100431345	100431347	CGG	0.255891	0.199325	1	0	0	24	agagaACCTGCagagaccgTGTTGAAGCCTGAGTGGTTTGTTTCAGAGCTATGCTGGAAACAGCATAGCAAGTTGAAATAAGGCTAGTCCGTTATCAACTTGAAAAAGTGGCACCGAGTCGGTGCttttagagGCAGGTggaag
Til1198	MEPCE	ENSG00000146834	CDS	chr7	chr7:100431320-100431339:-	ACTCAGGCTTCAACACCCGA	100431317	100431319	AGG	0.645986	0.580159	1	0	0	4	agagaACCTGCagagaccgACTCAGGCTTCAACACCCGAGTTTCAGAGCTATGCTGGAAACAGCATAGCAAGTTGAAATAAGGCTAGTCCGTTATCAACTTGAAAAAGTGGCACCGAGTCGGTGCttttagagGCAGGTggaag
Til1199	MEPCE	ENSG00000146834	CDS	chr7	chr7:100431182-100431201:-	GGCGGCCTCCCCAACTCCCT	100431179	100431181	CGG	0.507622	0.181441	2	0	1	20	agagaACCTGCagagaccgGGCGGCCTCCCCAACTCCCTGTTTCAGAGCTATGCTGGAAACAGCATAGCAAGTTGAAATAAGGCTAGTCCGTTATCAACTTGAAAAAGTGGCACCGAGTCGGTGCttttagagGCAGGTggaag
Til1200	MEPCE	ENSG00000146834	CDS	chr7	chr7:100431319-100431338:+	TTCGGGTGTTGAAGCCTGAG	100431339	100431341	TGG	0.610041	0.452572	1	0	0	5	agagaACCTGCagagaccgTTCGGGTGTTGAAGCCTGAGGTTTCAGAGCTATGCTGGAAACAGCATAGCAAGTTGAAATAAGGCTAGTCCGTTATCAACTTGAAAAAGTGGCACCGAGTCGGTGCttttagagGCAGGTggaag
Til1201	MEPCE	ENSG00000146834	CDS	chr7	chr7:100431302-100431321:+	CTGTGAGGATGGGCGCCTTC	100431322	100431324	GGG	0.334829	0.340461	1	0	3	7	agagaACCTGCagagaccgCTGTGAGGATGGGCGCCTTCGTTTCAGAGCTATGCTGGAAACAGCATAGCAAGTTGAAATAAGGCTAGTCCGTTATCAACTTGAAAAAGTGGCACCGAGTCGGTGCttttagagGCAGGTggaag
Til1202	MEPCE	ENSG00000146834	CDS	chr7	chr7:100431301-100431320:+	CCTGTGAGGATGGGCGCCTT	100431321	100431323	CGG	0.345579	0.572156	1	0	0	12	agagaACCTGCagagaccgCCTGTGAGGATGGGCGCCTTGTTTCAGAGCTATGCTGGAAACAGCATAGCAAGTTGAAATAAGGCTAGTCCGTTATCAACTTGAAAAAGTGGCACCGAGTCGGTGCttttagagGCAGGTggaag
Til1203	MEPCE	ENSG00000146834	CDS	chr7	chr7:100431300-100431319:-	AGGCGCCCATCCTCACAGGA	100431297	100431299	AGG	0.636237	0.243625	1	0	0	14	agagaACCTGCagagaccgAGGCGCCCATCCTCACAGGAGTTTCAGAGCTATGCTGGAAACAGCATAGCAAGTTGAAATAAGGCTAGTCCGTTATCAACTTGAAAAAGTGGCACCGAGTCGGTGCttttagagGCAGGTggaag
Til1204	MEPCE	ENSG00000146834	CDS	chr7	chr7:100431293-100431312:-	CATCCTCACAGGAAGGATTG	100431290	100431292	CGG	0.677666	0.234365	1	0	1	16	agagaACCTGCagagaccgCATCCTCACAGGAAGGATTGGTTTCAGAGCTATGCTGGAAACAGCATAGCAAGTTGAAATAAGGCTAGTCCGTTATCAACTTGAAAAAGTGGCACCGAGTCGGTGCttttagagGCAGGTggaag
Til1205	MEPCE	ENSG00000146834	CDS	chr7	chr7:100431292-100431311:+	GCAATCCTTCCTGTGAGGAT	100431312	100431314	GGG	0.55017	0.331167	1	0	0	14	agagaACCTGCagagaccgGCAATCCTTCCTGTGAGGATGTTTCAGAGCTATGCTGGAAACAGCATAGCAAGTTGAAATAAGGCTAGTCCGTTATCAACTTGAAAAAGTGGCACCGAGTCGGTGCttttagagGCAGGTggaag
Til1206	MEPCE	ENSG00000146834	CDS	chr7	chr7:100431291-100431310:+	CGCAATCCTTCCTGTGAGGA	100431311	100431313	TGG	0.38958	0.611917	1	0	0	5	agagaACCTGCagagaccgCGCAATCCTTCCTGTGAGGAGTTTCAGAGCTATGCTGGAAACAGCATAGCAAGTTGAAATAAGGCTAGTCCGTTATCAACTTGAAAAAGTGGCACCGAGTCGGTGCttttagagGCAGGTggaag
Til1207	MEPCE	ENSG00000146834	CDS	chr7	chr7:100431287-100431306:+	GTACCGCAATCCTTCCTGTG	100431307	100431309	AGG	0.701725	0.422961	1	0	1	3	agagaACCTGCagagaccgGTACCGCAATCCTTCCTGTGGTTTCAGAGCTATGCTGGAAACAGCATAGCAAGTTGAAATAAGGCTAGTCCGTTATCAACTTGAAAAAGTGGCACCGAGTCGGTGCttttagagGCAGGTggaag
Til1208	MEPCE	ENSG00000146834	CDS	chr7	chr7:100431265-100431284:+	GGAATTATTGCAAATACTAT	100431285	100431287	GGG	0.503637	0.371646	1	0	0	18	agagaACCTGCagagaccgGGAATTATTGCAAATACTATGTTTCAGAGCTATGCTGGAAACAGCATAGCAAGTTGAAATAAGGCTAGTCCGTTATCAACTTGAAAAAGTGGCACCGAGTCGGTGCttttagagGCAGGTggaag
Til1209	MEPCE	ENSG00000146834	CDS	chr7	chr7:100431264-100431283:+	GGGAATTATTGCAAATACTA	100431284	100431286	TGG	0.350212	0.174975	1	0	1	20	agagaACCTGCagagaccgGGGAATTATTGCAAATACTAGTTTCAGAGCTATGCTGGAAACAGCATAGCAAGTTGAAATAAGGCTAGTCCGTTATCAACTTGAAAAAGTGGCACCGAGTCGGTGCttttagagGCAGGTggaag
Til1210	MEPCE	ENSG00000146834	CDS	chr7	chr7:100431260-100431279:-	ATTTGCAATAATTCCCATAC	100431257	100431259	TGG	0.415129	0.201947	1	0	1	25	agagaACCTGCagagaccgATTTGCAATAATTCCCATACGTTTCAGAGCTATGCTGGAAACAGCATAGCAAGTTGAAATAAGGCTAGTCCGTTATCAACTTGAAAAAGTGGCACCGAGTCGGTGCttttagagGCAGGTggaag
Til1211	MEPCE	ENSG00000146834	CDS	chr7	chr7:100431244-100431263:+	AACAGCGCAAGTTCCAGTAT	100431264	100431266	GGG	0.637176	0.529621	1	0	0	4	agagaACCTGCagagaccgAACAGCGCAAGTTCCAGTATGTTTCAGAGCTATGCTGGAAACAGCATAGCAAGTTGAAATAAGGCTAGTCCGTTATCAACTTGAAAAAGTGGCACCGAGTCGGTGCttttagagGCAGGTggaag
Til1212	MEPCE	ENSG00000146834	CDS	chr7	chr7:100431304-100431323:-	CCGAAGGCGCCCATCCTCAC	100431301	100431303	AGG	0.499032	0.877788	1	0	0	3	agagaACCTGCagagaccgCCGAAGGCGCCCATCCTCACGTTTCAGAGCTATGCTGGAAACAGCATAGCAAGTTGAAATAAGGCTAGTCCGTTATCAACTTGAAAAAGTGGCACCGAGTCGGTGCttttagagGCAGGTggaag
Til1213	MEPCE	ENSG00000146834	CDS	chr7	chr7:100431452-100431471:-	GGCGGGCAGAATGGATGAGC	100431449	100431451	CGG	0.429562	0.324537	1	0	1	12	agagaACCTGCagagaccgGGCGGGCAGAATGGATGAGCGTTTCAGAGCTATGCTGGAAACAGCATAGCAAGTTGAAATAAGGCTAGTCCGTTATCAACTTGAAAAAGTGGCACCGAGTCGGTGCttttagagGCAGGTggaag
Til1214	MEPCE	ENSG00000146834	CDS	chr7	chr7:100430965-100430984:-	GATGGCTGTGTTGAGTTCAT	100430962	100430964	AGG	0.482527	0.3576	1	0	0	11	agagaACCTGCagagaccgGATGGCTGTGTTGAGTTCATGTTTCAGAGCTATGCTGGAAACAGCATAGCAAGTTGAAATAAGGCTAGTCCGTTATCAACTTGAAAAAGTGGCACCGAGTCGGTGCttttagagGCAGGTggaag
Til1215	MEPCE	ENSG00000146834	CDS	chr7	chr7:100430960-100430979:-	CTGTGTTGAGTTCATAGGGT	100430957	100430959	TGG	0.371053	0.455246	1	0	0	7	agagaACCTGCagagaccgCTGTGTTGAGTTCATAGGGTGTTTCAGAGCTATGCTGGAAACAGCATAGCAAGTTGAAATAAGGCTAGTCCGTTATCAACTTGAAAAAGTGGCACCGAGTCGGTGCttttagagGCAGGTggaag
Til1216	MEPCE	ENSG00000146834	CDS	chr7	chr7:100430772-100430791:+	CTTGCTTCGCCACTCAAGAC	100430792	100430794	TGG	0.449705	0.52283	1	0	0	4	agagaACCTGCagagaccgCTTGCTTCGCCACTCAAGACGTTTCAGAGCTATGCTGGAAACAGCATAGCAAGTTGAAATAAGGCTAGTCCGTTATCAACTTGAAAAAGTGGCACCGAGTCGGTGCttttagagGCAGGTggaag
Til1217	MEPCE	ENSG00000146834	CDS	chr7	chr7:100430765-100430784:-	GTGGCGAAGCAAGAACTACA	100430762	100430764	TGG	0.600857	0.579815	1	0	0	6	agagaACCTGCagagaccgGTGGCGAAGCAAGAACTACAGTTTCAGAGCTATGCTGGAAACAGCATAGCAAGTTGAAATAAGGCTAGTCCGTTATCAACTTGAAAAAGTGGCACCGAGTCGGTGCttttagagGCAGGTggaag
Til1218	MEPCE	ENSG00000146834	CDS	chr7	chr7:100430739-100430758:+	CTCAATACTTGCACTGATGA	100430759	100430761	GGG	0.568469	0.274081	1	0	0	10	agagaACCTGCagagaccgCTCAATACTTGCACTGATGAGTTTCAGAGCTATGCTGGAAACAGCATAGCAAGTTGAAATAAGGCTAGTCCGTTATCAACTTGAAAAAGTGGCACCGAGTCGGTGCttttagagGCAGGTggaag
Til1219	MEPCE	ENSG00000146834	CDS	chr7	chr7:100430738-100430757:+	TCTCAATACTTGCACTGATG	100430758	100430760	AGG	0.554173	0.393687	1	0	1	10	agagaACCTGCagagaccgTCTCAATACTTGCACTGATGGTTTCAGAGCTATGCTGGAAACAGCATAGCAAGTTGAAATAAGGCTAGTCCGTTATCAACTTGAAAAAGTGGCACCGAGTCGGTGCttttagagGCAGGTggaag
Til1220	MEPCE	ENSG00000146834	CDS	chr7	chr7:100430733-100430752:-	GTGCAAGTATTGAGACTGAG	100430730	100430732	CGG	0.687378	0.348622	1	0	0	10	agagaACCTGCagagaccgGTGCAAGTATTGAGACTGAGGTTTCAGAGCTATGCTGGAAACAGCATAGCAAGTTGAAATAAGGCTAGTCCGTTATCAACTTGAAAAAGTGGCACCGAGTCGGTGCttttagagGCAGGTggaag
Til1221	MEPCE	ENSG00000146834	CDS	chr7	chr7:100430732-100430751:-	TGCAAGTATTGAGACTGAGC	100430729	100430731	GGG	0.616934	0.405832	1	0	1	6	agagaACCTGCagagaccgTGCAAGTATTGAGACTGAGCGTTTCAGAGCTATGCTGGAAACAGCATAGCAAGTTGAAATAAGGCTAGTCCGTTATCAACTTGAAAAAGTGGCACCGAGTCGGTGCttttagagGCAGGTggaag
Til1222	MEPCE	ENSG00000146834	CDS	chr7	chr7:100430716-100430735:-	GAGCGGGTCAGTAATATCTT	100430713	100430715	TGG	0.425141	0.628186	1	0	0	3	agagaACCTGCagagaccgGAGCGGGTCAGTAATATCTTGTTTCAGAGCTATGCTGGAAACAGCATAGCAAGTTGAAATAAGGCTAGTCCGTTATCAACTTGAAAAAGTGGCACCGAGTCGGTGCttttagagGCAGGTggaag
Til1223	MEPCE	ENSG00000146834	CDS	chr7	chr7:100430715-100430734:-	AGCGGGTCAGTAATATCTTT	100430712	100430714	GGG	0.32901	0.454512	1	0	0	6	agagaACCTGCagagaccgAGCGGGTCAGTAATATCTTTGTTTCAGAGCTATGCTGGAAACAGCATAGCAAGTTGAAATAAGGCTAGTCCGTTATCAACTTGAAAAAGTGGCACCGAGTCGGTGCttttagagGCAGGTggaag
Til1224	MEPCE	ENSG00000146834	CDS	chr7	chr7:100430714-100430733:-	GCGGGTCAGTAATATCTTTG	100430711	100430713	GGG	0.654932	0.66681	1	0	0	3	agagaACCTGCagagaccgGCGGGTCAGTAATATCTTTGGTTTCAGAGCTATGCTGGAAACAGCATAGCAAGTTGAAATAAGGCTAGTCCGTTATCAACTTGAAAAAGTGGCACCGAGTCGGTGCttttagagGCAGGTggaag
Til1225	MEPCE	ENSG00000146834	CDS	chr7	chr7:100430708-100430727:-	CAGTAATATCTTTGGGGATG	100430705	100430707	AGG	0.456463	0.175098	1	0	1	22	agagaACCTGCagagaccgCAGTAATATCTTTGGGGATGGTTTCAGAGCTATGCTGGAAACAGCATAGCAAGTTGAAATAAGGCTAGTCCGTTATCAACTTGAAAAAGTGGCACCGAGTCGGTGCttttagagGCAGGTggaag
Til1226	MEPCE	ENSG00000146834	CDS	chr7	chr7:100430697-100430716:-	TTGGGGATGAGGATCTCCAC	100430694	100430696	CGG	0.621142	0.460662	1	0	0	12	agagaACCTGCagagaccgTTGGGGATGAGGATCTCCACGTTTCAGAGCTATGCTGGAAACAGCATAGCAAGTTGAAATAAGGCTAGTCCGTTATCAACTTGAAAAAGTGGCACCGAGTCGGTGCttttagagGCAGGTggaag
Til1227	MEPCE	ENSG00000146834	CDS	chr7	chr7:100430776-100430795:+	CTTCGCCACTCAAGACTGGT	100430796	100430798	CGG	0.621789	0.838138	1	0	0	2	agagaACCTGCagagaccgCTTCGCCACTCAAGACTGGTGTTTCAGAGCTATGCTGGAAACAGCATAGCAAGTTGAAATAAGGCTAGTCCGTTATCAACTTGAAAAAGTGGCACCGAGTCGGTGCttttagagGCAGGTggaag
Til1228	MEPCE	ENSG00000146834	CDS	chr7	chr7:100430683-100430702:-	CTCCACCGGATCTCGCCCTT	100430680	100430682	TGG	0.376191	0.883495	1	0	0	1	agagaACCTGCagagaccgCTCCACCGGATCTCGCCCTTGTTTCAGAGCTATGCTGGAAACAGCATAGCAAGTTGAAATAAGGCTAGTCCGTTATCAACTTGAAAAAGTGGCACCGAGTCGGTGCttttagagGCAGGTggaag
Til1229	MEPCE	ENSG00000146834	CDS	chr7	chr7:100431392-100431411:+	CCTGAGCATTGCCTGCAAGT	100431412	100431414	GGG	0.580511	0.301725	1	0	1	12	agagaACCTGCagagaccgCCTGAGCATTGCCTGCAAGTGTTTCAGAGCTATGCTGGAAACAGCATAGCAAGTTGAAATAAGGCTAGTCCGTTATCAACTTGAAAAAGTGGCACCGAGTCGGTGCttttagagGCAGGTggaag
Til1230	MEPCE	ENSG00000146834	CDS	chr7	chr7:100431393-100431412:+	CTGAGCATTGCCTGCAAGTG	100431413	100431415	GGG	0.530251	0.311941	1	0	1	17	agagaACCTGCagagaccgCTGAGCATTGCCTGCAAGTGGTTTCAGAGCTATGCTGGAAACAGCATAGCAAGTTGAAATAAGGCTAGTCCGTTATCAACTTGAAAAAGTGGCACCGAGTCGGTGCttttagagGCAGGTggaag
Til1231	MEPCE	ENSG00000146834	CDS	chr7	chr7:100431394-100431413:-	CCACTTGCAGGCAATGCTCA	100431391	100431393	GGG	0.635276	0.247449	1	1	2	15	agagaACCTGCagagaccgCCACTTGCAGGCAATGCTCAGTTTCAGAGCTATGCTGGAAACAGCATAGCAAGTTGAAATAAGGCTAGTCCGTTATCAACTTGAAAAAGTGGCACCGAGTCGGTGCttttagagGCAGGTggaag
Til1232	MEPCE	ENSG00000146834	CDS	chr7	chr7:100431395-100431414:-	CCCACTTGCAGGCAATGCTC	100431392	100431394	AGG	0.348488	0.428769	1	0	2	9	agagaACCTGCagagaccgCCCACTTGCAGGCAATGCTCGTTTCAGAGCTATGCTGGAAACAGCATAGCAAGTTGAAATAAGGCTAGTCCGTTATCAACTTGAAAAAGTGGCACCGAGTCGGTGCttttagagGCAGGTggaag
Til1233	MEPCE	ENSG00000146834	CDS	chr7	chr7:100431406-100431425:-	GCGGGACGGGCCCCACTTGC	100431403	100431405	AGG	0.481999	0.712559	1	0	0	4	agagaACCTGCagagaccgGCGGGACGGGCCCCACTTGCGTTTCAGAGCTATGCTGGAAACAGCATAGCAAGTTGAAATAAGGCTAGTCCGTTATCAACTTGAAAAAGTGGCACCGAGTCGGTGCttttagagGCAGGTggaag
Til1234	MEPCE	ENSG00000146834	CDS	chr7	chr7:100431407-100431426:+	CAAGTGGGGCCCGTCCCGCA	100431427	100431429	TGG	0.484791	0.480478	1	0	0	5	agagaACCTGCagagaccgCAAGTGGGGCCCGTCCCGCAGTTTCAGAGCTATGCTGGAAACAGCATAGCAAGTTGAAATAAGGCTAGTCCGTTATCAACTTGAAAAAGTGGCACCGAGTCGGTGCttttagagGCAGGTggaag
Til1235	MEPCE	ENSG00000146834	CDS	chr7	chr7:100431410-100431429:+	GTGGGGCCCGTCCCGCATGG	100431430	100431432	TGG	0.563795	0.380481	1	0	1	5	agagaACCTGCagagaccgGTGGGGCCCGTCCCGCATGGGTTTCAGAGCTATGCTGGAAACAGCATAGCAAGTTGAAATAAGGCTAGTCCGTTATCAACTTGAAAAAGTGGCACCGAGTCGGTGCttttagagGCAGGTggaag
Til1236	MEPCE	ENSG00000146834	CDS	chr7	chr7:100431411-100431430:+	TGGGGCCCGTCCCGCATGGT	100431431	100431433	GGG	0.470539	0.867115	1	0	0	3	agagaACCTGCagagaccgTGGGGCCCGTCCCGCATGGTGTTTCAGAGCTATGCTGGAAACAGCATAGCAAGTTGAAATAAGGCTAGTCCGTTATCAACTTGAAAAAGTGGCACCGAGTCGGTGCttttagagGCAGGTggaag
Til1237	MEPCE	ENSG00000146834	CDS	chr7	chr7:100431416-100431435:+	CCCGTCCCGCATGGTGGGCC	100431436	100431438	TGG	0.293463	0.290479	1	0	0	9	agagaACCTGCagagaccgCCCGTCCCGCATGGTGGGCCGTTTCAGAGCTATGCTGGAAACAGCATAGCAAGTTGAAATAAGGCTAGTCCGTTATCAACTTGAAAAAGTGGCACCGAGTCGGTGCttttagagGCAGGTggaag
Til1238	MEPCE	ENSG00000146834	CDS	chr7	chr7:100431419-100431438:-	CCAGGCCCACCATGCGGGAC	100431416	100431418	GGG	0.43721	0.277182	1	0	3	20	agagaACCTGCagagaccgCCAGGCCCACCATGCGGGACGTTTCAGAGCTATGCTGGAAACAGCATAGCAAGTTGAAATAAGGCTAGTCCGTTATCAACTTGAAAAAGTGGCACCGAGTCGGTGCttttagagGCAGGTggaag
Til1239	MEPCE	ENSG00000146834	CDS	chr7	chr7:100431420-100431439:-	TCCAGGCCCACCATGCGGGA	100431417	100431419	CGG	0.520361	0.394295	1	0	0	11	agagaACCTGCagagaccgTCCAGGCCCACCATGCGGGAGTTTCAGAGCTATGCTGGAAACAGCATAGCAAGTTGAAATAAGGCTAGTCCGTTATCAACTTGAAAAAGTGGCACCGAGTCGGTGCttttagagGCAGGTggaag
Til1240	MEPCE	ENSG00000146834	CDS	chr7	chr7:100430679-100430698:-	ACCGGATCTCGCCCTTTGGC	100430676	100430678	CGG	0.456294	0.686597	1	0	0	2	agagaACCTGCagagaccgACCGGATCTCGCCCTTTGGCGTTTCAGAGCTATGCTGGAAACAGCATAGCAAGTTGAAATAAGGCTAGTCCGTTATCAACTTGAAAAAGTGGCACCGAGTCGGTGCttttagagGCAGGTggaag
Til1241	MEPCE	ENSG00000146834	CDS	chr7	chr7:100430964-100430983:-	ATGGCTGTGTTGAGTTCATA	100430961	100430963	GGG	0.462751	0.332765	1	0	0	10	agagaACCTGCagagaccgATGGCTGTGTTGAGTTCATAGTTTCAGAGCTATGCTGGAAACAGCATAGCAAGTTGAAATAAGGCTAGTCCGTTATCAACTTGAAAAAGTGGCACCGAGTCGGTGCttttagagGCAGGTggaag
Til1242	MEPCE	ENSG00000146834	CDS	chr7	chr7:100430782-100430801:+	CACTCAAGACTGGTCGGAAG	100430802	100430804	CGG	0.500836	0.821231	1	0	0	9	agagaACCTGCagagaccgCACTCAAGACTGGTCGGAAGGTTTCAGAGCTATGCTGGAAACAGCATAGCAAGTTGAAATAAGGCTAGTCCGTTATCAACTTGAAAAAGTGGCACCGAGTCGGTGCttttagagGCAGGTggaag
Til1243	MEPCE	ENSG00000146834	CDS	chr7	chr7:100430794-100430813:+	GTCGGAAGCGGCATAGACAC	100430814	100430816	CGG	0.527234	0.681818	1	0	0	1	agagaACCTGCagagaccgGTCGGAAGCGGCATAGACACGTTTCAGAGCTATGCTGGAAACAGCATAGCAAGTTGAAATAAGGCTAGTCCGTTATCAACTTGAAAAAGTGGCACCGAGTCGGTGCttttagagGCAGGTggaag
Til1244	MEPCE	ENSG00000146834	CDS	chr7	chr7:100430959-100430978:-	TGTGTTGAGTTCATAGGGTT	100430956	100430958	GGG	0.371056	0.21898	1	0	1	19	agagaACCTGCagagaccgTGTGTTGAGTTCATAGGGTTGTTTCAGAGCTATGCTGGAAACAGCATAGCAAGTTGAAATAAGGCTAGTCCGTTATCAACTTGAAAAAGTGGCACCGAGTCGGTGCttttagagGCAGGTggaag
Til1245	MEPCE	ENSG00000146834	CDS	chr7	chr7:100430956-100430975:-	GTTGAGTTCATAGGGTTGGG	100430953	100430955	GGG	0.628814	0.241865	1	0	1	7	agagaACCTGCagagaccgGTTGAGTTCATAGGGTTGGGGTTTCAGAGCTATGCTGGAAACAGCATAGCAAGTTGAAATAAGGCTAGTCCGTTATCAACTTGAAAAAGTGGCACCGAGTCGGTGCttttagagGCAGGTggaag
Til1246	MEPCE	ENSG00000146834	CDS	chr7	chr7:100430928-100430947:-	CGGTTCTGGCCCCTGTGCCG	100430925	100430927	CGG	0.583661	0.268001	1	0	0	13	agagaACCTGCagagaccgCGGTTCTGGCCCCTGTGCCGGTTTCAGAGCTATGCTGGAAACAGCATAGCAAGTTGAAATAAGGCTAGTCCGTTATCAACTTGAAAAAGTGGCACCGAGTCGGTGCttttagagGCAGGTggaag
Til1247	MEPCE	ENSG00000146834	CDS	chr7	chr7:100430927-100430946:+	GCGGCACAGGGGCCAGAACC	100430947	100430949	GGG	0.448486	0.290168	1	0	1	16	agagaACCTGCagagaccgGCGGCACAGGGGCCAGAACCGTTTCAGAGCTATGCTGGAAACAGCATAGCAAGTTGAAATAAGGCTAGTCCGTTATCAACTTGAAAAAGTGGCACCGAGTCGGTGCttttagagGCAGGTggaag
Til1248	MEPCE	ENSG00000146834	CDS	chr7	chr7:100430926-100430945:+	CGCGGCACAGGGGCCAGAAC	100430946	100430948	CGG	0.298723	0.403954	1	0	1	7	agagaACCTGCagagaccgCGCGGCACAGGGGCCAGAACGTTTCAGAGCTATGCTGGAAACAGCATAGCAAGTTGAAATAAGGCTAGTCCGTTATCAACTTGAAAAAGTGGCACCGAGTCGGTGCttttagagGCAGGTggaag
Til1249	MEPCE	ENSG00000146834	CDS	chr7	chr7:100430916-100430935:+	TCACAGCAGCCGCGGCACAG	100430936	100430938	GGG	0.720079	0.227021	1	0	1	17	agagaACCTGCagagaccgTCACAGCAGCCGCGGCACAGGTTTCAGAGCTATGCTGGAAACAGCATAGCAAGTTGAAATAAGGCTAGTCCGTTATCAACTTGAAAAAGTGGCACCGAGTCGGTGCttttagagGCAGGTggaag
Til1250	MEPCE	ENSG00000146834	CDS	chr7	chr7:100430915-100430934:+	CTCACAGCAGCCGCGGCACA	100430935	100430937	GGG	0.328449	0.471043	1	0	0	20	agagaACCTGCagagaccgCTCACAGCAGCCGCGGCACAGTTTCAGAGCTATGCTGGAAACAGCATAGCAAGTTGAAATAAGGCTAGTCCGTTATCAACTTGAAAAAGTGGCACCGAGTCGGTGCttttagagGCAGGTggaag
Til1251	MEPCE	ENSG00000146834	CDS	chr7	chr7:100430914-100430933:+	CCTCACAGCAGCCGCGGCAC	100430934	100430936	AGG	0.241654	0.274686	1	0	0	26	agagaACCTGCagagaccgCCTCACAGCAGCCGCGGCACGTTTCAGAGCTATGCTGGAAACAGCATAGCAAGTTGAAATAAGGCTAGTCCGTTATCAACTTGAAAAAGTGGCACCGAGTCGGTGCttttagagGCAGGTggaag
Til1252	MEPCE	ENSG00000146834	CDS	chr7	chr7:100430908-100430927:+	AGGGCGCCTCACAGCAGCCG	100430928	100430930	CGG	0.470794	0.197533	1	0	1	16	agagaACCTGCagagaccgAGGGCGCCTCACAGCAGCCGGTTTCAGAGCTATGCTGGAAACAGCATAGCAAGTTGAAATAAGGCTAGTCCGTTATCAACTTGAAAAAGTGGCACCGAGTCGGTGCttttagagGCAGGTggaag
Til1253	MEPCE	ENSG00000146834	CDS	chr7	chr7:100430903-100430922:-	GCTGTGAGGCGCCCTCCCCG	100430900	100430902	TGG	0.614157	0.258541	1	0	2	10	agagaACCTGCagagaccgGCTGTGAGGCGCCCTCCCCGGTTTCAGAGCTATGCTGGAAACAGCATAGCAAGTTGAAATAAGGCTAGTCCGTTATCAACTTGAAAAAGTGGCACCGAGTCGGTGCttttagagGCAGGTggaag
Til1254	MEPCE	ENSG00000146834	CDS	chr7	chr7:100430896-100430915:-	GGCGCCCTCCCCGTGGAGTA	100430893	100430895	AGG	0.334172	0.425963	1	0	0	7	agagaACCTGCagagaccgGGCGCCCTCCCCGTGGAGTAGTTTCAGAGCTATGCTGGAAACAGCATAGCAAGTTGAAATAAGGCTAGTCCGTTATCAACTTGAAAAAGTGGCACCGAGTCGGTGCttttagagGCAGGTggaag
Til1255	MEPCE	ENSG00000146834	CDS	chr7	chr7:100430784-100430803:-	CGCTTCCGACCAGTCTTGAG	100430781	100430783	TGG	0.581607	0.732597	1	0	0	1	agagaACCTGCagagaccgCGCTTCCGACCAGTCTTGAGGTTTCAGAGCTATGCTGGAAACAGCATAGCAAGTTGAAATAAGGCTAGTCCGTTATCAACTTGAAAAAGTGGCACCGAGTCGGTGCttttagagGCAGGTggaag
Til1256	MEPCE	ENSG00000146834	CDS	chr7	chr7:100430895-100430914:-	GCGCCCTCCCCGTGGAGTAA	100430892	100430894	GGG	0.42246	0.750082	1	0	0	2	agagaACCTGCagagaccgGCGCCCTCCCCGTGGAGTAAGTTTCAGAGCTATGCTGGAAACAGCATAGCAAGTTGAAATAAGGCTAGTCCGTTATCAACTTGAAAAAGTGGCACCGAGTCGGTGCttttagagGCAGGTggaag
Til1257	MEPCE	ENSG00000146834	CDS	chr7	chr7:100430893-100430912:-	GCCCTCCCCGTGGAGTAAGG	100430890	100430892	GGG	0.619558	0.399546	1	0	0	8	agagaACCTGCagagaccgGCCCTCCCCGTGGAGTAAGGGTTTCAGAGCTATGCTGGAAACAGCATAGCAAGTTGAAATAAGGCTAGTCCGTTATCAACTTGAAAAAGTGGCACCGAGTCGGTGCttttagagGCAGGTggaag
Til1258	MEPCE	ENSG00000146834	CDS	chr7	chr7:100430889-100430908:+	ACCCCCTTACTCCACGGGGA	100430909	100430911	GGG	0.548938	0.775466	1	0	0	4	agagaACCTGCagagaccgACCCCCTTACTCCACGGGGAGTTTCAGAGCTATGCTGGAAACAGCATAGCAAGTTGAAATAAGGCTAGTCCGTTATCAACTTGAAAAAGTGGCACCGAGTCGGTGCttttagagGCAGGTggaag
Til1259	MEPCE	ENSG00000146834	CDS	chr7	chr7:100430888-100430907:+	CACCCCCTTACTCCACGGGG	100430908	100430910	AGG	0.568007	0.850713	1	0	0	2	agagaACCTGCagagaccgCACCCCCTTACTCCACGGGGGTTTCAGAGCTATGCTGGAAACAGCATAGCAAGTTGAAATAAGGCTAGTCCGTTATCAACTTGAAAAAGTGGCACCGAGTCGGTGCttttagagGCAGGTggaag
Til1260	MEPCE	ENSG00000146834	CDS	chr7	chr7:100430886-100430905:-	CCGTGGAGTAAGGGGGTGAG	100430883	100430885	AGG	0.511503	0.182561	1	0	2	15	agagaACCTGCagagaccgCCGTGGAGTAAGGGGGTGAGGTTTCAGAGCTATGCTGGAAACAGCATAGCAAGTTGAAATAAGGCTAGTCCGTTATCAACTTGAAAAAGTGGCACCGAGTCGGTGCttttagagGCAGGTggaag
Til1261	MEPCE	ENSG00000146834	CDS	chr7	chr7:100430885-100430904:+	TCTCACCCCCTTACTCCACG	100430905	100430907	GGG	0.703986	0.481489	1	0	0	6	agagaACCTGCagagaccgTCTCACCCCCTTACTCCACGGTTTCAGAGCTATGCTGGAAACAGCATAGCAAGTTGAAATAAGGCTAGTCCGTTATCAACTTGAAAAAGTGGCACCGAGTCGGTGCttttagagGCAGGTggaag
Til1262	MEPCE	ENSG00000146834	CDS	chr7	chr7:100430884-100430903:+	CTCTCACCCCCTTACTCCAC	100430904	100430906	GGG	0.45116	0.246372	1	0	1	15	agagaACCTGCagagaccgCTCTCACCCCCTTACTCCACGTTTCAGAGCTATGCTGGAAACAGCATAGCAAGTTGAAATAAGGCTAGTCCGTTATCAACTTGAAAAAGTGGCACCGAGTCGGTGCttttagagGCAGGTggaag
Til1263	MEPCE	ENSG00000146834	CDS	chr7	chr7:100430883-100430902:+	CCTCTCACCCCCTTACTCCA	100430903	100430905	CGG	0.577724	0.167036	1	1	0	28	agagaACCTGCagagaccgCCTCTCACCCCCTTACTCCAGTTTCAGAGCTATGCTGGAAACAGCATAGCAAGTTGAAATAAGGCTAGTCCGTTATCAACTTGAAAAAGTGGCACCGAGTCGGTGCttttagagGCAGGTggaag
Til1264	MEPCE	ENSG00000146834	CDS	chr7	chr7:100430867-100430886:-	GAGGGGCTGTGGGCGGCACG	100430864	100430866	GGG	0.422671	0.16556	1	0	3	49	agagaACCTGCagagaccgGAGGGGCTGTGGGCGGCACGGTTTCAGAGCTATGCTGGAAACAGCATAGCAAGTTGAAATAAGGCTAGTCCGTTATCAACTTGAAAAAGTGGCACCGAGTCGGTGCttttagagGCAGGTggaag
Til1265	MEPCE	ENSG00000146834	CDS	chr7	chr7:100430848-100430867:-	GGGGTGACTCTCACTCCCTC	100430845	100430847	CGG	0.628737	0.229878	1	0	1	16	agagaACCTGCagagaccgGGGGTGACTCTCACTCCCTCGTTTCAGAGCTATGCTGGAAACAGCATAGCAAGTTGAAATAAGGCTAGTCCGTTATCAACTTGAAAAAGTGGCACCGAGTCGGTGCttttagagGCAGGTggaag
Til1266	MEPCE	ENSG00000146834	CDS	chr7	chr7:100430796-100430815:+	CGGAAGCGGCATAGACACCG	100430816	100430818	GGG	0.760934	0.930489	1	0	0	1	agagaACCTGCagagaccgCGGAAGCGGCATAGACACCGGTTTCAGAGCTATGCTGGAAACAGCATAGCAAGTTGAAATAAGGCTAGTCCGTTATCAACTTGAAAAAGTGGCACCGAGTCGGTGCttttagagGCAGGTggaag
Til1267	MEPCE	ENSG00000146834	CDS	chr7	chr7:100430202-100430221:-	TCCCGACCGACCGCAGCGGC	100430199	100430201	TGG	0.303867	0.376964	1	0	1	8	agagaACCTGCagagaccgTCCCGACCGACCGCAGCGGCGTTTCAGAGCTATGCTGGAAACAGCATAGCAAGTTGAAATAAGGCTAGTCCGTTATCAACTTGAAAAAGTGGCACCGAGTCGGTGCttttagagGCAGGTggaag
Til1268	MEPCE	ENSG00000146834	CDS	chr7	chr7:100430894-100430913:-	CGCCCTCCCCGTGGAGTAAG	100430891	100430893	GGG	0.420946	0.569867	1	0	0	4	agagaACCTGCagagaccgCGCCCTCCCCGTGGAGTAAGGTTTCAGAGCTATGCTGGAAACAGCATAGCAAGTTGAAATAAGGCTAGTCCGTTATCAACTTGAAAAAGTGGCACCGAGTCGGTGCttttagagGCAGGTggaag
Til1269	MEPCE	ENSG00000146834	CDS	chr7	chr7:100430201-100430220:-	CCCGACCGACCGCAGCGGCT	100430198	100430200	GGG	0.37324	0.781813	1	0	0	2	agagaACCTGCagagaccgCCCGACCGACCGCAGCGGCTGTTTCAGAGCTATGCTGGAAACAGCATAGCAAGTTGAAATAAGGCTAGTCCGTTATCAACTTGAAAAAGTGGCACCGAGTCGGTGCttttagagGCAGGTggaag
Til1270	MEPCE	ENSG00000146834	CDS	chr7	chr7:100431391-100431410:+	CCCTGAGCATTGCCTGCAAG	100431411	100431413	TGG	0.475208	0.199409	1	1	1	13	agagaACCTGCagagaccgCCCTGAGCATTGCCTGCAAGGTTTCAGAGCTATGCTGGAAACAGCATAGCAAGTTGAAATAAGGCTAGTCCGTTATCAACTTGAAAAAGTGGCACCGAGTCGGTGCttttagagGCAGGTggaag
Til1271	MEPCE	ENSG00000146834	CDS	chr7	chr7:100430198-100430217:+	CCCAGCCGCTGCGGTCGGTC	100430218	100430220	GGG	0.411129	0.83871	1	0	0	1	agagaACCTGCagagaccgCCCAGCCGCTGCGGTCGGTCGTTTCAGAGCTATGCTGGAAACAGCATAGCAAGTTGAAATAAGGCTAGTCCGTTATCAACTTGAAAAAGTGGCACCGAGTCGGTGCttttagagGCAGGTggaag
Til1272	MEPCE	ENSG00000146834	CDS	chr7	chr7:100433099-100433118:-	CCATACGACGACCAGGGTTG	100433096	100433098	GGG	0.488417	0.491467	1	0	0	4	agagaACCTGCagagaccgCCATACGACGACCAGGGTTGGTTTCAGAGCTATGCTGGAAACAGCATAGCAAGTTGAAATAAGGCTAGTCCGTTATCAACTTGAAAAAGTGGCACCGAGTCGGTGCttttagagGCAGGTggaag
Til1273	MEPCE	ENSG00000146834	CDS	chr7	chr7:100433100-100433119:-	GCCATACGACGACCAGGGTT	100433097	100433099	GGG	0.354097	1	1	0	0	1	agagaACCTGCagagaccgGCCATACGACGACCAGGGTTGTTTCAGAGCTATGCTGGAAACAGCATAGCAAGTTGAAATAAGGCTAGTCCGTTATCAACTTGAAAAAGTGGCACCGAGTCGGTGCttttagagGCAGGTggaag
Til1274	MEPCE	ENSG00000146834	CDS	chr7	chr7:100433101-100433120:-	TGCCATACGACGACCAGGGT	100433098	100433100	TGG	0.440329	0.70529	1	0	0	2	agagaACCTGCagagaccgTGCCATACGACGACCAGGGTGTTTCAGAGCTATGCTGGAAACAGCATAGCAAGTTGAAATAAGGCTAGTCCGTTATCAACTTGAAAAAGTGGCACCGAGTCGGTGCttttagagGCAGGTggaag
Til1275	MEPCE	ENSG00000146834	CDS	chr7	chr7:100433105-100433124:-	CTCTTGCCATACGACGACCA	100433102	100433104	GGG	0.624719	1	1	0	0	0	agagaACCTGCagagaccgCTCTTGCCATACGACGACCAGTTTCAGAGCTATGCTGGAAACAGCATAGCAAGTTGAAATAAGGCTAGTCCGTTATCAACTTGAAAAAGTGGCACCGAGTCGGTGCttttagagGCAGGTggaag
Til1276	MEPCE	ENSG00000146834	CDS	chr7	chr7:100433106-100433125:-	TCTCTTGCCATACGACGACC	100433103	100433105	AGG	0.499632	1	1	0	0	0	agagaACCTGCagagaccgTCTCTTGCCATACGACGACCGTTTCAGAGCTATGCTGGAAACAGCATAGCAAGTTGAAATAAGGCTAGTCCGTTATCAACTTGAAAAAGTGGCACCGAGTCGGTGCttttagagGCAGGTggaag
Til1277	MEPCE	ENSG00000146834	CDS and Splice site	chr7	chr7:100433124-100433143:+	GAAAGACTCTTACAGTGAGT	100433144	100433146	TGG	0.544352	0.258574	1	0	0	8	agagaACCTGCagagaccgGAAAGACTCTTACAGTGAGTGTTTCAGAGCTATGCTGGAAACAGCATAGCAAGTTGAAATAAGGCTAGTCCGTTATCAACTTGAAAAAGTGGCACCGAGTCGGTGCttttagagGCAGGTggaag
Til1278	MEPCE	ENSG00000146834	CDS and Splice site	chr7	chr7:100433125-100433144:+	AAAGACTCTTACAGTGAGTT	100433145	100433147	GGG	0.500936	0.203823	1	0	0	13	agagaACCTGCagagaccgAAAGACTCTTACAGTGAGTTGTTTCAGAGCTATGCTGGAAACAGCATAGCAAGTTGAAATAAGGCTAGTCCGTTATCAACTTGAAAAAGTGGCACCGAGTCGGTGCttttagagGCAGGTggaag
Til1279	MEPCE	ENSG00000146834	CDS and Splice site	chr7	chr7:100433131-100433150:+	TCTTACAGTGAGTTGGGTGT	100433151	100433153	TGG	0.397384	0.203615	1	0	1	15	agagaACCTGCagagaccgTCTTACAGTGAGTTGGGTGTGTTTCAGAGCTATGCTGGAAACAGCATAGCAAGTTGAAATAAGGCTAGTCCGTTATCAACTTGAAAAAGTGGCACCGAGTCGGTGCttttagagGCAGGTggaag
Til1280	MEPCE	ENSG00000146834	CDS and Splice site	chr7	chr7:100433132-100433151:+	CTTACAGTGAGTTGGGTGTT	100433152	100433154	GGG	0.336712	0.338698	1	0	0	14	agagaACCTGCagagaccgCTTACAGTGAGTTGGGTGTTGTTTCAGAGCTATGCTGGAAACAGCATAGCAAGTTGAAATAAGGCTAGTCCGTTATCAACTTGAAAAAGTGGCACCGAGTCGGTGCttttagagGCAGGTggaag
Til1281	MEPCE	ENSG00000146834	CDS and Splice site	chr7	chr7:100433133-100433152:+	TTACAGTGAGTTGGGTGTTG	100433153	100433155	GGG	0.52551	0.162424	1	0	3	27	agagaACCTGCagagaccgTTACAGTGAGTTGGGTGTTGGTTTCAGAGCTATGCTGGAAACAGCATAGCAAGTTGAAATAAGGCTAGTCCGTTATCAACTTGAAAAAGTGGCACCGAGTCGGTGCttttagagGCAGGTggaag
Til1282	MEPCE	ENSG00000146834	CDS and Splice site	chr7	chr7:100433134-100433153:+	TACAGTGAGTTGGGTGTTGG	100433154	100433156	GGG	0.505918	0.169525	1	0	2	27	agagaACCTGCagagaccgTACAGTGAGTTGGGTGTTGGGTTTCAGAGCTATGCTGGAAACAGCATAGCAAGTTGAAATAAGGCTAGTCCGTTATCAACTTGAAAAAGTGGCACCGAGTCGGTGCttttagagGCAGGTggaag
Til1283	MEPCE	ENSG00000146834	CDS	chr7	chr7:100433096-100433115:+	CCCCAACCCTGGTCGTCGTA	100433116	100433118	TGG	0.510462	0.741975	1	0	0	2	agagaACCTGCagagaccgCCCCAACCCTGGTCGTCGTAGTTTCAGAGCTATGCTGGAAACAGCATAGCAAGTTGAAATAAGGCTAGTCCGTTATCAACTTGAAAAAGTGGCACCGAGTCGGTGCttttagagGCAGGTggaag
Til1284	MEPCE	ENSG00000146834	CDS and Splice site	chr7	chr7:100433253-100433272:-	AGATCGTTTCCTAAGGAGAG	100433250	100433252	AGG	0.646783	0.286814	1	0	0	9	agagaACCTGCagagaccgAGATCGTTTCCTAAGGAGAGGTTTCAGAGCTATGCTGGAAACAGCATAGCAAGTTGAAATAAGGCTAGTCCGTTATCAACTTGAAAAAGTGGCACCGAGTCGGTGCttttagagGCAGGTggaag
Til1285	MEPCE	ENSG00000146834	CDS	chr7	chr7:100433289-100433308:-	GCTCTGGCTTCAATTGGATT	100433286	100433288	CGG	0.479174	0.278741	1	1	2	9	agagaACCTGCagagaccgGCTCTGGCTTCAATTGGATTGTTTCAGAGCTATGCTGGAAACAGCATAGCAAGTTGAAATAAGGCTAGTCCGTTATCAACTTGAAAAAGTGGCACCGAGTCGGTGCttttagagGCAGGTggaag
Til1286	MEPCE	ENSG00000146834	CDS	chr7	chr7:100433295-100433314:-	TGAACTGCTCTGGCTTCAAT	100433292	100433294	TGG	0.283843	0.375156	1	0	1	7	agagaACCTGCagagaccgTGAACTGCTCTGGCTTCAATGTTTCAGAGCTATGCTGGAAACAGCATAGCAAGTTGAAATAAGGCTAGTCCGTTATCAACTTGAAAAAGTGGCACCGAGTCGGTGCttttagagGCAGGTggaag
Til1287	MEPCE	ENSG00000146834	CDS	chr7	chr7:100433305-100433324:-	AGGTAGGAACTGAACTGCTC	100433302	100433304	TGG	0.492243	0.296915	1	0	1	15	agagaACCTGCagagaccgAGGTAGGAACTGAACTGCTCGTTTCAGAGCTATGCTGGAAACAGCATAGCAAGTTGAAATAAGGCTAGTCCGTTATCAACTTGAAAAAGTGGCACCGAGTCGGTGCttttagagGCAGGTggaag
Til1288	MEPCE	ENSG00000146834	CDS	chr7	chr7:100433319-100433338:+	CTACCTGACATCCCCAGACG	100433339	100433341	TGG	0.596387	0.649219	1	0	0	4	agagaACCTGCagagaccgCTACCTGACATCCCCAGACGGTTTCAGAGCTATGCTGGAAACAGCATAGCAAGTTGAAATAAGGCTAGTCCGTTATCAACTTGAAAAAGTGGCACCGAGTCGGTGCttttagagGCAGGTggaag
Til1289	MEPCE	ENSG00000146834	CDS	chr7	chr7:100433320-100433339:+	TACCTGACATCCCCAGACGT	100433340	100433342	GGG	0.674246	0.497012	1	0	1	2	agagaACCTGCagagaccgTACCTGACATCCCCAGACGTGTTTCAGAGCTATGCTGGAAACAGCATAGCAAGTTGAAATAAGGCTAGTCCGTTATCAACTTGAAAAAGTGGCACCGAGTCGGTGCttttagagGCAGGTggaag
Til1290	MEPCE	ENSG00000146834	CDS	chr7	chr7:100433321-100433340:-	CACGTCTGGGGATGTCAGGT	100433318	100433320	AGG	0.621384	0.251914	1	0	1	17	agagaACCTGCagagaccgCACGTCTGGGGATGTCAGGTGTTTCAGAGCTATGCTGGAAACAGCATAGCAAGTTGAAATAAGGCTAGTCCGTTATCAACTTGAAAAAGTGGCACCGAGTCGGTGCttttagagGCAGGTggaag
Til1291	MEPCE	ENSG00000146834	CDS	chr7	chr7:100433325-100433344:-	AGCCCACGTCTGGGGATGTC	100433322	100433324	AGG	0.44427	0.453228	1	0	0	9	agagaACCTGCagagaccgAGCCCACGTCTGGGGATGTCGTTTCAGAGCTATGCTGGAAACAGCATAGCAAGTTGAAATAAGGCTAGTCCGTTATCAACTTGAAAAAGTGGCACCGAGTCGGTGCttttagagGCAGGTggaag
Til1292	MEPCE	ENSG00000146834	CDS	chr7	chr7:100433333-100433352:-	GCTGGAGAAGCCCACGTCTG	100433330	100433332	GGG	0.649303	0.422714	1	0	0	18	agagaACCTGCagagaccgGCTGGAGAAGCCCACGTCTGGTTTCAGAGCTATGCTGGAAACAGCATAGCAAGTTGAAATAAGGCTAGTCCGTTATCAACTTGAAAAAGTGGCACCGAGTCGGTGCttttagagGCAGGTggaag
Til1293	MEPCE	ENSG00000146834	CDS	chr7	chr7:100433334-100433353:-	AGCTGGAGAAGCCCACGTCT	100433331	100433333	GGG	0.545261	0.479855	1	0	0	10	agagaACCTGCagagaccgAGCTGGAGAAGCCCACGTCTGTTTCAGAGCTATGCTGGAAACAGCATAGCAAGTTGAAATAAGGCTAGTCCGTTATCAACTTGAAAAAGTGGCACCGAGTCGGTGCttttagagGCAGGTggaag
Til1294	MEPCE	ENSG00000146834	CDS	chr7	chr7:100433335-100433354:-	TAGCTGGAGAAGCCCACGTC	100433332	100433334	TGG	0.428143	0.43607	1	0	0	8	agagaACCTGCagagaccgTAGCTGGAGAAGCCCACGTCGTTTCAGAGCTATGCTGGAAACAGCATAGCAAGTTGAAATAAGGCTAGTCCGTTATCAACTTGAAAAAGTGGCACCGAGTCGGTGCttttagagGCAGGTggaag
Til1295	MEPCE	ENSG00000146834	CDS	chr7	chr7:100433343-100433362:+	CTTCTCCAGCTATGAGCTTG	100433363	100433365	TGG	0.539443	0.243608	1	0	0	17	agagaACCTGCagagaccgCTTCTCCAGCTATGAGCTTGGTTTCAGAGCTATGCTGGAAACAGCATAGCAAGTTGAAATAAGGCTAGTCCGTTATCAACTTGAAAAAGTGGCACCGAGTCGGTGCttttagagGCAGGTggaag
Til1296	MEPCE	ENSG00000146834	CDS and Splice site	chr7	chr7:100433260-100433279:-	TTCTTGTAGATCGTTTCCTA	100433257	100433259	AGG	0.466576	0.450088	1	0	0	7	agagaACCTGCagagaccgTTCTTGTAGATCGTTTCCTAGTTTCAGAGCTATGCTGGAAACAGCATAGCAAGTTGAAATAAGGCTAGTCCGTTATCAACTTGAAAAAGTGGCACCGAGTCGGTGCttttagagGCAGGTggaag
Til1297	MEPCE	ENSG00000146834	CDS	chr7	chr7:100433351-100433370:-	TGTGGCCACAAGCTCATAGC	100433348	100433350	TGG	0.480752	0.343109	1	1	1	7	agagaACCTGCagagaccgTGTGGCCACAAGCTCATAGCGTTTCAGAGCTATGCTGGAAACAGCATAGCAAGTTGAAATAAGGCTAGTCCGTTATCAACTTGAAAAAGTGGCACCGAGTCGGTGCttttagagGCAGGTggaag
Til1298	MEPCE	ENSG00000146834	CDS	chr7	chr7:100433092-100433111:-	ACGACCAGGGTTGGGGCTCT	100433089	100433091	AGG	0.494526	0.43907	1	0	0	7	agagaACCTGCagagaccgACGACCAGGGTTGGGGCTCTGTTTCAGAGCTATGCTGGAAACAGCATAGCAAGTTGAAATAAGGCTAGTCCGTTATCAACTTGAAAAAGTGGCACCGAGTCGGTGCttttagagGCAGGTggaag
Til1299	MEPCE	ENSG00000146834	CDS	chr7	chr7:100433075-100433094:-	TCTAGGACCAGGATGCCCCC	100433072	100433074	AGG	0.497848	0.473447	1	0	1	9	agagaACCTGCagagaccgTCTAGGACCAGGATGCCCCCGTTTCAGAGCTATGCTGGAAACAGCATAGCAAGTTGAAATAAGGCTAGTCCGTTATCAACTTGAAAAAGTGGCACCGAGTCGGTGCttttagagGCAGGTggaag
Til1300	MEPCE	ENSG00000146834	CDS	chr7	chr7:100432930-100432949:+	GCTGGATCGAGATGACCTGG	100432950	100432952	TGG	0.75871	0.772333	1	0	0	2	agagaACCTGCagagaccgGCTGGATCGAGATGACCTGGGTTTCAGAGCTATGCTGGAAACAGCATAGCAAGTTGAAATAAGGCTAGTCCGTTATCAACTTGAAAAAGTGGCACCGAGTCGGTGCttttagagGCAGGTggaag
Til1301	MEPCE	ENSG00000146834	CDS	chr7	chr7:100432933-100432952:+	GGATCGAGATGACCTGGTGG	100432953	100432955	AGG	0.584834	0.380595	1	0	0	8	agagaACCTGCagagaccgGGATCGAGATGACCTGGTGGGTTTCAGAGCTATGCTGGAAACAGCATAGCAAGTTGAAATAAGGCTAGTCCGTTATCAACTTGAAAAAGTGGCACCGAGTCGGTGCttttagagGCAGGTggaag
Til1302	MEPCE	ENSG00000146834	CDS	chr7	chr7:100432957-100432976:+	CCAAACACCTGAGTATGATG	100432977	100432979	TGG	0.680478	0.34143	1	0	0	18	agagaACCTGCagagaccgCCAAACACCTGAGTATGATGGTTTCAGAGCTATGCTGGAAACAGCATAGCAAGTTGAAATAAGGCTAGTCCGTTATCAACTTGAAAAAGTGGCACCGAGTCGGTGCttttagagGCAGGTggaag
Til1303	MEPCE	ENSG00000146834	CDS	chr7	chr7:100432959-100432978:-	CACATCATACTCAGGTGTTT	100432956	100432958	GGG	0.341145	0.375986	1	0	0	7	agagaACCTGCagagaccgCACATCATACTCAGGTGTTTGTTTCAGAGCTATGCTGGAAACAGCATAGCAAGTTGAAATAAGGCTAGTCCGTTATCAACTTGAAAAAGTGGCACCGAGTCGGTGCttttagagGCAGGTggaag
Til1304	MEPCE	ENSG00000146834	CDS	chr7	chr7:100432960-100432979:-	CCACATCATACTCAGGTGTT	100432957	100432959	TGG	0.368345	0.326461	1	0	1	9	agagaACCTGCagagaccgCCACATCATACTCAGGTGTTGTTTCAGAGCTATGCTGGAAACAGCATAGCAAGTTGAAATAAGGCTAGTCCGTTATCAACTTGAAAAAGTGGCACCGAGTCGGTGCttttagagGCAGGTggaag
Til1305	MEPCE	ENSG00000146834	CDS	chr7	chr7:100432967-100432986:-	CAGAGCACCACATCATACTC	100432964	100432966	AGG	0.584511	0.620106	1	0	0	7	agagaACCTGCagagaccgCAGAGCACCACATCATACTCGTTTCAGAGCTATGCTGGAAACAGCATAGCAAGTTGAAATAAGGCTAGTCCGTTATCAACTTGAAAAAGTGGCACCGAGTCGGTGCttttagagGCAGGTggaag
Til1306	MEPCE	ENSG00000146834	CDS	chr7	chr7:100432996-100433015:-	TCAGATGCACCCACTTGGTG	100432993	100432995	AGG	0.607532	0.238212	1	0	0	13	agagaACCTGCagagaccgTCAGATGCACCCACTTGGTGGTTTCAGAGCTATGCTGGAAACAGCATAGCAAGTTGAAATAAGGCTAGTCCGTTATCAACTTGAAAAAGTGGCACCGAGTCGGTGCttttagagGCAGGTggaag
Til1307	MEPCE	ENSG00000146834	CDS	chr7	chr7:100432998-100433017:+	CCAAGTGGGTGCATCTGAAC	100433018	100433020	TGG	0.355762	0.699968	1	0	0	6	agagaACCTGCagagaccgCCAAGTGGGTGCATCTGAACGTTTCAGAGCTATGCTGGAAACAGCATAGCAAGTTGAAATAAGGCTAGTCCGTTATCAACTTGAAAAAGTGGCACCGAGTCGGTGCttttagagGCAGGTggaag
Til1308	MEPCE	ENSG00000146834	CDS	chr7	chr7:100432999-100433018:+	CAAGTGGGTGCATCTGAACT	100433019	100433021	GGG	0.546424	0.350173	1	0	0	9	agagaACCTGCagagaccgCAAGTGGGTGCATCTGAACTGTTTCAGAGCTATGCTGGAAACAGCATAGCAAGTTGAAATAAGGCTAGTCCGTTATCAACTTGAAAAAGTGGCACCGAGTCGGTGCttttagagGCAGGTggaag
Til1309	MEPCE	ENSG00000146834	CDS	chr7	chr7:100433000-100433019:+	AAGTGGGTGCATCTGAACTG	100433020	100433022	GGG	0.748768	0.309867	1	0	1	14	agagaACCTGCagagaccgAAGTGGGTGCATCTGAACTGGTTTCAGAGCTATGCTGGAAACAGCATAGCAAGTTGAAATAAGGCTAGTCCGTTATCAACTTGAAAAAGTGGCACCGAGTCGGTGCttttagagGCAGGTggaag
Til1310	MEPCE	ENSG00000146834	CDS	chr7	chr7:100433001-100433020:-	CCAGTTCAGATGCACCCACT	100432998	100433000	TGG	0.574805	0.385651	1	0	0	12	agagaACCTGCagagaccgCCAGTTCAGATGCACCCACTGTTTCAGAGCTATGCTGGAAACAGCATAGCAAGTTGAAATAAGGCTAGTCCGTTATCAACTTGAAAAAGTGGCACCGAGTCGGTGCttttagagGCAGGTggaag
Til1311	MEPCE	ENSG00000146834	CDS	chr7	chr7:100433085-100433104:+	TGGTCCTAGAGCCCCAACCC	100433105	100433107	TGG	0.615737	0.377662	1	0	0	9	agagaACCTGCagagaccgTGGTCCTAGAGCCCCAACCCGTTTCAGAGCTATGCTGGAAACAGCATAGCAAGTTGAAATAAGGCTAGTCCGTTATCAACTTGAAAAAGTGGCACCGAGTCGGTGCttttagagGCAGGTggaag
Til1312	MEPCE	ENSG00000146834	CDS	chr7	chr7:100433008-100433027:+	GCATCTGAACTGGGGAGACG	100433028	100433030	AGG	0.577595	0.280938	1	0	1	9	agagaACCTGCagagaccgGCATCTGAACTGGGGAGACGGTTTCAGAGCTATGCTGGAAACAGCATAGCAAGTTGAAATAAGGCTAGTCCGTTATCAACTTGAAAAAGTGGCACCGAGTCGGTGCttttagagGCAGGTggaag
Til1313	MEPCE	ENSG00000146834	CDS	chr7	chr7:100433035-100433054:-	TCCGGCGAAACATGCGCTTC	100433032	100433034	AGG	0.444048	1	1	0	0	0	agagaACCTGCagagaccgTCCGGCGAAACATGCGCTTCGTTTCAGAGCTATGCTGGAAACAGCATAGCAAGTTGAAATAAGGCTAGTCCGTTATCAACTTGAAAAAGTGGCACCGAGTCGGTGCttttagagGCAGGTggaag
Til1314	MEPCE	ENSG00000146834	CDS	chr7	chr7:100433040-100433059:+	GCATGTTTCGCCGGATCTAC	100433060	100433062	CGG	0.472894	1	1	0	0	0	agagaACCTGCagagaccgGCATGTTTCGCCGGATCTACGTTTCAGAGCTATGCTGGAAACAGCATAGCAAGTTGAAATAAGGCTAGTCCGTTATCAACTTGAAAAAGTGGCACCGAGTCGGTGCttttagagGCAGGTggaag
Til1315	MEPCE	ENSG00000146834	CDS	chr7	chr7:100433053-100433072:-	GGCGTAGGTGCCGGTAGATC	100433050	100433052	CGG	0.397707	0.717521	1	0	0	4	agagaACCTGCagagaccgGGCGTAGGTGCCGGTAGATCGTTTCAGAGCTATGCTGGAAACAGCATAGCAAGTTGAAATAAGGCTAGTCCGTTATCAACTTGAAAAAGTGGCACCGAGTCGGTGCttttagagGCAGGTggaag
Til1316	MEPCE	ENSG00000146834	CDS	chr7	chr7:100433054-100433073:+	ATCTACCGGCACCTACGCCC	100433074	100433076	TGG	0.363613	0.820045	1	0	0	3	agagaACCTGCagagaccgATCTACCGGCACCTACGCCCGTTTCAGAGCTATGCTGGAAACAGCATAGCAAGTTGAAATAAGGCTAGTCCGTTATCAACTTGAAAAAGTGGCACCGAGTCGGTGCttttagagGCAGGTggaag
Til1317	MEPCE	ENSG00000146834	CDS	chr7	chr7:100433055-100433074:+	TCTACCGGCACCTACGCCCT	100433075	100433077	GGG	0.430179	0.991832	1	0	0	3	agagaACCTGCagagaccgTCTACCGGCACCTACGCCCTGTTTCAGAGCTATGCTGGAAACAGCATAGCAAGTTGAAATAAGGCTAGTCCGTTATCAACTTGAAAAAGTGGCACCGAGTCGGTGCttttagagGCAGGTggaag
Til1318	MEPCE	ENSG00000146834	CDS	chr7	chr7:100433056-100433075:+	CTACCGGCACCTACGCCCTG	100433076	100433078	GGG	0.583272	0.664767	1	0	0	2	agagaACCTGCagagaccgCTACCGGCACCTACGCCCTGGTTTCAGAGCTATGCTGGAAACAGCATAGCAAGTTGAAATAAGGCTAGTCCGTTATCAACTTGAAAAAGTGGCACCGAGTCGGTGCttttagagGCAGGTggaag
Til1319	MEPCE	ENSG00000146834	CDS	chr7	chr7:100433057-100433076:+	TACCGGCACCTACGCCCTGG	100433077	100433079	GGG	0.60648	0.773792	1	0	0	2	agagaACCTGCagagaccgTACCGGCACCTACGCCCTGGGTTTCAGAGCTATGCTGGAAACAGCATAGCAAGTTGAAATAAGGCTAGTCCGTTATCAACTTGAAAAAGTGGCACCGAGTCGGTGCttttagagGCAGGTggaag
Til1320	MEPCE	ENSG00000146834	CDS	chr7	chr7:100433062-100433081:-	TGCCCCCAGGGCGTAGGTGC	100433059	100433061	CGG	0.435228	0.241147	1	0	1	13	agagaACCTGCagagaccgTGCCCCCAGGGCGTAGGTGCGTTTCAGAGCTATGCTGGAAACAGCATAGCAAGTTGAAATAAGGCTAGTCCGTTATCAACTTGAAAAAGTGGCACCGAGTCGGTGCttttagagGCAGGTggaag
Til1321	MEPCE	ENSG00000146834	CDS	chr7	chr7:100433065-100433084:+	CCTACGCCCTGGGGGCATCC	100433085	100433087	TGG	0.398175	0.632499	1	0	0	5	agagaACCTGCagagaccgCCTACGCCCTGGGGGCATCCGTTTCAGAGCTATGCTGGAAACAGCATAGCAAGTTGAAATAAGGCTAGTCCGTTATCAACTTGAAAAAGTGGCACCGAGTCGGTGCttttagagGCAGGTggaag
Til1322	MEPCE	ENSG00000146834	CDS	chr7	chr7:100433068-100433087:-	CCAGGATGCCCCCAGGGCGT	100433065	100433067	AGG	0.464984	0.336041	1	0	1	12	agagaACCTGCagagaccgCCAGGATGCCCCCAGGGCGTGTTTCAGAGCTATGCTGGAAACAGCATAGCAAGTTGAAATAAGGCTAGTCCGTTATCAACTTGAAAAAGTGGCACCGAGTCGGTGCttttagagGCAGGTggaag
Til1323	MEPCE	ENSG00000146834	CDS	chr7	chr7:100433074-100433093:-	CTAGGACCAGGATGCCCCCA	100433071	100433073	GGG	0.588628	0.174042	1	0	0	21	agagaACCTGCagagaccgCTAGGACCAGGATGCCCCCAGTTTCAGAGCTATGCTGGAAACAGCATAGCAAGTTGAAATAAGGCTAGTCCGTTATCAACTTGAAAAAGTGGCACCGAGTCGGTGCttttagagGCAGGTggaag
Til1324	MEPCE	ENSG00000146834	CDS	chr7	chr7:100433031-100433050:+	GCCTGAAGCGCATGTTTCGC	100433051	100433053	CGG	0.478078	0.845969	1	0	0	2	agagaACCTGCagagaccgGCCTGAAGCGCATGTTTCGCGTTTCAGAGCTATGCTGGAAACAGCATAGCAAGTTGAAATAAGGCTAGTCCGTTATCAACTTGAAAAAGTGGCACCGAGTCGGTGCttttagagGCAGGTggaag
Til1325	MEPCE	ENSG00000146834	CDS	chr7	chr7:100432927-100432946:+	TGTGCTGGATCGAGATGACC	100432947	100432949	TGG	0.572076	0.494851	1	0	0	5	agagaACCTGCagagaccgTGTGCTGGATCGAGATGACCGTTTCAGAGCTATGCTGGAAACAGCATAGCAAGTTGAAATAAGGCTAGTCCGTTATCAACTTGAAAAAGTGGCACCGAGTCGGTGCttttagagGCAGGTggaag
Til1326	MEPCE	ENSG00000146834	CDS	chr7	chr7:100433368-100433387:+	ACACCCCACAACACCTCTAA	100433388	100433390	AGG	0.458499	0.312727	1	0	1	9	agagaACCTGCagagaccgACACCCCACAACACCTCTAAGTTTCAGAGCTATGCTGGAAACAGCATAGCAAGTTGAAATAAGGCTAGTCCGTTATCAACTTGAAAAAGTGGCACCGAGTCGGTGCttttagagGCAGGTggaag
Til1327	MEPCE	ENSG00000146834	CDS and Splice site	chr7	chr7:100433374-100433393:-	TTACCTTTAGAGGTGTTGTG	100433371	100433373	GGG	0.633637	0.177302	1	0	2	16	agagaACCTGCagagaccgTTACCTTTAGAGGTGTTGTGGTTTCAGAGCTATGCTGGAAACAGCATAGCAAGTTGAAATAAGGCTAGTCCGTTATCAACTTGAAAAAGTGGCACCGAGTCGGTGCttttagagGCAGGTggaag
Til1328	MEPCE	ENSG00000146834	CDS	chr7	chr7:100433551-100433570:-	CTGTTTAGGGGGCCACTTAG	100433548	100433550	TGG	0.358934	0.355491	1	0	1	9	agagaACCTGCagagaccgCTGTTTAGGGGGCCACTTAGGTTTCAGAGCTATGCTGGAAACAGCATAGCAAGTTGAAATAAGGCTAGTCCGTTATCAACTTGAAAAAGTGGCACCGAGTCGGTGCttttagagGCAGGTggaag
Til1329	MEPCE	ENSG00000146834	CDS	chr7	chr7:100433562-100433581:+	CCTAAACAGAAAGTGTGAAG	100433582	100433584	AGG	0.65183	0.268588	1	0	0	17	agagaACCTGCagagaccgCCTAAACAGAAAGTGTGAAGGTTTCAGAGCTATGCTGGAAACAGCATAGCAAGTTGAAATAAGGCTAGTCCGTTATCAACTTGAAAAAGTGGCACCGAGTCGGTGCttttagagGCAGGTggaag
Til1330	MEPCE	ENSG00000146834	CDS	chr7	chr7:100433562-100433581:-	CTTCACACTTTCTGTTTAGG	100433559	100433561	GGG	0.561885	0.290605	1	0	1	11	agagaACCTGCagagaccgCTTCACACTTTCTGTTTAGGGTTTCAGAGCTATGCTGGAAACAGCATAGCAAGTTGAAATAAGGCTAGTCCGTTATCAACTTGAAAAAGTGGCACCGAGTCGGTGCttttagagGCAGGTggaag
Til1331	MEPCE	ENSG00000146834	CDS	chr7	chr7:100433583-100433602:+	GGCTGCCCTCGCTGCTCATA	100433603	100433605	AGG	0.315369	0.468109	1	0	2	4	agagaACCTGCagagaccgGGCTGCCCTCGCTGCTCATAGTTTCAGAGCTATGCTGGAAACAGCATAGCAAGTTGAAATAAGGCTAGTCCGTTATCAACTTGAAAAAGTGGCACCGAGTCGGTGCttttagagGCAGGTggaag
Til1332	MEPCE	ENSG00000146834	CDS	chr7	chr7:100433589-100433608:+	CCTCGCTGCTCATAAGGACC	100433609	100433611	TGG	0.323344	0.577752	1	0	0	7	agagaACCTGCagagaccgCCTCGCTGCTCATAAGGACCGTTTCAGAGCTATGCTGGAAACAGCATAGCAAGTTGAAATAAGGCTAGTCCGTTATCAACTTGAAAAAGTGGCACCGAGTCGGTGCttttagagGCAGGTggaag
Til1333	MEPCE	ENSG00000146834	CDS	chr7	chr7:100433590-100433609:+	CTCGCTGCTCATAAGGACCT	100433610	100433612	GGG	0.462007	0.312504	1	0	0	9	agagaACCTGCagagaccgCTCGCTGCTCATAAGGACCTGTTTCAGAGCTATGCTGGAAACAGCATAGCAAGTTGAAATAAGGCTAGTCCGTTATCAACTTGAAAAAGTGGCACCGAGTCGGTGCttttagagGCAGGTggaag
Til1334	MEPCE	ENSG00000146834	CDS	chr7	chr7:100433591-100433610:+	TCGCTGCTCATAAGGACCTG	100433611	100433613	GGG	0.61647	0.557263	1	0	0	6	agagaACCTGCagagaccgTCGCTGCTCATAAGGACCTGGTTTCAGAGCTATGCTGGAAACAGCATAGCAAGTTGAAATAAGGCTAGTCCGTTATCAACTTGAAAAAGTGGCACCGAGTCGGTGCttttagagGCAGGTggaag
Til1335	MEPCE	ENSG00000146834	CDS	chr7	chr7:100433592-100433611:-	CCAGGTCCTTATGAGCAGCG	100433589	100433591	AGG	0.692487	0.590155	1	0	0	3	agagaACCTGCagagaccgCCAGGTCCTTATGAGCAGCGGTTTCAGAGCTATGCTGGAAACAGCATAGCAAGTTGAAATAAGGCTAGTCCGTTATCAACTTGAAAAAGTGGCACCGAGTCGGTGCttttagagGCAGGTggaag
Til1336	MEPCE	ENSG00000146834	CDS	chr7	chr7:100433592-100433611:+	CGCTGCTCATAAGGACCTGG	100433612	100433614	GGG	0.653436	0.279577	1	0	0	8	agagaACCTGCagagaccgCGCTGCTCATAAGGACCTGGGTTTCAGAGCTATGCTGGAAACAGCATAGCAAGTTGAAATAAGGCTAGTCCGTTATCAACTTGAAAAAGTGGCACCGAGTCGGTGCttttagagGCAGGTggaag
Til1337	MEPCE	ENSG00000146834	CDS	chr7	chr7:100433736-100433755:-	CACAGCCAGCCTTGCTGCGC	100433733	100433735	AGG	0.454925	0.212622	1	0	1	20	agagaACCTGCagagaccgCACAGCCAGCCTTGCTGCGCGTTTCAGAGCTATGCTGGAAACAGCATAGCAAGTTGAAATAAGGCTAGTCCGTTATCAACTTGAAAAAGTGGCACCGAGTCGGTGCttttagagGCAGGTggaag
Til1338	MEPCE	ENSG00000146834	CDS	chr7	chr7:100433737-100433756:+	CGCAGCAAGGCTGGCTGTGC	100433757	100433759	TGG	0.272654	0.177115	1	0	1	23	agagaACCTGCagagaccgCGCAGCAAGGCTGGCTGTGCGTTTCAGAGCTATGCTGGAAACAGCATAGCAAGTTGAAATAAGGCTAGTCCGTTATCAACTTGAAAAAGTGGCACCGAGTCGGTGCttttagagGCAGGTggaag
Til1339	MEPCE	ENSG00000146834	CDS	chr7	chr7:100433547-100433566:-	TTAGGGGGCCACTTAGTGGC	100433544	100433546	TGG	0.271041	0.676669	1	0	0	2	agagaACCTGCagagaccgTTAGGGGGCCACTTAGTGGCGTTTCAGAGCTATGCTGGAAACAGCATAGCAAGTTGAAATAAGGCTAGTCCGTTATCAACTTGAAAAAGTGGCACCGAGTCGGTGCttttagagGCAGGTggaag
Til1340	MEPCE	ENSG00000146834	CDS	chr7	chr7:100430076-100430095:+	CTCAAAGATGAGTCGGGCGG	100430096	100430098	AGG	0.453528	0.406977	1	0	1	8	agagaACCTGCagagaccgCTCAAAGATGAGTCGGGCGGGTTTCAGAGCTATGCTGGAAACAGCATAGCAAGTTGAAATAAGGCTAGTCCGTTATCAACTTGAAAAAGTGGCACCGAGTCGGTGCttttagagGCAGGTggaag
Til1341	MEPCE	ENSG00000146834	CDS	chr7	chr7:100430073-100430092:+	CCGCTCAAAGATGAGTCGGG	100430093	100430095	CGG	0.712634	0.606408	1	0	0	5	agagaACCTGCagagaccgCCGCTCAAAGATGAGTCGGGGTTTCAGAGCTATGCTGGAAACAGCATAGCAAGTTGAAATAAGGCTAGTCCGTTATCAACTTGAAAAAGTGGCACCGAGTCGGTGCttttagagGCAGGTggaag
Til1342	MEPCE	ENSG00000146834	CDS	chr7	chr7:100430073-100430092:-	CCCGACTCATCTTTGAGCGG	100430070	100430072	CGG	0.604516	0.849057	1	0	0	1	agagaACCTGCagagaccgCCCGACTCATCTTTGAGCGGGTTTCAGAGCTATGCTGGAAACAGCATAGCAAGTTGAAATAAGGCTAGTCCGTTATCAACTTGAAAAAGTGGCACCGAGTCGGTGCttttagagGCAGGTggaag
Til1343	MEPCE	ENSG00000146834	CDS	chr7	chr7:100430070-100430089:-	GACTCATCTTTGAGCGGCGG	100430067	100430069	CGG	0.503772	0.885764	1	0	0	1	agagaACCTGCagagaccgGACTCATCTTTGAGCGGCGGGTTTCAGAGCTATGCTGGAAACAGCATAGCAAGTTGAAATAAGGCTAGTCCGTTATCAACTTGAAAAAGTGGCACCGAGTCGGTGCttttagagGCAGGTggaag
Til1344	MEPCE	ENSG00000146834	CDS	chr7	chr7:100430070-100430089:+	CCGCCGCTCAAAGATGAGTC	100430090	100430092	GGG	0.53217	0.608066	1	0	0	2	agagaACCTGCagagaccgCCGCCGCTCAAAGATGAGTCGTTTCAGAGCTATGCTGGAAACAGCATAGCAAGTTGAAATAAGGCTAGTCCGTTATCAACTTGAAAAAGTGGCACCGAGTCGGTGCttttagagGCAGGTggaag
Til1345	MEPCE	ENSG00000146834	CDS	chr7	chr7:100430069-100430088:+	GCCGCCGCTCAAAGATGAGT	100430089	100430091	CGG	0.606883	0.824317	1	0	0	2	agagaACCTGCagagaccgGCCGCCGCTCAAAGATGAGTGTTTCAGAGCTATGCTGGAAACAGCATAGCAAGTTGAAATAAGGCTAGTCCGTTATCAACTTGAAAAAGTGGCACCGAGTCGGTGCttttagagGCAGGTggaag
Til1346	MEPCE	ENSG00000146834	CDS	chr7	chr7:100430067-100430086:-	TCATCTTTGAGCGGCGGCGG	100430064	100430066	CGG	0.414696	0.589731	1	0	0	4	agagaACCTGCagagaccgTCATCTTTGAGCGGCGGCGGGTTTCAGAGCTATGCTGGAAACAGCATAGCAAGTTGAAATAAGGCTAGTCCGTTATCAACTTGAAAAAGTGGCACCGAGTCGGTGCttttagagGCAGGTggaag
Til1347	MEPCE	ENSG00000146834	CDS	chr7	chr7:100430066-100430085:-	CATCTTTGAGCGGCGGCGGC	100430063	100430065	GGG	0.330671	0.405073	1	0	1	4	agagaACCTGCagagaccgCATCTTTGAGCGGCGGCGGCGTTTCAGAGCTATGCTGGAAACAGCATAGCAAGTTGAAATAAGGCTAGTCCGTTATCAACTTGAAAAAGTGGCACCGAGTCGGTGCttttagagGCAGGTggaag
Til1348	MEPCE	ENSG00000146834	CDS	chr7	chr7:100430065-100430084:-	ATCTTTGAGCGGCGGCGGCG	100430062	100430064	GGG	0.517346	0.856343	1	0	0	1	agagaACCTGCagagaccgATCTTTGAGCGGCGGCGGCGGTTTCAGAGCTATGCTGGAAACAGCATAGCAAGTTGAAATAAGGCTAGTCCGTTATCAACTTGAAAAAGTGGCACCGAGTCGGTGCttttagagGCAGGTggaag
Til1349	MEPCE	ENSG00000146834	CDS	chr7	chr7:100430049-100430068:-	GGCGGGGCCGGCACCAGAAA	100430046	100430048	CGG	0.311715	0.253679	1	0	1	12	agagaACCTGCagagaccgGGCGGGGCCGGCACCAGAAAGTTTCAGAGCTATGCTGGAAACAGCATAGCAAGTTGAAATAAGGCTAGTCCGTTATCAACTTGAAAAAGTGGCACCGAGTCGGTGCttttagagGCAGGTggaag
Til1350	MEPCE	ENSG00000146834	CDS	chr7	chr7:100430039-100430058:+	GAAGGAGCCGTTTCTGGTGC	100430059	100430061	CGG	0.493845	0.305222	1	0	0	7	agagaACCTGCagagaccgGAAGGAGCCGTTTCTGGTGCGTTTCAGAGCTATGCTGGAAACAGCATAGCAAGTTGAAATAAGGCTAGTCCGTTATCAACTTGAAAAAGTGGCACCGAGTCGGTGCttttagagGCAGGTggaag
Til1351	MEPCE	ENSG00000146834	CDS	chr7	chr7:100430033-100430052:+	GGCGGAGAAGGAGCCGTTTC	100430053	100430055	TGG	0.317169	0.591543	1	0	1	7	agagaACCTGCagagaccgGGCGGAGAAGGAGCCGTTTCGTTTCAGAGCTATGCTGGAAACAGCATAGCAAGTTGAAATAAGGCTAGTCCGTTATCAACTTGAAAAAGTGGCACCGAGTCGGTGCttttagagGCAGGTggaag
Til1352	MEPCE	ENSG00000146834	CDS	chr7	chr7:100430076-100430095:-	CCGCCCGACTCATCTTTGAG	100430073	100430075	CGG	0.722952	0.670659	1	0	0	2	agagaACCTGCagagaccgCCGCCCGACTCATCTTTGAGGTTTCAGAGCTATGCTGGAAACAGCATAGCAAGTTGAAATAAGGCTAGTCCGTTATCAACTTGAAAAAGTGGCACCGAGTCGGTGCttttagagGCAGGTggaag
Til1353	MEPCE	ENSG00000146834	CDS	chr7	chr7:100433373-100433392:+	CCACAACACCTCTAAAGGTA	100433393	100433395	AGG	0.517484	0.286601	1	0	1	13	agagaACCTGCagagaccgCCACAACACCTCTAAAGGTAGTTTCAGAGCTATGCTGGAAACAGCATAGCAAGTTGAAATAAGGCTAGTCCGTTATCAACTTGAAAAAGTGGCACCGAGTCGGTGCttttagagGCAGGTggaag
Til1354	MEPCE	ENSG00000146834	CDS	chr7	chr7:100433546-100433565:-	TAGGGGGCCACTTAGTGGCT	100433543	100433545	GGG	0.416744	0.736766	1	0	0	2	agagaACCTGCagagaccgTAGGGGGCCACTTAGTGGCTGTTTCAGAGCTATGCTGGAAACAGCATAGCAAGTTGAAATAAGGCTAGTCCGTTATCAACTTGAAAAAGTGGCACCGAGTCGGTGCttttagagGCAGGTggaag
Til1355	MEPCE	ENSG00000146834	CDS	chr7	chr7:100433544-100433563:-	GGGGGCCACTTAGTGGCTGG	100433541	100433543	GGG	0.41808	0.198217	1	1	0	18	agagaACCTGCagagaccgGGGGGCCACTTAGTGGCTGGGTTTCAGAGCTATGCTGGAAACAGCATAGCAAGTTGAAATAAGGCTAGTCCGTTATCAACTTGAAAAAGTGGCACCGAGTCGGTGCttttagagGCAGGTggaag
Til1356	MEPCE	ENSG00000146834	CDS and Splice site	chr7	chr7:100433375-100433394:-	CTTACCTTTAGAGGTGTTGT	100433372	100433374	GGG	0.393611	0.218448	1	0	1	16	agagaACCTGCagagaccgCTTACCTTTAGAGGTGTTGTGTTTCAGAGCTATGCTGGAAACAGCATAGCAAGTTGAAATAAGGCTAGTCCGTTATCAACTTGAAAAAGTGGCACCGAGTCGGTGCttttagagGCAGGTggaag
Til1357	MEPCE	ENSG00000146834	CDS and Splice site	chr7	chr7:100433376-100433395:-	CCTTACCTTTAGAGGTGTTG	100433373	100433375	TGG	0.429429	0.164544	1	0	2	18	agagaACCTGCagagaccgCCTTACCTTTAGAGGTGTTGGTTTCAGAGCTATGCTGGAAACAGCATAGCAAGTTGAAATAAGGCTAGTCCGTTATCAACTTGAAAAAGTGGCACCGAGTCGGTGCttttagagGCAGGTggaag
Til1358	MEPCE	ENSG00000146834	CDS	chr7	chr7:100433377-100433396:+	AACACCTCTAAAGGTAAGGC	100433397	100433399	TGG	0.563749	0.33692	1	0	0	9	agagaACCTGCagagaccgAACACCTCTAAAGGTAAGGCGTTTCAGAGCTATGCTGGAAACAGCATAGCAAGTTGAAATAAGGCTAGTCCGTTATCAACTTGAAAAAGTGGCACCGAGTCGGTGCttttagagGCAGGTggaag
Til1359	MEPCE	ENSG00000146834	CDS	chr7	chr7:100433384-100433403:-	TAAACCAGCCTTACCTTTAG	100433381	100433383	AGG	0.269098	0.368336	1	0	0	13	agagaACCTGCagagaccgTAAACCAGCCTTACCTTTAGGTTTCAGAGCTATGCTGGAAACAGCATAGCAAGTTGAAATAAGGCTAGTCCGTTATCAACTTGAAAAAGTGGCACCGAGTCGGTGCttttagagGCAGGTggaag
Til1360	MEPCE	ENSG00000146834	CDS	chr7	chr7:100433391-100433410:+	TAAGGCTGGTTTATTTTGTC	100433411	100433413	AGG	0.389435	0.210027	1	1	3	13	agagaACCTGCagagaccgTAAGGCTGGTTTATTTTGTCGTTTCAGAGCTATGCTGGAAACAGCATAGCAAGTTGAAATAAGGCTAGTCCGTTATCAACTTGAAAAAGTGGCACCGAGTCGGTGCttttagagGCAGGTggaag
Til1361	MEPCE	ENSG00000146834	CDS	chr7	chr7:100433395-100433414:+	GCTGGTTTATTTTGTCAGGG	100433415	100433417	AGG	0.571903	0.299654	1	0	1	12	agagaACCTGCagagaccgGCTGGTTTATTTTGTCAGGGGTTTCAGAGCTATGCTGGAAACAGCATAGCAAGTTGAAATAAGGCTAGTCCGTTATCAACTTGAAAAAGTGGCACCGAGTCGGTGCttttagagGCAGGTggaag
Til1362	MEPCE	ENSG00000146834	CDS	chr7	chr7:100433399-100433418:+	GTTTATTTTGTCAGGGAGGC	100433419	100433421	TGG	0.402246	0.190458	1	0	1	22	agagaACCTGCagagaccgGTTTATTTTGTCAGGGAGGCGTTTCAGAGCTATGCTGGAAACAGCATAGCAAGTTGAAATAAGGCTAGTCCGTTATCAACTTGAAAAAGTGGCACCGAGTCGGTGCttttagagGCAGGTggaag
Til1363	MEPCE	ENSG00000146834	CDS	chr7	chr7:100433405-100433424:+	TTTGTCAGGGAGGCTGGTCC	100433425	100433427	TGG	0.325976	0.278227	1	0	0	15	agagaACCTGCagagaccgTTTGTCAGGGAGGCTGGTCCGTTTCAGAGCTATGCTGGAAACAGCATAGCAAGTTGAAATAAGGCTAGTCCGTTATCAACTTGAAAAAGTGGCACCGAGTCGGTGCttttagagGCAGGTggaag
Til1364	MEPCE	ENSG00000146834	CDS	chr7	chr7:100433426-100433445:-	GGGTCTGCACTCTTTCAGCC	100433423	100433425	AGG	0.568565	0.333848	1	0	0	33	agagaACCTGCagagaccgGGGTCTGCACTCTTTCAGCCGTTTCAGAGCTATGCTGGAAACAGCATAGCAAGTTGAAATAAGGCTAGTCCGTTATCAACTTGAAAAAGTGGCACCGAGTCGGTGCttttagagGCAGGTggaag
Til1365	MEPCE	ENSG00000146834	CDS	chr7	chr7:100433429-100433448:+	TGAAAGAGTGCAGACCCCCA	100433449	100433451	TGG	0.562231	0.310819	1	0	0	14	agagaACCTGCagagaccgTGAAAGAGTGCAGACCCCCAGTTTCAGAGCTATGCTGGAAACAGCATAGCAAGTTGAAATAAGGCTAGTCCGTTATCAACTTGAAAAAGTGGCACCGAGTCGGTGCttttagagGCAGGTggaag
Til1366	MEPCE	ENSG00000146834	CDS	chr7	chr7:100433430-100433449:+	GAAAGAGTGCAGACCCCCAT	100433450	100433452	GGG	0.522537	0.408336	1	0	1	8	agagaACCTGCagagaccgGAAAGAGTGCAGACCCCCATGTTTCAGAGCTATGCTGGAAACAGCATAGCAAGTTGAAATAAGGCTAGTCCGTTATCAACTTGAAAAAGTGGCACCGAGTCGGTGCttttagagGCAGGTggaag
Til1367	MEPCE	ENSG00000146834	CDS	chr7	chr7:100433545-100433564:-	AGGGGGCCACTTAGTGGCTG	100433542	100433544	GGG	0.360921	0.192919	1	0	0	19	agagaACCTGCagagaccgAGGGGGCCACTTAGTGGCTGGTTTCAGAGCTATGCTGGAAACAGCATAGCAAGTTGAAATAAGGCTAGTCCGTTATCAACTTGAAAAAGTGGCACCGAGTCGGTGCttttagagGCAGGTggaag
Til1368	MEPCE	ENSG00000146834	CDS	chr7	chr7:100433431-100433450:+	AAAGAGTGCAGACCCCCATG	100433451	100433453	GGG	0.697457	0.651049	1	0	0	6	agagaACCTGCagagaccgAAAGAGTGCAGACCCCCATGGTTTCAGAGCTATGCTGGAAACAGCATAGCAAGTTGAAATAAGGCTAGTCCGTTATCAACTTGAAAAAGTGGCACCGAGTCGGTGCttttagagGCAGGTggaag
Til1369	MEPCE	ENSG00000146834	CDS	chr7	chr7:100433446-100433465:-	CACCTCAAGAATCCCCATGG	100433443	100433445	GGG	0.724506	0.260002	1	0	0	10	agagaACCTGCagagaccgCACCTCAAGAATCCCCATGGGTTTCAGAGCTATGCTGGAAACAGCATAGCAAGTTGAAATAAGGCTAGTCCGTTATCAACTTGAAAAAGTGGCACCGAGTCGGTGCttttagagGCAGGTggaag
Til1370	MEPCE	ENSG00000146834	CDS	chr7	chr7:100433447-100433466:-	GCACCTCAAGAATCCCCATG	100433444	100433446	GGG	0.689091	0.783322	1	0	0	4	agagaACCTGCagagaccgGCACCTCAAGAATCCCCATGGTTTCAGAGCTATGCTGGAAACAGCATAGCAAGTTGAAATAAGGCTAGTCCGTTATCAACTTGAAAAAGTGGCACCGAGTCGGTGCttttagagGCAGGTggaag
Til1371	MEPCE	ENSG00000146834	CDS	chr7	chr7:100433448-100433467:-	AGCACCTCAAGAATCCCCAT	100433445	100433447	GGG	0.60769	0.441115	1	0	1	4	agagaACCTGCagagaccgAGCACCTCAAGAATCCCCATGTTTCAGAGCTATGCTGGAAACAGCATAGCAAGTTGAAATAAGGCTAGTCCGTTATCAACTTGAAAAAGTGGCACCGAGTCGGTGCttttagagGCAGGTggaag
Til1372	MEPCE	ENSG00000146834	CDS	chr7	chr7:100433449-100433468:-	CAGCACCTCAAGAATCCCCA	100433446	100433448	TGG	0.572279	0.255711	1	0	0	19	agagaACCTGCagagaccgCAGCACCTCAAGAATCCCCAGTTTCAGAGCTATGCTGGAAACAGCATAGCAAGTTGAAATAAGGCTAGTCCGTTATCAACTTGAAAAAGTGGCACCGAGTCGGTGCttttagagGCAGGTggaag
Til1373	MEPCE	ENSG00000146834	CDS	chr7	chr7:100433498-100433517:-	ACAGGACGCTGGAAGCCTGA	100433495	100433497	GGG	0.636489	0.25728	1	0	0	13	agagaACCTGCagagaccgACAGGACGCTGGAAGCCTGAGTTTCAGAGCTATGCTGGAAACAGCATAGCAAGTTGAAATAAGGCTAGTCCGTTATCAACTTGAAAAAGTGGCACCGAGTCGGTGCttttagagGCAGGTggaag
Til1374	MEPCE	ENSG00000146834	CDS	chr7	chr7:100433509-100433528:-	GGAACAGGTACACAGGACGC	100433506	100433508	TGG	0.627099	0.381051	1	0	0	11	agagaACCTGCagagaccgGGAACAGGTACACAGGACGCGTTTCAGAGCTATGCTGGAAACAGCATAGCAAGTTGAAATAAGGCTAGTCCGTTATCAACTTGAAAAAGTGGCACCGAGTCGGTGCttttagagGCAGGTggaag
Til1375	MEPCE	ENSG00000146834	CDS	chr7	chr7:100433512-100433531:+	TCCTGTGTACCTGTTCCACA	100433532	100433534	AGG	0.628931	0.621002	1	0	0	4	agagaACCTGCagagaccgTCCTGTGTACCTGTTCCACAGTTTCAGAGCTATGCTGGAAACAGCATAGCAAGTTGAAATAAGGCTAGTCCGTTATCAACTTGAAAAAGTGGCACCGAGTCGGTGCttttagagGCAGGTggaag
Til1376	MEPCE	ENSG00000146834	CDS	chr7	chr7:100433516-100433535:-	GCCTTGTGGAACAGGTACAC	100433513	100433515	AGG	0.63506	0.379998	1	0	0	7	agagaACCTGCagagaccgGCCTTGTGGAACAGGTACACGTTTCAGAGCTATGCTGGAAACAGCATAGCAAGTTGAAATAAGGCTAGTCCGTTATCAACTTGAAAAAGTGGCACCGAGTCGGTGCttttagagGCAGGTggaag
Til1377	MEPCE	ENSG00000146834	CDS	chr7	chr7:100433536-100433555:+	CCGATCCCCCAGCCACTAAG	100433556	100433558	TGG	0.534057	0.372057	1	0	0	7	agagaACCTGCagagaccgCCGATCCCCCAGCCACTAAGGTTTCAGAGCTATGCTGGAAACAGCATAGCAAGTTGAAATAAGGCTAGTCCGTTATCAACTTGAAAAAGTGGCACCGAGTCGGTGCttttagagGCAGGTggaag
Til1378	MEPCE	ENSG00000146834	CDS	chr7	chr7:100433538-100433557:-	CACTTAGTGGCTGGGGGATC	100433535	100433537	GGG	0.338392	0.235327	1	0	1	27	agagaACCTGCagagaccgCACTTAGTGGCTGGGGGATCGTTTCAGAGCTATGCTGGAAACAGCATAGCAAGTTGAAATAAGGCTAGTCCGTTATCAACTTGAAAAAGTGGCACCGAGTCGGTGCttttagagGCAGGTggaag
Til1379	MEPCE	ENSG00000146834	CDS	chr7	chr7:100433539-100433558:-	CCACTTAGTGGCTGGGGGAT	100433536	100433538	CGG	0.314846	0.273501	1	0	0	13	agagaACCTGCagagaccgCCACTTAGTGGCTGGGGGATGTTTCAGAGCTATGCTGGAAACAGCATAGCAAGTTGAAATAAGGCTAGTCCGTTATCAACTTGAAAAAGTGGCACCGAGTCGGTGCttttagagGCAGGTggaag
Til1380	MEPCE	ENSG00000146834	CDS	chr7	chr7:100433441-100433460:+	GACCCCCATGGGGATTCTTG	100433461	100433463	AGG	0.584782	0.308334	1	0	0	10	agagaACCTGCagagaccgGACCCCCATGGGGATTCTTGGTTTCAGAGCTATGCTGGAAACAGCATAGCAAGTTGAAATAAGGCTAGTCCGTTATCAACTTGAAAAAGTGGCACCGAGTCGGTGCttttagagGCAGGTggaag
Til1381	MEPCE	ENSG00000146834	CDS and Splice site	chr7	chr7:100432916-100432935:-	TCCAGCACATAATTACCCTG	100432913	100432915	AGG	0.711752	0.33016	1	0	1	10	agagaACCTGCagagaccgTCCAGCACATAATTACCCTGGTTTCAGAGCTATGCTGGAAACAGCATAGCAAGTTGAAATAAGGCTAGTCCGTTATCAACTTGAAAAAGTGGCACCGAGTCGGTGCttttagagGCAGGTggaag
Til1382	MEPCE	ENSG00000146834	CDS and Splice site	chr7	chr7:100432915-100432934:-	CCAGCACATAATTACCCTGA	100432912	100432914	GGG	0.615486	0.371185	1	0	1	6	agagaACCTGCagagaccgCCAGCACATAATTACCCTGAGTTTCAGAGCTATGCTGGAAACAGCATAGCAAGTTGAAATAAGGCTAGTCCGTTATCAACTTGAAAAAGTGGCACCGAGTCGGTGCttttagagGCAGGTggaag
Til1383	MEPCE	ENSG00000146834	CDS and Splice site	chr7	chr7:100432912-100432931:+	CCCTCAGGGTAATTATGTGC	100432932	100432934	TGG	0.453356	0.509483	1	0	1	3	agagaACCTGCagagaccgCCCTCAGGGTAATTATGTGCGTTTCAGAGCTATGCTGGAAACAGCATAGCAAGTTGAAATAAGGCTAGTCCGTTATCAACTTGAAAAAGTGGCACCGAGTCGGTGCttttagagGCAGGTggaag
Til1384	MEPCE	ENSG00000146834	CDS	chr7	chr7:100430108-100430127:+	CACGGTGCCACCGCACCAAG	100430128	100430130	AGG	0.561056	0.440678	1	0	0	6	agagaACCTGCagagaccgCACGGTGCCACCGCACCAAGGTTTCAGAGCTATGCTGGAAACAGCATAGCAAGTTGAAATAAGGCTAGTCCGTTATCAACTTGAAAAAGTGGCACCGAGTCGGTGCttttagagGCAGGTggaag
Til1385	MEPCE	ENSG00000146834	CDS	chr7	chr7:100430108-100430127:-	CTTGGTGCGGTGGCACCGTG	100430105	100430107	GGG	0.585512	0.336016	1	0	1	10	agagaACCTGCagagaccgCTTGGTGCGGTGGCACCGTGGTTTCAGAGCTATGCTGGAAACAGCATAGCAAGTTGAAATAAGGCTAGTCCGTTATCAACTTGAAAAAGTGGCACCGAGTCGGTGCttttagagGCAGGTggaag
Til1386	MEPCE	ENSG00000146834	CDS	chr7	chr7:100430109-100430128:-	TCTTGGTGCGGTGGCACCGT	100430106	100430108	GGG	0.419705	0.769018	1	0	0	3	agagaACCTGCagagaccgTCTTGGTGCGGTGGCACCGTGTTTCAGAGCTATGCTGGAAACAGCATAGCAAGTTGAAATAAGGCTAGTCCGTTATCAACTTGAAAAAGTGGCACCGAGTCGGTGCttttagagGCAGGTggaag
Til1387	MEPCE	ENSG00000146834	CDS	chr7	chr7:100430110-100430129:-	CTCTTGGTGCGGTGGCACCG	100430107	100430109	TGG	0.475127	0.471553	1	0	0	6	agagaACCTGCagagaccgCTCTTGGTGCGGTGGCACCGGTTTCAGAGCTATGCTGGAAACAGCATAGCAAGTTGAAATAAGGCTAGTCCGTTATCAACTTGAAAAAGTGGCACCGAGTCGGTGCttttagagGCAGGTggaag
Til1388	MEPCE	ENSG00000146834	CDS	chr7	chr7:100430118-100430137:+	CCGCACCAAGAGGCCGCCTC	100430138	100430140	TGG	0.342856	0.433398	1	0	1	8	agagaACCTGCagagaccgCCGCACCAAGAGGCCGCCTCGTTTCAGAGCTATGCTGGAAACAGCATAGCAAGTTGAAATAAGGCTAGTCCGTTATCAACTTGAAAAAGTGGCACCGAGTCGGTGCttttagagGCAGGTggaag
Til1389	MEPCE	ENSG00000146834	CDS	chr7	chr7:100430118-100430137:-	GAGGCGGCCTCTTGGTGCGG	100430115	100430117	TGG	0.520369	0.198527	1	0	0	13	agagaACCTGCagagaccgGAGGCGGCCTCTTGGTGCGGGTTTCAGAGCTATGCTGGAAACAGCATAGCAAGTTGAAATAAGGCTAGTCCGTTATCAACTTGAAAAAGTGGCACCGAGTCGGTGCttttagagGCAGGTggaag
Til1390	MEPCE	ENSG00000146834	CDS	chr7	chr7:100430119-100430138:+	CGCACCAAGAGGCCGCCTCT	100430139	100430141	GGG	0.468041	0.642232	1	0	0	3	agagaACCTGCagagaccgCGCACCAAGAGGCCGCCTCTGTTTCAGAGCTATGCTGGAAACAGCATAGCAAGTTGAAATAAGGCTAGTCCGTTATCAACTTGAAAAAGTGGCACCGAGTCGGTGCttttagagGCAGGTggaag
Til1391	MEPCE	ENSG00000146834	CDS	chr7	chr7:100430120-100430139:+	GCACCAAGAGGCCGCCTCTG	100430140	100430142	GGG	0.597749	0.45021	1	0	0	8	agagaACCTGCagagaccgGCACCAAGAGGCCGCCTCTGGTTTCAGAGCTATGCTGGAAACAGCATAGCAAGTTGAAATAAGGCTAGTCCGTTATCAACTTGAAAAAGTGGCACCGAGTCGGTGCttttagagGCAGGTggaag
Til1392	MEPCE	ENSG00000146834	CDS	chr7	chr7:100430121-100430140:-	CCAGAGGCGGCCTCTTGGTG	100430118	100430120	CGG	0.548268	0.237783	1	1	1	15	agagaACCTGCagagaccgCCAGAGGCGGCCTCTTGGTGGTTTCAGAGCTATGCTGGAAACAGCATAGCAAGTTGAAATAAGGCTAGTCCGTTATCAACTTGAAAAAGTGGCACCGAGTCGGTGCttttagagGCAGGTggaag
Til1393	MEPCE	ENSG00000146834	CDS	chr7	chr7:100430126-100430145:-	GCTCCCCAGAGGCGGCCTCT	100430123	100430125	TGG	0.425699	0.245133	1	0	2	19	agagaACCTGCagagaccgGCTCCCCAGAGGCGGCCTCTGTTTCAGAGCTATGCTGGAAACAGCATAGCAAGTTGAAATAAGGCTAGTCCGTTATCAACTTGAAAAAGTGGCACCGAGTCGGTGCttttagagGCAGGTggaag
Til1394	MEPCE	ENSG00000146834	CDS	chr7	chr7:100430133-100430152:+	GCCTCTGGGGAGCTCCGCGG	100430153	100430155	CGG	0.43395	0.235614	1	0	2	22	agagaACCTGCagagaccgGCCTCTGGGGAGCTCCGCGGGTTTCAGAGCTATGCTGGAAACAGCATAGCAAGTTGAAATAAGGCTAGTCCGTTATCAACTTGAAAAAGTGGCACCGAGTCGGTGCttttagagGCAGGTggaag
Til1395	MEPCE	ENSG00000146834	CDS	chr7	chr7:100430134-100430153:+	CCTCTGGGGAGCTCCGCGGC	100430154	100430156	GGG	0.452537	0.385202	1	0	3	12	agagaACCTGCagagaccgCCTCTGGGGAGCTCCGCGGCGTTTCAGAGCTATGCTGGAAACAGCATAGCAAGTTGAAATAAGGCTAGTCCGTTATCAACTTGAAAAAGTGGCACCGAGTCGGTGCttttagagGCAGGTggaag
Til1396	MEPCE	ENSG00000146834	CDS	chr7	chr7:100430134-100430153:-	GCCGCGGAGCTCCCCAGAGG	100430131	100430133	CGG	0.555941	0.162399	1	0	2	14	agagaACCTGCagagaccgGCCGCGGAGCTCCCCAGAGGGTTTCAGAGCTATGCTGGAAACAGCATAGCAAGTTGAAATAAGGCTAGTCCGTTATCAACTTGAAAAAGTGGCACCGAGTCGGTGCttttagagGCAGGTggaag
Til1397	MEPCE	ENSG00000146834	CDS	chr7	chr7:100430079-100430098:+	AAAGATGAGTCGGGCGGAGG	100430099	100430101	GGG	0.487894	0.26519	1	0	1	14	agagaACCTGCagagaccgAAAGATGAGTCGGGCGGAGGGTTTCAGAGCTATGCTGGAAACAGCATAGCAAGTTGAAATAAGGCTAGTCCGTTATCAACTTGAAAAAGTGGCACCGAGTCGGTGCttttagagGCAGGTggaag
Til1398	MEPCE	ENSG00000146834	CDS	chr7	chr7:100430200-100430219:-	CCGACCGACCGCAGCGGCTG	100430197	100430199	GGG	0.462641	0.813709	1	0	1	1	agagaACCTGCagagaccgCCGACCGACCGCAGCGGCTGGTTTCAGAGCTATGCTGGAAACAGCATAGCAAGTTGAAATAAGGCTAGTCCGTTATCAACTTGAAAAAGTGGCACCGAGTCGGTGCttttagagGCAGGTggaag
Til1399	MEPCE	ENSG00000146834	CDS	chr7	chr7:100431386-100431405:-	AGGCAATGCTCAGGGTCAGA	100431383	100431385	TGG	0.51884	0.175525	1	0	3	23	agagaACCTGCagagaccgAGGCAATGCTCAGGGTCAGAGTTTCAGAGCTATGCTGGAAACAGCATAGCAAGTTGAAATAAGGCTAGTCCGTTATCAACTTGAAAAAGTGGCACCGAGTCGGTGCttttagagGCAGGTggaag
Til1400	MEPCE	ENSG00000146834	CDS	chr7	chr7:100430145-100430164:+	CTCCGCGGCGGGACGGAGCG	100430165	100430167	TGG	0.486004	0.165254	1	1	1	21	agagaACCTGCagagaccgCTCCGCGGCGGGACGGAGCGGTTTCAGAGCTATGCTGGAAACAGCATAGCAAGTTGAAATAAGGCTAGTCCGTTATCAACTTGAAAAAGTGGCACCGAGTCGGTGCttttagagGCAGGTggaag
[truncated: 7,196 more rows]

## Sheet: Tiling screen data
Guide_ID	Gene_Name	Gene_ID	Editing_Type	Cas9Seq	A or C guide positions within CDS	CDS_AC_annotation	Gene_chr	Gene_strand	Guide length overlapping CDS	Targeted amino acid position	Protein_ID	Transcript_ID	exon_rank	gene_PSI_A	gene_∆PSI_A	gene_PSI_C	gene_∆PSI_C	guide_PSI_A	guide_∆PSI_A	guide_PSI_C	guide_∆PSI_C
[truncated: 8,596 more rows]
