# Supplementary material for: RNA-coupled CRISPR Screens Reveal ZNF207 as a Regulator of LMNA Aberrant Splicing in Progeria
Source: bioRxiv. 2025 Apr 26:2025.04.25.648738. Preprint. [Version 1] doi: 10.1101/2025.04.25.648738 (PMC12191140; doi:10.1101/2025.04.25.648738)
Supplement: Supplement 8 — Table S8: Base Editing CRISPR Screens Identifying ZNF207 Regions Critical for Splicing Activity. Related to Figure 6. (Sheet 1) Detailed list of all Cas9 sgRNAs used in the base editor high-throughput mutagenesis CRASP-Seq screen. Each entry includes the gene name, gene ID, Cas9 guide sequence, guide coordinates, and on- and off-target scores. The 144-nucleotide oligo pool designed for cloning is also provided. (Sheet 2) Base editing screen data, including the position of each guide with the potential to mutate adenines (A) or cytosines (C), and the length of guides overlapping coding sequences (CDS). The table specifies the targeted amino acid positions for each guide, determined based on the longest protein and transcript isoforms (both specified). The amino acid corresponding to position 1 of each guide is also noted. Additionally, the table includes PSI and ΔPSI values for each gRNA in the library and for each targeted gene. [file media-8.xlsx]

## Sheet: All genes
Gene_ID	Gene_Name	Gene_Type	Gene_Size	Log2FoldChange_[FLAG_EV_siZNF207_vs_FLAG_EV_siCTL]	Pvalue_[FLAG_EV_siZNF207_vs_FLAG_EV_siCTL]	Padj_[FLAG_EV_siZNF207_vs_FLAG_EV_siCTL]	Log2FoldChange_[FLAG_ZNF207_FL_siZNF207_vs_FLAG_EV_siZNF207]	Pvalue_[FLAG_ZNF207_FL_siZNF207_vs_FLAG_EV_siZNF207]	Padj_[FLAG_ZNF207_FL_siZNF207_vs_FLAG_EV_siZNF207]	FPKM_FLAG_EV_siCTL
ENSG00000290825.1	DDX11L2	lncRNA	2540	1.26149	0.442202		0.0763574	0.95788		0.0112885
ENSG00000223972.6	DDX11L1	transcribed_unprocessed_pseudogene	1660							0
ENSG00000227232.5	WASH7P	unprocessed_pseudogene	15166	0.358889	0.120718	0.231903	-0.56671	0.042942	0.114546	0.13201
ENSG00000278267.1	MIR6859-1	miRNA	67	0.576833	0.493527		-0.717214	0.477038		1.88914
ENSG00000243485.5	MIR1302-2HG	lncRNA	1555	0	1					0
ENSG00000284332.1	MIR1302-2	miRNA	137							0
ENSG00000237613.2	FAM138A	lncRNA	1527							0
ENSG00000268020.3	OR4G4P	unprocessed_pseudogene	839							0
ENSG00000290826.1	ENSG00000290826	lncRNA	6518							0
ENSG00000240361.3	OR4G11P	transcribed_unprocessed_pseudogene	938							0
ENSG00000186092.7	OR4F5	protein_coding	6166							0
ENSG00000238009.6	ENSG00000238009	lncRNA	44428	-0.963095	0.743712		1.67337	0.55758		0.000430252
ENSG00000239945.1	ENSG00000239945	lncRNA	1554							0
ENSG00000233750.3	CICP27	processed_pseudogene	3811							0
ENSG00000268903.1	ENSG00000268903	processed_pseudogene	754	0.0637419	0.984499		-1.41873	0.776176		0.0126759
ENSG00000269981.1	ENSG00000269981	processed_pseudogene	283	2.41014	0.630766		0.0938323	0.974964		0
ENSG00000239906.1	ENSG00000239906	lncRNA	549	0	1		1.5296	0.759396		0
ENSG00000241860.7	ENSG00000241860	lncRNA	32388	0.50462	0.536309	0.69542	0.460951	0.610208		0.00367029
ENSG00000222623.1	RNU6-1100P	snRNA	103							0
ENSG00000241599.1	ENSG00000241599	lncRNA	1079							0
ENSG00000279928.2	DDX11L17	unprocessed_pseudogene	1478	-3.01068	0.345768					0.0200285
ENSG00000279457.4	WASH9P	unprocessed_pseudogene	10194	0.551943	0.000964498	0.00340482	-0.488493	0.00636741	0.0245565	0.389133
ENSG00000273874.1	MIR6859-2	miRNA	67	-1.40587	0.794454					0.142651
ENSG00000228463.10	ENSG00000228463	transcribed_processed_pseudogene	101817	0.50906	0.223901	0.376435	0.0675651	0.883824	0.9371	0.00487867
ENSG00000286448.1	ENSG00000286448	lncRNA	1800	-1.01731	0.770489		-1.35719	0.78582		0.0111359
ENSG00000236679.2	RPL23AP24	processed_pseudogene	384	-0.973622	0.57862		2.06799	0.258934		0.101979
ENSG00000236601.2	ENSG00000236601	lncRNA	7195							0
ENSG00000290385.1	ENSG00000290385	lncRNA	157539	1.19523	0.173713	0.309256	0.0729163	0.936983		0.000491245
ENSG00000269732.1	WBP1LP7	processed_pseudogene	362							0
ENSG00000284733.2	OR4F29	protein_coding	938							0
ENSG00000237094.13	ENSG00000237094	transcribed_unprocessed_pseudogene	182							0
ENSG00000233653.3	CICP7	processed_pseudogene	2805							0
ENSG00000250575.1	ENSG00000250575	unprocessed_pseudogene	2016	0	1					0
ENSG00000278757.1	U6	snRNA	103							0
ENSG00000230021.10	ENSG00000230021	transcribed_processed_pseudogene	241725	0.267105	0.730172	0.840082	1.16797	0.138057		0.000608467
ENSG00000235146.2	ENSG00000235146	lncRNA	7139	0	1					0
ENSG00000225972.1	MTND1P23	unprocessed_pseudogene	371	-0.0878603	0.805005	0.890055	-0.253339	0.574583	0.726435	2.52699
ENSG00000225630.1	MTND2P28	unprocessed_pseudogene	1043	-0.0201095	0.929546	0.964845	-0.438957	2.39242e-07	3.14543e-06	39.6946
ENSG00000237973.1	MTCO1P12	unprocessed_pseudogene	1542	-0.466877	0.0407056	0.0943395	0.142119	0.447958	0.622614	23.048
ENSG00000278791.1	ENSG00000278791	miRNA	88	-0.965233	0.683971		2.38851	0.341735		0.217219
ENSG00000229344.1	MTCO2P12	unprocessed_pseudogene	681	-0.0908382	0.701886	0.820803	0.111748	0.5909	0.738995	33.7368
ENSG00000240409.1	MTATP8P1	unprocessed_pseudogene	206	0.334	0.577173	0.729297	0.456871	0.496006		1.14734
ENSG00000248527.1	MTATP6P1	unprocessed_pseudogene	680	0.147683	0.498584	0.663857	-0.189212	0.197161	0.357206	283.405
ENSG00000198744.5	MTCO3P12	unprocessed_pseudogene	546	-0.111495	0.618082	0.760647	0.310525	0.0342984	0.0957024	19.2093
ENSG00000268663.1	WBP1LP6	processed_pseudogene	423							0
ENSG00000284662.2	OR4F16	protein_coding	938							0
ENSG00000229376.3	CICP3	processed_pseudogene	2811							0
ENSG00000291215.1	ENSG00000291215	lncRNA	52803	0.455415	0.0611964	0.132813	0.0564239	0.828823	0.903419	0.0310337
ENSG00000223181.1	RNU6-1199P	snRNA	103							0
ENSG00000229905.1	ENSG00000229905	lncRNA	1078							0
ENSG00000228327.6	ENSG00000228327	transcribed_unprocessed_pseudogene	9557							0
ENSG00000237491.10	LINC01409	lncRNA	31318	0.987997	0.024472	0.0611626	-0.618827	0.21828	0.384119	0.0134343
ENSG00000285268.1	ENSG00000285268	transcribed_processed_pseudogene	113							0
ENSG00000290784.1	ENSG00000290784	lncRNA	16833	-1.13036	0.398449		0.872057	0.594732		0.00516532
ENSG00000230092.8	ENSG00000230092	transcribed_unprocessed_pseudogene	4362							0
ENSG00000177757.2	FAM87B	lncRNA	2466	-1.00627	0.619631		-0.520529	0.837141		0.0241967
ENSG00000225880.6	LINC00115	lncRNA	3311	0.645016	0.0136093	0.0367189	-0.714379	0.0193797	0.0604821	0.410082
ENSG00000228794.12	LINC01128	lncRNA	34308	-0.0325844	0.6761	0.803202	-0.190414	0.0358487	0.0991898	0.71045
ENSG00000288531.1	ENSG00000288531	lncRNA	7976	1.4848	0.19768		-1.38428	0.298173		0.00742282
ENSG00000230368.2	FAM41C	lncRNA	8832	-1.53028	0.686626		-1.41873	0.776176		0.0033517
ENSG00000234711.1	TUBB8P11	unprocessed_pseudogene	1057	1.82793	0.290807		-1.73331	0.365613		0.018524
ENSG00000283040.1	ENSG00000283040	transcribed_unprocessed_pseudogene	2705	1.45012	0.78808		1.06157	0.756222		0
ENSG00000272438.1	ENSG00000272438	lncRNA	11142	0.163065	0.8363	0.908668	0.0976312	0.92465		0.0141002
ENSG00000230699.2	ENSG00000230699	lncRNA	3513	-0.472184	0.238	0.394088	0.0709361	0.899356		0.192354
ENSG00000241180.1	ENSG00000241180	lncRNA	800	-1.40588	0.794451					0.011947
ENSG00000223764.2	LINC02593	lncRNA	4151	-0.0657573	0.544915	0.702727	-0.158458	0.243744	0.415133	2.58824
ENSG00000187634.13	SAMD11	protein_coding	20652	-0.746195	8.15737e-24	1.89206e-22	0.10854	0.238845	0.40917	1.68696
ENSG00000188976.11	NOC2L	protein_coding	15106	-0.286155	5.45084e-17	8.37533e-16	0.126571	0.00165825	0.00790597	27.8607
ENSG00000187961.15	KLHL17	protein_coding	5135	0.216246	0.0383634	0.0896754	-0.164289	0.116886	0.244094	2.81643
ENSG00000187583.11	PLEKHN1	protein_coding	9383	-0.65546	0.0500736	0.112323	0.211031	0.621892	0.762751	0.133353
ENSG00000187642.10	PERM1	protein_coding	6919	-0.713774	0.44902		-0.497638	0.688871		0.0280301
ENSG00000272512.1	ENSG00000272512	lncRNA	2085	-0.704825	5.02077e-08	3.40267e-07	-0.684734	7.76473e-05	0.000554103	5.23398
ENSG00000188290.11	HES4	protein_coding	1210	-0.516084	4.22705e-07	2.55238e-06	-0.349602	1.30299e-07	1.80165e-06	106.492
ENSG00000187608.10	ISG15	protein_coding	13402	0.0566036	0.535989	0.695276	-0.690436	5.53362e-10	1.21944e-08	1.25643
ENSG00000231702.2	ENSG00000231702	processed_pseudogene	153	-0.0386045	0.899187	0.946046	0.400931	0.242624	0.413892	8.06839
ENSG00000224969.1	ENSG00000224969	lncRNA	1196	1.61789	0.506239		-1.53992	0.591232		0.00837984
ENSG00000188157.15	AGRN	protein_coding	35998	-0.432922	1.91719e-16	2.85333e-15	-0.154978	0.00846879	0.0306902	2.87646
ENSG00000242590.1	ENSG00000242590	lncRNA	1083							0
ENSG00000291156.1	ENSG00000291156	lncRNA	6772	-0.140778	0.434515	0.606903	-0.984182	7.15278e-05	0.000517576	0.572272
ENSG00000273443.1	ENSG00000273443	lncRNA	1080	-0.435415	0.190844	0.332449	-0.129631	0.757991	0.85823	1.21769
ENSG00000217801.13	ENSG00000217801	transcribed_unprocessed_pseudogene	6276	-0.74624	0.409592		1.08537	0.291524		0.0263333
ENSG00000237330.3	RNF223	protein_coding	3339	0.211681	0.801683		-0.34511	0.739471		0.0411872
ENSG00000131591.18	C1orf159	protein_coding	34543	-0.0653542	0.426342	0.598715	0.00941466	0.925277	0.96147	0.567232
ENSG00000285812.1	ENSG00000285812	lncRNA	7013							0
ENSG00000223823.1	LINC01342	lncRNA	7039							0
ENSG00000207730.3	MIR200B	miRNA	94							0
ENSG00000207607.3	MIR200A	miRNA	89							0
ENSG00000198976.1	MIR429	miRNA	82							0
ENSG00000272141.1	ENSG00000272141	lncRNA	986							0
ENSG00000205231.1	TTLL10-AS1	lncRNA	6499	-1.40587	0.794454					0.00147063
ENSG00000162571.14	TTLL10	protein_coding	24056	1.45016	0.788075		-1.35719	0.78582		0
ENSG00000186891.14	TNFRSF18	protein_coding	3084	1.45183	0.721522		0.100109	0.98022		0
ENSG00000186827.12	TNFRSF4	protein_coding	2827	0.0261674	0.989635		-1.96307	0.460592		0.0141808
ENSG00000078808.20	SDF4	protein_coding	15100	0.075804	0.0803044	0.166402	0.0647867	0.123775	0.254576	11.8163
ENSG00000176022.7	B3GALT6	protein_coding	2804	-0.100283	0.0569091	0.125044	0.0494362	0.388053	0.566506	28.5767
ENSG00000184163.3	C1QTNF12	protein_coding	4276	1.63922	0.00120756	0.00418162	-0.767564	0.131879	0.266785	0.0614365
ENSG00000260179.1	ENSG00000260179	lncRNA	1557	0.938053	0.290559		-0.752119	0.407553		0.0830831
ENSG00000160087.21	UBE2J2	protein_coding	19955	-0.016528	0.699611	0.819029	0.0182845	0.722163	0.834971	4.83476
ENSG00000230415.1	LINC01786	lncRNA	5197	0.0360902	0.938816	0.970601	0.348565	0.508127		0.0935626
ENSG00000162572.21	SCNN1D	protein_coding	11593	0.529656	0.0057666	0.0171175	0.00291296	0.98861	0.994056	0.23798
ENSG00000131584.19	ACAP3	protein_coding	17219	-0.441531	1.55167e-11	1.53095e-10	-0.141515	0.0497214	0.128179	3.28347
ENSG00000278073.1	MIR6726	miRNA	60							0
ENSG00000169972.13	PUSL1	protein_coding	3080	-0.418881	7.62985e-15	1.00475e-13	-0.0526759	0.447699	0.622421	19.797
ENSG00000127054.22	INTS11	protein_coding	13102	-0.248119	1.24359e-06	7.07185e-06	-0.0519699	0.382143	0.560373	5.92349
ENSG00000283712.1	MIR6727	miRNA	64							0
ENSG00000240731.1	ENSG00000240731	lncRNA	1108	0.0420563	0.906196	0.950808	-0.5319	0.209389	0.372872	0.912622
ENSG00000224051.7	CPTP	protein_coding	4140	-0.0926797	0.205877	0.352847	0.0813405	0.336751	0.515833	7.66553
ENSG00000169962.5	TAS1R3	protein_coding	4034	-0.160499	0.730463	0.840169	-0.0138952	0.978981		0.154513
ENSG00000107404.21	DVL1	protein_coding	14142	-0.290857	8.10886e-08	5.37008e-07	0.233175	0.000142167	0.000947414	5.48378
ENSG00000284372.1	MIR6808	miRNA	58							0
ENSG00000162576.17	MXRA8	protein_coding	9088	-1.11774	0.00252412	0.00818916	-0.5826	0.288501		0.149711
ENSG00000175756.14	AURKAIP1	protein_coding	1477	-0.207028	7.25392e-05	0.000317555	0.124036	0.0237989	0.0714705	104.152
ENSG00000223663.2	NDUFB4P8	processed_pseudogene	366	0.74098	0.725579		-1.22578	0.566101		0.0796107
ENSG00000221978.13	CCNL2	protein_coding	13624	-0.174406	0.0956169	0.191949	0.0115501	0.85641	0.920321	4.0822
ENSG00000224870.9	MRPL20-AS1	lncRNA	2531	0.0396535	0.508317	0.672303	-0.336963	2.9665e-06	3.13076e-05	15.6449
ENSG00000242485.6	MRPL20	protein_coding	5384	-0.281494	4.49854e-10	3.8604e-09	0.157912	0.00396937	0.0165847	19.4557
ENSG00000264293.2	RN7SL657P	misc_RNA	292							0
ENSG00000272455.1	MRPL20-DT	lncRNA	1522	0.0420088	0.796859	0.885263	-0.484756	0.0162624	0.0524193	2.92702
ENSG00000235098.9	ANKRD65	protein_coding	3349	-1.54497	0.198903		0.863749	0.605676		0.035079
ENSG00000225905.1	ANKRD65-AS1	lncRNA	2446	0.7836	0.633725		-0.70343	0.718483		0.0121023
ENSG00000205116.4	TMEM88B	protein_coding	4384	1.57652	0.641628		-2.94318	0.380306		0.0022861
ENSG00000225285.1	LINC01770	lncRNA	4034	-0.992515	0.475325		1.10796	0.567182		0.014446
ENSG00000179403.12	VWA1	protein_coding	8021	-0.547663	6.18314e-05	0.000273763	0.521325	0.00213515	0.00981183	0.871375
ENSG00000215915.10	ATAD3C	protein_coding	20474	1.12407	0.260773		-1.86951	0.120221		0.00424675
ENSG00000160072.20	ATAD3B	protein_coding	26083	0.0520095	0.342867	0.514657	0.371247	1.06542e-11	2.97817e-10	2.83402
ENSG00000290916.1	ENSG00000290916	lncRNA	6216	0.0124899	0.992527		-2.24787	0.218452		0.0156748
ENSG00000284740.3	ENSG00000284740	transcribed_unprocessed_pseudogene	5769							0
ENSG00000197785.14	ATAD3A	protein_coding	22523	-0.464867	5.09956e-27	1.39606e-25	0.0365819	0.476994	0.646144	6.02279
ENSG00000205090.10	TMEM240	protein_coding	5846	-0.191858	0.534355	0.694292	-0.0368983	0.92492	0.96139	0.208972
ENSG00000160075.12	SSU72	protein_coding	33190	0.0729361	0.0558788	0.123212	-0.0549108	0.21539	0.380502	4.784
ENSG00000215014.5	ENSG00000215014	lncRNA	2973	0.0577684	0.765377	0.864523	-0.291204	0.226444	0.393664	0.970874
ENSG00000274481.1	ENSG00000274481	processed_pseudogene	399	0	1					0
ENSG00000228594.4	FNDC10	protein_coding	2123	0.112976	0.208217	0.356072	0.125704	0.238675	0.408924	6.2997
ENSG00000286989.1	ENSG00000286989	lncRNA	2389	0.73258	0.23616	0.391692	-0.879078	0.234766		0.101962
ENSG00000272106.1	ENSG00000272106	lncRNA	2037	0.0283319	0.854308	0.920287	-0.505194	0.00884684	0.0317855	2.48325
ENSG00000197530.13	MIB2	protein_coding	15151	-0.0505153	0.505366	0.669355	-0.194252	0.0289088	0.0836425	1.9216
ENSG00000189409.14	MMP23B	protein_coding	3100	0.735927	0.398945		-1.29769	0.251335		0.0348135
ENSG00000248333.9	CDK11B	protein_coding	23787	-0.313901	1.03485e-09	8.55568e-09	0.0463598	0.467833	0.638179	2.46131
ENSG00000272004.1	ENSG00000272004	lncRNA	3277	-0.666508	9.81087e-06	4.93131e-05	0.503929	0.0090795	0.032516	1.85707
ENSG00000189339.12	SLC35E2B	protein_coding	33266	-0.130924	0.0103215	0.0286968	0.365462	2.24959e-09	4.36798e-08	1.69461
ENSG00000269737.2	ENSG00000269737	transcribed_processed_pseudogene	2407	0.136256	0.905743		-0.630807	0.667463		0.0368951
ENSG00000215914.4	MMP23A	unprocessed_pseudogene	1840	-0.990429	0.78808		-1.35719	0.78582		0.0106413
ENSG00000008128.23	CDK11A	protein_coding	21978	0.418365	0.180593	0.318963	-0.0935577	0.790695	0.879532	0.0439826
ENSG00000268575.1	ENSG00000268575	lncRNA	34952	0.737831	0.0134561	0.0363765	-0.194046	0.555835	0.713193	0.0310442
ENSG00000227775.3	ENSG00000227775	transcribed_processed_pseudogene	12739	0.256402	0.791953		0.945505	0.356051		0.00847176
ENSG00000290854.1	ENSG00000290854	lncRNA	21154	-0.268629	0.486714	0.653107	-0.0555977	0.911511	0.953706	0.0370235
ENSG00000215790.9	SLC35E2A	transcribed_unprocessed_pseudogene	4867							0
ENSG00000008130.15	NADK	protein_coding	29225	-0.249279	2.25447e-08	1.60337e-07	0.245497	2.21977e-06	2.40822e-05	3.27943
ENSG00000078369.19	GNB1	protein_coding	107007	-0.0386482	0.217669	0.368701	0.0689028	0.0490694	0.126898	4.44348
ENSG00000231050.3	GNB1-DT	lncRNA	1503	-0.45945	0.528023	0.688943	0.68763	0.448109		0.137249
ENSG00000169885.10	CALML6	protein_coding	2188	-0.967131	0.649356		2.65655	0.261001		0.0087364
ENSG00000178821.13	TMEM52	protein_coding	1689	-0.745973	0.0405335	0.0940603	-0.0326679	0.94981		0.573146
ENSG00000142609.20	CFAP74	protein_coding	81886	-0.923059	0.283432	0.448875	-0.431404	0.748086		0.0022971
ENSG00000233542.2	ENSG00000233542	lncRNA	2426	0	1		1.5296	0.759396		0
ENSG00000187730.9	GABRD	protein_coding	11429	-0.485818	0.0471269	0.106773	0.184839	0.554305	0.712114	0.184959
ENSG00000226969.1	PRKCZ-DT	lncRNA	867	1.01397	0.727485		-2.37574	0.545215		0.0115597
ENSG00000067606.17	PRKCZ	protein_coding	134984	-0.226169	0.000661807	0.00241887	-0.258551	0.00259093	0.0116009	0.251155
ENSG00000271806.1	ENSG00000271806	lncRNA	4195	1.51061	0.723972		0.0475035	0.990477		0
ENSG00000182873.5	PRKCZ-AS1	lncRNA	2595	-0.751203	0.0403224	0.0936264	-0.657939	0.236819		0.418134
ENSG00000162585.17	FAAP20	protein_coding	28259	-0.0246326	0.706477	0.824188	-0.142534	0.0636632	0.154469	1.36985
ENSG00000234396.3	ENSG00000234396	lncRNA	8215	-2.38463	0.652924					0.00232687
ENSG00000157933.11	SKI	protein_coding	82825	-1.32894	7.99013e-224	7.39543e-221	0.186019	0.000473834	0.00270486	2.98403
ENSG00000287356.1	ENSG00000287356	lncRNA	8045	0.115121	0.818226	0.897121	-0.667052	0.308878		0.0534858
ENSG00000116151.14	MORN1	protein_coding	70454	0.473504	1.54822e-06	8.69484e-06	-0.176601	0.116949	0.24416	0.142545
ENSG00000272161.1	ENSG00000272161	lncRNA	492	0.0500889	0.974287		2.05772	0.17258		0.0582782
ENSG00000269896.2	ENSG00000269896	transcribed_processed_pseudogene	2406	-0.15331	0.388035	0.562391	0.327728	0.136132	0.27286	1.34373
ENSG00000272420.1	ENSG00000272420	lncRNA	567	1.0313	0.335518		-1.34187	0.266796		0.136491
ENSG00000157916.20	RER1	protein_coding	13667	-0.205838	4.25742e-07	2.56992e-06	0.172722	0.000117535	0.000801864	10.7032
ENSG00000157911.11	PEX10	protein_coding	9833	-0.429768	1.82572e-11	1.79316e-10	0.226061	0.00585669	0.0229388	3.78695
ENSG00000149527.18	PLCH2	protein_coding	79552	-0.368628	0.674847		-1.02411	0.433072		0.00207748
ENSG00000224387.1	ENSG00000224387	lncRNA	958	0.639244	0.813477		-1.57391	0.605513		0.0209233
ENSG00000229393.1	ENSG00000229393	lncRNA	1042	-2.43485	0.308119		3.4992	0.237997		0.0192366
ENSG00000157881.16	PANK4	protein_coding	18060	0.485601	9.08304e-18	1.46878e-16	-0.291877	2.42574e-06	2.61521e-05	2.35218
ENSG00000197921.6	HES5	protein_coding	1518	0	1					0
ENSG00000272449.3	ENSG00000272449	lncRNA	17407	-0.827142	0.00533807	0.0159772	-0.0525202	0.902449	0.947202	0.0906689
ENSG00000238164.6	TNFRSF14-AS1	lncRNA	7111	0.978279	0.833631		-2.3212	0.593426		0.00134406
ENSG00000157873.18	TNFRSF14	protein_coding	9743	1.27493	0.219006		0.585145	0.569134		0.00504794
ENSG00000225931.3	ENSG00000225931	TEC	3478	1.51836	0.778188		-1.41873	0.776176		0
ENSG00000228037.1	ENSG00000228037	lncRNA	2973	1.45462	0.647367		0.0769817	0.984893		0
ENSG00000289610.2	ENSG00000289610	lncRNA	450	0	1					0
ENSG00000157870.17	PRXL2B	protein_coding	4978	-0.354577	9.53167e-06	4.80838e-05	-0.15111	0.119214	0.247854	4.96573
ENSG00000142606.16	MMEL1	protein_coding	42377	-1.27814	0.583945		-2.37574	0.545215		0.00113865
ENSG00000237058.1	MMEL1-AS1	lncRNA	4052	1.07859	0.69649		-0.987915	0.770357		0.00235874
ENSG00000215912.13	TTC34	protein_coding	164707	0.549941	0.414217	0.58806	-0.700405	0.399784		0.00119724
ENSG00000285945.1	ENSG00000285945	lncRNA	16642							0
ENSG00000283259.1	ENSG00000283259	lncRNA	2870							0
ENSG00000233234.1	ENSG00000233234	lncRNA	842	0	1					0
ENSG00000287396.1	ENSG00000287396	lncRNA	3711	0.641316	0.0318253	0.0764823	-0.541927	0.11338	0.238473	0.308343
ENSG00000231630.1	ENSG00000231630	lncRNA	566							0
ENSG00000284745.1	ENSG00000284745	lncRNA	8049							0
ENSG00000169717.7	ACTRT2	protein_coding	1436	0	1					0
ENSG00000177133.14	PRDM16-DT	lncRNA	9480	-0.629377	0.0207699	0.0530212	0.219458	0.545632	0.704472	0.178583
ENSG00000142611.17	PRDM16	protein_coding	369453	-0.176685	0.0748159	0.157126	-0.000620545	0.996028	0.998087	0.0386892
ENSG00000283572.1	MIR4251	miRNA	60							0
ENSG00000226286.1	ENSG00000226286	lncRNA	782							0
ENSG00000279839.1	ENSG00000279839	TEC	2676	1.0914	0.778739		-2.42838	0.563467		0.00357161
ENSG00000272235.1	ENSG00000272235	lncRNA	3460	-0.603576	0.779312		0.701489	0.781003		0.00855555
ENSG00000287828.1	ENSG00000287828	lncRNA	10097	-1.23512	0.600017		-2.42838	0.563467		0.00477892
ENSG00000286518.1	ENSG00000286518	lncRNA	6113							0
ENSG00000130762.15	ARHGEF16	protein_coding	26448	-0.0495573	0.645406	0.781751	-0.280137	0.0370244	0.101789	0.457428
ENSG00000272088.1	ENSG00000272088	lncRNA	381	1.5727	0.519868		-0.48789	0.858371		0.0250856
ENSG00000162591.17	MEGF6	protein_coding	123557	-1.21908	0.00161318	0.00546071	0.353235	0.52407		0.00847243
ENSG00000207776.1	MIR551A	miRNA	95							0
ENSG00000238260.3	ENSG00000238260	lncRNA	1929	1.50386	0.103621		-0.245551	0.786074		0.0406011
ENSG00000158109.15	TPRG1L	protein_coding	5112	0.188885	0.00042227	0.00160306	-0.0450947	0.479705	0.648553	9.08138
ENSG00000116213.16	WRAP73	protein_coding	21994	0.0535146	0.321552	0.491199	0.0175736	0.779449	0.872529	2.18396
ENSG00000078900.15	TP73	protein_coding	83685	0.190522	0.000295011	0.00115561	-0.386861	1.4694e-09	2.97214e-08	0.624256
ENSG00000227589.1	TP73-AS3	lncRNA	9834	1.45096	0.752449		-1.35719	0.78582		0
ENSG00000235131.1	TP73-AS2	lncRNA	2098	0	1					0
ENSG00000227372.12	TP73-AS1	transcribed_unitary_pseudogene	11862	0.0851003	0.155481	0.284004	-0.324477	8.07007e-06	7.65276e-05	3.14048
ENSG00000276189.1	ENSG00000276189	misc_RNA	160							0
ENSG00000162592.10	CCDC27	protein_coding	25185	0.637693	0.787595		-1.57391	0.605513		0.000795893
ENSG00000235169.11	SMIM1	protein_coding	3233	-1.67408	0.0400086	0.0930422	0.620818	0.62883		0.0886063
ENSG00000130764.10	LRRC47	protein_coding	17939	-0.0322593	0.390717	0.564678	0.0547424	0.212977	0.377701	8.57747
ENSG00000266075.2	RN7SL574P	misc_RNA	296	1.51836	0.778188		-1.41873	0.776176		0
ENSG00000272153.1	ENSG00000272153	lncRNA	530	0.0471641	0.984592		0.586983	0.82715		0.0378199
ENSG00000116198.14	CEP104	protein_coding	45310	-0.365838	7.28488e-14	8.86083e-13	-0.136037	0.0286217	0.0829976	1.53918
ENSG00000169598.17	DFFB	protein_coding	28162	0.218606	0.00521424	0.0156524	-0.00256611	0.977192	0.987691	0.663445
ENSG00000198912.12	C1orf174	protein_coding	11168	0.194008	0.00334462	0.0105159	-0.0694266	0.375587	0.554569	2.4116
ENSG00000236423.8	LINC01134	lncRNA	16878	0.353195	0.401155	0.575019	-1.25232	0.0169714	0.0542874	0.0392501
ENSG00000233304.7	LINC01346	lncRNA	14776	-0.0079154	0.995344		-0.104069	0.946051		0.00530046
ENSG00000226374.3	LINC01345	lncRNA	4477	-0.029382	0.989823		0.135783	0.956695		0.00661206
ENSG00000284668.2	LINC02780	lncRNA	36571	-0.443156	0.445258	0.61687	-1.07804	0.186987		0.0122505
ENSG00000284703.1	ENSG00000284703	lncRNA	6587	0.433558	0.865091		-3.37574	0.256706		0.00449403
ENSG00000229280.1	EEF1DP6	processed_pseudogene	371	0	1		1.50267	0.763593		0
ENSG00000235054.4	LINC01777	lncRNA	12662	1.45014	0.788077		0.100109	0.98022		0
ENSG00000284694.1	ENSG00000284694	lncRNA	5244	1.50548	0.691128		0.0475035	0.990477		0
ENSG00000227169.2	ENSG00000227169	lncRNA	410							0
ENSG00000232596.3	LINC01646	lncRNA	22535	0	1					0
ENSG00000196581.11	AJAP1	protein_coding	137925	0	1		1.5296	0.759396		0
ENSG00000287586.1	ENSG00000287586	lncRNA	4781							0
ENSG00000284739.1	ENSG00000284739	lncRNA	9344							0
ENSG00000284674.1	LINC02781	lncRNA	8187							0
ENSG00000231510.1	LINC02782	lncRNA	4440							0
ENSG00000284616.1	ENSG00000284616	lncRNA	5466							0
ENSG00000284692.2	ENSG00000284692	lncRNA	14321							0
ENSG00000284666.1	ENSG00000284666	lncRNA	1241							0
ENSG00000260972.1	ENSG00000260972	lncRNA	1696							0
ENSG00000283356.1	ENSG00000283356	unprocessed_pseudogene	134							0
ENSG00000236948.2	ENSG00000236948	lncRNA	106586	2.4095	0.649669		-2.3212	0.593426		0
ENSG00000264341.1	ENSG00000264341	miRNA	72							0
ENSG00000289893.1	ENSG00000289893	lncRNA	38095	0	1					0
ENSG00000264101.1	MIR4689	miRNA	69	0	1		1.5296	0.759396		0
ENSG00000131697.18	NPHP4	protein_coding	129662	-0.0454211	0.594002	0.742547	0.152113	0.148001	0.289654	0.120774
ENSG00000069424.16	KCNAB2	protein_coding	110266	-0.486557	9.04868e-05	0.000390076	-0.456854	0.006604	0.0252994	0.0848512
ENSG00000116254.18	CHD5	protein_coding	78534	-0.0319996	0.860138	0.92335	-0.872653	0.000345137	0.00204525	0.0470914
ENSG00000285629.1	ENSG00000285629	protein_coding	38327	-1.40604	0.783053		1.5296	0.759396		0.00024937
ENSG00000116251.11	RPL22	protein_coding	24369	0.0931221	0.0170613	0.0446747	-0.0631581	0.170638	0.322013	5.21206
ENSG00000226944.1	RNF207-AS1	lncRNA	940	0.229982	0.819774		-0.141816	0.898104		0.124978
ENSG00000158286.13	RNF207	protein_coding	15824	-0.376311	0.279896	0.444691	-0.162189	0.716515	0.831679	0.0746397
ENSG00000116237.16	ICMT	protein_coding	14779	-0.194339	4.35416e-09	3.36776e-08	-0.115694	0.00176519	0.0083517	24.6473
ENSG00000225077.3	ICMT-DT	lncRNA	4752	-0.194733	0.55729	0.713471	-0.523762	0.228416	0.3961	0.245601
ENSG00000173673.9	HES3	protein_coding	1399	1.45014	0.788078		-1.35719	0.78582		0
ENSG00000158292.7	GPR153	protein_coding	13745	-0.540032	3.18338e-08	2.21458e-07	0.0217336	0.862072	0.92395	1.11225
ENSG00000097021.21	ACOT7	protein_coding	129498	-0.659664	4.46373e-43	2.3323e-41	0.0500254	0.323749	0.502266	1.14038
ENSG00000271746.1	ENSG00000271746	lncRNA	836	-0.163971	0.827376	0.902908	1.02438	0.223277		0.199912
ENSG00000069812.11	HES2	protein_coding	12252	-0.0741746	0.845433	0.915043	-0.203067	0.672671	0.8006	0.063068
ENSG00000187017.18	ESPN	protein_coding	36591	-0.600886	0.393324	0.56736	-0.548221	0.567432		0.00822423
ENSG00000265392.1	MIR4252	miRNA	62							0
ENSG00000231868.1	ENSG00000231868	lncRNA	3972							0
ENSG00000215788.11	TNFRSF25	protein_coding	5389	-0.390404	0.176253	0.312946	-0.223438	0.504177	0.669675	0.373024
ENSG00000171680.23	PLEKHG5	protein_coding	52952	-0.338209	0.0162943	0.0429208	-0.305064	0.0981855	0.21391	0.128917
ENSG00000162408.11	NOL9	protein_coding	33166	-0.40601	1.1984e-10	1.08543e-09	0.351441	3.60253e-06	3.73095e-05	1.25599
ENSG00000253022.1	RNU6-731P	snRNA	110							0
ENSG00000229519.2	ENSG00000229519	processed_pseudogene	714	0.988686	0.726516		-0.889908	0.796472		0.013386
ENSG00000173662.21	TAS1R1	protein_coding	24448	1.02443	0.186357	0.326442	-0.630477	0.465002		0.00517721
ENSG00000204859.13	ZBTB48	protein_coding	9286	0.24816	9.12941e-05	0.000393194	-0.284947	0.000131273	0.000884694	3.47619
ENSG00000162413.17	KLHL21	protein_coding	23883	0.187671	3.63456e-05	0.000167295	-0.0693773	0.155414	0.300597	4.56914
ENSG00000116273.6	PHF13	protein_coding	10299	0.109227	0.0159659	0.0422103	-0.0206934	0.706953	0.824699	6.76802
ENSG00000041988.16	THAP3	protein_coding	10718	0.10089	0.145511	0.270133	-0.193397	0.0225212	0.0683076	2.9326
ENSG00000007923.17	DNAJC11	protein_coding	67756	-0.238888	1.62002e-10	1.44907e-09	0.295956	2.34469e-11	6.27165e-10	2.2611
ENSG00000228750.7	LINC01672	lncRNA	5375	0	1					0
ENSG00000284744.1	ENSG00000284744	lncRNA	2084	0	1		1.50267	0.763593		0
ENSG00000237436.1	CAMTA1-DT	lncRNA	951	0.0739001	0.83531	0.907795	-0.278149	0.52878	0.690091	0.912535
ENSG00000171735.21	CAMTA1	protein_coding	984252	0.131294	0.00354156	0.011076	-0.141343	0.00851957	0.0308526	0.0766651
ENSG00000227950.1	ENSG00000227950	processed_pseudogene	285							0
ENSG00000237365.1	CAMTA1-AS3	lncRNA	5903							0
ENSG00000207056.1	RNU1-8P	snRNA	164							0
ENSG00000237402.1	CAMTA1-IT1	lncRNA	1328	2.99285	0.570142		-2.90599	0.430476		0
ENSG00000237728.2	CAMTA1-AS2	lncRNA	7267							0
ENSG00000225126.1	CAMTA1-AS1	lncRNA	458	-1.44139	0.789292					0.0218827
ENSG00000270171.1	ENSG00000270171	lncRNA	1720	0.426583	0.655414		-0.904187	0.442252		0.0677617
ENSG00000270035.1	ENSG00000270035	lncRNA	569	0.594941	0.501733		-1.49439	0.179645		0.240061
ENSG00000269978.1	ENSG00000269978	lncRNA	266	0.382472	0.73245		-2.0974	0.241906		0.258504
ENSG00000049245.13	VAMP3	protein_coding	10136	0.107083	0.0062945	0.0185121	0.212379	2.56609e-06	2.74951e-05	12.6245
ENSG00000269925.1	ENSG00000269925	lncRNA	392	1.29676	0.0127468	0.034642	-0.994146	0.0585179		0.820005
ENSG00000049246.15	PER3	protein_coding	60886	-0.513369	0.00599667	0.0177381	0.114898	0.639405	0.776192	0.0615684
ENSG00000236266.1	ENSG00000236266	lncRNA	17100	-1.40587	0.794454					0.000558925
ENSG00000049247.14	UTS2	protein_coding	10429	-2.82346	0.270513		0.100109	0.98022		0.00672701
ENSG00000049249.10	TNFRSF9	protein_coding	27294	0.235039	0.293586	0.460419	-0.534147	0.0467918	0.122475	0.0804913
ENSG00000270330.1	ENSG00000270330	processed_pseudogene	354	1.45016	0.788075		-1.35719	0.78582		0
ENSG00000116288.13	PARK7	protein_coding	31214	-0.0457684	0.220687	0.372287	0.123344	0.00151247	0.00731437	7.96961
ENSG00000200344.1	Y_RNA	misc_RNA	102							0
ENSG00000284747.1	ENSG00000284747	lncRNA	14178	-0.223553	0.635973	0.774313	-0.577058	0.362676		0.0385371
ENSG00000284716.1	ENSG00000284716	lncRNA	1747	-1.44139	0.789293		1.5296	0.759396		0.00573685
ENSG00000116285.13	ERRFI1	protein_coding	21905	-0.276342	3.72732e-07	2.26612e-06	-0.349073	9.24191e-07	1.08129e-05	2.32203
ENSG00000238290.1	ERRFI1-DT	lncRNA	95964	0.562174	0.795714		-0.90648	0.631897		0.00041291
ENSG00000232848.1	RPL7AP18	processed_pseudogene	1218	-0.74081	0.458216		-0.486589	0.746836		0.120757
ENSG00000229305.1	ENSG00000229305	processed_pseudogene	2946							0
ENSG00000288816.1	ENSG00000288816	lncRNA	3234	1.45014	0.788078		0.0769817	0.984893		0
ENSG00000227634.3	LINC01714	lncRNA	13692							0
ENSG00000200975.1	RNU1-7P	snRNA	163							0
ENSG00000233645.1	ENSG00000233645	lncRNA	2339	0	1		1.50267	0.763593		0
ENSG00000251977.1	RNU6-991P	snRNA	106							0
ENSG00000162426.16	SLC45A1	protein_coding	26053	-0.222265	0.564343	0.718863	-0.512493	0.327747		0.0307597
ENSG00000252254.1	Y_RNA	misc_RNA	112	2.52937	0.632968		-2.42838	0.563467		0
ENSG00000142599.20	RERE	protein_coding	496524	0.306429	1.86289e-13	2.18785e-12	-0.149869	0.00102424	0.00522352	0.216219
ENSG00000232912.6	RERE-AS1	lncRNA	10368	0.138674	0.907606		-1.50157	0.296936		0.0103643
ENSG00000221083.1	ENSG00000221083	snoRNA	124	0	1					0
ENSG00000270282.1	ENSG00000270282	processed_pseudogene	368							0
ENSG00000234619.1	RPL7P11	processed_pseudogene	657	1.60453	0.434158		0.821778	0.668308		0.0145474
ENSG00000224315.2	RPL7P7	processed_pseudogene	702	1.19328	0.180952		-0.297912	0.75839		0.112228
ENSG00000222511.2	Y_RNA	misc_RNA	102	-1.40588	0.794452					0.0937021
ENSG00000226545.1	ENSG00000226545	unprocessed_pseudogene	1031							0
ENSG00000228423.2	ENSG00000228423	lncRNA	1191	1.51774	0.773788		-1.41873	0.776176		0
ENSG00000229716.2	RPL23AP19	processed_pseudogene	368	-1.40598	0.787579					0.0259718
ENSG00000074800.16	ENO1	protein_coding	18190	-0.258855	5.11495e-15	6.80954e-14	-0.00478283	0.87616	0.932643	232.158
ENSG00000274258.1	MIR6728	miRNA	88	-1.43468	0.703897		2.51065	0.515356		0.11389
ENSG00000230679.1	ENO1-AS1	lncRNA	1059	0.0353941	0.947783	0.97528	0.128626	0.840323		0.352169
ENSG00000201725.1	RNU6-304P	snRNA	106							0
ENSG00000238249.2	HMGN2P17	processed_pseudogene	742	0.253792	0.55417	0.710843	-0.307946	0.561502		0.7021
ENSG00000232208.2	ENSG00000232208	processed_pseudogene	351	3.47022	0.192591		-1.9237	0.466364		0
ENSG00000232663.2	ENSG00000232663	processed_pseudogene	162							0
ENSG00000131686.15	CA6	protein_coding	29225	-1.40628	0.765423		2.4871	0.556184		0.000327036
ENSG00000290109.1	ENSG00000290109	lncRNA	754							0
ENSG00000265141.2	RN7SL451P	misc_RNA	298							0
ENSG00000197241.4	SLC2A7	protein_coding	23450	0	1		1.5296	0.759396		0
ENSG00000142583.18	SLC2A5	protein_coding	53372	0.00673439	0.997628		0.631686	0.804059		0.000375563
ENSG00000252404.1	ENSG00000252404	scaRNA	183							0
ENSG00000180758.12	GPR157	protein_coding	28797	-0.263139	0.0109579	0.0302842	0.0727115	0.573749	0.725859	0.42617
ENSG00000228526.8	MIR34AHG	lncRNA	50895	0.0964746	0.752791	0.855773	0.276762	0.404691	0.582724	0.0252997
ENSG00000284357.1	MIR34A	miRNA	109							0
ENSG00000289914.1	ENSG00000289914	lncRNA	623							0
ENSG00000234546.5	LNCTAM34A	lncRNA	14280	0.142154	0.664525	0.795441	-0.313535	0.438696	0.614696	0.0699608
ENSG00000049239.13	H6PD	protein_coding	36563	-0.0594687	0.393956	0.568051	0.522968	9.07993e-11	2.20956e-09	0.659579
ENSG00000171621.14	SPSB1	protein_coding	76638	-0.07161	0.482208	0.648943	-0.345301	0.00809802	0.0296649	0.15067
ENSG00000284652.1	ENSG00000284652	lncRNA	1764	1.52227	0.160574		-0.306401	0.790944		0.027881
ENSG00000284693.2	LINC02606	lncRNA	15470	-0.625673	0.0949346	0.190861	0.720054	0.119656	0.248472	0.0589287
ENSG00000252956.1	RNA5SP40	rRNA_pseudogene	109							0
ENSG00000235263.1	ENSG00000235263	lncRNA	2379	1.45016	0.788075		-1.35719	0.78582		0
ENSG00000171612.7	SLC25A33	protein_coding	45708	0.0305524	0.571825	0.724985	0.0408263	0.534915	0.695847	0.940536
ENSG00000231181.1	ENSG00000231181	processed_pseudogene	558	-0.402092	0.454068	0.624653	-0.230846	0.735705		0.896862
ENSG00000188807.13	TMEM201	protein_coding	25966	-0.0131169	0.779252	0.873876	-0.030146	0.56614	0.720711	4.3694
ENSG00000171608.18	PIK3CD	protein_coding	99225	-0.220866	0.164577	0.296853	0.108128	0.593076	0.74044	0.0457661
ENSG00000179840.5	PIK3CD-AS1	lncRNA	1976							0
ENSG00000233268.3	ENSG00000233268	processed_pseudogene	1798							0
ENSG00000231789.4	PIK3CD-AS2	lncRNA	15178	-0.359629	0.0656002	0.140915	-0.113095	0.667718	0.796967	0.202166
ENSG00000171603.18	CLSTN1	protein_coding	95058	0.105659	0.00133739	0.00460176	-0.303826	7.37268e-14	3.02592e-12	2.74703
ENSG00000271264.1	MZT1P1	processed_pseudogene	418	0	1					0
ENSG00000280113.2	ENSG00000280113	TEC	1982							0
ENSG00000178585.15	CTNNBIP1	protein_coding	62060	-0.243373	0.00438073	0.013405	0.261387	0.0141855	0.0467942	0.272494
ENSG00000223989.1	ENSG00000223989	lncRNA	1836							0
ENSG00000285701.1	ENSG00000285701	lncRNA	7420	-2.44713	0.64418					0.00270142
ENSG00000162441.12	LZIC	protein_coding	21294	-0.234441	1.55922e-06	8.75154e-06	0.287716	1.24696e-06	1.42037e-05	3.14916
ENSG00000228150.1	ENSG00000228150	lncRNA	7051	0.525974	0.576131		-0.941961	0.4375		0.0137527
ENSG00000173614.14	NMNAT1	protein_coding	42073	-0.321475	0.00232313	0.0076093	0.298838	0.0230429	0.0696313	0.253089
ENSG00000202415.1	RN7SKP269	misc_RNA	318	0.79362	0.366212		-1.18116	0.231734		0.432465
ENSG00000283611.2	TMEM274P	unitary_pseudogene	10215	-1.40665	0.741138		1.5296	0.759396		0.000935645
ENSG00000265521.1	MIR5697	miRNA	77	0	1					0
ENSG00000241326.1	ENSG00000241326	lncRNA	1427							0
ENSG00000162444.12	RBP7	protein_coding	18815	-0.395901	0.0212163	0.0540615	0.255101	0.211296	0.375578	0.24195
ENSG00000130939.20	UBE4B	protein_coding	148407	-0.279176	1.02451e-09	8.48097e-09	0.214062	7.74943e-05	0.000553265	0.579552
ENSG00000224340.1	RPL21P21	processed_pseudogene	336							0
ENSG00000233623.2	PGAM1P11	processed_pseudogene	977	1.51113	0.727483		0.0475035	0.990477		0
ENSG00000201746.1	RNU6-828P	snRNA	106	2.47047	0.631243		-2.37574	0.545215		0
ENSG00000054523.20	KIF1B	protein_coding	171033	-0.204345	7.52276e-06	3.85906e-05	0.0571232	0.227608	0.395067	0.878812
ENSG00000264881.1	ENSG00000264881	miRNA	85							0
ENSG00000199562.1	RNU6-37P	snRNA	106	1.51714	0.769351		0.0475035	0.990477		0
ENSG00000264501.2	RN7SL731P	misc_RNA	292							0
ENSG00000284735.1	ENSG00000284735	lncRNA	5244	0	1		1.50267	0.763593		0
ENSG00000284642.1	ENSG00000284642	lncRNA	2016	-0.555989	0.495607	0.661161	0.659246	0.516278		0.0871798
ENSG00000142657.21	PGD	protein_coding	21919	-0.267855	1.00738e-16	1.52733e-15	-0.00771509	0.832537	0.90574	17.9858
ENSG00000271989.1	ENSG00000271989	lncRNA	796	-1.16803	0.0906408	0.183768	0.218661	0.819423		0.454185
ENSG00000251503.8	CENPS-CORT	protein_coding	22051	0	1					0
ENSG00000175279.22	CENPS	protein_coding	12375	0.295852	0.209652	0.357991	-0.224295	0.42686	0.60374	0.143172
ENSG00000241563.4	CORT	protein_coding	1967	1.12153	0.327324		-0.666933	0.556665		0.035194
ENSG00000160049.12	DFFA	protein_coding	16007	0.210308	3.28895e-08	2.28149e-07	0.165272	0.00014531	0.000965867	8.24068
ENSG00000203469.2	ENSG00000203469	lncRNA	783	0	1					0
ENSG00000142655.13	PEX14	protein_coding	158470	-0.10941	0.0316612	0.0761726	-0.0316783	0.620895	0.761837	0.347921
ENSG00000287727.1	ENSG00000287727	lncRNA	4230							0
ENSG00000243267.3	RN7SL614P	misc_RNA	279	-2.41616	0.648508					0.0701789
ENSG00000130940.15	CASZ1	protein_coding	160046	0.101411	0.194129	0.337141	-0.213561	0.0243071	0.072673	0.128248
ENSG00000272078.1	ENSG00000272078	lncRNA	15092	-0.00287589	0.998434		-0.911434	0.621328		0.00395369
ENSG00000225158.2	HSPE1P24	processed_pseudogene	237	0	1					0
ENSG00000175262.15	C1orf127	protein_coding	35605	-0.796069	0.597303		-0.343385	0.875696		0.00191819
ENSG00000215785.2	CFL1P6	processed_pseudogene	819	-1.44139	0.789292					0.0122372
ENSG00000120948.19	TARDBP	protein_coding	18184	0.0641839	0.0907262	0.183922	-0.268205	1.43639e-10	3.42834e-09	18.534
ENSG00000009724.18	MASP2	protein_coding	25230	-0.895174	0.0989858	0.197433	-0.0532252	0.938875		0.0247786
ENSG00000116649.10	SRM	protein_coding	5436	-0.599406	1.74366e-27	4.84164e-26	0.178455	0.000194126	0.00123632	36.3243
ENSG00000171824.14	EXOSC10	protein_coding	33251	-0.261912	8.88748e-15	1.16015e-13	-0.0260153	0.536005	0.696739	6.20458
ENSG00000226849.1	ENSG00000226849	lncRNA	4626	0.233441	0.731384	0.840631	-0.640247	0.444347		0.0509918
ENSG00000230337.3	EXOSC10-AS1	lncRNA	2675	0.31436	0.0350619	0.0830894	-0.159135	0.375901	0.554754	1.83555
ENSG00000198793.14	MTOR	protein_coding	156021	-0.328482	2.45656e-17	3.85065e-16	-0.048878	0.256145	0.429604	1.37547
ENSG00000225602.5	MTOR-AS1	lncRNA	5639	1.60255	0.597616		-1.49092	0.604162		0.00169491
ENSG00000253086.1	RNU6-537P	snRNA	102							0
ENSG00000171819.5	ANGPTL7	protein_coding	6626	2.40953	0.649666		-2.3212	0.593426		0
ENSG00000207451.1	RNU6-291P	snRNA	106							0
ENSG00000238173.1	RPL39P6	processed_pseudogene	149	0.510331	0.66847		1.43779	0.201564		0.326963
ENSG00000120942.14	UBIAD1	protein_coding	22851	-0.242826	4.29624e-06	2.28596e-05	-0.055823	0.386724	0.565151	2.85825
ENSG00000238199.1	UBE2V2P3	processed_pseudogene	735	-0.124516	0.862317	0.924788	0.287532	0.737229		0.280029
ENSG00000284646.1	ENSG00000284646	lncRNA	7359							0
ENSG00000224338.2	MTCYBP45	processed_pseudogene	564							0
ENSG00000204624.8	DISP3	protein_coding	58396	0.00623055	0.980182	0.990166	-0.614164	0.0487591	0.126306	0.0373178
ENSG00000285833.1	ENSG00000285833	lncRNA	1213							0
ENSG00000235643.2	LINC01647	lncRNA	3890	1.07681	0.00628885	0.0184982	-0.631057	0.141707	0.280987	0.135543
ENSG00000284708.1	ENSG00000284708	lncRNA	19858							0
ENSG00000116661.11	FBXO2	protein_coding	18767	-0.454455	0.379408	0.553158	-0.598719	0.396327		0.027685
ENSG00000132879.14	FBXO44	protein_coding	8952	-0.684007	9.33191e-10	7.76807e-09	0.00704992	0.962476	0.981115	1.36451
ENSG00000116670.16	MAD2L2	protein_coding	32893	0.129012	0.00647991	0.0189913	-0.373742	3.99814e-11	1.03898e-09	2.4719
ENSG00000116663.11	FBXO6	protein_coding	10154	0.175405	0.320674	0.490321	-0.301083	0.153396	0.297734	0.343557
ENSG00000162490.7	DRAXIN	protein_coding	34147	-0.174372	0.640057	0.777744	-0.288504	0.56544	0.720098	0.0223898
ENSG00000177674.16	AGTRAP	protein_coding	18718	0.227176	0.000522869	0.0019518	0.0613354	0.41869	0.595441	1.59296
ENSG00000215910.8	C1orf167	protein_coding	27798	0.577005	0.580225		-0.208668	0.865516		0.00316128
ENSG00000177553.6	C1orf167-AS1	lncRNA	2542							0
ENSG00000177000.13	MTHFR	protein_coding	20732	0.296686	7.74211e-05	0.000337255	0.118209	0.168519	0.319297	0.933954
ENSG00000011021.23	CLCN6	protein_coding	41983	0.119031	0.203617	0.349898	-0.37825	0.000449575	0.00259379	0.381487
ENSG00000276470.1	ENSG00000276470	misc_RNA	172							0
ENSG00000278852.1	ENSG00000278852	misc_RNA	148							0
ENSG00000175206.11	NPPA	protein_coding	2636	2.40953	0.649666		-2.3212	0.593426		0
ENSG00000275915.1	ENSG00000275915	misc_RNA	107							0
ENSG00000120937.9	NPPB	protein_coding	1481	-0.292384	0.458884	0.628758	-0.462521	0.363119	0.542302	0.593364
ENSG00000224904.1	SBF1P2	processed_pseudogene	2636	3.44411	0.184664		-1.89849	0.478283		0
ENSG00000285646.2	ENSG00000285646	lncRNA	6358	0.635516	0.360974	0.533799	-1.05692	0.159736		0.0394497
ENSG00000199347.1	RNU5E-1	snRNA	119							0
ENSG00000201801.1	RNU5E-4P	snRNA	119	1.51836	0.778188		-1.41873	0.776176		0
ENSG00000116685.17	KIAA2013	protein_coding	6837	-0.0294628	0.490224	0.656232	-0.00863258	0.858199	0.921567	16.8923
ENSG00000083444.17	PLOD1	protein_coding	41333	-0.303288	4.37666e-12	4.55646e-11	-0.13466	0.00844561	0.030642	2.92722
ENSG00000287384.1	ENSG00000287384	lncRNA	594	1.45014	0.788078		-1.35719	0.78582		0
ENSG00000116688.18	MFN2	protein_coding	35030	-0.184616	4.68271e-09	3.60896e-08	-0.0863928	0.0223789	0.0679824	8.96007
ENSG00000270914.1	ENSG00000270914	processed_pseudogene	92							0
ENSG00000116691.11	MIIP	protein_coding	12579	-0.140359	0.0569276	0.125057	-0.0454275	0.625745	0.765419	1.8456
ENSG00000202461.1	Y_RNA	misc_RNA	112							0
ENSG00000276869.1	MIR6729	miRNA	64							0
ENSG00000243539.3	RN7SL649P	misc_RNA	274							0
ENSG00000120949.15	TNFRSF8	protein_coding	80904	0.0202256	0.979917	0.990046	0.454218	0.649819		0.00158171
ENSG00000201135.1	RNU6-777P	snRNA	103							0
ENSG00000227875.2	RPL23AP89	processed_pseudogene	254							0
ENSG00000285604.1	ENSG00000285604	lncRNA	3823							0
ENSG00000283789.1	MIR7846	miRNA	95							0
ENSG00000028137.19	TNFRSF1B	protein_coding	42237	0.0902088	0.970087		-0.987915	0.770357		0.000452571
ENSG00000263676.1	MIR4632	miRNA	60							0
ENSG00000225196.2	RPL10P17	processed_pseudogene	315							0
ENSG00000252969.1	SNORA70	snoRNA	123							0
ENSG00000048707.15	VPS13D	protein_coding	282017	-0.21535	0.00330057	0.010401	0.0120304	0.857492	0.92095	0.189191
ENSG00000239149.1	SNORA59A	snoRNA	151	-0.684756	0.708832		0.439508	0.837228		0.328786
ENSG00000229484.3	LINC02766	lncRNA	4975							0
ENSG00000162496.9	DHRS3	protein_coding	50300	0.73513	1.32128e-27	3.70053e-26	-0.112867	0.113454	0.238564	0.531821
ENSG00000221340.1	RNU6ATAC18P	snRNA	100	0.0189391	0.995794		0.0769817	0.984893		0.0955762
ENSG00000276830.1	MIR6730	miRNA	66	0	1		1.5296	0.759396		0
ENSG00000288927.2	ENSG00000288927	lncRNA	598	1.61767	0.424801		1.79812	0.25776		0.0167597
ENSG00000272482.2	ENSG00000272482	lncRNA	1080	0.214537	0.726122	0.837406	1.01274	0.128729		0.190145
ENSG00000204518.3	AADACL4	protein_coding	22991							0
ENSG00000226166.2	ENSG00000226166	processed_pseudogene	111							0
ENSG00000188984.12	AADACL3	protein_coding	12650	0.233806	0.890043		-1.71826	0.388109		0.00468019
ENSG00000157330.10	CFAP107	protein_coding	17499	3.03871	0.249184		-1.49092	0.604162		0
ENSG00000116726.5	PRAMEF12	protein_coding	4168	-0.98864	0.417657		-2.21589	0.382465		0.0233769
ENSG00000116721.9	PRAMEF1	protein_coding	5231	-2.97743	0.223409		1.5296	0.759396		0.00548133
ENSG00000228338.1	LINC01784	lncRNA	473							0
ENSG00000239810.3	PRAMEF11	protein_coding	6805	1.45131	0.739424		1.10442	0.744552		0
ENSG00000231103.2	PRAMEF30P	unprocessed_pseudogene	3232							0
ENSG00000179172.10	HNRNPCL1	protein_coding	1343	0.0678221	0.851397	0.9187	0.426172	0.317434	0.495639	0.525198
ENSG00000120952.4	PRAMEF2	protein_coding	4823	2.4385	0.276217		1.1072	0.633933		0
ENSG00000243073.4	PRAMEF4	protein_coding	6989							0
ENSG00000187545.5	PRAMEF10	protein_coding	5374							0
ENSG00000204510.6	PRAMEF7	protein_coding	4141	0	1		2.51065	0.515356		0
ENSG00000207434.1	RNU6-1072P	snRNA	106							0
ENSG00000234064.1	PRAMEF29P	unprocessed_pseudogene	2091							0
ENSG00000232423.6	PRAMEF6	protein_coding	9108	0	1					0
ENSG00000274178.2	PRAMEF28P	unprocessed_pseudogene	2791	1.45016	0.788075		-1.35719	0.78582		0
ENSG00000274764.6	PRAMEF27	protein_coding	7099	0	1					0
ENSG00000277058.3	HNRNPCL3	protein_coding	2109	0.0323342	0.985108		0.468852	0.816581		0.0140361
ENSG00000229571.7	PRAMEF25	protein_coding	9207							0
ENSG00000277862.1	PRAMEF34P	unprocessed_pseudogene	2792							0
ENSG00000236179.1	PRAMEF35P	unprocessed_pseudogene	1286							0
ENSG00000275774.3	HNRNPCL2	protein_coding	1366	-0.9322	0.718851		2.04725	0.4332		0.0139936
ENSG00000229978.2	PRAMEF36P	transcribed_unprocessed_pseudogene	2797							0
ENSG00000290772.1	ENSG00000290772	lncRNA	1616							0
ENSG00000233336.1	ENSG00000233336	lncRNA	479							0
ENSG00000280267.6	PRAMEF26	protein_coding	9211							0
ENSG00000179412.11	HNRNPCL4	protein_coding	1717	-0.359906	0.634196	0.773087	0.15742	0.871975		0.119602
ENSG00000204505.5	PRAMEF9	protein_coding	7611	-1.44138	0.789294					0.00131682
ENSG00000279169.3	PRAMEF13	protein_coding	5221							0
ENSG00000279804.3	PRAMEF18	protein_coding	3459							0
ENSG00000250894.1	PRAMEF31P	unprocessed_pseudogene	2789							0
ENSG00000270601.5	PRAMEF5	protein_coding	9237	0	1		1.5296	0.759396		0
ENSG00000231219.1	PRAMEF32P	unprocessed_pseudogene	2088							0
ENSG00000207511.1	RNU6-771P	snRNA	106							0
ENSG00000182330.11	PRAMEF8	protein_coding	3833	-1.40694	0.724114					0.00249351
ENSG00000237700.2	PRAMEF33	protein_coding	5368							0
ENSG00000204501.7	PRAMEF15	protein_coding	7017	1.51836	0.778188		-1.41873	0.776176		0
ENSG00000228229.2	ENSG00000228229	lncRNA	479							0
ENSG00000204481.8	PRAMEF14	protein_coding	5242	-1.406	0.786015					0.00182328
ENSG00000204480.9	PRAMEF19	protein_coding	3516	-1.40587	0.794454					0.00271832
ENSG00000204479.4	PRAMEF17	protein_coding	2997	1.45016	0.788075		-1.35719	0.78582		0
ENSG00000204478.11	PRAMEF20	protein_coding	10878	-2.41622	0.561806		1.5296	0.759396		0.00179995
ENSG00000162494.6	LRRC38	protein_coding	39030	-0.565423	0.780637		-0.920548	0.772764		0.000758447
ENSG00000259961.1	ENSG00000259961	lncRNA	3050	1.51836	0.778188		-1.41873	0.776176		0
ENSG00000215909.3	BRWD1P1	processed_pseudogene	693	0	1					0
ENSG00000162493.17	PDPN	protein_coding	34492	-0.212358	0.00178817	0.00599667	-0.0882643	0.291305	0.468128	1.201
ENSG00000222952.1	RNA5SP41	rRNA_pseudogene	100							0
ENSG00000237445.2	ENSG00000237445	lncRNA	2599							0
ENSG00000253085.1	ENSG00000253085	scaRNA	129	0.00614016	0.997889		-0.939249	0.769208		0.155384
ENSG00000116731.23	PRDM2	protein_coding	124891	0.131099	0.0111791	0.0308297	-0.173575	0.00187259	0.00875195	0.608607
ENSG00000289380.1	ENSG00000289380	lncRNA	687	0	1		3.11887	0.378323		0
ENSG00000189337.17	KAZN	protein_coding	1225251	-0.163348	0.0326543	0.0782616	-0.0823492	0.383773	0.562002	0.0185786
ENSG00000252151.1	RNU6-1265P	snRNA	102							0
ENSG00000231606.2	ENSG00000231606	lncRNA	82558	0	1					0
ENSG00000234593.3	KAZN-AS1	lncRNA	81148	-0.508961	0.825022		-0.967773	0.773964		0.000359066
ENSG00000235829.1	TBCAP2	processed_pseudogene	484	0	1		3.08801	0.348035		0
ENSG00000287756.1	ENSG00000287756	lncRNA	3258	-1.40587	0.794454					0.00293358
ENSG00000175147.13	TMEM51-AS1	lncRNA	41803	0.327292	0.213609	0.363343	-0.508947	0.105812	0.226112	0.0359767
ENSG00000171729.14	TMEM51	protein_coding	67946	0.162495	0.0919684	0.185917	-0.0486518	0.674343	0.801544	0.17827
ENSG00000204464.7	TMEM51-AS2	lncRNA	6973	1.09687	0.835888		-2.42838	0.563467		0.00137066
ENSG00000215720.4	MFFP1	processed_pseudogene	1017							0
ENSG00000278480.1	ZBTB2P1	processed_pseudogene	1176	0	1					0
ENSG00000142621.21	FHAD1	protein_coding	163762	0.501068	0.0136392	0.036764	-0.48274	0.0460993	0.121136	0.0146978
ENSG00000233485.1	FHAD1-AS1	lncRNA	17196	0	1		1.50267	0.763593		0
ENSG00000236045.1	ENSG00000236045	lncRNA	1298	1.45016	0.788075		-1.35719	0.78582		0
ENSG00000228140.2	EFHD2-AS1	lncRNA	6454	0.714849	0.283403	0.448868	-0.177089	0.804068		0.0299776
ENSG00000142634.13	EFHD2	protein_coding	20451	0.111079	0.0313187	0.0754981	0.0942111	0.102979	0.2214	2.9529
ENSG00000162438.12	CTRC	protein_coding	10800	1.59672	0.405847		-0.90648	0.631897		0.00176993
ENSG00000142615.8	CELA2A	protein_coding	15363	0	1		1.50267	0.763593		0
ENSG00000215704.10	CELA2B	protein_coding	25486	-0.30922	0.856111		-0.932773	0.673432		0.001948
ENSG00000132906.18	CASP9	protein_coding	35702	-2.07251	1.38236e-63	1.26146e-61	0.112268	0.587151	0.736145	0.416538
ENSG00000116138.13	DNAJC16	protein_coding	65566	-0.759161	4.27183e-18	7.09672e-17	0.126098	0.264201	0.43861	0.331114
ENSG00000251866.1	SCARNA21B	scaRNA	139	0	1					0
ENSG00000272510.1	ENSG00000272510	lncRNA	345	2.47026	0.501805		-2.37574	0.545215		0
ENSG00000116771.6	AGMAT	protein_coding	13352	0.300651	0.731898		-0.854998	0.431616		0.0103695
ENSG00000237301.1	ENSG00000237301	lncRNA	17490	0.385884	0.6493	0.78452	-0.60095	0.574632		0.0083829
ENSG00000235084.3	CHCHD2P6	processed_pseudogene	446	0.375326	0.261991	0.423337	0.321626	0.359808	0.539018	2.09624
ENSG00000252417.1	RNU7-179P	snRNA	67	2.52663	0.555045		-2.42838	0.563467		0
ENSG00000236500.1	CD24P1	processed_pseudogene	224							0
ENSG00000197312.13	DDI2	protein_coding	51586	-0.5222	5.44396e-26	1.41086e-24	0.153133	0.00847318	0.030699	1.7474
ENSG00000215695.2	RSC1A1	protein_coding	2320	-0.00862247	0.998168		0.100109	0.98022		0.00431995
ENSG00000271742.1	ENSG00000271742	lncRNA	255	-0.581156	0.788253		-0.939249	0.769208		0.117909
ENSG00000116786.13	PLEKHM2	protein_coding	50449	0.131351	0.00428681	0.0131403	-0.434535	6.32633e-16	3.44436e-14	1.93823
ENSG00000237938.5	ENSG00000237938	lncRNA	16584	2.61645	0.40448		-3.97807	0.122159		0.000604335
ENSG00000162461.8	SLC25A34	protein_coding	5134	0.446982	0.340067	0.511561	-0.0108431	0.983907		0.0780466
ENSG00000224459.2	SLC25A34-AS1	lncRNA	9848	0.0413594	0.990213		0.0243626	0.995148		0.0010177
ENSG00000162460.7	TMEM82	protein_coding	5483							0
ENSG00000162458.13	FBLIM1	protein_coding	29987	-0.138022	0.202258	0.348087	-0.201604	0.123897	0.254647	0.373189
ENSG00000224321.1	RPL12P14	processed_pseudogene	489	0.482722	0.280862	0.445788	0.0990077	0.843025	0.912424	0.902341
ENSG00000233954.7	UQCRHL	protein_coding	2179	-0.143659	0.0595536	0.129914	0.317311	0.000520261	0.00292657	9.8122
ENSG00000178715.8	ENSG00000178715	processed_pseudogene	437	-0.297381	0.287293	0.453513	0.610492	0.0419039	0.112261	4.02655
ENSG00000179743.4	SPEN-AS1	lncRNA	13673	-0.478895	3.57104e-07	2.17656e-06	-0.131042	0.273422	0.449256	1.3206
ENSG00000065526.13	SPEN	protein_coding	104361	-0.538113	3.91191e-28	1.12646e-26	0.191941	3.79988e-07	4.8006e-06	4.35171
ENSG00000270620.1	ENSG00000270620	unprocessed_pseudogene	210							0
ENSG00000116809.12	ZBTB17	protein_coding	34263	0.252763	0.000164272	0.000678054	-0.332128	4.95236e-05	0.000373873	0.789493
ENSG00000234607.2	ENSG00000234607	processed_pseudogene	562							0
ENSG00000231353.1	ENSG00000231353	unprocessed_pseudogene	259							0
ENSG00000275503.1	ENSG00000275503	processed_pseudogene	235							0
ENSG00000224966.4	TBC1D3P6	unprocessed_pseudogene	4880							0
ENSG00000183888.4	SRARP	protein_coding	4571	0	1					0
ENSG00000233078.1	ENSG00000233078	lncRNA	511							0
ENSG00000173641.18	HSPB7	protein_coding	5566	-2.53431	0.255664		1.05864	0.752557		0.0104698
ENSG00000186510.12	CLCNKA	protein_coding	15175	1.48806	0.58701		1.0156	0.764265		0
ENSG00000232456.1	FAM131C2P	unprocessed_pseudogene	4851	-0.107097	0.910923		-0.195726	0.868502		0.026571
ENSG00000184908.20	CLCNKB	protein_coding	17059	-0.627418	0.436948	0.609159	-0.749031	0.53278		0.0126528
ENSG00000185519.9	FAM131C	protein_coding	15882	-0.768068	0.000343091	0.0013242	-0.088607	0.769978	0.865859	0.187199
ENSG00000142627.13	EPHA2	protein_coding	31732	0.00800762	0.869076	0.929523	0.0491682	0.391554	0.569572	2.67681
ENSG00000227959.2	EPHA2-AS1	lncRNA	2972	0.15962	0.775009	0.871852	-0.156414	0.819689		0.10541
ENSG00000224621.1	ENSG00000224621	lncRNA	2617	-2.27853	0.107314		2.20477	0.229135		0.0374091
ENSG00000234166.1	ARHGEF19-AS1	lncRNA	503							0
ENSG00000142632.17	ARHGEF19	protein_coding	14798	-0.266419	0.354266	0.527047	0.178649	0.641053	0.777523	0.0839726
ENSG00000291077.1	ENSG00000291077	lncRNA	1518	-0.552736	0.757682		1.63851	0.420167		0.0191947
ENSG00000237276.10	ANO7L1	transcribed_unprocessed_pseudogene	11558	0.5142	0.542612	0.700781	0.0583441	0.95498		0.00851048
ENSG00000288398.1	ENSG00000288398	lncRNA	2661	-0.531522	0.000125746	0.000529602	0.496314	0.00393118	0.0164389	2.56755
ENSG00000132881.12	CPLANE2	protein_coding	5491	-0.654661	0.000577161	0.00213438	0.588072	0.0159933	0.0517134	0.731295
ENSG00000233929.1	MT1XP1	processed_pseudogene	185	0.622778	0.726712		0.795425	0.677385		0.105837
ENSG00000037637.11	FBXO42	protein_coding	105640	-0.27322	1.67359e-06	9.3691e-06	-0.183843	0.0135159	0.0450453	0.408084
ENSG00000055070.17	SZRD1	protein_coding	45570	0.330285	2.74759e-26	7.17807e-25	-0.225671	9.22544e-10	1.94461e-08	6.07483
ENSG00000226457.1	RPL22P3	processed_pseudogene	380	-0.990334	0.474768		0.0892807	0.96283		0.206104
ENSG00000187144.11	SPATA21	protein_coding	50307	-1.19606	0.402227		1.65714	0.314949		0.00134837
ENSG00000157191.20	NECAP2	protein_coding	19357	-0.0325203	0.562284	0.717451	-0.177618	0.00622619	0.0241181	2.69552
ENSG00000226029.1	LINC01772	lncRNA	7533	0.806965	0.116967	0.225745	-0.921801	0.118537		0.0495085
ENSG00000290842.1	CROCCP3	lncRNA	31821	0.259973	0.597529	0.745119	-0.549346	0.372311		0.0132658
ENSG00000080947.16	CROCCP3	transcribed_unprocessed_pseudogene	16911	-0.710326	0.537633		-0.517677	0.761958		0.0057891
ENSG00000206652.1	RNU1-1	snRNA	163	-0.902104	0.807894		-2.42838	0.563467		0.237393
ENSG00000261135.1	ENSG00000261135	lncRNA	1109	0.772642	0.507909		0.0586337	0.961543		0.0529664
ENSG00000285853.1	ENSG00000285853	lncRNA	6754	-1.55115	0.352858		1.87225	0.324688		0.00862823
ENSG00000224174.2	ENSG00000224174	lncRNA	1102							0
ENSG00000233421.5	LINC01783	lncRNA	1763	-3.20178	0.0181183		1.61002	0.436457		0.105112
ENSG00000277344.1	RNU1-6P	snRNA	143							0
ENSG00000225710.1	PDE4DIPP8	unprocessed_pseudogene	3880	-1.40587	0.794454					0.0024633
ENSG00000219481.11	NBPF1	protein_coding	51243	0.432777	1.7537e-13	2.06712e-12	-0.536784	4.17776e-15	2.02543e-13	0.711955
ENSG00000271732.1	ENSG00000271732	lncRNA	338	3.04001	0.205435		-1.5075	0.601284		0
ENSG00000291072.1	CROCCP2	lncRNA	26433	0.597813	2.5255e-06	1.38667e-05	-0.517287	5.37852e-05	0.000402132	0.295504
ENSG00000215908.12	CROCCP2	transcribed_unprocessed_pseudogene	38263	0.726977	0.002363	0.00772447	-0.485971	0.0293351	0.0845606	0.0586534
ENSG00000283773.1	ENSG00000283773	transcribed_unprocessed_pseudogene	342							0
ENSG00000186301.8	MST1P2	unprocessed_pseudogene	4667	1.51245	0.0015743	0.00533931	-0.13937	0.756395	0.857395	0.0602856
ENSG00000282143.1	ENSG00000282143	lncRNA	10645							0
ENSG00000207513.1	RNU1-3	snRNA	163							0
ENSG00000280114.1	ENSG00000280114	unprocessed_pseudogene	7652	1.45014	0.788077		-1.35719	0.78582		0
ENSG00000236698.1	EIF1AXP1	processed_pseudogene	434	-0.268895	0.35088	0.523131	-0.0823054	0.829216	0.90372	3.06889
ENSG00000290849.1	ENSG00000290849	lncRNA	4970	0	1		1.50267	0.763593		0
ENSG00000268869.7	ESPNP	transcribed_unprocessed_pseudogene	27877	0.986588	0.743221		-2.3212	0.593426		0.00034285
ENSG00000279151.1	ENSG00000279151	lncRNA	4048							0
ENSG00000282740.1	ENSG00000282740	lncRNA	10651	0.105184	0.973456		-0.987915	0.770357		0.00179469
ENSG00000058453.17	CROCC	protein_coding	232691	-0.0928967	0.346497	0.518624	0.232573	0.0354646	0.0982847	0.0611818
ENSG00000290850.1	ENSG00000290850	lncRNA	10688							0
ENSG00000207389.1	RNU1-4	snRNA	163							0
ENSG00000227684.3	CROCCP4	transcribed_unprocessed_pseudogene	731							0
ENSG00000290851.1	ENSG00000290851	lncRNA	15327	2.41118	0.603236		-0.889908	0.796472		0
ENSG00000186715.12	MST1L	transcribed_unprocessed_pseudogene	7248							0
ENSG00000223643.6	ENSG00000223643	lncRNA	1872	0	1					0
ENSG00000230239.1	PDE4DIPP9	unprocessed_pseudogene	3877							0
ENSG00000263811.1	MIR3675	miRNA	72							0
ENSG00000228549.5	ENSG00000228549	lncRNA	12714	0.313685	0.476537	0.643986	-0.336134	0.528373		0.0383545
ENSG00000277234.1	RNU1-5P	snRNA	143							0
ENSG00000238142.4	ENSG00000238142	lncRNA	2148	0.236385	0.253712	0.412877	-0.298385	0.219122	0.385208	1.20432
ENSG00000235241.1	ENSG00000235241	processed_pseudogene	507	-1.44135	0.789298					0.0197678
ENSG00000207005.1	RNU1-2	snRNA	163	-2.41621	0.566085					0.120122
ENSG00000272426.1	ENSG00000272426	lncRNA	437	-0.00788358	0.997028		0.71824	0.790294		0.0448053
ENSG00000290122.1	ENSG00000290122	lncRNA	197	0	1					0
ENSG00000117122.14	MFAP2	protein_coding	6130	-0.602445	9.87858e-06	4.96407e-05	-0.0566048	0.756846	0.857497	1.21323
ENSG00000286898.1	ENSG00000286898	lncRNA	1490	1.45252	0.700607		1.08244	0.73437		0
ENSG00000226526.1	ENSG00000226526	lncRNA	26165	-0.325105	0.821435		1.55926	0.319006		0.00186193
ENSG00000159363.19	ATP13A2	protein_coding	25970	-0.516574	9.88885e-33	3.56604e-31	0.18933	0.000416235	0.00242215	4.33585
ENSG00000288636.1	ENSG00000288636	protein_coding	6689							0
ENSG00000117118.11	SDHB	protein_coding	35368	-0.0933591	0.0204269	0.0522348	-0.0573848	0.22423	0.391086	4.70117
ENSG00000117115.13	PADI2	protein_coding	52690	-0.923517	8.74171e-07	5.07051e-06	1.19816	3.46522e-07	4.39212e-06	0.0652565
ENSG00000204362.6	LINC02783	lncRNA	7834							0
ENSG00000282843.1	ENSG00000282843	lncRNA	8501	0	1		1.50267	0.763593		0
ENSG00000142623.11	PADI1	protein_coding	40879	-0.225027	0.495861	0.661318	0.893711	0.0249366	0.0742975	0.0212404
ENSG00000142619.4	PADI3	protein_coding	35135	0.355728	0.677957	0.804424	0.234617	0.810754		0.00337011
ENSG00000266634.1	MIR3972	miRNA	86							0
ENSG00000159339.13	PADI4	protein_coding	55809	-0.185167	0.890033		-0.954022	0.604049		0.0012321
ENSG00000276747.1	PADI6	protein_coding	29503	2.41537	0.513992		0.0938323	0.974964		0
ENSG00000227751.1	RCC2-AS1	lncRNA	622	0	1		3.072	0.391975		0
ENSG00000179051.14	RCC2	protein_coding	32917	-0.0391613	0.220004	0.371619	0.0895667	0.011623	0.0399288	13.4368
ENSG00000290096.1	ENSG00000290096	lncRNA	142	-2.99399	0.125004		0.0769817	0.984893		0.558091
ENSG00000074964.17	ARHGEF10L	protein_coding	158176	0.166463	0.0823342	0.169886	-0.11796	0.308306	0.485935	0.0729084
ENSG00000236648.2	LINC02810	lncRNA	32353							0
ENSG00000117148.8	ACTL8	protein_coding	71730	-0.524631	0.00418893	0.0128809	0.171803	0.438795	0.614696	0.0625381
ENSG00000284653.1	ENSG00000284653	lncRNA	29900	2.52937	0.632968		-2.42838	0.563467		0
ENSG00000261781.1	LINC01654	lncRNA	8755							0
ENSG00000117154.12	IGSF21	protein_coding	270685	-0.341462	0.172587	0.307561	-1.44925	3.93716e-05	0.000306325	0.0099047
ENSG00000280222.1	ENSG00000280222	TEC	6472	1.51836	0.778188		-1.41873	0.776176		0
ENSG00000230035.2	IGSF21-AS1	lncRNA	12417	1.51836	0.778188		-1.41873	0.776176		0
ENSG00000225387.1	ENSG00000225387	lncRNA	2685							0
ENSG00000179023.9	KLHDC7A	protein_coding	5044	-0.223711	0.808292	0.89129	0.299793	0.779811		0.0278176
ENSG00000235282.3	DYNLL1P3	processed_pseudogene	265	-0.0200514	0.994167		-2.3212	0.593426		0.0738864
ENSG00000225478.2	ENSG00000225478	processed_pseudogene	222							0
ENSG00000009709.12	PAX7	protein_coding	118020	-0.779071	0.495834		0.278615	0.843978		0.00100723
ENSG00000179002.6	TAS1R2	protein_coding	20061	-0.670177	0.746969		-3.01353	0.398934		0.00245163
ENSG00000159423.17	ALDH4A1	protein_coding	31294	-0.293504	1.46168e-06	8.22545e-06	0.34494	5.31926e-06	5.25624e-05	1.10372
ENSG00000265606.1	MIR4695	miRNA	73							0
ENSG00000221662.1	MIR1290	miRNA	77	-1.40674	0.747102		1.5296	0.759396		0.124125
ENSG00000169991.11	IFFO2	protein_coding	52396	-0.0656016	0.348329	0.520485	-0.0163562	0.848451	0.915925	0.483254
ENSG00000272084.1	ENSG00000272084	lncRNA	3401	-0.749019	0.0699933	0.148717	0.0376707	0.945329		0.275111
ENSG00000127481.15	UBR4	protein_coding	135756	-0.750782	4.32648e-13	4.93155e-12	-0.167567	1.77605e-05	0.000153417	3.30384
ENSG00000230424.3	EMC1-AS1	lncRNA	30361	0.77503	0.0884183	0.180032	-0.821717	0.1233		0.0138578
ENSG00000127463.16	EMC1	protein_coding	35892	0.0750877	0.0737473	0.15525	-0.182907	0.00020361	0.00129195	3.99614
ENSG00000053372.5	MRTO4	protein_coding	8323	-0.134608	0.000578487	0.00213765	0.0355618	0.438378	0.614428	20.0703
ENSG00000286064.1	ENSG00000286064	unprocessed_pseudogene	1786	0.00605037	0.998087		-0.869602	0.80012		0.0107028
ENSG00000211454.16	AKR7L	protein_coding	8212	0.553653	0.182437	0.321315	0.0751996	0.868468	0.928112	0.0616524
ENSG00000162482.5	AKR7A3	protein_coding	6197	0.153198	0.792024	0.881907	-0.195548	0.777449		0.0502533
ENSG00000270728.1	ENSG00000270728	processed_pseudogene	823	0	1					0
ENSG00000053371.13	AKR7A2	protein_coding	8179	-0.107768	0.0509879	0.114058	0.0271225	0.669263	0.797944	6.51083
ENSG00000200403.1	RNU6-1099P	snRNA	106	0.42443	0.681735		-1.06489	0.409809		0.914813
ENSG00000040487.13	SLC66A1	protein_coding	16974	0.119089	0.044427	0.101609	-0.222719	0.00190784	0.00889636	2.16801
ENSG00000077549.19	CAPZB	protein_coding	146764	-0.100367	0.00378189	0.0117482	-0.00624455	0.880358	0.935023	1.37169
ENSG00000240490.3	RN7SL277P	misc_RNA	287							0
ENSG00000173436.15	MICOS10	protein_coding	145418	-0.270843	0.0388012	0.0905703	0.257453	0.117792	0.245522	0.0450757
ENSG00000201609.1	RNU4-28P	snRNA	140							0
ENSG00000235185.1	MICOS10-DT	lncRNA	5030	1.61179	0.330816		-0.767745	0.630321		0.00588513
ENSG00000158747.15	NBL1	protein_coding	61477	-0.0146775	0.787038	0.879024	0.0408701	0.542319	0.702133	0.731075
ENSG00000270136.6	MICOS10-NBL1	protein_coding	59860							0
ENSG00000226396.1	ENSG00000226396	processed_pseudogene	454	0.0691957	0.806179	0.89032	0.104731	0.708727	0.826271	4.29317
ENSG00000158748.4	HTR6	protein_coding	16091	-1.02591	9.15081e-06	4.63913e-05	0.0788125	0.819487	0.897404	0.162662
ENSG00000162542.14	TMCO4	protein_coding	117705	-0.361007	0.00214901	0.00709413	-0.0327449	0.826143	0.901818	0.0799493
ENSG00000178828.7	RNF186	protein_coding	1254	1.51836	0.778188		-1.41873	0.776176		0
ENSG00000235434.1	RNF186-AS1	lncRNA	5135							0
ENSG00000169914.6	OTUD3	protein_coding	30550	0.00425191	0.945365	0.97387	0.0352382	0.630938	0.769345	1.22706
ENSG00000188784.4	PLA2G2E	protein_coding	3608							0
ENSG00000242688.3	RN7SL304P	misc_RNA	300							0
ENSG00000188257.12	PLA2G2A	protein_coding	4985	-1.94669	0.38642		0.0243626	0.995148		0.00776231
ENSG00000127472.11	PLA2G5	protein_coding	63732	-2.38463	0.652924					0.000299932
ENSG00000117215.15	PLA2G2D	protein_coding	7627	1.45567	0.625401		0.100109	0.98022		0
ENSG00000158786.5	PLA2G2F	protein_coding	11058	-1.40587	0.794454					0.000864317
ENSG00000227066.2	ENSG00000227066	lncRNA	6397	0	1					0
ENSG00000187980.7	PLA2G2C	protein_coding	25265							0
ENSG00000162543.6	UBXN10	protein_coding	9954	0	1					0
ENSG00000228105.2	LINC01757	lncRNA	1569							0
ENSG00000284710.1	ENSG00000284710	lncRNA	2987	1.45016	0.788075		-1.35719	0.78582		0
ENSG00000158816.16	VWA5B1	protein_coding	68643	-3.71085	0.125458		1.5296	0.759396		0.000696183
ENSG00000226664.1	ENSG00000226664	lncRNA	28976	1.45016	0.788075		-1.35719	0.78582		0
ENSG00000236963.9	LINC01141	lncRNA	70655	1.65052	0.620964		-1.57391	0.605513		0.000141848
ENSG00000226487.1	ENSG00000226487	lncRNA	949							0
ENSG00000284641.1	ENSG00000284641	lncRNA	2715							0
ENSG00000284743.1	ENSG00000284743	lncRNA	1618							0
ENSG00000162545.6	CAMK2N1	protein_coding	3819	-0.144856	0.044776	0.102257	-0.551833	3.76449e-09	6.96661e-08	6.8837
ENSG00000289402.2	ENSG00000289402	lncRNA	1047	-1.30889	0.0806107	0.16688	0.400947	0.715447		0.260482
ENSG00000090432.7	MUL1	protein_coding	8703	0.222215	2.88086e-06	1.56981e-05	-0.146046	0.0106811	0.0372375	6.82666
ENSG00000215520.3	RPS4XP4	processed_pseudogene	762	1.23502	0.51151		-1.74813	0.381628		0.038848
ENSG00000183114.8	FAM43B	protein_coding	2447	-0.854719	0.0525627	0.117096	0.243028	0.690863		0.320823
ENSG00000158825.6	CDA	protein_coding	29817	0.0491405	0.908241	0.95167	-1.11318	0.0434893		0.0256257
ENSG00000158828.8	PINK1	protein_coding	18053	-0.372593	9.05811e-14	1.09152e-12	-0.128576	0.0321837	0.0910463	4.73269
ENSG00000284005.1	MIR6084	miRNA	109							0
ENSG00000117242.7	PINK1-AS	lncRNA	9536	0.0778061	0.398284	0.572592	-0.249377	0.0288916	0.0836083	1.53758
ENSG00000244038.11	DDOST	protein_coding	9777	0.172765	6.44261e-08	4.31811e-07	0.0983103	0.00689334	0.0260896	37.9805
ENSG00000117245.13	KIF17	protein_coding	54003	-0.198001	0.439205	0.611258	0.00412785	0.989827	0.994685	0.0319062
ENSG00000235432.1	ENSG00000235432	unprocessed_pseudogene	1279							0
ENSG00000189410.12	SH2D5	protein_coding	13106	-0.831464	1.00138e-06	5.76708e-06	-0.0699791	0.760958	0.860334	0.411195
ENSG00000233069.1	ENSG00000233069	lncRNA	1072	0.298154	0.858026		-0.922653	0.617508		0.0445784
ENSG00000127483.19	HP1BP3	protein_coding	47057	-0.210017	7.3296e-07	4.29371e-06	0.0220117	0.655664	0.788433	2.8373
ENSG00000075151.24	EIF4G3	protein_coding	370993	-0.259108	2.28085e-11	2.20672e-10	0.110488	0.00539253	0.0213909	0.741748
ENSG00000251914.1	RNU7-200P	snRNA	61							0
ENSG00000221808.1	MIR1256	miRNA	118							0
ENSG00000233072.1	RPS15AP6	processed_pseudogene	384	1.51834	0.778191		-1.41873	0.776176		0
ENSG00000236073.2	ENSG00000236073	processed_pseudogene	114	-0.357434	0.77606		-0.395614	0.812694		0.766777
ENSG00000235112.1	HSPE1P27	processed_pseudogene	606							0
ENSG00000287192.1	ENSG00000287192	lncRNA	1110	0.311348	0.853824		-0.542072	0.755556		0.0438896
ENSG00000117298.16	ECE1	protein_coding	128325	-0.0946965	0.0169253	0.0443605	-0.0070005	0.888653	0.939267	0.910088
ENSG00000236936.1	ENSG00000236936	lncRNA	1169							0
ENSG00000231105.2	ECE1-AS1	lncRNA	6584	0.5215	0.681631		0.243965	0.864135		0.00739937
ENSG00000236216.5	PPP1R11P1	processed_pseudogene	375	1.23781	0.41285		-1.15379	0.512921		0.0789392
ENSG00000228823.1	PDE4DIPP10	unprocessed_pseudogene	1833							0
ENSG00000236009.1	ENSG00000236009	lncRNA	1594							0
ENSG00000227001.3	NBPF2P	unprocessed_pseudogene	3342	-0.374603	0.450076	0.621184	-0.104215	0.86804		0.161602
ENSG00000187952.9	HS6ST1P1	processed_pseudogene	1233	-0.211922	0.828931		0.566453	0.577984		0.113044
ENSG00000186543.7	CROCCP5	unprocessed_pseudogene	3240	0	1					0
ENSG00000142794.19	NBPF3	protein_coding	44877	0.135288	0.0978546	0.195599	-0.229382	0.0167212	0.0536824	0.410228
ENSG00000176378.8	PFN1P10	processed_pseudogene	326							0
ENSG00000162551.14	ALPL	protein_coding	69013	-0.708918	0.0573723	0.125891	-0.0231086	0.965183		0.013875
ENSG00000289715.1	ENSG00000289715	protein_coding	6598							0
ENSG00000233431.1	LINC02596	lncRNA	4715							0
ENSG00000076864.21	RAP1GAP	protein_coding	73136	-0.38725	0.000190977	0.000776735	-0.577083	3.54212e-05	0.000280227	0.183427
ENSG00000090686.16	USP48	protein_coding	105308	0.19425	3.38699e-06	1.82818e-05	-0.218824	7.80883e-06	7.43228e-05	0.923765
ENSG00000231978.2	ENSG00000231978	processed_pseudogene	306							0
ENSG00000187942.12	LDLRAD2	protein_coding	12960	-0.950543	0.730006		1.04005	0.742209		0.00151079
ENSG00000142798.20	HSPG2	protein_coding	115066	-1.68871	5.90702e-75	7.40741e-73	0.632438	2.72422e-06	2.89675e-05	0.199258
ENSG00000232037.3	RPL21P29	processed_pseudogene	482	0.0357426	0.989617		-1.41873	0.776176		0.0207931
ENSG00000283234.1	ENSG00000283234	transcribed_unitary_pseudogene	6192	-1.43779	0.741398					0.00161859
ENSG00000219073.8	CELA3B	protein_coding	21620	0	1		1.50267	0.763593		0
ENSG00000285959.1	ENSG00000285959	lncRNA	47011							0
ENSG00000273610.1	RN7SL386P	misc_RNA	296							0
ENSG00000201919.1	RNU6-1022P	snRNA	103							0
ENSG00000142789.20	CELA3A	protein_coding	10885							0
ENSG00000278124.1	RN7SL186P	misc_RNA	296							0
ENSG00000201273.1	RNU6-776P	snRNA	103							0
ENSG00000228397.3	LINC01635	lncRNA	2058	-0.0797495	0.925883		0.257797	0.790072		0.0765639
ENSG00000218510.9	LINC00339	lncRNA	6665	0.357664	0.054309	0.120352	-0.0594045	0.784073	0.875494	0.461331
ENSG00000289694.1	ENSG00000289694	protein_coding	67801							0
ENSG00000285752.1	CDC42-AS1	lncRNA	24610	0.950257	0.243411	0.400505	-0.601397	0.456436		0.00634598
ENSG00000285794.1	ENSG00000285794	transcribed_processed_pseudogene	221							0
ENSG00000070831.18	CDC42	protein_coding	48733	0.505827	0.078252	0.163051	-0.771889	0.0277205	0.080864	0.0234421
ENSG00000230068.2	CDC42-IT1	lncRNA	5002	-1.40657	0.760482		1.5296	0.759396		0.00191076
ENSG00000271428.1	MPHOSPH6P1	processed_pseudogene	487							0
ENSG00000162552.15	WNT4	protein_coding	26656	-0.606968	0.163701	0.295657	-0.0407716	0.948054		0.0238813
ENSG00000285873.1	ENSG00000285873	lncRNA	14551	0.651931	0.448863		-1.08189	0.298935		0.0086666
ENSG00000266564.1	MIR4418	miRNA	61							0
ENSG00000234397.3	PPIAP34	processed_pseudogene	491	1.57178	0.529965		0.0943103	0.970109		0.0194656
ENSG00000279625.1	ENSG00000279625	TEC	1852	-1.40588	0.794452					0.0051607
ENSG00000184677.18	ZBTB40	protein_coding	102319	-0.072396	0.186314	0.326442	-0.178184	0.00193468	0.0090134	0.69257
ENSG00000237200.1	ZBTB40-IT1	lncRNA	2234	0.427577	0.687153		-1.34001	0.330373		0.0436145
ENSG00000070886.12	EPHA8	protein_coding	40106	-0.81233	2.60183e-11	2.50479e-10	-0.145063	0.391106	0.569445	0.258348
ENSG00000276835.2	MIR6127	miRNA	108							0
ENSG00000173372.18	C1QA	protein_coding	4601	0	1					0
ENSG00000289692.1	ENSG00000289692	protein_coding	7561							0
ENSG00000159189.13	C1QC	protein_coding	5096	0	1					0
ENSG00000173369.18	C1QB	protein_coding	8875	0	1		2.4871	0.556184		0
ENSG00000133216.17	EPHB2	protein_coding	210661	-0.454163	1.29681e-08	9.46533e-08	-0.200869	0.05504	0.138187	0.1079
ENSG00000265422.1	MIR4684	miRNA	81							0
ENSG00000225952.1	ENSG00000225952	lncRNA	1136							0
ENSG00000264014.1	MIR4253	miRNA	67	0	1					0
ENSG00000215906.9	LACTBL1	protein_coding	19823	1.45014	0.788078		0.0769817	0.984893		0
ENSG00000227868.7	TEX46	protein_coding	8266	0.89545	0.225047	0.377643	0.610576	0.414441		0.0142686
ENSG00000004487.18	KDM1A	protein_coding	64246	0.0861606	0.0138329	0.0372302	0.390274	3.01922e-24	3.57559e-22	3.34101
ENSG00000240553.1	ENSG00000240553	lncRNA	67911	-1.40597	0.788255		1.5296	0.759396		0.000140737
ENSG00000263793.1	MIR3115	miRNA	67							0
ENSG00000266802.1	ENSG00000266802	miRNA	76							0
ENSG00000169641.15	LUZP1	protein_coding	93778	-0.241783	3.84772e-06	2.06369e-05	0.0292764	0.626587	0.765966	0.860209
ENSG00000229010.1	ENSG00000229010	processed_pseudogene	817							0
ENSG00000206935.1	RNU6-514P	snRNA	106							0
ENSG00000252578.1	RNU6-135P	snRNA	100							0
ENSG00000289014.1	ENSG00000289014	lncRNA	791	-2.43934	0.37834		3.52204	0.232239		0.0253408
ENSG00000179546.5	HTR1D	protein_coding	25607	-0.141669	0.347279	0.519475	-0.0581059	0.759243	0.858895	0.197111
ENSG00000215381.3	RPL29P6	processed_pseudogene	459	1.45448	0.650468		1.64496	0.592036		0
ENSG00000261326.4	LINC01355	lncRNA	6181	0.321578	0.31036	0.479185	0.170995	0.619021	0.760492	0.165292
ENSG00000284726.1	ENSG00000284726	lncRNA	5069							0
ENSG00000125944.21	HNRNPR	protein_coding	40565	0.210985	9.96393e-09	7.3863e-08	-0.0591179	0.0959567	0.210331	11.5484
ENSG00000125945.15	ZNF436	protein_coding	10388	0.115412	0.149314	0.275405	0.0236969	0.803954	0.888483	1.7965
ENSG00000249087.9	ZNF436-AS1	lncRNA	2900	0.35931	0.240745	0.39706	0.381076	0.259672	0.433877	0.327377
ENSG00000201405.1	Y_RNA	misc_RNA	92							0
ENSG00000271420.1	ENSG00000271420	lncRNA	649	0.0858794	0.987285		-1.41873	0.776176		0.0147267
ENSG00000204219.11	TCEA3	protein_coding	43839	-0.0404855	0.90702	0.951108	0.0606427	0.8919	0.941352	0.0185193
ENSG00000232482.2	ENSG00000232482	processed_pseudogene	1314							0
ENSG00000088280.20	ASAP3	protein_coding	56005	-1.40878	1.23237e-25	3.15178e-24	0.234715	0.250195	0.422733	0.169378
ENSG00000007968.7	E2F2	protein_coding	24795	0.486482	2.39621e-26	6.30246e-25	-0.250219	1.80788e-07	2.4389e-06	3.66235
ENSG00000235052.1	ENSG00000235052	lncRNA	1776	2.30572	0.00757244	0.0218365	-1.21296	0.137061		0.0387173
ENSG00000117318.9	ID3	protein_coding	1575	0.0384896	0.530559	0.69086	-0.337842	3.26262e-06	3.40621e-05	24.6506
ENSG00000285802.1	ENSG00000285802	lncRNA	17185	0.0394042	0.989948		1.05864	0.752557		0.0005832
ENSG00000197880.10	MDS2	lncRNA	59073	1.45014	0.788077		-1.35719	0.78582		0
ENSG00000229239.2	EEF1A1P48	unprocessed_pseudogene	9965	-1.44135	0.789298					0.00100575
ENSG00000142676.14	RPL11	protein_coding	5093	0.01011	0.803339	0.889057	0.0433438	0.269689	0.444487	198.919
ENSG00000236810.8	ELOA-AS1	lncRNA	71424	0.0647366	0.73376	0.842305	0.0817892	0.725434	0.83725	0.0388948
ENSG00000011007.13	ELOA	protein_coding	18611	-0.13479	0.00016454	0.000678871	-0.00770158	0.861873	0.923842	8.96167
ENSG00000057757.10	PITHD1	protein_coding	9814	0.264075	1.15717e-08	8.50357e-08	-0.438762	8.5224e-16	4.51251e-14	7.8051
ENSG00000289835.1	ENSG00000289835	lncRNA	2949	0	1		2.4871	0.556184		0
ENSG00000011009.11	LYPLA2	protein_coding	4394	-0.0152987	0.76791	0.866316	-0.113834	0.0608495	0.149181	13.3143
ENSG00000117308.15	GALE	protein_coding	5182	-0.641455	1.82341e-14	2.33015e-13	0.499036	1.82603e-06	2.02205e-05	3.96477
ENSG00000117305.15	HMGCL	protein_coding	36735	-0.347444	4.51795e-07	2.71454e-06	0.593215	1.00947e-12	3.3825e-11	0.745342
ENSG00000179163.12	FUCA1	protein_coding	23213	-0.0218218	0.736583	0.844314	0.0933512	0.224403	0.391343	1.30916
ENSG00000188822.8	CNR2	protein_coding	42847	-0.855233	0.464422		-0.751423	0.654533		0.00298659
ENSG00000229106.1	BTBD6P1	processed_pseudogene	1266	0.862845	0.343697		-0.233671	0.817664		0.0690463
ENSG00000232557.3	ENSG00000232557	lncRNA	774	0	1					0
ENSG00000264926.1	MIR378F	miRNA	77							0
ENSG00000230228.2	H3P1	processed_pseudogene	367	-0.678147	0.600217		0.569676	0.724973		0.214671
ENSG00000189266.13	PNRC2	protein_coding	6623	-2.09661	0	0	-0.14283	0.102044	0.219937	16.0495
ENSG00000188529.15	SRSF10	protein_coding	16580	-0.0216427	0.606823	0.752557	0.00353923	0.939349	0.969163	13.4615
ENSG00000215905.4	RPL36P5	processed_pseudogene	638	0.987677	0.734325		-0.889908	0.796472		0.0149806
ENSG00000225315.2	ENSG00000225315	lncRNA	45964	1.51695	0.767975		-1.41873	0.776176		0
ENSG00000142661.19	MYOM3	protein_coding	56100	0.129387	0.876481	0.933703	-0.334616	0.7408		0.00278386
ENSG00000230703.1	MYOM3-AS1	lncRNA	16791							0
ENSG00000142677.4	IL22RA1	protein_coding	23369	-0.417967	0.419759	0.593144	0.0675984	0.925376		0.0176149
ENSG00000185436.12	IFNLR1	protein_coding	33791	-0.0952156	0.202608	0.348503	-0.160524	0.0936473	0.206702	0.63064
ENSG00000158055.17	GRHL3	protein_coding	164924	0.619868	0.0147906	0.0394952	-0.278144	0.358851	0.538103	0.00800661
ENSG00000230023.2	LINC02800	lncRNA	11453	-1.43772	0.740511		1.5296	0.759396		0.000875079
ENSG00000232298.2	GRHL3-AS1	lncRNA	14345	1.17614	0.342645		-1.07419	0.413664		0.00406239
ENSG00000001460.18	STPG1	protein_coding	59935	-0.189937	0.0114649	0.0315105	0.275768	0.00185438	0.00867837	0.386015
ENSG00000001461.17	NIPAL3	protein_coding	57174	-0.00740756	0.871083	0.93067	0.0779101	0.141001	0.279981	1.49258
ENSG00000288982.1	ENSG00000288982	lncRNA	377	-0.252868	0.655728	0.789672	0.0404456	0.954624		1.16425
ENSG00000286061.1	RCAN3AS	lncRNA	39146	1.36461	0.0419763	0.0968843	0.147965	0.812585		0.00374539
ENSG00000117602.13	RCAN3	protein_coding	38689	-1.25425	1.42243e-53	1.02399e-51	-0.110335	0.369696	0.54869	0.835499
ENSG00000264443.1	NCMAP-DT	lncRNA	17222	0.017653	0.997388		-1.35719	0.78582		0.000554966
ENSG00000184454.7	NCMAP	protein_coding	53241	0.00452726	0.997015		-1.08681	0.484187		0.00166801
ENSG00000227312.2	ENSG00000227312	processed_pseudogene	347							0
ENSG00000239106.1	Y_RNA	misc_RNA	102							0
ENSG00000133226.19	SRRM1	protein_coding	41565	-0.0295791	0.494558	0.660396	0.283729	2.31542e-12	7.3459e-11	4.9875
ENSG00000284699.1	ENSG00000284699	lncRNA	12702	1.51836	0.778188		-1.41873	0.776176		0
ENSG00000169504.15	CLIC4	protein_coding	98939	0.0827074	0.0588194	0.128515	0.0632333	0.182197	0.337787	2.39946
ENSG00000238482.1	RNU6-1208P	snRNA	106							0
ENSG00000020633.19	RUNX3	protein_coding	65610	-0.0639834	0.322222	0.491698	0.17171	0.0262743	0.0776269	0.565612
ENSG00000278034.1	MIR6731	miRNA	71	0	1					0
ENSG00000229162.1	RUNX3-AS1	lncRNA	1752	0.0177019	0.997297		0.0769817	0.984893		0.00545526
ENSG00000261025.1	ENSG00000261025	lncRNA	2442	0	1		1.50267	0.763593		0
ENSG00000264371.1	MIR4425	miRNA	83							0
ENSG00000285823.1	LINC02793	lncRNA	6268	0	1					0
ENSG00000233755.1	ENSG00000233755	lncRNA	69413	-2.41621	0.470305		1.5296	0.759396		0.000282078
ENSG00000233419.3	IFITM3P7	processed_pseudogene	401	-2.3856	0.604276		1.5296	0.759396		0.0476689
ENSG00000231953.2	ENSG00000231953	lncRNA	1298	1.51836	0.778188		-1.41873	0.776176		0
ENSG00000117614.10	SYF2	protein_coding	10226	0.0703562	0.182297	0.321098	-0.0127955	0.831502	0.905321	5.78487
ENSG00000284602.1	ENSG00000284602	lncRNA	2189	0.702668	0.232088	0.386357	-0.0290464	0.963254		0.12001
ENSG00000284657.1	ENSG00000284657	lncRNA	759	1.49592	0.194519		-1.39412	0.294725		0.0641863
ENSG00000117616.18	RSRP1	protein_coding	95964	0.664607	2.12892e-10	1.88777e-09	-0.416116	7.1779e-05	0.000518909	0.118777
ENSG00000272432.1	ENSG00000272432	lncRNA	484	0.547544	0.638117		-0.263605	0.837231		0.14207
ENSG00000261349.1	ENSG00000261349	unprocessed_pseudogene	1034							0
ENSG00000187010.21	RHD	protein_coding	58052							0
ENSG00000224183.1	SDHDP6	processed_pseudogene	479	-0.188482	0.878693		0.0835521	0.954544		0.164477
ENSG00000259984.1	ENSG00000259984	unprocessed_pseudogene	1036	-0.316578	0.828557		0.679809	0.696009		0.0474731
ENSG00000183726.11	TMEM50A	protein_coding	24044	0.087106	0.0436774	0.100101	0.0518067	0.289218	0.465981	5.649
ENSG00000188672.19	RHCE	protein_coding	67943	0.390224	0.457828	0.628003	0.825797	0.142373		0.00404138
ENSG00000238084.4	ENSG00000238084	processed_pseudogene	477	0.436579	0.584976	0.735457	-0.101963	0.911563		0.32741
ENSG00000204178.11	MACO1	protein_coding	69351	0.0933757	0.133124	0.251193	0.0770691	0.252157	0.425084	0.618568
ENSG00000157978.12	LDLRAP1	protein_coding	25280	-0.221137	0.000223712	0.000898592	0.251485	0.000511838	0.00288856	1.586
ENSG00000225643.1	ENSG00000225643	lncRNA	8878	0.748932	0.53295		-0.660422	0.630478		0.00666866
ENSG00000117643.15	MAN1C1	protein_coding	169415	-0.233249	0.0212712	0.0541801	0.414782	0.00122061	0.00606163	0.0668305
ENSG00000233478.1	ENSG00000233478	lncRNA	14567							0
ENSG00000162430.18	SELENON	protein_coding	18028	-0.18631	3.17426e-07	1.94692e-06	0.153408	0.000447761	0.00258429	9.51164
ENSG00000255054.3	ENSG00000255054	protein_coding	12274							0
ENSG00000228172.5	ENSG00000228172	lncRNA	4048	0.741989	0.0493193	0.110926	0.262048	0.5106	0.674855	0.132384
ENSG00000117640.18	MTFR1L	protein_coding	14302	0.38641	7.15186e-08	4.7688e-07	-0.0742813	0.335791	0.514815	1.9257
ENSG00000272478.1	ENSG00000272478	lncRNA	221							0
ENSG00000127423.11	AUNIP	protein_coding	27545	0.45255	5.73696e-13	6.43883e-12	-0.241306	0.000719817	0.00386143	1.04984
ENSG00000236528.3	ENSG00000236528	lncRNA	3840	2.06752	0.0108511	0.0300145	-0.513496	0.490073		0.0203957
ENSG00000182749.6	PAQR7	protein_coding	14224	-0.120721	0.411784	0.586094	-0.235548	0.227575	0.395054	0.343332
ENSG00000207302.1	Y_RNA	misc_RNA	109							0
ENSG00000117632.23	STMN1	protein_coding	22810	-0.0709802	0.0272399	0.0669612	0.205749	8.90331e-09	1.55372e-07	19.2257
ENSG00000229786.1	SNRPFP2	processed_pseudogene	250							0
ENSG00000223624.1	ENSG00000223624	processed_pseudogene	139	1.45016	0.788075		-1.35719	0.78582		0
ENSG00000283938.1	MIR3917	miRNA	92							0
ENSG00000158006.14	PAFAH2	protein_coding	38350	-0.0582315	0.461884	0.631428	0.604122	9.08661e-11	2.20956e-09	0.430285
ENSG00000207237.1	RNU6-110P	snRNA	103							0
ENSG00000252190.1	ENSG00000252190	scaRNA	124							0
ENSG00000252691.1	ENSG00000252691	scaRNA	83							0
ENSG00000158008.10	EXTL1	protein_coding	16580	-0.130463	0.910529		-0.936137	0.561238		0.00530019
ENSG00000158014.15	SLC30A2	protein_coding	8866	0.0182143	0.996614		-1.35719	0.78582		0.00107801
ENSG00000284309.1	ENSG00000284309	lncRNA	2434	3.07541	0.495262		-2.97802	0.370041		0
ENSG00000158022.7	TRIM63	protein_coding	17135	0.048926	0.985199		1.6361	0.563857		0.000557783
ENSG00000175087.10	PDIK1L	protein_coding	14390	0.236494	0.000187014	0.000762533	-0.0677826	0.357278	0.536767	2.15245
ENSG00000197245.6	FAM110D	protein_coding	4883	-0.210651	0.864851		0.081985	0.958251		0.0140819
ENSG00000282872.2	C1orf232	protein_coding	4862	-1.39843	0.334973		-0.502546	0.833824		0.0161085
ENSG00000236782.8	ZNF593OS	protein_coding	2316	-1.85263	0.0890756		1.56588	0.245963		0.0770909
ENSG00000142684.9	ZNF593	protein_coding	965	-0.0460907	0.472635	0.640409	0.0473124	0.5262	0.68803	41.4721
ENSG00000142675.18	CNKSR1	protein_coding	12400	0.183	0.34461	0.516636	-0.179994	0.421454	0.598429	0.236104
ENSG00000188782.9	CATSPER4	protein_coding	12407	-0.0403029	0.984579		-0.469974	0.854613		0.00242338
ENSG00000236155.8	ZPLD2P	transcribed_unitary_pseudogene	20103	-1.44091	0.782245		1.50267	0.763593		0.000498547
ENSG00000278572.1	ENSG00000278572	unprocessed_pseudogene	1895	0.893312	0.411529		-1.29462	0.355971		0.036286
ENSG00000130695.16	CEP85	protein_coding	44608	-0.1022	0.0485456	0.109413	-0.0687216	0.277127	0.453279	1.21248
ENSG00000270733.1	ENSG00000270733	processed_pseudogene	357	0.0467762	0.991361		0.0243626	0.995148		0.0280736
ENSG00000142669.15	SH3BGRL3	protein_coding	1436	0.15797	0.00642337	0.018854	-0.600365	2.26957e-17	1.47941e-15	34.778
ENSG00000158062.21	UBXN11	protein_coding	37035	0.638111	7.66461e-21	1.52328e-19	-0.370304	1.53104e-06	1.71623e-05	0.597573
ENSG00000169442.9	CD52	protein_coding	2565	2.03746	0.164438		0.2134	0.87348		0.00781465
ENSG00000176092.17	CRYBG2	protein_coding	38382	-0.0988893	0.597873	0.745452	-0.42573	0.0746914	0.175384	0.0908157
ENSG00000225854.2	ENSG00000225854	processed_pseudogene	345							0
ENSG00000176083.18	ZNF683	protein_coding	12888	-1.54643	0.544108		0.0243626	0.995148		0.00229688
ENSG00000131914.11	LIN28A	protein_coding	18911	0.594007	0.847512		-2.94318	0.380306		0.00103537
ENSG00000117682.18	DHDDS	protein_coding	39024	0.18343	0.0043461	0.0133058	0.095579	0.203453	0.365025	0.771844
ENSG00000223583.1	RPL17P9	processed_pseudogene	534	-1.39881	0.345436		0.075533	0.972486		0.146666
ENSG00000225891.2	DHDDS-AS1	lncRNA	5258	1.11418	0.328573		-1.51736	0.247858		0.0130776
ENSG00000198830.12	HMGN2	protein_coding	4202	-0.0838431	0.00168446	0.00567727	-0.0780016	0.016029	0.0517643	249.696
ENSG00000224129.1	DPPA2P2	processed_pseudogene	896							0
ENSG00000117676.14	RPS6KA1	protein_coding	45269	-0.381655	6.983e-13	7.76479e-12	0.00712225	0.917105	0.956789	1.17605
ENSG00000238705.1	MIR1976	miRNA	51							0
ENSG00000243905.3	RN7SL679P	misc_RNA	303	1.51834	0.778191		-1.41873	0.776176		0
ENSG00000252802.1	Y_RNA	misc_RNA	101							0
ENSG00000252429.2	RNU7-29P	snRNA	63							0
ENSG00000289452.1	ENSG00000289452	lncRNA	203	-1.43303	0.684787		3.10319	0.343635		0.0493709
ENSG00000229247.2	ENSG00000229247	processed_pseudogene	237							0
ENSG00000238316.1	ENSG00000238316	snoRNA	103							0
ENSG00000235069.2	ENSG00000235069	processed_pseudogene	234							0
ENSG00000260063.1	ENSG00000260063	lncRNA	1999	0.239795	0.426728	0.599171	-0.304468	0.418503	0.595375	0.571953
ENSG00000290006.1	ENSG00000290006	lncRNA	460	0	1					0
ENSG00000117713.21	ARID1A	protein_coding	88868	-0.128776	0.00753239	0.0217286	-0.144327	0.00194149	0.00903969	1.85138
ENSG00000060642.12	PIGV	protein_coding	13605	0.199955	0.0969711	0.194119	0.623297	1.02464e-06	1.18806e-05	0.59006
ENSG00000241188.3	RN7SL165P	misc_RNA	290	0	1					0
ENSG00000287810.1	ENSG00000287810	unprocessed_pseudogene	176							0
ENSG00000204160.12	ZDHHC18	protein_coding	30916	-1.29252	4.8813e-121	1.506e-118	0.0447194	0.54964	0.708115	2.59774
ENSG00000175793.12	SFN	protein_coding	1307	0.177026	0.299298	0.466891	-0.695959	0.00166012	0.00791249	3.7682
ENSG00000142751.15	GPN2	protein_coding	14151	0.0288006	0.58764	0.737757	-0.297499	1.49848e-06	1.68459e-05	4.23793
ENSG00000226698.1	ENSG00000226698	lncRNA	2112	0	1		1.50267	0.763593		0
ENSG00000289554.1	ENSG00000289554	lncRNA	1126	-0.0576075	0.838808	0.910653	-0.144966	0.677727	0.803478	1.24994
ENSG00000198746.13	GPATCH3	protein_coding	9979	0.358461	7.13446e-08	4.75883e-07	-0.105585	0.178304	0.332477	2.38873
ENSG00000090273.14	NUDC	protein_coding	46633	-0.0305654	0.394256	0.568188	0.157071	2.12495e-05	0.00017868	7.01837
ENSG00000131910.5	NR0B2	protein_coding	2486	0.28318	0.849652		-1.79152	0.38197		0.0236282
ENSG00000175707.10	KDF1	protein_coding	10906	-0.210026	0.445742	0.617437	0.101115	0.766075	0.862974	0.137535
ENSG00000172746.6	RPL12P13	unprocessed_pseudogene	810	-0.404961	0.826564		1.33203	0.472556		0.0471981
ENSG00000224064.1	RPL32P6	processed_pseudogene	396							0
ENSG00000225294.1	OSTCP2	processed_pseudogene	443	0.907624	0.434425		-0.409227	0.74614		0.133644
ENSG00000253368.4	TRNP1	protein_coding	7194	-0.422451	0.000134359	0.000563315	0.35154	0.00658082	0.0252335	1.6198
ENSG00000158246.8	TENT5B	protein_coding	7830	0.0439502	0.883931	0.938179	-0.179713	0.619527	0.760872	0.157031
ENSG00000090020.11	SLC9A1	protein_coding	68172	0.444254	1.35581e-16	2.0397e-15	-0.474971	4.09732e-15	1.99514e-13	0.76265
ENSG00000229985.2	ENSG00000229985	processed_pseudogene	526	-0.00895944	0.998115		-1.35719	0.78582		0.0190538
ENSG00000214973.3	CHCHD3P3	processed_pseudogene	639	0.0260114	0.967966	0.984837	0.126705	0.870282		0.384109
ENSG00000225159.1	NPM1P39	processed_pseudogene	866	-0.152717	0.524518	0.685489	0.342905	0.224137	0.391011	2.34197
ENSG00000225990.2	SNRPEP7	processed_pseudogene	219	1.01582	0.706252		0.672951	0.790109		0.0457639
ENSG00000224311.1	WDTC1-DT	lncRNA	5246							0
ENSG00000142784.16	WDTC1	protein_coding	74004	0.292249	6.32004e-10	5.34993e-09	-0.0829555	0.114408	0.239952	1.17033
ENSG00000252098.1	Y_RNA	misc_RNA	103							0
ENSG00000243659.1	ENSG00000243659	processed_pseudogene	598	0.271108	0.828606		0.675084	0.629134		0.099004
ENSG00000186501.15	TMEM222	protein_coding	14255	0.162309	0.00221626	0.0072963	-0.558974	2.2018e-21	2.05668e-19	5.21588
ENSG00000206888.1	RNU6-48P	snRNA	106	0.625671	0.757821		0.468852	0.816581		0.184716
ENSG00000241547.1	ACTG1P20	processed_pseudogene	467	1.28005	0.000138742	0.000580193	-1.0894	0.00258657	0.011591	1.59124
ENSG00000142765.18	SYTL1	protein_coding	11917	0.318622	0.149303	0.275405	-0.293025	0.275028	0.451034	0.165416
ENSG00000142733.18	MAP3K6	protein_coding	11777	-0.183783	0.061613	0.133658	0.0886824	0.477515	0.646649	0.986272
ENSG00000142748.14	FCN3	protein_coding	5714	2.51899	0.418588		-0.967773	0.773964		0
ENSG00000174950.11	CD164L2	protein_coding	4157	0.604496	0.835924		-0.514947	0.837165		0.00482188
ENSG00000231207.1	ENSG00000231207	processed_pseudogene	677							0
ENSG00000181773.7	GPR3	protein_coding	3192	-0.418123	0.000693229	0.0025247	-0.84213	1.36357e-06	1.54524e-05	2.94033
ENSG00000158195.11	WASF2	protein_coding	85937	0.0331005	0.354385	0.527106	0.020263	0.604846	0.749607	2.79259
ENSG00000241169.1	ENSG00000241169	lncRNA	2384							0
ENSG00000237429.1	ENSG00000237429	lncRNA	4756	0	1		2.51065	0.515356		0
ENSG00000126705.15	AHDC1	protein_coding	70396	0.277378	0.000585019	0.0021581	-0.00470789	0.959908	0.979931	0.237423
ENSG00000000938.13	FGR	protein_coding	23121	-1.56312	0.558634		-1.35719	0.78582		0.00126022
ENSG00000235912.1	ENSG00000235912	processed_pseudogene	191	0.0518127	0.888424	0.940503	0.544085	0.198108	0.358211	4.04803
ENSG00000233975.2	LINC02574	lncRNA	5951	1.02067	0.64358		0.0674265	0.979497		0.00168413
ENSG00000126709.16	IFI6	protein_coding	6148	-0.464147	0.00150728	0.00512991	0.463333	0.0125067	0.042349	1.01143
ENSG00000225886.3	ENSG00000225886	lncRNA	33595	0.0662083	0.984561		1.60372	0.598795		0.000284495
ENSG00000206767.1	RNU6-949P	snRNA	106							0
ENSG00000226662.2	CHMP1AP1	processed_pseudogene	661							0
ENSG00000207095.1	RNU6-424P	snRNA	104							0
ENSG00000287244.1	ENSG00000287244	lncRNA	934	1.55553	0.53364		0.526192	0.807838		0.0107305
ENSG00000009780.16	FAM76A	protein_coding	37155	-0.239487	0.00612704	0.0180797	0.199647	0.0603543	0.148413	0.438516
ENSG00000231344.1	ENSG00000231344	processed_pseudogene	348	0.453456	0.764965		-0.37633	0.85423		0.0850638
ENSG00000230833.1	RPEP3	processed_pseudogene	675	0	1					0
ENSG00000117758.14	STX12	protein_coding	51224	-0.0300318	0.532817	0.693058	0.0213758	0.712635	0.829211	1.36814
ENSG00000269971.1	ENSG00000269971	lncRNA	183	1.49839	0.648016		1.0156	0.764265		0
ENSG00000270031.1	ENSG00000270031	lncRNA	358	0.697962	0.606729		-1.33062	0.435318		0.136082
ENSG00000223062.1	RNU6-1245P	snRNA	105							0
ENSG00000286433.1	ENSG00000286433	lncRNA	3397	-0.564838	0.764301		1.38554	0.505715		0.00871421
ENSG00000117751.18	PPP1R8	protein_coding	20894	0.0617545	0.11907	0.229211	0.107381	0.0258714	0.0766411	4.91983
ENSG00000252947.1	SCARNA1	scaRNA	165	1.02707	0.421906		0.967583	0.405281		0.237332
ENSG00000130775.16	THEMIS2	protein_coding	14142	-0.503794	0.110414	0.215669	-0.43799	0.323981	0.502323	0.0909654
ENSG00000117748.10	RPA2	protein_coding	23222	0.0707681	0.0557691	0.123056	0.258967	6.42992e-10	1.39711e-08	8.07205
ENSG00000130768.15	SMPDL3B	protein_coding	24157	-0.14657	0.177477	0.314516	0.115201	0.331464	0.510254	0.526098
ENSG00000227050.1	ENSG00000227050	lncRNA	21318	-0.697859	0.629942		1.92169	0.22139		0.00228527
ENSG00000158156.9	XKR8	protein_coding	8505	-0.205336	0.00680921	0.0198456	-0.121225	0.218604	0.384543	2.54858
ENSG00000158161.16	EYA3	protein_coding	118293	0.608804	1.94435e-32	6.95992e-31	-0.439591	8.3731e-14	3.40945e-12	0.432882
ENSG00000238231.2	ENSG00000238231	processed_pseudogene	366	-1.53476	0.649286		-1.41873	0.776176		0.0808803
ENSG00000240750.3	RN7SL559P	misc_RNA	296	-4.00111	0.0436872		4.08801	0.109032		0.198445
ENSG00000228589.3	SPCS2P4	processed_pseudogene	680	0.0551978	0.859631	0.923181	0.163046	0.663382	0.793673	1.61178
ENSG00000228943.1	ENSG00000228943	processed_pseudogene	559							0
ENSG00000289576.2	ENSG00000289576	lncRNA	10127							0
ENSG00000214812.3	ARL8BP2	processed_pseudogene	872	-1.52471	0.489916		1.60372	0.598795		0.0328817
ENSG00000253005.1	RNU6-176P	snRNA	104							0
ENSG00000169403.12	PTAFR	protein_coding	46770	0.0336156	0.90206	0.948261	0.153153	0.644666	0.780219	0.0283329
ENSG00000126698.11	DNAJC8	protein_coding	33573	-1.40519	0	0	-0.167232	0.00161563	0.00774325	7.12358
ENSG00000290123.1	ENSG00000290123	lncRNA	2359	-0.28764	0.725442	0.83682	-0.0465936	0.965204		0.0828039
ENSG00000130770.18	ATP5IF1	protein_coding	10797	0.0469584	0.237385	0.393288	0.0761741	0.10942	0.232189	11.0389
ENSG00000270605.1	ENSG00000270605	lncRNA	1944	0.57202	0.134653	0.253656	0.0285553	0.944823	0.972014	0.33357
ENSG00000271398.1	ENSG00000271398	lncRNA	424	3.49966	0.326204		-3.40173	0.254207		0
ENSG00000130766.5	SESN2	protein_coding	22973	-0.416922	7.0871e-16	1.01963e-14	0.153856	0.0117131	0.040203	2.9671
ENSG00000130772.14	MED18	protein_coding	6963	0.509939	1.94559e-11	1.90223e-10	0.193414	0.0188936	0.0592872	2.46167
ENSG00000204138.13	PHACTR4	protein_coding	130782	-0.524356	1.24264e-19	2.29812e-18	0.104746	0.10117	0.218571	0.530637
ENSG00000206779.1	Y_RNA	misc_RNA	100							0
ENSG00000229820.2	DNAJC8P4	processed_pseudogene	393	-3.40154	0.263589					0.0984609
ENSG00000221216.1	RNU6ATAC27P	snRNA	118	0	1					0
ENSG00000180198.17	RCC1	protein_coding	33357	-0.0715766	0.0470004	0.106501	0.139512	0.000777782	0.00412671	6.65287
ENSG00000242125.3	SNHG3	lncRNA	4912	0.147284	0.0305669	0.0739333	-0.353571	5.46115e-06	5.37932e-05	6.90424
ENSG00000274266.1	SNORA73A	snoRNA	205							0
ENSG00000200087.1	SNORA73B	snoRNA	203	0.386454	0.422614	0.595588	1.39522	0.00228129	0.0103941	2.30113
ENSG00000231468.2	PRDX3P2	processed_pseudogene	909	2.41123	0.601826		-0.869602	0.80012		0
ENSG00000279443.1	ENSG00000279443	TEC	2082	0.350096	0.0501857	0.11251	0.0107258	0.958612	0.979571	1.57356
ENSG00000180098.9	TRNAU1AP	protein_coding	25460	-0.921659	2.16987e-27	5.99939e-26	0.343844	0.00188421	0.00879412	0.921932
ENSG00000197989.15	SNHG12	lncRNA	4594	0.375341	3.55585e-05	0.000163974	-0.637323	1.37411e-09	2.79031e-08	3.17307
ENSG00000221539.1	SNORD99	snoRNA	73	1.26768	0.0492499	0.110808	-1.34332	0.0653362		2.57035
ENSG00000278274.1	SNORA61	snoRNA	129							0
ENSG00000273544.1	SNORA44	snoRNA	131							0
ENSG00000280498.1	SNORA16A	snoRNA	134							0
ENSG00000274582.1	SNORA16A	snoRNA	136							0
ENSG00000120656.14	TAF12	protein_coding	60462	-0.331917	1.15952e-05	5.76554e-05	0.26048	0.00641648	0.0247133	0.372754
ENSG00000188060.8	RAB42	protein_coding	3249	-1.37325	0.618869		-2.3212	0.593426		0.0154236
ENSG00000229388.1	TAF12-DT	lncRNA	5353	0.0937189	0.836222	0.908634	0.508674	0.315689	0.493883	0.090836
ENSG00000270103.3	ENSG00000270103	lncRNA	130							0
ENSG00000274978.1	RNU11	snRNA	133							0
ENSG00000162419.13	GMEB1	protein_coding	50575	0.570494	8.75867e-22	1.84845e-20	-0.0733864	0.279519	0.456038	0.588619
ENSG00000252777.1	ENSG00000252777	scaRNA	129	1.51832	0.778193		-1.41873	0.776176		0
ENSG00000289291.1	ENSG00000289291	lncRNA	1626	0.265022	0.236772	0.392405	0.0115572	0.964365	0.981839	1.19385
ENSG00000198492.16	YTHDF2	protein_coding	33154	0.00189671	0.96134	0.982107	0.0336568	0.445155	0.62033	6.03833
ENSG00000116329.12	OPRD1	protein_coding	59097	0.403556	0.228838	0.382223	-0.862569	0.0245043	0.073164	0.0182697
ENSG00000233427.1	ENSG00000233427	lncRNA	6853	-1.58926	0.10689		0.563447	0.696385		0.0341499
ENSG00000199756.1	Y_RNA	misc_RNA	109	2.47047	0.624032		-2.37574	0.545215		0
ENSG00000159023.23	EPB41	protein_coding	232955	-0.0116888	0.766399	0.865177	0.148729	0.000734155	0.00392342	0.705456
ENSG00000225616.2	ENSG00000225616	processed_pseudogene	330	0.0500308	0.889408	0.940812	0.128341	0.76538	0.862755	2.46866
ENSG00000206704.1	Y_RNA	misc_RNA	100							0
ENSG00000277958.1	Metazoa_SRP	misc_RNA	281							0
ENSG00000253304.2	TMEM200B	protein_coding	4474	0.459904	0.277525	0.441925	-0.508049	0.3087	0.486262	0.13546
ENSG00000225750.1	ENSG00000225750	lncRNA	2500	0	1		1.5296	0.759396		0
ENSG00000116350.18	SRSF4	protein_coding	34157	-0.0445539	0.221057	0.372749	-0.155778	0.000324246	0.00193624	5.20669
ENSG00000277916.1	ENSG00000277916	misc_RNA	168							0
ENSG00000116353.16	MECR	protein_coding	38285	-0.449568	2.67151e-09	2.1091e-08	0.00939592	0.925079	0.96139	0.601985
ENSG00000237934.1	ENSG00000237934	lncRNA	883							0
ENSG00000060656.20	PTPRU	protein_coding	90297	-0.0970729	0.0794926	0.165004	-0.00818973	0.905295	0.949173	0.523383
ENSG00000230523.1	LINC01756	lncRNA	20494							0
ENSG00000225011.4	ENSG00000225011	unprocessed_pseudogene	8700	-1.44135	0.789298					0.00115199
ENSG00000228176.1	ENSG00000228176	lncRNA	696							0
ENSG00000284676.1	ENSG00000284676	lncRNA	35422	0.017653	0.997388		-1.35719	0.78582		0.000269822
ENSG00000270927.1	ENSG00000270927	processed_pseudogene	492							0
ENSG00000233399.2	LINC01648	lncRNA	23660							0
ENSG00000233372.1	ENSG00000233372	lncRNA	1344	0	1					0
ENSG00000231251.1	ENSG00000231251	processed_pseudogene	92							0
ENSG00000236335.1	ENSG00000236335	lncRNA	2078							0
ENSG00000231949.1	ENSG00000231949	lncRNA	5283	1.51836	0.778188		-1.41873	0.776176		0
ENSG00000289710.1	ENSG00000289710	protein_coding	170							0
ENSG00000162510.6	MATN1	protein_coding	12308	-0.230233	0.796698		0.648443	0.554603		0.00946946
ENSG00000186056.11	MATN1-AS1	lncRNA	8323	0.591773	0.103967	0.205428	-0.225804	0.547567	0.706255	0.0963969
ENSG00000287510.1	ENSG00000287510	lncRNA	1734	2.46977	0.356173		-0.920548	0.772764		0
ENSG00000162511.8	LAPTM5	protein_coding	25305	-0.12899	0.892756		-0.51259	0.715575		0.00386878
ENSG00000264773.1	MIR4420	miRNA	76							0
ENSG00000229607.1	ENSG00000229607	lncRNA	5175							0
ENSG00000223382.6	LINC01778	lncRNA	10647	-0.185978	0.656628	0.790075	-0.208186	0.701064		0.0607309
ENSG00000222784.1	RN7SKP91	misc_RNA	287							0
ENSG00000235143.1	ENSG00000235143	lncRNA	2096							0
ENSG00000162512.16	SDC3	protein_coding	39292	-0.215993	0.00241382	0.00786916	0.0370978	0.679895	0.805101	0.672776
ENSG00000266210.2	RN7SL371P	misc_RNA	266							0
ENSG00000134644.16	PUM1	protein_coding	134485	-0.0455398	0.269429	0.432372	-0.071546	0.0910073	0.202712	1.3976
ENSG00000237329.2	ENSG00000237329	processed_pseudogene	506							0
ENSG00000232768.1	ENSG00000232768	processed_pseudogene	162							0
ENSG00000215900.4	SELENOWP1	processed_pseudogene	571	0	1		1.50267	0.763593		0
ENSG00000225142.2	RPL21P22	processed_pseudogene	435	-1.40587	0.794454					0.0219715
ENSG00000084628.10	NKAIN1	protein_coding	60142	-1.57816	3.73191e-19	6.69162e-18	0.126751	0.638789	0.775929	0.103086
ENSG00000060688.13	SNRNP40	protein_coding	37220	0.0683549	0.0813235	0.168122	-0.00642413	0.889042	0.93955	3.55045
ENSG00000229447.2	ENSG00000229447	processed_pseudogene	436	0.682374	0.327922	0.498149	-0.185885	0.803012		0.423962
ENSG00000121766.16	ZCCHC17	protein_coding	67971	0.0718975	0.185901	0.326056	0.0538906	0.402305	0.580321	0.716681
ENSG00000229044.1	ENSG00000229044	lncRNA	13732	-2.53875	0.216749		1.6361	0.563857		0.00424374
ENSG00000121769.8	FABP3	protein_coding	11597	-0.179803	0.793695	0.882999	-1.41401	0.152525		0.024341
ENSG00000168528.12	SERINC2	protein_coding	25115	-0.815593	8.27595e-21	1.64143e-19	0.042562	0.714289	0.830232	0.889746
ENSG00000215899.3	EEF1A1P46	processed_pseudogene	1341	1.75865	0.252036		-1.68541	0.315851		0.0220747
ENSG00000206981.1	RNU6-40P	snRNA	106							0
ENSG00000260386.6	LDC1P	transcribed_unitary_pseudogene	9563	1.00732	0.798351		-2.37574	0.545215		0.00104803
ENSG00000265961.1	Y_RNA	misc_RNA	113							0
ENSG00000284543.1	LINC01226	lncRNA	77080	-0.281013	0.865841		0.401235	0.825567		0.000626009
ENSG00000229167.2	ENSG00000229167	lncRNA	6313	0.0328499	0.989504		2.37585	0.334092		0.00158756
ENSG00000142910.16	TINAGL1	protein_coding	11201	-1.82883	0.0634152	0.137047	0.763956	0.619019		0.0157739
ENSG00000121764.12	HCRTR1	protein_coding	14832	-0.40128	0.6207	0.762421	-0.301979	0.786856		0.0125881
ENSG00000162517.13	PEF1	protein_coding	15030	0.0380203	0.383177	0.557012	-0.0176264	0.6872	0.810728	10.0964
ENSG00000235790.7	PEF1-AS1	lncRNA	16113	0.779355	0.517808		-1.26432	0.398861		0.00361665
ENSG00000264078.1	ENSG00000264078	lncRNA	4677	0	1					0
ENSG00000084636.18	COL16A1	protein_coding	52056	-0.0766989	0.926224		0.0736568	0.943014		0.00281652
ENSG00000121753.13	ADGRB2	protein_coding	37776	-0.104659	0.172146	0.307001	-0.511	2.90078e-07	3.74087e-06	0.73928
ENSG00000266580.1	MIR4254	miRNA	75	0	1		1.50267	0.763593		0
ENSG00000254545.1	ENSG00000254545	lncRNA	2192							0
ENSG00000134668.13	SPOCD1	protein_coding	25600	-0.413528	0.304455	0.472584	-0.65844	0.223961		0.0342181
ENSG00000203620.2	ENSG00000203620	lncRNA	13549	0	1		1.50267	0.763593		0
ENSG00000269967.1	ENSG00000269967	lncRNA	69928	1.4525	0.701182		1.08244	0.73437		0
ENSG00000184007.22	PTP4A2	protein_coding	38435	-0.333257	1.55568e-21	3.23398e-20	-0.0467749	0.243841	0.415234	6.86401
ENSG00000288678.2	ENSG00000288678	protein_coding	18447							0
ENSG00000228634.1	ENSG00000228634	lncRNA	955							0
ENSG00000284702.1	ENSG00000284702	lncRNA	14845	1.51834	0.778191		-1.41873	0.776176		0
ENSG00000121774.18	KHDRBS1	protein_coding	46982	-0.253257	5.62859e-13	6.33119e-12	0.1434	0.000153489	0.00101286	8.43398
ENSG00000203325.3	ENSG00000203325	lncRNA	21183	-1.40588	0.794452					0.000451193
ENSG00000121775.18	TMEM39B	protein_coding	30835	0.0700178	0.319313	0.48893	-0.167761	0.056272	0.140784	0.746711
ENSG00000266203.1	MIR5585	miRNA	58	1.517	0.768344		0.0475035	0.990477		0
ENSG00000276493.1	Metazoa_SRP	misc_RNA	290	-1.40587	0.794454					0.0329573
ENSG00000025800.14	KPNA6	protein_coding	68507	0.316459	1.43617e-11	1.42423e-10	0.126854	0.0107751	0.0374976	1.68724
ENSG00000250135.1	ENSG00000250135	lncRNA	5835	0	1		1.5296	0.759396		0
ENSG00000084652.16	TXLNA	protein_coding	18610	0.263789	2.41363e-12	2.56219e-11	0.0617903	0.151207	0.294298	10.1308
ENSG00000160050.16	CCDC28B	protein_coding	4858	0.196957	0.0278126	0.0681191	0.130624	0.208633	0.371952	2.68471
ENSG00000224066.1	ENSG00000224066	lncRNA	2045	-0.176198	0.820809	0.89834	0.53821	0.586345		0.0716953
ENSG00000160051.12	IQCC	protein_coding	3011	0.514325	1.74387e-13	2.05802e-12	-0.281065	0.000564026	0.00313182	7.80855
ENSG00000222046.3	DCDC2B	protein_coding	7103	0.168786	0.883762		0.0696052	0.958178		0.0123064
ENSG00000160055.20	TMEM234	protein_coding	7887	0.688482	1.36085e-09	1.11091e-08	-0.693408	1.05135e-07	1.48278e-06	0.960369
ENSG00000084623.12	EIF3I	protein_coding	24320	-0.332109	6.72852e-20	1.26238e-18	0.185404	4.22576e-07	5.30351e-06	19.0478
ENSG00000291132.1	ENSG00000291132	lncRNA	10054	-1.44135	0.789298					0.000996845
ENSG00000220785.10	MTMR9LP	transcribed_unprocessed_pseudogene	9745							0
ENSG00000290045.1	ENSG00000290045	lncRNA	1378	-0.13142	0.906212		-0.12797	0.927047		0.0630972
ENSG00000183615.6	FAM167B	protein_coding	1634	1.39214	0.175293		-0.646252	0.537738		0.0415133
ENSG00000182866.18	LCK	protein_coding	34921	-0.165464	0.845176	0.91502	-0.954567	0.384407		0.00580077
ENSG00000277617.1	Metazoa_SRP	misc_RNA	259							0
ENSG00000252450.1	Y_RNA	misc_RNA	109							0
ENSG00000116478.12	HDAC1	protein_coding	41552	-0.0478397	0.186233	0.326385	0.188644	4.54986e-06	4.58652e-05	4.4209
ENSG00000175130.7	MARCKSL1	protein_coding	2394	-0.364436	1.78314e-19	3.26048e-18	0.33176	1.02794e-15	5.35148e-14	96.0139
ENSG00000233775.1	ENSG00000233775	lncRNA	1469	1.02712	0.581992		-0.341698	0.866162		0.0133287
ENSG00000162526.7	TSSK3	protein_coding	12791	1.68013	0.0217665	0.0552102	-0.92068	0.222334		0.00922086
ENSG00000225828.2	FAM229A	protein_coding	3008	0.539739	6.74731e-05	0.000296915	-0.115086	0.41018	0.587153	1.96845
ENSG00000160058.19	BSDC1	protein_coding	30098	0.667828	8.16529e-60	6.81153e-58	-0.364898	1.65422e-14	7.43872e-13	2.98574
ENSG00000224333.1	GAPDHP20	processed_pseudogene	1006							0
ENSG00000270850.1	ENSG00000270850	processed_pseudogene	340	-1.40587	0.794454					0.0281106
ENSG00000229259.1	LRRC37A12P	unprocessed_pseudogene	3575	2.06472	0.528234		-3.40173	0.254207		0.00267346
ENSG00000263529.2	RN7SL122P	misc_RNA	300							0
ENSG00000254553.1	ENSG00000254553	protein_coding	135735							0
ENSG00000273274.2	ZBTB8B	protein_coding	31614	-0.132224	0.506304	0.670187	-0.254017	0.321526	0.499865	0.0923345
ENSG00000160062.15	ZBTB8A	protein_coding	66514	-0.0234984	0.851306	0.9187	0.156229	0.263649	0.438116	0.136219
ENSG00000176261.16	ZBTB8OS	protein_coding	50731	-0.302626	4.88763e-05	0.000220318	0.0795025	0.412927	0.589931	0.453728
ENSG00000200591.1	Y_RNA	misc_RNA	101							0
ENSG00000162521.19	RBBP4	protein_coding	35069	0.0878021	0.0100644	0.0280985	-0.0594684	0.117026	0.244195	10.2036
ENSG00000162520.15	SYNC	protein_coding	23690	-0.908395	0.0917498	0.185552	1.00851	0.165551		0.0173958
ENSG00000224409.1	ENSG00000224409	lncRNA	7503	-1.44082	0.780855		1.5296	0.759396		0.00133577
ENSG00000162522.11	KIAA1522	protein_coding	33140	0.0255147	0.619537	0.761612	-0.174372	0.00685613	0.0260191	1.80346
ENSG00000134684.13	YARS1	protein_coding	42794	-0.254948	1.94163e-12	2.08046e-11	0.108155	0.00549877	0.0217456	6.46778
ENSG00000116497.18	S100PBP	protein_coding	42108	0.171653	0.000824236	0.00295748	0.294618	6.91368e-07	8.27948e-06	1.11151
ENSG00000160097.21	FNDC5	protein_coding	10214	-0.471904	0.143078	0.266456	-0.834758	0.0780992	0.180733	0.131952
ENSG00000121905.10	HPCA	protein_coding	12447	-0.107952	0.832722	0.906249	-0.820294	0.251952		0.0352259
ENSG00000121900.19	TMEM54	protein_coding	6844	-0.665088	1.46232e-10	1.31345e-09	-0.601565	1.52623e-06	1.71207e-05	3.2701
ENSG00000287691.1	ENSG00000287691	lncRNA	26184							0
ENSG00000116514.17	RNF19B	protein_coding	28364	0.0752	0.220447	0.372044	0.0159106	0.830849	0.904846	1.10213
ENSG00000278966.2	ENSG00000278966	TEC	910							0
ENSG00000217644.5	ENSG00000217644	processed_pseudogene	525							0
ENSG00000239670.1	ENSG00000239670	unprocessed_pseudogene	1281							0
ENSG00000236065.2	ENSG00000236065	lncRNA	45394	0	1					0
ENSG00000004455.18	AK2	protein_coding	73010	0.0819373	0.0173968	0.0454246	-0.102605	0.00675728	0.0257574	5.21186
ENSG00000276645.1	Metazoa_SRP	misc_RNA	344	0	1					0
ENSG00000142920.18	AZIN2	protein_coding	42388	-0.179221	0.627427	0.768107	-0.0203615	0.966318	0.982982	0.0187023
ENSG00000278997.1	ENSG00000278997	TEC	1359	-1.45318	0.193456		-0.68471	0.721626		0.100853
ENSG00000116525.14	TRIM62	protein_coding	36660	-0.383661	0.00462873	0.0140862	-0.413983	0.0274074	0.0800751	0.188097
ENSG00000279179.1	ENSG00000279179	TEC	3447	0.255227	0.854081		-0.133732	0.924057		0.0194091
ENSG00000284721.1	ENSG00000284721	lncRNA	5565							0
ENSG00000160094.15	ZNF362	protein_coding	44227	-0.427529	7.75955e-09	5.82776e-08	0.102449	0.291767	0.468616	0.568835
ENSG00000270115.1	ENSG00000270115	lncRNA	468	2.63552	0.248783		-1.5186	0.465493		0.0204223
ENSG00000184389.9	A3GALT2	protein_coding	14332	-3.41621	0.174209		1.5296	0.759396		0.00273233
ENSG00000225313.5	ENSG00000225313	lncRNA	41897							0
ENSG00000134686.21	PHC2	protein_coding	107472	0.0815703	0.106623	0.209696	0.189974	0.00100593	0.00515303	0.546592
ENSG00000284154.1	MIR3605	miRNA	99	1.453	0.687071		1.08244	0.73437		0
ENSG00000222112.1	RN7SKP16	misc_RNA	298	-0.537	0.747561		-3.40173	0.254207		0.197113
ENSG00000233246.1	PHC2-AS1	lncRNA	12893	0.0239761	0.972061	0.986629	0.869256	0.259142		0.0144452
ENSG00000234512.1	TLR12P	unitary_pseudogene	2705							0
ENSG00000121903.15	ZSCAN20	protein_coding	28998	0.322959	0.000172801	0.000709491	-0.0851348	0.350809	0.53029	0.601001
ENSG00000235907.2	ENSG00000235907	processed_pseudogene	735							0
ENSG00000121904.19	CSMD2	protein_coding	651844	-0.0540208	0.913033	0.954404	-0.328762	0.576275		0.000792079
ENSG00000227000.2	HSPD1P14	processed_pseudogene	1617							0
ENSG00000176256.11	HMGB4	protein_coding	4316							0
ENSG00000231163.6	CSMD2-AS1	lncRNA	24773							0
ENSG00000201148.1	RNA5SP42	rRNA_pseudogene	114							0
ENSG00000142698.15	C1orf94	protein_coding	52248	3.0726	0.295892		-1.52343	0.594088		0
ENSG00000270241.1	ENSG00000270241	processed_pseudogene	433							0
ENSG00000287703.1	ENSG00000287703	lncRNA	45575							0
ENSG00000207941.1	MIR552	miRNA	95							0
ENSG00000163866.9	SMIM12	protein_coding	147018	0.0585648	0.324185	0.4939	-0.0136485	0.835927	0.907695	0.365302
ENSG00000189280.3	GJB5	protein_coding	3465	1.678	0.643222		-1.57391	0.605513		0.00275833
ENSG00000189433.7	GJB4	protein_coding	2587							0
ENSG00000255811.1	ENSG00000255811	lncRNA	26671	0.980084	0.670721		-0.926139	0.695459		0.000751549
ENSG00000188910.8	GJB3	protein_coding	5155	0.519044	0.727011		-4.17562	0.088132		0.00936038
ENSG00000187513.9	GJA4	protein_coding	2748							0
ENSG00000230163.1	ENSG00000230163	lncRNA	861							0
ENSG00000116544.12	DLGAP3	protein_coding	64214	-0.875232	3.01342e-05	0.000140933	-0.714881	0.0239394	0.0717674	0.059836
ENSG00000284773.1	ENSG00000284773	protein_coding	10957	1.02485	0.138388	0.259327	-0.341504	0.670501		0.0125512
ENSG00000241014.2	GPR199P	transcribed_unitary_pseudogene	3007	-1.21176	0.248439		1.6222	0.241462		0.0390686
ENSG00000243749.2	TMEM35B	protein_coding	3967	-0.302425	0.86838		-1.89849	0.478283		0.0121635
ENSG00000271741.1	ENSG00000271741	protein_coding	50208							0
ENSG00000163867.17	ZMYM6	protein_coding	45780	-0.288504	0.0150883	0.0402072	0.138247	0.350582	0.530122	0.205381
ENSG00000197056.11	ZMYM1	protein_coding	83687	0.192009	0.0117029	0.032083	0.31557	0.000132363	0.000890108	0.282871
ENSG00000233940.1	RPL12P45	processed_pseudogene	5803							0
ENSG00000228348.1	EFCAB14P1	processed_pseudogene	462	1.64018	0.325797		0.278409	0.853257		0.041375
ENSG00000284640.1	ENSG00000284640	lncRNA	4920	1.21301	0.3916		-1.12702	0.472772		0.00795931
ENSG00000116560.12	SFPQ	protein_coding	17068	-0.061785	0.0249407	0.0621661	-0.269348	8.74227e-16	4.61318e-14	48.0794
ENSG00000201868.1	Y_RNA	misc_RNA	93							0
ENSG00000146463.12	ZMYM4	protein_coding	153349	-0.236008	3.65944e-07	2.22834e-06	0.245792	1.18001e-06	1.35205e-05	0.796976
ENSG00000240374.3	RN7SL503P	misc_RNA	302							0
ENSG00000201542.1	SNORA62	snoRNA	151							0
ENSG00000229994.1	RPL5P4	processed_pseudogene	885	0.191384	0.21053	0.359143	0.105896	0.542331	0.702133	5.4934
ENSG00000227409.1	ZMYM4-AS1	lncRNA	7255	-1.44135	0.789298					0.00138143
ENSG00000142687.19	KIAA0319L	protein_coding	164067	-0.197542	2.78721e-05	0.000130952	0.383213	1.05873e-13	4.21157e-12	0.535084
ENSG00000278702.1	Metazoa_SRP	misc_RNA	322	-1.44139	0.789293					0.0311251
ENSG00000236274.1	ENSG00000236274	processed_pseudogene	1696							0
ENSG00000020129.16	NCDN	protein_coding	9801	-0.186971	9.06577e-05	0.000390626	-0.212853	0.000504047	0.00285185	7.21011
ENSG00000239636.3	TFAP2E-AS1	lncRNA	7972	0.604735	0.369259	0.542379	-0.98443	0.238653		0.0255266
ENSG00000116819.9	TFAP2E	protein_coding	22014	0.0869901	0.833856	0.906877	-0.594967	0.22043	0.386894	0.0349953
ENSG00000126067.12	PSMB2	protein_coding	41985	0.160242	1.10224e-06	6.31611e-06	0.12432	0.000578765	0.00319991	7.38423
ENSG00000142686.8	C1orf216	protein_coding	5017	0.358756	6.55301e-05	0.000288757	-0.372109	0.000343716	0.0020376	3.16051
ENSG00000092853.14	CLSPN	protein_coding	49760	-0.120052	0.153254	0.280966	0.0609579	0.261955	0.436096	2.43705
ENSG00000232335.1	ENSG00000232335	lncRNA	4187	-0.238422	0.772648		-0.513521	0.645001		0.0423092
ENSG00000134698.11	AGO4	protein_coding	49874	-0.00163881	0.983603	0.991514	0.503281	1.39074e-09	2.82038e-08	0.451044
ENSG00000092847.14	AGO1	protein_coding	60724	-0.129438	0.0133854	0.0362204	0.0865013	0.0914578	0.203248	1.5564
ENSG00000271164.1	CFAP97P1	processed_pseudogene	482							0
ENSG00000286899.1	ENSG00000286899	lncRNA	1892	-1.44135	0.789298					0.00529719
ENSG00000271914.1	ENSG00000271914	lncRNA	395	2.06533	0.215294		-0.376883	0.799685		0.048393
ENSG00000126070.20	AGO3	protein_coding	141782	0.276775	0.000254186	0.00100953	-0.317142	6.73437e-05	0.000490733	0.216124
ENSG00000271554.1	ENSG00000271554	lncRNA	21521							0
ENSG00000232862.5	ENSG00000232862	transcribed_processed_pseudogene	3960	-0.591241	0.671762		0.136851	0.951007		0.0148333
ENSG00000092850.12	TEKT2	protein_coding	4181	0.433237	0.460071	0.629701	-0.523422	0.430085		0.0741511
ENSG00000116863.11	ADPRS	protein_coding	5040	-0.114773	0.0347316	0.0824774	-0.0304977	0.651375	0.785559	9.77294
ENSG00000171812.13	COL8A2	protein_coding	29983	0.612295	0.73393		-2.51052	0.289337		0.00130607
ENSG00000054116.12	TRAPPC3	protein_coding	19483	0.138484	0.00116333	0.00404247	0.134242	0.0069538	0.0262483	4.50388
ENSG00000116871.16	MAP7D1	protein_coding	25270	0.264081	1.64214e-07	1.04308e-06	0.11185	0.0189546	0.0594305	7.07608
ENSG00000264592.2	RN7SL131P	misc_RNA	255							0
ENSG00000054118.15	THRAP3	protein_coding	80925	-0.0195511	0.639719	0.77743	0.0734791	0.0902154	0.201385	2.95418
ENSG00000231849.1	UBE2V2P4	processed_pseudogene	258							0
ENSG00000214193.11	SH3D21	protein_coding	22972	-0.134383	0.401828	0.575729	-0.0755023	0.687591	0.810864	0.223772
ENSG00000142694.7	EVA1B	protein_coding	2124	-0.348372	0.049348	0.110953	-0.301412	0.191375	0.349695	2.79415
ENSG00000286379.1	ENSG00000286379	lncRNA	5776	-0.609901	0.533187		-0.297634	0.826513		0.0238096
ENSG00000196182.11	STK40	protein_coding	46300	0.0791919	0.0758802	0.158966	-0.00247476	0.960944	0.980408	2.0346
ENSG00000181817.6	LSM10	protein_coding	6670	-0.0482151	0.447001	0.61852	0.177773	0.0125088	0.042349	5.42039
ENSG00000222821.1	RNU4-27P	snRNA	138							0
ENSG00000116885.18	OSCP1	protein_coding	34624	1.18553	1.41442e-26	3.8025e-25	-0.127555	0.237848	0.407732	0.190723
ENSG00000201448.1	SNORA63C	snoRNA	128	2.41123	0.601858		-0.869602	0.80012		0
ENSG00000116898.12	MRPS15	protein_coding	8666	-0.288109	5.40686e-10	4.60329e-09	0.167786	0.00122009	0.00606099	14.0163
ENSG00000119535.20	CSF3R	protein_coding	17235	-1.40708	0.716326		2.4871	0.556184		0.000554547
ENSG00000230214.1	FTLP18	processed_pseudogene	522							0
ENSG00000284705.1	ENSG00000284705	lncRNA	6629	-2.44632	0.594342		1.50267	0.763593		0.00302377
ENSG00000284720.1	ENSG00000284720	lncRNA	1603							0
ENSG00000234481.2	ENSG00000234481	lncRNA	5956							0
ENSG00000163873.10	GRIK3	protein_coding	238988	-0.464213	0.0112176	0.0309141	-0.583895	0.0266791	0.0785388	0.0169739
ENSG00000284650.1	ENSG00000284650	lncRNA	2657	0	1					0
ENSG00000223944.3	ENSG00000223944	lncRNA	170339	0	1					0
ENSG00000264698.1	MIR4255	miRNA	71							0
ENSG00000207328.1	RNU6-636P	snRNA	106							0
ENSG00000252368.1	RNA5SP43	rRNA_pseudogene	109							0
ENSG00000230451.2	RPS29P6	processed_pseudogene	144							0
ENSG00000233621.3	ZC3H12A-DT	lncRNA	123498	-0.364521	0.392603	0.566646	0.638921	0.21504	0.380157	0.00488854
ENSG00000163874.11	ZC3H12A	protein_coding	9797	0.350274	0.0115303	0.0316669	-0.280694	0.0683725	0.163365	0.614967
ENSG00000283724.1	MIR6732	miRNA	59							0
ENSG00000163875.16	MEAF6	protein_coding	24773	0.0488256	0.291493	0.458135	-0.0332187	0.551444	0.709673	3.22099
ENSG00000263675.1	MIR5581	miRNA	59	0.575498	0.558539		-0.632195	0.588425		1.82131
ENSG00000163877.11	SNIP1	protein_coding	19844	0.342923	2.70836e-08	1.90941e-07	-0.211608	0.00265941	0.0118558	1.63422
ENSG00000232273.1	FTH1P1	processed_pseudogene	531	1.02961	0.617205		2.06263	0.262154		0.0179993
ENSG00000237749.4	RPS27P9	processed_pseudogene	252	0.785352	0.0601363	0.13098	-0.0478332	0.917623	0.956978	1.78521
ENSG00000163879.11	DNALI1	protein_coding	9938	0.876092	0.15486	0.283242	-1.01925	0.145952		0.0253789
ENSG00000134697.13	GNL2	protein_coding	29121	0.261841	7.3769e-14	8.96715e-13	-0.0104959	0.794184	0.882042	6.14706
ENSG00000284748.1	ENSG00000284748	lncRNA	11210	0	1					0
ENSG00000169218.14	RSPO1	protein_coding	23542	-1.08966	0.197915		-0.581361	0.656454		0.0099212
ENSG00000116922.15	C1orf109	protein_coding	10679	-0.0250481	0.644914	0.781496	0.0768628	0.231885	0.40044	4.67922
ENSG00000134690.11	CDCA8	protein_coding	17238	0.0383448	0.347324	0.519502	-0.0828462	0.0840817	0.191072	6.74051
ENSG00000183317.17	EPHA10	protein_coding	51253	-0.273593	0.131741	0.248994	0.0824728	0.712875	0.829303	0.0825898
ENSG00000200421.1	Y_RNA	misc_RNA	99							0
ENSG00000214141.4	ACTN4P2	processed_pseudogene	2748							0
ENSG00000227416.2	ENSG00000227416	processed_pseudogene	428	-3.03087	0.405176					0.0702497
ENSG00000185090.15	MANEAL	protein_coding	7290	-0.12061	0.00580241	0.0172185	-0.00341515	0.9456	0.972299	15.247
ENSG00000233728.1	ENSG00000233728	lncRNA	1159	-0.956588	0.696219		1.04005	0.742209		0.0168938
ENSG00000196449.4	YRDC	protein_coding	5263	-0.058731	0.30872	0.477564	0.0536274	0.293426	0.470464	17.2273
ENSG00000197982.14	C1orf122	protein_coding	2475	-0.345776	1.42158e-07	9.0773e-07	0.0959282	0.183071	0.339123	20.3349
ENSG00000188786.10	MTF1	protein_coding	50018	-0.0120268	0.824731	0.901034	-0.0812416	0.202736	0.364287	0.996286
ENSG00000235673.1	ENSG00000235673	processed_pseudogene	690	-1.40587	0.794454					0.0138516
ENSG00000230955.1	ENSG00000230955	lncRNA	883	-0.385543	0.660231		0.377037	0.732465		0.176868
ENSG00000204084.14	INPP5B	protein_coding	86356	-0.265217	0.000924986	0.00327664	-0.284722	0.00496951	0.0199837	0.259381
ENSG00000252448.1	SNORA63	snoRNA	80							0
ENSG00000222282.1	RNU6-584P	snRNA	94	0	1					0
ENSG00000277168.1	Metazoa_SRP	misc_RNA	272							0
ENSG00000183431.12	SF3A3	protein_coding	33100	-0.0861989	0.0101551	0.0283069	0.152492	2.56896e-05	0.00021076	11.0473
ENSG00000212541.1	RNU6-510P	snRNA	107	0.0452803	0.973597		0.90551	0.535783		0.45096
ENSG00000183386.10	FHL3	protein_coding	8836	-0.387436	6.2024e-06	3.2174e-05	0.153081	0.160589	0.308147	1.99658
ENSG00000183520.12	UTP11	protein_coding	15562	0.0881939	0.0432815	0.0993931	0.0399197	0.414843	0.591586	6.61339
ENSG00000185668.8	POU3F1	protein_coding	2964	-0.250851	0.414278	0.588104	0.0232148	0.954367	0.977386	0.380545
ENSG00000224592.5	MIR3659HG	lncRNA	71711	-0.561861	0.580162		-0.117207	0.93395		0.00164471
ENSG00000223589.2	ENSG00000223589	processed_pseudogene	339							0
ENSG00000265596.1	MIR3659	miRNA	98							0
ENSG00000284623.1	LINC02786	lncRNA	11129	1.45016	0.788075		-1.35719	0.78582		0
ENSG00000286552.1	ENSG00000286552	lncRNA	13001							0
ENSG00000287987.1	ENSG00000287987	lncRNA	16721	1.45071	0.76238		-1.35719	0.78582		0
ENSG00000237290.2	LINC01343	lncRNA	5772							0
ENSG00000275350.1	ENSG00000275350	processed_pseudogene	584							0
ENSG00000200796.1	RNU6-753P	snRNA	106							0
ENSG00000238063.3	LINC01685	lncRNA	41695	0	1		1.50267	0.763593		0
ENSG00000215895.4	HSPA5P1	processed_pseudogene	1959	0.087199	0.793961	0.883118	0.333366	0.411949	0.588867	0.415853
ENSG00000284632.1	ENSG00000284632	lncRNA	61763	-0.811211	0.0432223	0.0992806	-0.48897	0.367887		0.0178625
ENSG00000116954.8	RRAGC	protein_coding	21574	0.0860609	0.240314	0.396586	-0.126346	0.145685	0.286604	1.13834
ENSG00000273637.1	ENSG00000273637	lncRNA	35161							0
ENSG00000228436.4	RRAGC-DT	lncRNA	105126	-0.0474348	0.887053	0.939707	-0.602789	0.152532	0.296315	0.0106031
ENSG00000214114.9	MYCBP	protein_coding	10875	0.67937	2.41854e-32	8.60975e-31	-0.0623594	0.334551	0.513527	2.84168
ENSG00000274944.4	ENSG00000274944	protein_coding	17116	0	1					0
ENSG00000131233.10	GJA9	protein_coding	7518							0
ENSG00000158315.11	RHBDL2	protein_coding	56023	2.46996	0.400672		0.0867577	0.97497		0
ENSG00000199963.1	RNU6-605P	snRNA	107							0
ENSG00000207466.1	Y_RNA	misc_RNA	100							0
ENSG00000235549.1	EIF1P2	processed_pseudogene	650							0
ENSG00000174574.16	AKIRIN1	protein_coding	14783	0.154277	5.39418e-05	0.000241248	0.0385841	0.361115	0.540349	12.3458
ENSG00000168653.11	NDUFS5	protein_coding	8318	0.220899	5.67669e-09	4.33857e-08	0.217412	3.33192e-07	4.23354e-06	17.3556
ENSG00000127603.32	MACF1	protein_coding	405861	-0.403829	0.000131398	0.000551598	0.181052	7.01629e-06	6.73164e-05	0.630138
ENSG00000206654.1	RNU6-608P	snRNA	103							0
ENSG00000222378.1	RNA5SP44	rRNA_pseudogene	132							0
ENSG00000287422.1	ENSG00000287422	lncRNA	11950	1.51836	0.778188		-1.41873	0.776176		0
ENSG00000226438.1	ENSG00000226438	lncRNA	7811	0	1					0
ENSG00000217897.2	HSPE1P8	processed_pseudogene	604	1.58749	0.517154		-0.502546	0.833824		0.0165932
ENSG00000183682.8	BMP8A	protein_coding	38233	-0.753295	0.120913	0.232139	0.237865	0.721025		0.0140286
ENSG00000237624.1	OXCT2P1	unprocessed_pseudogene	1534	0.00934304	0.994475		0.575283	0.719218		0.0317584
ENSG00000291129.1	PPIEL	lncRNA	37418	0.27578	0.165131	0.297607	-0.168526	0.450819	0.624855	0.0773205
ENSG00000243970.6	PPIEL	transcribed_unprocessed_pseudogene	26869	1.58851	0.506423		0.075533	0.972486		0.000373005
ENSG00000090621.15	PABPC4	protein_coding	16081	-0.605908	2.06991e-80	2.85339e-78	0.364538	1.16765e-22	1.21577e-20	25.819
ENSG00000228060.3	PABPC4-AS1	lncRNA	8808	1.46066	0.54702		2.39713	0.332597		0
ENSG00000201457.1	SNORA55	snoRNA	134							0
ENSG00000163909.8	HEYL	protein_coding	16208	-0.0125375	0.908616	0.951807	-0.301618	0.0257884	0.0764389	0.62384
ENSG00000225903.1	ENSG00000225903	lncRNA	487							0
ENSG00000116981.4	NT5C1A	protein_coding	20878	-0.67619	0.0010948	0.00382315	-0.0277091	0.924788	0.961379	0.140864
ENSG00000116983.13	HPCAL4	protein_coding	12837	-0.190994	0.299246	0.466847	-0.229276	0.316702	0.494833	0.303694
ENSG00000084072.17	PPIE	protein_coding	71732	-0.0988061	0.0205299	0.052457	0.0677187	0.175045	0.328135	1.42196
ENSG00000225333.6	ENSG00000225333	processed_pseudogene	567	-0.988415	0.747035		-1.35719	0.78582		0.0345325
ENSG00000252413.1	RNU7-121P	snRNA	61							0
ENSG00000289711.1	ENSG00000289711	transcribed_unprocessed_pseudogene	2405							0
ENSG00000116985.12	BMP8B	protein_coding	31683	-0.281414	0.00371196	0.0115476	0.110689	0.345126	0.524518	0.447147
ENSG00000198754.5	OXCT2	protein_coding	1825	0.319201	0.323392	0.493001	0.237664	0.520868	0.684172	0.454825
ENSG00000285905.1	BMP8B-AS1	lncRNA	1449	1.51834	0.778191		-1.41873	0.776176		0
ENSG00000261798.1	ENSG00000261798	lncRNA	1195	0.219601	0.710861	0.826623	-0.347743	0.635633		0.229388
ENSG00000229213.1	ENSG00000229213	unprocessed_pseudogene	153							0
ENSG00000284719.3	ENSG00000284719	lncRNA	10031	-0.30401	0.344714	0.516694	-0.224267	0.565079	0.719912	0.139494
ENSG00000284678.1	LINC02811	lncRNA	16046	-1.40587	0.794454					0.000595639
ENSG00000043514.17	TRIT1	protein_coding	45401	0.248784	1.44232e-05	7.07759e-05	-0.118803	0.0768582	0.178673	0.836482
ENSG00000202222.1	Y_RNA	misc_RNA	112	1.45016	0.788075		-1.35719	0.78582		0
ENSG00000116990.12	MYCL	protein_coding	6828	0.297111	0.0129552	0.0351491	0.356731	0.00865885	0.031284	0.977478
ENSG00000236546.1	MYCL-AS1	lncRNA	1353	-0.275352	0.703384	0.821961	1.02746	0.190351		0.151092
ENSG00000207356.1	Y_RNA	misc_RNA	108							0
ENSG00000168389.18	MFSD2A	protein_coding	14856	-0.325639	1.96556e-06	1.0925e-05	-0.00253239	0.977057	0.987691	1.92162
ENSG00000228477.1	ENSG00000228477	processed_pseudogene	724	0.22176	0.414165	0.58803	0.0211297	0.943493	0.971097	2.33642
ENSG00000131236.18	CAP1	protein_coding	32416	0.228777	5.73754e-13	6.43883e-12	0.0337129	0.357924	0.537232	8.84026
ENSG00000131238.18	PPT1	protein_coding	24550	0.207107	2.69677e-08	1.90192e-07	0.0571373	0.132064	0.267067	9.51655
ENSG00000226745.2	OAZ1P1	processed_pseudogene	684	0	1					0
ENSG00000117000.9	RLF	protein_coding	79534	-0.0338545	0.515536	0.67847	-0.246069	4.17524e-05	0.000322744	1.04054
ENSG00000207508.1	RNU6-1237P	snRNA	106							0
ENSG00000188800.6	TMCO2	protein_coding	5737	1.61749	0.52742		-2.97802	0.370041		0.00174696
ENSG00000259943.2	ZMPSTE24-DT	lncRNA	1638	-0.405219	0.00221431	0.00729236	-0.125596	0.441668	0.61749	5.25259
ENSG00000084073.10	ZMPSTE24	protein_coding	36139	0.083441	0.0565037	0.124322	0.27585	3.15035e-09	5.92563e-08	5.02805
ENSG00000231296.1	ENSG00000231296	processed_pseudogene	312							0
ENSG00000049089.15	COL9A2	protein_coding	17324	-0.314529	0.0483322	0.109034	0.473777	0.0200885	0.0622809	0.235798
ENSG00000227311.3	RPL21P20	processed_pseudogene	479	0.0164471	0.97403	0.98744	0.517306	0.370531		0.80243
ENSG00000084070.12	SMAP2	protein_coding	78476	0.0596571	0.245897	0.403742	0.0442504	0.467008	0.637778	0.848485
ENSG00000213172.3	ENSG00000213172	processed_pseudogene	417	0	1					0
ENSG00000290111.1	ENSG00000290111	lncRNA	201							0
ENSG00000284677.1	ENSG00000284677	lncRNA	13840	0.741767	0.705708		-3.66579	0.191137		0.00210531
ENSG00000187801.15	ZFP69B	protein_coding	13616	0.261286	0.0868856	0.177432	0.321054	0.0685683	0.163632	0.278476
ENSG00000260920.2	ENSG00000260920	lncRNA	2448	0.4339	0.00581855	0.0172638	0.100324	0.576622	0.727649	1.45494
ENSG00000279667.1	ENSG00000279667	TEC	1004	0.844225	0.18087	0.319278	-0.205942	0.769489		0.194093
ENSG00000187815.10	ZFP69	protein_coding	19053	-0.046287	0.685447	0.810206	0.194267	0.167435	0.317787	0.412177
ENSG00000238287.1	EXO5-DT	lncRNA	15504	0.19551	0.543621	0.701664	-0.11478	0.766226	0.86302	0.0618518
ENSG00000164002.12	EXO5	protein_coding	7297	0.543594	1.45533e-14	1.87333e-13	-0.252991	0.00187292	0.00875195	2.83825
ENSG00000227278.1	ENSG00000227278	lncRNA	596	2.62036	0.358831		-2.52274	0.287854		0.0160363
ENSG00000238186.1	ENSG00000238186	lncRNA	1420	0	1					0
ENSG00000117010.17	ZNF684	protein_coding	16594	0.329933	0.00842917	0.0240267	-0.136496	0.358611	0.53789	0.413302
ENSG00000286838.1	ENSG00000286838	lncRNA	24669	0	1		1.5296	0.759396		0
ENSG00000236505.1	ENSG00000236505	unprocessed_pseudogene	125	0.443163	0.831287		-1.94819	0.462921		0.240535
ENSG00000233910.1	GTF2F2P2	processed_pseudogene	720	-1.02218	0.824968		-1.35719	0.78582		0.0278397
ENSG00000117016.10	RIMS3	protein_coding	45002	-0.659927	1.27019e-08	9.27797e-08	0.0550314	0.726542	0.838076	0.23108
ENSG00000287743.1	ENSG00000287743	lncRNA	7632	-1.54211	0.585158		1.04005	0.742209		0.00387869
ENSG00000237899.1	ENSG00000237899	lncRNA	18499	1.04703	0.365397		-1.20061	0.37799		0.00312505
ENSG00000272145.2	NFYC-AS1	lncRNA	1694	0.00148104	0.994821	0.997079	-0.066724	0.804636	0.888642	1.29524
ENSG00000066136.21	NFYC	protein_coding	79955	-0.22111	1.21655e-05	6.03524e-05	0.113811	0.0508892	0.130452	0.891448
ENSG00000198974.3	MIR30E	miRNA	91							0
ENSG00000207962.1	MIR30C1	miRNA	88	0	1					0
ENSG00000117013.17	KCNQ4	protein_coding	56665	-0.334445	0.0121357	0.0331387	0.359693	0.0321328	0.0909189	0.124225
ENSG00000264582.2	RN7SL326P	misc_RNA	295	-1.44139	0.789293					0.0339738
ENSG00000179862.7	CITED4	protein_coding	1309	-0.115925	0.750662	0.854213	-0.314189	0.505028	0.670312	0.64603
ENSG00000229528.1	ENSG00000229528	lncRNA	12756	0.0843638	0.986903		-1.41873	0.776176		0.000749265
ENSG00000228940.1	ENSG00000228940	unprocessed_pseudogene	1659	-2.44444	0.51245		1.5296	0.759396		0.0120823
ENSG00000286668.1	ENSG00000286668	lncRNA	6230							0
ENSG00000233118.2	UBE2V1P8	processed_pseudogene	264							0
ENSG00000171793.17	CTPS1	protein_coding	33265	-0.541416	1.7816e-48	1.1099e-46	0.383587	4.65793e-19	3.54231e-17	6.04529
ENSG00000281207.1	SLFNL1-AS1	lncRNA	29300	0.0528655	0.851071	0.918556	-0.0891568	0.757562	0.85787	0.066676
ENSG00000171790.16	SLFNL1	protein_coding	7648	0.161071	0.861587		0.781707	0.44293		0.0128007
ENSG00000010803.17	SCMH1	protein_coding	215104	-0.426202	2.10907e-14	2.6776e-13	-0.0157044	0.822826	0.899536	0.239509
ENSG00000215893.3	RPL23AP17	processed_pseudogene	498	0	1		1.50267	0.763593		0
ENSG00000287400.1	ENSG00000287400	lncRNA	96872	1.45017	0.78553		-1.35719	0.78582		0
ENSG00000235358.2	SCMH1-DT	lncRNA	42488	4.03744	0.0861641		-1.51711	0.469983		0
ENSG00000213987.4	RPL36AP9	processed_pseudogene	312	1.51834	0.778191		0.0475035	0.990477		0
ENSG00000291157.1	ENSG00000291157	lncRNA	3237							0
ENSG00000286640.3	ENSG00000286640	transcribed_unprocessed_pseudogene	1034							0
ENSG00000204060.8	FOXO6	protein_coding	21668	-0.32724	0.0294369	0.071485	0.205048	0.279935	0.456449	0.245797
ENSG00000229901.1	FOXO6-AS1	lncRNA	665							0
ENSG00000252563.1	RNA5SP45	rRNA_pseudogene	91							0
ENSG00000127129.10	EDN2	protein_coding	5908	0.720527	0.455976		-1.13038	0.342879		0.016492
ENSG00000127124.16	HIVEP3	protein_coding	529560	-0.258337	0.0104666	0.0290462	0.117663	0.339811	0.519244	0.0249382
ENSG00000230881.1	ENSG00000230881	lncRNA	425							0
ENSG00000230638.4	ENSG00000230638	processed_pseudogene	2241							0
ENSG00000284895.1	ENSG00000284895	protein_coding	43510							0
ENSG00000287587.1	ENSG00000287587	lncRNA	15641	2.85929	0.152341		-0.1742	0.90836		0.000611062
ENSG00000227538.1	HNRNPFP1	processed_pseudogene	1132	2.41145	0.596492		-0.869602	0.80012		0
ENSG00000228776.2	ENSG00000228776	processed_pseudogene	756							0
ENSG00000044012.4	GUCA2B	protein_coding	2410	0	1		1.5296	0.759396		0
ENSG00000197273.4	GUCA2A	protein_coding	2055							0
ENSG00000198815.9	FOXJ3	protein_coding	159338	0.293672	8.98305e-11	8.25158e-10	-0.0163195	0.752501	0.854509	0.555462
ENSG00000227527.2	ENSG00000227527	lncRNA	2990	0	1		1.5296	0.759396		0
ENSG00000177181.15	RIMKLA	protein_coding	43440	-0.287954	0.000447036	0.00168982	0.198819	0.0437287	0.116186	0.51504
ENSG00000235002.1	ENSG00000235002	processed_pseudogene	396							0
ENSG00000066185.13	ZMYND12	protein_coding	25924	-0.0495656	0.939619	0.970991	0.838753	0.268302		0.00792149
ENSG00000127125.9	PPCS	protein_coding	17268	0.264936	1.56037e-05	7.61077e-05	-0.197777	0.00676173	0.0257617	1.78875
ENSG00000186409.19	CCDC30	protein_coding	193969	0.824197	6.03005e-05	0.000267472	-0.46174	0.0444072	0.117565	0.0105498
ENSG00000230116.1	RPS3AP11	processed_pseudogene	754							0
ENSG00000236876.3	TMSB4XP1	processed_pseudogene	134	0	1					0
ENSG00000200254.1	RNU6-536P	snRNA	106							0
ENSG00000236180.2	ENSG00000236180	processed_pseudogene	420	0	1					0
ENSG00000171960.12	PPIH	protein_coding	18423	-0.0402449	0.473362	0.641122	0.239912	0.000111038	0.000762569	3.68005
ENSG00000285728.3	ENSG00000285728	lncRNA	23520	0.234276	0.606797	0.752557	-0.0608348	0.910054		0.0211788
ENSG00000234917.2	ENSG00000234917	lncRNA	2924	-0.676717	0.22813	0.381433	-0.0425369	0.953436		0.164615
ENSG00000065978.19	YBX1	protein_coding	21387	-0.116256	0.000142553	0.000594592	0.0951014	0.00369825	0.0156354	93.0114
ENSG00000164007.11	CLDN19	protein_coding	7161	1.45525	0.633976		2.40581	0.330121		0
ENSG00000117385.16	P3H1	protein_coding	20749	-0.291868	1.35407e-06	7.65088e-06	-0.0770002	0.293716	0.470783	2.79551
ENSG00000164008.17	C1orf50	protein_coding	12246	-0.465865	0.00593016	0.0175628	0.249485	0.237654	0.407489	0.386246
ENSG00000283580.4	ENSG00000283580	protein_coding	27201							0
ENSG00000228452.1	C1orf50-AS1	lncRNA	977	0	1					0
ENSG00000274386.6	TMEM269	protein_coding	31628	0.800979	0.00137645	0.00472434	-0.800062	0.00567161	0.022304	0.0445289
ENSG00000177868.12	SVBP	protein_coding	10345	-0.1002	0.275742	0.439924	-0.0464297	0.682182	0.806857	1.44839
ENSG00000164010.15	ERMAP	protein_coding	27869	0.501645	0.000173855	0.000713216	-0.466134	0.00210412	0.00968931	0.244551
ENSG00000228192.10	ZNF691-DT	lncRNA	13905	-0.0540059	0.744636	0.850531	0.599708	0.00216491	0.00993092	0.267643
ENSG00000164011.18	ZNF691	protein_coding	5904	0.115859	0.222747	0.374852	0.0146128	0.89993	0.945859	1.89764
ENSG00000233708.1	ENSG00000233708	processed_pseudogene	2170	0.0200044	0.994739		-1.35719	0.78582		0.00440443
ENSG00000237090.1	MKRN8P	processed_pseudogene	1336	-1.34338	0.48296		1.1072	0.633933		0.0371607
ENSG00000225099.1	ATP6V1E1P1	processed_pseudogene	680	0.441382	0.606147	0.752107	0.717356	0.460682		0.159392
ENSG00000288955.1	ENSG00000288955	lncRNA	1389	-1.85724	0.13193		1.2166	0.432242		0.104887
ENSG00000117394.24	SLC2A1	protein_coding	33540	0.224416	2.36673e-07	1.47679e-06	0.153957	0.000980011	0.00504108	4.63922
ENSG00000284138.1	ATP6V0CP4	processed_pseudogene	439	3.41537	0.224168		0.103765	0.960221		0
ENSG00000227533.7	SLC2A1-DT	lncRNA	37765	0.55568	0.15726	0.286554	-0.767772	0.0951242	0.209031	0.0176771
ENSG00000283973.2	ENSG00000283973	lncRNA	2799	3.49107	0.103345		0.831264	0.652708		0
ENSG00000207256.1	RNU6-880P	snRNA	106	-1.40587	0.794454					0.0901662
ENSG00000283136.1	U6	snRNA	88							0
ENSG00000277513.1	ENSG00000277513	processed_pseudogene	411							0
ENSG00000186973.11	CFAP144	protein_coding	11243	0.784241	0.196014	0.33949	-0.290896	0.67879		0.0192394
ENSG00000117395.13	EBNA1BP2	protein_coding	106761	-0.0822208	0.0513173	0.114663	0.156383	0.000717948	0.00385345	1.2979
ENSG00000284410.1	MIR6733	miRNA	60							0
ENSG00000243710.8	CFAP57	protein_coding	82028	0.669025	0.0352004	0.0833565	-0.405176	0.262802	0.43713	0.0104088
ENSG00000199240.1	RNA5SP46	rRNA_pseudogene	119							0
ENSG00000179178.11	TMEM125	protein_coding	4019	3.49958	0.321203		-3.40173	0.254207		0
ENSG00000253313.6	C1orf210	protein_coding	3740	0.606719	0.783833		0.0323457	0.988902		0.00535951
ENSG00000066056.14	TIE1	protein_coding	22126	-2.44715	0.644178					0.000905928
ENSG00000117400.18	MPL	protein_coding	16648	0.0466968	0.960066		0.272562	0.801358		0.00700085
ENSG00000287113.1	ENSG00000287113	lncRNA	556	3.11578	0.553986		-3.01353	0.398934		0
ENSG00000234694.2	CDC20-DT	lncRNA	3992	0.898358	0.097877	0.195603	-0.375256	0.509535		0.0781274
ENSG00000117399.14	CDC20	protein_coding	4222	-0.171297	3.33941e-05	0.000154875	-0.00815691	0.83382	0.906192	72.4538
ENSG00000066322.15	ELOVL1	protein_coding	4676	-0.863801	1.91228e-59	1.58842e-57	0.00684799	0.92605	0.961887	13.5736
ENSG00000283836.1	MIR6734	miRNA	67							0
ENSG00000288772.2	ENSG00000288772	lncRNA	429	-0.413902	0.664744		0.823327	0.477657		0.276011
ENSG00000159479.17	MED8	protein_coding	5891	0.459177	1.74557e-20	3.39287e-19	-0.339554	2.98195e-10	6.85363e-09	10.498
ENSG00000229431.1	MED8-AS1	lncRNA	4042	2.36682	0.349051		-1.24812	0.567512		0.00236458
ENSG00000198198.17	SZT2	protein_coding	64365	0.359123	9.53865e-06	4.81066e-05	-0.202059	0.00658943	0.0252603	0.441566
ENSG00000229372.1	SZT2-AS1	lncRNA	868	-1.29204	0.412539		2.23558	0.208472		0.0561261
ENSG00000274975.1	MIR6735	miRNA	72							0
ENSG00000178922.18	HYI	protein_coding	3000	-0.105144	0.222012	0.373955	-0.580436	4.93494e-08	7.49126e-07	7.206
ENSG00000229348.1	HYI-AS1	lncRNA	3068	0.382759	0.835729		-1.26422	0.545166		0.012461
ENSG00000142949.17	PTPRF	protein_coding	98479	-0.426418	4.68745e-31	1.5601e-29	0.184169	1.42935e-05	0.000127077	2.11871
ENSG00000066135.13	KDM4A	protein_coding	55369	0.175335	0.00184728	0.00617995	-0.207005	0.00177789	0.00839992	0.766792
ENSG00000284989.1	ENSG00000284989	protein_coding	280865							0
ENSG00000236200.7	KDM4A-AS1	lncRNA	23015	0.235192	0.387912	0.562312	0.0210581	0.946702	0.973083	0.0574152
ENSG00000126091.21	ST3GAL3	protein_coding	225341	0.397078	0.108422	0.212482	-0.484204	0.0960244	0.210383	0.00734324
ENSG00000229444.1	ST3GAL3-AS1	lncRNA	17951							0
ENSG00000283414.1	U6	snRNA	89							0
ENSG00000233674.2	ENSG00000233674	processed_pseudogene	270							0
ENSG00000283477.1	MIR6079	miRNA	61							0
ENSG00000224751.2	SHMT1P1	processed_pseudogene	1311	-0.977129	0.676625		1.04005	0.742209		0.0152895
ENSG00000117407.17	ARTN	protein_coding	3920	-0.138995	0.628953	0.76907	-0.607151	0.113439	0.238564	0.371585
ENSG00000237950.3	LINC02918	lncRNA	2863	0.218255	0.6433	0.780391	-0.0999918	0.853636		0.181151
ENSG00000288573.3	ENSG00000288573	lncRNA	2269	0.549968	0.385684	0.559778	-0.169673	0.811162		0.0985203
ENSG00000117408.11	IPO13	protein_coding	21072	-0.388996	3.98802e-14	4.95938e-13	-0.0251376	0.700638	0.820169	2.90499
ENSG00000285649.1	ENSG00000285649	lncRNA	6470	-0.183122	0.724517	0.83625	0.806331	0.172551		0.0577144
ENSG00000132768.14	DPH2	protein_coding	3369	-0.770897	2.16991e-67	2.2082e-65	-0.0622346	0.311446	0.489116	28.835
ENSG00000117410.14	ATP6V0B	protein_coding	3808	0.103699	0.0240714	0.06027	-0.133535	0.00552518	0.0218166	52.2655
ENSG00000117411.18	B4GALT2	protein_coding	12227	-0.0955141	0.0645788	0.139175	0.312684	4.3145e-09	7.85623e-08	9.3267
ENSG00000159214.13	CCDC24	protein_coding	5169	-0.259125	0.26825	0.431034	-0.0658876	0.819705	0.897576	0.451215
ENSG00000196517.13	SLC6A9	protein_coding	39967	-0.577489	1.19128e-06	6.79826e-06	0.786968	1.8076e-07	2.4389e-06	0.202545
ENSG00000230615.8	ENSG00000230615	lncRNA	85499	-0.306303	0.64361	0.7805	0.451385	0.589537		0.00276439
ENSG00000227163.2	ENSG00000227163	processed_pseudogene	519							0
ENSG00000271647.1	KRT8P47	processed_pseudogene	1397	-0.299636	0.797964		-0.353855	0.808383		0.070411
ENSG00000239560.3	RN7SL479P	misc_RNA	299							0
ENSG00000171872.5	KLF17	protein_coding	16319	0.0186281	0.996132		-1.35719	0.78582		0.000585674
ENSG00000233514.1	ENSG00000233514	processed_pseudogene	359	0.16271	0.686783	0.810898	0.859489	0.0553724	0.138892	1.38883
ENSG00000283039.1	KLF18	protein_coding	3810	0.186113	0.87665		-0.312456	0.837916		0.0180478
ENSG00000226804.4	ENSG00000226804	processed_pseudogene	1159							0
ENSG00000200171.1	Y_RNA	misc_RNA	95							0
ENSG00000238037.1	OOSP1P1	processed_pseudogene	273	1.51836	0.778188		-1.41873	0.776176		0
ENSG00000227994.1	ENSG00000227994	processed_pseudogene	213							0
ENSG00000271329.1	ENSG00000271329	processed_pseudogene	1106	0.0320272	0.967231	0.984452	0.0613861	0.943236		0.186935
ENSG00000178028.14	DMAP1	protein_coding	7226	0.11685	0.0414453	0.0957948	-0.25351	0.00028942	0.00175667	5.49046
ENSG00000117419.16	ERI3	protein_coding	134190	-0.790591	2.70305e-59	2.23571e-57	0.173097	0.00299445	0.0131009	0.829798
ENSG00000233602.1	ERI3-IT1	lncRNA	865	0.322873	0.766793		-0.232551	0.849835		0.101592
ENSG00000199385.1	RNU6-369P	snRNA	101							0
ENSG00000187147.19	RNF220	protein_coding	246529	-0.315451	7.03748e-15	9.29895e-14	-0.0303735	0.543721	0.702823	0.497663
ENSG00000263381.1	MIR5584	miRNA	59							0
ENSG00000126106.14	TMEM53	protein_coding	39243	-0.192759	0.136217	0.256059	0.283299	0.0779185	0.180476	0.166308
ENSG00000198520.12	ARMH1	protein_coding	50899	0.610036	0.289273	0.455603	-0.359989	0.584093		0.00535815
ENSG00000199377.1	RNU5F-1	snRNA	116	0	1		3.52204	0.232239		0
ENSG00000200169.1	RNU5D-1	snRNA	115	-0.000518681	0.999882		-2.37574	0.545215		0.174301
ENSG00000142945.13	KIF2C	protein_coding	27949	0.0308218	0.447817	0.61928	-0.297821	5.67267e-10	1.24831e-08	4.93502
ENSG00000225721.5	ENSG00000225721	lncRNA	16773	0.0586386	0.787706	0.879265	0.311213	0.201593	0.362821	0.161786
ENSG00000142937.12	RPS8	protein_coding	3528	0.0193664	0.650042	0.785116	0.187881	1.47057e-07	2.02256e-06	476.221
ENSG00000264294.1	SNORD55	snoRNA	79							0
ENSG00000200913.1	SNORD46	snoRNA	103	-0.264072	0.57935	0.731173	-0.151366	0.793042		5.6713
ENSG00000202031.1	SNORD38A	snoRNA	69							0
ENSG00000207421.1	SNORD38B	snoRNA	66							0
ENSG00000281859.1	SNORD38B	snoRNA	68							0
ENSG00000234093.3	RPS15AP11	processed_pseudogene	384	0.245057	0.42633	0.598715	0.276935	0.443105	0.61853	2.44144
ENSG00000142959.5	BEST4	protein_coding	4585	0.552799	0.378479	0.552206	0.33992	0.630878		0.0429069
ENSG00000173846.13	PLK3	protein_coding	5613	-0.274248	0.0762456	0.15949	0.244411	0.204013	0.365775	0.856671
ENSG00000188396.4	DYNLT4	protein_coding	1458	-0.577941	0.761269		2.06799	0.258934		0.020622
ENSG00000290041.1	ENSG00000290041	lncRNA	566	3.44603	0.141787		-0.31889	0.876868		0
ENSG00000222009.9	BTBD19	protein_coding	7062	-0.0400921	0.952581	0.977919	0.514903	0.530988		0.0276599
ENSG00000117425.14	PTCH2	protein_coding	23409	0.294321	0.0806198	0.16688	-0.409743	0.0430285	0.114731	0.162306
ENSG00000202444.1	RNU5E-6P	snRNA	114							0
ENSG00000226499.1	ENSG00000226499	processed_pseudogene	161	0.236195	0.61139	0.756094	-0.0496206	0.928657		2.72911
ENSG00000070785.17	EIF2B3	protein_coding	136200	-0.123001	0.0266485	0.0658238	0.19726	0.00151098	0.00730943	0.400037
ENSG00000253039.1	RNA5SP47	rRNA_pseudogene	108							0
ENSG00000229815.1	CCNB1IP1P1	processed_pseudogene	838	2.46989	0.383338		-2.37574	0.545215		0
ENSG00000232369.1	PPIAP35	processed_pseudogene	491	1.45429	0.654748		1.67337	0.55758		0
ENSG00000268949.1	MRPS17P1	processed_pseudogene	3129	1.61242	0.41142		-0.950567	0.62444		0.00625756
ENSG00000126107.15	HECTD3	protein_coding	8784	-0.164327	0.00156332	0.00530486	-0.0602189	0.345745	0.524894	6.2648
ENSG00000126088.14	UROD	protein_coding	4625	-0.287909	1.49876e-08	1.08659e-07	0.112736	0.0637523	0.154609	21.4263
ENSG00000162415.7	ZSWIM5	protein_coding	289810	0.22201	0.031767	0.0763822	0.0960317	0.400143	0.578063	0.0372173
ENSG00000234315.1	OSTCP5	processed_pseudogene	452	1.03339	0.68886		0.0867577	0.97497		0.0211452
ENSG00000281912.1	LINC01144	lncRNA	1709	0.00855152	0.979547	0.990019	0.558227	0.153515	0.29789	0.511057
ENSG00000186603.7	HPDL	protein_coding	1815	1.51834	0.778191		0.0243626	0.995148		0
ENSG00000132781.21	MUTYH	protein_coding	11730	0.0904116	0.805441	0.890196	0.295648	0.492123	0.659151	0.063549
ENSG00000288208.1	ENSG00000288208	protein_coding	161893							0
ENSG00000132773.12	TOE1	protein_coding	3921	0.129074	0.0174461	0.0455289	-0.153649	0.0131842	0.0441767	14.6651
ENSG00000070759.17	TESK2	protein_coding	147280	-0.407349	0.0088167	0.0250029	-0.186691	0.381034	0.559613	0.0345432
ENSG00000236872.1	PPIAP36	processed_pseudogene	324	0	1					0
ENSG00000280670.3	CCDC163	protein_coding	6213	-0.590763	9.14335e-05	0.000393533	-0.0577581	0.783913	0.875486	0.913544
ENSG00000132763.15	MMACHC	protein_coding	13082	-0.0470057	0.444575	0.616337	0.13412	0.0699457	0.166534	2.81503
ENSG00000117450.15	PRDX1	protein_coding	31818	-0.143027	0.000129634	0.000545034	0.28273	2.48325e-16	1.40092e-14	19.2485
ENSG00000234379.1	HMGB1P48	unprocessed_pseudogene	1212							0
ENSG00000117448.14	AKR1A1	protein_coding	19506	-0.261597	7.95867e-07	4.64403e-06	-0.123769	0.0428565	0.114358	4.27145
ENSG00000281133.1	ENSG00000281133	pseudogene	104	-1.13606	0.197465	0.341288	0.727675	0.536212		1.88268
ENSG00000280836.1	ENSG00000280836	pseudogene	102	-0.0875619	0.89488	0.94339	-0.00609311	0.994091		2.39722
ENSG00000289407.1	ENSG00000289407	lncRNA	695	-0.0018747	0.994544	0.996986	0.158479	0.626697	0.765977	1.9949
ENSG00000132780.17	NASP	protein_coding	35058	-0.205988	3.3122e-07	2.02769e-06	0.306615	6.92178e-14	2.86592e-12	7.47638
ENSG00000281112.1	ENSG00000281112	pseudogene	92							0
ENSG00000281825.1	ENSG00000281825	pseudogene	73							0
ENSG00000159588.15	CCDC17	protein_coding	4013	-0.522631	0.261324	0.422504	0.939016	0.0765609		0.145679
ENSG00000159592.11	GPBP1L1	protein_coding	60809	-1.21172	5.03303e-144	2.44568e-141	-0.0433565	0.518355	0.682256	1.66072
ENSG00000225447.1	RPS15AP10	processed_pseudogene	381	1.18404	0.367256		-0.531833	0.732915		0.104001
ENSG00000234329.1	RPL7AP16	processed_pseudogene	787	0.0669506	0.884167	0.938179	-0.601567	0.296266		0.73305
ENSG00000159596.7	TMEM69	protein_coding	6255	-0.302119	3.41676e-07	2.08973e-06	0.228884	0.00171122	0.00812358	7.03367
ENSG00000197429.11	IPP	protein_coding	56329	0.269035	0.00181721	0.00608668	0.26394	0.00493437	0.0198733	0.287164
ENSG00000230896.1	ENSG00000230896	lncRNA	2391	0.256367	0.389618	0.563804	-0.00787223	0.982395	0.99044	0.46619
ENSG00000236111.5	RPL6P1	processed_pseudogene	680	-0.402753	0.546052	0.703754	0.994784	0.206701		0.346894
ENSG00000086015.23	MAST2	protein_coding	249135	0.0883997	0.0452198	0.103077	0.0296699	0.552648	0.71064	0.35854
ENSG00000232467.2	TMA16P2	processed_pseudogene	600	-1.28011	0.517532		0.672951	0.790109		0.0804213
ENSG00000117461.15	PIK3R3	protein_coding	92896	-0.562503	2.19518e-19	3.99511e-18	-0.0490594	0.559954	0.715932	0.400697
ENSG00000278139.1	P3R3URF-PIK3R3	protein_coding	132827							0
ENSG00000226957.1	ENSG00000226957	lncRNA	1550	0	1		1.50267	0.763593		0
ENSG00000233114.2	COX7BP4	processed_pseudogene	225							0
ENSG00000227857.2	ENSG00000227857	lncRNA	4550	2.1478	0.0591909		0.278487	0.786752		0.00630173
ENSG00000117472.10	TSPAN1	protein_coding	10889	0.273551	0.662872	0.794233	0.156472	0.822773		0.0234611
ENSG00000250719.2	P3R3URF	protein_coding	1002							0
ENSG00000085998.15	POMGNT1	protein_coding	31622	-0.180212	6.27475e-05	0.000277439	0.134776	0.00882995	0.0317616	3.10514
ENSG00000171357.6	LURAP1	protein_coding	17922	-0.158079	0.536405	0.695491	0.206234	0.518199	0.68211	0.0917705
ENSG00000085999.13	RAD54L	protein_coding	32019	-0.333303	3.29561e-09	2.58189e-08	0.0117225	0.869265	0.928644	1.49495
ENSG00000132128.18	LRRC41	protein_coding	42420	-0.456102	2.41428e-33	8.98972e-32	0.120274	0.00687257	0.0260479	4.33092
ENSG00000173660.12	UQCRH	protein_coding	13078	-0.119879	0.0027643	0.00887318	0.229786	3.72675e-09	6.91589e-08	19.4
ENSG00000117481.11	NSUN4	protein_coding	24363	0.231348	1.67728e-05	8.14826e-05	-0.237473	0.000223088	0.00139788	1.86323
ENSG00000225779.1	ENSG00000225779	processed_pseudogene	369	0	1		2.51065	0.515356		0
ENSG00000117480.16	FAAH	protein_coding	19531	-0.671734	3.45995e-12	3.63127e-11	-0.143797	0.264071	0.438489	0.84541
ENSG00000232022.10	FAAHP1	transcribed_unprocessed_pseudogene	13192	2.32592	0.281803		-0.647438	0.741999		0.000724501
ENSG00000291138.1	ENSG00000291138	lncRNA	48666	-0.245183	0.670187	0.799069	-0.621187	0.441332		0.00703604
ENSG00000224863.3	LINC01398	lncRNA	4717	0	1					0
ENSG00000197587.12	DMBX1	protein_coding	26380	0.0688928	0.790514	0.880969	-0.533387	0.0995088	0.216004	0.0713517
ENSG00000282881.3	TMEM275	protein_coding	11803							0
ENSG00000269956.2	MKNK1-AS1	lncRNA	31644	0	1					0
ENSG00000162456.10	KNCN	protein_coding	6006	-1.44084	0.781166					0.00166871
ENSG00000079277.22	MKNK1	protein_coding	59436	-0.184284	0.00628602	0.0184967	0.000614713	0.994051	0.997007	0.500878
ENSG00000142961.16	MOB3C	protein_coding	9092	0.122026	0.573073	0.726034	-0.0876072	0.728643	0.839238	0.261117
ENSG00000123472.13	ATPAF1	protein_coding	41130	-0.0749771	0.0408183	0.0945519	0.131738	0.00226086	0.0103162	3.93714
ENSG00000233647.2	NENFP1	processed_pseudogene	465	0	1		1.5296	0.759396		0
ENSG00000186118.9	TEX38	protein_coding	4739	1.03149	0.413018		-0.911163	0.492814		0.0121008
ENSG00000228237.5	EFCAB14-AS1	lncRNA	18062	0	1					0
ENSG00000159658.15	EFCAB14	protein_coding	44487	-1.0341	1.32643e-96	2.52763e-94	0.154706	0.0125224	0.0423804	2.64819
ENSG00000236476.2	ENSG00000236476	processed_pseudogene	804							0
ENSG00000142973.16	CYP4B1	protein_coding	61575	-1.40598	0.787272		1.5296	0.759396		0.000155219
ENSG00000290456.1	CYP4Z2P	lncRNA	57342							0
ENSG00000154198.15	CYP4Z2P	transcribed_unprocessed_pseudogene	57256							0
ENSG00000238145.2	TUBAP8	processed_pseudogene	1191							0
ENSG00000187048.14	CYP4A11	protein_coding	12307	-2.38548	0.609869					0.0015532
ENSG00000259832.1	CYP4A26P	unprocessed_pseudogene	195							0
ENSG00000261196.1	CYP4A43P	unprocessed_pseudogene	120	2.99285	0.570142		-2.90599	0.430476		0
ENSG00000261593.1	CYP4A27P	unprocessed_pseudogene	189							0
ENSG00000261290.1	CYP4A44P	unprocessed_pseudogene	153							0
ENSG00000186377.8	CYP4X1	protein_coding	27082	0.206533	0.0128341	0.0348499	0.289445	0.00331061	0.0142629	0.601894
ENSG00000186160.5	CYP4Z1	protein_coding	51087	0.45399	0.746783		-1.34376	0.452679		0.0011498
ENSG00000225154.2	TUBAP9	processed_pseudogene	1201							0
ENSG00000225506.2	CYP4A22-AS1	lncRNA	82618	0.671393	0.34627	0.518405	-0.0541624	0.946071		0.00190719
ENSG00000162365.13	CYP4A22	protein_coding	12292	1.45014	0.788078		-1.35719	0.78582		0
ENSG00000225514.1	MTND1P34	transcribed_processed_pseudogene	1410							0
ENSG00000224805.2	LINC00853	lncRNA	1089	0.134666	0.869715	0.929848	0.641706	0.49367		0.117508
ENSG00000290081.1	ENSG00000290081	lncRNA	903	0	1					0
ENSG00000162366.8	PDZK1IP1	protein_coding	7462	-0.961349	0.836362		-1.35719	0.78582		0.00256168
ENSG00000162367.12	TAL1	protein_coding	15935	-0.0270793	0.924686	0.962004	0.229977	0.523861	0.686649	0.0729202
ENSG00000226252.1	ENSG00000226252	lncRNA	4953							0
ENSG00000123473.17	STIL	protein_coding	64753	-0.124703	0.0214584	0.0545638	0.00950973	0.875997	0.932625	0.960538
ENSG00000162368.15	CMPK1	protein_coding	61076	-0.0416798	0.338384	0.509423	0.194403	4.8841e-06	4.8728e-05	2.7631
ENSG00000225762.1	LINC01389	lncRNA	27549	1.22108	0.224925		-0.708528	0.487861		0.00320672
ENSG00000186790.6	FOXE3	protein_coding	1767	2.34347	0.00532925	0.0159533	-0.252063	0.715934		0.0389145
ENSG00000237424.1	FOXD2-AS1	lncRNA	2508	0.293465	0.0272585	0.0669899	-0.395698	0.0121842	0.0414077	2.80707
ENSG00000186564.6	FOXD2	protein_coding	2647	0.177046	0.214563	0.364582	0.193872	0.247376	0.41969	2.05161
ENSG00000271355.1	ENSG00000271355	processed_pseudogene	464							0
ENSG00000229554.2	RPL21P24	processed_pseudogene	447							0
ENSG00000227883.1	ATP6V0E1P4	processed_pseudogene	557							0
ENSG00000227947.2	LINC01738	lncRNA	15566	-2.29065	0.242599		1.04005	0.742209		0.00315958
ENSG00000269113.4	TRABD2B	protein_coding	236857	-0.154538	0.427433	0.599813	0.129353	0.591559	0.739402	0.012079
ENSG00000223814.1	ENSG00000223814	lncRNA	4415							0
ENSG00000225028.1	ENSG00000225028	lncRNA	2171							0
ENSG00000226133.6	LINC02794	lncRNA	41077							0
ENSG00000231413.1	ENSG00000231413	lncRNA	3409							0
ENSG00000237180.1	CYP46A4P	processed_pseudogene	266							0
ENSG00000290466.1	ENSG00000290466	lncRNA	65779	-2.44677	0.619559		2.53382	0.542896		0.000304726
ENSG00000279096.2	ENSG00000279096	TEC	2668							0
ENSG00000242267.7	SKINT1L	transcribed_unprocessed_pseudogene	17431							0
ENSG00000291246.1	ENSG00000291246	lncRNA	17718							0
ENSG00000223720.2	ENSG00000223720	lncRNA	33885							0
ENSG00000117834.13	SLC5A9	protein_coding	25959	-1.40589	0.79445					0.000368181
ENSG00000272491.1	ENSG00000272491	lncRNA	1673	0	1		3.10319	0.343635		0
ENSG00000279214.1	ENSG00000279214	TEC	949	1.45014	0.788077		0.100109	0.98022		0
ENSG00000132122.12	SPATA6	protein_coding	176835	0.392392	0.00129497	0.00446202	-0.117584	0.403225	0.581172	0.0366208
ENSG00000224986.2	PPP1R8P1	processed_pseudogene	1043	1.65057	0.597829		-0.585409	0.827643		0.00960909
ENSG00000206700.1	RNU6-723P	snRNA	106							0
ENSG00000235105.1	ENSG00000235105	processed_pseudogene	1256	-0.673075	0.430777	0.602991	0.287167	0.800413		0.141042
ENSG00000223175.1	RNU4-61P	snRNA	106							0
ENSG00000232514.1	RPL21P25	processed_pseudogene	473							0
ENSG00000186094.18	AGBL4	protein_coding	1491100	3.47018	0.180588		-1.93841	0.464063		0
ENSG00000287661.1	ENSG00000287661	lncRNA	5115	2.4095	0.649669		-0.889908	0.796472		0
ENSG00000162373.13	BEND5	protein_coding	49450	-0.147525	0.756358	0.858622	-0.684549	0.26878		0.0116665
ENSG00000286597.1	ENSG00000286597	lncRNA	10713							0
ENSG00000229846.2	ENSG00000229846	lncRNA	161990							0
ENSG00000230114.1	AGBL4-AS1	lncRNA	11874							0
ENSG00000225623.1	AGBL4-IT1	lncRNA	97884							0
ENSG00000237478.2	ENSG00000237478	processed_pseudogene	261							0
ENSG00000215887.5	ZNF859P	unprocessed_pseudogene	4579							0
ENSG00000279324.1	ENSG00000279324	TEC	1900							0
ENSG00000233595.2	MTND2P29	processed_pseudogene	411							0
ENSG00000162374.18	ELAVL4	protein_coding	179743	-3.38955	0.179104		3.4992	0.237997		0.000212695
ENSG00000230828.1	ENSG00000230828	processed_pseudogene	345							0
ENSG00000237337.1	ELAVL4-AS1	lncRNA	1562	0	1					0
ENSG00000233407.1	ENSG00000233407	lncRNA	17043							0
ENSG00000284696.2	LINC02808	lncRNA	91530	0	1					0
ENSG00000284645.1	ENSG00000284645	lncRNA	6425							0
ENSG00000234080.3	ENSG00000234080	processed_pseudogene	876	-0.65761	0.578971		1.07118	0.452692		0.0894059
ENSG00000229316.1	HMGB1P45	processed_pseudogene	948	0	1					0
ENSG00000225671.2	FCF1P6	processed_pseudogene	594	3.02093	0.0571975		-2.34587	0.0969169		0.0329628
ENSG00000142700.12	DMRTA2	protein_coding	5893	-0.0699041	0.597028	0.744738	-0.130487	0.438814	0.614696	1.05503
ENSG00000284700.2	ENSG00000284700	lncRNA	1707	-0.397525	0.788301		0.805688	0.68058		0.0229407
ENSG00000185104.21	FAF1	protein_coding	523239	0.32641	4.23609e-16	6.16756e-15	-0.271113	6.97367e-10	1.50472e-08	0.277622
ENSG00000225767.1	FAF1-AS1	lncRNA	9681							0
ENSG00000207194.1	RNU6-1026P	snRNA	107							0
ENSG00000230585.2	PHB1P12	processed_pseudogene	810	0	1					0
ENSG00000237130.1	MRPS6P2	processed_pseudogene	369	0	1					0
ENSG00000123080.12	CDKN2C	protein_coding	13889	0.305511	1.90785e-09	1.53362e-08	-0.264335	1.51926e-06	1.70548e-05	5.40847
ENSG00000290102.1	ENSG00000290102	lncRNA	669	0.129242	0.633694	0.772572	-0.465391	0.140833	0.279783	2.73893
ENSG00000265538.1	MIR4421	miRNA	68	0	1					0
ENSG00000275816.1	MIR6500	miRNA	85							0
ENSG00000204006.11	C1orf185	protein_coding	45865	-0.0110193	0.996047		-3.32088	0.314538		0.000843675
ENSG00000200262.1	Y_RNA	misc_RNA	109							0
ENSG00000213478.2	CFL1P2	processed_pseudogene	683	0.647135	0.724744		1.24174	0.504778		0.0286675
ENSG00000203356.2	LINC01562	lncRNA	40001	-1.42698	0.0948345	0.190699	1.06764	0.343382		0.00534949
ENSG00000123091.5	RNF11	protein_coding	37174	-0.662528	7.02716e-47	4.18978e-45	-0.085251	0.162507	0.310981	2.68375
ENSG00000233406.5	ENSG00000233406	processed_pseudogene	869	-0.0225836	0.938259	0.970411	0.223646	0.511196	0.675381	1.49648
ENSG00000236434.2	ENSG00000236434	lncRNA	1158	0	1					0
ENSG00000085831.16	TTC39A	protein_coding	57858	-0.724687	1.33639e-22	2.95512e-21	0.155104	0.0999035	0.21665	0.51923
ENSG00000261664.5	TTC39A-AS1	lncRNA	5670	-0.500628	0.549434	0.706726	1.54478	0.111949		0.0222412
ENSG00000085832.18	EPS15	protein_coding	165065	-0.253197	2.15289e-07	1.35117e-06	0.114875	0.0541514	0.136536	0.490536
ENSG00000232027.2	ENSG00000232027	processed_pseudogene	954	2.4705	0.641149		-2.37574	0.545215		0
ENSG00000206595.1	RNU6-877P	snRNA	106							0
ENSG00000238140.1	ENSG00000238140	lncRNA	1695	0	1					0
ENSG00000227070.2	EPS15-AS1	lncRNA	43363	0.807046	0.0784227	0.163324	0.22807	0.641287	0.77757	0.00787507
ENSG00000252032.1	RNU6-1281P	snRNA	104							0
ENSG00000227742.2	CALR4P	transcribed_unitary_pseudogene	33031	1.24849	0.385822		-1.73331	0.365613		0.000882126
ENSG00000117859.19	OSBPL9	protein_coding	221248	-0.0607132	0.1501	0.276566	0.13764	0.00402961	0.0167872	0.575246
ENSG00000236973.2	GAPDHP51	processed_pseudogene	999							0
ENSG00000232846.1	SLC25A6P3	processed_pseudogene	878							0
ENSG00000212624.1	ENSG00000212624	snoRNA	121							0
ENSG00000078618.23	NRDC	protein_coding	89614	0.0998748	0.00810449	0.0232169	0.254142	8.2436e-10	1.75675e-08	2.31236
ENSG00000266993.3	ENSG00000266993	lncRNA	5220	-0.266495	0.569804	0.723422	-0.0137777	0.981765		0.104759
ENSG00000272175.1	ENSG00000272175	lncRNA	279	-0.979753	0.550691		-3.37574	0.256706		0.282381
ENSG00000283899.1	MIR761	miRNA	58							0
ENSG00000230604.2	TSEN15P2	processed_pseudogene	357							0
ENSG00000169213.7	RAB3B	protein_coding	82744	-0.457468	1.29294e-07	8.31323e-07	-0.135027	0.19197	0.350299	0.278668
ENSG00000200839.1	RNA5SP48	rRNA_pseudogene	125							0
ENSG00000229032.1	ENSG00000229032	processed_pseudogene	341							0
ENSG00000264613.2	RN7SL290P	misc_RNA	299							0
ENSG00000117862.13	TXNDC12	protein_coding	35060	-0.122562	0.213526	0.363266	0.330827	0.00464133	0.0188892	0.342061
ENSG00000285839.1	ENSG00000285839	protein_coding	13197							0
ENSG00000198841.4	KTI12	protein_coding	1707	0.284793	0.0107856	0.0298463	-0.0384339	0.759092	0.858808	5.36362
ENSG00000223390.1	ENSG00000223390	lncRNA	10888	0.673314	0.252771	0.411759	-1.25777	0.0684375		0.0286448
ENSG00000228369.2	TXNDC12-AS1	lncRNA	1765	-1.40588	0.794452					0.00541508
ENSG00000134717.18	BTF3L4	protein_coding	34517	0.0728084	0.0784882	0.163425	0.0713528	0.123344	0.254023	3.76712
ENSG00000157077.16	ZFYVE9	protein_coding	206582	-0.418257	1.93862e-16	2.88301e-15	0.0257285	0.689175	0.811711	0.30266
ENSG00000241745.3	RN7SL788P	misc_RNA	315							0
ENSG00000228407.2	ENSG00000228407	processed_pseudogene	339	-1.23248	0.384903		2.10851	0.186378		0.204208
ENSG00000223429.1	ENSG00000223429	processed_pseudogene	840	1.45014	0.788078		-1.35719	0.78582		0
ENSG00000224255.2	PDCL3P6	processed_pseudogene	705	-0.422408	0.850356		0.0943103	0.970109		0.0548867
ENSG00000236004.2	ENSG00000236004	processed_pseudogene	393							0
ENSG00000237663.2	DNAJC19P7	processed_pseudogene	711							0
ENSG00000213735.2	ANAPC10P1	processed_pseudogene	555	1.01765	0.684052		0.0867577	0.97497		0.0180582
ENSG00000154222.15	CC2D1B	protein_coding	20482	0.303837	9.11294e-10	7.59881e-09	0.0700208	0.234296	0.403426	2.46659
ENSG00000272100.1	ENSG00000272100	lncRNA	390	-1.97388	0.209628		1.38554	0.505715		0.20082
ENSG00000287078.1	ENSG00000287078	lncRNA	2422	-0.125157	0.775145	0.871853	-1.37204	0.0255933		0.291798
ENSG00000224680.4	PLA2G12AP1	processed_pseudogene	567	0.202647	0.739333	0.846531	-1.86263	0.02317		0.63926
ENSG00000085840.13	ORC1	protein_coding	31594	0.510622	6.50853e-29	1.94326e-27	-0.163827	0.00113791	0.00570944	2.18077
ENSG00000134748.13	PRPF38A	protein_coding	16234	0.105301	0.0109256	0.0302036	-0.229815	1.94588e-07	2.60224e-06	9.74007
ENSG00000134744.14	TUT4	protein_coding	145205	-0.497082	3.01773e-21	6.16778e-20	0.521008	2.07675e-16	1.18451e-14	0.546094
ENSG00000272371.1	ENSG00000272371	lncRNA	455	1.51124	0.728246		0.0243626	0.995148		0
ENSG00000236290.1	EEF1GP7	processed_pseudogene	702	-1.406	0.786187					0.0136148
ENSG00000116157.6	GPX7	protein_coding	6680	0.00493509	0.997288		-0.177007	0.914019		0.00886293
ENSG00000182183.15	SHISAL2A	protein_coding	36515	2.52749	0.576895		-0.967773	0.773964		0
ENSG00000162377.6	COA7	protein_coding	13898	-0.0811238	0.0556088	0.122798	0.0520596	0.290648	0.467508	7.63491
ENSG00000233664.1	NDUFS5P3	processed_pseudogene	320	1.03226	0.48837		0.292616	0.84493		0.0910548
ENSG00000239640.3	RN7SL62P	misc_RNA	296							0
ENSG00000162378.13	ZYG11B	protein_coding	100883	-0.318819	9.27051e-09	6.90651e-08	0.214744	0.000705281	0.00379526	0.709445
ENSG00000252018.1	RNU2-30P	snRNA	140	-1.44135	0.789298					0.0715877
ENSG00000228929.1	RPS13P2	processed_pseudogene	454	0.294386	0.148568	0.274394	0.206008	0.367473	0.546322	5.10703
ENSG00000206627.1	RNU6-969P	snRNA	104	1.45016	0.788075		-1.35719	0.78582		0
ENSG00000203995.11	ZYG11A	protein_coding	52487	0.242381	0.00327705	0.0103316	0.135191	0.155205	0.300268	0.302242
ENSG00000242391.2	ENSG00000242391	lncRNA	514							0
ENSG00000121310.17	ECHDC2	protein_coding	31302	0.0816257	0.862868	0.92512	-1.7108	0.0129014		0.0197854
ENSG00000230953.2	ENSG00000230953	processed_pseudogene	174	1.02067	0.643639		0.0674265	0.979497		0.0575993
ENSG00000231866.2	ENSG00000231866	processed_pseudogene	174	0	1					0
ENSG00000116171.19	SCP2	protein_coding	124422	-0.0377755	0.454831	0.625482	0.0581604	0.333448	0.51229	0.481805
ENSG00000264834.1	ENSG00000264834	miRNA	98	1.45014	0.788077		0.100109	0.98022		0
ENSG00000266188.1	ENSG00000266188	miRNA	87							0
ENSG00000265815.1	ENSG00000265815	miRNA	99							0
ENSG00000237279.2	H3P2	processed_pseudogene	394	0	1					0
ENSG00000236360.2	RRAS2P1	processed_pseudogene	501	1.55568	0.0722711	0.152669	0.322338	0.704742		0.136322
ENSG00000226147.1	TUBBP10	processed_pseudogene	1300	0	1					0
ENSG00000174348.14	PODN	protein_coding	23449	-1.44135	0.789298					0.000427408
ENSG00000232993.1	ENSG00000232993	lncRNA	15564							0
ENSG00000227644.2	HIGD1AP11	processed_pseudogene	279							0
ENSG00000162383.13	SLC1A7	protein_coding	55459	1.45027	0.781241		-1.35719	0.78582		0
ENSG00000235563.1	ENSG00000235563	lncRNA	4033							0
ENSG00000277397.1	ENSG00000277397	unprocessed_pseudogene	5979							0
ENSG00000157184.7	CPT2	protein_coding	17405	-0.10928	0.0609723	0.13243	0.584118	7.91616e-17	4.77865e-15	2.132
ENSG00000236723.2	ENSG00000236723	lncRNA	3992	-0.394809	0.331318	0.501747	0.20558	0.701111		0.163903
ENSG00000162384.14	CZIB	protein_coding	6535	-0.316676	1.56283e-07	9.9433e-07	0.113659	0.142215	0.28155	5.64435
ENSG00000259818.1	CZIB-DT	lncRNA	3590	-0.610027	0.520657		0.206704	0.870056		0.0383075
ENSG00000162385.11	MAGOH	protein_coding	11618	0.0187785	0.696268	0.81743	0.287036	4.80792e-08	7.3056e-07	6.3859
ENSG00000226754.3	MAGOH-DT	lncRNA	7932	-0.375231	0.43694	0.609159	1.10638	0.0567524		0.0506915
ENSG00000157193.18	LRP8	protein_coding	86105	-0.0929058	0.104666	0.206475	0.00496014	0.940123	0.969428	0.58969
ENSG00000234578.1	ENSG00000234578	lncRNA	666	0.0413194	0.990213		1.0156	0.764265		0.0150485
ENSG00000228838.1	ENSG00000228838	lncRNA	1682	1.45013	0.788078		-1.35719	0.78582		0
ENSG00000232762.1	ENSG00000232762	lncRNA	2926							0
ENSG00000225675.2	LRP8-DT	lncRNA	8276	3.18546	0.119025		-0.500258	0.730725		0.00121101
ENSG00000285954.1	ENSG00000285954	lncRNA	21442							0
ENSG00000226938.1	ENSG00000226938	lncRNA	745							0
ENSG00000230138.2	LINC02812	lncRNA	1589							0
ENSG00000236253.7	SLC25A3P1	transcribed_processed_pseudogene	26871	0	1					0
ENSG00000288527.1	ENSG00000288527	processed_pseudogene	78							0
ENSG00000143006.7	DMRTB1	protein_coding	8089							0
ENSG00000174332.6	GLIS1	protein_coding	232927	0.170652	0.271355	0.434867	-0.410429	0.0276023	0.0805776	0.0200565
ENSG00000239007.1	RNU7-95P	snRNA	63							0
ENSG00000058804.12	NDC1	protein_coding	72985	-0.236763	3.77065e-08	2.59802e-07	0.491568	4.86957e-27	7.63096e-25	2.81015
ENSG00000201003.1	ENSG00000201003	snoRNA	135	0.0664986	0.977021		0.586983	0.82715		0.145036
ENSG00000229687.2	ENSG00000229687	processed_pseudogene	285							0
ENSG00000058799.15	YIPF1	protein_coding	38079	0.00965631	0.900842	0.947236	-0.0399051	0.655332	0.788248	0.618064
ENSG00000211452.12	DIO1	protein_coding	19847	1.49038	0.600629		0.0475035	0.990477		0
ENSG00000081870.12	IFT25	protein_coding	29125	-0.202382	0.00177831	0.00596978	0.0404914	0.610425	0.753931	1.15174
ENSG00000116212.15	LRRC42	protein_coding	22083	-0.0866368	0.152093	0.279549	-0.0181018	0.806491	0.889957	1.70805
ENSG00000219102.3	HNRNPA3P12	processed_pseudogene	1062	0.205903	0.520967	0.683143	0.141761	0.714334	0.830232	0.812095
ENSG00000203985.11	LDLRAD1	protein_coding	10888	-2.41617	0.415144		2.51065	0.515356		0.0017983
ENSG00000116209.12	TMEM59	protein_coding	26823	-0.0473123	0.246025	0.40385	0.0972592	0.0415302	0.11149	6.33402
ENSG00000280378.1	ENSG00000280378	TEC	1754	-0.651476	0.348917	0.521003	-0.245076	0.785823		0.188446
ENSG00000116205.14	TCEANC2	protein_coding	58935	0.248625	0.000265755	0.00105289	0.210525	0.00773106	0.0286048	0.396493
ENSG00000283749.1	MIR4781	miRNA	75	0	1					0
ENSG00000225183.1	COX7BP3	processed_pseudogene	237	0.999163	0.556031		-0.468717	0.804904		0.120983
ENSG00000279049.1	ENSG00000279049	pseudogene	256							0
ENSG00000256407.2	ENSG00000256407	protein_coding	67387	1.68951	0.156586		-0.234139	0.830381		0.000729845
ENSG00000157211.12	CDCP2	protein_coding	21083	1.57985	0.758478		-3.90559	0.172612		0.000906666
ENSG00000280425.2	ENSG00000280425	lncRNA	5234	-0.989865	0.775552		0.0769817	0.984893		0.00374091
ENSG00000215883.11	CYB5RL	protein_coding	30385	-0.532787	6.49107e-12	6.63338e-11	0.190296	0.0476577	0.124012	0.820606
ENSG00000116221.15	MRPL37	protein_coding	41423	-0.0444596	0.255636	0.415348	0.0160393	0.675216	0.802022	6.77937
ENSG00000157216.17	SSBP3	protein_coding	188047	0.15113	0.00800194	0.0229536	-0.00151432	0.982664	0.990646	0.220184
ENSG00000198711.5	SSBP3-AS1	lncRNA	2623	0.0508908	0.953694		-0.152697	0.883958		0.0553652
ENSG00000225632.2	ENSG00000225632	lncRNA	1967							0
ENSG00000232245.1	ENSG00000232245	lncRNA	4604							0
ENSG00000287582.1	ENSG00000287582	lncRNA	2966							0
ENSG00000235741.1	LINC02784	lncRNA	847							0
ENSG00000237173.1	ENSG00000237173	processed_pseudogene	107							0
ENSG00000227453.1	HNRNPA1P63	processed_pseudogene	962	2.47001	0.414779		-0.920548	0.772764		0
ENSG00000162390.18	ACOT11	protein_coding	96935	-0.0722266	0.741336	0.847858	-0.156868	0.572478	0.725236	0.023135
ENSG00000162391.12	FAM151A	protein_coding	14375	-2.39095	0.428427		1.50267	0.763593		0.00132976
ENSG00000230728.1	ENSG00000230728	lncRNA	6961							0
ENSG00000184313.20	MROH7	protein_coding	68512							0
ENSG00000271723.5	MROH7-TTC4	protein_coding	100522							0
ENSG00000243725.7	TTC4	protein_coding	26796	0.108368	0.655021	0.789126	0.176196	0.543623	0.702814	0.0611437
ENSG00000162396.6	PARS2	protein_coding	7625	-0.0382632	0.697712	0.818174	0.581868	2.83674e-07	3.67356e-06	1.4001
ENSG00000006555.11	TTC22	protein_coding	21611	-3.03089	0.406121		1.5296	0.759396		0.00139128
ENSG00000237453.1	ENSG00000237453	lncRNA	2020	1.45014	0.788078		-1.35719	0.78582		0
ENSG00000162398.12	LEXM	protein_coding	36189							0
ENSG00000116133.13	DHCR24	protein_coding	37568	-0.363324	1.95496e-24	4.68539e-23	0.0582044	0.110542	0.23393	11.137
ENSG00000287724.1	ENSG00000287724	lncRNA	8992	-1.56023	0.444724		2.40581	0.330121		0.00324038
ENSG00000242396.2	ENSG00000242396	lncRNA	87646	0.396791	0.372941	0.546301	0.00420784	0.993488	0.996764	0.00613548
ENSG00000233203.6	DHCR24-DT	lncRNA	1287	0.54327	0.27191	0.435455	-0.500612	0.333076		0.368942
ENSG00000284601.1	ENSG00000284601	lncRNA	5564	0	1					0
ENSG00000143001.5	TMEM61	protein_coding	11660	-2.44515	0.539989		1.5296	0.759396		0.00171909
ENSG00000233271.1	ENSG00000233271	lncRNA	11324							0
ENSG00000162399.9	BSND	protein_coding	18239	1.03081	0.661002		-1.96307	0.460592		0.00109899
ENSG00000169174.12	PCSK9	protein_coding	25405	-0.0111877	0.996023		-0.889908	0.796472		0.000770711
ENSG00000162402.15	USP24	protein_coding	149019	-0.549387	8.57575e-28	2.41926e-26	0.341526	5.14347e-11	1.30385e-09	1.11101
ENSG00000231090.2	MIR4422HG	lncRNA	107046	0	1		1.5296	0.759396		0
ENSG00000231095.1	GYG1P3	processed_pseudogene	993	3.82401	0.129533		-0.680035	0.741702		0
ENSG00000265822.1	MIR4422	miRNA	82							0
ENSG00000234810.4	ENSG00000234810	lncRNA	741225	1.51703	0.768527		-1.41873	0.776176		0
ENSG00000231900.3	GOT2P1	processed_pseudogene	1308							0
ENSG00000232198.2	MTCO2P34	processed_pseudogene	606							0
ENSG00000199831.1	RN7SKP291	misc_RNA	326							0
ENSG00000252162.1	RNU6-830P	snRNA	106							0
ENSG00000272051.1	Y_RNA	misc_RNA	101							0
ENSG00000233079.3	LINC01755	lncRNA	81865							0
ENSG00000230250.3	LINC01753	lncRNA	29377	1.51836	0.778188		-1.41873	0.776176		0
ENSG00000227104.3	PIGQP1	transcribed_unprocessed_pseudogene	566							0
ENSG00000235612.1	ENSG00000235612	lncRNA	9503							0
ENSG00000260971.4	ENSG00000260971	lncRNA	323142	0.62812	0.790862		-0.532666	0.823185		6.05923e-05
ENSG00000284686.1	ENSG00000284686	protein_coding	351062	2.51905	0.419452		0.000947207	0.999743		0
ENSG00000229871.1	RPSAP20	processed_pseudogene	889	0	1					0
ENSG00000223956.5	LINC01767	lncRNA	2219	1.73056	0.0570839	0.125358	-0.402498	0.631924		0.0359232
ENSG00000162407.9	PLPP3	protein_coding	150540	0.537827	1.47756e-11	1.46184e-10	0.146836	0.0923499	0.204528	0.104374
ENSG00000236776.1	RPL21P23	processed_pseudogene	459							0
ENSG00000224980.1	RPL23AP85	processed_pseudogene	630	0	1					0
ENSG00000225475.1	ENSG00000225475	processed_pseudogene	140	1.87031	0.305379		-0.210217	0.902743		0.139856
ENSG00000162409.12	PRKAA2	protein_coding	70021	-0.684782	1.77008e-30	5.69619e-29	-0.255075	6.15747e-05	0.000452342	1.27771
ENSG00000187889.13	FYB2	protein_coding	100907	1.51834	0.778191		0.0475035	0.990477		0
ENSG00000229913.1	ENSG00000229913	lncRNA	3241							0
ENSG00000157131.12	C8A	protein_coding	63455	0	1					0
ENSG00000021852.14	C8B	protein_coding	45176	0	1		1.5296	0.759396		0
ENSG00000236341.1	ENSG00000236341	lncRNA	32871	3.03597	0.42312		-2.94318	0.380306		0
ENSG00000173406.16	DAB1	protein_coding	1551956	-0.735202	0.139233	0.260595	-0.404594	0.550181		0.000416337
ENSG00000227935.1	ENSG00000227935	lncRNA	874							0
ENSG00000236888.1	RPS20P5	processed_pseudogene	359	0	1					0
ENSG00000226759.8	DAB1-AS1	lncRNA	20373							0
ENSG00000290536.1	ENSG00000290536	lncRNA	1446							0
ENSG00000229887.5	HNRNPA1P6	transcribed_unprocessed_pseudogene	1116							0
ENSG00000223416.3	RPS26P15	processed_pseudogene	347	0.646359	0.238416	0.394525	-0.105779	0.862575		0.784611
ENSG00000235038.1	ENSG00000235038	lncRNA	20135							0
ENSG00000230546.1	ENSG00000230546	unprocessed_pseudogene	140							0
ENSG00000233216.1	ENSG00000233216	processed_pseudogene	321							0
ENSG00000162600.12	OMA1	protein_coding	131418	-0.38119	5.67565e-06	2.96473e-05	0.183437	0.0987298	0.214794	0.130659
ENSG00000286918.1	ENSG00000286918	lncRNA	17729	0.020901	0.993924		1.64496	0.592036		0.000539095
ENSG00000270209.1	ENSG00000270209	processed_pseudogene	420							0
ENSG00000264128.2	RN7SL713P	misc_RNA	301							0
ENSG00000184292.7	TACSTD2	protein_coding	1819	0	1					0
ENSG00000185839.3	ENSG00000185839	processed_pseudogene	689	0.26745	0.539532	0.698334	-0.107612	0.83664		0.718248
ENSG00000162601.12	MYSM1	protein_coding	56650	0.0559254	0.40751	0.581426	-0.17182	0.0141237	0.0466103	0.777374
ENSG00000283445.1	ENSG00000283445	lncRNA	55686							0
ENSG00000177606.9	JUN	protein_coding	7203	0.31053	1.12171e-13	1.34253e-12	-0.217653	5.14779e-09	9.25409e-08	55.4299
ENSG00000290013.1	ENSG00000290013	lncRNA	665	-0.143622	0.859365	0.922979	-0.608738	0.53278		0.367694
ENSG00000234807.8	LINC01135	lncRNA	116725	0.789209	0.23563	0.391047	-0.507932	0.483379		0.00178321
ENSG00000272226.1	ENSG00000272226	lncRNA	534	0.779635	0.397382		0.395251	0.678188		0.164564
ENSG00000231740.1	ENSG00000231740	lncRNA	12806							0
ENSG00000232453.7	LINC02777	lncRNA	49029	-0.24988	0.733748	0.842305	0.145634	0.867851		0.00458783
ENSG00000237352.6	LINC01358	lncRNA	306912	2.01261	0.507657		-1.9237	0.466364		3.26552e-05
ENSG00000228121.1	PHB1P3	processed_pseudogene	818	0.356307	0.54446	0.702542	0.422005	0.532629		0.276688
ENSG00000241042.1	ENSG00000241042	lncRNA	1652							0
ENSG00000235215.2	ENSG00000235215	lncRNA	22117							0
ENSG00000224609.8	FGGY-DT	lncRNA	164559	0.786151	0.0938033	0.189056	0.211267	0.668207	0.797193	0.00219697
ENSG00000270457.1	ENSG00000270457	lncRNA	337	2.46957	0.317666		-2.37574	0.545215		0
ENSG00000172456.18	FGGY	protein_coding	514009	-0.467618	0.0339927	0.0810225	0.885262	0.00170958	0.00812079	0.00391901
ENSG00000266150.1	MIR4711	miRNA	69							0
ENSG00000226883.1	ENSG00000226883	lncRNA	34435	0.00644416	0.997317		-1.5075	0.601284		0.000859654
ENSG00000134709.13	HOOK1	protein_coding	61536	0.0728733	0.463081	0.632175	-0.0213289	0.767394	0.863771	0.907991
ENSG00000134716.11	CYP2J2	protein_coding	33465	-0.358293	0.0135421	0.0365683	-0.116234	0.540622	0.700452	0.18075
ENSG00000265535.2	RN7SL475P	misc_RNA	297							0
ENSG00000162598.13	C1orf87	protein_coding	86501	0.133619	0.859161	0.922931	-1.97321	0.0695928		0.00260576
ENSG00000229332.2	PGBD4P8	processed_pseudogene	561							0
ENSG00000238242.2	LINC02778	lncRNA	34909							0
ENSG00000226476.7	LINC01748	lncRNA	124791	0.0659833	0.984553		1.0156	0.764265		7.6589e-05
ENSG00000231252.4	ENSG00000231252	lncRNA	208378	-1.58043	0.556409		1.10442	0.744552		0.00014206
ENSG00000162599.18	NFIA	protein_coding	597529	0.554864	1.56571e-16	2.33918e-15	0.0804084	0.265959	0.440398	0.0413384
ENSG00000237928.6	NFIA-AS2	lncRNA	144210	0.4628	0.801406		-0.341698	0.866162		0.000198827
ENSG00000237853.6	NFIA-AS1	lncRNA	4565	0.471495	0.801217		-0.956042	0.66801		0.00638281
ENSG00000284808.1	ENSG00000284808	lncRNA	52184							0
ENSG00000287224.1	ENSG00000287224	lncRNA	1855							0
ENSG00000223920.2	ENSG00000223920	processed_pseudogene	714							0
ENSG00000162604.13	TM2D1	protein_coding	44377	0.260844	0.000402625	0.0015354	-0.136684	0.100161	0.216973	0.523525
ENSG00000271200.1	PATJ-DT	lncRNA	426	0.869697	0.468385		-0.292357	0.831597		0.116542
ENSG00000132849.22	PATJ	protein_coding	436198	0.0218975	0.735688	0.843636	0.249029	0.000407067	0.00237237	0.0840911
ENSG00000200575.1	RNU6-414P	snRNA	103							0
ENSG00000212360.1	RNU6-1177P	snRNA	103							0
ENSG00000236646.1	LAMTOR5P1	processed_pseudogene	269	0	1		2.53382	0.542896		0
ENSG00000242860.3	RN7SL180P	misc_RNA	293							0
ENSG00000263908.1	MIR3116-1	miRNA	73							0
ENSG00000283690.1	MIR3116-2	miRNA	67							0
ENSG00000234204.1	PIGPP2	processed_pseudogene	822							0
ENSG00000234088.1	RPS15AP7	processed_pseudogene	404							0
ENSG00000240563.2	L1TD1	protein_coding	17479	-1.44135	0.789298					0.00057339
ENSG00000237227.1	ENSG00000237227	processed_pseudogene	306							0
ENSG00000200174.1	Y_RNA	misc_RNA	109							0
ENSG00000132854.19	KANK4	protein_coding	83269	0.00989359	0.994389		-0.318684	0.835975		0.000923821
ENSG00000201153.1	RNU6-371P	snRNA	107							0
ENSG00000162607.13	USP1	protein_coding	15507	0.0179785	0.684579	0.809616	-0.14482	0.000948793	0.00491574	15.1961
ENSG00000116641.18	DOCK7	protein_coding	234088	-0.174859	0.000679794	0.00247995	0.463015	1.61419e-16	9.30947e-15	0.331337
ENSG00000270549.1	ENSG00000270549	processed_pseudogene	237							0
ENSG00000132855.5	ANGPTL3	protein_coding	8793							0
ENSG00000278967.1	ENSG00000278967	TEC	1818	0	1					0
ENSG00000213703.2	RPL13AP9	processed_pseudogene	545	-1.40722	0.708683		1.5296	0.759396		0.0175369
ENSG00000235545.1	DOCK7-DT	lncRNA	22212	0.271449	0.769595		-0.835257	0.440702		0.00698925
ENSG00000125703.15	ATG4C	protein_coding	81384	-0.100833	0.177466	0.314516	0.221455	0.00880113	0.0316972	0.360019
ENSG00000234318.1	ENSG00000234318	lncRNA	5630	1.74679	0.179274		-0.325093	0.779297		0.00695556
ENSG00000237163.1	ENSG00000237163	processed_pseudogene	302	0	1					0
ENSG00000229537.7	LINC01739	lncRNA	46753							0
ENSG00000286455.1	ENSG00000286455	lncRNA	7417							0
ENSG00000227485.1	ENSG00000227485	lncRNA	1451							0
ENSG00000229225.1	ENSG00000229225	lncRNA	950							0
ENSG00000203605.3	ENSG00000203605	lncRNA	23903	0.0404125	0.979889		0.73252	0.628632		0.00203813
ENSG00000224209.8	LINC00466	lncRNA	158191	0.0142441	0.989837		1.51007	0.174072		0.000437614
ENSG00000252259.1	RNA5SP49	rRNA_pseudogene	114							0
ENSG00000228734.2	ENSG00000228734	lncRNA	1851							0
ENSG00000223683.1	RPSAP65	processed_pseudogene	594							0
ENSG00000230798.7	FOXD3-AS1	lncRNA	3563	0.378774	0.00151531	0.00515454	0.0862008	0.524043	0.686655	1.9882
ENSG00000187140.6	FOXD3	protein_coding	2561	0.159185	0.18084	0.319274	0.00954236	0.944369	0.971692	3.03849
ENSG00000275836.1	MIR6068	miRNA	59							0
ENSG00000252784.1	Y_RNA	misc_RNA	109							0
ENSG00000236674.1	ENSG00000236674	processed_pseudogene	1356	2.62179	0.179627		-0.532887	0.75629		0.00739107
ENSG00000088035.18	ALG6	protein_coding	70978	-0.162676	0.00644986	0.0189195	0.545358	1.87007e-14	8.36088e-13	0.561197
ENSG00000142856.17	ITGB3BP	protein_coding	152951	-0.792871	9.45499e-43	4.88768e-41	0.247536	0.000950927	0.00492413	0.340951
ENSG00000286429.1	ENSG00000286429	lncRNA	20247							0
ENSG00000203965.13	EFCAB7	protein_coding	49321	0.0142954	0.890487	0.941493	0.0583411	0.628132	0.766766	0.227631
ENSG00000264271.2	RN7SL488P	misc_RNA	285							0
ENSG00000251720.1	RNU7-123P	snRNA	59							0
ENSG00000116652.6	DLEU2L	lncRNA	3554	0.207891	0.730404	0.84015	-0.167123	0.817332		0.0772604
ENSG00000276884.1	ENSG00000276884	misc_RNA	135							0
ENSG00000278287.1	ENSG00000278287	misc_RNA	83							0
ENSG00000277565.1	ENSG00000277565	misc_RNA	57							0
ENSG00000275823.1	ENSG00000275823	misc_RNA	72							0
ENSG00000277689.1	ENSG00000277689	misc_RNA	89							0
ENSG00000274199.1	ENSG00000274199	misc_RNA	119							0
ENSG00000079739.17	PGM1	protein_coding	66834	-0.367586	5.03306e-11	4.72597e-10	0.308924	1.04274e-07	1.47467e-06	1.06352
ENSG00000244256.3	RN7SL130P	misc_RNA	304	0.366901	0.735588		-0.678981	0.620394		0.254573
ENSG00000185483.13	ROR1	protein_coding	407481	-0.85381	3.68158e-19	6.61357e-18	0.117842	0.316726	0.494833	0.051739
ENSG00000177452.7	ENSG00000177452	processed_pseudogene	583	1.63018	0.462897		0.458756	0.822788		0.0163939
ENSG00000228056.3	CFL1P3	processed_pseudogene	489	-0.319155	0.841019		-0.909233	0.685565		0.100577
ENSG00000207190.1	RNU6-809P	snRNA	106							0
ENSG00000200508.1	Y_RNA	misc_RNA	101							0
ENSG00000223949.8	ROR1-AS1	lncRNA	76963	0.567932	0.743953		-3.92514	0.138091		0.000514851
ENSG00000284928.1	ENSG00000284928	lncRNA	5894	0	1					0
ENSG00000177414.14	UBE2U	protein_coding	63745	1.61686	0.552003		-0.514947	0.837165		0.000157225
ENSG00000238653.1	RNU7-62P	snRNA	61							0
ENSG00000158966.16	CACHD1	protein_coding	222929	0.261039	6.21476e-09	4.72414e-08	0.0470624	0.379165	0.557888	0.293652
ENSG00000264470.1	MIR4794	miRNA	76							0
ENSG00000162437.15	RAVER2	protein_coding	88157	0.143579	0.0066823	0.0195138	-0.217997	0.000575305	0.00318305	0.554788
ENSG00000162434.14	JAK1	protein_coding	234531	-2.07529	1.47975e-290	2.21245e-287	0.0196198	0.815721	0.895435	0.462234
ENSG00000234784.2	ENSG00000234784	processed_pseudogene	240							0
ENSG00000233877.2	ENSG00000233877	processed_pseudogene	386							0
ENSG00000226891.9	LINC01359	lncRNA	30264	0.60269	0.566111		-0.830249	0.473338		0.00323485
ENSG00000185031.6	SLC2A3P2	processed_pseudogene	1479	-2.4162	0.472059		3.80884	0.200419		0.0132386
ENSG00000272506.1	ENSG00000272506	lncRNA	617	1.00916	0.779373		-2.37574	0.545215		0.0162436
ENSG00000212257.1	RNU6-1176P	snRNA	106	-2.38463	0.652924		1.50267	0.763593		0.180332
ENSG00000265996.1	MIR3671	miRNA	87	0.514314	0.674657		-0.0645496	0.959312		0.795709
ENSG00000199135.1	MIR101-1	miRNA	74	-1.44139	0.789293		1.5296	0.759396		0.135436
ENSG00000288804.1	ENSG00000288804	lncRNA	1645	0.320327	0.859446		-0.227296	0.901295		0.0238054
ENSG00000235804.2	ENSG00000235804	processed_pseudogene	718							0
ENSG00000234496.2	MRPS21P1	processed_pseudogene	222	-0.211966	0.872838		-0.184461	0.910487		0.309739
ENSG00000162433.15	AK4	protein_coding	84596	0.0454982	0.373511	0.546855	0.181625	0.000827931	0.00435408	0.994971
ENSG00000231622.1	RPS29P7	processed_pseudogene	170	0	1		1.50267	0.763593		0
ENSG00000116675.16	DNAJC6	protein_coding	167652	-0.685274	1.52105e-29	4.71525e-28	-0.332832	4.2997e-05	0.000330553	0.301894
ENSG00000229294.1	ENSG00000229294	lncRNA	27065	1.51016	0.721047		1.04005	0.742209		0
ENSG00000234144.1	COX6CP13	processed_pseudogene	225	-1.40786	0.677886		2.51065	0.515356		0.0424783
ENSG00000290094.1	ENSG00000290094	lncRNA	8575	0.464044	0.774317		-1.98577	0.317294		0.00695849
ENSG00000222624.1	RNU2-15P	snRNA	190							0
ENSG00000213625.9	LEPROT	protein_coding	15420	0.132361	0.0216428	0.0549682	0.111273	0.079293	0.182623	3.33136
ENSG00000116678.20	LEPR	protein_coding	220907	-0.452694	4.50831e-12	4.6885e-11	0.133695	0.106405	0.227065	0.192664
ENSG00000237852.1	ENSG00000237852	lncRNA	7782	-1.58649	0.357601		1.1072	0.633933		0.00754815
ENSG00000224570.1	ENSG00000224570	processed_pseudogene	2251							0
ENSG00000285079.1	ENSG00000285079	lncRNA	10885							0
ENSG00000239319.3	RN7SL854P	misc_RNA	294							0
ENSG00000184588.18	PDE4B	protein_coding	582065	0.311601	0.16764	0.300815	-0.382894	0.167763	0.318105	0.0033194
ENSG00000227466.1	PDE4B-AS1	lncRNA	8218							0
ENSG00000223152.1	RNU4-88P	snRNA	85							0
ENSG00000118473.23	SGIP1	protein_coding	217872	-0.749362	0.0273481	0.067178	-0.475591	0.30035	0.477712	0.00661709
ENSG00000264720.3	MIR3117	miRNA	77							0
ENSG00000248458.2	ENSG00000248458	lncRNA	11163							0
ENSG00000152760.10	DYNLT5	protein_coding	26588							0
ENSG00000172410.5	INSL5	protein_coding	3536	-1.77669	0.383274		-0.920548	0.772764		0.0193149
ENSG00000152763.17	DNAI4	protein_coding	111971	0.0984273	0.576946	0.729244	-0.117713	0.578603	0.729571	0.0322482
ENSG00000231080.1	ENSG00000231080	lncRNA	1616							0
ENSG00000198160.15	MIER1	protein_coding	63724	0.10742	0.107605	0.211244	-0.0527521	0.446614	0.621305	0.784884
ENSG00000289394.1	ENSG00000289394	lncRNA	700	-0.678099	0.556829		0.0687405	0.960518		0.180818
ENSG00000116704.8	SLC35D1	protein_coding	54798	-0.294733	2.13897e-05	0.000102295	0.0265682	0.748091	0.851382	0.735323
ENSG00000203963.12	C1orf141	protein_coding	139688							0
ENSG00000252433.1	ENSG00000252433	snoRNA	134							0
ENSG00000275678.1	ENSG00000275678	lncRNA	2351	1.51836	0.778188		-1.41873	0.776176		0
ENSG00000162594.17	IL23R	protein_coding	121072	3.0743	0.392388		-2.97802	0.370041		0
ENSG00000253074.1	RNU6-586P	snRNA	103							0
ENSG00000252116.1	RNU4ATAC4P	snRNA	125							0
ENSG00000228523.1	DNAJB6P4	processed_pseudogene	727	0.0209641	0.993867		1.06157	0.756222		0.0131467
ENSG00000081985.14	IL12RB2	protein_coding	91360	-0.547892	1.94225e-08	1.38946e-07	-0.0201838	0.869748	0.928771	0.176359
ENSG00000142864.15	SERBP1	protein_coding	22605	0.0380674	0.367473	0.540415	0.156109	3.02761e-05	0.000243875	51.1962
ENSG00000223263.1	RNU6-387P	snRNA	104							0
ENSG00000235200.5	LINC01702	lncRNA	10313	0	1					0
ENSG00000207504.1	RNU6-1031P	snRNA	106							0
ENSG00000238139.2	ENSG00000238139	processed_pseudogene	373							0
[truncated: 60,755 more rows]

## Sheet: ZNF207 regulated genes
Gene_ID	Gene_Name	Gene_Type	Gene_Size	Log2FoldChange_[FLAG_EV_siZNF207_vs_FLAG_EV_siCTL]	Pvalue_[FLAG_EV_siZNF207_vs_FLAG_EV_siCTL]	Padj_[FLAG_EV_siZNF207_vs_FLAG_EV_siCTL]	Log2FoldChange_[FLAG_ZNF207_FL_siZNF207_vs_FLAG_EV_siZNF207]	Pvalue_[FLAG_ZNF207_FL_siZNF207_vs_FLAG_EV_siZNF207]	Padj_[FLAG_ZNF207_FL_siZNF207_vs_FLAG_EV_siZNF207]	FPKM_FLAG_EV_siCTL
ENSG00000179403.12	VWA1	protein_coding	8021	-0.547663	6.18314e-05	0.000273763	0.521325	0.00213515	0.00981183	0.871375
ENSG00000162408.11	NOL9	protein_coding	33166	-0.40601	1.1984e-10	1.08543e-09	0.351441	3.60253e-06	3.73095e-05	1.25599
ENSG00000219481.11	NBPF1	protein_coding	51243	0.432777	1.7537e-13	2.06712e-12	-0.536784	4.17776e-15	2.02543e-13	0.711955
ENSG00000142798.20	HSPG2	protein_coding	115066	-1.68871	5.90702e-75	7.40741e-73	0.632438	2.72422e-06	2.89675e-05	0.199258
ENSG00000117308.15	GALE	protein_coding	5182	-0.641455	1.82341e-14	2.33015e-13	0.499036	1.82603e-06	2.02205e-05	3.96477
ENSG00000117616.18	RSRP1	protein_coding	95964	0.664607	2.12892e-10	1.88777e-09	-0.416116	7.1779e-05	0.000518909	0.118777
ENSG00000158062.21	UBXN11	protein_coding	37035	0.638111	7.66461e-21	1.52328e-19	-0.370304	1.53104e-06	1.71623e-05	0.597573
ENSG00000253368.4	TRNP1	protein_coding	7194	-0.422451	0.000134359	0.000563315	0.35154	0.00658082	0.0252335	1.6198
ENSG00000090020.11	SLC9A1	protein_coding	68172	0.444254	1.35581e-16	2.0397e-15	-0.474971	4.09732e-15	1.99514e-13	0.76265
ENSG00000126709.16	IFI6	protein_coding	6148	-0.464147	0.00150728	0.00512991	0.463333	0.0125067	0.042349	1.01143
ENSG00000158161.16	EYA3	protein_coding	118293	0.608804	1.94435e-32	6.95992e-31	-0.439591	8.3731e-14	3.40945e-12	0.432882
ENSG00000160055.20	TMEM234	protein_coding	7887	0.688482	1.36085e-09	1.11091e-08	-0.693408	1.05135e-07	1.48278e-06	0.960369
ENSG00000160058.19	BSDC1	protein_coding	30098	0.667828	8.16529e-60	6.81153e-58	-0.364898	1.65422e-14	7.43872e-13	2.98574
ENSG00000142686.8	C1orf216	protein_coding	5017	0.358756	6.55301e-05	0.000288757	-0.372109	0.000343716	0.0020376	3.16051
ENSG00000090621.15	PABPC4	protein_coding	16081	-0.605908	2.06991e-80	2.85339e-78	0.364538	1.16765e-22	1.21577e-20	25.819
ENSG00000171793.17	CTPS1	protein_coding	33265	-0.541416	1.7816e-48	1.1099e-46	0.383587	4.65793e-19	3.54231e-17	6.04529
ENSG00000164010.15	ERMAP	protein_coding	27869	0.501645	0.000173855	0.000713216	-0.466134	0.00210412	0.00968931	0.244551
ENSG00000196517.13	SLC6A9	protein_coding	39967	-0.577489	1.19128e-06	6.79826e-06	0.786968	1.8076e-07	2.4389e-06	0.202545
ENSG00000134744.14	TUT4	protein_coding	145205	-0.497082	3.01773e-21	6.16778e-20	0.521008	2.07675e-16	1.18451e-14	0.546094
ENSG00000162613.18	FUBP1	protein_coding	35055	0.703092	5.82932e-81	8.09318e-79	-0.797945	1.87543e-77	3.63692e-74	5.53338
ENSG00000137941.17	TTLL7	protein_coding	134126	0.515955	1.57593e-12	1.70458e-11	-0.358814	1.65862e-07	2.26114e-06	0.258361
ENSG00000117151.13	CTBS	protein_coding	24869	-0.66378	1.0557e-06	6.06553e-06	0.848685	8.90008e-07	1.04603e-05	0.311536
ENSG00000162688.17	AGL	protein_coding	73662	-0.795579	1.05979e-34	4.2125e-33	0.773667	3.98168e-27	6.30324e-25	0.913845
ENSG00000121940.17	CLCC1	protein_coding	81642	-0.421157	2.87557e-16	4.23427e-15	0.35085	1.14439e-08	1.96612e-07	0.890136
ENSG00000174151.15	CYB561D1	protein_coding	8880	0.828546	1.04996e-24	2.55741e-23	-0.471621	8.51107e-08	1.2375e-06	1.72113
ENSG00000085465.13	OVGP1	protein_coding	13416	0.366917	0.000770798	0.00278062	-0.919754	5.17587e-14	2.19394e-12	0.868636
ENSG00000163399.16	ATP1A1	protein_coding	37593	-0.69776	4.421e-100	9.34033e-98	0.405414	8.69053e-30	1.89894e-27	28.8038
ENSG00000121851.13	POLR3GL	protein_coding	14158	-0.525094	0.000167747	0.000691189	0.811492	2.27195e-06	2.45966e-05	0.426987
ENSG00000265972.6	TXNIP	protein_coding	4144	0.838081	2.49661e-35	1.02161e-33	-0.514479	4.57754e-13	1.65538e-11	6.31161
ENSG00000159445.13	THEM4	protein_coding	38771	-0.480206	2.17539e-13	2.54411e-12	0.521541	2.23286e-10	5.25653e-09	0.782965
ENSG00000159450.13	TCHH	protein_coding	9127	0.540782	7.83527e-07	4.57615e-06	-0.645408	3.60705e-07	4.56814e-06	0.972579
ENSG00000163462.19	TRIM46	protein_coding	11184	0.448424	0.0136266	0.0367426	-0.6363	0.00295736	0.0129789	0.295347
ENSG00000176444.19	CLK2	protein_coding	15623	0.717171	6.04983e-21	1.21352e-19	-0.442875	7.38778e-13	2.53011e-11	2.49031
ENSG00000163467.12	TSACC	protein_coding	9681	-0.675634	0.00203852	0.00675349	1.11851	2.12413e-05	0.00017868	0.248117
ENSG00000162734.13	PEA15	protein_coding	9996	0.356621	1.44153e-20	2.82449e-19	-0.573985	1.23264e-42	6.37441e-40	23.3205
ENSG00000162736.18	NCSTN	protein_coding	15658	-0.364213	5.60368e-18	9.207e-17	0.547265	3.22944e-30	7.47784e-28	7.24748
ENSG00000143195.13	ILDR2	protein_coding	79829	0.352197	4.65083e-06	2.46585e-05	-0.686315	1.60832e-16	9.30947e-15	0.33286
ENSG00000117475.14	BLZF1	protein_coding	28570	0.67072	1.17733e-24	2.85691e-23	-0.582808	1.07155e-14	4.93294e-13	1.25797
ENSG00000230124.8	ACBD6	protein_coding	233301	0.407414	1.52537e-15	2.13453e-14	-0.584694	6.3293e-22	6.13705e-20	0.261293
ENSG00000153029.16	MR1	protein_coding	28564	-0.64811	1.31667e-13	1.56718e-12	0.394152	0.000211579	0.00133541	0.705667
ENSG00000047410.14	TPR	protein_coding	64041	-0.5297	3.32796e-24	7.87887e-23	0.610622	1.43188e-44	7.93365e-42	3.92383
ENSG00000077157.23	PPP1R12B	protein_coding	244007	0.35915	1.87428e-06	1.04445e-05	-0.398456	1.78647e-06	1.98249e-05	0.102769
ENSG00000117153.16	KLHL12	protein_coding	37520	-0.374378	2.27208e-10	2.00738e-09	0.54276	3.49337e-15	1.73151e-13	1.14064
ENSG00000117625.14	RCOR3	protein_coding	58008	0.421942	2.48245e-10	2.18926e-09	-0.578749	6.98934e-14	2.88385e-12	0.536956
ENSG00000117707.17	PROX1	protein_coding	58329	0.508041	1.58499e-05	7.72502e-05	-0.440742	0.00026554	0.00163023	0.190792
ENSG00000186205.14	MTARC1	protein_coding	33307	-0.703029	2.18538e-20	4.2266e-19	0.561532	7.22014e-09	1.27288e-07	0.819842
ENSG00000143507.18	DUSP10	protein_coding	40665	0.659215	2.32284e-07	1.45221e-06	-0.395751	0.00553215	0.0218331	0.15687
ENSG00000081692.13	JMJD4	protein_coding	4986	-0.409477	2.78405e-12	2.93457e-11	0.443847	5.44755e-12	1.61903e-10	11.55
ENSG00000135776.5	ABCB10	protein_coding	42125	-0.675389	3.49586e-40	1.64526e-38	0.586624	1.78245e-24	2.19468e-22	2.61853
ENSG00000054282.16	SDCCAG8	protein_coding	244057	-0.720904	3.07658e-20	5.89157e-19	0.445837	5.61518e-06	5.50657e-05	0.10296
ENSG00000175137.11	SH3BP5L	protein_coding	15469	0.496319	1.16267e-09	9.54747e-09	-0.356928	0.000146716	0.000972717	1.01348
ENSG00000162976.13	SLC66A3	protein_coding	23672	-1.05988	4.8772e-06	2.57744e-05	1.13505	0.000240566	0.00149166	0.101236
ENSG00000183891.6	TTC32	protein_coding	5352	0.818668	1.67514e-11	1.65026e-10	-0.518548	0.000104996	0.000726217	1.15955
ENSG00000115884.11	SDC1	protein_coding	24636	-0.458316	4.68692e-18	7.75316e-17	0.477786	4.44413e-14	1.90459e-12	2.48651
ENSG00000138030.14	KHK	protein_coding	13990	-0.872523	4.97214e-22	1.06671e-20	0.569369	3.04552e-06	3.19677e-05	1.21142
ENSG00000138085.18	ATRAID	protein_coding	5137	-0.698546	6.3777e-39	2.93058e-37	0.462786	1.25317e-12	4.13551e-11	13.5538
ENSG00000049323.16	LTBP1	protein_coding	452556	-1.28653	2.16762e-90	3.7285e-88	0.559228	8.67694e-11	2.13335e-09	0.106356
ENSG00000138036.18	DYNC2LI1	protein_coding	35971	-1.05123	7.49459e-22	1.58858e-20	0.539049	0.000343468	0.00203691	0.394235
ENSG00000138095.20	LRPPRC	protein_coding	110002	-0.509461	5.72943e-41	2.74293e-39	0.462176	3.11379e-26	4.5147e-24	2.62188
ENSG00000068784.13	SRBD1	protein_coding	223485	-1.5037	1.38971e-71	1.57046e-69	0.616958	7.34403e-08	1.08201e-06	0.138477
ENSG00000162929.14	SANBR	protein_coding	72163	-0.375442	0.000197402	0.00080069	0.433131	0.000597312	0.00328373	0.174106
ENSG00000196975.16	ANXA4	protein_coding	182687	-0.579616	5.34861e-12	5.51517e-11	0.941113	1.29824e-21	1.22811e-19	0.101503
ENSG00000114993.17	RTKN	protein_coding	16587	-0.504874	2.41834e-14	3.05427e-13	0.397692	2.29736e-06	2.48544e-05	1.92268
ENSG00000115364.14	MRPL19	protein_coding	44068	-0.996307	7.70912e-66	7.56778e-64	0.368095	6.00883e-08	9.00686e-07	1.76777
ENSG00000144026.14	ZNF514	protein_coding	43581	0.449106	0.000107464	0.000457262	-0.43594	0.00134318	0.00659433	0.172839
ENSG00000144199.12	FAHD2B	protein_coding	11299	-0.36552	0.000592731	0.00218447	0.388042	0.00299956	0.0131196	0.955955
ENSG00000170500.13	LONRF2	protein_coding	50626	-0.621961	7.00628e-23	1.57072e-21	0.792301	3.85543e-34	1.24611e-31	1.41524
ENSG00000153214.11	TMEM87B	protein_coding	64049	-0.617605	3.13364e-11	2.98572e-10	0.706497	2.51097e-09	4.8059e-08	0.2546
ENSG00000136682.16	ZNG1B	protein_coding	58513	0.827986	6.68108e-25	1.65006e-23	-0.468466	2.60237e-07	3.39556e-06	0.265557
ENSG00000115109.14	EPB41L5	protein_coding	166042	-0.490335	9.9051e-11	9.0515e-10	0.39789	3.82983e-05	0.000299024	0.138728
ENSG00000153234.16	NR4A2	protein_coding	17911	0.446305	0.000365741	0.00140603	-0.372694	0.0117948	0.0403851	0.388612
ENSG00000241399.7	CD302	protein_coding	29627	-0.664347	4.97152e-12	5.14271e-11	0.378675	0.00337584	0.0144836	0.486739
ENSG00000123600.21	METTL8	protein_coding	119056	-0.657468	8.14453e-20	1.51924e-18	0.75872	2.11976e-17	1.38759e-15	0.249932
ENSG00000152256.14	PDK1	protein_coding	53296	-0.513884	4.21257e-17	6.51908e-16	0.424435	6.62141e-08	9.8301e-07	0.677236
ENSG00000144354.15	CDCA7	protein_coding	14177	-0.356687	3.55789e-10	3.08588e-09	0.657982	4.94778e-22	4.88917e-20	3.91517
ENSG00000128709.13	HOXD9	protein_coding	2218	0.741085	8.86837e-10	7.40759e-09	-0.477923	4.60499e-05	0.000350377	3.88444
ENSG00000119041.11	GTF3C3	protein_coding	36690	-0.446747	1.54243e-18	2.63447e-17	0.605661	5.69106e-23	6.08904e-21	2.21527
ENSG00000114948.13	ADAM23	protein_coding	177595	-0.826906	3.90989e-23	8.8989e-22	0.917182	3.22551e-19	2.48958e-17	0.117056
ENSG00000115365.13	LANCL1	protein_coding	50521	0.649177	4.10933e-37	1.77891e-35	-0.364538	4.58187e-11	1.17493e-09	1.5818
ENSG00000115461.5	IGFBP5	protein_coding	23444	-1.30903	1.21756e-42	6.26076e-41	1.55746	1.61293e-37	5.95785e-35	0.717168
ENSG00000115649.16	CNPPD1	protein_coding	6209	-0.449113	1.09569e-12	1.19915e-11	0.360636	4.49689e-06	4.53607e-05	5.60361
ENSG00000085982.16	USP40	protein_coding	91256	-0.679247	1.93803e-15	2.6792e-14	0.602429	4.47425e-09	8.10972e-08	0.277154
ENSG00000006607.14	FARP2	protein_coding	138556	-0.370299	3.84585e-10	3.3223e-09	0.391289	4.34887e-09	7.90954e-08	0.361094
ENSG00000180902.18	D2HGDH	protein_coding	34214	-0.678291	6.32236e-10	5.34993e-09	0.748756	8.62203e-08	1.24895e-06	0.306578
ENSG00000072756.18	TRNT1	protein_coding	26502	0.972531	9.41966e-55	7.18e-53	-0.512024	4.84155e-14	2.05811e-12	1.00222
ENSG00000180914.11	OXTR	protein_coding	19247	0.739028	8.6753e-05	0.000375049	-0.540232	0.00742971	0.0276746	0.147508
ENSG00000156959.9	LHFPL4	protein_coding	55461	0.383635	2.49544e-09	1.97813e-08	-0.66348	3.56189e-19	2.72213e-17	0.597006
ENSG00000154743.19	TSEN2	protein_coding	57128	-0.385336	3.88751e-07	2.35835e-06	0.784412	2.51822e-18	1.8171e-16	0.411528
ENSG00000163528.13	CHCHD4	protein_coding	12793	-0.366826	3.52505e-09	2.75227e-08	0.444414	3.42943e-09	6.39474e-08	2.87544
ENSG00000131373.15	HACL1	protein_coding	41153	-0.405477	1.00956e-10	9.21257e-10	0.41151	5.06594e-08	7.66762e-07	1.04493
ENSG00000151092.18	NGLY1	protein_coding	71095	-0.392543	5.21789e-10	4.4502e-09	0.460549	9.95299e-10	2.07295e-08	0.530649
ENSG00000033867.17	SLC4A7	protein_coding	111699	-1.25504	4.6808e-53	3.2964e-51	1.10724	1.51767e-28	2.9804e-26	0.311771
ENSG00000178567.8	EPM2AIP1	protein_coding	8088	0.453611	1.19617e-09	9.79767e-09	-0.445231	6.783e-08	1.00412e-06	2.96215
ENSG00000076242.17	MLH1	protein_coding	57670	-0.50938	1.57566e-23	3.6201e-22	0.491473	3.17455e-15	1.57853e-13	1.14302
ENSG00000144655.15	CSRNP1	protein_coding	12707	0.425662	8.74255e-08	5.76225e-07	-0.623324	1.04642e-13	4.17329e-12	1.81033
ENSG00000178917.18	ZNF852	protein_coding	18756	0.590375	0.00146633	0.00500633	-0.564591	0.00690287	0.0261007	0.162332
ENSG00000163820.16	FYCO1	protein_coding	77921	-0.416189	6.23164e-15	8.25661e-14	0.471752	1.73735e-13	6.68813e-12	0.753088
ENSG00000114646.10	CSPG5	protein_coding	18554	-1.82936	2.35582e-43	1.2443e-41	0.788972	8.94596e-05	0.00063028	0.613966
ENSG00000114735.10	HEMK1	protein_coding	27016	-0.765227	2.89227e-09	2.27415e-08	0.456605	0.00351824	0.0149992	0.372525
ENSG00000114738.11	MAPKAPK3	protein_coding	37771	-0.790804	6.861e-35	2.74109e-33	0.359298	6.89177e-06	6.62443e-05	1.32455
ENSG00000114779.20	ABHD14B	protein_coding	14899	-0.523892	1.05834e-06	6.07889e-06	0.680331	1.76774e-07	2.39308e-06	0.763768
ENSG00000168268.11	NT5DC2	protein_coding	10669	-0.853967	9.70077e-74	1.19338e-71	0.594118	5.57177e-33	1.60075e-30	16.1443
ENSG00000163933.10	RFT1	protein_coding	41970	-0.562446	6.00444e-17	9.20413e-16	0.501601	1.29396e-09	2.64139e-08	0.806383
ENSG00000016391.11	CHDH	protein_coding	34084	-0.601478	1.11514e-09	9.17657e-09	0.57856	7.23879e-06	6.93654e-05	0.406745
ENSG00000178700.9	DHFR2	protein_coding	15553	-0.474179	0.000383811	0.0014694	0.640656	0.000159527	0.0010478	0.389769
ENSG00000170854.18	RIOX2	protein_coding	30639	-0.646588	8.71821e-26	2.24742e-24	0.575455	1.38889e-13	5.42751e-12	1.39399
ENSG00000114529.13	C3orf52	protein_coding	44669	0.429291	2.94645e-09	2.31581e-08	-0.458072	7.46346e-08	1.09752e-06	0.499304
ENSG00000065485.20	PDIA5	protein_coding	158202	-0.77355	1.13487e-20	2.24399e-19	0.837404	5.56284e-15	2.6392e-13	0.116512
ENSG00000175792.12	RUVBL1	protein_coding	89136	-0.379391	6.91497e-21	1.38214e-19	0.5328	4.73301e-33	1.38543e-30	1.81961
ENSG00000175054.16	ATR	protein_coding	129726	-0.720668	1.92908e-24	4.62909e-23	0.388922	2.84173e-07	3.67695e-06	0.357296
ENSG00000163710.9	PCOLCE2	protein_coding	73284	-0.658237	2.02543e-14	2.57815e-13	0.60253	1.64146e-08	2.74414e-07	0.275429
ENSG00000071794.16	HLTF	protein_coding	56427	-0.617037	5.14641e-27	1.4069e-25	0.564188	6.37559e-19	4.8015e-17	1.64945
ENSG00000169359.16	SLC33A1	protein_coding	33432	-0.72068	5.30009e-12	5.47095e-11	0.514635	1.94918e-05	0.00016606	0.538582
ENSG00000168779.21	SHOX2	protein_coding	10515	0.570982	3.75445e-07	2.28119e-06	-0.364699	0.00338286	0.0145017	0.81263
ENSG00000179674.4	ARL14	protein_coding	1288	0.96112	4.18114e-05	0.000190593	-0.834804	0.0012595	0.00622884	1.31967
ENSG00000175193.14	PARL	protein_coding	55662	-0.637791	1.05285e-06	6.05094e-06	0.819038	3.11245e-07	3.98404e-06	0.129859
ENSG00000163898.10	LIPH	protein_coding	46326	0.865368	9.06837e-13	9.96956e-12	-0.440622	0.000488011	0.00277605	0.163934
ENSG00000163923.10	RPL39L	protein_coding	59960	-0.388771	4.63621e-06	2.45944e-05	0.42137	4.67079e-05	0.000354514	0.303038
ENSG00000180370.10	PAK2	protein_coding	92790	-0.372301	1.10717e-18	1.9078e-17	0.419226	3.63271e-17	2.30975e-15	1.37966
ENSG00000170846.17	ENSG00000170846	protein_coding	13359	0.416278	1.05689e-09	8.72309e-09	-0.368965	3.82461e-06	3.94252e-05	1.93886
ENSG00000109790.18	KLHL5	protein_coding	81818	-0.943095	2.83328e-40	1.34318e-38	0.39101	6.68788e-05	0.00048843	0.393744
ENSG00000169429.12	CXCL8	protein_coding	3197	2.18365	3.98361e-20	7.56886e-19	-1.00772	5.22055e-06	5.17519e-05	0.357336
ENSG00000138744.16	NAAA	protein_coding	27353	-1.06224	7.56271e-25	1.85836e-23	0.355445	0.0137881	0.045805	0.523548
ENSG00000169288.18	MRPL1	protein_coding	89955	-0.505899	8.78443e-13	9.66287e-12	0.769953	5.54148e-23	5.97018e-21	0.37568
ENSG00000163322.14	ABRAXAS1	protein_coding	63831	-0.940872	8.40947e-15	1.09996e-13	0.922488	3.78185e-09	6.97642e-08	0.140504
ENSG00000138777.20	PPA2	protein_coding	104990	-0.533054	3.15051e-18	5.2927e-17	0.454364	9.07191e-12	2.55894e-10	0.511136
ENSG00000168743.13	NPNT	protein_coding	109252	0.751099	1.06264e-30	3.47134e-29	-0.993556	1.88529e-40	7.31209e-38	0.249376
ENSG00000164089.9	ETNPPL	protein_coding	21006	-1.62088	1.75515e-09	1.41791e-08	1.8371	6.0176e-08	9.0113e-07	0.100778
ENSG00000151012.13	SLC7A11	protein_coding	78252	-0.560904	3.99041e-10	3.43802e-09	0.874562	5.91739e-18	4.09832e-16	0.232791
ENSG00000145439.12	CBR4	protein_coding	146505	-0.733382	1.70916e-21	3.54169e-20	0.837123	1.52117e-17	1.00423e-15	0.193347
ENSG00000168538.16	TRAPPC11	protein_coding	54327	-0.464854	3.63265e-12	3.8002e-11	0.512706	4.26743e-10	9.60885e-09	0.558693
ENSG00000152620.13	NADK2	protein_coding	49690	-0.420186	3.89866e-14	4.85758e-13	0.539465	6.30977e-15	2.97537e-13	1.06115
ENSG00000083720.13	OXCT1	protein_coding	140360	-0.903786	1.10648e-98	2.24028e-96	0.434188	1.00799e-17	6.76969e-16	1.2695
ENSG00000170571.12	EMB	protein_coding	47056	-0.845025	8.04135e-53	5.60214e-51	0.446991	6.56636e-12	1.91486e-10	2.51247
ENSG00000086189.11	DIMT1	protein_coding	56659	-1.27943	2.36352e-114	6.29312e-112	0.587929	2.12797e-14	9.4866e-13	1.05879
ENSG00000086200.17	IPO11	protein_coding	224610	-0.516393	2.55458e-28	7.45547e-27	0.445571	1.07783e-15	5.59246e-14	0.440441
ENSG00000197860.10	SGTB	protein_coding	57107	-0.876058	4.58075e-36	1.91888e-34	0.487641	5.97692e-08	8.96769e-07	0.670605
ENSG00000145703.17	IQGAP2	protein_coding	304847	-0.465836	9.51387e-18	1.53589e-16	0.482623	1.7983e-15	9.17727e-14	0.275563
ENSG00000164329.15	TENT2	protein_coding	76126	-0.583692	2.37146e-19	4.31189e-18	0.363369	1.86843e-06	2.06606e-05	0.724929
ENSG00000164291.17	ARSK	protein_coding	50001	-0.370094	9.33032e-07	5.3878e-06	0.390516	3.81302e-05	0.000298083	0.441989
ENSG00000047188.16	YTHDC2	protein_coding	81591	-0.664548	2.62393e-44	1.4489e-42	0.534153	2.49178e-22	2.49403e-20	1.42538
ENSG00000164904.18	ALDH7A1	protein_coding	64162	-0.787516	5.87929e-78	7.77386e-76	0.737274	7.34626e-47	4.5588e-44	1.83075
ENSG00000186687.16	LYRM7	protein_coding	34484	-0.439849	7.96421e-11	7.35394e-10	0.487953	8.91757e-12	2.52458e-10	1.72275
ENSG00000120738.8	EGR1	protein_coding	3824	0.508823	1.5657e-14	2.01007e-13	-0.822192	1.39392e-28	2.77247e-26	13.2282
ENSG00000112852.7	PCDHB2	protein_coding	4097	1.2663	2.9077e-06	1.58338e-05	-1.06755	0.000149528	0.000989245	0.286291
ENSG00000155846.17	PPARGC1B	protein_coding	124724	-0.595159	2.54945e-15	3.47502e-14	0.557123	4.62638e-10	1.03271e-08	0.225053
ENSG00000196743.9	GM2A	protein_coding	58290	-0.552001	3.48852e-13	4.00274e-12	0.407297	1.55802e-05	0.000136714	0.448309
ENSG00000145907.16	G3BP1	protein_coding	41866	-0.577648	7.60725e-50	4.96182e-48	0.361693	1.00583e-17	6.76969e-16	9.82504
ENSG00000055163.21	CYFIP2	protein_coding	129516	-0.631588	6.51982e-54	4.76412e-52	0.4224	6.54322e-17	4.01231e-15	0.966286
ENSG00000113328.20	CCNG1	protein_coding	8582	0.36557	2.57141e-19	4.66236e-18	-0.491807	1.64739e-28	3.19471e-26	28.0087
ENSG00000072571.20	HMMR	protein_coding	31738	-0.416941	2.55494e-15	3.48006e-14	0.636139	1.85345e-28	3.50663e-26	3.9285
ENSG00000113758.14	DBN1	protein_coding	17793	-0.528928	4.29105e-33	1.56777e-31	0.404729	6.59113e-14	2.74878e-12	5.39123
ENSG00000146067.17	FAM193B	protein_coding	34797	0.361075	6.48895e-07	3.82895e-06	-0.400264	6.20774e-07	7.51224e-06	0.972815
ENSG00000165810.17	BTNL9	protein_coding	21296	0.720789	2.52166e-08	1.78101e-07	-0.382881	0.00692979	0.0261833	0.262648
ENSG00000183718.6	TRIM52	protein_coding	7073	0.822888	7.16891e-19	1.24859e-17	-0.385559	8.2065e-05	0.000582414	1.61021
ENSG00000137274.13	BPHL	protein_coding	35204	-0.500529	9.08522e-09	6.77366e-08	0.664659	1.31095e-09	2.67254e-08	0.466897
ENSG00000165097.16	KDM1B	protein_coding	68525	-0.376586	8.21526e-09	6.15812e-08	0.583482	1.95735e-13	7.461e-12	0.478173
ENSG00000180573.10	H2AC6	protein_coding	14971	0.461428	0.000153685	0.00063706	-0.844031	7.17706e-09	1.26672e-07	0.484873
ENSG00000197279.5	ZNF165	protein_coding	8995	0.398566	0.000482992	0.00181374	-0.514584	0.000127687	0.000863529	0.914495
ENSG00000198563.14	DDX39B	protein_coding	12229	0.520276	0.00046967	0.00176781	-0.396664	6.45791e-17	3.99155e-15	9.15307
ENSG00000204394.13	VARS1	protein_coding	18234	-0.758071	1.87403e-96	3.53647e-94	0.467439	2.85623e-31	7.26419e-29	18.0684
ENSG00000204371.12	EHMT2	protein_coding	17939	-0.399428	4.21526e-19	7.50981e-18	0.413314	1.31388e-14	6.01285e-13	5.2951
ENSG00000179344.17	HLA-DQB1	protein_coding	8916	0.401933	1.02394e-07	6.68084e-07	-0.498853	3.82951e-08	5.95899e-07	2.17152
ENSG00000112078.14	KCTD20	protein_coding	48376	-1.62988	5.47606e-237	5.60201e-234	0.351123	3.18668e-07	4.06564e-06	2.5377
ENSG00000124596.17	OARD1	protein_coding	64160	-0.524379	4.31898e-09	3.34321e-08	0.588053	1.04591e-07	1.47781e-06	0.250094
ENSG00000137161.18	CNPY3	protein_coding	9814	-0.456791	1.06214e-14	1.37633e-13	0.622496	3.24215e-19	2.49004e-17	4.60205
ENSG00000124574.15	ABCC10	protein_coding	23061	0.400131	1.48606e-09	1.21008e-08	-0.467696	4.1916e-09	7.66845e-08	1.12852
ENSG00000124571.18	XPO5	protein_coding	53704	-0.413639	2.78929e-34	1.0757e-32	0.370155	8.31655e-20	6.65067e-18	4.38542
ENSG00000153294.12	ADGRF4	protein_coding	36157	0.412628	0.0118005	0.0323324	-0.722124	0.000119532	0.000814413	0.118284
ENSG00000197261.12	C6orf141	protein_coding	11241	0.665912	1.17166e-12	1.27655e-11	-0.543526	4.75928e-08	7.25299e-07	1.31813
ENSG00000170899.11	GSTA4	protein_coding	17356	-1.17398	9.52728e-68	9.79798e-66	0.585657	5.09673e-10	1.12958e-08	2.02578
ENSG00000119900.9	OGFRL1	protein_coding	20248	-0.778166	3.23925e-34	1.24429e-32	0.520128	1.28407e-10	3.08376e-09	2.60402
ENSG00000135314.14	KHDC1	protein_coding	69051	0.499048	3.39434e-11	3.2262e-10	-1.02263	6.28521e-28	1.10805e-25	0.285555
ENSG00000146242.9	TPBG	protein_coding	4214	0.82445	3.73979e-53	2.64328e-51	-0.361444	1.41137e-09	2.85849e-08	10.9255
ENSG00000014123.10	UFL1	protein_coding	33681	-1.82327	5.85108e-136	2.47233e-133	0.361017	0.000384514	0.00225704	1.59712
ENSG00000112769.20	LAMA4	protein_coding	147008	-0.641673	4.08658e-34	1.55747e-32	0.351303	8.57964e-08	1.24446e-06	0.489966
ENSG00000111834.13	RSPH4A	protein_coding	16506	0.655355	0.00363506	0.0113392	-0.931214	0.000533111	0.00299012	0.126701
ENSG00000153975.10	ZUP1	protein_coding	33176	0.382702	9.30422e-08	6.10761e-07	-0.494636	8.28538e-10	1.76323e-08	0.774772
ENSG00000164465.19	DCBLD1	protein_coding	116041	-0.479434	1.28245e-11	1.27635e-10	0.696832	3.85473e-16	2.15893e-14	0.224545
ENSG00000172594.13	SMPDL3A	protein_coding	20671	0.452856	0.000995874	0.00350476	-0.384398	0.012649	0.0426879	0.274648
ENSG00000111906.18	HDDC2	protein_coding	82116	-0.459444	2.53597e-20	4.87554e-19	0.389202	5.46319e-11	1.36703e-09	0.880773
ENSG00000197594.14	ENPP1	protein_coding	87139	-0.473498	3.45275e-15	4.6605e-14	0.799367	4.65423e-31	1.16461e-28	0.522727
ENSG00000146409.12	SLC18B1	protein_coding	43969	-0.719534	1.4471e-26	3.88498e-25	0.409969	2.98765e-06	3.14881e-05	0.87075
ENSG00000135541.22	AHI1	protein_coding	215027	0.377983	5.00984e-08	3.39763e-07	-0.379832	3.04427e-06	3.19677e-05	0.14052
ENSG00000118503.18	TNFAIP3	protein_coding	16100	0.686917	2.37582e-15	3.25892e-14	-0.586751	1.15736e-09	2.39085e-08	0.97681
ENSG00000055211.14	GINM1	protein_coding	25454	-0.528879	3.74477e-22	8.07848e-21	0.385666	1.80281e-09	3.58116e-08	2.54127
ENSG00000026297.17	RNASET2	protein_coding	35078	-0.687139	5.75111e-09	4.38714e-08	0.96522	4.50751e-11	1.15777e-09	0.244643
ENSG00000130023.16	ERMARD	protein_coding	29978	-0.693072	3.68754e-15	4.9465e-14	0.789789	7.24362e-13	2.48623e-11	0.556827
ENSG00000177706.9	FAM20C	protein_coding	68201	-0.42812	4.47698e-07	2.69409e-06	0.449146	4.07117e-07	5.11418e-06	0.407773
ENSG00000011275.19	RNF216	protein_coding	161649	-0.497822	4.11568e-20	7.80454e-19	0.381362	1.27441e-08	2.17027e-07	0.341775
ENSG00000106305.10	AIMP2	protein_coding	14579	-0.654551	6.94443e-39	3.18347e-37	0.357328	5.70643e-09	1.01758e-07	6.33008
ENSG00000236609.4	ZNF853	protein_coding	8680	-0.732993	8.66487e-13	9.53675e-12	0.431482	0.00127352	0.00628617	1.51277
ENSG00000136231.14	IGF2BP3	protein_coding	160282	-1.23292	4.35261e-130	1.5667e-127	1.13378	1.13104e-65	1.59518e-62	0.475658
ENSG00000122642.11	FKBP9	protein_coding	49526	-0.732852	8.00365e-28	2.26774e-26	0.509638	8.68055e-10	1.83724e-08	0.741669
ENSG00000146729.10	NIPSNAP2	protein_coding	48388	-0.76399	5.87684e-49	3.73295e-47	0.399042	7.39004e-11	1.83146e-09	2.02224
ENSG00000146733.14	PSPH	protein_coding	40553	-0.455656	1.15277e-09	9.47419e-09	0.442792	1.1885e-06	1.36077e-05	0.673091
ENSG00000243335.10	KCTD7	protein_coding	20186	0.691607	6.31012e-12	6.45865e-11	-0.822437	3.60769e-12	1.10177e-10	0.499422
ENSG00000005486.17	RHBDD2	protein_coding	46324	0.675994	2.0891e-47	1.27291e-45	-0.628501	1.00842e-32	2.74467e-30	1.41305
ENSG00000164647.9	STEAP1	protein_coding	10373	-0.430208	0.000187671	0.00076473	0.368172	0.0109786	0.0380837	0.893972
ENSG00000242265.6	PEG10	protein_coding	13370	-0.486169	7.59982e-28	2.15646e-26	0.493777	2.29074e-27	3.70194e-25	25.8959
ENSG00000166997.8	CNPY4	protein_coding	5874	-0.362603	0.0010325	0.00362252	0.616624	4.11731e-06	4.19684e-05	1.65484
ENSG00000078487.18	ZCWPW1	protein_coding	28166	-1.21735	1.10244e-21	2.31656e-20	1.26557	4.26519e-14	1.83297e-12	0.291272
ENSG00000091127.14	PUS7	protein_coding	82610	-1.11743	2.3029e-88	3.76147e-86	0.641496	7.21809e-18	4.91146e-16	0.713819
ENSG00000091136.15	LAMB1	protein_coding	79414	-0.521623	1.11187e-33	4.18016e-32	0.678495	5.2758e-39	1.99631e-36	1.48707
ENSG00000128578.10	STRIP2	protein_coding	53967	0.532693	4.2433e-08	2.90412e-07	-0.378998	0.000519657	0.00292524	0.211019
ENSG00000146963.18	LUC7L2	protein_coding	83098	0.406251	7.36553e-16	1.05812e-14	-0.412377	5.00395e-13	1.78463e-11	0.728872
ENSG00000196584.4	XRCC2	protein_coding	31417	0.583782	5.49878e-15	7.31052e-14	-0.367679	1.00628e-07	1.42831e-06	1.02682
ENSG00000186480.13	INSIG1	protein_coding	12459	-0.693942	1.46992e-64	1.38023e-62	0.515875	4.75355e-25	6.14555e-23	12.368
ENSG00000146918.20	NCAPG2	protein_coding	73635	0.392732	7.97804e-19	1.38578e-17	-0.357141	5.70946e-15	2.70051e-13	1.99847
ENSG00000117868.18	ESYT2	protein_coding	99258	-0.685829	1.08256e-54	8.21945e-53	0.413886	8.50534e-15	3.97445e-13	1.42152
ENSG00000154319.16	FAM167A	protein_coding	54432	0.667077	1.18854e-10	1.078e-09	-0.468765	5.39794e-05	0.000403389	0.16707
ENSG00000154328.16	NEIL2	protein_coding	17706	-0.933752	2.19918e-21	4.53293e-20	0.951529	8.93006e-14	3.62673e-12	0.772914
ENSG00000186523.15	FAM86B1	protein_coding	12037	-0.796674	4.50329e-07	2.70824e-06	1.14218	4.76938e-09	8.60374e-08	0.399399
ENSG00000104613.12	INTS10	protein_coding	34692	-0.457992	1.75196e-26	4.65839e-25	0.673215	3.14895e-37	1.11029e-34	2.56881
ENSG00000197217.13	ENTPD4	protein_coding	71912	-0.599922	4.01292e-23	9.12271e-22	0.446957	4.98243e-11	1.2651e-09	0.848206
ENSG00000240694.9	PNMA2	protein_coding	9391	-0.599873	2.83751e-33	1.04853e-31	0.489861	4.21075e-17	2.6341e-15	8.90101
ENSG00000120915.14	EPHX2	protein_coding	54783	-1.30093	2.12474e-20	4.11341e-19	1.02149	2.39046e-07	3.14543e-06	0.129514
ENSG00000168079.17	SCARA5	protein_coding	122790	-0.777745	2.86959e-15	3.89499e-14	0.989142	4.98931e-15	2.37436e-13	0.101953
ENSG00000147475.17	ERLIN2	protein_coding	21821	-0.753373	1.15329e-66	1.15549e-64	0.503523	6.65186e-22	6.40975e-20	6.08694
ENSG00000253729.9	PRKDC	protein_coding	187067	-0.576655	3.55064e-15	4.78266e-14	0.399105	5.20602e-27	8.07662e-25	5.80773
ENSG00000120992.18	LYPLA1	protein_coding	55650	-0.460465	1.75762e-14	2.24756e-13	0.501028	2.67015e-05	0.000218064	1.71423
ENSG00000170791.18	CHCHD7	protein_coding	7123	0.509533	6.14453e-11	5.71988e-10	-0.455503	9.62073e-08	1.37298e-06	3.01019
ENSG00000215114.10	UBXN2B	protein_coding	40142	0.543162	9.28971e-16	1.32865e-14	-0.409211	2.81973e-08	4.51447e-07	1.07635
ENSG00000164683.19	HEY1	protein_coding	5486	-0.581705	1.66261e-11	1.63875e-10	0.415813	0.000227328	0.00141922	3.19003
ENSG00000133739.16	LRRCC1	protein_coding	38865	-0.422945	0.000138854	0.000580409	0.545409	2.96382e-05	0.000239234	0.276505
ENSG00000185015.8	CA13	protein_coding	63486	0.575877	2.80087e-07	1.73212e-06	-0.524149	4.71257e-05	0.00035751	0.125172
ENSG00000253250.3	C8orf88	protein_coding	26767	-0.572823	4.42796e-10	3.80319e-09	0.409266	0.000592931	0.00326776	0.569556
ENSG00000132541.11	RIDA	protein_coding	14827	-0.867794	6.58925e-19	1.15383e-17	0.511676	7.09088e-05	0.000513576	1.00293
ENSG00000104412.8	EMC2	protein_coding	45595	-0.541419	4.88832e-12	5.06202e-11	0.583364	2.78304e-09	5.29119e-08	0.472354
ENSG00000187955.13	COL14A1	protein_coding	313793	-0.628342	5.56313e-22	1.19218e-20	0.457846	1.01197e-07	1.43507e-06	0.131746
ENSG00000183665.5	TRMT12	protein_coding	11330	0.474084	6.32731e-08	4.24375e-07	-0.3897	0.00014827	0.000982599	1.16173
ENSG00000104549.12	SQLE	protein_coding	23786	-0.605411	1.18159e-36	5.0036e-35	0.521311	1.67713e-20	1.41408e-18	4.49938
ENSG00000164961.16	WASHC5	protein_coding	67559	-0.554986	4.24495e-18	7.06413e-17	0.603385	7.72355e-14	3.16156e-12	0.48119
ENSG00000136997.22	MYC	protein_coding	7517	-0.400232	6.5034e-13	7.25224e-12	0.70828	2.39799e-27	3.8353e-25	6.30846
ENSG00000181790.13	ADGRB1	protein_coding	95579	-0.670586	1.70156e-09	1.37748e-08	0.425427	0.00440172	0.0180657	0.10375
ENSG00000160886.13	LY6K	protein_coding	5016	0.38973	0.00837553	0.0238913	-0.640973	0.000232801	0.00144873	1.0012
ENSG00000104524.14	PYCR3	protein_coding	6563	-1.09499	4.23058e-33	1.54858e-31	1.08463	1.00595e-20	8.71863e-19	2.98927
ENSG00000179526.17	SHARPIN	protein_coding	9491	-0.458139	2.67358e-10	2.34823e-09	0.390674	1.65665e-05	0.000144308	2.64031
ENSG00000198169.9	ZNF251	protein_coding	35510	0.412247	0.000172502	0.000708714	-0.772628	7.49957e-10	1.61147e-08	0.292325
ENSG00000107020.10	PLGRKT	protein_coding	79954	-0.724615	3.91709e-10	3.38084e-09	0.5895	6.3197e-05	0.000463512	0.136814
ENSG00000178445.10	GLDC	protein_coding	113262	-0.766664	2.48255e-30	7.94947e-29	0.839068	2.9892e-25	3.96362e-23	0.301181
ENSG00000164985.15	PSIP1	protein_coding	46929	-0.358649	2.60775e-14	3.28709e-13	0.394592	4.04663e-15	1.98042e-13	3.30879
ENSG00000171843.17	MLLT3	protein_coding	280830	-0.846541	9.57473e-33	3.45918e-31	0.402874	1.18141e-05	0.000107561	0.119502
ENSG00000164978.18	NUDT2	protein_coding	14205	-0.690637	6.98444e-10	5.88455e-09	0.464725	0.00155099	0.00748663	0.728589
ENSG00000198853.12	RUSC2	protein_coding	71787	0.44869	4.80556e-08	3.2728e-07	-0.456505	4.28215e-06	4.34205e-05	0.207356
ENSG00000122707.12	RECK	protein_coding	87542	-1.02038	8.56367e-15	1.11863e-13	0.524382	0.00351318	0.0149817	0.101522
ENSG00000137124.8	ALDH1B1	protein_coding	5959	-0.492248	2.99434e-19	5.41909e-18	0.509522	1.1814e-15	6.10944e-14	10.099
ENSG00000148019.14	CEP78	protein_coding	43628	-0.869787	3.11892e-40	1.475e-38	0.541306	1.0002e-11	2.80093e-10	1.12181
ENSG00000135047.16	CTSL	protein_coding	7418	-0.351296	5.83325e-12	6.00534e-11	0.380949	8.35494e-10	1.77317e-08	8.28037
ENSG00000165238.17	WNK2	protein_coding	136450	-0.655118	1.01252e-18	1.75092e-17	0.37371	0.000129521	0.000874029	0.20263
ENSG00000106785.15	TRIM14	protein_coding	49947	-0.807065	9.35946e-39	4.27042e-37	0.544192	8.47075e-12	2.43303e-10	0.842905
ENSG00000106789.13	CORO2A	protein_coding	71662	-0.850218	1.68199e-11	1.65617e-10	0.542261	0.0010512	0.00534201	0.123818
ENSG00000119514.7	GALNT12	protein_coding	42411	-0.794272	2.55801e-06	1.40254e-05	0.638115	0.00381625	0.0160536	0.114538
ENSG00000070061.16	ELP1	protein_coding	67430	-0.435355	1.12279e-18	1.93301e-17	0.386005	2.4445e-13	9.20484e-12	1.5443
ENSG00000119471.15	HSDL2	protein_coding	92325	-0.360654	1.18052e-09	9.68172e-09	0.54425	6.75495e-16	3.65144e-14	0.525733
ENSG00000148225.17	WDR31	protein_coding	27076	-0.450713	0.0172551	0.0450972	0.949393	1.87829e-05	0.000161082	0.120707
ENSG00000214654.9	B3GALT9	protein_coding	9384	-0.659631	2.69348e-07	1.66836e-06	0.833193	8.33216e-08	1.21547e-06	0.840471
ENSG00000136854.25	STXBP1	protein_coding	116657	-0.371803	4.13733e-11	3.91897e-10	0.477722	1.52047e-11	4.17497e-10	0.359908
ENSG00000136840.19	ST6GALNAC4	protein_coding	9155	-0.723099	2.17076e-10	1.92311e-09	0.451495	0.00243168	0.0110018	1.16305
ENSG00000106976.22	DNM1	protein_coding	63593	-0.959371	1.46672e-60	1.27842e-58	0.538955	3.33788e-13	1.23295e-11	0.947253
ENSG00000095321.18	CRAT	protein_coding	17047	-1.348	1.12762e-22	2.50486e-21	0.69954	8.185e-05	0.000581326	0.625908
ENSG00000130707.18	ASS1	protein_coding	56313	-0.920873	2.67352e-35	1.08942e-33	0.525587	4.02457e-09	7.38028e-08	0.808496
ENSG00000130714.19	POMT1	protein_coding	21017	-0.353789	1.38695e-11	1.37752e-10	0.419851	3.85284e-12	1.16973e-10	3.13505
ENSG00000148290.10	SURF1	protein_coding	4918	-0.648453	5.9324e-19	1.04163e-17	0.585178	4.9389e-11	1.25816e-09	5.70881
ENSG00000244187.8	TMEM141	protein_coding	1973	-0.71428	2.04231e-11	1.99079e-10	0.490793	0.000509502	0.00287747	5.87345
ENSG00000198113.3	TOR4A	protein_coding	4915	0.768287	1.20482e-07	7.79304e-07	-0.956567	7.53849e-09	1.32599e-07	0.967905
ENSG00000067064.13	IDI1	protein_coding	9967	-0.70758	3.87748e-46	2.25649e-44	0.437933	1.0344e-14	4.77609e-13	10.799
ENSG00000241058.4	NSUN6	protein_coding	113724	-0.641831	9.81541e-15	1.27784e-13	0.351901	0.00113487	0.00570153	0.176895
ENSG00000148450.13	MSRB2	protein_coding	26434	-0.617048	1.73304e-09	1.40179e-08	0.481512	0.000126988	0.000859553	0.525188
ENSG00000198105.16	ZNF248	protein_coding	81580	0.455464	4.47623e-07	2.69409e-06	-0.48667	2.91338e-06	3.0768e-05	0.163326
ENSG00000175395.16	ZNF25	protein_coding	27074	-0.57752	4.08944e-07	2.47313e-06	0.859542	1.8172e-09	3.59592e-08	0.350065
ENSG00000072422.17	RHOBTB1	protein_coding	132002	-0.430473	7.99342e-10	6.70557e-09	0.401905	5.08256e-06	5.04807e-05	0.20632
ENSG00000096746.18	HNRNPH3	protein_coding	12019	-0.3809	1.95843e-17	3.09983e-16	0.66446	5.88011e-49	3.96626e-46	24.5827
ENSG00000214655.11	ZSWIM8	protein_coding	16191	0.45782	2.21974e-17	3.49354e-16	-0.476197	2.66113e-15	1.33177e-13	4.50966
ENSG00000133678.14	TMEM254	protein_coding	13911	-0.772378	3.90305e-32	1.36938e-30	0.557906	4.86803e-11	1.24215e-09	2.53597
ENSG00000107798.18	LIPA	protein_coding	200988	-0.472783	1.29423e-21	2.70785e-20	0.456224	4.10242e-15	1.99514e-13	0.409944
ENSG00000174721.10	FGFBP3	protein_coding	2902	-0.880739	1.57478e-15	2.20051e-14	0.688133	2.14018e-06	2.32838e-05	3.77393
ENSG00000099194.6	SCD	protein_coding	17593	-0.378892	4.34637e-34	1.65324e-32	0.699617	8.6358e-93	2.23293e-89	29.2743
ENSG00000156398.13	SFXN2	protein_coding	28954	-1.26963	7.19597e-89	1.18532e-86	0.865919	3.77769e-24	4.40655e-22	1.49826
ENSG00000148700.15	ADD3	protein_coding	139197	-0.616601	2.65037e-26	6.94275e-25	0.712762	9.50673e-27	1.40464e-24	0.558629
ENSG00000023041.12	ZDHHC6	protein_coding	23144	0.650138	2.23145e-41	1.08703e-39	-0.805089	6.19301e-47	4.00326e-44	2.4887
ENSG00000120008.16	WDR11	protein_coding	58219	-0.374625	4.50786e-14	5.56666e-13	0.384758	7.2808e-11	1.80727e-09	1.35001
ENSG00000166033.13	HTRA1	protein_coding	56356	-1.11558	6.88196e-16	9.91584e-15	0.525208	0.00571996	0.0224828	0.139031
ENSG00000213185.7	FAM24B	protein_coding	30563	0.509992	0.00431553	0.01322	-0.752736	0.000305055	0.00183713	0.107979
ENSG00000196177.13	ACADSB	protein_coding	49311	-0.64242	5.92823e-23	1.33674e-21	0.479111	3.7344e-09	6.9218e-08	0.805662
ENSG00000188690.15	UROS	protein_coding	38278	-0.450624	4.72088e-12	4.89646e-11	0.35265	1.36915e-05	0.000122356	1.07861
ENSG00000132254.13	ARFIP2	protein_coding	6796	0.480159	4.06668e-19	7.27177e-18	-0.38648	2.26109e-10	5.29089e-09	7.34511
ENSG00000133794.20	BMAL1	protein_coding	110614	0.364019	0.000229396	0.000919145	-0.520083	1.22148e-05	0.000110754	0.102658
ENSG00000134333.15	LDHA	protein_coding	13865	-0.639823	5.13661e-59	4.21267e-57	0.384661	1.63464e-26	2.39244e-24	43.2944
ENSG00000185238.13	PRMT3	protein_coding	121780	-0.776443	6.76682e-42	3.35527e-40	1.00843	1.68232e-45	1.00383e-42	0.405838
ENSG00000149084.13	HSD17B12	protein_coding	175937	-0.597575	2.24238e-31	7.58003e-30	0.360014	2.48997e-09	4.78087e-08	0.55642
ENSG00000165905.18	LARGE2	protein_coding	7475	-1.02428	3.00336e-10	2.6272e-09	0.709494	0.00117818	0.00588863	0.71653
ENSG00000165912.16	PACSIN3	protein_coding	8921	-0.700857	8.58736e-17	1.30707e-15	0.613449	1.17884e-08	2.01638e-07	2.12257
ENSG00000109919.10	MTCH2	protein_coding	25292	-0.549086	1.15291e-36	4.89281e-35	0.380064	6.15635e-13	2.14147e-11	4.07617
ENSG00000149150.9	SLC43A1	protein_coding	31246	-0.652106	4.16987e-14	5.16241e-13	0.43781	0.000170481	0.00110941	0.552396
ENSG00000166793.13	YPEL4	protein_coding	4857	0.764925	0.000224542	0.000901555	-1.15076	9.86253e-07	1.14612e-05	0.506547
ENSG00000006118.15	TMEM132A	protein_coding	12699	-0.687517	2.08685e-20	4.04409e-19	0.42129	5.49451e-06	5.40532e-05	2.55387
ENSG00000134824.14	FADS2	protein_coding	74374	-0.905854	2.67722e-99	5.47759e-97	0.648438	2.15891e-35	7.28114e-33	1.8681
ENSG00000149809.17	TM7SF2	protein_coding	4539	-1.14337	6.96357e-26	1.79988e-24	0.459025	0.00365591	0.0154924	2.81372
ENSG00000175602.4	CCDC85B	protein_coding	962	-0.900644	3.85042e-28	1.1104e-26	0.501974	1.68577e-07	2.29011e-06	39.236
ENSG00000182791.5	CCDC87	protein_coding	2887	1.35761	1.37852e-09	1.12486e-08	-0.60996	0.00793366	0.0291665	0.491621
ENSG00000110092.4	CCND1	protein_coding	13318	-1.21799	3.06361e-157	1.80447e-154	0.603726	9.24454e-24	1.04686e-21	8.4918
ENSG00000137496.19	IL18BP	protein_coding	8702	0.665576	2.24272e-06	1.23805e-05	-0.738619	1.48113e-06	1.66751e-05	0.643627
ENSG00000261594.4	TPBGL	protein_coding	2930	1.07288	8.10989e-05	0.000352171	-0.83002	0.00297708	0.0130396	0.435725
ENSG00000137513.11	NARS2	protein_coding	139574	-0.467204	1.22079e-10	1.10468e-09	0.460888	6.72149e-08	9.95962e-07	0.203142
ENSG00000075239.14	ACAT1	protein_coding	30908	-1.07632	2.88809e-106	6.60421e-104	0.511732	7.59778e-16	4.05058e-14	3.04382
ENSG00000255561.7	FDXACB1	protein_coding	7187	-0.677147	0.00262907	0.00848575	0.773391	0.00544394	0.0215672	0.34071
ENSG00000137720.8	CFAP68	protein_coding	7040	-0.673362	1.14562e-08	8.42508e-08	0.558088	0.000206694	0.00130777	1.36115
ENSG00000149292.17	TTC12	protein_coding	68965	-1.37293	1.23168e-33	4.61275e-32	1.46814	2.82681e-23	3.13251e-21	0.183627
ENSG00000149577.17	SIDT2	protein_coding	18709	0.563161	8.34611e-10	6.98335e-09	-0.409852	6.7931e-05	0.00049478	0.670466
ENSG00000110013.13	SIAE	protein_coding	62594	-0.65483	2.25204e-11	2.18101e-10	0.576629	5.14733e-06	5.10913e-05	0.208163
ENSG00000198331.11	HYLS1	protein_coding	17032	-0.51443	2.43687e-05	0.000115356	0.423247	0.00741638	0.0276382	0.459632
ENSG00000151498.12	ACAD8	protein_coding	12307	0.519267	4.65062e-06	2.46585e-05	-0.68219	3.26609e-07	4.15329e-06	0.69294
ENSG00000004478.8	FKBP4	protein_coding	10453	-0.639483	2.16877e-99	4.4845e-97	0.580973	1.21325e-62	1.56853e-59	59.8623
ENSG00000111653.20	ING4	protein_coding	12841	0.63042	1.68713e-15	2.35242e-14	-0.739667	2.15755e-16	1.22609e-14	1.60687
ENSG00000059804.17	SLC2A3	protein_coding	99777	0.450828	1.35322e-05	6.66226e-05	-0.374148	0.00137748	0.00674566	0.102386
ENSG00000060138.13	YBX3	protein_coding	24234	-0.398887	7.83175e-29	2.33117e-27	0.581905	7.3723e-57	6.72787e-54	17.6298
ENSG00000013583.10	HEBP1	protein_coding	25395	-0.382873	5.23994e-08	3.5475e-07	0.458332	1.14266e-08	1.96533e-07	1.21138
ENSG00000060982.15	BCAT1	protein_coding	139077	-0.497465	2.3513e-25	5.93535e-24	0.386691	9.33359e-13	3.1616e-11	0.836257
ENSG00000087494.16	PTHLH	protein_coding	14649	0.37332	0.0186989	0.0483183	-0.500732	0.00764972	0.0283647	0.289789
ENSG00000110888.19	CAPRIN2	protein_coding	113750	-0.371769	8.65323e-05	0.000374178	0.491065	1.78618e-05	0.000154205	0.124889
ENSG00000167550.11	RHEBL1	protein_coding	5349	0.545235	0.000176817	0.000724297	-0.562548	0.00105225	0.00534201	0.871802
ENSG00000139624.14	CERS5	protein_coding	38244	-0.430948	6.66219e-13	7.42298e-12	0.407694	4.07646e-08	6.29902e-07	1.15332
ENSG00000110911.17	SLC11A2	protein_coding	49165	-0.666751	2.50027e-30	7.99304e-29	0.570886	5.40138e-16	2.9821e-14	1.2277
ENSG00000139651.11	ZNF740	protein_coding	14438	0.5682	1.02334e-31	3.52671e-30	-0.563401	1.64633e-22	1.69147e-20	3.64178
ENSG00000139625.13	MAP3K12	protein_coding	20394	0.804908	2.28654e-06	1.26117e-05	-0.584324	0.00224552	0.0102583	0.148207
ENSG00000065361.17	ERBB3	protein_coding	26706	-0.370687	0.000877636	0.00312658	0.455826	0.000758174	0.00403648	0.395432
ENSG00000166886.13	NAB2	protein_coding	6433	0.398556	5.27319e-05	0.000236436	-0.422317	0.000198971	0.00126562	2.03871
ENSG00000123427.17	EEF1AKMT3	protein_coding	11049	0.577836	0.000159108	0.000658416	-0.535883	0.00311577	0.0135439	0.362733
ENSG00000166148.4	AVPR1A	protein_coding	8442	0.758242	0.00648254	0.0189961	-0.827406	0.00986251	0.0347506	0.13883
ENSG00000133858.17	ZFC3H1	protein_coding	58126	0.870825	7.18785e-47	4.27248e-45	-0.980203	1.05665e-53	9.10716e-51	0.655129
ENSG00000198707.17	CEP290	protein_coding	93083	-0.862436	3.6898e-31	1.23653e-29	1.07201	1.46131e-41	6.86994e-39	0.413323
ENSG00000136014.12	USP44	protein_coding	34916	-0.48526	1.00406e-08	7.43744e-08	0.464216	1.86191e-05	0.000159943	0.492586
ENSG00000139428.12	MMAB	protein_coding	19865	-0.477749	1.57605e-14	2.02203e-13	0.595713	1.08488e-19	8.63122e-18	2.67555
ENSG00000174456.16	C12orf76	protein_coding	46608	0.765871	4.7956e-14	5.90157e-13	-0.602104	6.13151e-08	9.16419e-07	0.209923
ENSG00000139410.15	SDSL	protein_coding	15896	-0.588754	1.50078e-11	1.48301e-10	0.361535	0.00181212	0.00851044	1.04297
ENSG00000122966.18	CIT	protein_coding	191529	-0.527912	1.01339e-19	1.88852e-18	0.480026	2.34416e-14	1.03492e-12	0.319819
ENSG00000110917.8	MLEC	protein_coding	14710	-0.607383	4.89132e-53	3.43223e-51	0.443854	8.19953e-28	1.39788e-25	22.3526
ENSG00000110931.19	CAMKK2	protein_coding	60633	-0.5059	2.38895e-19	4.33962e-18	0.41802	3.02034e-09	5.70738e-08	0.868874
ENSG00000184047.20	DIABLO	protein_coding	19793	0.876967	1.32689e-06	7.5104e-06	-0.566443	0.00514904	0.0205776	0.132051
ENSG00000150967.19	ABCB9	protein_coding	60698	-0.405144	6.44462e-06	3.33504e-05	0.387972	0.000220359	0.00138407	0.289944
ENSG00000111358.14	GTF2H3	protein_coding	28865	-0.6058	1.46755e-28	4.32194e-27	0.504064	1.5188e-14	6.84961e-13	2.42799
ENSG00000073060.17	SCARB1	protein_coding	105812	-0.639245	2.54881e-46	1.49671e-44	0.546352	5.67798e-27	8.7216e-25	1.27549
ENSG00000184992.13	BRI3BP	protein_coding	37586	-0.494786	1.65776e-35	6.84115e-34	0.357653	3.74231e-15	1.84312e-13	4.74747
ENSG00000198040.11	ZNF84	protein_coding	26012	0.514875	2.19678e-17	3.46301e-16	-0.445965	1.63644e-10	3.89383e-09	1.24118
ENSG00000150456.11	EEF1AKMT1	protein_coding	45230	-0.665395	7.47175e-09	5.62901e-08	0.373333	0.0111741	0.0386169	0.245147
ENSG00000123179.14	EBPL	protein_coding	30812	-0.801805	1.05569e-33	3.97662e-32	0.579668	1.64161e-12	5.31689e-11	1.23833
ENSG00000139668.9	WDFY2	protein_coding	183254	-0.622204	1.18337e-13	1.41284e-12	0.537675	1.07493e-07	1.51329e-06	0.137513
ENSG00000088448.14	ANKRD10	protein_coding	36529	0.761035	2.45727e-32	8.7316e-31	-0.43142	6.25391e-14	2.62225e-12	1.23238
ENSG00000183087.15	GAS6	protein_coding	43527	-0.57747	1.32247e-21	2.76099e-20	0.762624	1.19945e-25	1.66145e-23	0.918769
ENSG00000092094.11	OSGEP	protein_coding	8688	-0.359291	1.52116e-09	1.2371e-08	0.356469	1.20547e-06	1.37817e-05	4.57955
ENSG00000129473.11	BCL2L2	protein_coding	12961	0.65259	8.29657e-19	1.43983e-17	-0.46289	3.516e-08	5.52657e-07	1.68561
ENSG00000100889.12	PCK2	protein_coding	16545	-0.4132	8.52899e-08	5.63105e-07	0.525811	3.8795e-08	6.01264e-07	1.27164
ENSG00000092010.15	PSME1	protein_coding	2804	-0.602197	7.54813e-32	2.62456e-30	0.374588	2.37833e-09	4.58354e-08	24.0619
ENSG00000100926.15	TM9SF1	protein_coding	6538	0.370269	0.00257541	0.0083347	-0.391307	0.00709112	0.0266695	1.03327
ENSG00000157379.14	DHRS1	protein_coding	9182	0.462314	8.72511e-06	4.44185e-05	-0.562322	3.8889e-06	3.99817e-05	1.0523
ENSG00000176165.13	FOXG1	protein_coding	5948	0.485919	4.15897e-11	3.93755e-10	-0.353858	1.92543e-05	0.000164127	3.50848
ENSG00000129493.15	HEATR5A	protein_coding	128762	-0.95444	6.04545e-20	1.13752e-18	0.691058	8.37679e-08	1.22026e-06	0.12289
ENSG00000198718.13	TOGARAM1	protein_coding	112241	0.58472	2.48221e-16	3.66616e-15	-0.473678	5.68965e-09	1.01576e-07	0.201057
ENSG00000100479.14	POLE2	protein_coding	44867	-0.592286	2.35531e-12	2.50165e-11	0.574527	9.02517e-08	1.29885e-06	0.398744
ENSG00000198252.12	STYX	protein_coding	44823	-0.726461	1.56311e-17	2.49035e-16	0.409485	6.92502e-05	0.000503679	0.572126
ENSG00000032219.19	ARID4A	protein_coding	75383	-0.434495	6.42914e-07	3.79597e-06	0.366701	0.000512988	0.002894	0.284208
ENSG00000187097.13	ENTPD5	protein_coding	61389	-0.744005	1.51681e-11	1.49732e-10	0.800633	2.09648e-08	3.45274e-07	0.232529
ENSG00000119711.13	ALDH6A1	protein_coding	27645	-0.491021	3.68161e-09	2.86352e-08	0.597943	2.01888e-09	3.95965e-08	0.714226
ENSG00000042088.14	TDP1	protein_coding	89825	-0.460948	7.0831e-17	1.08234e-15	0.611969	2.43406e-19	1.8881e-17	0.556989
ENSG00000100600.15	LGMN	protein_coding	44872	-0.501413	3.49844e-19	6.2904e-18	0.582707	1.10972e-20	9.56455e-19	1.50584
ENSG00000080823.23	MOK	protein_coding	80690	0.590966	3.70188e-10	3.20505e-09	-0.4201	6.05007e-05	0.000445895	0.147546
ENSG00000198752.11	CDC42BPB	protein_coding	125169	-0.385461	5.50701e-17	8.45496e-16	0.412065	1.15705e-12	3.83557e-11	0.626819
ENSG00000142208.18	AKT1	protein_coding	26402	-0.482562	2.9304e-34	1.12789e-32	0.354723	2.79737e-14	1.22942e-12	6.56045
ENSG00000184916.9	JAG2	protein_coding	27842	-0.740995	2.86825e-41	1.39028e-39	0.455705	5.15504e-13	1.83113e-11	2.6263
ENSG00000176454.15	LPCAT4	protein_coding	8563	-0.421878	6.3333e-05	0.000279901	0.636457	1.30683e-07	1.80536e-06	1.4572
ENSG00000128928.10	IVD	protein_coding	30462	-0.441049	8.00152e-22	1.69233e-20	0.406852	6.27145e-13	2.17177e-11	2.61542
ENSG00000137842.7	TMEM62	protein_coding	61865	-0.440777	4.9215e-09	3.7795e-08	0.822761	5.73978e-21	5.11764e-19	0.419571
ENSG00000104133.16	SPG11	protein_coding	108870	-0.900404	2.98669e-50	1.96122e-48	0.355581	3.22887e-06	3.37552e-05	0.517727
ENSG00000140263.15	SORD	protein_coding	54038	-1.32501	1.2709e-99	2.65618e-97	0.588195	2.66036e-12	8.34491e-11	1.03808
ENSG00000103995.14	CEP152	protein_coding	98218	0.364703	1.86012e-06	1.03686e-05	-0.479822	3.54455e-08	5.56493e-07	0.237182
ENSG00000129003.19	VPS13C	protein_coding	208084	-0.563445	9.79436e-15	1.27596e-13	0.472338	7.91028e-10	1.69036e-08	0.220172
ENSG00000074410.14	CA12	protein_coding	60468	-0.591402	1.18996e-12	1.29576e-11	0.444973	5.9435e-05	0.000439502	0.296819
ENSG00000157734.14	SNX22	protein_coding	5766	-0.894145	7.39356e-15	9.74295e-14	0.961681	2.23842e-10	5.26165e-09	1.58303
ENSG00000103707.10	MTFMT	protein_coding	28127	-0.361841	0.000103798	0.000442925	0.502737	1.22642e-05	0.000111044	0.510906
ENSG00000074621.14	SLC24A1	protein_coding	49629	-0.802739	7.99588e-14	9.68928e-13	1.07607	6.32747e-16	3.44436e-14	0.214998
ENSG00000213614.11	HEXA	protein_coding	35496	-0.604997	6.4927e-23	1.46063e-21	0.633231	3.67214e-18	2.5805e-16	1.30505
ENSG00000179335.20	CLK3	protein_coding	46914	0.561227	2.12638e-30	6.8202e-29	-0.55531	3.18131e-23	3.50034e-21	1.54139
ENSG00000178802.18	MPI	protein_coding	12214	-0.392065	7.07139e-22	1.50215e-20	0.426611	3.50848e-18	2.48541e-16	9.68331
ENSG00000140367.12	UBE2Q2	protein_coding	57771	-0.731128	1.56285e-29	4.83713e-28	0.400741	2.21923e-06	2.40822e-05	0.611021
ENSG00000188659.10	SAXO2	protein_coding	22120	0.701525	0.000402886	0.00153607	-0.885661	0.000125712	0.000852405	0.117064
ENSG00000182774.13	RPS17	protein_coding	3709	0.618315	2.28093e-08	1.61923e-07	-0.364625	0.00143341	0.006975	3.18545
ENSG00000140521.18	POLG	protein_coding	29663	0.37343	4.14624e-16	6.04126e-15	-0.665677	1.71901e-35	5.92638e-33	3.28773
ENSG00000182054.10	IDH2	protein_coding	19432	-0.556204	3.14542e-19	5.68192e-18	0.540545	4.81072e-13	1.73566e-11	2.12028
ENSG00000007392.17	LUC7L	protein_coding	40494	1.16258	8.48721e-113	2.1706e-110	-1.43698	5.6362e-156	4.372e-152	1.38258
ENSG00000127578.7	WFIKKN1	protein_coding	4878	0.991087	1.12118e-07	7.28114e-07	-0.69048	0.000606512	0.0033202	0.510679
ENSG00000172366.20	MCRIP2	protein_coding	11657	-0.524642	1.95657e-13	2.2951e-12	0.483338	2.24438e-08	3.66906e-07	3.08584
ENSG00000103254.10	ANTKMT	protein_coding	2009	-0.812045	2.98281e-11	2.85179e-10	0.372459	0.0127063	0.0428347	6.39377
ENSG00000162004.19	CCDC78	protein_coding	4372	-1.1852	0.00449744	0.0137254	1.31704	0.00853628	0.0309059	0.196096
ENSG00000213918.11	DNASE1	protein_coding	68415	0.480047	4.51055e-06	2.39474e-05	-0.364742	0.00171809	0.00815372	0.149615
ENSG00000162104.10	ADCY9	protein_coding	163055	-0.926527	1.28526e-64	1.2127e-62	0.433482	4.71362e-10	1.04917e-08	0.415124
ENSG00000067836.13	ROGDI	protein_coding	5912	-0.82283	1.75112e-07	1.11013e-06	0.579432	0.00694736	0.0262433	0.839761
ENSG00000118894.15	EEF2KMT	protein_coding	13511	-0.706037	8.13713e-20	1.51924e-18	0.63654	2.11126e-10	4.97783e-09	1.75751
ENSG00000103512.16	NOMO1	protein_coding	62436	-0.626622	5.81864e-52	3.91338e-50	0.532423	2.68989e-28	4.96797e-26	2.28324
ENSG00000103222.20	ABCC1	protein_coding	194119	-0.768493	1.37872e-46	8.14532e-45	0.84377	7.25297e-42	3.51633e-39	0.407115
ENSG00000103226.19	NOMO3	protein_coding	68300	-0.553018	1.69702e-14	2.17149e-13	0.354944	0.000109065	0.000751017	0.423604
ENSG00000185164.15	NOMO2	protein_coding	144886	-0.567379	1.52363e-30	4.91124e-29	0.561021	7.96743e-21	7.02311e-19	0.505001
ENSG00000102897.10	LYRM1	protein_coding	25138	-0.980265	1.21971e-33	4.57673e-32	0.437487	1.88092e-05	0.000161219	1.14306
ENSG00000140740.11	UQCRC2	protein_coding	30372	-0.543404	5.29603e-45	2.99241e-43	0.530435	1.07629e-31	2.78292e-29	6.3855
ENSG00000103319.12	EEF2K	protein_coding	82460	-0.460412	8.96235e-11	8.24036e-10	0.606421	1.67142e-12	5.37974e-11	0.332317
ENSG00000169189.17	NSMCE1	protein_coding	43778	-0.355605	4.64522e-09	3.58432e-08	0.508306	3.49848e-13	1.2892e-11	0.968952
ENSG00000285043.3	ENSG00000285043	protein_coding	17291	0.605065	4.38785e-09	3.39247e-08	-0.644045	3.98817e-08	6.16873e-07	0.580183
ENSG00000159593.15	NAE1	protein_coding	70381	-0.637537	9.23277e-53	6.38638e-51	0.389917	1.56571e-15	8.01664e-14	2.20427
ENSG00000167264.18	DUS2	protein_coding	91574	-0.419886	1.98705e-08	1.42098e-07	0.567091	6.13054e-10	1.33768e-08	0.254639
ENSG00000103067.14	ESRP2	protein_coding	9069	-0.601625	7.15904e-22	1.51911e-20	0.490326	1.7226e-09	3.43502e-08	3.81335
ENSG00000103091.15	WDR59	protein_coding	128811	-0.400511	7.74735e-08	5.14294e-07	0.412008	7.44876e-06	7.11576e-05	0.199864
ENSG00000198931.11	APRT	protein_coding	2598	-0.761681	5.78503e-49	3.68668e-47	0.435091	1.73783e-18	1.25985e-16	73.0752
ENSG00000167523.15	SPATA33	protein_coding	13532	0.624838	1.96933e-10	1.74944e-09	-0.490353	1.9122e-05	0.000163448	0.750752
ENSG00000187741.16	FANCA	protein_coding	90294	-0.410737	2.93842e-17	4.59116e-16	0.514817	8.07925e-19	6.02603e-17	0.809791
ENSG00000174238.16	PITPNA	protein_coding	45074	-0.885994	2.4782e-90	4.22534e-88	0.516441	1.48491e-19	1.16938e-17	2.43829
ENSG00000167720.13	SRR	protein_coding	21877	-0.560202	1.20822e-06	6.88886e-06	1.0455	1.75506e-13	6.7396e-12	0.398872
ENSG00000004660.15	CAMKK1	protein_coding	34576	-0.75024	6.42352e-31	2.11617e-29	0.616198	2.3249e-14	1.03053e-12	1.0597
ENSG00000180626.10	ZNF594	protein_coding	12333	0.429955	1.62397e-05	7.9051e-05	-0.914966	7.60851e-15	3.56612e-13	0.991595
ENSG00000108561.8	C1QBP	protein_coding	16053	-1.08467	4.16106e-163	2.69595e-160	0.482739	8.77196e-33	2.43014e-30	35.4958
ENSG00000219200.12	RNASEK	protein_coding	2115	0.521548	0.00675356	0.0196953	-0.616891	0.00662241	0.0253491	1.31195
ENSG00000141510.18	TP53	protein_coding	25759	-0.56893	5.75753e-42	2.88425e-40	0.531888	7.49977e-25	9.53701e-23	4.30354
ENSG00000178921.14	PFAS	protein_coding	22873	-0.712193	6.7697e-72	7.78596e-70	0.637538	4.41978e-41	1.90468e-38	7.29788
ENSG00000133026.14	MYH10	protein_coding	157169	-0.637399	9.46243e-61	8.28474e-59	0.434194	4.50081e-30	1.01196e-27	2.49902
ENSG00000214941.8	ZSWIM7	protein_coding	23157	-0.350117	0.000838805	0.00300366	0.65144	2.64207e-07	3.43868e-06	0.507406
ENSG00000087095.13	NLK	protein_coding	154644	0.433627	1.30936e-08	9.54618e-08	-0.550868	1.05285e-09	2.18076e-08	0.121843
ENSG00000160606.11	TLCD1	protein_coding	3587	-0.63186	5.27352e-12	5.44641e-11	1.03491	7.62967e-20	6.16494e-18	3.98496
ENSG00000160602.14	NEK8	protein_coding	17558	-0.419392	0.00070117	0.0025517	1.0625	2.54155e-13	9.52406e-12	0.398231
ENSG00000010244.19	ZNF207	protein_coding	31753	-3.20602	0	0	3.9791	0	0	6.9919
ENSG00000270647.7	TAF15	protein_coding	55133	-0.894384	2.07689e-81	2.92526e-79	0.885849	2.362e-107	9.16103e-104	7.03681
ENSG00000278619.5	MRM1	protein_coding	7381	-0.412874	2.52754e-05	0.000119329	0.375827	0.00317774	0.0137642	1.61846
ENSG00000278845.5	MRPL45	protein_coding	26194	-0.351001	3.06087e-15	4.14594e-14	0.365743	6.1956e-12	1.82735e-10	3.45536
ENSG00000073605.19	GSDMB	protein_coding	15259	0.560346	0.00738978	0.0213489	-0.599016	0.00757366	0.0281279	0.169365
ENSG00000141696.13	P3H4	protein_coding	10657	-0.435681	1.8363e-15	2.54762e-14	0.362985	1.61957e-08	2.71339e-07	5.43415
ENSG00000131473.17	ACLY	protein_coding	63625	-0.506927	4.02297e-63	3.65394e-61	0.569463	4.94398e-62	5.90007e-59	8.9185
ENSG00000131480.9	AOC2	protein_coding	6127	0.733819	1.69285e-13	1.99902e-12	-0.541543	1.90424e-07	2.55779e-06	1.93173
ENSG00000131471.7	AOC3	protein_coding	6946	1.12046	6.83124e-19	1.19405e-17	-0.96133	3.09009e-14	1.35041e-12	0.967456
ENSG00000108848.16	LUC7L3	protein_coding	36654	0.84185	4.57661e-87	7.17383e-85	-0.800803	5.70557e-70	8.85163e-67	3.6825
ENSG00000161513.12	FDXR	protein_coding	10534	-0.547261	2.23641e-12	2.38448e-11	0.416972	2.3026e-05	0.000191337	2.08919
ENSG00000125457.15	MIF4GD	protein_coding	5003	-0.552533	9.76185e-15	1.27258e-13	0.793176	9.73806e-21	8.53538e-19	5.77237
ENSG00000182534.14	MXRA7	protein_coding	38453	-1.69624	4.1767e-220	3.69011e-217	0.35901	4.61842e-08	7.06609e-07	3.49506
ENSG00000092931.12	MFSD11	protein_coding	45584	-0.713588	1.31032e-17	2.09964e-16	0.605258	3.25874e-09	6.10453e-08	0.46479
ENSG00000087157.19	PGS1	protein_coding	46465	0.392173	5.33014e-11	4.99227e-10	-0.406299	4.28072e-09	7.80389e-08	0.764479
ENSG00000108679.13	LGALS3BP	protein_coding	8709	-0.52039	4.01886e-35	1.62739e-33	0.584262	2.3698e-41	1.08133e-38	29.6786
ENSG00000167291.16	TBC1D16	protein_coding	103529	-0.475008	6.56198e-17	1.0035e-15	0.477573	5.18852e-12	1.54797e-10	0.467241
ENSG00000266074.11	BAHCC1	protein_coding	70874	-0.48804	2.71528e-12	2.8652e-11	0.854871	3.89721e-26	5.54691e-24	0.458257
ENSG00000185504.17	FAAP100	protein_coding	14076	-0.679274	2.72921e-26	7.13967e-25	0.380062	4.56958e-06	4.59446e-05	2.82034
ENSG00000183010.17	PYCR1	protein_coding	10028	-0.797454	2.22159e-25	5.61522e-24	0.723761	5.22257e-13	1.84563e-11	2.43182
ENSG00000141542.11	RAB40B	protein_coding	43725	-0.397148	0.000107098	0.000455807	0.528371	2.4001e-05	0.000199012	0.266651
ENSG00000141556.22	TBCD	protein_coding	193872	-0.774102	2.1517e-64	2.0107e-62	0.657168	3.60874e-30	8.23324e-28	0.513754
ENSG00000132199.20	ENOSF1	protein_coding	42344	-0.403355	4.65905e-07	2.79195e-06	0.422815	1.22683e-05	0.000111044	0.487118
ENSG00000082397.18	EPB41L3	protein_coding	238319	-0.670124	2.93022e-52	1.99841e-50	0.367862	9.95116e-14	4.00993e-12	0.585054
ENSG00000206432.4	TMEM200C	protein_coding	13883	0.822352	1.63165e-16	2.43394e-15	-0.481376	4.49256e-07	5.57581e-06	0.931009
ENSG00000141404.17	GNAL	protein_coding	196421	-0.460242	2.52411e-13	2.93252e-12	0.499039	5.24903e-11	1.32412e-09	0.193418
ENSG00000158201.10	ABHD3	protein_coding	53879	-0.575617	6.96307e-11	6.4602e-10	0.393436	0.00045629	0.0026257	0.330945
ENSG00000101782.15	RIOK3	protein_coding	33316	0.523519	1.33718e-27	3.73968e-26	-0.554865	1.94027e-24	2.37018e-22	2.19061
ENSG00000154059.11	IMPACT	protein_coding	26897	-0.429767	2.63359e-10	2.3152e-09	0.389598	2.68003e-07	3.48516e-06	1.41853
ENSG00000141429.14	GALNT1	protein_coding	130717	-0.70652	1.06122e-29	3.31621e-28	0.395409	9.83582e-08	1.39737e-06	0.524299
ENSG00000082212.13	ME2	protein_coding	75177	-0.815092	4.03884e-68	4.19802e-66	0.716025	1.00207e-40	3.98618e-38	1.63781
ENSG00000197563.11	PIGN	protein_coding	281863	-0.433262	1.30801e-11	1.30112e-10	0.525526	1.08068e-12	3.60554e-11	0.165686
ENSG00000133313.15	CNDP2	protein_coding	27638	-0.437472	4.02716e-22	8.67805e-21	0.527881	6.94995e-22	6.65565e-20	2.95549
ENSG00000101546.13	RBFA	protein_coding	16262	-0.620236	4.37323e-07	2.63574e-06	0.569876	0.000253219	0.00156142	0.505663
ENSG00000007264.15	MATK	protein_coding	24159	-0.871309	9.41284e-16	1.34429e-14	0.382019	0.00813371	0.0297405	0.52673
ENSG00000174917.9	MICOS13	protein_coding	2095	-0.954608	4.00991e-42	2.01919e-40	0.521444	1.04755e-09	2.17268e-08	20.0444
ENSG00000196365.12	LONP1	protein_coding	28738	-0.601634	1.10768e-53	8.03358e-52	0.656255	1.00342e-44	5.7656e-42	7.18902
ENSG00000212123.4	PRR22	protein_coding	1786	-1.27075	1.68999e-16	2.51904e-15	0.818387	8.67992e-05	0.000612928	3.95047
ENSG00000142453.13	CARM1	protein_coding	51522	-0.785247	1.37327e-97	2.69618e-95	0.390475	1.1608e-16	6.84741e-15	3.37714
ENSG00000197857.16	ZNF44	protein_coding	70197	0.361614	0.00122835	0.0042498	-0.385062	0.00397695	0.0166079	0.125688
ENSG00000132004.13	FBXW9	protein_coding	8578	0.617657	3.72079e-13	4.26421e-12	-0.598671	6.381e-11	1.589e-09	2.02486
ENSG00000104889.7	RNASEH2A	protein_coding	7056	1.67409	1.30798e-08	9.53965e-08	-0.828589	0.0035476	0.0150953	0.113904
ENSG00000132003.10	ZSWIM4	protein_coding	36811	0.363756	0.000340168	0.00131396	-0.36777	0.00293041	0.0128752	0.274013
ENSG00000160113.6	NR2F6	protein_coding	14036	-0.352634	1.33351e-07	8.54866e-07	0.375136	3.49093e-09	6.5016e-08	4.04834
ENSG00000064490.14	RFXANK	protein_coding	9640	-0.39604	7.05952e-06	3.63486e-05	0.366644	0.000802965	0.00424495	1.80143
ENSG00000213967.12	ZNF726	protein_coding	30283	0.823151	1.144e-15	1.62187e-14	-0.557325	1.46063e-06	1.64801e-05	0.280626
ENSG00000153885.15	KCTD15	protein_coding	19830	-0.426867	1.33287e-21	2.77972e-20	0.471755	3.68909e-17	2.33602e-15	4.72229
ENSG00000153896.19	ZNF599	protein_coding	15156	0.847623	1.47761e-15	2.06919e-14	-0.402239	0.000550118	0.00306648	0.530967
ENSG00000089351.15	GRAMD1A	protein_coding	31687	-0.416123	8.81678e-26	2.26982e-24	0.428785	4.86514e-19	3.68184e-17	4.55158
ENSG00000251247.13	ZNF345	protein_coding	62668	0.42075	0.00184907	0.00618326	-0.47434	0.00127129	0.00627805	0.114376
ENSG00000171827.11	ZNF570	protein_coding	21067	0.356347	1.42688e-06	8.04365e-06	-0.3697	1.15244e-05	0.000105232	1.05162
ENSG00000128011.5	LRFN1	protein_coding	14297	-0.352025	3.60118e-08	2.48566e-07	0.390586	3.15682e-08	5.00158e-07	3.1021
ENSG00000161558.11	TMEM143	protein_coding	31703	-0.559143	0.000100149	0.000428861	1.26033	1.6018e-13	6.19709e-12	0.167385
ENSG00000182324.7	KCNJ14	protein_coding	11406	0.564841	0.000249702	0.000993371	-0.434078	0.0107525	0.0374387	0.376414
ENSG00000104812.15	GYS1	protein_coding	25180	-0.51518	1.53341e-26	4.10535e-25	0.550157	1.31455e-20	1.11442e-18	2.7984
ENSG00000104852.15	SNRNP70	protein_coding	23186	-0.530894	1.30217e-39	6.05509e-38	0.420028	9.34035e-19	6.9003e-17	10.8889
ENSG00000105053.11	VRK3	protein_coding	49478	-0.453865	2.52115e-12	2.66759e-11	0.399006	9.25575e-08	1.32589e-06	0.786816
ENSG00000256087.7	ZNF432	protein_coding	64360	0.561793	4.77647e-07	2.85838e-06	-0.397428	0.00030144	0.00181754	0.170227
ENSG00000204604.13	ZNF468	protein_coding	19639	0.43288	1.87611e-09	1.51186e-08	-0.383685	2.02381e-06	2.21264e-05	1.21364
ENSG00000203326.12	ZNF525	protein_coding	26524	0.450015	3.06479e-05	0.000143095	-0.528772	2.45382e-05	0.000202987	0.434132
ENSG00000152475.7	ZNF837	protein_coding	13412	-0.494404	0.00677784	0.0197602	0.644429	0.00452477	0.0184924	0.270652
ENSG00000099326.9	MZF1	protein_coding	11644	0.734188	3.44126e-10	2.9914e-09	-0.465486	0.00016706	0.00109081	0.714622
ENSG00000125898.13	FAM110A	protein_coding	23748	0.646273	2.8253e-07	1.74501e-06	-0.361832	0.0105373	0.0367939	0.26039
ENSG00000101222.12	SPEF1	protein_coding	3944	1.79863	1.46113e-06	8.22471e-06	-1.01137	0.00403341	0.0167985	0.132981
ENSG00000125827.9	TMX4	protein_coding	42459	-1.00733	3.63838e-76	4.65258e-74	0.453466	4.49582e-11	1.15669e-09	1.69121
ENSG00000125814.17	NAPB	protein_coding	47000	0.680864	9.9841e-14	1.19865e-12	-0.517206	3.72419e-08	5.81258e-07	0.337204
ENSG00000100983.12	GSS	protein_coding	27595	-0.370169	1.12221e-12	1.22611e-11	0.569678	5.0805e-23	5.51181e-21	2.42921
ENSG00000244462.8	RBM12	protein_coding	16031	-0.615916	2.78753e-54	2.07591e-52	0.387877	4.05052e-16	2.25232e-14	10.9785
ENSG00000101079.21	NDRG3	protein_coding	94324	-0.688136	9.51622e-45	5.33046e-43	0.463593	1.24507e-13	4.89816e-12	0.733885
ENSG00000196839.14	ADA	protein_coding	67356	-0.827779	6.69769e-12	6.83375e-11	0.779983	4.44526e-08	6.81461e-07	0.170074
ENSG00000101040.20	ZMYND8	protein_coding	147675	-0.606756	4.906e-30	1.55306e-28	0.354546	1.36806e-08	2.31958e-07	0.467038
ENSG00000124243.19	BCAS4	protein_coding	82283	-0.747376	6.13147e-12	6.29236e-11	0.64068	2.01266e-06	2.20201e-05	0.154012
ENSG00000054793.14	ATP9A	protein_coding	171876	-0.885837	3.52203e-73	4.22578e-71	0.489099	1.83222e-14	8.21533e-13	0.437391
ENSG00000101190.13	TCFL5	protein_coding	20817	-0.619052	1.1726e-17	1.88675e-16	0.586842	6.30887e-12	1.8502e-10	1.44812
ENSG00000075043.21	KCNQ2	protein_coding	72469	-0.720602	1.89115e-09	1.52208e-08	0.391951	0.0139401	0.046201	0.136249
ENSG00000197457.10	STMN3	protein_coding	17977	-1.45501	2.61988e-97	5.09227e-95	0.395776	5.18144e-05	0.000389273	2.52184
ENSG00000156239.12	N6AMT1	protein_coding	13180	0.585284	1.45392e-22	3.20769e-21	-0.520974	1.55366e-13	6.02586e-12	2.37197
ENSG00000185917.14	SETD4	protein_coding	44848	0.491402	2.79315e-11	2.67837e-10	-0.351892	1.66204e-05	0.000144696	0.530267
ENSG00000185808.14	PIGP	protein_coding	10324	-0.358534	7.50348e-12	7.61992e-11	0.676178	4.82453e-26	6.80434e-24	4.86965
ENSG00000160194.18	NDUFV3	protein_coding	33660	-0.374591	4.72119e-15	6.29827e-14	0.395125	1.54442e-11	4.23324e-10	2.07556
ENSG00000186866.17	POFUT2	protein_coding	23970	0.837272	5.89339e-60	4.9375e-58	-0.405615	3.5116e-14	1.52602e-12	2.09194
ENSG00000182871.16	COL18A1	protein_coding	108555	-0.893855	9.32873e-40	4.34826e-38	0.552485	9.87851e-13	3.32269e-11	0.502855
ENSG00000160285.15	LSS	protein_coding	40683	-0.846353	2.16921e-81	3.0333e-79	0.608447	9.37495e-29	1.91372e-26	2.65034
ENSG00000182362.14	YBEY	protein_coding	11409	-0.712175	4.37729e-22	9.42207e-21	0.489644	3.59564e-08	5.63461e-07	2.81639
ENSG00000183307.4	TMEM121B	protein_coding	5070	0.358131	0.0108892	0.0301073	-0.714231	2.14728e-05	0.00018007	1.1395
ENSG00000215193.14	PEX26	protein_coding	27473	-0.955845	5.47887e-60	4.61008e-58	0.423944	2.75543e-08	4.42523e-07	2.07291
ENSG00000100075.10	SLC25A1	protein_coding	3158	-0.927102	2.47448e-107	5.86543e-105	0.439096	4.34414e-20	3.60401e-18	76.36
ENSG00000215012.9	RTL10	protein_coding	8758	-0.528316	1.38656e-15	1.94589e-14	0.465622	5.00623e-08	7.58464e-07	3.4162
ENSG00000099910.17	KLHL22	protein_coding	54325	-0.350133	2.34092e-06	1.2886e-05	0.422231	5.18818e-06	5.14638e-05	0.410144
ENSG00000250479.9	CHCHD10	protein_coding	2138	-0.564059	4.7601e-17	7.34302e-16	0.382839	9.83881e-09	1.70547e-07	33.5025
ENSG00000183765.24	CHEK2	protein_coding	54679	-0.616822	3.50869e-26	9.15415e-25	0.705536	3.58376e-22	3.564e-20	0.81749
ENSG00000239900.14	ADSL	protein_coding	44002	-0.642502	1.93808e-11	1.89584e-10	0.424618	0.000286022	0.00173877	0.366859
ENSG00000130540.14	SULT4A1	protein_coding	38004	0.532828	1.19575e-07	7.7395e-07	-0.420828	0.000228656	0.00142637	0.292412
ENSG00000184164.15	CRELD2	protein_coding	9373	-0.901442	1.1108e-48	6.98727e-47	0.380357	4.99675e-06	4.96921e-05	4.68973
ENSG00000046653.15	GPM6B	protein_coding	167699	-0.542197	2.58888e-15	3.52381e-14	0.436107	9.24763e-08	1.32589e-06	0.23289
ENSG00000087842.11	PIR	protein_coding	108765	-1.6347	2.61398e-58	2.12586e-56	1.42401	4.64567e-25	6.05655e-23	0.141629
ENSG00000044446.12	PHKA2	protein_coding	91816	-0.396231	6.18113e-09	4.70042e-08	0.455125	9.77831e-08	1.39175e-06	0.291838
ENSG00000174010.10	KLHL15	protein_coding	43470	-0.579428	3.35628e-40	1.5834e-38	0.378691	1.03865e-16	6.17381e-15	10.6054
ENSG00000067992.17	PDK3	protein_coding	85222	-0.472437	1.11445e-13	1.33466e-12	0.574996	3.67598e-18	2.5805e-16	0.718296
ENSG00000198814.14	GK	protein_coding	78103	-0.874091	2.64043e-54	1.97392e-52	1.0046	1.20856e-50	8.92841e-48	0.835777
ENSG00000047597.7	XK	protein_coding	46339	-1.12107	2.47094e-34	9.58635e-33	0.457133	0.00022797	0.00142266	0.427521
ENSG00000102317.18	RBM3	protein_coding	6713	-0.914887	8.32079e-91	1.44403e-88	0.485148	3.69767e-24	4.34588e-22	37.8905
ENSG00000094631.22	HDAC6	protein_coding	23605	-0.599095	7.27865e-13	8.07046e-12	0.432105	6.86951e-06	6.60717e-05	1.02097
ENSG00000083750.13	RRAGB	protein_coding	41025	0.711344	5.47773e-08	3.69561e-07	-0.540639	0.000109823	0.000755231	0.150482
ENSG00000184675.11	AMER1	protein_coding	20591	-0.373214	0.000717175	0.00260361	0.562172	3.98159e-05	0.000309007	0.446038
ENSG00000186462.9	NAP1L2	protein_coding	2552	0.353059	0.00483787	0.0146333	-0.358135	0.0145908	0.0478767	2.72005
ENSG00000165240.22	ATP7A	protein_coding	139705	-0.563392	1.84428e-13	2.16731e-12	0.431407	3.90944e-06	4.01396e-05	0.213593
ENSG00000147180.17	ZNF711	protein_coding	29371	-0.457453	2.05242e-21	4.23757e-20	0.591166	9.76848e-41	3.98618e-38	8.09337
ENSG00000000003.16	TSPAN6	protein_coding	12883	-1.07201	2.36205e-67	2.37881e-65	0.544338	3.32613e-13	1.23154e-11	4.89822
ENSG00000102401.20	ARMCX3	protein_coding	5046	0.47227	1.30023e-12	1.41266e-11	-0.424312	7.15722e-10	1.54218e-08	7.92988
ENSG00000123570.4	RAB9B	protein_coding	9930	0.579774	0.000438247	0.00165885	-0.743044	0.000237106	0.00147197	0.362342
ENSG00000133131.15	MORC4	protein_coding	186341	-0.594472	2.13256e-25	5.39721e-24	0.433112	1.09027e-10	2.63465e-09	0.306707
ENSG00000157514.18	TSC22D3	protein_coding	64121	-1.37525	9.55023e-152	5.15633e-149	0.907541	2.15175e-49	1.51738e-46	1.85063
ENSG00000133124.12	IRS4	protein_coding	16617	-0.851509	1.89693e-101	4.14276e-99	0.839021	1.35318e-118	6.99772e-115	38.9825
ENSG00000126016.17	AMOT	protein_coding	66328	-0.709516	9.40346e-42	4.63896e-40	1.35596	9.86946e-105	3.0623e-101	0.778844
ENSG00000147251.16	DOCK11	protein_coding	190348	-0.612743	4.81184e-18	7.94628e-17	0.427583	2.42372e-06	2.61485e-05	0.168763
